# Supplementary material for: Rhodium(II)-Catalyzed Asymmetric Cyclopropanation and Desymmetrization of [2.2]Paracyclophanes
Source: ACS Catal. 2024 Apr 11;14(9):6423–31. doi: 10.1021/acscatal.4c01292 (PMC11075029; doi:10.1021/acscatal.4c01292)
Supplement: Supplementary file 2 — cs4c01292_si_002.cif [file cs4c01292_si_002.cif]

data_DL-1-07-03_1-Mo
_audit_creation_date               2024-02-28
_audit_creation_method
;
Olex2 1.5-alpha
(compiled 2024.02.16 svn.r378c4104 for OlexSys, GUI svn.r6928)
;
_audit_contact_author_address      ?
_audit_contact_author_email        ?
_audit_contact_author_name         ''
_audit_contact_author_phone        ?
_publ_contact_author_id_orcid      ?
_publ_section_references
;
Bourhis, L.J., Dolomanov, O.V., Gildea, R.J., Howard, J.A.K., Puschmann, H.
 (2015). Acta Cryst. A71, 59-75.

Dolomanov, O.V., Bourhis, L.J., Gildea, R.J, Howard, J.A.K. & Puschmann, H.
 (2009), J. Appl. Cryst. 42, 339-341.

Kleemiss, F., Dolomanov, O.V., Bodensteiner, M., Peyerimhoff, N., Midgley, L.,
Bourhis, L.J., Genoni, A., Malaspina, L.A., Jayatilaka, D., Spencer, J.L.,
White, F., Grundkoetter-Stock, B., Steinhauer, S., Lentz, D., Puschmann, H.,
Grabowsky, S. (2021), Chem. Sci., 12, 1675-1692.

Kleemiss, F., Dolomanov, O.V., Bodensteiner, M., Peyerimhoff, N., Midgley, M.,
Bourhis, L.J., Genoni, A., Malaspina, L.A., Jayatilaka, D., Spencer, J.L.,
White, F., Grundkoetter-Stock, B, Steinhauer, S., Lentz, D., Puschmann, H.,
Grabowsky, S. (2021), Chem. Sci., 12, 1675-1692.
;
_chemical_formula_moiety           'C26 H22 Br Cl3 O2'
_chemical_formula_sum              'C26 H22 Br Cl3 O2'
_chemical_formula_weight           552.724
_chemical_oxdiff_formula           'C208  H176  Br8  Cl24  O16  '
loop_
  _atom_type_symbol
  _atom_type_scat_dispersion_real
  _atom_type_scat_dispersion_imag
  _atom_type_scat_source
  _atom_type_scat_dispersion_source
 Br -0.38188 2.46625 'NoSpherA2: Chem.Sci. 2021, DOI:10.1039/D0SC05526C'
 'Brennan, Cowan, Rev. Sci. Instrum., 1992, 63, 850'
 C 0.00313 0.00162 'NoSpherA2: Chem.Sci. 2021, DOI:10.1039/D0SC05526C'
 'Brennan, Cowan, Rev. Sci. Instrum., 1992, 63, 850'
 Cl 0.14908 0.15974 'NoSpherA2: Chem.Sci. 2021, DOI:10.1039/D0SC05526C'
 'Brennan, Cowan, Rev. Sci. Instrum., 1992, 63, 850'
 H 0.00000 0.00000 'NoSpherA2: Chem.Sci. 2021, DOI:10.1039/D0SC05526C'
 'Brennan, Cowan, Rev. Sci. Instrum., 1992, 63, 850'
 O 0.01085 0.00610 'NoSpherA2: Chem.Sci. 2021, DOI:10.1039/D0SC05526C'
 'Brennan, Cowan, Rev. Sci. Instrum., 1992, 63, 850'

_space_group_crystal_system        'monoclinic'
_space_group_IT_number             15
_space_group_name_H-M_alt          'C 1 2/c 1'
_space_group_name_Hall             '-C 2yc'
loop_
  _space_group_symop_id
  _space_group_symop_operation_xyz
 1 x,y,z
 2 -x,y,-z+1/2
 3 -x,-y,-z
 4 x,-y,z-1/2
 5 x+1/2,y+1/2,z
 6 -x+1/2,y+1/2,-z+1/2
 7 -x+1/2,-y+1/2,-z
 8 x+1/2,-y+1/2,z-1/2

_symmetry_Int_Tables_number        15
_cell_length_a                     20.8818(8)
_cell_length_b                     12.5085(4)
_cell_length_c                     19.6654(9)
_cell_angle_alpha                  90
_cell_angle_beta                   115.785(5)
_cell_angle_gamma                  90
_cell_volume                       4625.2(4)
_cell_formula_units_Z              8
_cell_measurement_reflns_used      5541
_cell_measurement_temperature      100.0(4)
_cell_measurement_theta_max        31.3550
_cell_measurement_theta_min        3.3440
_exptl_absorpt_coefficient_mu      2.147
_exptl_absorpt_correction_T_max    0.868
_exptl_absorpt_correction_T_min    0.401
_exptl_absorpt_correction_type     analytical
_exptl_absorpt_process_details
;
CrysAlisPro 1.171.42.78a (Rigaku Oxford Diffraction, 2022)
Analytical numeric absorption correction using a multifaceted crystal
model based on expressions derived by R.C. Clark & J.S. Reid.
(Clark, R. C. & Reid, J. S. (1995). Acta Cryst. A51, 887-897)
Empirical absorption correction using spherical harmonics,
implemented in SCALE3 ABSPACK scaling algorithm.
;
_exptl_crystal_colour              colourless
_exptl_crystal_colour_primary      colourless
_exptl_crystal_density_diffrn      1.588
_exptl_crystal_description         plate
_exptl_crystal_F_000               2242.067
loop_
  _exptl_crystal_face_index_h
  _exptl_crystal_face_index_k
  _exptl_crystal_face_index_l
  _exptl_crystal_face_perp_dist
 24 5 3 0.3034
 -3 -16 10 0.0764
 3 16 -10 0.0937
 -23 -8 0 0.1772
 -11 13 -11 0.1722
 -1 3 25 0.1561
 1 -3 -25 0.1561
 15 4 15 0.2035
 -15 -4 -15 0.2035
 27 4 -4 0.3541
 1 12 17 0.1206
 -26 -3 0 0.1999
 14 10 12 0.1689
 4 17 5 0.0613
 -3 -18 1 0.0334
 -3 -11 20 0.1253
 -2 -16 -9 0.0663
 -2 -17 -5 0.0406
 -25 5 0 0.2100
 2 17 5 0.0596
 4 17 -1 0.0498
 -1 18 -1 0.0697
 -3 -18 1 0.0275

_exptl_crystal_recrystallization_method 
 'The material was recrystallised from --- by as supplied'
_exptl_crystal_size_max            0.73
_exptl_crystal_size_mid            0.33
_exptl_crystal_size_min            0.08
loop_
  _exptl_oxdiff_crystal_face_indexfrac_h
  _exptl_oxdiff_crystal_face_indexfrac_k
  _exptl_oxdiff_crystal_face_indexfrac_l
  _exptl_oxdiff_crystal_face_x
  _exptl_oxdiff_crystal_face_y
  _exptl_oxdiff_crystal_face_z
 23.9368 4.6289 3.1749 -0.0040 0.0150 -0.9999
 -2.6782 -16.4024 9.9887 0.9884 0.0786 0.1299
 3.1466 16.4402 -9.9267 -0.9857 -0.0791 -0.1487
 -23.3602 -8.3100 -0.0578 0.2482 0.0223 0.9685
 -10.5219 12.6360 -10.6466 -0.9063 -0.0713 0.4167
 -0.5833 3.0425 24.8262 0.1984 0.8249 -0.5293
 0.5833 -3.0425 -24.8262 -0.1984 -0.8249 0.5293
 14.6195 4.3445 14.7962 0.1058 0.4335 -0.8949
 -14.6195 -4.3445 -14.7962 -0.1058 -0.4335 0.8949
 27.3341 4.1992 -4.0770 -0.0601 -0.2398 -0.9690
 1.2517 12.4202 17.1819 -0.3926 0.7177 -0.5751
 -26.0192 -2.9320 -0.2642 -0.0595 0.1152 0.9916
 13.5160 9.8259 11.7466 -0.2364 0.4292 -0.8717
 3.7829 16.9496 4.5658 -0.7953 0.3768 -0.4749
 -2.5374 -17.5716 1.0548 0.9204 -0.2190 0.3240
 -2.9776 -11.3736 20.1335 0.8696 0.4739 -0.1387
 -2.3820 -15.9536 -9.4768 0.6823 -0.5239 0.5099
 -2.1390 -17.1638 -4.5755 0.8197 -0.3910 0.4185
 -25.3145 4.7460 -0.4574 -0.4611 0.2219 0.8592
 2.3908 17.1438 4.5236 -0.8174 0.3875 -0.4263
 3.9741 17.4664 -0.8044 -0.8996 0.2159 -0.3797
 -0.8082 17.5847 -1.4528 -0.9539 0.2284 -0.1947
 -3.0540 -17.5407 0.9331 0.9128 -0.2190 0.3447

_diffrn_reflns_av_R_equivalents    0.0692
_diffrn_reflns_av_unetI/netI       0.0451
_diffrn_reflns_Laue_measured_fraction_full  0.9907
_diffrn_reflns_Laue_measured_fraction_max  0.9214
_diffrn_reflns_limit_h_max         29
_diffrn_reflns_limit_h_min         -31
_diffrn_reflns_limit_k_max         18
_diffrn_reflns_limit_k_min         -18
_diffrn_reflns_limit_l_max         29
_diffrn_reflns_limit_l_min         -28
_diffrn_reflns_number              53835
_diffrn_reflns_point_group_measured_fraction_full  0.9907
_diffrn_reflns_point_group_measured_fraction_max  0.9214
_diffrn_reflns_theta_full          25.2417
_diffrn_reflns_theta_max           33.10
_diffrn_reflns_theta_min           2.38
_diffrn_ambient_environment        N~2~
_diffrn_ambient_temperature        100.0(4)
_diffrn_detector                   'Hybrid Pixel Array Detector'
_diffrn_detector_area_resol_mean   10.0000
_diffrn_detector_type              HyPix
_diffrn_measured_fraction_theta_full  0.9907
_diffrn_measured_fraction_theta_max  0.9214
_diffrn_measurement_details
;
List of Runs (angles in degrees, time in seconds):

  # Type    Start    End  Width  t~exp~   \w     \q     \k     \f   Frames
--------------------------------------------------------------------------
  1  \w    -67.00 -21.00   1.00   11.00    --  -20.95 106.00-146.00   46
  2  \w     31.00  67.00   1.00   11.00    --   21.10-106.00 114.00   36
  3  \w    -53.00 -27.00   1.00   11.00    --  -20.95  38.00-180.00   26
  4  \w     -7.00  19.00   1.00   11.00    --  -20.95  88.00  56.47   26
  5  \w   -107.00 -75.00   1.00   11.00    --  -20.95 178.00 -60.00   32
  6  \w     -8.00  60.00   1.00   11.00    --  -20.95  38.00-180.00   68
  7  \w    -31.00  -6.00   1.00   11.00    --   21.10 -19.00 150.00   25
  8  \w     39.00  64.00   1.00   11.00    --   21.10-178.00-150.00   25
  9  \w     42.00  82.00   1.00   11.00    --   21.10 178.00  90.00   40
 10  \w     -6.00  95.00   1.00   11.00    --   21.10  57.00-120.00  101
 11  \w     82.00 107.00   1.00   11.00    --   21.10-178.00-150.00   25
 12  \w    -47.00  23.00   1.00   11.00    --   21.10 -38.00  90.00   70
 13  \w     46.00  71.00   1.00   11.00    --   21.10 178.00-120.00   25
 14  \w     47.00 104.00   1.00   11.00    --   21.10 178.00  60.00   57
 15  \w    -62.00 -13.00   1.00   11.00    --   21.10 -19.00-180.00   49
 16  \w    -41.00   7.00   1.00   11.00    --   21.10 -19.00  30.00   48
 17  \w    -68.00 -43.00   1.00   11.00    --  -21.10 106.00-146.00   25
 18  \w     78.00 104.00   1.00   11.00    --   21.10 178.00 150.00   26
 19  \w   -107.00 -82.00   1.00   11.00    --  -21.10 178.00 -90.00   25
 20  \w    -95.00 -62.00   1.00   11.00    --  -21.10 178.00  30.00   33
 21  \w     35.00  61.00   1.00   11.00    --   21.10 -99.00-120.00   26
 22  \w    -19.00  24.00   1.00   11.00    --   21.10 -99.00-120.00   43
;
_diffrn_measurement_device         'four-circle diffractometer'
_diffrn_measurement_device_type    'XtaLAB Synergy, Dualflex, HyPix'
_diffrn_measurement_method         '\w scans'
_diffrn_orient_matrix_type        
 'CrysAlisPro convention (1999,Acta A55,543-557)'
_diffrn_orient_matrix_UB_11        0.0080746900
_diffrn_orient_matrix_UB_12        -0.0526663168
_diffrn_orient_matrix_UB_13        0.0146344485
_diffrn_orient_matrix_UB_21        -0.0064649491
_diffrn_orient_matrix_UB_22        0.0152688277
_diffrn_orient_matrix_UB_23        0.0312049833
_diffrn_orient_matrix_UB_31        -0.0362760962
_diffrn_orient_matrix_UB_32        -0.0144234632
_diffrn_orient_matrix_UB_33        -0.0204042061
_diffrn_radiation_monochromator    mirror
_diffrn_radiation_probe            x-ray
_diffrn_radiation_type             'Mo K\a'
_diffrn_radiation_wavelength       0.71073
_diffrn_source                     'micro-focus sealed X-ray tube'
_diffrn_source_type                'PhotonJet (Mo) X-ray Source'
_reflns_Friedel_coverage           0.0
_reflns_limit_h_max                28
_reflns_limit_h_min                -31
_reflns_limit_k_max                18
_reflns_limit_k_min                0
_reflns_limit_l_max                29
_reflns_limit_l_min                0
_reflns_number_gt                  6446
_reflns_number_total               8098
_reflns_threshold_expression       I>=2u(I)
_computing_cell_refinement         'CrysAlisPro 1.171.42.78a (Rigaku OD, 2022)'
_computing_data_collection         'CrysAlisPro 1.171.42.78a (Rigaku OD, 2022)'
_computing_data_reduction          'CrysAlisPro 1.171.42.78a (Rigaku OD, 2022)'
_computing_molecular_graphics      'Olex2 1.5-alpha (Dolomanov et al., 2009)'
_computing_publication_material    'Olex2 1.5-alpha (Dolomanov et al., 2009)'
_computing_structure_refinement   
 'olex2.refine 1.5-alpha (Bourhis et al., 2015)'
_computing_structure_solution      'SHELXT  (Sheldrick, 2015)'
_refine_diff_density_max           0.8711
_refine_diff_density_min           -0.6574
_refine_diff_density_rms           0.1286
_refine_ls_d_res_high              0.6507
_refine_ls_d_res_low               8.5689
_refine_ls_goodness_of_fit_ref     1.0289
_refine_ls_hydrogen_treatment      mixed
_refine_ls_matrix_type             full
_refine_ls_number_constraints      20
_refine_ls_number_parameters       712
_refine_ls_number_reflns           8098
_refine_ls_number_restraints       1097
_refine_ls_R_factor_all            0.0490
_refine_ls_R_factor_gt             0.0312
_refine_ls_restrained_S_all        0.9601
_refine_ls_shift/su_max            -0.0055
_refine_ls_shift/su_mean           0.0001
_refine_ls_structure_factor_coef   Fsqd
_refine_ls_weighting_details      
 'w=1/[\s^2^(Fo^2^)+(0.0097P)^2^+1.9616P] where P=(Fo^2^+2Fc^2^)/3'
_refine_ls_weighting_scheme        calc
_refine_ls_wR_factor_gt            0.0519
_refine_ls_wR_factor_ref           0.0557
_olex2_refinement_description
;
1. Fixed Uiso
 At 1.5 times of:
  All H(H,H,H,H) groups
2. Shared sites
{C11B, C11A}
{C12A, C12B}
{C13A, C13B}
3. Restrained distances
 C10A-H10a = C10B-H10c = C10B-H10d = C10A-H10b = C11A-H11b = C11B-H11d = C11A-
 H11a = C11B-H11c
 1.083 with sigma of 0.002
 H10b-H10a = H11b-H11a = H5Ab-H5Aa = H4Ab-H4Aa
 1.77 with sigma of 0.02
 C13A-H13A
 1.083 with sigma of 0.0002
 C14B-H14B = C14A-H14A
 1.083 with sigma of 0.0002
 C2B-H2B
 1.083 with sigma of 0.0002
 C2A-C1 \\sim C2B-C1
 with sigma of 0.002
 C2B-C1 \\sim C2A-C1
 with sigma of 0.002
 C13A-C1 \\sim C13B-C1
 with sigma of 0.002
 C2A-H2A \\sim C2B-H2B
 with sigma of 0.002
 C13A-C12A \\sim C3A-C2A
 with sigma of 0.002
 C4A-H4Aa \\sim C4B-H4Ba \\sim C4B-H4Bb \\sim C4A-H4Ab \\sim C5A-H5Ab \\sim
C5B-H5Bb \\sim C5A-H5Aa ~
 C5B-H5Ba
 with sigma of 0.002
 C5A-C4A \\sim C11A-C10A
 with sigma of 0.002
 C9A-C10A \\sim C6A-C5A
 with sigma of 0.002
 C7A-C6A \\sim C6A-C16A
 with sigma of 0.002
 C8A-C7A \\sim C17A-C16A
 with sigma of 0.02
 C9A-C8A \\sim C9A-C17A
 with sigma of 0.02
 H11b-H11a \\sim H10b-H10a \\sim H4Ab-H4Aa \\sim H5Ab-H5Aa
 with sigma of 0.002
 C13A-H13A \\sim C15A-H15A
 with sigma of 0.002
 C13A-H13A \\sim C13B-H13B
 with sigma of 0.002
 C14B-H14B \\sim C14A-H14A
 with sigma of 0.002
 C15B-H15B \\sim C15A-H15A
 with sigma of 0.002
 C4B-C3B \\sim C12B-C11B
 with sigma of 0.02
 C5B-C4B \\sim C11B-C10B
 with sigma of 0.01
 C6B-C5B \\sim C9B-C10B
 with sigma of 0.02
4. Uiso/Uaniso restraints and constraints
C3A \\sim C3B: within 2A with sigma of 0.002 and sigma for terminal atoms of
0.004 within 2A
C4A \\sim C4B: within 2A with sigma of 0.001 and sigma for terminal atoms of
0.001 within 2A
C5B \\sim C5A: within 2A with sigma of 0.001 and sigma for terminal atoms of
0.002 within 2A
C6A \\sim C6B: within 2A with sigma of 0.001 and sigma for terminal atoms of
0.002 within 2A
C7A \\sim C7B: within 2A with sigma of 0.001 and sigma for terminal atoms of
0.002 within 2A
C8B \\sim C8A: within 2A with sigma of 0.001 and sigma for terminal atoms of
0.002 within 2A
C9B \\sim C9A: within 2A with sigma of 0.001 and sigma for terminal atoms of
0.002 within 2A
C10B \\sim C10A: within 2A with sigma of 0.001 and sigma for terminal atoms of
0.001 within 2A
C11B \\sim C11A: within 2A with sigma of 0.003 and sigma for terminal atoms of
0.006 within 2A
C12A \\sim C12B: within 2A with sigma of 0.003 and sigma for terminal atoms of
0.006 within 2A
C14A \\sim C14B: within 2A with sigma of 0.001 and sigma for terminal atoms of
0.002 within 2A
C15A \\sim C15B: within 2A with sigma of 0.003 and sigma for terminal atoms of
0.006 within 2A
C16B \\sim C16A: within 2A with sigma of 0.001 and sigma for terminal atoms of
0.002 within 2A
C17B \\sim C17A: within 2A with sigma of 0.001 and sigma for terminal atoms of
0.002 within 2A
Uanis(C13B) \\sim Ueq, Uanis(C13A) \\sim Ueq, Uanis(C2A) \\sim Ueq, Uanis(C2B)
\\sim Ueq, Uanis(C3B) \\sim Ueq, Uanis(C3A) \\sim Ueq: with sigma of 0.002 and
sigma for terminal atoms of 0.004
Uanis(C3B) \\sim Ueq, Uanis(C3A) \\sim Ueq: with sigma of 0.002 and sigma for
terminal atoms of 0.004
Uanis(C5A) \\sim Ueq, Uanis(C5B) \\sim Ueq: with sigma of 0.002 and sigma for
terminal atoms of 0.004
Uanis(C9A) \\sim Ueq, Uanis(C9B) \\sim Ueq: with sigma of 0.002 and sigma for
terminal atoms of 0.004
Uanis(C10A) \\sim Ueq, Uanis(C10B) \\sim Ueq: with sigma of 0.002 and sigma for
terminal atoms of 0.004
Uanis(C11A) \\sim Ueq, Uanis(C11B) \\sim Ueq: with sigma of 0.002 and sigma for
terminal atoms of 0.004
: with sigma of 0.002 and sigma for terminal atoms of 0.004
: with sigma of 0.002 and sigma for terminal atoms of 0.004
Uanis(C15B) \\sim Ueq, Uanis(C15A) \\sim Ueq: with sigma of 0.002 and sigma for
terminal atoms of 0.004
Uanis(H2A) \\sim Ueq, Uanis(H2B) \\sim Ueq: with sigma of 0.002 and sigma for
terminal atoms of 0.004
Uanis(H8A) \\sim Ueq, Uanis(H8B) \\sim Ueq, Uanis(H7A) \\sim Ueq, Uanis(H7B)
\\sim Ueq: with sigma of 0.002 and sigma for terminal atoms of 0.004
Uanis(H13A) \\sim Ueq, Uanis(H13B) \\sim Ueq: with sigma of 0.002 and sigma for
terminal atoms of 0.004
Uanis(H14B) \\sim Ueq, Uanis(H14A) \\sim Ueq: with sigma of 0.002 and sigma for
terminal atoms of 0.004
Uanis(H15B) \\sim Ueq, Uanis(H15A) \\sim Ueq: with sigma of 0.002 and sigma for
terminal atoms of 0.004
Uanis(C4B) \\sim Ueq: with sigma of 0.002 and sigma for terminal atoms of 0.004
Uiso(H11a) = Uiso(H11c) = Uiso(H11d) = Uiso(H11b)
Uanis(H2A) = Uanis(H2B)
Uanis(H8A) = Uanis(H8B) = Uanis(H7A) = Uanis(H7B) = Uanis(H17B) = Uanis(H17A) =
Uanis(H16B) = Uanis(H16A)
Uanis(H10c) = Uanis(H10a)
Uanis(H10d) = Uanis(H10b)
Uanis(H13A) = Uanis(H13B)
Uanis(H14B) = Uanis(H14A)
Uanis(H15B) = Uanis(H15A)
5. Rigid body (RIGU) restrains
 C2A, C10A, Cl1, C6A, Cl2, C14A, Cl3, C4A, O1, C8A, O2, C12A, C1, C16A, C18,
 C3A, C19, C5A, C20, C7A, C21, C9A, C22, C11A, C23, C13A, C24, C15A, C25, C17A,
 C26
 with sigma for 1-2 distances of 0.001 and sigma for 1-3 distances of 0.001
 C2B, C10B, Cl1, C6B, Cl2, C14B, Cl3, C4B, O1, C8B, O2, C12B, C1, C16B, C18,
 C3B, C19, C5B, C20, C7B, C21, C9B, C22, C11B, C23, C13B, C24, C15B, C25, C17B,
 C26
 with sigma for 1-2 distances of 0.001 and sigma for 1-3 distances of 0.001
 C1, C2B
 with sigma for 1-2 distances of 0.001 and sigma for 1-3 distances of 0.001
 C2A, C1
 with sigma for 1-2 distances of 0.001 and sigma for 1-3 distances of 0.001
 C19, H19a, H19b
 with sigma for 1-2 distances of 0.003 and sigma for 1-3 distances of 0.007
 C21, C22, H22, C23, H23, C24, C25, H25, C26, H26
 with sigma for 1-2 distances of 0.004 and sigma for 1-3 distances of 0.008
 C2A, H2A, C2B, H2B
 with sigma for 1-2 distances of 0.002 and sigma for 1-3 distances of 0.002
 C6A, C7A, H7A, C8A, H8A, C9A, C16A, H16A, C17A, H17A, C6B, C7B, H7B, C8B, H8B,
  C9B, C16B, H16B, C17B, H17B
 with sigma for 1-2 distances of 0.002 and sigma for 1-3 distances of 0.002
 C10A, H10a, H10b, C11A, H11a, H11b, C10B, H10c, H10d, C11B, H11c, H11d, C9A,
 C9B, C12A, C12B
 with sigma for 1-2 distances of 0.002 and sigma for 1-3 distances of 0.002
 C13A, H13A, C13B, H13B
 with sigma for 1-2 distances of 0.002 and sigma for 1-3 distances of 0.002
 C14A, H14A, C14B, H14B
 with sigma for 1-2 distances of 0.002 and sigma for 1-3 distances of 0.002
 C15A, H15A, C15B, H15B
 with sigma for 1-2 distances of 0.002 and sigma for 1-3 distances of 0.002
6. Same fragment restrains
{C2A, C3A, C4A, C5A, C6A, C7A, C8A, C9A, C10A, C11A, C12A, C13A, C14A, C15A,
C16A, C17A} sigma for 1-2: 0.002, 1-3: 0.004
as in
{C2B, C3B, C4B, C5B, C6B, C7B, C8B, C9B, C10B, C11B, C12B, C13B, C14B, C15B,
C16B, C17B}
7. Others
 Fixed Sof: C2A(0.5) C3A(0.5) C4A(0.5) C5A(0.5) C6A(0.5) C7A(0.5) C8A(0.5)
 C9A(0.5) C10A(0.5) C11A(0.5) H11a(0.5) H11b(0.5) C12A(0.5) C13A(0.5) C14A(0.5)
 C15A(0.5) C16A(0.5) C17A(0.5) H2A(0.5) H4Aa(0.5) H4Ab(0.5) H5Aa(0.5) H5Ab(0.5)
 H7A(0.5) H8A(0.5) H10a(0.5) H10b(0.5) H13A(0.5) H14A(0.5) H15A(0.5) H16A(0.5)
 H17A(0.5) C2B(0.5) C3B(0.5) C4B(0.5) C5B(0.5) C6B(0.5) C7B(0.5) C8B(0.5)
 C9B(0.5) C10B(0.5) C11B(0.5) C12B(0.5) C13B(0.5) C14B(0.5) C15B(0.5) C16B(0.5)
 C17B(0.5) H2B(0.5) H4Ba(0.5) H4Bb(0.5) H5Ba(0.5) H5Bb(0.5) H7B(0.5) H8B(0.5)
 H10c(0.5) H10d(0.5) H11c(0.5) H11d(0.5) H13B(0.5) H14B(0.5) H15B(0.5)
 H16B(0.5) H17B(0.5)
8.a Secondary CH2 refined with riding coordinates and stretchable bonds:
 C11A(H11a,H11b)
;
_olex2_refine_details
;
Refinement using NoSpherA2, an implementation of
NOn-SPHERical Atom-form-factors in Olex2.
Please cite:
F. Kleemiss et al. Chem. Sci. DOI 10.1039/D0SC05526C - 2021
NoSpherA2 implementation of HAR makes use of
tailor-made aspherical atomic form factors calculated
on-the-fly from a Hirshfeld-partitioned electron density (ED) - not from
spherical-atom form factors.

The ED is calculated from a gaussian basis set single determinant SCF
wavefunction - either Hartree-Fock or DFT using selected funtionals
 - for a fragment of the crystal.
This fragment can be embedded in an electrostatic crystal field by employing cluster charges
or modelled using implicit solvation models, depending on the software used.
The following options were used:
   SOFTWARE:       ORCA
   PARTITIONING:   NoSpherA2
   INT ACCURACY:   Normal
   METHOD:         PBE
   BASIS SET:      def2-SVP
   CHARGE:         0
   MULTIPLICITY:   1
   SOLVATION:      Methanol
   DATE:           2024-02-28_11-54-10
;
loop_
  _atom_site_label
  _atom_site_type_symbol
  _atom_site_fract_x
  _atom_site_fract_y
  _atom_site_fract_z
  _atom_site_U_iso_or_equiv
  _atom_site_adp_type
  _atom_site_occupancy
  _atom_site_refinement_flags_posn
  _atom_site_refinement_flags_adp
  _atom_site_refinement_flags_occupancy
  _atom_site_disorder_group
 Br1 Br 0.532758(14) 0.84851(2) 0.640639(16) 0.02245(10) Uani 1.000000 . . . .
 Cl1 Cl 0.53756(3) 0.37246(5) 0.67876(3) 0.03039(16) Uani 1.000000 . U . .
 Cl2 Cl 0.60075(2) 0.18240(3) 0.76575(2) 0.03075(10) Uani 1.000000 . U . .
 Cl3 Cl 0.536928(16) 0.17510(3) 0.603469(19) 0.02917(8) Uani 1.000000 . U . .
 O1 O 0.64892(4) 0.35024(6) 0.62564(4) 0.01705(16) Uani 1.000000 . U . .
 O2 O 0.76194(4) 0.40225(6) 0.69100(5) 0.02131(18) Uani 1.000000 . U . .
 C1 C 0.69300(5) 0.48092(8) 0.56745(6) 0.01305(18) Uani 1.000000 D U . .
 C18 C 0.70697(5) 0.40705(8) 0.63479(6) 0.01447(19) Uani 1.000000 . U . .
 C19 C 0.65860(6) 0.28346(9) 0.68815(7) 0.0179(2) Uani 1.000000 . U . .
 H19a H 0.6861(7) 0.2128(12) 0.6865(9) 0.030(4) Uani 1.000000 . U . .
 H19b H 0.6892(8) 0.3268(12) 0.7414(8) 0.030(4) Uani 1.000000 . U . .
 C20 C 0.58600(6) 0.25504(10) 0.68293(7) 0.0202(2) Uani 1.000000 . U . .
 C21 C 0.65289(5) 0.57585(8) 0.58117(6) 0.01197(18) Uani 1.000000 . U . .
 C22 C 0.57960(5) 0.58793(9) 0.54020(6) 0.0157(2) Uani 1.000000 . U . .
 H22 H 0.5497(7) 0.5360(12) 0.4939(9) 0.033(4) Uani 1.000000 . U . .
 C23 C 0.54346(6) 0.66884(9) 0.55751(7) 0.0174(2) Uani 1.000000 . U . .
 H23 H 0.4868(7) 0.6791(13) 0.5246(9) 0.032(4) Uani 1.000000 . U . .
 C24 C 0.58131(6) 0.73722(8) 0.61695(6) 0.0149(2) Uani 1.000000 . U . .
 C25 C 0.65423(6) 0.72676(8) 0.65923(6) 0.0152(2) Uani 1.000000 . U . .
 H25 H 0.6844(7) 0.7777(11) 0.7060(8) 0.027(4) Uani 1.000000 . U . .
 C26 C 0.68974(5) 0.64596(8) 0.64059(6) 0.0140(2) Uani 1.000000 . U . .
 H26 H 0.7455(7) 0.6370(12) 0.6739(9) 0.028(4) Uani 1.000000 . U . .
 C2A C 0.76181(11) 0.5211(3) 0.56632(19) 0.0120(6) Uani 0.500000 D U P 1
 C3A C 0.76971(11) 0.5858(2) 0.51545(15) 0.0119(4) Uani 0.500000 D U P 1
 C4A C 0.84237(11) 0.6172(2) 0.52119(15) 0.0163(4) Uani 0.500000 D U P 1
 C5A C 0.88116(14) 0.5304(2) 0.49590(18) 0.0172(5) Uani 0.500000 D U P 1
 C6A C 0.8287(3) 0.4599(3) 0.43562(19) 0.0142(4) Uani 0.500000 D U P 1
 C7A C 0.8073(3) 0.3643(4) 0.4558(3) 0.0162(4) Uani 0.500000 D U P 1
 C8A C 0.7423(2) 0.3188(4) 0.4098(3) 0.0161(4) Uani 0.500000 D U P 1
 C9A C 0.69659(13) 0.3686(3) 0.3427(2) 0.0149(4) Uani 0.500000 D U P 1
 C10A C 0.61872(12) 0.3444(2) 0.31123(15) 0.0206(5) Uani 0.500000 D U P 1
 C11A C 0.58337(6) 0.40578(10) 0.35398(6) 0.0216(7) Uani 0.500000 D U P 1
 H11a H 0.55246(6) 0.34880(11) 0.36889(6) 0.034(4) Uiso 0.500000 DGR U P 1
 H11b H 0.54614(7) 0.46223(11) 0.31481(7) 0.034(4) Uiso 0.500000 DGR U P 1
 C12A C 0.63023(5) 0.46688(8) 0.42514(5) 0.0147(6) Uani 0.500000 D U P 1
 C13A C 0.65039(5) 0.42276(8) 0.49385(5) 0.0139(8) Uani 0.500000 D U P 1
 C14A C 0.70877(13) 0.6272(2) 0.45018(18) 0.0147(4) Uani 0.500000 D U P 1
 C15A C 0.64654(18) 0.5758(2) 0.4118(2) 0.0161(6) Uani 0.500000 D U P 1
 C16A C 0.7892(2) 0.4973(4) 0.3622(2) 0.0155(4) Uani 0.500000 D U P 1
 C17A C 0.7236(2) 0.4526(4) 0.3162(2) 0.0158(4) Uani 0.500000 D U P 1
 H2A H 0.8110(8) 0.494(2) 0.6119(11) 0.0237(17) Uani 0.500000 D U P 1
 H4Aa H 0.8367(15) 0.6910(12) 0.4880(12) 0.036(3) Uiso 0.500000 DR . P 1
 H4Ab H 0.8779(14) 0.641(2) 0.5799(5) 0.036(3) Uiso 0.500000 DR . P 1
 H5Aa H 0.9215(9) 0.563(2) 0.4792(13) 0.036(3) Uiso 0.500000 DR . P 1
 H5Ab H 0.9125(11) 0.4806(19) 0.5460(10) 0.036(3) Uiso 0.500000 DR . P 1
 H7A H 0.8407(18) 0.325(3) 0.514(2) 0.025(2) Uani 0.500000 . U P 1
 H8A H 0.7222(16) 0.253(3) 0.4304(19) 0.025(2) Uani 0.500000 . U P 1
 H10a H 0.5956(12) 0.3828(16) 0.2564(6) 0.022(2) Uani 0.500000 D U P 1
 H10b H 0.6051(13) 0.2603(5) 0.3023(13) 0.025(3) Uani 0.500000 D U P 1
 H13A H 0.6263(5) 0.3459(5) 0.4931(12) 0.021(3) Uani 0.500000 D U P 1
 H14A H 0.7140(8) 0.7039(5) 0.4275(6) 0.022(3) Uani 0.500000 D U P 1
 H15A H 0.6122(16) 0.626(2) 0.3650(11) 0.026(3) Uani 0.500000 D U P 1
 H16A H 0.8123(14) 0.566(3) 0.3444(19) 0.025(2) Uani 0.500000 . U P 1
 H17A H 0.6924(15) 0.492(2) 0.2613(18) 0.025(2) Uani 0.500000 . U P 1
 C2B C 0.76749(11) 0.5024(3) 0.5757(2) 0.0127(6) Uani 0.500000 D U P 2
 C3B C 0.77904(12) 0.5670(2) 0.52756(16) 0.0139(5) Uani 0.500000 D U P 2
 C4B C 0.85529(12) 0.5909(2) 0.54167(15) 0.0189(4) Uani 0.500000 D U P 2
 C5B C 0.87921(15) 0.5446(3) 0.48274(18) 0.0173(5) Uani 0.500000 D U P 2
 C6B C 0.8255(3) 0.4677(3) 0.4299(2) 0.0144(4) Uani 0.500000 D U P 2
 C7B C 0.8137(3) 0.3718(4) 0.4584(3) 0.0161(4) Uani 0.500000 D U P 2
 C8B C 0.7510(2) 0.3157(4) 0.4199(3) 0.0158(4) Uani 0.500000 D U P 2
 C9B C 0.69836(13) 0.3547(3) 0.3521(2) 0.0147(4) Uani 0.500000 D U P 2
 C10B C 0.62262(12) 0.3215(2) 0.32857(16) 0.0176(5) Uani 0.500000 D U P 2
 C11B C 0.58337(6) 0.40578(10) 0.35398(6) 0.0211(6) Uani 0.500000 D U P 2
 C12B C 0.63023(5) 0.46688(8) 0.42514(5) 0.0145(6) Uani 0.500000 D U P 2
 C13B C 0.65039(5) 0.42276(8) 0.49385(5) 0.0133(8) Uani 0.500000 D U P 2
 C14B C 0.72220(13) 0.6140(2) 0.46179(18) 0.0151(4) Uani 0.500000 D U P 2
 C15B C 0.65828(18) 0.5704(2) 0.4167(2) 0.0165(6) Uani 0.500000 D U P 2
 C16B C 0.7792(2) 0.4958(4) 0.3561(2) 0.0155(4) Uani 0.500000 D U P 2
 C17B C 0.7157(2) 0.4405(4) 0.3177(2) 0.0157(4) Uani 0.500000 D U P 2
 H2B H 0.8098(5) 0.4609(9) 0.6217(6) 0.0237(17) Uani 0.500000 D U P 2
 H4Ba H 0.8628(17) 0.6786(4) 0.543(2) 0.036(3) Uiso 0.500000 DR . P 2
 H4Bb H 0.8908(12) 0.561(2) 0.5987(7) 0.036(3) Uiso 0.500000 DR . P 2
 H5Ba H 0.8891(15) 0.6078(17) 0.4490(14) 0.036(3) Uiso 0.500000 DR . P 2
 H5Bb H 0.9299(9) 0.501(2) 0.5127(17) 0.036(3) Uiso 0.500000 DR . P 2
 H7B H 0.8549(18) 0.348(3) 0.516(2) 0.025(2) Uani 0.500000 . U P 2
 H8B H 0.7414(16) 0.241(3) 0.4484(18) 0.025(2) Uani 0.500000 . U P 2
 H10c H 0.5948(13) 0.313(3) 0.2677(3) 0.022(2) Uani 0.500000 D U P 2
 H10d H 0.6194(14) 0.2505(13) 0.3585(13) 0.025(3) Uani 0.500000 D U P 2
 H11c H 0.5706(15) 0.4627(17) 0.3084(11) 0.034(4) Uiso 0.500000 D U P 2
 H11d H 0.5303(6) 0.384(2) 0.3456(17) 0.034(4) Uiso 0.500000 D U P 2
 H13B H 0.6469(14) 0.3375(6) 0.5016(17) 0.021(3) Uani 0.500000 D U P 2
 H14B H 0.7392(5) 0.6863(5) 0.4441(6) 0.022(3) Uani 0.500000 D U P 2
 H15B H 0.6231(15) 0.598(2) 0.3606(7) 0.026(3) Uani 0.500000 D U P 2
 H16B H 0.7875(14) 0.568(3) 0.3324(19) 0.025(2) Uani 0.500000 . U P 2
 H17B H 0.6727(15) 0.468(2) 0.2617(18) 0.025(2) Uani 0.500000 . U P 2

loop_
  _atom_site_anharm_GC_C_label
  _atom_site_anharm_GC_C_111
  _atom_site_anharm_GC_C_112
  _atom_site_anharm_GC_C_113
  _atom_site_anharm_GC_C_122
  _atom_site_anharm_GC_C_123
  _atom_site_anharm_GC_C_133
  _atom_site_anharm_GC_C_222
  _atom_site_anharm_GC_C_223
  _atom_site_anharm_GC_C_233
  _atom_site_anharm_GC_C_333
 Br1 0.00000001(5) 0.00000000(5) -0.00000002(3) -0.00000003(9) 0.00000000(4)
 -0.00000005(4) -0.0000000(2) -0.00000001(10) -0.00000001(7) -0.00000009(7)
 Cl1 -0.00000006(2) -0.00000014(3) -0.000000065(13) -0.00000021(4) -0.00000011(2)
 -0.000000048(14) -0.00000076(9) -0.00000009(5) -0.00000010(3) -0.00000006(3)
 Cl2 -0.000000103(6) -0.000000045(7) -0.000000066(3) -0.000000076(11)
 -0.000000030(6) -0.000000057(4) -0.00000090(2) -0.000000406(12) -0.000000173(8)
 -0.000000142(8)
 Cl3 -0.0000000271(14) 0.0000000400(17) 0.0000000346(8) -0.000000090(3)
 -0.0000000455(14) 0.0000000203(9) 0.000000109(6) -0.000000008(3) -0.000000056(2)
 -0.0000000791(19)

loop_
  _atom_site_anharm_GC_D_label
  _atom_site_anharm_GC_D_1111
  _atom_site_anharm_GC_D_1112
  _atom_site_anharm_GC_D_1113
  _atom_site_anharm_GC_D_1122
  _atom_site_anharm_GC_D_1123
  _atom_site_anharm_GC_D_1133
  _atom_site_anharm_GC_D_1222
  _atom_site_anharm_GC_D_1223
  _atom_site_anharm_GC_D_1233
  _atom_site_anharm_GC_D_1333
  _atom_site_anharm_GC_D_2222
  _atom_site_anharm_GC_D_2223
  _atom_site_anharm_GC_D_2233
  _atom_site_anharm_GC_D_2333
  _atom_site_anharm_GC_D_3333
 Br1 -0.0000000021(19) -0.0000000010(18) -0.0000000013(9) 0.000000002(2)
 -0.0000000009(12) -0.0000000008(8) -0.000000001(5) 0.0000000012(19)
 -0.0000000011(13) -0.0000000002(11) -0.000000005(13) -0.000000001(5)
 0.000000001(3) -0.000000001(2) 0.000000000(3)
 Cl1 -0.0000000028(6) -0.0000000027(7) -0.0000000025(3) 0.0000000035(10)
 -0.0000000007(4) -0.0000000015(2) -0.0000000064(19) 0.0000000011(7)
 -0.0000000010(5) -0.0000000009(4) -0.000000008(4) 0.000000001(2)
 0.0000000019(12) 0.0000000001(10) 0.0000000007(9)
 Cl2 -0.00000000188(16) -0.00000000034(19) -0.00000000094(7) 0.0000000023(2)
 -0.00000000108(12) -0.00000000054(6) -0.0000000047(5) -0.00000000051(19)
 -0.00000000174(13) -0.00000000029(9) -0.0000000082(11) -0.0000000073(6)
 0.0000000011(3) -0.0000000032(3) 0.0000000016(2)
 Cl3 0.00000000067(4) 0.00000000310(5) 0.000000001769(18) 0.00000000461(6)
 0.00000000166(3) 0.000000002300(16) 0.00000000595(12) 0.00000000229(5)
 0.00000000188(3) 0.00000000328(2) -0.0000000057(3) 0.00000000461(14)
 0.00000000493(7) 0.00000000438(6) 0.00000000428(6)

loop_
  _atom_site_aniso_label
  _atom_site_aniso_U_11
  _atom_site_aniso_U_22
  _atom_site_aniso_U_33
  _atom_site_aniso_U_12
  _atom_site_aniso_U_13
  _atom_site_aniso_U_23
 Br1 0.02845(18) 0.01666(17) 0.02555(19) 0.00876(12) 0.01483(14) 0.00110(12)
 Cl1 0.0296(3) 0.0367(3) 0.0295(3) 0.0154(2) 0.0172(2) 0.0069(2)
 Cl2 0.02826(18) 0.0406(2) 0.02478(19) 0.00492(16) 0.01281(14) 0.01274(16)
 Cl3 0.02440(14) 0.03287(17) 0.02686(17) -0.00312(12) 0.00801(12) 0.00044(12)
 O1 0.0144(3) 0.0205(4) 0.0134(4) 0.0025(2) 0.0033(2) 0.0021(3)
 O2 0.0177(3) 0.0207(4) 0.0168(4) 0.0013(3) -0.0007(3) 0.0006(3)
 C1 0.0104(3) 0.0150(4) 0.0123(4) 0.0002(2) 0.0036(2) -0.0030(2)
 C18 0.0149(4) 0.0142(4) 0.0126(4) 0.0028(2) 0.0043(2) -0.0020(3)
 C19 0.0171(4) 0.0198(5) 0.0156(5) 0.0043(3) 0.0061(3) 0.0030(3)
 H19a 0.030(8) 0.026(5) 0.037(10) 0.009(3) 0.019(6) 0.005(4)
 H19b 0.038(8) 0.031(8) 0.017(5) -0.004(5) 0.007(4) -0.001(3)
 C20 0.0171(4) 0.0258(5) 0.0180(5) 0.0049(3) 0.0078(3) 0.0048(3)
 C21 0.0109(4) 0.0126(4) 0.0115(4) -0.0006(2) 0.0041(3) -0.0018(3)
 C22 0.0110(4) 0.0186(5) 0.0149(5) 0.0003(3) 0.0033(3) -0.0043(3)
 H22 0.026(7) 0.032(8) 0.028(7) -0.002(4) -0.001(4) -0.016(4)
 C23 0.0137(4) 0.0197(5) 0.0174(5) 0.0024(3) 0.0055(3) -0.0026(3)
 H23 0.015(4) 0.042(10) 0.031(8) 0.005(2) 0.003(2) -0.013(6)
 C24 0.0169(4) 0.0129(4) 0.0147(5) 0.0019(3) 0.0067(3) 0.0006(3)
 C25 0.0170(4) 0.0123(4) 0.0153(5) 0.0006(3) 0.0060(3) -0.0019(3)
 H25 0.026(7) 0.017(7) 0.027(6) 0.003(4) 0.002(4) -0.009(3)
 C26 0.0132(4) 0.0137(4) 0.0131(4) -0.0009(3) 0.0039(3) -0.0028(3)
 H26 0.015(4) 0.039(10) 0.024(8) 0.002(2) 0.002(2) -0.008(6)
 C2A 0.0090(7) 0.0132(11) 0.0113(9) 0.0026(4) 0.0022(4) 0.0008(5)
 C3A 0.0109(6) 0.0114(8) 0.0123(7) 0.0008(4) 0.0042(3) -0.0007(4)
 C4A 0.0126(7) 0.0179(9) 0.0176(9) -0.0016(4) 0.0059(4) -0.0019(5)
 C5A 0.0147(6) 0.0194(8) 0.0177(9) -0.0011(4) 0.0073(4) -0.0006(4)
 C6A 0.0144(6) 0.0138(7) 0.0151(7) 0.0012(4) 0.0070(4) 0.0010(3)
 C7A 0.0190(8) 0.0137(7) 0.0172(7) 0.0007(4) 0.0092(4) 0.0008(4)
 C8A 0.0205(8) 0.0134(6) 0.0169(9) -0.0007(4) 0.0103(4) -0.0012(4)
 C9A 0.0187(6) 0.0124(8) 0.0154(8) -0.0011(3) 0.0090(3) -0.0022(4)
 C10A 0.0212(6) 0.0209(9) 0.0212(9) -0.0042(4) 0.0105(4) -0.0051(5)
 C11A 0.0164(9) 0.0302(10) 0.0165(9) -0.0021(4) 0.0056(4) -0.0068(4)
 C12A 0.0133(12) 0.0176(9) 0.0129(8) -0.0009(5) 0.0054(4) -0.0017(4)
 C13A 0.0136(13) 0.0140(11) 0.0130(8) -0.0011(5) 0.0048(4) -0.0027(4)
 C14A 0.0130(8) 0.0142(8) 0.0163(8) 0.0013(4) 0.0058(4) 0.0033(4)
 C15A 0.0122(10) 0.0201(9) 0.0163(9) 0.0006(4) 0.0063(5) 0.0012(4)
 C16A 0.0166(10) 0.0137(6) 0.0156(7) -0.0013(5) 0.0064(4) 0.0008(4)
 C17A 0.0184(8) 0.0148(9) 0.0142(6) -0.0018(4) 0.0070(4) -0.0007(4)
 H2A 0.016(2) 0.026(3) 0.022(3) 0.0052(12) 0.0013(11) 0.0054(14)
 H7A 0.027(3) 0.024(3) 0.025(3) -0.0045(11) 0.0105(13) 0.0052(11)
 H8A 0.027(3) 0.024(3) 0.025(3) -0.0045(11) 0.0105(13) 0.0052(11)
 H10a 0.023(4) 0.024(6) 0.019(2) -0.0056(18) 0.0100(9) -0.0031(10)
 H10b 0.031(5) 0.021(3) 0.026(4) -0.0032(13) 0.0165(19) 0.0003(14)
 H13A 0.021(5) 0.018(3) 0.022(4) -0.0037(13) 0.0087(18) -0.0010(12)
 H14A 0.023(5) 0.019(3) 0.024(4) -0.0015(13) 0.0113(18) 0.0038(13)
 H15A 0.026(4) 0.028(5) 0.022(3) 0.0043(15) 0.0082(11) 0.0034(13)
 H16A 0.027(3) 0.024(3) 0.025(3) -0.0045(11) 0.0105(13) 0.0052(11)
 H17A 0.027(3) 0.024(3) 0.025(3) -0.0045(11) 0.0105(13) 0.0052(11)
 C2B 0.0097(7) 0.0137(11) 0.0129(10) 0.0021(4) 0.0031(4) -0.0005(5)
 C3B 0.0127(7) 0.0136(9) 0.0151(7) -0.0002(4) 0.0056(3) -0.0013(4)
 C4B 0.0148(7) 0.0220(9) 0.0200(9) -0.0030(4) 0.0076(4) -0.0040(5)
 C5B 0.0154(6) 0.0195(8) 0.0174(8) -0.0017(4) 0.0075(4) -0.0008(4)
 C6B 0.0146(6) 0.0139(7) 0.0154(7) 0.0010(4) 0.0072(4) 0.0008(3)
 C7B 0.0186(8) 0.0135(7) 0.0171(7) 0.0007(4) 0.0088(4) 0.0007(4)
 C8B 0.0199(8) 0.0132(6) 0.0164(9) -0.0005(4) 0.0098(4) -0.0008(4)
 C9B 0.0187(6) 0.0120(8) 0.0149(8) -0.0007(3) 0.0089(3) -0.0019(4)
 C10B 0.0201(6) 0.0167(8) 0.0170(8) -0.0034(4) 0.0091(4) -0.0024(4)
 C11B 0.0168(9) 0.0284(10) 0.0163(9) -0.0015(4) 0.0055(4) -0.0066(4)
 C12B 0.0137(12) 0.0169(9) 0.0127(8) -0.0007(5) 0.0056(4) -0.0018(4)
 C13B 0.0131(13) 0.0128(11) 0.0129(8) -0.0012(5) 0.0047(4) -0.0027(4)
 C14B 0.0140(8) 0.0141(8) 0.0176(8) 0.0011(4) 0.0072(4) 0.0023(4)
 C15B 0.0138(10) 0.0188(9) 0.0180(9) 0.0013(4) 0.0079(5) 0.0013(4)
 C16B 0.0167(10) 0.0137(6) 0.0156(7) -0.0009(5) 0.0064(4) 0.0008(4)
 C17B 0.0178(8) 0.0150(9) 0.0141(7) -0.0018(4) 0.0068(4) -0.0007(4)
 H2B 0.016(2) 0.026(3) 0.022(3) 0.0052(12) 0.0013(11) 0.0054(14)
 H7B 0.027(3) 0.024(3) 0.025(3) -0.0045(11) 0.0105(13) 0.0052(11)
 H8B 0.027(3) 0.024(3) 0.025(3) -0.0045(11) 0.0105(13) 0.0052(11)
 H10c 0.023(4) 0.024(6) 0.019(2) -0.0056(18) 0.0100(9) -0.0031(10)
 H10d 0.031(5) 0.021(3) 0.026(4) -0.0032(13) 0.0165(19) 0.0003(14)
 H13B 0.021(5) 0.018(3) 0.022(4) -0.0037(13) 0.0087(18) -0.0010(12)
 H14B 0.023(5) 0.019(3) 0.024(4) -0.0015(13) 0.0113(18) 0.0038(13)
 H15B 0.026(4) 0.028(5) 0.022(3) 0.0043(15) 0.0082(11) 0.0034(13)
 H16B 0.027(3) 0.024(3) 0.025(3) -0.0045(11) 0.0105(13) 0.0052(11)
 H17B 0.027(3) 0.024(3) 0.025(3) -0.0045(11) 0.0105(13) 0.0052(11)

loop_
  _geom_bond_atom_site_label_1
  _geom_bond_atom_site_label_2
  _geom_bond_distance
  _geom_bond_site_symmetry_2
  _geom_bond_publ_flag
 Br1 C24 1.8957(11) . ?
 Cl1 C20 1.7648(13) . ?
 Cl2 C20 1.7710(13) . ?
 Cl3 C20 1.7603(13) . ?
 O1 C18 1.3480(13) . ?
 O1 C19 1.4260(14) . ?
 O2 C18 1.1997(12) . ?
 C1 C18 1.5352(15) . ?
 C1 C21 1.5431(14) . ?
 C1 C2A 1.5314(19) . ?
 C1 C13A 1.5150(12) . ?
 C1 C2B 1.5162(19) . ?
 C1 C13B 1.5150(12) . ?
 C19 H19a 1.062(14) . ?
 C19 H19b 1.104(15) . ?
 C19 C20 1.5166(16) . ?
 C21 C22 1.3932(14) . ?
 C21 C26 1.3945(14) . ?
 C22 H22 1.070(14) . ?
 C22 C23 1.3904(15) . ?
 C23 H23 1.081(13) . ?
 C23 C24 1.3852(15) . ?
 C24 C25 1.3877(14) . ?
 C25 H25 1.070(13) . ?
 C25 C26 1.3934(15) . ?
 C26 H26 1.065(13) . ?
 C2A C3A 1.351(2) . ?
 C2A H2A 1.084(4) . ?
 C3A C4A 1.523(2) . ?
 C3A C14A 1.454(2) . ?
 C4A C5A 1.559(2) . ?
 C4A H4Aa 1.107(2) . ?
 C4A H4Ab 1.108(2) . ?
 C5A C6A 1.501(2) . ?
 C5A H5Aa 1.108(2) . ?
 C5A H5Ab 1.108(2) . ?
 C6A C7A 1.393(2) . ?
 C6A C16A 1.395(2) . ?
 C7A C8A 1.384(3) . ?
 C7A H7A 1.15(4) . ?
 C8A C9A 1.395(3) . ?
 C8A H8A 1.08(4) . ?
 C9A C10A 1.498(2) . ?
 C9A C17A 1.396(2) . ?
 C10A C11A 1.543(2) . ?
 C10A H10a 1.0826(19) . ?
 C10A H10b 1.0834(19) . ?
 C11A H11a 1.0841(10) . ?
 C11A H11b 1.0841(10) . ?
 C11A C12A 1.5194(13) . ?
 C12A C13A 1.3465(12) . ?
 C12A C15A 1.456(2) . ?
 C13A H13A 1.08301(19) . ?
 C14A C15A 1.349(2) . ?
 C14A H14A 1.08300(19) . ?
 C15A H15A 1.083(3) . ?
 C16A C17A 1.390(3) . ?
 C16A H16A 1.12(3) . ?
 C17A H17A 1.11(3) . ?
 C2B C3B 1.344(2) . ?
 C2B H2B 1.0830(2) . ?
 C3B C4B 1.522(2) . ?
 C3B C14B 1.446(2) . ?
 C4B C5B 1.559(3) . ?
 C4B H4Ba 1.108(2) . ?
 C4B H4Bb 1.107(2) . ?
 C5B C6B 1.499(2) . ?
 C5B H5Ba 1.108(2) . ?
 C5B H5Bb 1.108(2) . ?
 C6B C7B 1.391(3) . ?
 C6B C16B 1.395(2) . ?
 C7B C8B 1.384(3) . ?
 C7B H7B 1.13(4) . ?
 C8B C9B 1.396(3) . ?
 C8B H8B 1.15(3) . ?
 C9B C10B 1.500(2) . ?
 C9B C17B 1.397(3) . ?
 C10B C11B 1.545(2) . ?
 C10B H10c 1.0837(19) . ?
 C10B H10d 1.0831(19) . ?
 C11B C12B 1.5194(13) . ?
 C11B H11c 1.0834(19) . ?
 C11B H11d 1.0829(19) . ?
 C12B C13B 1.3465(12) . ?
 C12B C15B 1.460(2) . ?
 C13B H13B 1.085(4) . ?
 C14B C15B 1.355(2) . ?
 C14B H14B 1.08300(19) . ?
 C15B H15B 1.083(4) . ?
 C16B C17B 1.391(3) . ?
 C16B H16B 1.06(3) . ?
 C17B H17B 1.13(3) . ?

loop_
  _geom_angle_atom_site_label_1
  _geom_angle_atom_site_label_2
  _geom_angle_atom_site_label_3
  _geom_angle
  _geom_angle_site_symmetry_1
  _geom_angle_site_symmetry_3
  _geom_angle_publ_flag
 C19 O1 C18 114.31(8) . . ?
 C21 C1 C18 103.07(8) . . ?
 C2A C1 C18 112.49(12) . . ?
 C2A C1 C21 109.52(17) . . ?
 C13A C1 C18 110.32(8) . . ?
 C13A C1 C21 113.50(8) . . ?
 C13A C1 C2A 107.98(17) . . ?
 C2B C1 C18 102.31(12) . . ?
 C2B C1 C21 117.06(17) . . ?
 C2B C1 C2A 10.88(17) . . ?
 C2B C1 C13A 109.63(17) . . ?
 C13B C1 C18 110.32(8) . . ?
 C13B C1 C21 113.50(8) . . ?
 C13B C1 C2A 107.98(17) . . ?
 C13B C1 C13A 0.0 . . ?
 C13B C1 C2B 109.63(17) . . ?
 O2 C18 O1 122.76(10) . . ?
 C1 C18 O1 112.32(8) . . ?
 C1 C18 O2 124.86(10) . . ?
 H19a C19 O1 109.7(8) . . ?
 H19b C19 O1 109.7(8) . . ?
 H19b C19 H19a 109.9(11) . . ?
 C20 C19 O1 108.44(9) . . ?
 C20 C19 H19a 109.9(8) . . ?
 C20 C19 H19b 109.2(8) . . ?
 Cl2 C20 Cl1 109.68(7) . . ?
 Cl3 C20 Cl1 109.32(6) . . ?
 Cl3 C20 Cl2 109.04(7) . . ?
 C19 C20 Cl1 110.11(9) . . ?
 C19 C20 Cl2 106.81(8) . . ?
 C19 C20 Cl3 111.83(9) . . ?
 C22 C21 C1 121.71(9) . . ?
 C26 C21 C1 119.14(9) . . ?
 C26 C21 C22 118.90(10) . . ?
 H22 C22 C21 120.9(8) . . ?
 C23 C22 C21 120.93(10) . . ?
 C23 C22 H22 118.2(8) . . ?
 H23 C23 C22 120.6(8) . . ?
 C24 C23 C22 119.00(10) . . ?
 C24 C23 H23 120.4(8) . . ?
 C23 C24 Br1 119.40(8) . . ?
 C25 C24 Br1 119.13(8) . . ?
 C25 C24 C23 121.46(10) . . ?
 H25 C25 C24 122.8(7) . . ?
 C26 C25 C24 118.78(10) . . ?
 C26 C25 H25 118.4(7) . . ?
 C25 C26 C21 120.91(9) . . ?
 H26 C26 C21 120.4(8) . . ?
 H26 C26 C25 118.6(8) . . ?
 C3A C2A C1 128.6(2) . . ?
 H2A C2A C1 116.1(15) . . ?
 H2A C2A C3A 115.2(15) . . ?
 C4A C3A C2A 122.54(19) . . ?
 C14A C3A C2A 121.7(2) . . ?
 C14A C3A C4A 115.7(2) . . ?
 C5A C4A C3A 115.8(2) . . ?
 H4Aa C4A C3A 108.9(15) . . ?
 H4Aa C4A C5A 109.3(15) . . ?
 H4Ab C4A C3A 110.0(17) . . ?
 H4Ab C4A C5A 108.3(17) . . ?
 H4Ab C4A H4Aa 104.0(3) . . ?
 C6A C5A C4A 111.0(3) . . ?
 H5Aa C5A C4A 113.9(16) . . ?
 H5Aa C5A C6A 111.8(15) . . ?
 H5Ab C5A C4A 107.2(15) . . ?
 H5Ab C5A C6A 108.5(14) . . ?
 H5Ab C5A H5Aa 103.9(3) . . ?
 C7A C6A C5A 119.6(3) . . ?
 C16A C6A C5A 121.3(3) . . ?
 C16A C6A C7A 117.7(3) . . ?
 C8A C7A C6A 120.7(3) . . ?
 H7A C7A C6A 120.9(14) . . ?
 H7A C7A C8A 118.1(14) . . ?
 C9A C8A C7A 120.5(3) . . ?
 H8A C8A C7A 119.9(16) . . ?
 H8A C8A C9A 118.5(15) . . ?
 C10A C9A C8A 118.3(2) . . ?
 C17A C9A C8A 117.9(2) . . ?
 C17A C9A C10A 122.7(2) . . ?
 C11A C10A C9A 111.4(2) . . ?
 H10a C10A C9A 104.8(13) . . ?
 H10a C10A C11A 102.1(14) . . ?
 H10b C10A C9A 115.1(14) . . ?
 H10b C10A C11A 114.7(15) . . ?
 H10b C10A H10a 107.3(3) . . ?
 H11a C11A C10A 107.59(12) . . ?
 H11b C11A C10A 107.59(12) . . ?
 H11b C11A H11a 107.0 . . ?
 C12A C11A C10A 118.89(12) . . ?
 C12A C11A H11a 107.59(6) . . ?
 C12A C11A H11b 107.59(6) . . ?
 C13A C12A C11A 120.88(9) . . ?
 C15A C12A C11A 114.33(16) . . ?
 C15A C12A C13A 124.69(17) . . ?
 C12A C13A C1 124.01(9) . . ?
 H13A C13A C1 121.0(12) . . ?
 H13A C13A C12A 114.2(11) . . ?
 C15A C14A C3A 125.8(2) . . ?
 H14A C14A C3A 118.3(8) . . ?
 H14A C14A C15A 115.8(7) . . ?
 C14A C15A C12A 126.1(2) . . ?
 H15A C15A C12A 124.7(19) . . ?
 H15A C15A C14A 108.9(19) . . ?
 C17A C16A C6A 120.7(3) . . ?
 H16A C16A C6A 116.3(15) . . ?
 H16A C16A C17A 123.0(15) . . ?
 C16A C17A C9A 120.2(3) . . ?
 H17A C17A C9A 122.8(14) . . ?
 H17A C17A C16A 116.7(14) . . ?
 C3B C2B C1 121.4(2) . . ?
 H2B C2B C1 115.5(8) . . ?
 H2B C2B C3B 123.1(8) . . ?
 C4B C3B C2B 118.9(2) . . ?
 C14B C3B C2B 123.0(2) . . ?
 C14B C3B C4B 118.0(2) . . ?
 C5B C4B C3B 116.1(2) . . ?
 H4Ba C4B C3B 109.0(17) . . ?
 H4Ba C4B C5B 107.2(19) . . ?
 H4Bb C4B C3B 107.7(15) . . ?
 H4Bb C4B C5B 109.7(16) . . ?
 H4Bb C4B H4Ba 107(2) . . ?
 C6B C5B C4B 111.6(3) . . ?
 H5Ba C5B C4B 112.6(16) . . ?
 H5Ba C5B C6B 108.7(15) . . ?
 H5Bb C5B C4B 109.3(18) . . ?
 H5Bb C5B C6B 107.7(16) . . ?
 H5Bb C5B H5Ba 107(2) . . ?
 C7B C6B C5B 119.0(3) . . ?
 C16B C6B C5B 122.0(3) . . ?
 C16B C6B C7B 118.2(3) . . ?
 C8B C7B C6B 120.6(3) . . ?
 H7B C7B C6B 116.3(14) . . ?
 H7B C7B C8B 122.8(14) . . ?
 C9B C8B C7B 120.6(3) . . ?
 H8B C8B C7B 118.0(15) . . ?
 H8B C8B C9B 121.1(14) . . ?
 C10B C9B C8B 119.0(2) . . ?
 C17B C9B C8B 117.9(2) . . ?
 C17B C9B C10B 121.6(2) . . ?
 C11B C10B C9B 110.4(2) . . ?
 H10c C10B C9B 110.7(15) . . ?
 H10c C10B C11B 108.5(16) . . ?
 H10d C10B C9B 111.4(14) . . ?
 H10d C10B C11B 102.6(15) . . ?
 H10d C10B H10c 113(2) . . ?
 C12B C11B C10B 114.91(12) . . ?
 H11c C11B C10B 98.9(16) . . ?
 H11c C11B C12B 105.0(15) . . ?
 H11d C11B C10B 115.4(16) . . ?
 H11d C11B C12B 118.3(16) . . ?
 H11d C11B H11c 100(2) . . ?
 C13B C12B C11B 120.88(9) . . ?
 C15B C12B C11B 118.13(17) . . ?
 C15B C12B C13B 120.75(16) . . ?
 C12B C13B C1 124.01(9) . . ?
 H13B C13B C1 112.7(16) . . ?
 H13B C13B C12B 122.2(17) . . ?
 C15B C14B C3B 127.8(2) . . ?
 H14B C14B C3B 111.8(6) . . ?
 H14B C14B C15B 119.6(6) . . ?
 C14B C15B C12B 127.8(2) . . ?
 H15B C15B C12B 105.7(19) . . ?
 H15B C15B C14B 125(2) . . ?
 C17B C16B C6B 120.3(3) . . ?
 H16B C16B C6B 119.9(16) . . ?
 H16B C16B C17B 118.9(15) . . ?
 C16B C17B C9B 120.4(3) . . ?
 H17B C17B C9B 116.1(13) . . ?
 H17B C17B C16B 123.0(13) . . ?

loop_
  _geom_torsion_atom_site_label_1
  _geom_torsion_atom_site_label_2
  _geom_torsion_atom_site_label_3
  _geom_torsion_atom_site_label_4
  _geom_torsion
  _geom_torsion_site_symmetry_1
  _geom_torsion_site_symmetry_2
  _geom_torsion_site_symmetry_3
  _geom_torsion_site_symmetry_4
  _geom_torsion_publ_flag
 Br1 C24 C23 C22 179.54(9) . . . . ?
 Br1 C24 C25 C26 -178.86(8) . . . . ?
 Cl1 C20 C19 O1 -55.87(8) . . . . ?
 Cl2 C20 C19 O1 -174.89(8) . . . . ?
 Cl3 C20 C19 O1 65.90(8) . . . . ?
 O1 C18 C1 C21 78.35(9) . . . . ?
 O1 C18 C1 C2A -163.78(19) . . . . ?
 O1 C18 C1 C13A -43.15(9) . . . . ?
 O1 C18 C1 C2B -159.74(19) . . . . ?
 O1 C18 C1 C13B -43.15(9) . . . . ?
 O2 C18 C1 C21 -98.82(11) . . . . ?
 O2 C18 C1 C2A 19.0(2) . . . . ?
 O2 C18 C1 C13A 139.68(11) . . . . ?
 O2 C18 C1 C2B 23.1(2) . . . . ?
 O2 C18 C1 C13B 139.68(11) . . . . ?
 C1 C21 C22 C23 174.62(11) . . . . ?
 C1 C21 C26 C25 -174.07(10) . . . . ?
 C1 C2A C3A C4A -178.7(3) . . . . ?
 C1 C2A C3A C14A -0.7(5) . . . . ?
 C1 C13A C12A C11A -175.91(9) . . . . ?
 C1 C13A C12A C15A 0.2(2) . . . . ?
 C1 C2B C3B C4B 176.2(3) . . . . ?
 C1 C2B C3B C14B -4.9(5) . . . . ?
 C1 C13B C12B C11B -175.91(9) . . . . ?
 C1 C13B C12B C15B 10.0(2) . . . . ?
 C21 C22 C23 C24 -0.67(13) . . . . ?
 C21 C26 C25 C24 -0.72(13) . . . . ?
 C22 C23 C24 C25 0.15(14) . . . . ?
 C23 C24 C25 C26 0.54(13) . . . . ?
 C2A C3A C4A C5A 77.3(4) . . . . ?
 C2A C3A C14A C15A -33.5(5) . . . . ?
 C3A C4A C5A C6A 30.0(3) . . . . ?
 C3A C14A C15A C12A -4.3(4) . . . . ?
 C4A C5A C6A C7A -93.8(5) . . . . ?
 C4A C5A C6A C16A 72.1(4) . . . . ?
 C5A C6A C7A C8A 154.8(5) . . . . ?
 C5A C6A C16A C17A -153.9(5) . . . . ?
 C6A C7A C8A C9A -0.7(9) . . . . ?
 C6A C16A C17A C9A -0.7(7) . . . . ?
 C7A C8A C9A C10A -155.8(5) . . . . ?
 C7A C8A C9A C17A 12.4(7) . . . . ?
 C8A C9A C10A C11A 77.7(4) . . . . ?
 C8A C9A C17A C16A -11.6(6) . . . . ?
 C9A C10A C11A C12A -8.2(3) . . . . ?
 C10A C11A C12A C13A -96.11(17) . . . . ?
 C10A C11A C12A C15A 87.4(3) . . . . ?
 C11A C12A C15A C14A -143.3(3) . . . . ?
 C2B C3B C4B C5B 112.5(3) . . . . ?
 C2B C3B C14B C15B -34.8(5) . . . . ?
 C3B C4B C5B C6B -10.3(3) . . . . ?
 C3B C14B C15B C12B 2.3(5) . . . . ?
 C4B C5B C6B C7B -66.2(5) . . . . ?
 C4B C5B C6B C16B 103.5(4) . . . . ?
 C5B C6B C7B C8B 158.8(5) . . . . ?
 C5B C6B C16B C17B -157.5(5) . . . . ?
 C6B C7B C8B C9B -0.5(9) . . . . ?
 C6B C16B C17B C9B -1.4(7) . . . . ?
 C7B C8B C9B C10B -154.7(5) . . . . ?
 C7B C8B C9B C17B 11.4(7) . . . . ?
 C8B C9B C10B C11B 94.8(4) . . . . ?
 C8B C9B C17B C16B -10.4(6) . . . . ?
 C9B C10B C11B C12B -29.5(2) . . . . ?
 C10B C11B C12B C13B -78.93(15) . . . . ?
 C10B C11B C12B C15B 95.3(2) . . . . ?
 C11B C12B C15B C14B -145.2(3) . . . . ?

loop_
  _diffrn_refln_index_h
  _diffrn_refln_index_k
  _diffrn_refln_index_l
  _diffrn_refln_intensity_net
  _diffrn_refln_intensity_u
  _diffrn_refln_scale_group_code
 0 0 3 2.66899 2.11994 14
 0 0 -4 17305.1 1062.24 14
 0 0 4 14859.1 1061.94 14
 0 0 4 16489.3 1061.9 10
 0 0 -4 19204.6 1062.99 22
 0 0 5 1.71724 5.01587 15
 0 0 -5 -0.76687 3.6614 14
 0 0 5 1.50275 3.47151 14
 0 0 5 3.54202 4.05363 10
 0 0 -5 -5.59513 5.18575 22
 0 0 6 3245.48 221.058 14
 0 0 -6 3713.79 221.799 14
 0 0 6 3713.65 222.631 15
 0 0 6 3288.55 221.152 10
 0 0 6 3549.59 222.265 22
 0 0 -6 3347.33 222.404 22
 0 0 -7 6.26102 5.32316 14
 0 0 7 5.40672 4.57602 14
 0 0 7 -0.78082 7.1991 15
 0 0 7 2.92795 5.71847 10
 0 0 -7 -1.60622 7.77159 22
 0 0 7 0.70999 6.39711 22
 0 0 8 72.1779 8.37195 14
 0 0 -8 100.491 10.4182 14
 0 0 8 72.8429 10.8222 16
 0 0 8 111.325 12.0838 15
 0 0 8 80.0692 9.60387 10
 0 0 8 103.587 11.0977 22
 0 0 -8 103.973 12.132 22
 0 0 9 -8.76496 5.51254 14
 0 0 9 4.98312 8.43944 16
 0 0 -9 -3.05614 7.99549 14
 0 0 -9 -7.39633 9.57463 22
 0 0 9 4.41916 7.27458 10
 0 0 10 2218.8 143.76 16
 0 0 10 2155.74 141.665 14
 0 0 -10 2116.64 143.319 14
 0 0 -10 2276.71 144.927 22
 0 0 10 2081.53 142.251 10
 0 0 -10 2298.04 142.286 3
 0 0 -11 -3.28583 5.91838 3
 0 0 -11 11.8891 13.0064 22
 0 0 11 -1.53205 6.33849 14
 0 0 11 -5.11799 11.3455 16
 0 0 11 3.16908 5.11206 13
 0 0 11 7.61044 9.68106 10
 0 0 -12 52.3833 8.54839 3
 0 0 -12 69.7847 15.311 22
 0 0 12 51.8969 8.53876 14
 0 0 12 50.4563 7.27662 13
 0 0 12 39.3098 13.7787 16
 0 0 12 48.3406 8.50296 19
 0 0 12 68.6734 11.9296 10
 0 0 13 -10.9912 13.6939 16
 0 0 13 5.52081 7.52867 19
 0 0 13 -0.80638 5.51609 13
 0 0 13 7.4986 11.192 10
 0 0 -13 -1.58493 15.7203 22
 0 0 14 458.598 37.0361 16
 0 0 14 498.217 31.5225 13
 0 0 14 407.923 34.813 10
 0 0 14 418.114 32.8662 19
 0 0 -14 500.079 39.9372 22
 0 0 -15 -5.62646 18.1428 22
 0 0 15 11.665 14.1735 10
 0 0 15 -1.41631 16.0918 16
 0 0 15 -0.73347 8.05003 19
 0 0 16 448.613 32.9904 19
 0 0 -16 509.003 42.1852 22
 0 0 16 456.202 35.9959 10
 0 0 16 449.843 38.0231 16
 0 0 -17 -4.33204 23.5343 22
 0 0 17 3.35419 14.4694 10
 0 0 17 -3.17697 17.7436 16
 0 0 18 1080.14 76.3948 10
 0 0 18 996.222 77.8913 16
 0 0 -19 -22.2137 26.2672 22
 0 0 19 3.79664 19.3476 10
 0 0 19 19.1652 19.4996 16
 0 0 -20 41.9781 27.3406 22
 0 0 20 9.38348 18.5982 10
 0 0 20 7.21385 20.9655 16
 0 0 -21 -16.6652 27.2808 22
 0 0 21 34.0852 20.896 10
 0 0 21 -11.1338 22.8532 16
 0 0 -22 1265.31 88.1881 22
 0 0 22 1086.78 78.8886 10
 0 0 22 1019.95 79.6166 16
 0 0 -23 -3.08284 32.1783 22
 0 0 23 -3.15415 22.6841 10
 0 0 23 19.5526 22.011 16
 0 0 24 644.081 52.6449 10
 0 0 25 -5.13839 24.4054 10
 0 2 1 218.779 14.9617 6
 0 -2 -1 221.579 14.9443 12
 0 2 1 230.187 14.807 18
 0 -2 -1 224.038 14.7866 18
 0 2 -2 9712.38 613.293 4
 0 2 2 9781.77 613.421 6
 0 -2 2 9628.97 613.21 4
 0 -2 -2 9213.53 613.179 6
 0 2 2 8737.45 613.741 21
 0 2 2 10241.8 613.463 9
 0 2 2 8958.02 613.383 12
 0 2 2 9741.47 613.249 10
 0 -2 -2 9863.75 613.289 10
 0 2 -2 9676.38 613.25 10
 0 2 -3 508.222 30.0302 20
 0 -2 -3 469.238 30.6809 21
 0 -2 -3 428.391 30.6073 16
 0 2 3 429.617 30.1922 9
 0 2 -3 447.266 31.1272 7
 0 -2 -3 440.243 30.6114 9
 0 2 -3 435.651 31.228 15
 0 2 3 492.767 29.9348 5
 0 -2 -3 424.759 29.9569 6
 0 2 3 446.639 30.2787 6
 0 2 3 443.96 30.0954 10
 0 2 -3 476.829 30.1275 10
 0 -2 -3 475.691 30.1461 10
 0 -2 4 2102.87 115.663 20
 0 -2 -4 1633.83 116.175 21
 0 -2 -4 1839.06 116.349 16
 0 2 4 1678.43 115.792 9
 0 2 -4 1909.81 117.031 7
 0 -2 -4 1709.77 116.227 9
 0 -2 -4 1665.56 115.583 6
 0 2 4 1670.33 115.535 5
 0 2 -4 1804.49 115.702 10
 0 2 4 1852.8 115.742 10
 0 -2 -4 1913.46 115.813 10
 0 2 5 16046.1 1003.53 3
 0 2 5 15405.4 1004.55 22
 0 -2 5 16019.3 1003.28 20
 0 -2 -5 16081 1004.09 16
 0 2 5 14807.9 1003.87 16
 0 2 5 16610.3 1003.65 9
 0 -2 -5 15480.8 1003.93 14
 0 -2 -5 16019.8 1003.48 10
 0 2 5 15092.3 1003.4 10
 0 -2 -5 15106.7 1003.21 6
 0 2 6 74.3992 6.95682 3
 0 2 6 75.7068 9.03816 22
 0 -2 6 71.9636 6.66437 20
 0 -2 -6 74.4589 8.27946 16
 0 -2 -6 72.9915 7.33208 19
 0 2 6 70.8777 8.16086 16
 0 2 6 70.6565 7.53615 9
 0 -2 -6 75.9552 8.42543 14
 0 2 -6 89.181 7.09829 13
 0 -2 -6 68.2899 7.10815 10
 0 2 6 72.9102 7.33172 10
 0 2 7 548.96 34.9378 22
 0 2 -7 577.083 36.3062 22
 0 2 7 511.069 33.7828 16
 0 -2 -7 550.094 34.3147 16
 0 2 7 440.087 33.191 9
 0 -2 -7 522.028 34.308 14
 0 2 -7 514.356 32.7296 13
 0 -2 7 535.107 31.8643 11
 0 2 7 486.476 33.1906 10
 0 -2 -7 581.184 33.3246 10
 0 2 -8 1646.62 97.1447 22
 0 2 8 1500.36 95.5249 22
 0 2 8 1363.92 94.4291 16
 0 2 8 1136.07 93.7022 9
 0 -2 8 1661.55 94.7698 14
 0 -2 -8 1642.88 95.4945 14
 0 2 8 1587.69 93.8331 14
 0 -2 8 1443.59 92.691 11
 0 -2 -8 1484.77 93.9053 10
 0 2 8 1241.16 93.8871 10
 0 2 9 338.868 25.9833 22
 0 -2 -9 408.474 27.6249 22
 0 2 -9 427.089 28.8403 22
 0 2 9 305.406 25.2303 16
 0 2 9 264.477 24.181 9
 0 -2 9 386.493 24.9644 14
 0 -2 -9 350.009 26.2801 14
 0 2 9 390.791 24.1928 14
 0 -2 9 339.298 22.6569 11
 0 2 9 300.031 24.5887 10
 0 -2 9 310.782 25.1078 10
 0 2 -10 3.98998 13.1469 22
 0 -2 -10 35.221 11.9515 22
 0 2 10 17.4343 8.54887 16
 0 2 10 13.2361 6.85834 9
 0 -2 10 15.1856 7.04791 14
 0 -2 -10 31.1798 9.86538 14
 0 2 10 30.7667 6.84434 14
 0 -2 10 18.5746 9.38454 10
 0 -2 10 26.3538 4.36319 11
 0 2 10 32.9414 8.43235 10
 0 2 11 1.68737 9.62584 16
 0 2 11 3.73072 6.72094 9
 0 -2 -11 12.7097 10.6112 14
 0 -2 11 -1.32394 7.69272 14
 0 -2 -11 -8.80834 12.2694 22
 0 2 -11 19.0821 13.1044 22
 0 2 11 1.8911 9.10195 10
 0 -2 11 1.52478 10.4874 10
 0 -2 11 7.39821 4.26725 11
 0 -2 -12 245.029 22.2799 22
 0 2 -12 234.074 23.8142 22
 0 -2 12 175.997 16.2511 14
 0 -2 -12 178.761 19.3791 14
 0 2 12 181.054 18.7091 16
 0 -2 12 185.814 14.1297 11
 0 2 12 184.858 17.629 10
 0 -2 12 196.341 18.6336 10
 0 2 -13 1650.82 111.051 22
 0 -2 13 1776.69 106.502 14
 0 -2 -13 1709 108.971 14
 0 2 13 1577.86 107.557 16
 0 -2 13 1441.78 104.544 11
 0 -2 13 1680.52 107.599 10
 0 2 13 1608.6 106.686 10
 0 2 -14 619.547 42.0859 22
 0 -2 -14 537.408 40.0476 22
 0 -2 -14 620.007 39.274 14
 0 2 14 467.606 35.9362 16
 0 -2 14 408.626 31.8523 11
 0 2 14 473.631 35.0164 10
 0 -2 14 477.104 36.5682 10
 0 2 15 6.89204 13.4042 16
 0 2 -15 16.5333 18.5693 22
 0 2 15 8.05428 13.213 10
 0 -2 15 9.45442 6.12002 11
 0 -2 15 18.2061 14.4976 10
 0 -2 -15 16.4831 15.3773 14
 0 2 16 82.0782 16.0758 16
 0 2 -16 77.6202 22.1625 22
 0 2 16 80.2265 15.9712 10
 0 -2 16 63.5678 8.72421 11
 0 -2 16 79.7277 19.0858 10
 0 -2 -16 76.5101 18.8327 14
 0 -2 16 91.0524 20.8904 16
 0 2 17 1346.87 96.0897 16
 0 -2 17 1533.64 99.8347 16
 0 2 -17 1486.44 101.799 22
 0 2 17 1340.45 95.2068 10
 0 -2 17 1401.54 96.3178 10
 0 -2 -17 1466.22 98.8051 14
 0 2 18 67.2921 17.3724 16
 0 2 -18 45.5191 27.2908 22
 0 2 18 85.6041 18.8325 10
 0 -2 18 69.1351 21.1276 10
 0 -2 -18 97.7048 21.3444 14
 0 -2 18 119.372 23.9649 16
 0 2 -19 141.747 31.0388 22
 0 2 19 143.625 21.8378 10
 0 -2 19 134.442 22.834 10
 0 -2 19 166.718 28.2062 16
 0 2 19 151.68 21.369 16
 0 2 -20 76.7303 29.4629 22
 0 -2 20 102.384 24.5136 10
 0 2 20 62.6918 20.5699 10
 0 2 20 87.7054 21.7132 16
 0 -2 20 81.9969 27.1998 16
 0 2 -21 420.226 44.7919 22
 0 -2 21 342.433 35.2682 10
 0 2 21 314.767 32.902 10
 0 -2 21 390.865 39.7705 16
 0 2 21 342.031 33.1149 16
 0 2 -22 135.471 36.0967 22
 0 -2 22 67.9432 24.6705 10
 0 2 22 105.716 22.7569 10
 0 -2 22 83.3415 29.1325 16
 0 -2 23 110.095 27.0599 10
 0 2 23 123.959 24.966 10
 0 -2 23 144.447 30.5173 16
 0 2 -24 107.129 36.2655 22
 0 2 24 41.0855 23.0906 10
 0 -2 24 51.4648 26.5221 10
 0 -2 24 64.9972 27.0508 16
 0 2 -25 107.899 37.786 22
 0 -2 25 81.5564 28.3672 10
 0 2 25 61.3572 25.6735 10
 0 4 0 17913.2 1108.83 12
 0 -4 0 17478.8 1108.83 12
 0 4 0 16573.7 1108.8 6
 0 4 1 355.654 25.9633 6
 0 4 -1 417.799 25.9826 6
 0 -4 1 367.562 25.4659 10
 0 4 1 390.154 25.8589 12
 0 -4 1 357.796 25.783 12
 0 -4 -1 361.222 25.7543 12
 0 -4 -1 439.001 25.5951 18
 0 4 2 222.107 13.4299 18
 0 -4 2 168.633 13.5123 10
 0 -4 -2 197.03 13.2588 6
 0 -4 2 176.526 13.6169 12
 0 4 2 198.168 13.7299 12
 0 -4 -2 175.802 13.7065 12
 0 4 2 201.251 14.0795 6
 0 4 3 463.741 29.8941 6
 0 4 -3 461.19 29.2987 4
 0 4 3 472.22 30.4939 21
 0 4 3 400.677 29.0378 18
 0 -4 -3 437.97 29.2023 10
 0 -4 3 421.755 29.549 10
 0 4 3 430.126 29.3442 12
 0 -4 -3 438.133 29.6037 12
 0 -4 -3 453.73 30.1357 9
 0 -4 -3 452.482 28.9255 6
 0 -4 -4 2591.77 170.953 5
 0 4 4 2908.37 171.741 6
 0 4 4 2800.83 172.261 21
 0 -4 -4 3118.15 172.305 9
 0 4 -4 2814.28 173.09 7
 0 -4 -4 2554.4 170.684 6
 0 4 -4 3006.6 173.296 15
 0 4 4 2404.88 171.14 12
 0 4 -4 2641.09 170.908 10
 0 -4 -4 2696.89 171.11 10
 0 -4 4 2472.6 171.375 10
 0 4 5 1532.03 95.0792 6
 0 -4 5 1390.65 94.0726 4
 0 -4 -5 1496 95.2025 21
 0 4 -5 1347.95 94.0982 20
 0 -4 -5 1536.43 95.7281 16
 0 4 5 1589.66 94.5481 9
 0 -4 -5 1399.13 93.9012 6
 0 4 -5 1583.13 96.7894 7
 0 -4 -5 1376.09 95.5275 9
 0 4 -5 1543.9 96.8387 15
 0 4 5 1421.2 94.613 12
 0 -4 -5 1565.01 94.5175 10
 0 4 5 1395.53 94.2635 10
 0 -4 5 1450.93 94.9238 10
 0 4 -5 1504.38 94.2629 10
 0 -4 -6 3986.2 245.323 21
 0 -4 -6 4373.98 245.872 16
 0 4 -6 4054.48 246.999 7
 0 4 6 3689.61 244.469 9
 0 -4 -6 3924.52 245.873 9
 0 -4 -6 4243.42 246.048 14
 0 -4 -6 3595.22 243.965 6
 0 -4 6 3484.94 244.209 4
 0 -4 -6 4051.85 244.662 10
 0 -4 6 3777.37 245.106 10
 0 4 6 3661.76 244.427 10
 0 4 -6 3815.89 244.349 10
 0 -4 -7 2237.89 137.76 21
 0 4 7 2340.62 138.964 22
 0 -4 -7 2477.13 138.053 16
 0 4 7 2060.16 136.433 9
 0 4 -7 2260.36 139.565 7
 0 -4 -7 2170.69 138.067 9
 0 -4 -7 2261.16 138.161 14
 0 4 7 2115.8 135.978 5
 0 -4 -7 2011.82 135.972 6
 0 -4 7 1867.75 136.229 4
 0 -4 7 2122.38 137.321 10
 0 -4 -7 2179.2 136.748 10
 0 4 7 2021.84 136.457 10
 0 4 8 1471.25 87.817 3
 0 4 8 1649.91 90.5734 22
 0 -4 -8 1318.38 88.5398 21
 0 -4 -8 1351.44 88.6566 16
 0 4 8 1337.21 87.2454 9
 0 -4 -8 1453.06 89.3543 14
 0 -4 8 1301.55 88.2614 10
 0 4 8 1364.84 87.4026 10
 0 -4 -8 1429.1 87.627 10
 0 4 8 1300.57 86.7396 5
 0 -4 -8 1152.09 86.598 6
 0 4 9 960.612 56.9486 5
 0 -4 -9 730.477 56.5192 6
 0 4 9 1011.68 57.8672 3
 0 -4 -9 926.815 58.373 19
 0 -4 -9 829.322 58.8979 21
 0 -4 9 784.641 56.7034 20
 0 -4 -9 1002.21 59.3724 16
 0 4 9 699.216 56.9113 9
 0 -4 -9 1000.78 60.118 14
 0 4 -9 1036.36 58.3699 13
 0 4 9 885.826 57.5034 10
 0 -4 9 867.682 58.5845 10
 0 -4 -10 1610.52 108.248 6
 0 4 10 1674.2 108.592 5
 0 -4 10 1445.03 108.372 20
 0 -4 -10 1639.63 109.813 19
 0 -4 -10 1551 110.535 21
 0 -4 -10 1919.68 111.132 16
 0 -4 -10 1672.77 111.284 14
 0 -4 10 1529.26 110.08 10
 0 4 10 1568.62 109.096 10
 0 4 -10 2113.87 109.705 13
 0 4 10 1943.33 109.564 3
 0 -4 -11 58.8685 7.45981 6
 0 4 11 57.5422 7.62757 5
 0 -4 -11 88.1888 14.8726 14
 0 -4 11 71.8671 11.0698 14
 0 -4 11 52.4699 7.72237 20
 0 -4 -11 77.4722 13.3403 21
 0 4 -11 89.2273 19.5398 22
 0 4 -11 72.7605 9.49106 13
 0 4 11 56.6311 10.3163 10
 0 4 -12 745.278 49.5856 22
 0 -4 -12 565.196 44.2334 21
 0 -4 12 586.59 41.2287 20
 0 -4 12 723.523 43.6575 14
 0 -4 -12 656.691 46.1391 14
 0 -4 -12 593.215 40.7361 6
 0 4 12 563.445 41.1138 5
 0 4 12 605.916 42.3699 10
 0 4 -13 1343.8 83.2198 22
 0 -4 -13 1113.14 77.3618 21
 0 -4 13 1229.41 74.786 20
 0 4 -13 1188.76 82.7229 15
 0 -4 -13 1229.14 79.4477 14
 0 4 13 1120.98 76.467 16
 0 -4 -13 1103.96 73.8878 6
 0 4 13 1022.84 74.3895 5
 0 4 13 1066.85 75.3184 10
 0 4 -14 12.9431 19.14 22
 0 4 -14 -4.53758 20.6748 15
 0 -4 -14 19.0048 16.7858 14
 0 4 14 13.8547 12.7006 16
 0 -4 -14 -1.37809 6.70548 6
 0 4 14 12.434 11.8113 10
 0 4 -15 146.038 27.8017 22
 0 -4 -15 212.084 24.9373 14
 0 4 15 166.21 18.9226 16
 0 -4 -15 166.657 14.0086 6
 0 4 15 160.465 18.5565 10
 0 4 16 21.1885 14.0367 16
 0 4 -16 2.47404 24.862 22
 0 4 16 9.94373 13.4492 10
 0 -4 -16 37.0101 19.8088 14
 0 4 17 749.309 54.727 16
 0 4 17 767.068 54.0653 10
 0 -4 -17 626.693 57.9851 14
 0 4 18 682.601 47.6455 16
 0 4 -18 679.156 57.2421 22
 0 -4 -18 550.465 49.0473 21
 0 4 18 560.816 46.3546 10
 0 -4 -18 770.815 53.642 14
 0 4 19 87.1114 18.6941 16
 0 -4 -19 67.3199 22.4212 21
 0 4 -19 77.3767 30.3175 22
 0 4 19 103.642 18.4282 10
 0 -4 19 50.3853 27.2415 16
 0 -4 -19 70.4493 23.1009 14
 0 -4 -20 204.928 28.0475 21
 0 4 -20 179.074 37.9974 22
 0 -4 20 212.309 29.2418 10
 0 4 20 166.722 23.5334 10
 0 -4 -20 259.363 31.7015 14
 0 -4 20 270.75 36.3766 16
 0 -4 -21 56.8476 24.3054 21
 0 4 -21 145.507 37.4507 22
 0 -4 21 63.1344 25.0671 10
 0 4 21 68.0158 19.4596 10
 0 -4 21 74.7783 29.5484 16
 0 -4 -21 144.783 28.7756 14
 0 -4 22 875.966 66.2406 16
 0 -4 22 765.132 60.0928 10
 0 4 22 747.18 55.9721 10
 0 -4 -22 668.416 59.7363 21
 0 4 -22 777.095 69.2426 22
 0 -4 23 19.3304 29.639 16
 0 -4 23 -46.5877 28.079 10
 0 4 23 -17.2917 19.7025 10
 0 -4 -23 26.0004 25.7753 21
 0 4 -23 7.21646 33.9084 22
 0 -4 24 39.6689 32.7511 16
 0 4 24 19.4822 20.9581 10
 0 -4 24 5.80722 26.1696 10
 0 4 -24 30.0905 39.1905 22
 0 -4 -24 14.4765 27.548 21
 0 -4 25 43.3085 32.6164 16
 0 -4 -25 31.8275 26.8921 21
 0 4 -25 93.6246 41.8226 22
 0 4 25 7.23618 21.2605 10
 0 -4 -26 62.9665 28.3867 21
 0 -6 0 5436.6 367.189 12
 0 6 0 6079.41 367.328 12
 0 -6 0 5826.81 366.824 18
 0 6 0 5493.69 367.363 6
 0 -6 -1 5417.39 374.616 18
 0 6 1 5606.17 375.293 6
 0 6 -1 6136.23 375.143 6
 0 6 1 6317.82 375.061 12
 0 -6 1 6085.36 375.094 12
 0 -6 -1 5920.76 375.171 12
 0 -6 1 5643.29 374.595 10
 0 6 2 367.713 28.0297 6
 0 -6 -2 402.311 25.7304 1
 0 -6 2 401.717 25.6835 2
 0 -6 -2 350.909 27.2685 12
 0 -6 2 397.413 27.2489 12
 0 6 2 389.642 27.1112 12
 0 -6 2 402.213 26.9499 10
 0 -6 -3 355.069 28.7777 10
 0 -6 3 413.462 29.3868 10
 0 6 3 495.996 28.0646 2
 0 -6 -3 371.448 30.5476 9
 0 -6 3 405.531 29.2815 12
 0 6 3 387.633 29.2168 12
 0 -6 -3 411.561 29.6433 12
 0 6 3 464.112 30.5756 6
 0 6 -4 3794.83 218.387 4
 0 6 4 3561.19 219.227 6
 0 6 4 3679.65 219.646 21
 0 6 4 2772.34 217.648 18
 0 -6 -4 3338.09 219.402 9
 0 -6 -4 3681.41 217.668 6
 0 -6 -4 3548.97 218.662 12
 0 6 4 3320.51 218.113 12
 0 -6 -4 3343.77 217.951 10
 0 -6 4 3293.1 218.537 10
 0 6 5 811.308 57.9428 6
 0 -6 -5 886.746 56.5216 5
 0 6 5 937.446 58.5002 21
 0 6 5 919.312 56.4108 18
 0 6 -5 920.025 60.3053 7
 0 -6 -5 881.319 58.5339 9
 0 -6 -5 813.358 55.9079 6
 0 6 -5 936.276 60.7089 15
 0 6 5 887.96 56.7726 12
 0 -6 5 791.007 57.2949 10
 0 -6 -5 802.942 56.4808 10
 0 -6 -6 875.781 53.7804 5
 0 6 6 946.939 55.4234 6
 0 6 -6 887.902 53.6938 20
 0 6 6 907.226 53.7129 18
 0 -6 -6 802.418 52.9367 6
 0 6 -6 851.962 57.8264 7
 0 -6 -6 676.155 55.6789 9
 0 6 -6 810.226 57.8209 15
 0 6 6 723.929 53.8439 12
 0 -6 6 700.501 54.684 10
 0 -6 -6 740.386 53.7332 10
 0 6 7 10.6935 8.96111 6
 0 -6 -7 14.0908 4.06652 6
 0 6 -7 17.4349 4.67115 20
 0 -6 -7 20.1364 8.55326 16
 0 -6 -7 13.6793 10.6467 9
 0 6 -7 20.2108 12.9665 7
 0 6 -7 18.6822 4.16928 8
 0 6 -7 17.1179 13.3578 15
 0 -6 -7 24.1824 10.9016 14
 0 6 7 18.6799 6.85752 12
 0 -6 7 15.6527 8.92573 10
 0 -6 -7 19.6677 6.16017 10
 0 -6 -8 2610.19 155.205 16
 0 -6 -8 2492.01 155.85 14
 0 -6 -8 2308.5 153.328 10
 0 -6 8 2226.23 154.384 10
 0 6 8 2273.3 153.325 12
 0 -6 -8 2257.9 155.304 9
 0 -6 -8 2360.4 152.113 6
 0 6 -8 2704.76 158.011 7
 0 -6 -9 11.74 4.50836 6
 0 -6 9 5.8133 4.89588 4
 0 6 -9 20.0647 15.4334 7
 0 -6 -9 1.08244 12.0612 9
 0 -6 -9 15.5975 10.5387 21
 0 -6 -9 7.94537 12.5476 14
 0 6 9 6.84121 8.14736 12
 0 6 9 15.831 7.24148 10
 0 -6 9 9.59569 10.6588 10
 0 -6 10 1485 96.6546 4
 0 -6 -10 1518.03 98.8981 21
 0 -6 -10 1453.1 95.8932 6
 0 -6 -10 1681.95 101.029 14
 0 6 10 1424.18 97.5135 12
 0 -6 10 1533.48 99.4215 10
 0 6 10 1479.61 97.1465 10
 0 -6 11 188.851 15.8634 4
 0 6 11 223.405 17.6075 3
 0 -6 -11 224.888 19.9661 19
 0 -6 -11 187.591 19.9328 21
 0 -6 -11 198.003 14.572 6
 0 -6 -11 236.382 23.0547 14
 0 6 11 199.869 18.0615 12
 0 6 11 209.198 17.3303 10
 0 -6 11 194.65 20.7117 10
 0 -6 -12 24.7306 5.52615 6
 0 -6 12 34.1514 7.42978 4
 0 -6 -12 22.7516 14.0026 21
 0 -6 -12 36.0498 11.4772 19
 0 6 12 32.0602 9.05839 3
 0 -6 -12 7.62045 16.024 14
 0 6 -12 48.123 12.1827 13
 0 -6 12 17.9587 14.4458 10
 0 6 12 42.5906 10.3369 10
 0 -6 13 6.04051 7.79708 4
 0 -6 -13 41.1844 5.78916 6
 0 -6 -13 46.2593 12.2893 19
 0 -6 -13 45.3268 17.9035 14
 0 -6 -13 49.9791 14.7053 21
 0 6 -13 64.6458 25.6672 22
 0 6 -13 26.9065 11.7004 13
 0 6 13 21.4072 10.4852 10
 0 -6 13 24.2382 15.036 10
 0 6 -14 827.257 62.5496 22
 0 -6 -14 838.21 54.4956 21
 0 -6 -14 713.37 49.1417 6
 0 6 14 752.191 49.869 5
 0 -6 14 708.903 50.8677 4
 0 6 14 765.686 51.8883 10
 0 -6 14 765.074 55.3479 10
 0 -6 -14 844.569 58.1965 14
 0 6 -14 843.469 62.4921 15
 0 6 -15 21.2263 26.7723 22
 0 -6 -15 8.29222 15.9926 21
 0 -6 15 6.5208 9.02237 4
 0 -6 15 26.6363 18.7203 10
 0 6 15 16.3599 12.3283 10
 0 -6 -15 9.70422 18.933 14
 0 6 -15 8.10909 26.6891 15
 0 -6 -16 10.1825 16.7994 21
 0 6 -16 2.80339 26.1994 22
 0 -6 16 7.04003 9.19633 4
 0 6 16 -18.3761 14.6157 10
 0 -6 16 4.44531 18.2473 10
 0 -6 -16 12.5997 20.6756 14
 0 6 -16 -11.5998 26.727 15
 0 -6 -17 48.2833 19.7828 21
 0 6 -17 95.2892 32.6239 22
 0 -6 17 42.6739 10.9747 4
 0 6 17 66.9555 15.8479 10
 0 -6 17 106.607 21.2333 10
 0 6 -17 58.708 30.8629 15
 0 -6 -17 36.2289 23.549 14
 0 -6 -18 31.0692 20.1009 21
 0 6 -18 9.43233 31.4299 22
 0 6 18 14.2497 15.144 10
 0 -6 18 20.0231 20.7041 10
 0 -6 -18 -2.42273 26.1298 14
 0 6 -19 26.5156 33.5765 22
 0 -6 -19 16.3319 21.6534 21
 0 6 19 28.2179 15.4092 10
 0 -6 19 30.061 23.784 10
 0 -6 -19 83.5459 27.3647 14
 0 6 -20 48.7111 35.5103 22
 0 -6 -20 52.9919 22.7818 21
 0 6 20 70.2216 17.9432 10
 0 -6 20 55.6931 24.9943 10
 0 -6 -20 98.6889 28.4168 14
 0 -6 -21 197.493 28.0397 21
 0 6 -21 234.173 41.8399 22
 0 -6 21 201.118 30.6253 10
 0 6 21 174.908 23.2965 10
 0 -6 -21 219.538 35.2851 14
 0 6 -22 41.7264 18.4138 6
 0 -6 -22 23.8765 21.6394 21
 0 6 -22 22.9347 37.9771 22
 0 6 22 37.6531 18.6466 10
 0 -6 22 22.1374 26.907 10
 0 -6 -22 40.4915 29.2557 14
 0 -6 22 46.235 34.7637 16
 0 6 -23 99.1794 19.9031 6
 0 6 -23 131.513 42.0757 22
 0 -6 -23 82.0313 26.4706 21
 0 6 23 54.1327 19.7851 10
 0 -6 23 141.768 38.6016 16
 0 -6 -23 111.276 32.7772 14
 0 6 -24 370.454 29.7814 6
 0 -6 24 274.009 46.0346 16
 0 -6 -24 317.21 35.439 21
 0 6 -24 404.014 52.6336 22
 0 6 24 225.892 30.2524 10
 0 -6 25 49.3143 37.9907 16
 0 6 25 37.0057 21.3303 10
 0 -8 0 58.4629 7.39485 18
 0 8 0 73.5999 10.6484 6
 0 -8 0 73.739 7.22312 10
 0 -8 -1 131.525 10.5087 18
 0 -8 1 116.139 10.1298 10
 0 8 -1 108.66 12.856 6
 0 8 1 107.489 13.0572 6
 0 -8 -1 115.699 11.367 12
 0 8 1 116.118 11.4921 12
 0 -8 2 130.638 10.9349 10
 0 8 2 108.256 11.7199 12
 0 -8 -2 127.09 11.875 12
 0 8 -2 116.401 12.518 6
 0 8 2 130.411 13.6322 6
 0 -8 3 524.734 32.1711 10
 0 -8 -3 470.85 30.2671 1
 0 8 -3 491.389 33.1286 6
 0 -8 -3 488.375 34.7034 9
 0 -8 -3 434.52 32.7197 12
 0 8 3 427.107 32.2045 12
 0 8 3 377.925 33.8307 6
 0 -8 -4 981.017 65.6674 10
 0 -8 4 1066.4 66.5048 10
 0 8 -4 1057.54 66.6885 6
 0 -8 -4 1062.47 68.3734 9
 0 -8 4 963.839 64.5748 2
 0 -8 -4 995.128 64.6914 1
 0 8 -4 1048.99 64.6858 1
 0 8 4 983.366 64.5826 2
 0 8 4 1028.24 66.2362 12
 0 -8 -4 989.511 66.8528 12
 0 8 4 992.116 68.1279 6
 0 8 -4 952.865 66.0625 4
 0 -8 -5 1998.01 131.17 10
 0 -8 5 2201.51 132.174 10
 0 8 -5 2222.56 132.086 6
 0 -8 -5 2088.12 133.862 9
 0 8 5 1951.13 130.145 2
 0 -8 5 2001.22 130.188 2
 0 8 -5 2129.53 136.798 15
 0 8 5 1927.62 131.401 12
 0 8 5 1968.68 133.331 6
 0 8 -5 2153.57 131.73 4
 0 -8 -6 2546.94 179.345 10
 0 -8 6 2757.03 180.437 10
 0 8 -6 2801.7 184.123 7
 0 8 -6 2837.97 180.15 6
 0 -8 -6 2408.56 181.651 9
 0 8 6 3024.97 178.486 2
 0 8 -6 2864.83 184.616 15
 0 8 6 2768.31 179.505 12
 0 8 6 2765.52 181.694 6
 0 -8 -6 2603.52 179.438 5
 0 -8 -7 6.59616 5.93387 5
 0 8 7 -0.92151 11.756 6
 0 -8 -7 18.8546 14.023 9
 0 8 -7 19.0442 16.711 7
 0 8 -7 -1.34422 5.49663 20
 0 8 -7 -6.69654 17.9307 15
 0 8 7 6.11478 7.61058 12
 0 -8 -7 2.85515 6.5807 10
 0 -8 7 3.80884 10.3839 10
 0 8 8 199.251 20.68 6
 0 8 -8 209.536 25.4626 7
 0 -8 -8 225.833 23.5369 9
 0 -8 -8 199.685 15.4011 6
 0 8 -8 241.67 16.0211 20
 0 8 -8 193.042 26.3928 15
 0 8 8 220.111 17.7644 12
 0 -8 -8 204.618 23.2702 14
 0 -8 8 223.205 20.2516 10
 0 -8 -8 203.858 17.0341 10
 0 8 -9 4219.98 257.193 15
 0 -8 -9 3553.97 253.772 14
 0 -8 9 3825.4 252.163 10
 0 8 9 3547.19 250.279 12
 0 8 -9 4059.38 256.68 7
 0 -8 -9 4057.42 249.218 6
 0 -8 -9 3867.3 253.992 9
 0 -8 -10 706.587 56.2022 14
 0 -8 10 691.829 53.9357 10
 0 8 10 727.384 51.4855 12
 0 -8 -10 767.631 49.6038 6
 0 -8 -10 894.415 56.8076 9
 0 8 -10 800.668 59.5845 7
 0 -8 -11 23.609 16.9978 14
 0 -8 11 14.0847 15.0029 10
 0 8 11 17.5761 10.0874 12
 0 8 -11 21.4886 19.8848 7
 0 -8 -11 14.0442 4.86686 6
 0 -8 -12 270.995 19.7186 6
 0 -8 -12 332.806 30.1554 14
 0 -8 12 267.17 27.4928 10
 0 8 12 293.858 23.1622 12
 0 8 12 336.159 24.1782 3
 0 8 13 640.307 44.2906 3
 0 -8 -13 673.171 46.5906 19
 0 -8 -13 704.741 51.9329 14
 0 8 13 550.629 43.8368 12
 0 -8 13 641.703 48.3144 10
 0 8 -14 45.0609 29.9798 22
 0 -8 -14 31.8202 23.3785 14
 0 -8 -14 45.9287 15.4243 19
 0 8 14 44.6117 12.9292 12
 0 8 -14 46.4305 16.0165 13
 0 -8 14 16.5555 19.6754 10
 0 8 -15 993.651 71.7385 22
 0 8 15 714.054 55.3984 12
 0 -8 15 779.176 60.081 10
 0 -8 -15 942.21 64.425 14
 0 -8 -16 156.279 22.4852 21
 0 8 16 131.421 17.9099 12
 0 -8 16 172.003 24.9624 10
 0 8 -16 99.5397 32.6626 15
 0 -8 -16 160.145 29.2401 14
 0 8 -17 -6.78221 32.4062 22
 0 -8 -17 8.56808 17.6905 21
 0 -8 -17 46.8757 26.8495 14
 0 8 -17 41.2558 34.3722 15
 0 8 17 11.5689 14.4892 12
 0 -8 17 47.1188 22.9795 10
 0 8 -18 100.382 19.883 6
 0 -8 -18 88.9744 21.0165 21
 0 8 -18 152.746 39.351 22
 0 -8 -18 128.143 32.1936 14
 0 8 -18 159.641 38.4055 15
 0 8 18 73.8269 17.607 12
 0 -8 18 72.7498 25.5348 10
 0 8 18 82.5765 16.1503 10
 0 8 -19 63.9574 18.328 6
 0 8 -19 40.9473 35.782 22
 0 -8 -19 1.33372 18.5984 21
 0 -8 -19 23.2974 28.4503 14
 0 8 -19 -23.0418 36.7191 15
 0 8 19 36.0814 15.0597 12
 0 -8 19 42.625 24.6696 10
 0 8 19 23.6165 15.4012 10
 0 -8 -20 21.556 31.5693 14
 0 8 -20 36.1239 17.5106 6
 0 8 -20 -31.1251 41.4046 22
 0 -8 -20 -12.4534 20.2891 21
 0 8 20 0.95603 15.6167 10
 0 -8 20 -38.2778 28.0287 10
 0 8 -21 68.9932 43.5787 22
 0 -8 -21 21.514 21.3591 21
 0 8 -21 31.2254 18.4703 6
 0 -8 21 8.86893 26.6875 10
 0 8 21 18.0477 15.7066 10
 0 -8 -21 15.8916 33.0582 14
 0 8 -22 42.1374 44.2736 22
 0 -8 -22 13.3513 21.467 21
 0 -8 -22 -13.0284 30.5293 14
 0 8 -22 -3.00624 18.6757 6
 0 -8 22 36.5362 27.497 10
 0 8 -23 34.2348 19.499 6
 0 -8 -23 26.8657 30.3124 14
 0 8 -24 29.9624 19.6752 6
 0 -8 -24 27.9081 34.3136 14
 0 -10 0 1811.29 101.724 10
 0 10 0 1755.94 104.245 6
 0 10 -1 708.42 51.3226 6
 0 -10 -1 648.081 48.862 10
 0 -10 1 777.371 49.3126 10
 0 10 1 672.925 51.8006 6
 0 -10 2 19.5989 7.70769 10
 0 10 2 28.2559 13.3075 6
 0 10 -2 22.8871 12.1316 6
 0 -10 -3 1.49443 5.70817 10
 0 -10 3 7.81468 8.00734 10
 0 10 3 -5.85193 8.74596 12
 0 10 3 9.81715 13.1179 6
 0 10 -3 15.6901 12.1418 6
 0 -10 -3 -7.66477 13.6677 9
 0 -10 -4 2393.23 151.75 10
 0 -10 4 2292.43 152.432 10
 0 -10 -4 2607.92 155.306 9
 0 10 -4 2327.78 153.239 6
 0 10 4 2330.53 152.25 12
 0 10 -4 2330.68 152.739 4
 0 10 4 2178.18 154.602 6
 0 -10 5 308.357 19.0714 2
 0 10 -5 286.612 18.8027 1
 0 -10 -5 274.945 19.1709 1
 0 -10 5 294.752 22.5294 10
 0 -10 -5 286.567 20.6712 10
 0 10 -5 271.567 18.7363 17
 0 -10 -5 286.656 26.7477 9
 0 10 -5 329.251 24.064 6
 0 10 5 275.978 22.0666 12
 0 10 5 263.879 26.0619 6
 0 10 -5 288.004 21.7264 4
 0 -10 -6 843.447 52.0545 10
 0 -10 6 789.942 53.4455 10
 0 10 -6 797.496 53.7496 6
 0 -10 -6 834.4 57.5073 9
 0 10 -6 636.798 59.4307 7
 0 10 -6 783.688 50.8475 1
 0 -10 -6 796.585 50.9619 1
 0 -10 6 781.861 50.7615 2
 0 10 -6 764.661 60.9076 15
 0 10 6 808.013 52.6681 12
 0 10 6 727.304 56.35 6
 0 -10 -6 644.048 52.3407 5
 0 10 7 19.8526 15.1507 6
 0 10 -7 25.0491 12.9888 6
 0 -10 -7 28.6853 8.03339 5
 0 10 -7 23.3835 7.9409 20
 0 10 -7 -2.05406 19.5611 7
 0 -10 -7 2.92862 17.3911 9
 0 -10 7 24.6014 5.06267 2
 0 -10 -7 24.3134 6.08416 1
 0 10 -7 21.866 6.10532 1
 0 10 -7 44.9977 23.2768 15
 0 10 7 20.3965 9.11615 12
 0 -10 -7 15.9898 7.12494 10
 0 -10 7 12.8752 11.3649 10
 0 -10 -8 583.478 41.3588 5
 0 10 8 628.755 46.0283 6
 0 10 -8 629.525 41.2892 20
 0 10 -8 695.037 52.4785 7
 0 10 -8 639.931 43.3917 6
 0 -10 -8 645.457 48.2468 9
 0 -10 8 588.184 40.0497 2
 0 10 -8 633.228 40.5333 1
 0 -10 -8 590.064 40.586 1
 0 10 -8 594.322 51.9462 15
 0 10 8 558.509 41.7123 12
 0 -10 8 624.093 43.7066 10
 0 -10 -9 180.819 24.988 9
 0 10 -9 201.426 28.4152 7
 0 -10 9 166.627 19.7186 10
 0 10 -9 158.763 29.9644 15
 0 10 9 164.531 16.0773 12
 0 -10 -9 203.979 25.4199 14
 0 10 9 214.896 21.6077 6
 0 10 -10 574.56 53.1114 15
 0 -10 -10 604.385 47.5044 14
 0 -10 10 661.775 43.9373 10
 0 10 10 514.939 40.2882 12
 0 -10 -10 610.122 48.1277 9
 0 10 -10 638.496 51.5226 7
 0 10 -11 7.69995 25.486 7
 0 -10 -11 53.1598 21.0639 9
 0 -10 11 36.9566 16.8712 10
 0 -10 -11 51.6934 22.298 14
 0 10 -11 60.09 30.6952 15
 0 10 11 44.142 11.4437 12
 0 10 -11 51.8557 16.0764 6
 0 10 -12 78.7304 29.1508 7
 0 -10 12 86.4604 19.0908 10
 0 -10 -12 48.8743 22.4671 14
 0 10 12 36.1414 11.6789 12
 0 10 -12 91.7602 15.9417 6
 0 -10 -13 669.004 55.7549 14
 0 -10 13 713.421 50.3266 10
 0 10 13 591.073 45.2023 12
 0 10 -13 693.711 47.3146 6
 0 -10 -14 306.042 35.6573 14
 0 -10 14 317.552 30.6021 10
 0 10 14 271.125 23.7728 12
 0 10 -14 279.774 26.4345 6
 0 -10 -15 277.448 37.5906 14
 0 -10 15 284.435 29.3435 10
 0 10 15 211.709 22.1868 12
 0 10 -15 292.148 25.703 6
 0 10 -16 101.678 19.7909 6
 0 -10 -16 79.7145 28.6509 14
 0 -10 16 119.038 23.9081 10
 0 10 -17 20.0695 17.1584 6
 0 -10 -17 24.4288 31.3303 14
 0 -10 17 17.4714 22.1559 10
 0 -10 -18 127.405 34.1361 14
 0 10 -18 191.608 43.4039 15
 0 10 -18 137.665 45.1715 22
 0 10 -18 156.298 22.3326 6
 0 -10 18 133.259 27.6879 10
 0 -10 -19 16.9114 33.5924 14
 0 10 -19 46.8717 43.817 15
 0 10 -19 62.9451 43.1525 22
 0 10 -19 30.7448 18.9702 6
 0 -10 19 5.91042 26.0252 10
 0 -10 -20 3.57431 34.2048 14
 0 10 -20 35.777 40.6927 15
 0 10 -20 52.4418 46.7586 22
 0 -10 20 43.4856 26.8166 10
 0 10 -20 38.5021 19.8439 6
 0 -10 21 15.1435 27.4149 10
 0 10 -21 30.3731 19.8607 6
 0 -10 -21 -11.0466 34.5275 14
 0 10 -22 11.3224 20.9343 6
 0 -10 -22 98.9682 37.7143 14
 0 -10 -23 208.778 26.9026 1
 0 -12 0 984.936 65.4213 10
 0 12 0 1025.81 69.3993 6
 0 -12 1 855.924 59.4888 18
 0 -12 1 977.779 59.8695 10
 0 -12 -1 877.725 59.3531 10
 0 12 1 964.477 63.8463 6
 0 12 -1 889.374 63.0008 6
 0 -12 2 28.9801 7.2632 18
 0 -12 2 28.459 8.96073 10
 0 12 2 14.6503 16.2227 6
 0 12 -2 12.7789 14.8067 6
 0 -12 -2 27.7937 6.66173 10
 0 -12 -2 32.2218 16.6503 9
 0 -12 3 227.987 16.7073 18
 0 -12 -3 206.617 15.6624 10
 0 -12 3 204.309 17.8054 10
 0 12 3 191.197 23.6771 6
 0 12 -3 208.035 22.1396 6
 0 -12 -3 208.15 23.3756 9
 0 -12 4 561.7 40.6117 10
 0 12 4 610.055 45.4356 6
 0 12 -4 612.692 43.5927 6
 0 -12 -4 569.635 45.0087 9
 0 12 -5 231.072 22.6175 6
 0 -12 -5 201.295 25.8039 9
 0 -12 5 217.196 19.669 10
 0 12 -5 217.503 33.7965 15
 0 12 5 231.661 19.4504 12
 0 12 5 262.141 26.5267 6
 0 -12 -6 146.575 23.0806 9
 0 12 -6 80.0803 28.4577 7
 0 -12 6 109.755 14.2212 10
 0 12 -6 106.999 29.1836 15
 0 12 6 80.4552 12.7033 12
 0 12 -6 98.3411 17.8676 6
 0 12 6 106.113 20.719 6
 0 12 -7 360.153 40.2447 7
 0 12 -7 398.407 31.6884 6
 0 -12 -7 377.499 35.6668 9
 0 -12 7 398.868 30.0899 10
 0 -12 -7 473.352 37.0211 14
 0 12 -7 368.639 41.4716 15
 0 12 7 340.674 28.3923 12
 0 12 7 390.021 35.4409 6
 0 -12 -8 755.093 62.6586 9
 0 12 -8 818.096 67.1528 7
 0 12 -8 891.085 58.0457 6
 0 -12 8 851.913 57.4329 10
 0 12 -8 814.148 67.4047 15
 0 12 8 785.195 55.5341 12
 0 12 8 829.404 61.6812 6
 0 12 -9 346.168 40.7606 7
 0 -12 -9 334.713 36.4898 9
 0 12 -9 384.769 31.9851 6
 0 -12 9 388.991 30.5971 10
 0 12 -9 302.802 41.2463 15
 0 12 9 356.15 27.7409 12
 0 12 9 441.947 35.9075 6
 0 12 -10 -17.6351 30.0484 7
 0 -12 -10 15.1807 24.1991 9
 0 -12 10 22.2165 15.8559 10
 0 -12 -10 53.5529 24.3377 14
 0 12 -10 24.709 31.9312 15
 0 12 10 31.6224 10.8515 12
 0 12 -10 32.6807 17.4201 6
 0 12 10 36.7122 18.9243 6
 0 -12 -11 73.0256 24.3863 14
 0 12 -11 3.27503 29.2803 15
 0 -12 11 42.5663 16.6179 10
 0 12 -11 65.6108 33.2294 7
 0 -12 -11 36.9005 24.3951 9
 0 -12 -12 19.006 26.9264 14
 0 12 -12 17.2794 33.3725 15
 0 -12 12 10.5649 16.2389 10
 0 12 -12 46.0154 32.3092 7
 0 -12 -12 35.3036 24.7635 9
 0 -12 -13 54.1444 29.8841 14
 0 12 -13 54.522 39.932 15
 0 -12 13 107.557 19.9145 10
 0 12 -13 83.9627 18.6006 6
 0 12 -13 67.9157 34.8247 7
 0 12 -14 124.749 20.2318 6
 0 -12 14 105.326 22.3911 10
 0 -12 -14 105.445 29.8679 14
 0 12 -15 121.041 21.8683 6
 0 -12 15 134.164 23.4429 10
 0 -12 -15 153.475 33.5998 14
 0 12 -16 -4.42431 40.5449 22
 0 -12 -16 3.2844 31.3622 14
 0 12 -16 2.18403 18.8972 6
 0 -12 16 1.54107 20.5351 10
 0 -12 -17 48.5286 32.8734 14
 0 12 -17 22.3393 20.7481 6
 0 -12 17 14.6102 23.0988 10
 0 -12 -18 81.6879 36.332 14
 0 12 -18 95.7361 22.6462 6
 0 -12 18 142.994 25.7328 10
 0 -12 -19 80.9838 38.5679 14
 0 12 -19 23.9904 20.7475 6
 0 -12 19 9.0605 25.3541 10
 0 14 0 151.517 24.2166 6
 0 -14 0 155.756 13.8018 10
 0 -14 1 98.427 11.8929 10
 0 14 -1 119.655 21.4529 6
 0 14 1 102.609 22.3624 6
 0 -14 -1 133.656 23.3032 9
 0 -14 2 -0.49329 8.8553 10
 0 14 2 15.7039 20.3657 6
 0 14 -2 15.8302 19.5313 6
 0 -14 -2 2.66764 19.5588 9
 0 -14 3 6.58586 9.84328 10
 0 14 3 -13.3931 19.4791 6
 0 14 -3 7.04006 19.424 6
 0 -14 -3 4.27017 21.1263 9
 0 -14 4 478.67 35.4255 10
 0 -14 -4 515.836 41.6086 9
 0 14 -4 482.065 39.9935 6
 0 14 4 523.034 42.8158 6
 0 14 -5 228.881 35.4764 15
 0 -14 5 190.242 18.9162 10
 0 14 -5 261.023 34.1622 7
 0 -14 -5 223.477 28.1762 9
 0 14 -5 192.048 24.0539 6
 0 14 5 194.282 27.9903 6
 0 -14 -6 799.599 59.4773 14
 0 14 -6 769.608 65.3045 15
 0 -14 6 690.511 51.3332 10
 0 14 6 813.496 58.5053 6
 0 14 -6 658.284 62.4833 7
 0 -14 -6 903.182 59.395 9
 0 14 -6 682.448 54.6891 6
 0 -14 -7 69.0473 26.0466 9
 0 14 -7 61.458 31.9421 7
 0 -14 7 73.7187 14.0298 10
 0 14 -7 42.4793 32.6929 15
 0 -14 -7 34.6416 25.5769 14
 0 14 -7 49.4018 19.9864 6
 0 14 7 30.2044 22.0005 6
 0 14 -8 228.235 37.551 7
 0 -14 -8 199.11 30.5295 9
 0 -14 8 140.219 19.092 10
 0 14 -8 136.051 36.2961 15
 0 -14 -8 180.972 31.604 14
 0 14 -8 182.518 24.5469 6
 0 14 8 259.429 29.304 6
 0 14 -9 109.228 36.9506 15
 0 -14 9 150.978 19.4653 10
 0 14 -9 149.193 37.2555 7
 0 -14 -9 178.292 28.87 9
 0 14 -9 175.626 23.3559 6
 0 -14 -10 443.835 42.4469 9
 0 14 -10 380.93 35.1098 6
 0 14 -10 333.512 47.5289 7
 0 -14 10 355.688 31.3582 10
 0 14 -10 345.111 48.4679 15
 0 14 -11 -7.85462 38.6703 15
 0 -14 -11 21.3804 28.4132 14
 0 -14 11 -15.1037 16.635 10
 0 -14 -11 46.6874 29.309 9
 0 14 -11 3.66654 34.4574 7
 0 14 -11 29.9925 20.6443 6
 0 14 -12 -3.84604 36.4158 7
 0 -14 -12 35.2488 28.5257 9
 0 -14 12 47.6492 18.0187 10
 0 14 -12 4.14611 39.245 15
 0 -14 -12 61.3081 30.4889 14
 0 14 -13 290.163 49.1941 7
 0 -14 13 277.251 28.7587 10
 0 -14 -13 286.711 40.7351 14
 0 14 -13 338.977 52.4512 15
 0 14 -14 493.217 43.2173 6
 0 14 -14 501.632 63.294 15
 0 -14 -14 600.095 54.1204 14
 0 -14 14 501.882 41.9945 10
 0 -14 -15 88.8915 35.0178 14
 0 14 -15 73.0357 23.1968 6
 0 -14 15 84.7137 21.9571 10
 0 -14 16 51.1138 21.4506 10
 0 -14 -16 13.6358 33.9932 14
 0 -14 17 77.2573 23.2135 10
 0 16 0 253.806 31.5041 6
 0 -16 0 229.271 30.6317 9
 0 16 -1 257.09 31.0152 6
 0 16 1 227.195 30.2141 6
 0 -16 1 192.491 30.2333 9
 0 -16 -1 238.224 30.1577 9
 0 16 2 -5.05401 21.9578 6
 0 16 -2 16.7803 22.5664 6
 0 -16 -2 -7.95143 23.1349 9
 0 16 3 105.795 27.294 6
 0 16 -3 106.596 25.295 6
 0 -16 -3 107.968 26.497 9
 0 16 -4 444.522 50.4964 15
 0 16 4 503.745 43.0731 6
 0 16 -4 387.701 39.7641 6
 0 -16 -4 442.306 43.4625 14
 0 16 -4 474.295 49.3075 7
 0 -16 -4 435.058 43.0993 9
 0 16 -5 182.154 36.8927 15
 0 16 -5 125.429 25.7828 6
 0 16 5 111.18 27.7314 6
 0 -16 -5 85.0939 27.8534 14
 0 -16 -5 72.2443 26.3021 9
 0 16 -5 60.4839 33.7956 7
 0 16 -6 142.708 39.6329 15
 0 16 -6 140.798 26.379 6
 0 -16 -6 195.983 32.0924 14
 0 16 -6 155.934 37.2683 7
 0 -16 -6 180.704 31.6032 9
 0 16 -7 146.986 38.1923 15
 0 16 -7 131.226 25.9139 6
 0 -16 -7 94.2604 29.6829 14
 0 16 -7 63.7534 33.8547 7
 0 -16 -7 86.4488 29.014 9
 0 16 -8 228.019 43.9783 15
 0 16 -8 144.713 27.6879 6
 0 -16 -8 170.299 34.3877 14
 0 -16 -8 192.172 33.4307 9
 0 16 -8 240.593 40.4172 7
 0 16 -9 -26.4022 40.0581 15
 0 -16 -9 -13.997 31.3831 14
 0 16 -9 1.4213 23.2023 6
 0 -16 -9 51.9445 29.4362 9
 0 16 -9 30.8949 36.6135 7
 0 16 -10 231.973 48.9662 15
 0 16 -10 234.91 31.372 6
 0 -16 -10 216.747 36.5332 9
 0 16 -11 68.8184 43.1043 15
 0 -16 -11 25.0739 30.9802 9
 0 16 -11 15.6546 39.9689 7
 0 16 -11 14.4456 23.86 6
 0 -16 -12 78.4656 31.5899 9
 0 -16 -13 11.7987 30.2485 9
 0 -18 0 134.579 29.0554 9
 0 18 0 97.5614 27.4412 6
 0 -18 -1 390.324 41.6525 9
 0 18 1 426.482 41.92 6
 0 18 -1 404.479 41.443 6
 0 -18 -2 42.2219 26.8059 14
 0 18 2 51.877 26.8033 6
 0 18 -2 45.3382 27.3172 6
 0 -18 -2 75.0276 28.3801 9
 0 18 3 152.203 30.4466 6
 0 18 -3 137.771 28.8954 6
 0 -18 -3 50.8616 30.0342 9
 0 18 -3 84.3225 34.8119 7
 0 18 -4 20.157 26.6578 6
 0 -18 -4 -19.02 28.8001 9
 -1 1 26 32.2956 26.4292 10
 1 1 -26 10.4669 35.8023 22
 -1 1 25 -11.4614 23.6568 10
 -1 -1 25 12.3928 25.3726 10
 1 1 -25 3.35624 35.1068 22
 -1 -1 24 47.4508 26.1086 16
 -1 1 24 66.0497 24.5226 10
 -1 -1 24 45.9921 25.265 10
 1 1 -24 32.0867 33.8628 22
 -1 -1 23 20.0112 23.4232 16
 -1 1 23 39.2895 22.5367 16
 -1 1 23 1.50371 22.3793 10
 -1 -1 23 -17.846 24.4809 10
 1 1 -23 27.5681 32.4689 22
 -1 1 22 36.2912 21.0382 16
 -1 -1 22 73.8399 24.5451 16
 -1 1 22 28.6614 21.1758 10
 -1 -1 22 29.2396 22.1407 10
 1 1 -22 -5.81799 30.1746 22
 -1 -1 21 14.6968 23.1174 16
 -1 1 21 41.8284 21.0255 16
 -1 -1 21 56.82 21.8931 10
 -1 1 21 40.8569 20.38 10
 1 -1 -21 69.5418 27.5498 22
 1 1 -21 46.8957 29.4876 22
 -1 -1 20 168.492 28.4676 16
 -1 1 20 167.703 24.4866 16
 -1 -1 20 169.679 24.3851 10
 -1 1 20 204.963 24.4568 10
 1 -1 -20 198.843 33.0423 22
 1 1 -20 206.338 32.3746 22
 -1 1 19 479.54 42.4541 16
 -1 -1 19 636.987 47.1159 16
 -1 -1 19 468.635 41.6259 10
 -1 1 19 466.237 40.5649 10
 1 -1 -19 519.16 47.4753 22
 1 1 -19 663.161 50.1379 22
 -1 1 18 396.321 39.6138 16
 -1 -1 18 500.684 42.973 16
 -1 1 18 523.703 38.765 10
 -1 -1 18 448.326 39.5065 10
 1 -1 -18 600.264 44.7888 22
 1 1 -18 507.704 45.7535 22
 -1 1 17 576.856 48.5815 16
 -1 -1 17 610.807 50.4955 16
 -1 1 17 655.391 42.815 13
 -1 1 17 594.716 46.7984 10
 -1 -1 17 605.875 47.7198 10
 1 -1 -17 699.137 51.7222 22
 1 1 -17 750.711 53.7551 22
 -1 -1 16 69.4891 19.7513 16
 -1 1 16 82.9408 17.3946 16
 1 -1 -16 71.8477 20.3759 22
 1 1 -16 94.5634 22.5682 22
 -1 1 16 81.3216 9.35641 13
 -1 -1 16 84.8641 16.4179 10
 -1 1 16 88.8793 15.6431 10
 1 -1 -15 2137.48 150.326 14
 -1 1 15 2214.77 150.538 16
 -1 -1 15 2448.06 152.321 16
 1 -1 -15 2379.36 152.547 22
 1 1 -15 2388.37 153.682 22
 -1 1 15 2171.97 148.832 10
 -1 -1 15 2267.29 149.311 10
 -1 -1 14 567.553 41.6654 14
 1 -1 -14 654.884 45.7057 14
 -1 -1 14 617.371 47.3989 16
 -1 1 14 558.964 45.6798 16
 -1 1 14 642.962 41.5829 19
 1 1 -14 671.705 48.8025 22
 1 -1 -14 635.325 47.6586 22
 -1 1 14 615.176 44.2574 10
 -1 -1 14 609.884 44.9316 10
 1 -1 -13 6516.73 428.425 22
 1 1 -13 7151.83 429.527 22
 -1 1 13 6618.81 424.413 19
 1 -1 -13 6697.73 426.965 14
 -1 -1 13 6617.44 424.654 14
 -1 1 13 6590.57 427.372 16
 -1 -1 13 7235.16 428.674 16
 1 -1 -13 6326.51 425.439 3
 -1 1 13 6271.77 425.739 10
 -1 -1 13 6638 426.226 10
 1 -1 -12 664.786 41.5283 22
 -1 1 12 492.016 35.7706 19
 1 1 -12 572.951 41.4245 22
 1 -1 -12 579.879 38.9059 14
 -1 1 12 578.439 36.287 14
 -1 -1 12 487.083 36.1411 14
 -1 1 12 511.838 39.4697 16
 -1 -1 12 581.519 40.8974 16
 1 -1 -12 487.446 36.7992 3
 -1 -1 12 531.161 38.2802 10
 -1 1 12 520.414 37.8271 10
 -1 1 11 208.432 15.4879 19
 1 1 -11 224.776 21.4295 22
 1 -1 -11 248.233 20.9391 22
 1 -1 -11 239.09 18.8253 14
 -1 -1 11 174.739 15.9509 14
 -1 1 11 223.248 16.0814 14
 -1 1 11 203.869 19.4369 16
 1 -1 -11 227.453 16.9068 3
 -1 1 11 169.451 17.8674 10
 -1 -1 11 230.793 18.7302 10
 1 1 -10 530.196 41.5151 22
 -1 1 10 545.706 37.4258 19
 1 -1 -10 664.622 41.5347 22
 -1 1 10 563.36 37.6862 14
 1 -1 -10 634.363 39.8114 14
 -1 -1 10 579.068 38.0652 14
 -1 1 10 517.802 40.071 16
 1 -1 -10 540.229 38.325 3
 -1 -1 10 563.635 39.1438 10
 -1 1 10 527.52 38.7465 10
 -1 1 9 3086.94 200.605 22
 -1 1 9 2912.97 198.493 19
 1 1 -9 3412.57 201.931 22
 1 -1 -9 3126.69 201.145 22
 1 -1 -9 3195.26 200.123 14
 -1 -1 9 2978.99 199.077 14
 -1 1 9 3264.8 198.82 14
 -1 1 9 3157.42 200.691 16
 1 -1 -9 3026.45 199.397 3
 -1 1 9 2984.74 199.434 10
 -1 -1 9 3119.61 199.64 10
 1 -1 -8 5181.57 342.014 22
 1 1 -8 5715.3 342.772 22
 -1 1 8 5384.39 339.94 19
 -1 1 8 5387.68 341.775 22
 1 -1 -8 5529.09 341.269 14
 -1 1 8 4713.63 340.136 14
 -1 -1 8 5730.16 340.539 14
 -1 1 8 5271.37 341.709 16
 1 -1 -8 5184.19 340.733 3
 -1 -1 8 5066.34 340.863 10
 -1 1 8 5183.78 340.694 10
 1 -1 -8 5601.56 340.681 10
 1 -1 -7 103.919 11.1468 22
 -1 1 7 130.937 8.69775 19
 -1 1 7 105.44 10.799 22
 1 1 -7 109.721 12.0276 22
 1 -1 -7 118.471 10.1634 14
 -1 -1 7 129.08 9.58296 14
 -1 1 7 112.087 9.16116 14
 -1 1 7 129.896 11.7249 16
 1 -1 -7 104.03 9.51 3
 -1 1 7 101.843 10.0323 10
 1 -1 -7 123.639 9.90561 10
 -1 -1 7 98.7714 10.4673 10
 1 -1 -6 698.505 45.3522 22
 1 1 -6 773.447 46.2953 22
 -1 1 6 667.908 43.4903 19
 -1 1 6 672.467 45.0223 22
 1 -1 -6 706.492 44.5511 14
 -1 -1 6 564.201 43.8544 14
 -1 1 6 736.524 43.9888 14
 -1 1 6 691.88 45.1774 16
 1 -1 -6 732.12 45.3871 16
 1 -1 -6 672.502 44.333 3
 -1 1 6 642.257 44.2708 10
 -1 -1 6 639.32 44.434 10
 1 -1 -6 642.58 44.1998 10
 1 -1 -5 2795.71 191.005 22
 -1 1 5 2894.63 190.968 22
 1 -1 -5 3018.19 191.293 16
 -1 1 5 2833.93 191.015 16
 1 1 -5 3023.47 191.885 15
 1 -1 -5 2969.64 190.376 14
 -1 -1 5 2982.01 190.246 14
 -1 1 5 3061.83 190.69 3
 1 -1 -5 2994.83 190.535 3
 -1 1 5 2970.04 190.406 10
 1 -1 -4 102.146 7.2837 22
 -1 1 4 74.6555 6.82533 22
 1 -1 -4 73.9036 7.26344 16
 -1 1 4 77.2219 7.17034 16
 1 1 -4 74.3971 7.83173 15
 1 -1 -4 87.3957 6.25811 14
 -1 1 4 91.7454 6.66675 3
 -1 1 4 65.3749 6.02889 9
 -1 1 4 66.0572 6.25685 10
 -1 1 3 88.895 6.56742 9
 -1 1 3 101.162 7.26568 22
 1 -1 3 8081.54 538.308 20
 -1 1 -3 8508.79 539.305 22
 -1 -1 -3 8304.04 538.563 19
 -1 -1 -3 9046.03 538.371 16
 1 1 3 9151.23 538.312 16
 1 -1 3 8267.71 538.79 15
 1 1 3 7860.3 538.405 14
 -1 1 -3 9141.61 538.602 13
 1 -1 3 8214.04 538.243 10
 1 1 3 7800.24 538.104 10
 -1 -1 -3 8404.19 538.122 10
 -1 -1 -4 67.5296 5.78594 3
 1 1 4 77.1684 6.72391 19
 -1 -1 -4 80.1168 7.30462 19
 -1 1 -4 93.4677 8.70769 22
 -1 -1 -4 91.2462 8.47236 22
 1 1 4 85.0875 7.01367 16
 1 -1 4 73.9442 7.44089 7
 1 -1 4 69.6178 7.61774 15
 -1 -1 -4 77.7657 7.71171 14
 1 1 4 77.3565 6.89558 14
 1 -1 4 86.8196 5.997 11
 1 1 4 76.0068 6.67119 10
 1 -1 4 85.3738 6.90593 10
 -1 -1 -4 84.3672 6.6266 10
 -1 -1 -5 5247.66 337.835 3
 -1 1 -5 5350.57 339.751 22
 1 1 5 4826.31 339.211 22
 1 1 5 5193.02 338.296 19
 -1 -1 -5 5541.27 339.714 22
 1 1 5 5085.64 338.471 16
 1 -1 5 4882.44 338.889 7
 1 -1 5 5490.52 338.941 14
 -1 -1 -5 5447.18 339.219 14
 1 1 5 5048.4 338.324 14
 1 -1 5 5229.81 339.107 15
 1 -1 5 5295.16 338.092 13
 1 -1 5 5662.18 337.742 11
 1 -1 5 5091.45 338.278 10
 -1 -1 -5 5392.16 338.084 10
 1 1 5 5178.36 338.132 10
 -1 -1 -6 38.8873 4.59484 3
 -1 -1 -6 54.586 8.88178 22
 -1 1 -6 52.1691 8.72635 22
 1 1 6 50.2183 7.80021 22
 1 1 6 52.9253 6.79203 16
 1 1 6 43.714 5.7755 19
 1 -1 6 53.1773 7.31091 7
 -1 -1 -6 52.7749 7.65232 14
 -1 1 -6 50.9988 8.7988 15
 1 -1 6 40.4193 7.37408 15
 1 -1 6 61.4789 7.06148 14
 1 1 6 44.3708 6.12758 14
 1 -1 6 47.7564 5.38216 13
 1 1 6 45.5752 6.18309 10
 1 -1 6 42.199 4.57945 11
 1 -1 6 37.9475 6.53466 10
 -1 -1 -6 43.9465 5.69644 10
 -1 -1 -7 599.346 40.1873 3
 1 1 7 562.746 41.4028 16
 -1 1 -7 637.951 43.329 22
 1 1 7 593.51 42.3317 22
 1 1 7 569.638 40.5979 19
 -1 -1 -7 707.369 43.2946 22
 -1 1 -7 641.077 43.4606 15
 1 -1 7 751.699 41.7765 14
 1 -1 7 608.342 42.241 15
 1 1 7 608.005 40.7341 14
 -1 -1 -7 751.034 42.7701 14
 1 -1 7 608.437 39.9537 11
 1 -1 7 500.847 40.0953 13
 1 1 7 559.504 40.693 10
 1 -1 7 660.267 41.0618 10
 -1 -1 -7 619.831 40.5598 10
 -1 -1 -8 1760.52 121.822 3
 1 1 8 1729.19 122.929 16
 -1 1 -8 2034.87 125.138 22
 1 1 8 1686.49 122.144 19
 1 1 8 1931.94 124.118 22
 -1 -1 -8 1819.93 124.445 22
 1 1 8 1812.03 122.195 14
 1 -1 8 2053.72 123.064 14
 1 -1 8 1788.32 123.859 15
 -1 -1 -8 1922.09 123.784 14
 1 -1 8 2129.47 121.978 13
 1 -1 8 2020.97 121.579 11
 1 -1 8 1775.53 122.522 10
 -1 -1 -8 1916.22 122.179 10
 1 1 8 1818.93 122.307 10
 -1 -1 -9 4433.82 296.374 3
 1 1 9 4708.64 297.907 16
 1 1 9 4312.04 296.599 19
 -1 -1 -9 4406.44 299.15 22
 -1 1 -9 4484.46 299.511 22
 1 1 9 4466.41 296.61 14
 1 -1 9 5003.49 297.419 14
 -1 -1 -9 4593.97 298.358 14
 1 -1 9 4642.76 296.193 13
 1 -1 9 5005.62 296.07 11
 1 -1 9 4447.38 297.058 10
 1 1 9 4548.39 296.883 10
 -1 -1 -10 84.3181 8.71499 3
 1 1 10 87.493 9.66167 19
 1 1 10 98.3692 12.3425 16
 -1 1 -10 91.3502 16.1208 22
 -1 -1 -10 112.001 15.114 22
 1 -1 10 94.7658 10.7218 14
 -1 -1 -10 101.037 13.3777 14
 1 1 10 81.5724 9.42325 14
 1 -1 10 91.1033 8.55483 11
 1 -1 10 77.4109 11.7525 10
 1 1 10 96.2267 11.7243 10
 -1 -1 -11 3310.16 224.878 3
 1 1 11 3779.56 226.865 16
 -1 1 -11 3616.94 229.21 22
 1 1 11 2885.1 224.852 19
 -1 -1 -11 3637.85 228.768 22
 1 -1 11 3625.74 225.715 14
 -1 -1 -11 4214.11 228.51 14
 1 -1 11 3751.46 224.577 11
 1 -1 11 3497.98 225.939 10
 1 1 11 3267.23 225.59 10
 -1 -1 -12 108.537 10.7026 3
 1 1 12 129.894 15.4781 16
 1 1 12 98.82 11.1657 19
 -1 -1 -12 119.181 18.5175 22
 -1 1 -12 149.518 20.404 22
 -1 -1 -12 132.444 16.5919 14
 1 -1 12 121.66 10.5352 11
 1 -1 12 92.0855 14.8448 10
 1 1 12 94.5284 13.6409 10
 -1 -1 -13 1008.17 66.8184 3
 1 -1 13 1155.73 71.1896 16
 1 1 13 1102.21 69.5529 16
 -1 -1 -13 1306.62 74.1655 22
 1 1 13 870.494 66.6741 19
 -1 1 -13 1091.42 72.9668 22
 -1 -1 -13 1022.41 70.7365 14
 1 -1 13 943.415 66.1458 11
 1 1 13 977.384 68.0427 10
 1 -1 13 1000.41 68.4199 10
 1 1 14 49.0483 14.9115 16
 -1 -1 -14 89.2405 19.9373 22
 -1 1 -14 67.0009 21.5137 22
 1 1 14 69.377 10.086 19
 1 -1 14 47.4545 16.9665 16
 -1 -1 -14 71.9075 17.2743 14
 1 1 14 87.7655 15.1018 10
 1 -1 14 77.8766 15.4529 10
 1 -1 14 73.8017 9.61342 11
 -1 -1 -14 78.952 9.55636 3
 -1 -1 -15 736.014 51.1632 22
 -1 1 -15 647.388 51.0628 22
 1 -1 15 566.653 42.5777 11
 1 1 15 639.743 43.375 13
 1 -1 15 634.561 46.4055 10
 1 1 15 588.779 45.2759 10
 1 1 15 669.072 46.9048 16
 1 -1 15 661.39 48.5642 16
 -1 1 -16 179.225 28.6694 22
 -1 -1 -16 182.475 26.0791 22
 1 1 16 151.7 15.1096 13
 1 1 16 200.174 21.7209 16
 1 -1 16 167.12 23.0592 16
 1 1 16 187.229 20.061 10
 1 -1 16 148.169 20.3483 10
 1 -1 17 131.988 23.687 16
 1 1 17 121.057 20.7605 16
 1 -1 17 170.73 22.351 10
 1 1 17 172.967 20.6745 10
 -1 1 -17 203.758 28.3298 22
 -1 -1 -17 197.604 28.9113 22
 1 -1 18 39.2809 21.2123 16
 1 1 18 57.9984 17.8914 16
 1 1 18 56.8016 19.1808 10
 1 -1 18 58.3497 18.2028 10
 -1 -1 -18 30.8259 22.4308 22
 -1 1 -18 25.2317 26.4542 22
 1 1 19 323.245 30.8174 16
 1 -1 19 349.759 34.5097 16
 1 -1 19 294.279 31.8828 10
 1 1 19 321.401 31.0006 10
 -1 1 -19 318.844 38.8903 22
 1 1 20 126.939 22.0182 16
 1 -1 20 170.494 27.3218 16
 1 1 20 130.579 21.9638 10
 1 -1 20 129.204 24.1491 10
 -1 1 -20 155.966 34.5463 22
 1 1 21 22.671 19.5817 16
 1 -1 21 1.99804 22.6217 16
 1 -1 21 29.9139 21.857 10
 1 1 21 22.1897 20.8574 10
 -1 1 -21 50.9285 31.5076 22
 1 -1 22 22.495 24.4885 16
 1 1 22 49.6353 23.273 10
 1 -1 22 -6.28501 22.1303 10
 -1 1 -22 15.7556 31.0511 22
 1 1 23 16.8927 23.4301 10
 1 -1 23 4.93262 23.6717 10
 -1 1 -23 43.0304 34.2591 22
 1 -1 24 306.335 35.0459 10
 1 1 24 253.414 32.8513 10
 -1 1 -24 369.905 47.3242 22
 1 -1 25 23.3542 26.2537 10
 1 1 25 52.9846 24.701 10
 -1 3 26 4.67754 24.1106 10
 1 -3 -26 15.4547 28.2904 21
 -1 -3 25 57.3123 31.1802 16
 -1 -3 25 51.738 28.1911 10
 -1 3 25 22.5014 22.3675 10
 1 -3 -25 21.2144 26.1097 21
 1 3 -25 -10.8856 38.9054 22
 -1 3 24 248.365 31.1707 10
 -1 -3 24 287.283 36.5513 10
 1 3 -24 286.069 45.2549 22
 -1 -3 23 36.8002 29.0733 16
 -1 -3 23 10.4958 25.5153 10
 -1 3 23 40.1769 20.4247 10
 1 3 -23 100.228 34.8845 22
 -1 3 22 46.5245 20.5786 16
 -1 -3 22 53.4593 29.4309 16
 -1 -3 22 45.1905 23.8224 10
 -1 3 22 63.6754 20.1748 10
 1 3 -22 44.4848 31.382 22
 -1 -3 21 -17.1251 28.3142 16
 -1 3 21 -1.55146 19.2353 16
 1 3 -21 27.3262 31.3446 22
 -1 3 21 -29.1501 19.9915 10
 -1 -3 21 1.5936 23.2694 10
 -1 -3 20 604.406 49.5905 16
 -1 3 20 545.522 43.3397 16
 1 3 -20 458.717 51.4741 22
 -1 -3 20 527.241 44.2852 10
 -1 3 20 463.648 41.2113 10
 1 -3 -20 607.884 46.5747 14
 -1 3 19 65.6397 19.0465 16
 1 3 -19 125.135 31.2491 22
 -1 -3 19 111.696 22.3146 10
 -1 3 19 75.7397 19.2262 10
 1 -3 -19 121.102 23.1785 14
 -1 -3 19 96.2628 26.4427 16
 -1 -3 18 1681.21 118.458 16
 -1 3 18 1672.63 114.204 16
 1 3 -18 1966.83 121.617 22
 -1 -3 18 1712.31 114.681 10
 -1 3 18 1498.56 112.715 10
 1 -3 -18 1844.36 116.783 14
 -1 -3 17 442.635 39.6703 16
 -1 3 17 355.804 34.3881 16
 1 3 -17 507.255 42.4457 22
 -1 3 17 358.876 32.7345 10
 -1 -3 17 445.245 35.4681 10
 1 -3 -17 467.273 36.8334 14
 -1 3 16 197.96 22.5878 16
 1 3 -16 241.833 30.4046 22
 -1 3 16 188.989 21.5965 10
 1 -3 -16 264.994 25.9042 14
 -1 3 15 673.925 55.2768 16
 1 3 -15 914.9 62.1251 22
 -1 3 15 709.078 54.3943 10
 -1 -3 15 781.119 53.2841 14
 1 -3 -15 1033.65 58.9588 14
 -1 3 14 667.941 50.0236 16
 1 3 -14 690.7 54.3353 22
 -1 3 14 641.777 48.727 10
 1 -3 -14 780.02 51.8538 14
 -1 -3 14 722.555 47.855 14
 -1 3 13 99.4716 14.7952 16
 -1 -3 13 100.581 11.8885 14
 1 -3 -13 101.667 16.0936 14
 -1 -3 13 102.962 10.7214 20
 1 3 -13 80.2845 20.2982 22
 -1 3 13 99.5652 13.1795 10
 -1 3 12 103.099 14.8057 16
 -1 3 12 92.6423 11.0737 9
 -1 -3 12 114.227 11.7277 14
 1 -3 -12 122.62 15.6805 14
 -1 -3 12 117.567 10.5533 20
 1 3 -12 125.419 18.8772 22
 -1 3 12 106.653 12.8925 10
 1 3 -11 53.5298 15.4332 22
 -1 -3 11 56.0059 7.25984 20
 -1 3 11 57.9722 11.3139 16
 -1 3 11 54.1534 7.91376 9
 1 -3 -11 73.4329 12.3826 14
 -1 -3 11 58.8989 8.84932 14
 1 -3 -11 50.8957 7.72396 6
 -1 3 11 47.184 10.0784 10
 1 3 -10 1777.81 110.919 22
 -1 -3 10 1455.35 105.84 20
 -1 3 10 1664.18 107.815 16
 1 -3 -10 1832.22 108.524 16
 -1 3 10 1670.85 106.322 9
 1 -3 -10 1701.23 108.385 14
 -1 -3 10 1860.06 107.323 14
 -1 3 10 1582.01 106.742 10
 1 -3 -10 1529.29 106.137 6
 1 -3 -9 261.106 22.5735 6
 -1 3 9 364.117 23.6884 3
 -1 3 9 425.103 25.6549 22
 -1 -3 9 315.86 22.0292 20
 1 -3 -9 361.314 24.9898 16
 -1 3 9 297.583 24.3354 16
 -1 3 9 285.68 22.4746 9
 1 -3 -9 291.754 24.368 14
 1 3 -9 344.198 22.2489 13
 -1 3 9 320.565 23.3051 10
 -1 3 8 5677.14 350.437 3
 -1 3 8 5605.79 351.404 22
 1 -3 -8 6385.52 349.861 19
 -1 -3 8 5269.87 349.296 20
 -1 3 8 5072.1 350.695 16
 1 -3 -8 5538.99 351.47 16
 -1 3 8 5255.35 349.615 9
 1 -3 -8 5579.87 350.744 14
 1 -3 -8 5101.95 349.672 6
 1 -3 -8 5239.26 350.01 10
 -1 3 8 5388 349.941 10
 -1 3 7 75.2132 8.07282 3
 -1 3 7 67.4568 9.06206 22
 1 -3 -7 66.8081 8.67093 21
 -1 -3 7 90.4269 6.27541 20
 1 -3 -7 80.0527 9.12281 16
 -1 3 7 58.8183 6.98472 9
 1 3 -7 68.9522 12.1595 15
 1 -3 -7 70.1806 8.63834 14
 1 -3 -7 64.9567 7.03337 6
 -1 3 7 63.7752 6.07787 5
 1 -3 -7 62.8074 7.62354 10
 1 3 -7 61.805 7.4545 10
 -1 -3 7 80.8274 8.62487 10
 -1 3 7 60.2781 7.72458 10
 -1 3 6 1840.64 106.05 22
 1 -3 -6 1413.59 104.966 21
 -1 -3 6 1544.39 103.823 20
 1 -3 -6 1707.84 105.626 16
 -1 3 6 1567.07 104.247 9
 1 3 -6 1587.42 106.442 7
 1 -3 -6 1709.53 105.237 9
 1 3 -6 1746.67 106.951 15
 1 -3 -6 1814.41 105.346 14
 -1 3 6 1733.52 103.935 5
 1 -3 -6 1354.22 104.392 6
 -1 -3 6 1607.54 104.902 10
 1 3 -6 1658.65 104.366 10
 -1 3 6 1551.34 104.431 10
 1 -3 -6 1651.17 104.625 10
 1 -3 -5 147.373 11.1928 21
 1 -3 -5 142.543 11.738 16
 1 3 -5 178.806 13.8454 15
 -1 3 5 134.605 10.7133 10
 -1 -3 5 163.084 11.298 10
 1 -3 -5 142.959 10.6897 10
 1 3 -5 143.193 10.4239 10
 1 -3 -5 144.986 10.4766 6
 -1 -3 5 128.445 10.3748 4
 -1 3 5 126.206 9.42169 5
 1 3 -5 122.308 12.8503 7
 1 -3 -5 128.187 11.1272 9
 -1 3 5 150.807 10.5003 9
 1 -3 -4 52.4379 5.5416 6
 -1 3 4 60.8978 6.69859 6
 -1 -3 4 58.401 5.31452 4
 1 -3 -4 58.4097 6.26016 9
 1 3 -4 63.1271 8.03175 7
 -1 3 4 57.5064 6.46659 21
 1 -3 -4 61.9493 6.30119 21
 1 3 -4 59.0994 8.222 15
 -1 3 4 59.9498 6.38726 12
 -1 -3 4 56.6222 5.98009 10
 1 3 -4 63.1543 5.40878 10
 1 -3 -4 55.887 5.59075 10
 1 -3 -3 2970.82 213.559 6
 1 3 -3 3534.04 213.93 4
 -1 3 3 3532.86 214.234 6
 -1 3 3 3384.38 214.067 21
 1 -3 -3 3248.57 213.963 9
 1 3 -3 3569.46 214.913 7
 1 3 -3 3668.32 214.999 15
 1 -3 -3 3304.12 213.968 12
 -1 3 3 3425.85 213.917 12
 -1 -3 3 3365.93 213.751 10
 1 -3 -3 3289.21 213.72 10
 1 3 -3 3224.45 213.436 10
 -1 -3 2 205.853 14.1532 10
 1 3 -2 214.991 13.8636 10
 1 -3 -2 190.924 14.1288 6
 -1 3 2 222.218 13.8322 18
 1 -3 -2 211.681 14.6019 12
 -1 3 2 194.35 14.5209 12
 -1 3 2 192.845 14.8083 6
 1 -3 -1 173.758 9.96973 18
 -1 3 1 118.799 10.8552 6
 -1 3 1 148.588 10.77 12
 1 -3 -1 148.993 10.7231 12
 -1 -3 1 130.154 10.2225 12
 -1 -3 1 142.824 10.052 10
 -1 -3 0 3207.47 214.974 12
 1 -3 0 3324.19 215.322 12
 1 3 0 3377.53 214.971 12
 -1 3 0 3573.83 215.41 12
 1 3 1 541.102 41.3108 6
 -1 -3 -1 662.459 41.077 1
 -1 3 -1 674.678 41.0823 1
 1 3 1 607.609 40.9993 2
 1 -3 1 607.267 41.0154 2
 -1 -3 -1 557.297 41.3443 12
 1 3 1 678.269 41.2715 12
 1 3 1 754.873 41.5703 18
 -1 -3 -1 695.809 41.6268 18
 -1 3 -2 108.2 8.07378 4
 1 3 2 144.718 8.82839 18
 1 3 2 108.649 9.85999 21
 1 3 2 124.997 9.17339 9
 1 3 2 115.518 8.66482 6
 1 3 2 121.185 8.45858 12
 1 -3 2 99.2134 8.82294 10
 -1 -3 -2 123.786 8.29168 10
 1 3 3 2803.95 177.26 6
 -1 -3 -3 2905.88 177.542 5
 1 3 3 3102.65 177.406 18
 1 3 3 2577.86 178.24 21
 -1 -3 -3 2535.5 177.999 21
 -1 3 -3 2851.97 177.572 20
 -1 -3 -3 2810.68 176.8 6
 -1 3 -3 2831.85 178.64 7
 -1 -3 -3 2525.36 178.018 9
 1 3 3 2726.48 177.499 9
 1 3 3 2610.54 177.202 12
 1 -3 3 2483.75 177.429 10
 1 3 3 2770.61 177.079 10
 -1 -3 -3 2793.91 177.138 10
 -1 3 -3 2759.05 177.213 10
 -1 3 -4 7882.52 473.815 20
 -1 -3 -4 7316.9 474.278 21
 -1 -3 -4 7197.08 474.126 16
 -1 3 -4 7272.83 473.177 8
 -1 -3 -4 7734.68 474.719 9
 -1 -3 -4 7190.99 472.965 6
 1 3 4 6655.48 473.76 9
 -1 -3 -4 7551.72 473.863 5
 1 -3 4 7137.93 473.188 4
 1 3 4 7989.59 473.576 6
 1 3 4 7215.6 473.375 10
 -1 -3 -4 7665.84 473.525 10
 -1 3 -4 7803.14 473.498 10
 -1 -3 -5 235.162 18.4008 21
 -1 -3 -5 242.107 17.6643 16
 1 3 5 206.437 17.2165 9
 -1 -3 -5 269.041 18.747 9
 1 -3 5 253.412 18.4724 15
 -1 -3 -5 248.043 16.1015 6
 1 3 5 223.656 16.6343 5
 -1 3 -5 250.708 16.9171 10
 -1 -3 -5 241.46 16.9968 10
 1 3 5 242.782 16.8211 10
 1 3 6 1336.12 74.9148 3
 1 3 6 1532.6 77.9497 22
 1 -3 6 1237.72 75.0174 20
 -1 -3 -6 1124.38 76.1104 21
 -1 -3 -6 1420.95 76.0474 16
 1 3 6 1047.35 75.1621 9
 -1 -3 -6 1332.89 76.8363 14
 1 -3 6 1104.58 75.906 15
 -1 3 -6 745.152 74.3719 10
 1 3 6 1199.44 74.9801 10
 -1 -3 -6 1237.81 75.0474 10
 1 3 6 1094.53 74.8018 5
 -1 -3 -6 1200.28 74.2811 6
 1 3 7 165.591 12.53 5
 -1 -3 -7 144.711 11.6261 6
 1 3 7 180.533 12.3008 3
 1 3 7 197.987 15.8173 22
 -1 -3 -7 173.703 14.3358 19
 -1 -3 -7 134.01 14.8121 21
 1 -3 7 153.924 12.5672 20
 -1 -3 -7 192.998 14.1884 16
 1 3 7 142.526 13.0982 9
 -1 -3 -7 175.478 15.1923 14
 -1 3 -7 181.087 14.09 13
 1 3 7 150.199 12.7323 10
 -1 -3 -7 164.04 12.8657 10
 -1 -3 -8 3747.52 250.959 6
 1 3 8 4110.46 251.865 5
 -1 3 -8 4373.8 255.736 22
 1 -3 8 4319.96 251.919 20
 -1 -3 -8 4003.44 252.545 19
 -1 -3 -8 4431.92 252.974 16
 1 3 8 3676.8 252.063 16
 1 -3 8 3725.28 250.503 8
 1 3 8 4017.03 252.115 9
 -1 -3 -8 4206.02 253.959 14
 -1 3 -8 3951.29 252.279 13
 1 3 8 3664.13 251.623 10
 -1 -3 -8 3869.01 251.873 10
 -1 3 -9 307.849 26.2916 22
 1 -3 9 283.937 20.182 20
 1 3 9 245.542 21.3003 16
 1 3 9 273.754 20.6328 9
 1 -3 9 274.62 18.445 8
 1 -3 9 336.165 22.6607 14
 -1 3 -9 280.146 25.5074 15
 -1 -3 -9 288.978 23.692 14
 -1 -3 -9 267.641 19.0222 6
 1 3 9 243.653 19.9648 5
 1 3 9 271.408 20.5658 10
 -1 3 -10 47.0632 14.5588 22
 1 -3 10 33.5846 7.25904 20
 1 -3 10 66.7271 10.3669 14
 -1 -3 -10 61.1702 13.5533 14
 -1 3 -10 36.5716 14.9122 15
 1 3 10 47.9846 9.89559 16
 1 3 10 52.226 7.44418 5
 -1 -3 -10 60.0683 6.6695 6
 1 3 10 52.601 9.28845 10
 -1 3 -11 9.97696 14.9752 22
 1 -3 11 -2.41391 6.68968 20
 -1 3 -11 -8.44338 15.1629 15
 1 -3 11 -5.04108 8.59417 14
 -1 -3 -11 -3.78831 12.4947 14
 1 3 11 2.26575 9.21236 16
 1 3 11 3.18837 5.89452 5
 -1 -3 -11 2.60765 5.1429 6
 1 3 11 15.999 9.08338 10
 -1 3 -12 94.3113 20.7242 22
 -1 -3 -12 83.7844 15.9299 14
 -1 3 -12 122.151 20.6463 15
 1 3 12 93.0194 12.7334 16
 -1 -3 -12 78.7939 8.65112 6
 1 3 12 93.5895 12.5399 10
 1 -3 12 74.4806 14.3078 10
 -1 3 -13 139.326 24.5227 22
 -1 -3 -13 127.781 19.713 14
 1 3 13 137.9 16.0629 16
 -1 -3 -13 129.802 11.5986 6
 1 3 13 124.968 14.8939 10
 1 -3 13 141.204 17.7324 10
 -1 3 -14 762.387 57.3974 22
 -1 -3 -14 881.84 54.8355 14
 1 3 14 678.047 49.994 16
 -1 -3 -14 675.33 47.1953 6
 1 -3 14 712.805 51.1845 10
 1 3 14 688.591 49.4778 10
 -1 3 -15 75.235 25.4412 22
 -1 -3 -15 31.1818 17.9625 14
 1 3 15 32.0191 13.4814 16
 -1 -3 -15 42.3925 7.67883 6
 1 3 15 68.4981 14.7081 10
 1 -3 15 59.5155 16.3232 10
 1 3 16 472.112 37.8218 16
 -1 3 -16 569.564 47.6708 22
 1 -3 16 478.744 39.9954 10
 1 3 16 476.745 37.4993 10
 -1 -3 -16 517.153 42.7924 14
 1 3 17 93.5334 16.5381 16
 -1 3 -17 72.9749 27.6674 22
 1 -3 17 101.78 20.9101 10
 1 3 17 45.7399 15.69 10
 -1 -3 -17 100.341 22.4258 14
 1 3 18 -1.23803 14.9996 16
 -1 3 -18 47.1215 27.0994 22
 1 -3 18 11.2619 19.0271 10
 1 3 18 7.56811 15.8907 10
 1 -3 18 16.6732 24.3014 16
 -1 -3 -18 27.8818 21.9517 14
 1 3 19 225.015 25.6472 16
 -1 3 -19 342.668 38.7507 22
 1 -3 19 259.554 29.5246 10
 1 3 19 192.126 25.2146 10
 1 -3 19 243.92 32.0731 16
 -1 -3 -19 336.866 33.1628 14
 1 3 20 97.5029 18.9464 16
 -1 3 -20 92.3471 33.5143 22
 1 -3 20 73.4211 23.7942 10
 1 3 20 70.4209 19.6752 10
 1 -3 20 34.0952 24.4033 16
 1 -3 21 -4.73532 26.4473 16
 -1 3 -21 -3.24866 32.4571 22
 1 3 21 -2.56004 18.3451 10
 1 -3 21 1.64554 23.0822 10
 1 -3 22 183.981 32.6409 16
 -1 3 -22 177.461 40.4732 22
 1 3 22 120.902 24.6069 10
 1 -3 22 158.309 28.9317 10
 -1 3 -22 177.354 20.4205 6
 1 -3 23 310.304 36.2571 16
 1 -3 23 222.503 31.8206 10
 1 3 23 178.622 27.682 10
 -1 3 -23 195.795 42.6674 22
 1 3 24 210.137 28.571 10
 1 -3 24 233.464 33.2733 10
 -1 3 -24 237.248 43.6411 22
 -1 -3 -24 222.921 33.4853 21
 1 3 25 28.6689 23.7061 10
 -1 -3 -25 53.3415 30.8729 21
 -1 -5 26 48.0253 35.2729 16
 -1 -5 25 129.18 37.9934 16
 -1 5 25 87.6258 23.8211 10
 1 5 -25 67.2964 42.9855 22
 1 -5 -25 122.996 27.7417 21
 -1 -5 24 -18.4544 35.2786 16
 1 5 -24 -46.0328 40.9183 22
 1 -5 -24 20.7216 24.1822 21
 -1 5 24 -22.7462 20.1539 10
 1 -5 -23 517.23 48.5477 14
 -1 -5 23 597.32 54.4846 16
 1 5 -23 495.487 57.8121 22
 1 -5 -23 492.078 44.5832 21
 -1 5 23 439.938 40.7057 10
 1 5 -22 45.9455 37.0612 22
 1 -5 -22 111.988 25.5961 21
 -1 5 22 34.3499 19.8279 10
 -1 -5 22 144.664 32.8224 16
 1 -5 -22 97.4673 29.0259 14
 1 -5 -21 191.419 28.8367 21
 1 5 -21 205.706 40.9096 22
 -1 5 21 216.506 24.3647 10
 1 -5 -21 283.717 33.7939 14
 -1 -5 21 198.781 38.142 16
 1 -5 -20 33.5992 21.2815 21
 1 5 -20 38.3354 31.7184 22
 -1 5 20 11.0963 17.7545 10
 1 -5 -20 20.7211 23.7536 14
 1 -5 -19 293.629 29.9688 21
 1 5 -19 239.735 39.5342 22
 -1 5 19 229.497 25.6177 10
 1 -5 -19 316.828 33.1533 14
 1 5 -18 2.8683 28.5878 22
 1 -5 -18 -2.85767 19.6722 21
 -1 5 18 5.93786 14.5269 10
 -1 -5 18 -10.7604 20.7856 10
 1 -5 -18 4.21502 22.0449 14
 1 5 -17 284.065 38.3176 22
 1 -5 -17 331.038 30.5345 21
 -1 5 17 294.404 27.1742 10
 -1 -5 17 347.773 30.7672 10
 1 -5 -17 309.356 33.2069 14
 1 5 -16 60.9376 25.7795 22
 1 -5 -16 91.0437 19.1019 21
 -1 -5 16 74.3914 18.7876 10
 -1 5 16 81.6653 16.0846 10
 1 -5 -16 93.0947 21.5729 14
 1 5 -15 193.862 31.5475 22
 1 -5 -15 168.527 22.4136 21
 -1 5 15 199.096 15.9358 5
 1 -5 -15 202.416 15.9546 6
 -1 5 15 230.8 20.1376 10
 -1 -5 15 183.504 23.2941 10
 1 -5 -15 213.836 25.8019 14
 -1 -5 14 162.179 13.5642 20
 1 -5 -14 152.432 19.6715 21
 1 5 -14 181.125 26.8844 22
 1 -5 -14 140.585 13.5062 6
 -1 5 14 169.096 13.3202 5
 -1 5 14 159.656 17.1563 10
 -1 -5 14 190.502 20.4911 10
 1 -5 -14 166.749 21.8142 14
 1 5 -13 4506.66 242.913 22
 -1 -5 13 3502.28 233.586 20
 1 -5 -13 3577.41 236.14 21
 -1 -5 13 4021.57 235.883 14
 1 -5 -13 4257.97 238.572 14
 -1 5 13 3590.22 234.844 10
 -1 -5 13 3826.09 236.791 10
 1 -5 -13 3390.86 233.658 6
 -1 5 13 3479.3 233.536 5
 -1 5 12 781.622 55.5104 5
 1 -5 -12 792.795 55.758 6
 1 -5 -12 962.036 57.2529 19
 1 -5 -12 715.679 58.5241 21
 -1 5 12 962.798 57.9589 3
 1 -5 -12 854.03 60.32 14
 1 5 -12 998.445 57.1603 13
 -1 5 12 817.549 57.1762 10
 -1 -5 12 797.434 59.1246 10
 -1 5 11 135.484 13.5344 3
 1 -5 -11 136.12 13.1881 19
 1 -5 -11 135.071 16.702 14
 1 -5 -11 132.654 15.7985 21
 1 -5 -11 123.064 10.9644 6
 -1 5 11 128.137 10.3434 5
 -1 -5 11 140.66 12.5425 4
 -1 -5 11 137.971 16.5092 10
 -1 5 11 120.427 13.4526 10
 -1 5 10 12.4578 7.57269 3
 1 -5 -10 17.3745 10.6009 21
 1 -5 -10 11.0715 10.9433 14
 -1 -5 10 18.529 6.4135 4
 -1 5 10 11.0783 3.73212 5
 1 -5 -10 15.6713 5.43948 6
 -1 -5 10 4.18484 10.7683 10
 -1 5 10 7.43436 8.11639 10
 1 -5 -9 2508.71 171.975 21
 1 -5 -9 2880.79 173.165 16
 -1 5 9 2588.28 170.803 9
 1 5 -9 2961.82 176.237 15
 1 -5 -9 2818.68 173.238 14
 -1 -5 9 2665.19 172.375 10
 -1 5 9 2675.47 171.199 10
 -1 -5 9 2575.41 171.065 4
 1 -5 -9 2575.31 170.493 6
 -1 -5 8 529.676 35.9309 4
 1 -5 -8 502.252 35.5324 6
 1 -5 -8 548.934 37.1846 21
 -1 5 8 655.432 39.5403 22
 1 -5 -8 522.302 38.0227 16
 1 -5 -8 578.923 38.341 9
 1 5 -8 524.75 40.327 7
 1 -5 -8 568.697 38.6161 14
 1 5 -8 636.254 41.5992 15
 -1 5 8 489.746 36.7323 12
 1 -5 -8 535.471 36.5255 10
 -1 -5 8 506.438 37.4914 10
 -1 5 8 514.73 36.1784 10
 1 -5 -7 447.953 28.9349 10
 -1 -5 7 390.203 29.6405 10
 1 -5 -7 466.45 30.8119 16
 1 -5 -7 379.367 30.4397 9
 1 5 -7 474.047 32.8079 7
 1 5 -7 452.124 33.2269 15
 -1 5 7 405.077 29.2308 12
 -1 -5 7 382.621 28.2226 4
 1 -5 -7 415.296 28.0629 6
 -1 5 7 430.116 30.3035 6
 -1 5 6 337.423 24.0039 6
 1 5 -6 352.24 21.1204 20
 -1 5 6 292.498 23.2561 21
 1 -5 -6 355.102 24.3253 16
 1 5 -6 288.272 25.5755 15
 1 -5 -6 326.134 22.2925 10
 1 5 -6 301.444 21.6722 10
 -1 -5 6 302.889 23.1119 10
 -1 5 6 269.988 22.4887 12
 1 5 -6 326.163 20.866 11
 1 -5 -6 293.698 21.4768 6
 1 5 -6 291.853 25.3519 7
 1 -5 -6 272.688 23.5619 9
 -1 5 5 4285.61 264.831 6
 1 -5 -5 4467.74 263.271 5
 -1 5 5 4387.91 264.832 21
 1 5 -5 4591.68 263.339 20
 1 -5 -5 3727.35 264.403 9
 1 5 -5 4234.21 265.961 7
 1 -5 -5 3853.24 263.285 6
 1 5 -5 4088 266.138 15
 -1 5 5 3779.12 263.842 12
 1 5 -5 4031.13 263.34 10
 1 -5 -5 3878.44 263.711 10
 -1 -5 5 3709.9 264.05 10
 -1 5 4 257.253 18.8341 6
 1 5 -4 246.149 17.0975 4
 -1 5 4 239.075 18.1608 21
 -1 5 4 247.547 16.4322 18
 1 -5 -4 228.904 16.4257 6
 1 -5 -4 241.133 18.2404 9
 1 5 -4 280.61 20.5949 15
 1 -5 -4 232.957 17.5187 12
 -1 5 4 230.286 17.344 12
 -1 -5 4 230.4 17.3683 10
 1 5 -4 230.279 16.3105 10
 1 -5 -4 225.519 16.8929 10
 -1 -5 3 594.416 45.2566 10
 1 -5 -3 675.775 44.843 6
 -1 5 3 665.527 45.3873 12
 1 -5 -3 742.252 45.9001 12
 -1 5 3 744.966 46.3163 6
 1 5 -3 782.22 45.58 4
 -1 5 3 668.016 44.7416 18
 -1 -5 2 -2.51241 3.76999 10
 1 -5 -2 -1.16184 4.59296 12
 -1 -5 2 -2.16965 4.039 12
 -1 5 2 6.94913 4.84722 12
 -1 5 2 5.03421 5.78591 6
 1 -5 -2 5.10763 3.73339 6
 1 -5 -1 308.474 21.1475 18
 -1 -5 1 323.956 21.7343 12
 1 -5 -1 326.688 22.2589 12
 -1 5 1 325.662 22.2022 12
 -1 -5 1 289.276 21.2224 10
 -1 5 1 291.126 22.5824 6
 1 -5 -1 372.492 21.7111 6
 -1 5 0 3341.85 235.382 6
 1 5 0 3967.61 234.994 6
 -1 5 0 3778.05 235.342 12
 1 -5 0 3849.89 235.286 12
 -1 -5 0 3953.3 234.965 12
 -1 -5 0 3135.95 234.766 18
 -1 -5 -1 28.634 2.591 17
 -1 -5 -1 27.4223 4.91164 18
 -1 -5 -1 24.5786 2.85048 1
 1 5 1 34.9755 4.91661 12
 -1 -5 -1 20.1572 4.45976 12
 1 -5 1 26.5812 5.5265 12
 1 5 1 24.7709 5.26922 6
 -1 5 -1 26.4133 6.22202 6
 -1 5 -2 939.917 57.5753 1
 1 -5 2 867.716 57.4789 2
 1 5 2 877.716 57.4724 2
 -1 -5 -2 892.565 57.5473 1
 1 5 2 816.759 58.3925 6
 -1 -5 -2 855.61 59.3926 9
 1 -5 2 927.395 58.5884 12
 -1 -5 -2 900.195 58.38 12
 1 5 2 813.866 58.1622 12
 -1 -5 -2 957.223 57.8494 10
 1 -5 2 910.554 58.3591 10
 -1 5 -3 21.5077 3.48428 4
 1 5 3 13.1316 5.59008 6
 1 5 3 20.2701 6.75938 21
 1 5 3 26.1382 4.4378 18
 1 5 3 23.405 3.23119 2
 1 -5 3 26.9655 3.31961 2
 -1 -5 -3 23.8474 7.44866 9
 1 -5 3 17.084 5.51463 10
 -1 -5 -3 25.492 4.66065 12
 1 5 3 24.8401 4.71064 12
 1 -5 3 21.5284 4.92546 12
 -1 -5 -3 17.4933 3.75039 10
 -1 -5 -4 10.3325 4.54897 5
 1 5 4 12.7561 5.83366 6
 1 5 4 17.7857 4.67349 18
 1 5 4 14.3372 7.1822 21
 -1 -5 -4 9.4018 3.4001 6
 -1 -5 -4 30.7493 8.45557 9
 1 5 4 5.87148 4.59909 12
 1 -5 4 13.1823 5.89314 10
 -1 -5 -4 14.3542 4.15697 10
 1 5 5 1478.88 88.1154 6
 -1 -5 -5 1421.33 87.8842 5
 1 5 5 1091.55 87.2022 18
 -1 5 -5 1352.25 87.7327 20
 1 5 5 1623.72 89.7656 21
 -1 5 -5 1553.8 90.85 7
 -1 -5 -5 1288.42 89.3292 9
 -1 -5 -5 1288.65 86.72 6
 1 5 5 1403.18 87.566 12
 -1 -5 -5 1424.7 87.4422 10
 1 -5 5 1337.57 88.2696 10
 -1 -5 -6 11.0846 3.3318 6
 1 5 6 12.5163 6.57836 6
 -1 5 -6 10.5273 4.78533 20
 -1 -5 -6 5.84217 6.95712 16
 1 5 6 10.2174 6.11428 9
 -1 -5 -6 23.106 10.1884 9
 -1 5 -6 20.8931 10.756 7
 -1 5 -6 7.77346 3.96986 8
 1 5 6 10.0294 5.8098 12
 1 5 6 13.077 4.80762 10
 1 -5 6 22.0559 7.67069 10
 -1 -5 -6 5.98551 5.11197 10
 1 -5 7 54.9018 5.81183 4
 -1 -5 -7 92.9133 11.028 21
 -1 -5 -7 58.4696 8.81735 16
 -1 -5 -7 53.9697 11.6241 9
 -1 -5 -7 57.2716 5.43952 6
 -1 -5 -7 52.8209 11.7755 14
 1 5 7 61.9662 7.98119 12
 1 5 7 61.2961 7.56851 10
 -1 -5 -7 63.2073 7.90202 10
 1 -5 7 66.8892 10.1463 10
 -1 -5 -8 227.158 18.3771 21
 -1 -5 -8 224.219 17.642 16
 -1 -5 -8 197.712 14.0314 6
 -1 -5 -8 197.355 19.5352 14
 1 -5 8 198.505 14.8199 4
 -1 -5 -8 217.99 16.1359 10
 1 -5 8 223.085 18.0554 10
 1 5 8 178.775 15.7452 10
 1 5 9 945.669 53.6929 3
 -1 -5 -9 761.7 55.2546 21
 -1 -5 -9 1050.01 56.0603 19
 -1 -5 -9 922.238 55.5503 16
 -1 -5 -9 773.406 52.0065 6
 -1 -5 -9 829.538 56.8032 14
 1 -5 9 777.645 55.1467 10
 1 5 9 767.734 53.349 10
 1 5 9 723.118 52.6744 5
 1 -5 9 759.027 52.8637 4
 1 5 10 36.7423 5.95856 5
 -1 -5 -10 35.8733 5.08242 6
 -1 -5 -10 36.3662 12.739 21
 -1 -5 -10 32.6471 10.1727 16
 -1 -5 -10 43.2854 11.0879 19
 -1 -5 -10 44.1017 14.3141 14
 -1 5 -10 59.9487 17.512 15
 1 5 10 38.5061 8.95315 10
 1 -5 10 41.896 11.45 10
 -1 5 -10 42.9026 10.9972 13
 1 5 10 58.5346 7.12404 3
 -1 -5 -11 1100.4 75.1157 6
 1 5 11 1216.68 76.2541 5
 -1 -5 -11 1244.86 81.2057 14
 -1 5 -11 1291.89 83.8208 15
 -1 5 -11 1403.48 85.2989 22
 -1 -5 -11 1112.38 78.9768 21
 -1 -5 -11 1360.2 78.9174 19
 -1 5 -11 1075.52 77.6855 13
 1 -5 11 1202.38 79.0432 10
 1 5 11 1094.69 76.7107 10
 -1 -5 -12 125.475 9.93273 6
 1 5 12 118.156 11.1271 5
 -1 5 -12 129.881 22.6087 15
 -1 -5 -12 140.6 20.0608 14
 -1 5 -12 138.981 23.5355 22
 -1 -5 -12 117.915 18.0141 21
 -1 5 -12 141.597 14.9911 13
 1 -5 12 115.022 17.2318 10
 1 5 12 127.668 13.8852 10
 1 -5 13 1813.14 115.196 20
 -1 5 -13 2047.59 124.284 22
 -1 -5 -13 1669.38 117.84 21
 -1 -5 -13 1715.8 113.636 6
 1 -5 13 1724.59 117.716 10
 1 5 13 1685.61 115.663 10
 -1 -5 -13 2133.45 121.65 14
 -1 5 -13 1849.73 123.287 15
 -1 5 -14 35.8933 24.532 22
 -1 -5 -14 20.2658 16.7649 21
 -1 -5 -14 1.00414 4.66518 6
 -1 -5 -14 -1.84969 19.5604 14
 -1 5 -14 -7.25807 23.4049 15
 1 5 14 8.25178 11.4585 10
 -1 5 -15 1843.38 122.493 15
 -1 -5 -15 1884.43 119.618 14
 1 5 15 1562.75 112.874 10
 -1 -5 -15 1562.67 115.418 21
 -1 -5 -16 424.723 37.8443 14
 1 5 16 329.999 28.5435 10
 -1 -5 -16 313.393 32.125 21
 -1 5 -16 380.927 39.7451 22
 -1 -5 -17 740.221 54.7893 14
 1 5 17 611.34 46.0958 10
 -1 -5 -17 576.052 49.2371 21
 -1 5 -17 686.293 57.3769 22
 -1 -5 -18 11.7999 24.6326 14
 1 5 18 -13.7953 15.158 10
 -1 5 -18 30.7058 30.0828 22
 -1 -5 -18 19.1177 20.1104 21
 -1 -5 -19 1275.18 85.6801 14
 1 5 19 1055.06 77.0853 10
 -1 -5 -19 1078.45 80.8832 21
 -1 5 -19 1250.52 90.3972 22
 -1 -5 -20 95.5098 28.4862 14
 -1 5 -20 61.3888 35.0414 22
 -1 -5 -20 90.195 25.3615 21
 1 5 20 78.3992 19.1926 10
 -1 -5 -21 58.5712 30.6383 14
 1 -5 21 84.9952 31.6441 16
 -1 5 -21 54.8381 17.4604 6
 -1 -5 -21 31.0134 24.638 21
 -1 5 -21 71.6278 36.1316 22
 1 5 21 57.1088 19.1024 10
 -1 -5 -22 314.03 37.8676 14
 1 -5 22 222.885 39.1055 16
 -1 5 -22 347.018 27.2465 6
 -1 -5 -22 276.914 33.8719 21
 -1 5 -22 190.537 45.9622 22
 1 5 22 222.947 27.9452 10
 -1 -5 -23 72.3048 28.333 21
 -1 5 -23 174.264 40.0257 22
 1 -5 23 133.355 33.7851 16
 -1 5 -23 106.472 19.8429 6
 1 -5 23 73.6627 29.5551 10
 1 5 23 85.8864 21.1678 10
 -1 -5 -24 121.748 28.445 21
 -1 5 -24 205.73 44.2543 22
 1 5 24 175.861 24.8038 10
 1 -5 24 136.662 36.1533 16
 1 5 25 141.944 24.7449 10
 -1 -5 -25 86.8776 29.0976 21
 1 7 -25 141.091 22.2664 6
 1 7 -24 38.9575 19.4891 6
 -1 7 24 27.8353 19.0619 10
 -1 -7 24 45.2784 39.1912 16
 1 -7 -23 90.4432 31.1262 14
 -1 -7 23 71.8329 40.6598 16
 1 -7 -23 51.3706 22.3616 21
 1 7 -23 8.16744 40.7708 22
 -1 7 23 53.7952 19.3209 10
 -1 -7 23 79.4989 28.8974 10
 1 7 -23 52.234 19.2047 6
 1 -7 -22 123.522 33.3579 14
 1 -7 -22 142.395 23.7561 21
 1 7 -22 164.275 41.7889 22
 -1 7 22 130.557 21.6513 12
 -1 -7 22 204.815 32.2073 10
 -1 7 22 144.464 21.3975 10
 1 -7 -21 710.383 57.828 14
 1 -7 -21 647.902 48.7905 21
 1 7 -21 762.538 65.6876 22
 -1 7 21 575.271 46.3606 12
 -1 7 21 523.958 45.3395 10
 -1 -7 21 657.162 53.4449 10
 1 -7 -20 24.3234 28.0615 14
 1 7 -20 32.2992 37.8623 22
 1 -7 -20 91.3981 21.3724 21
 -1 7 20 24.4328 17.285 12
 -1 7 20 20.3459 15.9254 10
 -1 -7 20 47.4155 24.6387 10
 1 -7 -19 17.8551 27.1495 14
 1 -7 -19 10.4402 18.245 21
 1 7 -19 -10.2724 31.7395 22
 -1 7 19 3.33018 14.7799 12
 -1 -7 19 28.3411 23.3456 10
 -1 7 19 2.89493 14.8056 10
 1 -7 -18 1626.37 103.599 14
 1 7 -18 1624.08 109.525 15
 1 7 -18 1728 109.317 22
 1 -7 -18 1327.86 96.5211 21
 -1 7 18 1383.47 95.6289 12
 -1 7 18 1312.01 94.8764 10
 -1 -7 18 1415.87 99.8896 10
 1 -7 -17 363.788 35.9376 14
 1 -7 -17 296.43 28.8608 21
 -1 7 17 297.144 26.9991 12
 -1 -7 17 312.869 32.1895 10
 -1 7 17 281.248 26.4139 10
 -1 -7 16 45.3478 9.89717 4
 1 -7 -16 88.865 24.1088 14
 1 -7 -16 52.5238 16.7455 21
 1 7 -16 80.1077 29.6647 22
 -1 7 16 32.3663 14.7822 12
 -1 7 16 51.7448 13.2914 10
 -1 -7 16 41.3553 20.7036 10
 -1 -7 15 11.1872 7.98454 4
 1 -7 -15 -29.8189 15.8368 21
 1 7 -15 -11.3582 29.7048 22
 1 -7 -15 13.7195 20.279 14
 -1 7 15 29.6925 13.4325 12
 -1 7 15 7.5455 11.7416 10
 -1 -7 15 1.50392 18.4949 10
 -1 -7 14 755.483 59.7492 4
 1 -7 -14 1051.69 62.0221 19
 1 -7 -14 839.451 62.3624 21
 -1 7 14 1013.17 62.0543 3
 1 -7 -14 1001.66 67.1841 14
 1 7 -14 1238.35 62.7597 13
 -1 7 14 827.12 61.5541 12
 -1 -7 14 820.358 64.1615 10
 -1 7 14 783.573 60.6312 10
 -1 -7 13 219.619 18.5566 4
 1 -7 -13 231.631 23.08 21
 1 -7 -13 269.225 21.877 19
 1 -7 -13 227.756 17.2296 6
 -1 -7 13 215.92 24.7537 10
 -1 7 13 247.717 21.4912 12
 -1 7 13 270.459 21.3834 3
 -1 7 12 254.859 20.9248 3
 -1 -7 12 284.267 24.9419 10
 1 -7 -12 260.722 25.9874 14
 1 -7 -12 214.008 16.5996 6
 -1 7 12 215.045 20.6761 12
 -1 -7 12 242.151 17.9469 4
 -1 -7 11 1.12504 13.7885 10
 1 -7 -11 5.46545 13.7819 14
 1 7 -11 -6.23571 21.6945 15
 -1 7 11 -4.83981 9.92062 12
 1 -7 -11 2.29912 4.9336 6
 1 -7 -10 182.217 20.6307 14
 1 7 -10 157.939 24.9201 15
 1 7 -10 189.659 24.4299 7
 1 -7 -10 211.273 20.26 9
 1 -7 -10 155.23 12.9842 6
 -1 7 10 187.8 16.1205 12
 -1 -7 10 183.271 19.663 10
 -1 -7 9 33.0048 12.1754 10
 1 7 -9 19.404 17.9701 15
 1 -7 -9 30.2213 12.8376 9
 1 7 -9 27.8547 17.1561 7
 1 -7 -9 33.1851 14.0242 14
 -1 7 9 2.91717 9.1582 12
 1 -7 -9 21.7772 5.44586 6
 -1 -7 8 2825.15 184.619 10
 1 -7 -8 2731.22 183.307 10
 1 -7 -8 3063.6 185.702 9
 1 -7 -8 2481.3 182.162 6
 1 7 -8 3275.74 188.234 7
 1 7 -8 3326.04 189.052 15
 1 -7 -8 3205.86 186.523 14
 -1 7 8 2762.29 183.353 12
 1 7 -8 2850.82 181.688 11
 -1 7 8 3367.76 185.559 6
 -1 7 7 1442.78 86.764 6
 1 7 -7 1174.92 83.5084 20
 -1 7 7 1308.45 83.9787 18
 1 -7 -7 1462.33 87.0962 9
 1 7 -7 1442.94 89.285 7
 1 -7 -7 1283 83.5814 6
 1 7 -7 1504.67 90.0394 15
 -1 7 7 1374.53 84.7725 12
 -1 -7 7 1214.1 85.6764 10
 1 -7 -7 1208.78 84.5264 10
 1 -7 -6 307.512 22.9929 10
 -1 -7 6 317.529 24.5638 10
 -1 7 6 330.785 22.397 18
 1 7 -6 317.643 28.3763 7
 1 -7 -6 328.636 25.8721 9
 1 -7 -6 296.597 22.1049 6
 1 7 -6 366.718 29.5399 15
 -1 7 6 283.409 23.3162 12
 1 -7 -6 366.296 22.4037 5
 -1 7 6 351.236 25.9667 6
 -1 -7 5 2830.24 193.363 10
 1 -7 -5 2997.3 192.803 10
 -1 7 5 3222.16 192.402 18
 1 7 -5 3143.05 196.856 15
 -1 7 5 2755.16 192.866 12
 1 -7 -5 2787.4 194.069 9
 1 -7 -5 2879.21 192.163 6
 1 7 -5 3456.16 196.944 7
 -1 7 5 2949.49 194.575 6
 1 7 -5 3184.29 193.362 4
 -1 7 4 3042.6 195.364 6
 1 7 -4 3038.71 194.131 4
 -1 7 4 3244.32 195.334 21
 -1 7 4 2967.58 193.922 12
 1 -7 -4 3126.27 194.723 12
 1 -7 -4 2983.82 195.053 9
 1 -7 -4 2959.55 193.263 6
 1 -7 -4 2956.13 193.628 10
 -1 -7 4 2890.86 193.978 10
 -1 7 3 255.529 17.1128 2
 -1 -7 3 282.013 19.0984 10
 -1 -7 3 272.429 19.0765 12
 1 -7 -3 278.898 20.0329 12
 -1 7 3 257.035 19.5261 12
 -1 7 3 234.531 21.2983 6
 1 7 -3 292.364 20.0914 6
 -1 -7 2 641.225 41.0735 10
 1 7 -2 609.782 41.621 6
 1 -7 -2 579.129 41.8225 12
 -1 -7 2 637.849 41.3705 12
 -1 7 2 666.328 41.789 12
 -1 7 2 526.351 42.6068 6
 1 7 -1 333.575 24.396 6
 -1 7 1 345.901 25.4395 6
 -1 -7 1 359.346 23.1553 10
 -1 7 1 362.223 24.5879 12
 1 -7 -1 368.974 24.4744 12
 -1 -7 1 330.945 23.8231 12
 1 -7 -1 309.448 22.9984 18
 1 7 0 2497.1 147.326 6
 -1 7 0 2346.28 147.926 6
 -1 -7 0 2536.05 146.337 10
 -1 -7 0 2359.53 147.099 12
 1 -7 0 2288.33 147.368 12
 -1 -7 0 2632.24 147.087 18
 1 7 1 236.283 19.5724 6
 -1 7 -1 255.104 20.3358 6
 1 -7 1 263.834 18.626 10
 1 7 1 244.839 18.7813 12
 -1 -7 -1 263.95 18.9489 12
 -1 -7 -1 283.968 18.8855 18
 -1 -7 -2 67.8309 5.27709 17
 -1 -7 -2 71.3612 11.6753 9
 1 -7 2 74.185 8.37032 10
 1 7 2 64.9246 9.82927 6
 -1 -7 -2 63.8275 8.16208 12
 1 7 2 59.8697 7.98509 12
 -1 -7 -2 77.6322 5.56114 1
 1 -7 3 286.159 17.9059 2
 1 7 3 252.674 17.8934 2
 -1 7 -3 282.748 18.011 1
 -1 -7 -3 254.871 18.0059 1
 -1 -7 -3 238.624 18.5917 10
 1 -7 3 267.191 19.6839 10
 -1 -7 -3 247.698 22.1254 9
 -1 -7 -3 297.195 20.052 12
 1 7 3 284.098 19.295 12
 1 7 3 214.226 20.5474 6
 -1 7 -3 288.559 19.0269 4
 1 7 4 960.837 63.6568 2
 -1 -7 -4 1006.27 63.8864 1
 -1 7 -4 952.715 63.8592 1
 1 -7 4 1025.55 63.7294 2
 1 -7 4 1046.23 65.3871 10
 -1 -7 -4 889.99 64.2851 10
 1 7 4 1065.37 64.637 18
 -1 -7 -4 902.292 66.7911 9
 1 7 4 946.947 64.5218 12
 1 7 4 1003.89 65.9681 6
 -1 7 -4 1015.07 64.5363 4
 1 7 5 7.54055 4.0212 2
 1 -7 5 15.526 4.07601 2
 1 -7 5 9.37916 8.23654 10
 -1 -7 -5 7.0443 5.14495 10
 1 7 5 1.85963 5.53765 18
 -1 -7 -5 14.4619 11.2334 9
 -1 7 -5 28.5722 14.6593 7
 -1 7 -5 1.31858 14.3405 15
 1 7 5 6.11584 6.27197 12
 -1 -7 -5 17.9724 6.59189 5
 1 7 5 9.3224 8.93106 6
 -1 -7 -6 118.309 11.7529 5
 1 7 6 150.033 14.2462 6
 -1 7 -6 139.579 19.6569 7
 -1 -7 -6 125.135 16.3585 9
 -1 7 -6 133.39 11.9204 20
 1 7 6 141.174 10.1064 2
 1 7 6 120.906 11.4574 12
 1 -7 6 124.514 13.7202 10
 -1 -7 -6 110.9 10.9433 10
 1 7 7 3435.9 220.373 6
 -1 -7 -7 3444.65 219.709 5
 -1 -7 -7 3896.02 222.872 9
 -1 7 -7 3379.17 223.571 7
 -1 7 -7 3417.54 218.765 8
 -1 7 -7 3654.27 219.579 20
 1 7 7 3297.53 219.063 12
 -1 -7 -7 3238.93 219.152 10
 1 -7 7 3092.64 220.315 10
 1 7 8 350.888 26.952 6
 -1 -7 -8 377.24 30.5748 9
 -1 7 -8 378.361 32.7835 7
 -1 7 -8 397.099 25.4035 20
 -1 -7 -8 343.537 30.3996 14
 1 7 8 349.065 25.4211 12
 -1 -7 -8 312.758 25.3538 10
 1 -7 8 358.556 27.9086 10
 -1 -7 -9 37.464 15.8534 14
 1 -7 9 35.8575 12.658 10
 1 7 9 33.7894 8.98322 12
 -1 -7 -9 49.7002 15.5603 9
 -1 -7 -9 49.3678 5.47116 6
 -1 7 -9 57.1882 19.5348 7
 -1 -7 -10 1392.24 96.9843 14
 1 -7 10 1351.06 94.6398 10
 1 7 10 1400.05 92.4952 12
 -1 -7 -10 1416.07 90.6679 6
 1 7 11 429.665 27.9931 3
 -1 -7 -11 435.36 31.5852 19
 -1 -7 -11 375.916 30.994 21
 -1 -7 -11 376.201 24.9853 6
 -1 -7 -11 453.412 35.2236 14
 1 7 11 359.098 28.0407 12
 1 -7 11 365.946 31.767 10
 1 7 11 308.598 27.0408 10
 1 -7 12 9.81288 5.83918 4
 1 7 12 17.2056 8.0671 3
 -1 -7 -12 14.0388 14.924 21
 -1 -7 -12 10.0884 13.5667 19
 -1 -7 -12 12.0012 4.12996 6
 -1 7 -12 21.0714 22.6069 15
 -1 -7 -12 42.013 18.7462 14
 -1 7 -12 22.5206 14.4516 13
 1 7 12 22.0812 10.087 12
 1 7 12 13.3173 9.3868 10
 1 -7 12 1.25376 15.1432 10
 1 -7 13 53.0262 7.91278 4
 -1 -7 -13 61.1749 16.4683 21
 -1 -7 -13 42.1658 15.2146 19
 -1 -7 -13 66.3884 21.1418 14
 -1 7 -13 52.8468 24.3058 15
 1 -7 13 38.9324 16.3594 10
 1 7 13 54.8564 11.2775 10
 -1 7 -13 55.4763 15.0998 13
 1 7 13 75.2412 12.4556 12
 -1 -7 -13 58.8992 5.74021 6
 1 -7 14 742.176 53.8182 4
 -1 7 -14 928.454 69.2845 22
 -1 -7 -14 1005.28 58.6384 19
 -1 -7 -14 731.855 57.5068 21
 1 7 14 671.458 55.4038 12
 -1 7 -14 1011.24 58.3036 13
 1 -7 14 776.577 59.0802 10
 1 7 14 786.01 55.2754 10
 -1 -7 -14 1006.02 64.9384 14
 -1 7 -14 982.037 67.8061 15
 -1 -7 -15 41.354 17.8105 21
 -1 7 -15 37.9919 27.2675 22
 1 7 15 13.423 12.2451 12
 1 -7 15 4.62066 17.7729 10
 1 7 15 11.1915 12.1351 10
 -1 7 -15 40.3094 27.5236 15
 -1 -7 -15 41.3385 23.4175 14
 -1 -7 -16 36.4414 19.0203 21
 -1 7 -16 30.8775 30.6555 22
 -1 7 -16 49.5391 30.888 15
 -1 -7 -16 60.6962 24.4453 14
 1 7 16 44.5249 14.5167 12
 1 -7 16 54.3174 21.1761 10
 1 7 16 24.9511 13.1653 10
 -1 7 -17 814.804 64.7691 15
 -1 -7 -17 777.981 59.4369 14
 -1 -7 -17 605.501 50.7306 21
 -1 7 -17 681.06 62.8056 22
 -1 7 -17 741.185 49.0267 6
 1 -7 17 692.207 53.4353 10
 1 7 17 591.167 47.747 10
 -1 7 -18 185.006 38.2799 15
 -1 -7 -18 41.7827 29.36 14
 -1 -7 -18 121.701 22.2576 21
 -1 7 -18 147.467 38.0792 22
 -1 7 -18 145.121 20.1461 6
 1 7 18 80.3583 16.6847 10
 1 -7 18 123.401 26.5139 10
 -1 -7 -19 34.6483 28.9341 14
 -1 7 -19 86.5305 39.2094 22
 -1 -7 -19 40.8763 21.9672 21
 -1 7 -19 49.8537 17.2208 6
 1 -7 19 40.2726 25.7987 10
 1 7 19 47.4016 15.6174 10
 -1 -7 -20 710.439 58.917 14
 -1 7 -20 622.191 64.4919 22
 -1 -7 -20 616.277 50.3941 21
 1 -7 20 558.733 52.9805 10
 1 7 20 625.66 46.885 10
 -1 7 -20 646.919 47.036 6
 -1 -7 -21 12.6639 22.3105 21
 -1 7 -21 7.90759 39.3256 22
 -1 7 -21 50.212 18.6854 6
 1 7 21 19.1955 16.9759 10
 1 -7 21 -2.10565 25.8692 10
 -1 -7 -21 -34.4481 33.4145 14
 -1 -7 -22 13.1478 22.7199 21
 -1 7 -22 8.23167 38.4858 22
 -1 7 -22 36.4688 18.9401 6
 1 -7 22 8.70254 26.8217 10
 1 7 22 21.0892 17.5966 10
 -1 -7 -22 6.49314 30.8633 14
 -1 7 -23 32.708 18.8354 6
 -1 -7 -23 11.677 24.2738 21
 -1 -7 -23 60.7617 34.1117 14
 1 -7 23 46.8659 35.911 16
 1 -7 24 57.6159 37.0826 16
 1 -9 -24 179.015 40.0431 14
 1 9 -23 102.13 21.9946 6
 1 -9 -23 147.157 37.4328 14
 1 9 -22 82.8161 41.983 22
 1 -9 -22 60.9349 33.4546 14
 1 9 -22 89.58 21.3812 6
 -1 -9 22 100.307 29.8867 10
 1 -9 -21 69.2328 30.8386 14
 1 9 -21 8.06237 19.7779 6
 1 9 -21 -12.6294 39.5804 22
 -1 -9 21 21.9556 27.451 10
 1 -9 -20 97.1539 32.8923 14
 1 9 -20 62.9848 42.5605 15
 1 9 -20 85.787 20.8751 6
 1 9 -20 96.9869 40.7923 22
 -1 -9 20 56.9905 27.2067 10
 1 9 -19 464.425 54.7907 22
 1 -9 -19 384.324 45.705 14
 1 9 -19 446.226 34.5823 6
 -1 9 19 366.71 33.081 12
 -1 -9 19 379.693 41.4505 10
 1 9 -18 33.6601 36.4584 22
 1 -9 -18 -22.2621 27.3327 14
 1 9 -18 27.3562 17.0568 6
 -1 9 18 4.85192 14.8391 12
 -1 -9 18 -20.8232 23.4979 10
 1 9 -17 68.6284 38.264 22
 -1 9 17 88.5778 16.2353 12
 -1 -9 17 113.787 24.6987 10
 1 -9 -17 103.955 29.587 14
 -1 9 16 37.6065 13.8859 12
 -1 -9 16 65.0536 22.9301 10
 1 -9 -16 42.1262 26.9529 14
 -1 9 15 132.819 17.0357 12
 -1 -9 15 116.144 22.5239 10
 1 -9 -15 161.558 28.5087 14
 -1 9 14 8.53205 12.1985 12
 -1 -9 14 17.5937 19.1664 10
 1 -9 -14 -14.7116 20.7463 14
 -1 9 13 387.801 28.3682 3
 1 -9 -13 287.873 33.6338 14
 1 9 -13 367.355 40.2593 15
 -1 -9 13 321.791 31.2592 10
 -1 9 13 292.979 25.9172 12
 1 -9 -12 142.289 23.8627 14
 1 9 -12 159.191 29.2138 15
 -1 9 12 150.322 16.1152 12
 -1 -9 12 150.098 20.8168 10
 1 9 -11 12.2279 24.2082 15
 1 -9 -11 11.7427 18.2781 14
 -1 -9 11 1.12178 14.7828 10
 -1 9 11 13.586 10.2161 12
 1 -9 -11 9.52597 17.7151 9
 1 9 -11 29.9433 24.1569 7
 1 -9 -10 912.968 66.3014 14
 1 9 -10 1011.33 72.2535 15
 -1 -9 10 952.346 63.9469 10
 -1 9 10 855.935 61.5606 12
 1 9 -10 970.07 70.2743 7
 1 -9 -10 929.28 66.6495 9
 1 -9 -9 614.972 50.395 9
 1 9 -9 743.47 54.4183 7
 -1 -9 9 660.987 48.4529 10
 1 9 -9 702.276 55.6478 15
 1 -9 -9 680.94 51.2898 14
 -1 9 9 639.494 46.4272 12
 -1 9 9 798.073 50.4809 6
 -1 9 8 588.586 40.8917 6
 1 9 -8 548.76 45.677 7
 1 -9 -8 459.377 41.216 9
 1 9 -8 589.178 35.6769 20
 1 9 -8 587.586 46.528 15
 1 9 -8 484.501 35.8052 11
 -1 9 8 499.2 37.15 12
 -1 -9 8 534.023 38.8252 10
 -1 9 7 3248.86 210.534 6
 1 -9 -7 3070.51 206.971 5
 1 9 -7 3268.02 207.318 20
 1 9 -7 3407.07 213.819 15
 -1 -9 7 3204.52 208.612 10
 1 -9 -7 3186.39 207.561 10
 -1 9 7 3140.46 207.635 12
 1 9 -7 3337.91 213.326 7
 1 -9 -7 3122.23 210.307 9
 1 9 -7 3428.65 208.363 6
 -1 -9 6 270.732 18.0271 2
 -1 9 6 244.757 17.9097 2
 1 9 -6 269.833 22.2811 6
 1 -9 -6 323.226 25.1377 9
 1 9 -6 270.336 28.3715 7
 1 -9 -6 284.5 19.9691 10
 -1 -9 6 285.365 21.5618 10
 1 9 -6 261.75 28.7999 15
 -1 9 6 270.358 20.9036 12
 -1 9 6 285.122 25.0315 6
 1 9 -6 254.575 20.4138 4
 1 -9 -6 269.245 19.6395 5
 -1 -9 5 480.934 33.4346 2
 -1 9 5 511.159 33.4473 2
 1 9 -5 529.176 33.556 1
 1 9 -5 520.823 36.4072 6
 1 -9 -5 523.105 38.4736 9
 -1 -9 5 515.964 36.0106 10
 1 -9 -5 548.5 35.2002 10
 -1 9 5 542.491 36.1212 12
 -1 9 5 552.502 39.6031 6
 1 9 -5 517.669 35.9157 4
 -1 -9 4 1911.96 125.915 2
 1 -9 -4 1969.38 125.978 1
 -1 -9 4 2058.27 127.807 10
 1 -9 -4 1985.57 127.425 10
 -1 9 4 1998.4 128.045 12
 1 9 -4 2115.22 128.482 4
 -1 9 4 1843.39 130.063 6
 1 9 -4 2058.92 128.183 6
 1 -9 -4 2068.39 129.702 9
 -1 -9 3 561.852 37.9125 10
 -1 9 3 581.479 38.5553 12
 -1 9 3 528.153 41.2447 6
 1 9 -3 536.811 38.8133 6
 -1 -9 2 25.1604 6.64575 10
 -1 9 2 6.54737 8.5209 12
 -1 9 2 37.678 13.0097 6
 1 9 -2 16.9099 9.22625 6
 1 9 -1 1188.85 69.737 6
 -1 -9 1 1167.57 68.19 10
 -1 9 1 1139.61 70.9954 6
 -1 9 0 3109.57 201.158 6
 1 9 0 3154.91 200.556 6
 -1 -9 0 3111.02 199.019 10
 1 -9 0 3037.93 199.346 10
 1 -9 0 2698.42 198.966 18
 -1 9 -1 327.1 29.3299 6
 1 9 1 382.407 29.2165 6
 1 -9 1 394.107 27.2448 10
 -1 -9 -1 393.346 26.3839 10
 1 -9 1 385.097 26.7115 18
 -1 -9 -1 455.149 27.7533 18
 1 -9 2 1959.37 124.333 10
 -1 -9 -2 1846.16 124.94 12
 1 9 2 1908.21 124.329 12
 1 9 2 1889.74 125.635 6
 -1 9 -2 1940.13 125.72 6
 -1 -9 -2 1951.34 126.738 9
 -1 -9 -3 13.2736 5.21065 10
 1 -9 3 15.7224 7.90841 10
 -1 -9 -3 2.93426 13.152 9
 -1 -9 -3 4.21079 7.3258 12
 1 9 3 4.11502 7.15729 12
 1 9 3 3.17731 11.3996 6
 -1 9 -3 13.7049 11.0808 6
 -1 -9 -4 586.375 37.7267 1
 -1 9 -4 589.577 37.556 1
 1 -9 4 533.837 37.5279 2
 1 -9 4 631.025 39.9636 10
 -1 -9 -4 570.992 38.5067 10
 -1 9 -4 587.95 37.5053 17
 -1 -9 -4 585.321 42.9749 9
 -1 9 -4 622.866 40.9797 6
 -1 -9 -4 524.12 39.7977 12
 1 9 4 584.62 39.322 12
 1 9 4 537.147 41.6932 6
 -1 9 -4 587.409 39.1392 4
 1 -9 5 414.571 30.558 10
 -1 -9 -5 416.389 28.5981 10
 -1 9 -5 433.079 31.3006 6
 -1 -9 -5 429.7 34.1971 9
 -1 9 -5 404.9 27.871 1
 1 9 5 451.04 27.8236 2
 -1 -9 -5 421.965 27.9813 1
 1 -9 5 381.465 27.6702 2
 -1 9 -5 460.887 38.2794 15
 1 9 5 420.53 29.2963 12
 -1 9 -5 421.359 29.0553 4
 1 9 5 430.026 31.9966 6
 1 -9 6 74.0967 12.3398 10
 -1 -9 -6 68.3308 7.80812 10
 -1 9 -6 65.5747 19.8884 7
 -1 -9 -6 55.2315 16.0363 9
 1 9 6 70.4134 6.52387 2
 -1 -9 -6 50.4274 7.25548 1
 1 -9 6 53.8608 6.43061 2
 -1 9 -6 56.2384 7.20713 1
 -1 9 -6 82.1273 22.612 15
 1 9 6 39.1148 9.14479 12
 -1 -9 -6 53.9026 9.13136 5
 1 9 6 61.4516 13.5663 6
 -1 9 -6 65.8782 12.8214 6
 1 9 7 46.0616 13.9686 6
 -1 -9 -7 50.2915 8.92742 5
 -1 9 -7 39.4543 8.72352 20
 -1 9 -7 58.984 20.0054 7
 -1 -9 -7 50.8654 17.6911 9
 -1 9 -7 49.2279 7.87497 1
 1 9 7 42.7412 6.34404 2
 1 -9 7 43.8211 6.14434 2
 -1 -9 -7 44.7839 7.59727 1
 -1 9 -7 17.3449 22.0182 15
 1 9 7 30.5655 8.92679 12
 1 -9 7 68.9663 12.4066 10
 -1 -9 -7 65.7473 7.8779 10
 1 9 8 674.822 48.5906 6
 -1 9 -8 720.701 45.7075 20
 -1 9 -8 746.969 45.3358 8
 -1 9 -8 652.856 53.9348 7
 -1 -9 -8 728.783 51.6524 9
 -1 9 -8 681.547 45.1441 1
 1 9 8 597.966 45.1433 12
 -1 -9 -8 613.745 45.0682 10
 1 -9 8 659.724 47.6475 10
 -1 9 -9 1511.65 100.587 7
 -1 -9 -9 1428.27 98.5883 9
 1 -9 9 1415.9 95.1296 10
 -1 -9 -9 1324.86 98.2747 14
 1 9 9 1358.54 92.6637 12
 1 9 9 1532.22 95.5173 6
 -1 -9 -10 115.038 23.2043 9
 -1 9 -10 158.354 27.9689 7
 1 -9 10 114.612 17.503 10
 -1 -9 -10 110.27 22.2405 14
 1 9 10 118.106 12.8487 12
 -1 9 -10 130.681 16.4203 6
 -1 9 -11 -2.40743 24.4557 7
 1 -9 11 -1.1882 15.964 10
 -1 -9 -11 30.2643 21.6552 14
 1 9 11 7.98164 9.46755 12
 -1 9 -11 -4.44444 14.4719 6
 -1 -9 -12 271.065 31.1923 14
 1 -9 12 262.381 26.8907 10
 1 9 12 228.718 20.8008 12
 -1 9 -12 298.309 24.0971 6
 -1 9 -13 522.334 38.0532 6
 -1 -9 -13 543.25 46.7494 14
 -1 -9 -13 619.397 41.574 19
 -1 9 -13 597.261 42.4671 13
 1 -9 13 495.513 41.489 10
 1 -9 14 -4.51638 20.0077 10
 -1 9 -14 -27.7198 31.5758 15
 -1 -9 -14 12.3945 24.1039 14
 1 9 14 -4.94096 11.1852 12
 -1 9 -14 -1.65655 16.3722 6
 -1 9 -15 1091.64 84.1093 15
 -1 -9 -15 1142.49 80.8363 14
 1 -9 15 983.1 74.1242 10
 1 9 15 943.154 68.8848 12
 -1 9 -15 1097.34 70.6077 6
 1 -9 16 87.3915 24.5059 10
 1 9 16 47.5595 13.5514 12
 -1 -9 -16 39.4288 28.4031 14
 -1 9 -16 45.1134 32.6924 15
 -1 9 -16 50.1317 16.0641 6
 -1 -9 -17 -39.1441 31.3635 14
 -1 9 -17 66.0389 36.2163 15
 -1 9 -17 28.4662 17.7869 6
 1 -9 17 -12.9347 23.852 10
 -1 -9 -18 327.559 42.31 14
 -1 9 -18 295.652 48.2266 15
 -1 9 -18 285.035 27.8769 6
 -1 9 -18 270.628 45.9077 22
 1 -9 18 256.383 33.7864 10
 -1 9 -19 88.9858 40.737 22
 -1 9 -19 41.3912 18.3195 6
 1 -9 19 42.9869 26.3138 10
 -1 -9 -19 76.9276 35.0626 14
 -1 9 -19 48.8756 38.7226 15
 -1 9 -20 63.0899 41.1193 22
 -1 9 -20 13.4107 19.2649 6
 1 -9 20 28.1438 26.8538 10
 -1 -9 -20 -6.929 33.9616 14
 -1 9 -21 148.548 45.4628 22
 -1 -9 -21 160.655 39.5259 14
 -1 9 -21 161.104 23.3067 6
 1 -9 21 111.088 30.6859 10
 -1 9 -22 19.1125 20.1962 6
 -1 -9 -22 36.4884 34.8064 14
 -1 9 -22 44.9319 23.3484 1
 -1 9 -23 108.944 22.947 6
 -1 -9 -23 157.54 38.4581 14
 -1 -9 -23 85.6207 23.7819 1
 -1 9 -23 141.649 26.2325 1
 1 -11 -22 96.9092 41.1943 14
 1 11 -21 87.4504 22.7449 6
 -1 -11 21 122.677 29.8482 10
 1 -11 -21 98.2756 40.4758 14
 1 11 -20 73.0375 46.6972 22
 1 11 -20 2.15327 19.3655 6
 -1 -11 20 28.9931 26.1141 10
 1 -11 -20 -10.7679 35.1733 14
 1 11 -19 4.43136 43.1957 22
 1 -11 -19 41.6173 35.4725 14
 1 11 -19 14.8414 18.8665 6
 -1 -11 19 -40.5101 24.9965 10
 1 -11 -18 58.7527 33.0769 14
 -1 -11 18 31.379 23.5097 10
 1 11 -18 60.6733 19.8846 6
 -1 -11 17 512.811 44.1883 10
 1 -11 -17 476.767 50.6632 14
 1 11 -17 508.737 40.2623 6
 1 -11 -16 -14.323 29.5674 14
 1 11 -16 -6.64493 17.9854 6
 -1 -11 16 12.2839 20.1825 10
 1 -11 -15 -15.7352 25.8214 14
 1 11 -15 -43.8692 39.4783 15
 -1 -11 15 -5.7895 20.204 10
 1 11 -15 32.3085 17.7226 6
 1 11 -14 594.492 58.8679 15
 1 -11 -14 532.246 49.545 14
 1 11 -14 529.995 40.7304 6
 -1 11 14 519.886 38.5646 12
 -1 -11 14 529.387 42.6771 10
 1 11 -13 794.418 72.9308 15
 1 -11 -13 857.052 65.2892 14
 1 11 -13 863.71 58.8505 6
 -1 11 13 786.633 57.0057 12
 -1 -11 13 872.585 60.5547 10
 1 -11 -12 413.386 39.3931 14
 1 11 -12 441.62 47.9731 15
 1 11 -12 379.821 44.0697 7
 1 -11 -12 426.529 39.2692 9
 -1 11 12 348.279 29.2246 12
 -1 -11 12 407.324 33.3719 10
 1 11 -11 35.5993 30.502 15
 1 -11 -11 -9.29364 20.8135 14
 1 -11 -11 41.0531 21.8353 9
 1 11 -11 61.6628 28.2338 7
 -1 11 11 38.708 11.6564 12
 -1 -11 11 52.1061 16.2739 10
 -1 -11 10 291.773 27.0412 10
 1 11 -10 353.038 39.4753 7
 1 11 -10 321.108 26.966 6
 1 -11 -10 286.4 32.9366 9
 1 11 -10 307.035 40.1823 15
 -1 11 10 309.134 24.5781 12
 1 -11 -10 270.919 33.1701 14
 -1 11 10 364.512 31.0839 6
 -1 -11 9 1008.22 73.7982 10
 1 -11 -9 1003.66 77.4646 9
 1 11 -9 1134.6 74.0677 6
 1 11 -9 1116.77 82.3764 7
 1 -11 -9 1091.73 71.0028 1
 1 -11 -9 1237.46 78.7557 14
 1 11 -9 1079.88 82.776 15
 -1 11 9 1058.18 72.496 12
 -1 11 9 1109.76 77.4536 6
 -1 11 8 65.0201 19.6778 6
 1 11 -8 69.5537 15.6435 6
 1 11 -8 68.5251 8.02598 20
 1 -11 -8 59.0546 20.3712 9
 -1 -11 8 52.1877 13.5887 10
 1 11 -8 32.0303 23.9557 15
 -1 11 8 67.8236 12.2998 12
 1 -11 -8 62.0141 7.59575 1
 1 -11 -7 277.101 19.8487 1
 1 11 -7 322.226 34.0041 7
 1 -11 -7 331.904 29.4669 9
 1 11 -7 279.717 25.0991 6
 -1 -11 7 286.708 23.6981 10
 1 11 -7 307.058 35.2695 15
 -1 11 7 290.755 23.0448 12
 -1 11 7 290.044 29.967 6
 1 -11 -7 302.411 21.4872 5
 1 -11 -6 1134.21 75.3117 1
 -1 -11 6 1307.81 78.2473 10
 1 11 -6 1041.28 85.3403 15
 -1 11 6 1130.83 77.7589 12
 -1 11 6 1145.03 81.8111 6
 1 11 -6 1312.29 78.9891 6
 1 11 -6 1171.87 85.8413 7
 1 -11 -6 1304.86 81.9598 9
 -1 -11 5 288.007 23.1235 10
 -1 11 5 270.008 23.1671 12
 -1 11 5 312.522 28.8952 6
 1 11 -5 299.638 24.9747 6
 1 -11 -5 337.852 28.236 9
 -1 -11 4 10.3312 8.50375 10
 -1 11 4 18.1694 10.2788 12
 1 11 -4 7.18386 12.653 6
 -1 11 4 14.0349 16.172 6
 1 -11 -4 10.3708 15.0214 9
 -1 -11 3 536.991 34.2579 10
 1 11 -3 471.28 36.1999 6
 1 -11 -3 468.799 38.4329 9
 -1 11 3 469.394 34.9124 12
 -1 11 3 477.347 38.788 6
 1 11 -2 429.554 31.8482 6
 -1 -11 2 463.577 28.9882 10
 -1 -11 2 359.111 28.8372 18
 -1 11 2 415.301 34.1955 6
 1 11 -1 473.653 36.0065 6
 1 -11 -1 481.1 32.842 10
 -1 -11 1 466.956 32.8135 10
 -1 -11 1 504.475 33.3816 18
 -1 11 1 486.126 37.5434 6
 1 -11 0 55.1065 8.93974 10
 -1 -11 0 79.3726 7.93652 10
 -1 -11 0 34.6822 8.62156 18
 1 11 0 69.0757 14.2084 6
 -1 11 0 97.4617 16.3302 6
 -1 -11 -1 1530.5 103.768 9
 -1 11 -1 1469.27 102.773 6
 -1 -11 -1 1558.63 99.5742 10
 1 -11 1 1486.14 100.288 10
 1 -11 1 1588.91 99.8108 18
 1 11 1 1496.88 102.352 6
 -1 -11 -2 161.889 21.2184 9
 -1 -11 -2 173.217 13.6853 10
 1 -11 2 155.213 15.4104 10
 -1 -11 -2 187.029 13.2005 10
 1 11 2 158.982 19.5111 6
 -1 11 -2 160.473 20.3753 6
 1 -11 2 184.38 13.8635 18
 -1 -11 -3 13.8407 16.5344 9
 -1 -11 -3 15.3121 5.91452 10
 1 -11 3 12.4335 9.02319 10
 1 11 3 5.02132 13.8552 6
 -1 11 -3 16.1418 13.9183 6
 -1 11 -3 14.5962 7.52633 4
 -1 -11 -4 121.67 10.625 10
 1 -11 4 108.388 13.4492 10
 -1 -11 -4 153.358 20.758 9
 1 11 4 128.446 13.0269 12
 -1 11 -4 103.111 17.0888 6
 -1 11 -4 120.579 11.845 4
 1 11 4 131.77 18.2455 6
 -1 -11 -5 1304.69 80.6509 10
 1 -11 5 1270.18 82.211 10
 -1 -11 -5 1194.73 79.4725 17
 -1 -11 -5 1261.64 86.4226 9
 -1 11 -5 1294.12 83.7057 6
 -1 11 -5 1225.32 90.3727 15
 1 11 5 1271.67 81.3742 12
 -1 11 -5 1244.68 81.6831 4
 1 11 5 1219.44 84.8286 6
 -1 -11 -6 53.4025 6.60356 1
 1 -11 6 70.3629 12.9019 10
 -1 -11 -6 57.6574 6.04262 17
 -1 11 -6 51.4146 24.8722 7
 -1 -11 -6 46.2256 19.8065 9
 -1 11 -6 78.7145 23.7645 15
 1 11 6 79.5539 10.3617 12
 -1 -11 -6 121.315 22.2838 14
 -1 -11 -6 46.3022 10.3144 5
 1 11 6 61.6275 17.4222 6
 -1 11 -6 54.5347 16.5962 6
 -1 -11 -7 70.8727 10.7103 5
 -1 11 -7 46.1365 15.9543 6
 1 11 7 40.7804 17.6374 6
 -1 11 -7 79.3021 11.0137 20
 -1 -11 -7 50.2474 20.1048 9
 -1 11 -7 27.9581 24.2788 7
 -1 -11 -7 50.416 7.43169 1
 -1 11 -7 31.7675 25.829 15
 1 11 7 75.0706 10.4127 12
 1 -11 7 40.9812 13.3649 10
 -1 11 -8 18.495 16.0251 6
 1 11 8 22.2453 16.8203 6
 -1 11 -8 28.0059 8.61752 20
 -1 -11 -8 -3.78073 20.6901 9
 -1 11 -8 21.9157 23.1526 7
 -1 -11 -8 16.4028 6.96452 1
 -1 11 -8 10.181 26.054 15
 1 11 8 -0.51095 9.12478 12
 1 -11 8 25.5402 13.365 10
 1 11 9 217.237 24.0293 6
 -1 11 -9 224.218 16.8497 20
 -1 -11 -9 155.524 27.9482 9
 -1 11 -9 225.224 31.9067 7
 -1 11 -9 190.251 33.1005 15
 1 11 9 184.127 17.6862 12
 1 -11 9 211.101 21.413 10
 -1 11 -10 615.299 54.1125 7
 -1 -11 -10 521.045 49.111 9
 -1 -11 -10 553.014 39.2089 1
 -1 -11 -10 570.936 50.0288 14
 1 11 10 602.523 39.8787 12
 1 -11 10 591.099 43.632 10
 1 -11 11 121.572 19.5578 10
 -1 -11 -11 113.187 26.6123 9
 -1 11 -11 75.5909 30.1836 7
 -1 -11 -11 101.731 12.6724 1
 -1 -11 -11 86.1922 24.4788 14
 1 11 11 139.101 13.6015 12
 -1 11 -11 96.2811 17.9706 6
 -1 -11 -12 -1.05305 10.0352 1
 -1 11 -12 9.14444 15.9712 6
 1 -11 12 6.1646 17.0895 10
 -1 -11 -12 5.04141 24.5143 14
 -1 -11 -13 235.008 20.108 1
 -1 -11 -13 247.661 36.4898 14
 -1 11 -13 255.086 25.2014 6
 1 -11 13 204.919 26.4689 10
 -1 -11 -14 732.58 64.4955 14
 -1 -11 -14 719.64 52.6987 1
 1 -11 14 773.31 57.5885 10
 -1 11 -14 867.269 55.8155 6
 -1 11 -15 313.741 27.552 6
 -1 -11 -15 263.561 39.4609 14
 -1 -11 -15 261.205 23.2108 1
 -1 11 -15 271.34 46.5597 22
 1 -11 15 232.808 29.4176 10
 -1 11 -16 -32.8867 38.5294 22
 -1 -11 -16 17.8406 13.2764 1
 -1 11 -16 -4.23613 18.7736 6
 1 -11 16 21.3588 21.755 10
 -1 11 -16 3.9462 36.2727 15
 -1 -11 -16 23.1342 31.3147 14
 -1 -11 -17 38.2238 14.3335 1
 -1 -11 -17 -3.46004 32.6301 14
 -1 11 -17 24.6729 39.2897 15
 -1 11 -17 -1.08381 19.1903 6
 1 -11 17 20.8143 23.1842 10
 -1 -11 -18 345.682 46.968 14
 -1 11 -18 387.721 53.8981 15
 -1 -11 -18 305.871 28.0165 1
 -1 11 -18 383.545 32.0604 6
 1 -11 18 251.801 34.8859 10
 -1 11 -19 245.452 48.8764 15
 -1 -11 -19 179.481 40.8971 14
 -1 -11 -19 197.956 22.5205 1
 -1 11 -19 229.613 26.6775 6
 1 -11 19 168.732 31.7734 10
 -1 11 -20 172.019 25.6676 6
 1 -11 20 105.32 29.9484 10
 -1 -11 -20 185.156 41.7375 14
 -1 -13 19 35.7898 23.6938 10
 -1 -13 18 424.123 39.9632 10
 1 -13 -18 420.742 51.3141 14
 1 13 -17 58.363 42.7039 22
 1 13 -17 -23.0416 48.5958 15
 1 -13 -17 10.2452 33.6503 14
 1 13 -17 50.3981 20.4266 6
 -1 -13 17 58.3833 22.6658 10
 1 13 -16 -4.45386 43.7441 15
 1 -13 -16 -33.9698 32.0914 14
 1 13 -16 -1.12045 20.303 6
 -1 -13 16 2.89769 21.1756 10
 1 -13 -15 11.5029 30.7979 14
 1 13 -15 50.9465 40.3261 15
 1 13 -15 4.37438 19.0759 6
 -1 -13 15 -13.6605 19.3943 10
 -1 -13 14 321.637 31.8082 10
 1 -13 -14 386.129 42.2849 14
 1 13 -14 319.365 53.5153 15
 -1 -13 13 -10.9353 16.9601 10
 1 -13 -13 26.5115 25.9192 14
 1 13 -13 -11.7343 36.9541 15
 1 13 -13 18.3307 36.3628 7
 1 -13 -13 -9.91209 28.2071 9
 -1 -13 12 121.352 20.2359 10
 1 13 -12 158.491 38.9861 15
 1 -13 -12 148.669 28.9016 14
 1 13 -12 172.428 36.8192 7
 1 -13 -12 134.699 28.1351 9
 1 13 -11 -17.9268 34.7818 15
 1 -13 -11 18.8095 25.2979 14
 1 13 -11 -16.9166 32.1466 7
 1 -13 -11 41.4766 26.6753 9
 -1 -13 11 10.429 15.9972 10
 1 13 -11 18.4101 17.5229 6
 -1 -13 10 130.76 18.2754 10
 1 13 -10 169.189 38.5854 15
 1 -13 -10 158.092 28.3134 9
 1 13 -10 104.113 33.2934 7
 1 -13 -10 145.905 27.5932 14
 -1 13 10 145.279 25.5489 6
 1 13 -10 127.84 21.0603 6
 -1 -13 9 22.1919 13.6584 10
 1 13 -9 37.9808 30.7658 15
 1 -13 -9 35.3591 23.9332 9
 1 13 -9 38.44 29.6147 7
 -1 13 9 32.0719 11.8919 12
 1 13 -9 38.2829 17.1166 6
 -1 13 9 42.0275 22.4548 6
 -1 -13 8 97.8073 15.1474 10
 1 13 -8 104.196 31.4494 15
 1 -13 -8 113.485 23.9542 9
 1 13 -8 74.6385 28.5814 7
 -1 13 8 86.5301 13.9049 12
 1 13 -8 70.0658 19.4651 6
 -1 13 8 74.5757 23.9812 6
 -1 -13 7 404.558 32.6874 10
 1 13 -7 401.757 46.4579 15
 1 13 -7 458.854 44.6784 7
 1 13 -7 435.188 35.9206 6
 1 -13 -7 498.883 40.5098 9
 -1 13 7 425.208 32.1582 12
 -1 13 7 503.503 40.6871 6
 -1 -13 6 199.872 19.7604 10
 1 13 -6 209.219 33.2235 15
 1 -13 -6 250.155 28.2556 9
 1 13 -6 203.538 32.7404 7
 -1 13 6 242.654 19.7563 12
 1 13 -6 199.556 24.1078 6
 -1 13 6 210.454 28.4276 6
 -1 -13 5 57.2483 11.4843 10
 1 13 -5 20.9727 27.2917 7
 1 -13 -5 48.177 19.6337 9
 1 13 -5 47.5462 27.9156 15
 -1 13 5 53.7634 12.1853 12
 1 13 -5 38.6696 16.8807 6
 -1 13 5 43.1989 20.7978 6
 -1 -13 4 1802.02 115.183 18
 -1 -13 4 1703.63 115.506 10
 -1 13 4 1784.73 120.479 6
 1 -13 -4 1857.85 119.643 9
 1 13 -4 1722.89 117.647 6
 -1 -13 3 109.207 11.7585 18
 -1 -13 3 111.924 12.1831 10
 1 13 -3 107.683 18.3084 6
 -1 13 3 107.671 22.2887 6
 1 -13 -3 105.148 20.8898 9
 1 -13 -3 108.381 10.7456 10
 -1 -13 2 341.126 23.233 18
 -1 -13 2 313.735 23.0235 10
 1 -13 -2 288.911 22.5904 10
 -1 13 2 301.086 31.5926 6
 1 -13 -2 316.92 31.0727 9
 1 13 -2 333.611 28.6779 6
 -1 -13 1 0.8731 7.62673 18
 -1 -13 1 3.05205 7.40948 10
 -1 13 1 -1.2815 17.9536 6
 1 13 -1 14.151 16.2715 6
 1 -13 -1 -4.94934 7.6303 10
 1 -13 0 115.001 12.2362 10
 -1 -13 0 135.118 11.6022 10
 -1 13 0 155.693 22.2454 6
 1 13 0 112.871 19.1512 6
 -1 -13 0 142.195 22.2133 9
 -1 -13 -1 125.556 11.0622 10
 1 -13 1 136.034 12.9419 10
 -1 13 -1 100.902 21.1776 6
 1 13 1 122.997 19.7112 6
 -1 -13 -1 129.949 22.1654 9
 1 -13 2 4.69153 6.03037 18
 -1 -13 -2 6.6903 5.80474 10
 1 -13 2 -4.12694 9.29556 10
 -1 13 -2 3.43541 18.2304 6
 1 13 2 15.4698 17.4699 6
 -1 -13 -2 1.29483 18.0758 9
 1 -13 3 21.3425 6.69231 18
 1 -13 3 26.2655 10.3831 10
 -1 -13 -3 21.919 5.70712 10
 1 13 3 15.0777 18.2352 6
 -1 13 -3 44.1061 17.6311 6
 -1 -13 -3 29.2361 19.9841 9
 1 -13 4 138.152 11.809 18
 1 -13 4 113.215 14.635 10
 1 13 4 128.481 21.5468 6
 -1 13 -4 108.853 20.6249 6
 -1 -13 -4 147.457 24.7491 9
 -1 -13 -5 180.858 26.5114 9
 -1 13 -5 125.045 29.4298 7
 1 -13 5 140.466 16.3711 10
 -1 13 -5 88.1849 31.276 15
 -1 -13 -5 204.983 26.8241 14
 1 13 5 146.19 22.8979 6
 -1 13 -5 135.022 21.5459 6
 -1 -13 -6 650.815 51.2896 14
 -1 13 -6 598.329 56.1497 15
 1 -13 6 601.921 43.376 10
 1 13 6 633.699 48.9103 6
 -1 13 -6 632.284 55.0848 7
 -1 13 -6 571.002 45.8209 6
 -1 -13 -6 614.305 50.4482 9
 -1 -13 -7 279.242 33.334 9
 -1 13 -7 336.754 38.6391 7
 1 -13 7 260.176 24.1966 10
 -1 13 -7 209.431 38.5218 15
 -1 -13 -7 305.078 33.6027 14
 -1 13 -7 255.977 26.9827 6
 1 13 7 274.529 29.7791 6
 -1 13 -8 58.6436 31.8196 15
 1 -13 8 69.3787 15.4376 10
 -1 13 -8 62.1257 19.7297 6
 1 13 8 51.2475 20.9291 6
 -1 13 -8 48.9329 28.8949 7
 -1 -13 -8 70.0352 23.8124 9
 -1 13 -9 42.7328 31.2958 15
 1 -13 9 35.449 16.3692 10
 -1 13 -9 53.3753 20.2768 6
 -1 13 -9 36.7973 30.4158 7
 -1 -13 -9 -11.7474 26.5815 9
 -1 13 -10 820.756 68.6003 15
 1 -13 10 766.478 54.177 10
 -1 -13 -10 637.693 61.7752 9
 -1 13 -10 770.824 55.2287 6
 -1 13 -10 691.629 66.7655 7
 -1 -13 -11 -2.45419 26.5088 14
 1 -13 11 -21.4564 17.1674 10
 -1 13 -11 38.2971 37.3684 7
 -1 -13 -11 -7.81442 25.3337 9
 -1 -13 -12 -2.66133 27.2068 14
 1 -13 12 24.2751 18.3397 10
 -1 13 -12 90.4429 37.0385 7
 -1 -13 -12 21.3452 28.0787 9
 -1 -13 -13 77.3674 31.5616 14
 1 -13 13 9.045 18.1663 10
 -1 13 -13 82.1922 21.1423 6
 -1 13 -13 11.2978 37.1741 7
 -1 13 -14 125.999 23.4223 6
 1 -13 14 95.5327 23.1626 10
 -1 13 -15 157.727 46.2932 22
 -1 13 -15 244.373 26.938 6
 1 -13 15 145.01 26.683 10
 -1 -13 -15 202.5 41.4899 14
 -1 13 -16 61.6487 42.7108 22
 -1 -13 -16 3.66621 35.6519 14
 -1 13 -16 -6.40813 22.9718 6
 1 -13 16 -32.6745 23.8426 10
 -1 -13 -17 85.0468 36.9458 14
 -1 13 -17 84.9489 23.3015 6
 1 -13 17 34.1963 23.5046 10
 1 -13 18 172.614 28.4152 10
 -1 -15 17 77.1027 22.3528 10
 -1 -15 16 2.76283 19.7523 10
 -1 -15 15 119.145 22.7048 10
 -1 -15 14 34.5224 19.1448 10
 1 -15 -14 19.918 30.7165 14
 1 15 -14 9.47229 45.3788 15
 1 -15 -13 127.061 33.2876 14
 1 15 -13 95.7635 46.4537 15
 1 15 -13 66.7099 41.4009 7
 -1 -15 13 142.829 20.4335 10
 1 15 -13 65.4238 25.07 6
 1 -15 -12 24.742 28.3434 14
 1 15 -12 64.7055 41.7789 15
 1 -15 -12 90.6659 30.6249 9
 1 15 -12 3.95701 40.076 7
 -1 -15 12 69.0651 18.2061 10
 1 15 -12 54.9792 23.202 6
 1 -15 -11 168.958 32.3759 14
 1 15 -11 205.349 45.5357 15
 1 15 -11 164.927 40.411 7
 1 -15 -11 177.343 34.6526 9
 -1 -15 11 188.318 20.9605 10
 1 15 -11 142.19 25.5381 6
 1 15 -10 -22.8971 37.0213 15
 1 -15 -10 26.1301 27.2535 9
 1 15 -10 -34.6463 34.1231 7
 -1 -15 10 25.8654 15.0423 10
 1 15 -10 13.4181 21.5289 6
 1 15 -9 744.253 68.186 15
 1 15 -9 729.444 66.2116 7
 1 15 -9 730.178 53.6749 6
 1 -15 -9 697.98 59.0042 9
 -1 -15 9 667.954 50.2476 10
 1 15 -8 40.0681 37.9873 15
 1 15 -8 18.2816 31.0827 7
 1 -15 -8 60.7462 25.633 9
 1 -15 -8 5.79333 25.4219 14
 1 15 -8 29.6879 20.789 6
 1 15 -7 37.491 33.2659 15
 1 -15 -7 28.8542 23.9361 9
 1 15 -7 -23.0066 32.7528 7
 1 -15 -7 -14.9867 25.6508 14
 -1 15 7 45.0408 23.5995 6
 1 15 -7 22.6303 20.6555 6
 1 15 -6 26.6344 32.712 15
 1 -15 -6 26.7146 23.9768 9
 1 15 -6 51.2181 31.9505 7
 -1 15 6 7.68018 25.0414 6
 1 15 -6 23.951 20.7019 6
 1 15 -5 183.976 37.979 15
 1 15 -5 163.902 33.0122 7
 1 -15 -5 192.327 27.9198 9
 1 15 -5 181.105 24.5644 6
 -1 15 5 165.237 29.0594 6
 1 15 -4 56.8595 32.0135 15
 1 -15 -4 25.7662 20.9201 9
 -1 15 4 1.80436 23.4745 6
 1 15 -4 3.73212 19.1829 6
 1 -15 -3 250.246 29.5238 9
 1 15 -3 209.405 27.0102 6
 -1 15 3 226.823 30.9081 6
 -1 -15 2 40.0625 21.1429 9
 1 -15 -2 67.3536 22.2336 9
 -1 15 2 57.0954 21.4571 6
 1 15 -2 20.6191 20.2879 6
 1 -15 -1 589.692 46.7576 9
 -1 -15 1 509.831 45.7183 9
 1 15 -1 538.483 45.6034 6
 -1 15 1 644.406 48.5545 6
 -1 -15 0 46.159 21.9997 9
 1 15 0 27.5681 21.246 6
 -1 15 0 13.9832 24.0715 6
 -1 -15 -1 1245.18 79.9731 9
 -1 15 -1 1057.96 79.2852 6
 1 15 1 1024.3 78.4697 6
 -1 -15 -2 39.1896 23.1158 9
 1 15 2 34.1655 22.3913 6
 -1 15 -2 18.876 20.8491 6
 -1 -15 -3 24.7398 22.1606 9
 1 15 3 33.9271 21.5657 6
 -1 15 -3 20.1837 22.2396 6
 1 -15 4 83.7181 13.2559 10
 -1 15 -4 64.4626 33.2783 15
 -1 -15 -4 110.477 27.7049 9
 -1 -15 -4 99.8581 26.6151 14
 -1 15 -4 55.5726 21.8551 6
 1 15 4 101.736 23.6365 6
 -1 15 -5 712.118 61.2033 15
 -1 -15 -5 654.387 53.6952 14
 -1 -15 -5 565.817 53.7598 9
 -1 15 -5 697.099 59.0155 7
 1 -15 5 635.749 45.1115 10
 1 15 5 653.314 52.0451 6
 -1 15 -5 615.611 51.0365 6
 1 -15 6 5.48236 13.197 10
 -1 15 -6 3.05909 33.5097 15
 -1 -15 -6 34.9571 24.0942 9
 -1 15 -6 -11.3189 32.863 7
 -1 -15 -6 11.6659 26.3976 14
 1 15 6 26.0384 23.4148 6
 -1 15 -6 -21.9906 23.558 6
 1 -15 7 -8.55561 14.1655 10
 -1 15 -7 22.8951 35.321 15
 -1 -15 -7 -2.22147 27.0531 9
 -1 15 -7 3.01205 31.2999 7
 -1 -15 -7 -12.4673 26.5043 14
 -1 15 -7 -5.46879 22.0313 6
 -1 15 -8 161.415 38.4998 15
 -1 -15 -8 97.8023 31.2613 14
 -1 15 -8 136.866 36.7181 7
 -1 -15 -8 128.861 31.9606 9
 1 -15 8 139.373 18.5033 10
 -1 15 -8 188.691 26.3671 6
 -1 15 -9 103.269 40.7957 15
 -1 15 -9 177.166 40.8686 7
 -1 -15 -9 118.132 33.7353 9
 1 -15 9 129.908 18.3338 10
 -1 15 -9 138.895 25.5648 6
 -1 15 -10 135.09 40.9375 15
 -1 -15 -10 73.5791 33.2431 9
 -1 15 -10 50.3667 36.4886 7
 1 -15 10 105.615 18.5998 10
 -1 15 -10 106.693 25.8253 6
 -1 15 -11 -33.4895 41.8273 15
 -1 15 -11 46.5706 37.4498 7
 -1 -15 -11 -25.8602 31.7905 9
 1 -15 11 19.043 17.6189 10
 -1 15 -11 12.8007 23.6123 6
 -1 15 -12 22.2224 41.9175 15
 -1 -15 -12 37.6907 32.8698 14
 -1 -15 -12 47.3483 31.7456 9
 -1 15 -12 48.9852 41.0205 7
 1 -15 12 18.0005 17.5737 10
 -1 -15 -13 34.161 32.4968 14
 -1 15 -13 -21.4281 39.9514 7
 1 -15 13 15.2911 18.8917 10
 1 -15 14 48.5118 20.3892 10
 1 -15 15 55.0491 21.9514 10
 1 -15 16 23.585 20.7316 10
 1 -17 -13 52.5692 32.4188 9
 1 -17 -12 20.0382 31.066 9
 1 -17 -11 -30.1578 31.8953 9
 1 -17 -10 140.919 34.7676 9
 1 17 -9 55.3886 39.9292 7
 1 -17 -9 56.2578 29.1751 9
 1 17 -8 25.2362 39.1984 15
 1 -17 -8 11.4902 27.5202 9
 1 17 -8 46.0881 36.1597 7
 1 -17 -8 15.3492 29.097 14
 1 17 -8 25.5201 23.7592 6
 1 17 -7 -3.43398 38.6695 15
 1 17 -7 40.6977 35.1228 7
 1 -17 -7 24.3039 27.4048 9
 1 -17 -7 35.2842 29.1015 14
 1 17 -7 1.51405 23.8309 6
 1 17 -6 310.892 44.91 15
 1 17 -6 284.762 40.8723 7
 1 -17 -6 315.501 34.8 9
 1 -17 -6 266.425 35.4888 14
 1 17 -6 164.386 30.7736 6
 1 17 -5 117.202 37.5974 15
 1 17 -5 28.1812 32.5718 7
 1 -17 -5 84.1454 27.2494 9
 1 -17 -5 17.5717 27.7876 14
 -1 17 5 99.4515 29.9242 6
 1 17 -5 58.0335 24.4678 6
 1 17 -4 281.705 42.0213 15
 1 -17 -4 195.669 30.7015 9
 1 17 -4 206.822 38.6367 7
 -1 17 4 229.957 33.3078 6
 1 17 -4 161.002 28.5678 6
 1 17 -3 -8.70774 32.9791 15
 1 17 -3 -11.1433 25.2202 6
 -1 17 3 26.0155 25.1461 6
 -1 -17 3 -39.0751 25.3012 9
 1 -17 -3 22.3496 24.35 9
 1 17 -3 -2.64982 31.3143 7
 1 17 -2 59.0069 24.375 6
 -1 17 2 60.4445 27.6233 6
 1 -17 -2 84.1082 25.6659 9
 -1 -17 2 78.7033 24.7272 9
 -1 17 1 180.863 30.8239 6
 1 17 -1 167.498 27.4811 6
 1 -17 -1 139.594 27.296 9
 -1 -17 1 135.015 28.4865 9
 -1 17 0 117.613 29.8515 6
 1 17 0 139.661 26.7705 6
 1 -17 0 124.69 26.7974 9
 -1 -17 0 139.087 28.677 9
 -1 -17 -1 124.079 28.4077 9
 1 -17 1 146.252 27.0422 9
 -1 17 -1 124.48 29.0776 6
 1 17 1 121.259 26.9396 6
 -1 -17 -1 207.771 30.4909 14
 1 -17 2 9.06575 23.5936 9
 -1 -17 -2 31.8354 26.3865 9
 -1 -17 -2 5.59251 25.9475 14
 1 17 2 26.6028 25.1424 6
 -1 17 -2 14.2227 25.2335 6
 -1 17 -3 80.988 36.7939 15
 -1 -17 -3 27.7926 26.8164 9
 -1 -17 -3 -3.84469 26.5443 14
 1 17 3 36.2222 24.2792 6
 -1 17 -3 5.3204 26.5933 6
 -1 17 -4 122.593 37.9543 15
 -1 -17 -4 136.366 30.833 9
 -1 17 -4 147.454 36.8825 7
 -1 -17 -4 93.2349 28.8236 14
 -1 17 -4 196.024 29.9393 6
 -1 17 -5 45.155 37.4393 15
 -1 -17 -5 -2.2366 28.3419 9
 -1 17 -5 11.8237 32.694 7
 -1 -17 -5 35.7516 28.801 14
 -1 17 -5 59.4982 26.0622 6
 -1 17 -6 185.18 31.4599 6
 -1 17 -6 175.388 39.6848 7
 -1 -17 -6 253.352 36.5929 9
 -1 17 -6 290.463 46.277 15
 -1 -17 -6 232.079 36.0247 14
 -1 17 -7 195.059 32.2644 6
 -1 -17 -7 190.696 37.404 9
 -1 17 -7 116.334 43.0828 7
 -1 17 -7 145.166 43.9545 15
 -1 -17 -8 -18.2918 29.6574 9
 -1 -17 -9 -16.7539 31.1489 9
 -1 -17 -10 73.4769 33.784 9
 -1 -17 -11 64.3813 35.4592 9
 -2 0 26 461.723 44.3052 10
 2 0 -25 12.4767 32.2794 22
 -2 0 25 -28.7506 24.8133 10
 -2 0 25 -13.0653 25.6151 16
 2 0 -24 26.7772 30.7857 22
 -2 0 24 77.8004 26.2086 10
 -2 0 24 79.0046 24.9702 16
 2 0 -23 2.83057 30.2558 22
 -2 0 23 -1.54956 22.4726 10
 -2 0 23 24.9205 24.2934 16
 2 0 -22 220.163 34.215 22
 -2 0 22 186.012 26.8116 10
 -2 0 22 154.344 28.2377 16
 2 0 -21 -17.759 24.6186 22
 -2 0 21 -12.642 20.1008 10
 -2 0 21 -9.80205 22.289 16
 2 0 -20 155.066 29.8324 22
 -2 0 20 89.9642 20.951 10
 -2 0 20 125.563 25.5631 16
 2 0 -19 4.48784 21.4884 22
 -2 0 19 11.1768 17.3625 10
 -2 0 19 5.50421 19.7371 16
 2 0 -18 41.9781 22.7775 22
 -2 0 18 2.32454 15.3471 10
 -2 0 18 13.9942 19.4864 16
 2 0 -17 5.85836 18.5063 22
 -2 0 17 -8.69318 15.3255 10
 -2 0 17 6.63998 18.2261 16
 -2 0 17 12.7944 7.2386 19
 2 0 -16 32.4779 18.7513 22
 -2 0 16 36.4348 15.0026 10
 -2 0 16 37.1858 7.80221 19
 -2 0 16 63.1342 18.2403 16
 2 0 -15 11.7054 16.0128 22
 -2 0 15 4.45288 17.2701 16
 -2 0 15 6.12246 6.93736 19
 -2 0 15 -1.88038 14.0032 10
 -2 0 14 2198.48 142.812 14
 -2 0 14 2114.24 147.062 16
 -2 0 14 2062.75 144.661 10
 -2 0 14 2299.91 143.256 19
 2 0 -14 2284.96 147.766 22
 -2 0 13 15.4468 14.4063 16
 2 0 -13 -6.99554 14.376 22
 -2 0 13 -2.36659 5.76444 14
 -2 0 13 10.4037 10.6641 10
 2 0 -12 17.7726 8.26417 3
 -2 0 12 13.0414 13.2862 16
 2 0 -12 7.5895 12.185 22
 2 0 -12 20.3224 8.61605 14
 -2 0 12 24.1481 3.44682 13
 -2 0 12 17.0585 5.71007 14
 -2 0 12 23.3795 10.022 10
 2 0 -11 2.87442 6.86872 3
 -2 0 11 -1.0843 11.1707 16
 2 0 -11 21.4875 10.9163 22
 2 0 -11 1.36973 7.09149 14
 -2 0 11 4.32169 4.93812 14
 -2 0 11 7.95448 8.88584 10
 2 0 -10 311.989 27.2383 22
 2 0 -10 351.582 25.9161 3
 -2 0 10 328.452 26.0561 10
 -2 0 10 363.63 24.2534 14
 2 0 -10 349.906 25.8269 14
 2 0 -9 -0.87392 7.89352 22
 -2 0 9 -2.38701 3.67484 14
 -2 0 9 2.6601 8.66521 16
 2 0 -9 3.44802 5.48104 14
 2 0 -9 -1.22232 5.64865 3
 -2 0 9 10.0842 7.00517 10
 -2 0 8 10838.6 694.293 16
 -2 0 8 10665.7 691.978 14
 2 0 -8 12250.7 692.907 14
 2 0 -8 9906.63 693.884 22
 -2 0 8 10256 692.862 10
 2 0 -8 10735.2 693.279 3
 2 0 -7 2.98865 3.76528 3
 2 0 -7 5.67299 6.29823 22
 2 0 -7 1.65996 3.80804 14
 -2 0 7 0.69341 7.14154 16
 -2 0 7 -0.18965 2.74789 14
 -2 0 7 1.61662 5.38622 10
 -2 0 6 1284.83 81.5177 16
 -2 0 6 1336.54 79.5478 14
 2 0 -6 1090.2 79.772 14
 2 0 -6 1226.01 80.9938 22
 2 0 -6 1255.15 80.7047 3
 -2 0 6 1197.23 80.3341 10
 2 0 -5 0.47942 2.10346 14
 -2 0 5 1.51746 5.10197 16
 2 0 -5 -4.21938 3.89629 3
 -2 0 5 0.56635 3.79882 10
 2 0 -5 -0.4114 3.94907 22
 -2 0 4 4969.13 319.33 3
 2 0 -2 2009.01 129.157 13
 2 0 1 0.57251 1.75559 15
 2 0 1 1.60433 1.68902 7
 -2 0 -2 23007 1456.61 15
 2 0 2 24255.7 1456.54 15
 -2 0 -2 22314.5 1455.72 6
 -2 0 -3 4.58764 4.90609 22
 2 0 3 0.19719 2.70878 10
 2 0 3 0.22352 2.7707 11
 2 0 3 2.37782 3.81454 14
 2 0 3 0.73611 3.68661 15
 -2 0 -4 3334.55 213.457 22
 2 0 4 3275.77 211.966 11
 2 0 4 3327.94 211.978 10
 -2 0 -4 3706.07 213.448 14
 2 0 4 3009.01 212.607 14
 2 0 4 3268.11 212.823 15
 -2 0 -5 -4.46055 7.00572 22
 2 0 5 -2.57854 3.6073 11
 2 0 5 1.02038 5.18358 14
 2 0 5 7.56172 6.15181 15
 -2 0 -5 8.51545 6.20628 14
 -2 0 -5 3.52197 3.84799 10
 2 0 5 4.11568 4.12802 10
 2 0 6 5191.59 339.615 15
 -2 0 -6 5349.54 339.886 14
 2 0 6 5303.58 339.081 14
 2 0 6 5068.84 338.33 10
 -2 0 -6 5361.55 338.157 10
 -2 0 -6 5400.69 340.407 22
 2 0 7 8.62151 7.58246 15
 2 0 7 -2.37139 6.17468 14
 -2 0 -7 1.67864 7.97272 14
 2 0 7 -2.22315 6.15324 10
 -2 0 -7 2.20234 4.79852 10
 -2 0 -7 4.94819 8.1122 22
 2 0 8 445.274 34.6008 14
 2 0 8 540.547 36.319 15
 -2 0 -8 562.455 37.9305 22
 2 0 8 498.234 34.6611 10
 2 0 9 0.65184 7.1686 14
 -2 0 -9 7.48229 11.5259 22
 2 0 9 -7.54568 8.0623 10
 2 0 9 -1.42078 7.24973 19
 2 0 10 134.292 13.4854 19
 -2 0 -10 103.609 17.0619 22
 2 0 10 133.794 15.3623 16
 2 0 10 144.848 12.0843 11
 2 0 10 139.836 12.537 13
 2 0 10 122.252 13.8231 10
 2 0 11 0.7962 8.05065 19
 -2 0 -11 -7.59458 15.393 22
 2 0 11 2.9147 10.3183 16
 2 0 11 1.22476 7.03592 13
 2 0 11 8.70334 6.92365 11
 2 0 11 -4.32344 10.3878 10
 -2 0 -12 275.477 21.0715 3
 2 0 12 257.794 21.9975 19
 2 0 12 257.182 20.8895 13
 2 0 12 276.358 20.8647 11
 2 0 12 269.553 23.2744 10
 2 0 12 269.569 24.2037 16
 -2 0 -13 -1.40169 6.72847 3
 -2 0 -13 7.20559 18.2556 22
 2 0 13 0.62686 7.5724 13
 2 0 13 16.452 12.1168 10
 2 0 13 -1.16017 12.8094 16
 -2 0 -14 896.689 69.8347 22
 2 0 14 1025.23 63.762 13
 2 0 14 849.692 65.2382 10
 2 0 14 957.213 66.8251 16
 -2 0 -15 2.0928 20.554 22
 2 0 15 6.19877 7.77714 13
 2 0 15 -10.771 15.495 16
 2 0 15 -8.15801 14.3389 10
 2 0 16 306.349 27.7693 16
 2 0 16 260.064 26.0513 10
 -2 0 -16 264.965 32.6701 22
 2 0 17 10.5288 17.0598 16
 2 0 17 -3.47686 17.1277 10
 -2 0 -17 -28.7869 23.8532 22
 2 0 18 106.905 21.0023 16
 2 0 18 107.489 19.6341 10
 -2 0 -18 61.3363 27.2234 22
 2 0 19 11.4082 18.5855 16
 2 0 19 -13.0706 20.5282 10
 -2 0 -19 -2.71475 28.3968 22
 2 0 20 181.505 24.9372 16
 2 0 20 132.669 24.3116 10
 -2 0 -20 227.009 35.9055 22
 2 0 21 18.9449 20.151 16
 2 0 21 -1.45219 21.3492 10
 -2 0 -21 12.1345 33.3001 22
 2 0 22 195.054 26.9919 10
 2 0 23 -3.19864 23.9687 10
 2 0 24 418.529 41.1212 10
 -2 -2 26 49.1838 28.9987 16
 -2 2 26 35.4524 24.4439 10
 2 2 -26 55.999 35.5814 22
 -2 -2 25 33.3503 29.9741 16
 -2 -2 25 71.5165 28.3637 10
 -2 2 25 99.4715 25.4747 10
 -2 -2 24 181.946 33.4807 16
 -2 2 24 207.787 27.5207 10
 -2 -2 24 140.092 29.4435 10
 2 2 -24 183.742 37.5858 22
 -2 2 23 251.651 32.1573 16
 -2 -2 23 257.414 36.5659 16
 -2 2 23 261.128 30.5379 10
 -2 -2 23 264.154 33.0946 10
 2 2 -23 323.905 41.9632 22
 -2 -2 22 7.23568 26.4782 16
 -2 2 22 17.6211 20.7253 16
 -2 -2 22 -3.17 22.0511 10
 -2 2 22 8.23873 20.8279 10
 2 2 -22 23.4465 29.147 22
 -2 -2 21 767.145 57.4094 16
 -2 2 21 613.988 52.0407 16
 -2 -2 21 652.289 51.978 10
 -2 2 21 666.066 51.6666 10
 2 2 -21 678.887 58.4654 22
 -2 -2 20 -15.6459 23.3312 16
 -2 2 20 -3.2681 18.6036 16
 2 2 -20 -18.4175 27.8238 22
 -2 -2 20 -4.26048 20.4983 10
 -2 2 20 4.94015 18.3332 10
 2 -2 -19 198.227 23.5738 14
 -2 -2 19 199.873 27.623 16
 -2 2 19 138.778 23.1774 16
 2 2 -19 181.354 30.3751 22
 -2 -2 19 171.632 24.7599 10
 -2 2 19 165.41 21.8003 10
 -2 -2 18 189.845 27.4338 16
 2 -2 -18 149.487 21.5681 14
 -2 2 18 130.516 21.7548 16
 2 2 -18 207.082 30.393 22
 -2 -2 18 142.607 21.8812 10
 -2 2 18 169.464 20.5909 10
 2 2 -17 274.029 30.6813 22
 2 -2 -17 322.672 29.028 22
 2 -2 -17 213.536 24.3779 14
 -2 -2 17 221.331 29.6104 16
 -2 2 17 268.637 25.9054 16
 -2 -2 17 224.765 17.6137 11
 -2 -2 17 250.872 24.9751 10
 -2 2 17 211.163 23.6302 10
 2 -2 -16 293.438 28.8416 22
 2 2 -16 276.298 29.8633 22
 2 -2 -16 294.734 24.8811 14
 -2 -2 16 204.947 28.4457 16
 -2 2 16 212.667 24.6693 16
 -2 -2 16 254.498 18.0531 11
 -2 2 16 212.689 22.5783 10
 -2 -2 16 220.259 24.0924 10
 -2 2 15 302.912 27.4424 16
 2 -2 -15 348.087 29.7646 22
 2 2 -15 306.931 31.2856 22
 -2 2 15 280.11 25.2113 10
 -2 -2 15 310.322 26.7668 10
 -2 -2 15 299.473 30.6436 16
 -2 -2 15 284.331 21.4898 14
 2 -2 -15 279.559 26.0347 14
 -2 2 14 45.1696 13.8688 16
 -2 -2 14 10.3655 6.48573 14
 2 -2 -14 19.029 12.332 14
 2 2 -14 3.44687 16.0094 22
 2 -2 -14 14.2188 13.4044 22
 -2 -2 14 12.3993 13.2912 10
 -2 2 14 28.7685 11.6772 10
 -2 2 13 1437.3 102.712 16
 -2 2 13 1461.48 100.447 9
 -2 -2 13 1605.15 100.138 14
 2 -2 -13 1618.16 102.801 14
 2 2 -13 1672.59 105.706 22
 2 -2 -13 1592.47 103.991 22
 -2 2 13 1435.85 101.411 10
 -2 2 12 407.853 32.4058 16
 -2 2 12 408.948 29.8966 9
 2 -2 -12 468.174 32.2972 14
 -2 -2 12 412.477 29.6181 14
 2 2 -12 475.712 35.5791 22
 2 -2 -12 461.462 33.7723 22
 -2 2 12 416.505 31.4112 10
 -2 2 11 102.552 14.5257 16
 -2 2 11 115.157 11.3566 9
 2 -2 -11 138.764 13.4784 14
 -2 -2 11 123.654 11.14 14
 2 -2 -11 157.844 16.1336 22
 2 2 -11 134.849 17.2895 22
 -2 2 11 139.671 13.7903 10
 -2 2 10 317.513 27.0922 16
 2 -2 -10 397.964 27.9184 16
 -2 2 10 325.31 25.0521 9
 -2 -2 10 350.229 25.0216 14
 2 -2 -10 367.389 26.8487 14
 -2 2 10 365.023 27.1779 22
 2 -2 -10 409.094 28.2898 22
 2 2 -10 448.354 30.2177 22
 -2 2 10 354.239 26.2186 10
 -2 2 9 999.546 58.2336 22
 2 -2 -9 920.619 58.489 22
 2 -2 -9 931.703 58.5339 16
 -2 2 9 781.033 57.8144 16
 -2 2 9 729.543 56.0147 9
 2 -2 -9 857.536 57.2442 14
 2 2 -9 925.339 60.7455 15
 -2 -2 9 782.834 56.0802 14
 -2 2 9 1027.02 57.9064 3
 -2 2 9 839.675 56.9503 10
 2 -2 -9 904.416 56.9178 10
 -2 2 8 299.102 22.5738 22
 2 -2 -8 384.921 23.4785 22
 2 -2 -8 326.879 23.2821 16
 -2 2 8 276.087 22.718 16
 -2 2 8 263.045 20.8374 9
 2 -2 -8 297.545 21.7643 14
 2 2 -8 319.27 25.4575 15
 -2 -2 8 323.926 21.0687 14
 -2 2 8 297.701 22.1108 3
 -2 2 8 287.138 21.7581 10
 2 -2 -8 311.92 21.8647 10
 2 -2 -7 213.837 15.4317 22
 -2 2 7 179.135 14.619 22
 -2 2 7 168.325 15.101 16
 2 -2 -7 177.715 15.5487 16
 -2 2 7 188.256 13.1888 9
 2 2 -7 194.748 17.0552 15
 2 -2 -7 197.843 14.0649 14
 -2 2 7 175.256 14.474 3
 -2 2 7 181.063 14.2098 10
 2 -2 -7 176.286 14.0339 10
 2 2 -7 176.664 13.8157 10
 -2 2 6 1594.2 105.524 22
 2 -2 -6 1440.11 106.009 16
 -2 2 6 1655.49 105.942 16
 -2 2 6 1589.07 104.439 9
 2 2 -6 1755.05 107.127 15
 2 -2 -6 1683.77 105.091 10
 2 2 -6 1617.11 104.885 10
 -2 2 6 1610.93 105.031 10
 -2 2 6 1703.55 105.749 3
 -2 2 5 20080.4 1288.78 22
 2 -2 -5 20678.2 1289.26 16
 -2 2 5 21083.7 1289.25 16
 2 2 -5 21175.6 1290.03 15
 2 -2 -5 20708.9 1288.51 10
 -2 2 5 20296.1 1288.45 10
 2 2 -5 18425.5 1288.28 10
 2 -2 -5 18636.9 1288.59 6
 -2 2 5 20660.4 1287.91 9
 2 -2 -5 20311 1288.32 9
 -2 -2 4 3530.3 248.869 4
 2 -2 -4 3621.98 248.964 6
 2 -2 -4 3547.05 248.429 9
 2 2 -4 4468.59 248.391 8
 2 2 -4 3930.33 249.65 7
 -2 2 4 4043.11 248.964 22
 2 -2 -4 3561.11 248.564 21
 2 2 -4 3932.96 249.826 15
 -2 -2 4 4027.48 248.202 11
 -2 -2 4 3768.18 248.765 10
 -2 2 4 3938.05 248.753 10
 2 -2 -4 3847.29 248.804 10
 2 2 -4 3817.58 248.57 10
 -2 -2 3 6718.33 462.657 4
 2 -2 -3 6511.53 462.759 6
 -2 2 3 7423.77 463.142 6
 2 2 -3 7139.19 462.825 4
 -2 2 3 7610.03 462.47 21
 2 2 -3 7418.57 463.178 7
 2 2 -3 7266.67 463.268 15
 -2 -2 3 7525.63 462.269 11
 -2 2 3 7292.41 462.832 12
 -2 -2 3 7135.71 462.504 10
 2 2 -3 7143.25 462.365 10
 2 2 -2 3984.8 249.657 11
 -2 -2 2 3898.34 249.478 10
 2 2 -2 3831.8 249.383 10
 -2 -2 0 12868 794.531 1
 -2 2 0 11839.9 794.494 2
 -2 2 0 12762.7 794.516 1
 -2 -2 0 12278.6 794.485 2
 2 2 0 12213.9 794.457 1
 2 -2 0 12319.5 794.47 1
 -2 2 0 12572.1 794.522 17
 -2 -2 0 12498.5 794.546 17
 2 -2 1 6931.85 423.695 6
 2 2 1 6114.8 423.782 18
 -2 2 -1 6852.33 423.572 2
 2 2 1 6041.01 423.597 2
 -2 -2 -1 6258.72 423.69 1
 -2 2 -1 6160.97 423.708 1
 2 -2 1 6246.86 423.64 2
 2 -2 2 1671.66 123.676 2
 2 2 2 2152.42 123.748 2
 -2 -2 -2 1933.48 124.524 21
 -2 2 -2 1869.72 124.26 20
 2 2 2 2331.25 124.091 18
 -2 2 -2 1721.67 124.005 8
 -2 -2 -2 1988.41 124.657 14
 -2 -2 -2 1981.54 124.28 5
 2 2 2 1889.14 123.986 5
 2 2 2 1831.02 123.522 10
 -2 -2 -2 1963.76 123.541 10
 -2 2 -3 3186.28 185.442 20
 2 -2 3 2837.15 185.147 20
 -2 -2 -3 2812.06 185.696 21
 -2 -2 -3 2920.89 184.752 16
 2 -2 3 2827.79 184.757 8
 2 2 3 2631.34 185.286 9
 -2 2 -3 2676.34 184.877 6
 2 -2 3 3051.59 185.611 15
 -2 -2 -3 3046.7 184.663 10
 2 2 3 2892.21 184.631 10
 -2 -2 -3 3016.8 185.506 5
 2 2 3 2663.3 184.972 5
 2 2 4 527.249 34.5365 5
 2 -2 4 571.437 34.6944 20
 -2 2 -4 572.892 34.8704 20
 -2 -2 -4 477.422 35.2838 19
 -2 -2 -4 447.858 35.2252 21
 -2 -2 -4 614.008 34.4883 16
 2 -2 4 533.933 35.1883 7
 2 2 4 440.737 34.8473 9
 2 -2 4 522.083 34.0141 8
 2 -2 4 554.534 35.2243 15
 2 2 4 444.724 34.6701 14
 -2 2 -4 499.839 35.8248 15
 -2 2 -4 542.285 35.3822 13
 -2 2 -4 523.771 33.9576 11
 2 2 4 480.109 34.0784 10
 -2 -2 -4 508.304 34.0966 10
 2 2 5 630.372 40.6983 5
 -2 -2 -5 559.376 41.2962 19
 2 -2 5 633.919 40.691 20
 2 2 5 675.517 42.5184 22
 2 2 5 607.964 40.2909 16
 -2 -2 -5 684.18 40.5902 16
 2 2 5 580.425 41.0259 9
 2 -2 5 625.049 41.2112 7
 2 -2 5 573.259 41.1705 15
 -2 -2 -5 642.916 41.9713 14
 2 2 5 613.061 40.7266 14
 -2 2 -5 592.422 42.1253 15
 -2 2 -5 537.854 40.9819 13
 -2 -2 -5 602.217 40.1969 10
 2 2 5 603.322 40.2382 10
 2 -2 5 581.361 40.6689 10
 2 2 6 217.798 15.7465 5
 2 -2 6 203.832 15.4679 20
 -2 -2 -6 216.743 17.088 19
 2 2 6 269.32 18.2804 22
 -2 2 -6 203.802 18.8801 22
 2 2 6 195.921 15.3386 16
 2 -2 6 188.618 16.3829 7
 2 2 6 188.433 16.0121 9
 -2 2 -6 180.746 17.9664 15
 2 2 6 198.477 15.4762 14
 -2 -2 -6 236.197 17.8283 14
 2 -2 6 199.547 16.4898 15
 -2 2 -6 208.231 16.3145 13
 -2 -2 -6 224.053 15.2735 10
 2 -2 6 205.455 16.0225 10
 2 2 6 207.901 15.4145 10
 2 2 7 6853.16 469.11 16
 2 -2 7 7234.51 470.096 7
 -2 -2 -7 7629.96 471.211 14
 -2 2 -7 7389.4 471.559 15
 2 2 7 6956.42 469.271 14
 2 -2 7 8354.81 470.81 14
 2 -2 7 7004.27 470.122 15
 2 -2 7 7691.01 469.478 20
 -2 2 -7 7197.74 471.846 22
 2 2 7 7509.12 471.399 22
 2 2 7 7091.48 469.026 10
 -2 -2 -7 7497.85 469.056 10
 2 -2 7 7272.02 469.475 10
 -2 2 -8 28.0568 11.6475 15
 -2 -2 -8 18.1344 10.3554 14
 2 2 8 0.50676 6.0557 14
 2 -2 8 8.54275 7.58825 14
 2 2 8 8.37245 6.42633 16
 -2 2 -8 23.3941 12.0557 22
 2 -2 8 4.32761 6.34856 20
 2 -2 8 15.6572 8.19827 10
 2 2 8 20.6364 6.986 10
 -2 -2 -8 18.7992 6.21518 10
 2 -2 9 2263.26 167.49 14
 -2 2 -9 2758.92 170.556 15
 2 2 9 2620.78 167.095 16
 -2 2 -9 2903.03 171.06 22
 2 -2 9 2548.49 166.954 20
 2 -2 9 2492.21 167.224 10
 2 2 9 2408.02 166.669 10
 2 -2 10 16.4906 8.78369 14
 -2 -2 -10 32.7174 12.3218 14
 2 2 10 17.6883 8.77894 16
 2 -2 10 24.2004 8.1544 20
 -2 2 -10 10.5736 14.8437 22
 2 -2 10 37.3486 10.5061 10
 2 2 10 31.5943 9.14412 10
 -2 2 -11 2348 149.142 22
 -2 -2 -11 2247.31 147.335 14
 2 2 11 2092.36 144.713 16
 2 -2 11 2307.56 143.418 11
 2 2 11 2114 144.372 10
 2 -2 11 2207.73 145.153 10
 -2 2 -12 582.05 44.6484 22
 -2 -2 -12 510.126 42.0773 14
 2 2 12 558.697 39.0659 16
 2 -2 12 574.574 37.1009 11
 2 -2 12 518.609 39.7621 10
 2 2 12 502.24 38.6294 10
 2 2 13 28.1205 11.7542 16
 -2 2 -13 33.3141 19.0975 22
 2 2 13 20.5168 11.4892 10
 2 -2 13 18.2707 13.6992 10
 -2 -2 -13 60.2737 15.8434 14
 2 2 14 321.062 29.2636 16
 -2 2 -14 385.286 36.5297 22
 2 -2 14 350.922 30.4771 10
 2 2 14 364.288 29.0244 10
 2 2 15 1156.46 82.8218 16
 -2 2 -15 1295.18 89.5741 22
 2 2 15 1141.02 82.4229 10
 2 -2 15 1271.38 83.6675 10
 -2 -2 -15 1369.09 87.5114 14
 2 2 16 31.5038 14.0174 16
 -2 2 -16 16.9571 24.7379 22
 2 -2 16 15.4522 14.8963 10
 2 2 16 1.98034 14.9156 10
 2 -2 16 -3.41993 18.7153 16
 -2 -2 -16 23.3153 19.1523 14
 2 2 17 1041.58 73.1131 16
 2 -2 17 1223.25 77.4582 16
 -2 2 -17 1161.44 81.2684 22
 2 -2 17 1011.18 74.1739 10
 2 2 17 955.448 72.5112 10
 2 2 18 12.559 15.5156 16
 -2 2 -18 5.49022 28.9656 22
 2 -2 18 -10.9329 21.589 10
 2 2 18 -9.02501 15.7672 10
 2 -2 18 20.793 20.6638 16
 2 -2 19 848.905 63.0997 16
 2 2 19 831.051 58.2397 16
 2 2 19 705.606 57.5443 10
 2 -2 19 812.907 59.971 10
 -2 2 -19 845.284 68.3184 22
 2 -2 20 39.364 24.7766 16
 -2 2 -20 -6.13247 30.4471 22
 2 2 20 28.0873 19.2082 10
 2 -2 20 18.1657 22.0699 10
 2 -2 21 66.5963 25.2046 16
 -2 2 -21 6.45197 32.5247 22
 2 2 21 33.6879 19.9922 10
 2 -2 21 27.0377 23.2513 10
 -2 2 -21 26.7285 13.4795 6
 2 -2 22 -11.0232 25.5558 16
 2 -2 22 6.65937 23.7762 10
 2 2 22 7.07268 20.6016 10
 -2 2 -22 -20.3375 35.9959 22
 2 2 23 60.5809 22.7809 10
 2 -2 23 53.8845 25.0827 10
 -2 2 -23 49.5966 36.495 22
 2 -2 24 135.376 29.3476 10
 2 2 24 173.865 28.019 10
 2 2 25 3.18278 23.5679 10
 -2 4 26 126.208 26.4027 10
 2 4 -26 126.245 40.8736 22
 2 -4 -26 95.8419 29.268 21
 -2 -4 25 18.0313 34.1137 16
 -2 4 25 8.70622 22.3459 10
 -2 -4 25 7.95394 28.2697 10
 2 -4 -25 55.4196 25.5109 21
 2 4 -25 29.5124 36.0812 22
 -2 -4 24 61.6991 34.0485 16
 2 -4 -24 32.4155 23.8144 21
 2 4 -24 -10.6445 36.1734 22
 -2 -4 24 20.8947 28.9208 10
 -2 4 24 33.4081 21.0345 10
 2 -4 -23 -22.9622 25.258 14
 -2 -4 23 56.9877 31.8943 16
 2 4 -23 -13.6522 34.1042 22
 2 -4 -23 43.8182 23.1218 21
 -2 4 23 -2.66854 20.1953 10
 2 -4 -22 55.6689 24.9714 14
 -2 -4 22 11.0002 29.0196 16
 -2 4 22 4.85079 19.4046 16
 2 -4 -22 -24.2428 23.2945 21
 2 4 -22 22.7993 32.07 22
 -2 4 22 -6.37505 19.2131 10
 2 -4 -21 565.589 46.4772 14
 -2 -4 21 526.047 49.8532 16
 -2 4 21 453.401 40.8399 16
 2 -4 -21 483.808 42.1311 21
 2 4 -21 542.284 52.1883 22
 -2 4 21 460.103 39.5738 10
 2 -4 -20 210.87 28.541 14
 -2 -4 20 230.76 35.0995 16
 -2 4 20 162.851 25.3169 16
 2 4 -20 217.175 36.0683 22
 -2 4 20 208.62 24.5456 10
 2 -4 -19 13.1392 18.8902 14
 -2 -4 19 9.75065 25.219 16
 -2 4 19 -11.4652 17.5389 16
 2 4 -19 -2.76869 28.8989 22
 -2 4 19 12.9607 15.5178 10
 2 -4 -18 271.3 29.6205 14
 -2 4 18 286.835 27.7455 16
 2 4 -18 326.202 36.6002 22
 -2 4 18 223.594 25.4387 10
 2 -4 -17 189.389 24.3351 14
 -2 4 17 199.986 22.5513 16
 2 4 -17 212.777 29.2406 22
 -2 4 17 170.561 20.5909 10
 2 -4 -16 133.519 20.6426 14
 -2 4 16 118.781 18.8163 16
 2 4 -16 128.373 27.6781 22
 -2 4 16 132.725 16.9482 10
 -2 -4 15 723.436 51.8046 20
 2 4 -15 949.773 62.0159 22
 -2 -4 15 715.238 52.3444 14
 2 -4 -15 861.284 57.5686 14
 -2 4 15 829.968 55.9443 16
 -2 4 15 795.292 52.1006 5
 -2 -4 15 773.177 56.0725 10
 -2 4 15 754.146 53.8616 10
 -2 -4 14 126.199 12.2694 20
 2 4 -14 169.717 25.6446 22
 2 -4 -14 175.684 19.0638 14
 -2 -4 14 150.391 13.9685 14
 -2 4 14 162.933 18.3266 16
 -2 4 14 136.022 12.5207 5
 2 -4 -14 140.682 13.2752 6
 -2 4 14 160.923 16.2763 10
 -2 -4 14 109.221 17.2132 10
 2 4 -13 2401.35 150.783 22
 -2 -4 13 1906.57 143.221 20
 -2 4 13 2253.98 146.143 16
 -2 -4 13 2422.95 144.609 14
 2 -4 -13 2548.88 147.195 14
 -2 4 13 2431.66 143.795 5
 2 -4 -13 2129.66 143.841 6
 -2 -4 13 2241.66 146.024 10
 -2 4 13 2097.29 144.549 10
 -2 4 12 17.5263 8.97179 3
 2 -4 -12 20.6312 11.4147 21
 -2 -4 12 33.7353 5.57453 20
 -2 4 12 25.3101 11.1627 16
 -2 4 12 20.9078 6.62541 9
 -2 -4 12 21.497 8.02416 14
 2 -4 -12 4.11113 11.6446 14
 -2 -4 12 32.533 11.792 10
 -2 4 12 18.3705 9.55552 10
 -2 4 12 29.4474 5.46851 5
 2 -4 -12 13.1305 7.01766 6
 -2 4 11 11.811 4.24209 5
 2 -4 -11 10.3337 6.52331 6
 -2 -4 11 -4.00288 4.04073 20
 2 -4 -11 1.56667 10.1012 21
 -2 4 11 8.70842 5.99922 9
 -2 4 11 1.5809 8.49173 3
 2 -4 -11 10.9171 10.0317 14
 2 4 -11 6.62282 16.1846 15
 2 4 -11 11.1737 5.93184 13
 -2 4 11 2.99881 8.773 10
 -2 -4 11 14.8984 11.0358 10
 -2 4 10 307.695 22.014 3
 -2 4 10 342.96 23.0671 22
 2 -4 -10 256.777 21.8316 21
 -2 -4 10 235.462 18.9443 20
 2 -4 -10 303.302 20.0212 19
 -2 4 10 262.268 19.6514 9
 2 4 -10 298.178 27.3703 15
 2 -4 -10 321.669 22.9014 14
 -2 4 10 262.515 19.1014 5
 2 -4 -10 291.537 20.4025 6
 -2 4 10 301.887 21.4466 10
 -2 -4 10 281.719 22.4142 10
 -2 4 9 803.382 52.4749 3
 -2 4 9 864.781 53.0668 22
 -2 -4 9 768.127 49.9223 20
 2 -4 -9 792.424 52.0551 21
 2 -4 -9 933.415 53.6505 16
 -2 4 9 753.121 50.4896 9
 2 -4 -9 795.244 52.4965 14
 2 4 -9 882.781 56.2204 15
 -2 4 9 745.035 51.3502 10
 -2 -4 9 769.688 52.2876 10
 2 -4 -9 740.913 50.9797 6
 -2 4 9 697.058 49.9048 5
 -2 4 8 29.2094 3.36152 5
 -2 -4 8 33.5539 5.99638 4
 2 -4 -8 31.8651 5.92563 6
 2 -4 -8 34.6888 8.03837 21
 -2 4 8 34.8883 8.0326 22
 2 -4 -8 36.7503 8.73813 16
 -2 4 8 27.9021 5.67469 9
 2 -4 -8 33.0593 7.92744 9
 2 4 -8 53.732 12.8928 15
 2 -4 -8 21.8638 8.13696 14
 -2 -4 8 37.9628 8.24994 10
 2 -4 -8 30.4755 6.75406 10
 -2 4 8 36.3603 6.92412 10
 2 -4 -7 1610.31 107.474 6
 -2 -4 7 1640.17 107.696 4
 2 -4 -7 1611.91 107.78 21
 -2 4 7 1767.01 108.982 22
 2 -4 -7 1732.96 109.136 16
 2 -4 -7 1561.99 108.113 9
 2 4 -7 1986.14 110.628 7
 2 4 -7 1734.04 110.669 15
 -2 4 7 1583.53 107.954 12
 2 -4 -7 1718.4 107.922 10
 -2 -4 7 1601.33 108.135 10
 2 4 -7 1652.22 107.295 10
 -2 4 7 1636.22 107.573 10
 2 -4 -6 138.508 12.371 6
 -2 -4 6 159.37 12.464 4
 -2 4 6 173.669 14.4215 6
 2 -4 -6 155.851 12.9974 21
 2 -4 -6 173.875 14.4858 16
 2 4 -6 159.171 16.153 15
 2 4 -6 183.439 12.2387 10
 2 -4 -6 152.054 12.8581 10
 -2 -4 6 166.508 13.2814 10
 -2 4 6 144.271 13.2291 12
 2 -4 -6 175.598 13.4342 9
 2 4 -6 189.447 15.9751 7
 -2 -4 5 4456.61 280.198 4
 -2 4 5 4692.87 281.234 6
 2 -4 -5 4098.94 280.075 6
 2 4 -5 4526.96 281.902 7
 2 -4 -5 4471.37 280.363 9
 -2 4 5 3771.95 280.73 21
 2 4 -5 4824.61 282.205 15
 2 4 -5 4176.92 279.508 11
 -2 4 5 4434.43 280.481 12
 -2 -4 5 4384.27 280.374 10
 2 -4 -5 4421.57 280.284 10
 2 4 -5 4553.07 279.803 10
 2 -4 -4 2335.09 162.449 6
 2 4 -4 2671.13 163.021 4
 -2 4 4 2477.82 163.531 6
 -2 4 4 2429.05 162.875 21
 2 4 -4 2862.34 164.255 7
 2 4 -4 2739.63 164.38 15
 -2 4 4 2602.78 162.938 12
 2 -4 -4 2549.44 163.085 12
 -2 -4 4 2559.03 162.677 10
 2 -4 -4 2436.53 162.629 10
 2 4 -4 2485.88 162.147 10
 -2 4 3 2064.42 130.417 18
 -2 -4 3 1990.95 130.931 10
 2 4 -3 2050.31 130.516 10
 2 -4 -3 2035.16 131.52 12
 -2 4 3 1920.26 131.215 12
 -2 4 3 1990.69 131.842 6
 2 4 -3 2204.47 131.457 4
 2 -4 -3 1957.08 130.921 6
 -2 -4 2 125.521 8.7221 10
 2 -4 -2 115.511 8.99685 6
 -2 4 2 117.08 9.73514 12
 2 -4 -2 114.131 9.73781 12
 -2 4 2 111.425 10.6591 6
 2 4 -1 605.99 38.4279 1
 2 -4 -1 625.822 38.5054 1
 -2 -4 1 534.196 38.4894 10
 -2 -4 1 541.949 38.7741 12
 -2 4 1 632.617 39.6591 12
 2 -4 -1 578.683 39.488 12
 -2 4 1 595.997 39.845 6
 2 4 -1 606.109 38.4286 17
 2 -4 -1 621.701 38.5018 17
 -2 -4 0 4442.03 292.704 10
 -2 -4 0 4481.82 293.596 18
 -2 -4 0 4580 292.958 17
 2 -4 0 4415.11 293.735 12
 -2 -4 0 4139.85 293.082 12
 -2 4 0 4740.64 293.904 12
 -2 -4 0 4407.41 292.791 2
 2 -4 0 4862.47 292.821 1
 -2 4 0 4875.54 292.773 2
 -2 -4 -1 113.863 9.61372 18
 -2 4 -1 123.574 8.4362 17
 2 4 1 102.26 8.77425 6
 -2 -4 -1 114.21 8.65171 12
 2 -4 1 97.8523 9.65245 12
 2 4 1 110.296 8.52828 12
 -2 -4 -1 111.058 8.56788 1
 -2 4 -1 121.356 8.54833 1
 2 -4 1 122.725 8.5187 2
 2 4 1 146.364 8.60067 2
 -2 4 -2 1290.41 80.6022 4
 -2 -4 -2 1296.15 80.9444 1
 -2 4 -2 1227.54 80.9488 1
 2 4 2 1128.6 80.7428 2
 2 -4 2 1274.11 80.8686 2
 2 4 2 1312.79 82.4525 21
 2 4 2 1317.12 81.349 18
 2 4 2 1130.66 80.931 6
 -2 -4 -2 1400.45 82.7434 14
 2 4 2 1256.45 80.7868 12
 2 -4 2 1179.17 81.4076 10
 -2 -4 -2 1330.99 80.6898 10
 2 4 3 1086.22 67.7371 6
 -2 -4 -3 1019.35 68.3533 5
 2 -4 3 1007.02 67.5134 2
 2 4 3 1021.77 67.4616 2
 2 4 3 1092.27 69.4451 21
 2 4 3 994.831 67.9402 18
 -2 -4 -3 1085.02 69.4641 9
 2 4 3 1015.9 68.1705 9
 -2 -4 -3 1060.81 69.3696 14
 2 4 3 1072.75 67.5572 12
 2 -4 3 998.142 68.2638 10
 2 4 3 1039.34 67.3746 10
 -2 -4 -3 1096.4 67.5369 10
 2 4 4 4245.88 251.093 6
 -2 -4 -4 3967.48 251.78 5
 -2 4 -4 3829.9 251.713 20
 2 4 4 3986.3 252.721 21
 -2 -4 -4 3914.37 252.223 21
 2 4 4 3987.86 251.281 18
 2 4 4 4338.19 250.858 2
 2 4 4 3649.02 251.392 9
 -2 -4 -4 4190.02 253.017 9
 -2 4 -4 3903.55 251.214 8
 2 4 4 3759.97 250.965 12
 2 4 4 3623.51 250.744 10
 -2 -4 -4 3870.73 250.938 10
 2 -4 4 3551.05 251.506 10
 -2 4 -5 3388.53 192.584 20
 -2 -4 -5 2929.16 192.972 21
 -2 -4 -5 3221.26 192.501 16
 2 4 5 2607.02 191.736 18
 -2 -4 -5 3005.18 193.834 9
 2 4 5 2907.77 192.163 9
 -2 -4 -5 3406.62 192.835 5
 2 -4 5 2885.52 191.125 4
 2 4 5 3180.52 191.704 6
 -2 -4 -5 3090.69 191.747 10
 -2 4 -5 2914.42 191.747 10
 2 -4 5 2866.71 192.385 10
 2 4 5 2826.98 191.531 10
 -2 -4 -6 1219.78 82.1509 21
 -2 4 -6 1152.58 80.9679 20
 -2 -4 -6 1262.53 81.4319 16
 2 4 6 1101.3 80.9179 9
 -2 -4 -6 1269.59 79.4844 6
 -2 -4 -6 1402.36 83.2091 14
 -2 4 -6 1350.75 83.9148 15
 2 4 6 1208.78 80.5483 5
 2 4 6 1187.28 80.4497 10
 2 -4 6 1172.02 81.3823 10
 -2 -4 -6 1306.94 80.645 10
 2 4 7 99.787 7.56426 3
 -2 -4 -7 78.0418 11.8058 21
 -2 -4 -7 94.3999 12.2554 19
 -2 -4 -7 87.6091 9.88107 16
 -2 -4 -7 86.1534 6.36145 6
 -2 4 -7 91.9171 14.0135 15
 -2 -4 -7 81.7369 12.583 14
 2 4 7 81.8204 8.72642 10
 -2 -4 -7 88.3764 9.03449 10
 2 4 7 78.6995 8.05954 5
 2 4 8 4.43182 4.90424 5
 -2 -4 -8 4.27047 2.69435 6
 -2 -4 -8 5.98253 10.1696 21
 2 -4 8 -1.46053 5.37652 20
 -2 -4 -8 -9.22628 7.3907 16
 -2 -4 -8 -1.6275 9.53418 19
 -2 -4 -8 8.80031 11.3804 14
 -2 4 -8 10.5391 12.2786 15
 -2 4 -8 1.51801 9.12309 13
 2 4 8 7.24005 6.67696 10
 -2 -4 -8 -6.53083 6.27585 10
 2 4 9 1034.04 69.8455 5
 -2 -4 -9 960.218 71.81 21
 2 -4 9 904.955 69.7211 20
 -2 -4 -9 1060.7 71.7638 19
 -2 -4 -9 1249.41 71.4171 16
 -2 -4 -9 1175.78 73.8602 14
 -2 4 -9 1113.34 74.8683 15
 2 4 9 1028.34 69.8771 10
 -2 4 -9 1374.72 72.0332 13
 -2 -4 -9 1044.78 68.3093 6
 2 4 10 1139.96 83.9048 5
 -2 -4 -10 1265.26 82.524 6
 -2 -4 -10 1406.78 88.4929 14
 -2 4 -10 1379.92 89.8009 15
 -2 -4 -10 1334.76 86.2295 19
 -2 4 -10 1556.5 90.9373 22
 2 -4 10 1348.42 84.4802 20
 -2 -4 -10 1243.07 86.4848 21
 -2 4 -10 1348.8 85.4857 13
 2 4 10 1222.42 84.2526 10
 -2 4 -11 1896.28 111.814 22
 -2 -4 -11 1451.4 107.246 21
 2 -4 11 1622.78 105.184 20
 -2 -4 -11 1586.61 103.278 6
 2 4 11 1515.11 105.092 10
 -2 4 -11 1860.83 111.678 15
 -2 -4 -11 1735.72 109.63 14
 -2 4 -12 392.803 38.6686 22
 -2 -4 -12 398.247 33.5512 21
 -2 -4 -12 400.602 27.1343 6
 2 4 12 416.792 30.2073 10
 -2 4 -12 456.255 38.9521 15
 -2 -4 -12 440.577 36.2472 14
 -2 4 -13 482.063 39.3219 22
 -2 -4 -13 320.182 31.9323 21
 -2 -4 -13 357.818 24.7887 6
 2 4 13 379.574 28.5764 10
 -2 -4 -13 408.569 35.4244 14
 -2 4 -13 423.405 37.4999 15
 -2 4 -14 810.85 62.351 22
 -2 -4 -14 716.142 56.0664 21
 -2 -4 -14 749.97 49.6506 6
 -2 4 -14 888.933 61.7792 15
 -2 -4 -14 801.396 58.8622 14
 2 4 14 742.805 52.859 10
 -2 -4 -15 211.945 28.1164 14
 2 4 15 208.332 20.3052 10
 2 -4 15 190.074 24.8045 10
 -2 -4 -15 181.914 25.0257 21
 -2 4 -15 242.913 34.1333 22
 -2 -4 -16 8.50106 21.1828 14
 2 -4 16 -6.68857 18.9696 10
 2 4 16 11.0263 14.3195 10
 -2 4 -16 -13.4028 27.8545 22
 -2 -4 -16 1.54746 19.207 21
 -2 -4 -17 353.885 37.0879 14
 2 -4 17 308.921 32.2502 10
 2 4 17 326.929 29.0793 10
 -2 4 -17 384.58 41.6481 22
 -2 -4 -17 312.188 33.6476 21
 -2 -4 -18 92.2187 25.1288 14
 -2 -4 -18 38.2718 22.9165 21
 -2 4 -18 57.4044 30.4636 22
 2 -4 18 57.4434 23.0003 10
 2 4 18 45.9962 17.104 10
 -2 -4 -19 2029.02 128.861 14
 -2 4 -19 1935.58 119.763 6
 -2 4 -19 1875.17 131.574 22
 -2 -4 -19 1874.65 124.762 21
 2 4 19 1603.95 120.563 10
 2 -4 19 1658.19 123.314 10
 -2 -4 -20 144.59 30.7072 14
 2 -4 20 140.518 29.4627 16
 -2 4 -20 126.679 18.1608 6
 -2 -4 -20 90.5992 26.0696 21
 -2 4 -20 86.9603 36.1929 22
 2 -4 20 72.7544 25.199 10
 2 4 20 96.0478 20.0484 10
 -2 -4 -21 2.01147 26.0701 21
 -2 4 -21 -7.01422 35.6248 22
 -2 4 -21 1.67134 15.665 6
 2 -4 21 -17.6459 26.3613 10
 2 4 21 22.2047 19.1107 10
 2 -4 21 15.0292 28.1955 16
 -2 4 -22 124.806 42.54 22
 -2 -4 -22 166.57 31.6089 21
 2 -4 22 219.426 35.3723 16
 -2 4 -22 230.755 22.9996 6
 2 4 22 158.384 25.2758 10
 2 -4 22 217.02 31.571 10
 2 -4 23 -15.9338 30.4632 16
 2 4 23 8.03337 20.5481 10
 2 -4 23 21.041 27.7761 10
 -2 -4 -23 8.7173 28.1755 21
 -2 4 -23 72.7188 39.5127 22
 2 4 24 372.439 35.2732 10
 -2 4 -24 456.257 54.1451 22
 -2 -4 -24 346.344 41.7965 21
 2 4 25 109.216 24.4716 10
 -2 6 26 247.507 29.1128 10
 -2 6 25 -2.65957 20.4124 10
 -2 -6 25 6.78666 38.4107 16
 2 6 -24 27.5408 40.1566 22
 -2 6 24 -7.7506 19.1031 10
 -2 -6 24 34.0475 27.9799 10
 -2 -6 24 33.1166 36.1359 16
 2 6 -23 181.669 43.7554 22
 2 -6 -23 115.217 25.1321 21
 -2 -6 23 196.677 30.8236 10
 -2 6 23 112.773 22.0161 10
 -2 -6 23 206.161 40.5538 16
 2 -6 -23 159.898 32.0416 14
 2 6 -22 451.604 51.0364 22
 2 -6 -22 370.19 36.5556 21
 -2 -6 22 311.136 38.299 10
 -2 6 22 374.075 33.7174 10
 2 -6 -22 454.317 43.0735 14
 -2 -6 22 403.789 47.8196 16
 2 6 -21 -6.91458 34.7082 22
 2 -6 -21 -17.4956 21.3796 21
 -2 6 21 14.7575 17.4456 10
 -2 -6 21 11.3063 24.8728 10
 2 -6 -21 -36.5569 25.9927 14
 2 6 -20 329.346 44.3462 22
 2 -6 -20 292.546 29.8841 21
 -2 -6 20 304.048 33.1331 10
 -2 6 20 235.06 26.6429 10
 2 -6 -20 297.101 35.8375 14
 2 6 -19 68.9025 32.6116 22
 2 -6 -19 61.8567 19.4176 21
 -2 -6 19 93.9432 15.1301 4
 -2 -6 19 94.3617 23.882 10
 -2 6 19 73.5076 17.3215 10
 2 -6 -19 101.024 26.3258 14
 2 -6 -18 471.229 41.7095 21
 2 6 -18 598.587 53.2158 22
 -2 -6 18 474.319 39.0906 4
 -2 6 18 543.812 40.729 10
 -2 -6 18 624.332 45.2371 10
 2 -6 -18 653.501 48.2115 14
 2 6 -17 115.461 30.2986 22
 2 -6 -17 102.537 17.7814 21
 -2 -6 17 82.6433 13.6589 4
 -2 6 17 115.33 16.8944 10
 -2 -6 17 94.1612 21.5728 10
 2 -6 -17 95.8579 22.0255 14
 2 6 -16 548.463 46.5141 22
 2 -6 -16 442.888 35.1033 21
 -2 -6 16 401.535 32.2227 4
 -2 -6 16 456.69 37.4242 10
 -2 6 16 417.118 33.1261 10
 2 -6 -16 454.162 38.7075 14
 2 -6 -15 -7.0876 14.3581 21
 2 6 -15 10.2657 25.0802 22
 2 -6 -15 9.84515 17.6466 14
 -2 -6 15 -24.2467 16.7972 10
 -2 6 15 30.9805 13.4575 10
 -2 -6 15 0.79847 9.72409 4
 -2 6 15 1.32277 4.44406 5
 -2 -6 14 36.8438 9.66185 4
 2 -6 -14 19.5917 13.6715 21
 -2 6 14 74.3137 13.2268 3
 2 -6 -14 40.4116 16.9585 14
 2 6 -14 73.453 10.3854 13
 -2 6 14 48.5329 12.719 10
 -2 -6 14 46.5843 15.6616 10
 -2 -6 13 9.52555 8.064 4
 2 -6 -13 7.03921 6.44139 6
 2 -6 -13 31.0432 13.4564 21
 2 -6 -13 7.87179 8.55445 19
 2 6 -13 8.85398 23.0551 15
 2 -6 -13 -4.02096 14.5978 14
 -2 6 13 4.76886 10.6757 10
 -2 -6 13 5.87803 14.9555 10
 -2 6 13 -2.45394 10.951 12
 2 6 -13 0.65964 9.94606 13
 -2 6 13 1.92497 10.2505 3
 2 -6 -12 142.049 13.7486 6
 -2 -6 12 183.508 15.2286 4
 -2 6 12 190.787 17.6125 3
 2 -6 -12 191.831 20.4855 14
 2 6 -12 242.744 29.3019 15
 2 -6 -12 216.048 16.2075 19
 2 -6 -12 144.749 17.6408 21
 -2 6 12 184.217 17.473 12
 -2 6 12 156.523 16.091 10
 -2 -6 12 163.903 19.5624 10
 2 -6 -11 56.8936 7.62119 6
 -2 -6 11 54.7633 8.33177 4
 2 -6 -11 26.9653 10.8749 21
 2 -6 -11 30.1469 12.9502 14
 2 6 -11 81.1602 21.3133 15
 -2 6 11 44.2424 11.0156 12
 -2 -6 11 52.3341 13.1562 10
 -2 -6 10 61.7867 8.355 4
 2 -6 -10 56.6677 7.50379 6
 2 -6 -10 50.4416 12.5192 9
 2 -6 -10 73.5367 11.8922 21
 2 6 -10 84.0749 19.2852 15
 -2 6 10 61.8024 11.3968 12
 2 -6 -10 71.123 13.4048 14
 -2 -6 10 67.4472 12.9378 10
 -2 -6 9 840.954 59.7697 10
 2 6 -9 979.767 64.4622 15
 2 -6 -9 1070.14 60.6826 9
 2 6 -9 949.871 63.322 7
 2 -6 -9 907.511 60.8429 14
 -2 6 9 858.05 58.9385 12
 -2 -6 9 847.584 57.8897 4
 2 -6 -9 806.657 57.5487 6
 2 -6 -8 2118.75 137.126 10
 -2 -6 8 1982.04 137.858 10
 2 6 -8 2524.18 142.088 15
 2 6 -8 2249.6 140.844 7
 2 -6 -8 2151.24 138.376 9
 -2 6 8 2081.7 137.272 12
 -2 6 8 2343.71 138.806 6
 2 -6 -8 1965.5 136.205 6
 2 -6 -7 879.277 58.0766 10
 -2 -6 7 861.988 58.932 10
 2 6 -7 987.349 62.1114 7
 2 -6 -7 801.405 57.2757 6
 2 -6 -7 986.454 59.457 9
 2 6 -7 1068.39 62.7911 15
 2 6 -7 831.28 56.8139 11
 -2 6 7 853.618 58.2603 12
 -2 6 7 1004.9 60.218 6
 2 -6 -6 205.513 13.7715 5
 -2 6 6 222.934 18.4983 6
 -2 6 6 214.878 17.1077 21
 2 6 -6 208.463 13.7623 20
 -2 6 6 208.008 14.5302 18
 2 -6 -6 176.676 14.7163 6
 2 -6 -6 185.294 17.0459 9
 2 6 -6 194.078 19.8595 7
 2 6 -6 205.18 20.3257 15
 -2 6 6 214.687 16.2607 12
 2 6 -6 206.484 14.6706 11
 2 -6 -6 185.38 15.3767 10
 -2 -6 6 186.597 16.5986 10
 2 6 -6 203.323 14.7191 10
 -2 6 5 193.771 17.4495 6
 2 6 -5 194.549 14.5439 4
 -2 6 5 237.321 15.7832 21
 -2 6 5 136.455 12.9679 18
 2 -6 -5 183.741 15.8003 9
 2 6 -5 210.642 18.8411 7
 2 -6 -5 176.352 13.5606 6
 2 6 -5 215.896 18.868 15
 2 -6 -5 188.723 15.2926 12
 -2 6 5 202.747 14.9582 12
 -2 -6 5 179.881 14.8718 10
 2 -6 -5 197.464 14.2358 10
 2 6 -5 188.032 13.2689 10
 -2 6 4 135.46 10.5806 18
 -2 -6 4 150.248 11.99 10
 -2 6 4 147.01 12.5204 12
 2 -6 -4 143.138 12.7864 12
 -2 6 4 146.768 14.601 6
 2 6 -4 148.022 11.8339 4
 2 -6 -4 143.049 11.0566 6
 -2 -6 3 1674.89 112.802 10
 2 -6 -3 1728.94 112.548 6
 -2 6 3 1828.97 113.398 12
 -2 -6 3 1790.74 112.691 12
 2 -6 -3 1635.24 113.498 12
 -2 6 3 1826.17 114.474 6
 2 6 -2 169.911 10.8792 1
 2 -6 -2 150.771 10.9325 17
 2 6 -2 164.569 10.8049 17
 -2 -6 2 152.47 12.1077 10
 2 -6 -2 161.992 12.1944 6
 -2 -6 2 156.65 12.2372 12
 2 -6 -2 169.624 13.4258 12
 -2 6 2 183.713 13.756 12
 -2 6 2 159.546 14.733 6
 2 -6 -1 974.292 61.6567 18
 -2 -6 1 904.717 61.8399 10
 2 -6 -1 1029.89 62.4133 6
 -2 -6 1 913.191 62.2551 12
 -2 6 1 979.036 63.0805 12
 2 -6 -1 1001.57 63.1049 12
 -2 6 1 870.619 63.6326 6
 -2 6 0 4080.04 321.787 6
 2 6 0 5257.04 321.074 6
 -2 -6 0 5226.34 320.389 10
 -2 6 0 5251.49 321.728 12
 2 -6 0 4950.02 321.605 12
 -2 -6 0 4403.79 320.934 12
 -2 -6 0 5468.1 321.492 18
 2 6 1 2233.1 156.617 6
 -2 -6 -1 2419.27 155.982 1
 -2 -6 -1 2477.54 156.721 12
 2 6 1 2569.19 156.498 12
 2 -6 1 2274.77 157.142 12
 -2 -6 -1 2760.24 157.254 18
 -2 -6 -1 2384.33 155.998 17
 -2 6 -2 1323.63 81.6241 17
 -2 -6 -2 1218.1 82.6425 18
 -2 -6 -2 1263.38 81.5974 10
 2 -6 2 1347.5 82.552 10
 2 6 2 1094.07 82.3054 6
 -2 -6 -2 1180.35 84.0228 9
 2 6 2 1252.53 81.9638 12
 -2 -6 -2 1153.13 82.3949 12
 2 -6 2 1336.26 81.6333 2
 -2 -6 -2 1299.98 81.6831 1
 2 6 2 1214.53 81.5568 2
 -2 6 -2 1305.72 81.6146 1
 -2 -6 -3 627.002 41.5836 1
 -2 6 -3 653.265 41.6254 1
 2 -6 3 671.66 41.5099 2
 2 6 3 620.655 41.496 2
 2 -6 3 614.623 42.6094 10
 -2 -6 -3 592.43 41.4734 10
 2 6 3 712.541 42.3814 18
 -2 -6 -3 584.574 44.2949 9
 2 6 3 634.208 41.812 12
 -2 6 -3 631.402 41.5467 4
 2 6 3 618.018 42.5344 6
 -2 -6 -4 2124.26 135.213 1
 -2 6 -4 2123.16 135.25 1
 2 6 4 2318.78 135.089 2
 2 -6 4 2045.8 134.999 2
 2 -6 4 2158.45 136.337 10
 -2 -6 -4 2081.46 135.203 10
 2 6 4 2047.3 135.649 18
 -2 -6 -4 2103.72 137.847 9
 -2 -6 -4 2088.85 137.994 14
 2 6 4 1929.48 135.225 12
 2 6 4 1910.96 135.965 6
 -2 -6 -4 2204.87 136.426 5
 2 6 5 3818.71 240.28 6
 -2 -6 -5 3728.54 240.473 5
 -2 6 -5 4327.44 240.867 20
 2 -6 5 3747.2 239.209 2
 2 6 5 4027.48 239.174 2
 -2 -6 -5 3757.29 242.261 9
 2 6 5 3091.54 239.265 12
 -2 -6 -5 3745.86 239.49 10
 2 -6 5 3612.22 240.546 10
 -2 -6 -6 3570.97 197.01 5
 2 6 6 3058.29 196.273 6
 2 6 6 3040.14 195.188 2
 2 -6 6 3123.52 195.301 2
 -2 6 -6 2944.41 196.32 20
 -2 -6 -6 3217.68 197.257 16
 -2 6 -6 3367.82 195.779 8
 -2 -6 -6 2890.37 198.466 9
 2 6 6 2755.4 195.419 12
 2 -6 6 2676.39 196.61 10
 -2 -6 -6 2868.07 195.643 10
 2 6 7 963.022 57.9107 6
 2 6 7 984.016 56.9401 2
 -2 6 -7 980.66 58.1956 20
 -2 -6 -7 966.7 59.1388 16
 -2 -6 -7 872.529 61.1544 9
 -2 6 -7 917.671 58.191 6
 -2 -6 -7 883.869 61.0841 14
 2 6 7 760.383 57.1437 12
 -2 -6 -7 796.515 57.3779 10
 2 -6 7 793.289 58.8254 10
 2 6 7 737.827 56.9114 10
 -2 -6 -8 134.461 15.3112 21
 -2 -6 -8 119.109 12.5996 16
 -2 6 -8 122.888 12.9485 6
 -2 6 -8 110.123 18.4365 15
 -2 -6 -8 100.656 16.4049 14
 2 6 8 112.718 10.7379 12
 2 6 8 89.7718 10.2754 10
 2 -6 8 97.8227 13.5111 10
 -2 -6 -8 92.0189 10.3819 10
 2 -6 9 83.6762 7.46756 4
 -2 -6 -9 87.2302 14.3892 21
 -2 -6 -9 125.271 12.888 16
 2 6 9 112.029 9.45596 3
 -2 -6 -9 53.9755 16.1737 14
 -2 6 -9 133.03 19.2577 15
 2 6 9 67.5363 9.7931 12
 2 -6 9 58.8246 13.0935 10
 2 6 9 71.3672 9.73511 10
 2 -6 10 206.045 17.7485 4
 -2 -6 -10 252.115 22.9495 21
 -2 -6 -10 288.333 23.8536 19
 -2 -6 -10 290.93 22.0378 16
 2 6 10 293.603 18.649 3
 -2 6 -10 280.302 28.501 15
 -2 -6 -10 253.602 26.7402 14
 -2 6 -10 234.096 23.7773 13
 2 6 10 252.861 19.3939 10
 2 -6 10 262.536 22.7611 10
 2 -6 11 32.3532 6.31872 4
 -2 -6 -11 31.7478 14.4084 19
 -2 -6 -11 45.5834 15.0649 21
 -2 6 -11 22.54 20.7608 15
 -2 -6 -11 54.4671 18.3886 14
 -2 6 -11 38.9155 13.6704 13
 2 6 11 46.0693 9.8164 10
 2 -6 11 47.3462 14.8506 10
 2 -6 12 3.731 5.95908 4
 -2 -6 -12 20.9274 13.4412 19
 -2 6 -12 26.5899 22.4624 15
 -2 -6 -12 -1.86339 18.2644 14
 -2 -6 -12 20.6386 14.8717 21
 -2 6 -12 17.4367 13.0759 13
 2 6 12 6.04521 9.22173 10
 2 -6 12 12.951 14.3487 10
 -2 -6 -13 21.5053 15.7952 21
 -2 6 -13 -22.3939 27.5278 22
 2 -6 13 4.75375 6.76795 4
 -2 -6 -13 13.9103 20.6068 14
 -2 6 -13 -2.38243 22.5723 15
 2 6 13 13.1993 10.6899 10
 2 -6 13 -3.76794 15.075 10
 -2 -6 -14 194.661 28.1308 14
 -2 6 -14 181.367 32.1456 15
 -2 -6 -14 171.919 22.5814 21
 -2 6 -14 193.216 30.8482 22
 2 -6 14 192.238 22.5722 10
 2 6 14 168.287 17.7177 10
 -2 -6 -15 126.494 25.7095 14
 -2 6 -15 117.237 29.7768 15
 -2 6 -15 73.1833 28.3201 22
 -2 -6 -15 94.0789 20.6725 21
 -2 6 -15 105.869 16.7887 6
 2 -6 15 107.347 20.7219 10
 2 6 15 92.7976 14.8363 10
 -2 -6 -16 500.132 44.4746 14
 -2 6 -16 424.542 45.8379 15
 -2 -6 -16 437.75 37.4619 21
 -2 6 -16 382.273 45.8764 22
 -2 6 -16 451.759 33.2997 6
 2 6 16 372.273 32.6602 10
 2 -6 16 432.71 37.8943 10
 -2 -6 -17 124.281 26.4573 14
 -2 6 -17 132.784 34.0066 22
 -2 -6 -17 74.0168 21.676 21
 -2 6 -17 89.9182 16.405 6
 2 6 17 81.815 15.9663 10
 2 -6 17 91.424 23.0285 10
 -2 -6 -18 5.38184 27.3976 14
 -2 -6 -18 20.6015 21.6533 21
 -2 6 -18 39.9835 33.1294 22
 2 6 18 -15.1554 14.7473 10
 -2 6 -18 6.65576 15.5414 6
 -2 6 -19 24.6378 34.3135 22
 -2 -6 -19 -4.97973 21.7944 21
 -2 6 -19 6.8931 16.0593 6
 2 6 19 1.00497 15.4051 10
 -2 -6 -19 47.8898 26.6919 14
 -2 -6 -20 50.3318 23.1473 21
 -2 6 -20 3.69107 36.1834 22
 -2 6 -20 52.7437 17.0085 6
 2 6 20 41.3101 17.5215 10
 -2 -6 -20 47.988 31.3653 14
 -2 -6 -21 65.8081 25.0082 21
 -2 6 -21 6.5399 16.4309 6
 2 6 21 -4.44593 16.5944 10
 -2 -6 -21 6.30703 29.9779 14
 -2 -6 -22 37.0315 25.9433 21
 -2 6 -22 -16.0659 37.0194 22
 -2 6 -22 12.0722 18.3901 6
 2 -6 22 12.0398 34.0734 16
 -2 -6 -22 -48.774 35.4033 14
 2 6 22 10.4886 18.4319 10
 2 -6 23 104.048 36.1035 16
 -2 -6 -23 147.081 36.0173 14
 2 6 23 131.041 21.6897 10
 -2 -6 -23 88.5795 28.7038 21
 -2 6 -23 124.534 41.2815 22
 -2 -6 -24 468.099 45.5279 21
 2 8 -25 232.483 27.4666 6
 2 8 -24 44.7837 20.4287 6
 2 -8 -24 62.4674 33.5644 14
 -2 -8 24 86.3406 41.5127 16
 2 -8 -23 182.312 36.0141 14
 2 8 -23 138.657 42.7385 22
 -2 -8 23 175.077 33.6796 10
 2 8 -23 204.459 24.7571 6
 2 -8 -22 111.038 32.6653 14
 2 8 -22 96.9059 43.3554 22
 -2 8 22 53.4916 20.0742 12
 -2 -8 22 101.437 29.646 10
 2 -8 -21 120.433 32.3598 14
 2 8 -21 116.409 40.8739 22
 2 -8 -21 112.154 22.364 21
 -2 8 21 74.9024 20.4343 12
 -2 -8 21 141.133 30.4882 10
 2 -8 -20 716.573 57.2242 14
 2 8 -20 717.762 65.0873 22
 2 -8 -20 623.312 48.7363 21
 -2 8 20 579.433 47.7575 12
 -2 -8 20 650.936 54.2453 10
 2 -8 -19 217.119 31.5897 14
 2 8 -19 231.784 40.3676 22
 2 -8 -19 181.747 24.2238 21
 -2 8 19 194.956 23.4692 12
 -2 -8 19 215.897 30.7186 10
 2 -8 -18 40.7285 24.4387 14
 2 8 -18 54.9618 33.8954 22
 2 -8 -18 42.9864 18.2136 21
 -2 8 18 28.0677 15.9343 12
 -2 -8 18 24.683 21.327 10
 2 -8 -17 651.673 52.9838 14
 2 8 -17 751.624 62.2163 22
 -2 8 17 595.294 45.7599 12
 -2 -8 17 582.505 50.7624 10
 -2 -8 16 2.57534 8.41695 4
 2 -8 -16 -40.3019 23.0005 14
 -2 8 16 6.77966 14.7615 12
 -2 -8 16 13.385 19.9079 10
 -2 -8 15 142.757 23.4884 10
 2 8 -15 142.161 34.4982 15
 2 -8 -15 117.243 24.1117 14
 -2 8 15 115.04 17.1618 12
 -2 -8 15 139.675 13.8485 4
 -2 8 15 173.062 17.883 3
 -2 -8 14 16.1613 17.6718 10
 2 8 -14 -10.9275 27.2561 15
 2 -8 -14 10.8708 19.564 14
 2 -8 -14 28.7596 12.3018 19
 -2 8 14 0.85103 12.8001 12
 -2 8 14 42.1077 13.132 3
 -2 -8 13 2185.67 151.803 10
 -2 8 13 2085.7 149.078 12
 -2 8 13 2593.11 151.495 3
 2 -8 -13 2332.07 153.458 14
 2 8 -13 2443.86 158.319 15
 2 -8 -12 7.55156 15.3312 14
 2 8 -12 21.3021 24.3362 15
 -2 8 12 11.1925 10.8544 12
 -2 -8 12 23.9686 16.3499 10
 2 8 -11 15.4528 22.9752 15
 2 8 -11 36.8128 21.6645 7
 2 -8 -11 15.7696 15.6891 9
 -2 8 11 20.7175 10.7004 12
 2 -8 -11 28.0417 15.2578 14
 -2 -8 11 10.2843 14.6106 10
 2 8 -10 197.428 27.5811 15
 2 8 -10 251.379 27.6044 7
 2 -8 -10 212.565 21.9055 9
 -2 8 10 174.134 17.5498 12
 2 -8 -10 217.075 22.8942 14
 -2 -8 10 176.827 20.2587 10
 -2 -8 9 1437.27 103.757 10
 2 8 -9 1671.58 108.954 15
 2 -8 -9 1469.66 104.871 9
 2 8 -9 1649.41 108.125 7
 -2 8 9 1540.24 102.373 12
 -2 8 9 1724.34 105.198 6
 2 8 -8 60.0642 7.16195 11
 -2 -8 8 74.1352 12.9089 10
 2 8 -8 74.9648 18.7511 7
 2 -8 -8 32.839 13.6736 9
 2 8 -8 51.3317 18.1231 15
 -2 8 8 59.641 10.8902 12
 -2 8 8 80.0959 14.8011 6
 2 -8 -7 -0.2349 3.82936 5
 -2 8 7 -2.1675 13.6202 6
 2 8 -7 8.57101 3.91866 20
 -2 8 7 3.2367 5.28456 18
 2 8 -7 -4.54356 16.5579 7
 2 -8 -7 -0.93454 11.4752 9
 2 8 -7 -4.78496 16.5759 15
 2 8 -7 11.3007 5.95039 11
 -2 8 7 2.20749 8.57 12
 -2 -8 7 8.10717 10.0606 10
 -2 -8 6 1159.01 72.3898 10
 2 -8 -6 1235.59 71.7555 10
 -2 8 6 872.003 70.3909 18
 2 8 -6 1156.33 76.9456 15
 2 8 -6 1181.8 76.7949 7
 2 -8 -6 1141.1 73.418 9
 -2 8 6 1144.32 71.9421 12
 2 8 -6 1147.99 72.3296 4
 -2 8 6 1242.53 75.1258 6
 -2 -8 5 1806.82 118.702 10
 2 -8 -5 1949.86 118.317 10
 2 8 -5 1919.27 123.104 15
 -2 8 5 1707.61 118.434 12
 -2 8 5 1663.64 120.813 6
 2 8 -5 1819.67 118.852 4
 2 -8 -5 1835.9 119.562 9
 -2 -8 4 963.541 64.9 10
 -2 8 4 986.655 65.24 12
 -2 8 4 949.544 67.4786 6
 2 8 -4 1008.72 65.4975 4
 -2 -8 3 1462.08 94.16 10
 -2 8 3 1462.2 94.9917 12
 -2 8 3 1311.82 96.5065 6
 2 8 -3 1483.49 94.7278 6
 -2 -8 2 52.0956 6.75839 10
 -2 8 2 50.461 9.48746 12
 -2 -8 2 49.3978 7.15143 12
 2 8 -2 48.3207 9.02747 6
 -2 8 2 45.1623 12.0689 6
 -2 -8 1 858.035 55.9475 18
 -2 -8 1 802.914 55.0548 10
 2 8 -1 855.169 56.1974 6
 -2 8 1 902.312 56.6824 12
 -2 -8 1 871.542 55.7889 12
 -2 8 1 782.578 57.9094 6
 -2 -8 0 0.37076 4.13831 10
 -2 8 0 18.8571 10.9242 6
 2 8 0 6.02565 7.30495 6
 -2 -8 0 -3.64029 5.64094 12
 -2 -8 0 4.67941 6.59789 18
 2 -8 0 3.40533 3.70328 18
 -2 8 -1 4630.58 316.504 6
 2 8 1 4676.38 315.696 6
 -2 -8 -1 4846.35 314.426 10
 2 -8 1 4864.02 315.346 10
 -2 -8 -1 5176.46 315.632 12
 -2 -8 -1 5296.48 315.86 18
 -2 8 -2 1533.4 98.1045 6
 2 8 2 1463.28 97.2507 6
 -2 -8 -2 1422.15 98.8986 9
 -2 -8 -2 1584.22 97.0666 12
 2 8 2 1419.71 96.3438 12
 -2 -8 -2 1476.75 95.8543 10
 2 -8 2 1500.65 96.8345 10
 -2 -8 -3 11.0894 4.25233 1
 -2 8 -3 5.83002 4.39767 4
 -2 8 -3 12.3668 4.06207 1
 -2 -8 -3 14.8613 3.7165 17
 -2 8 -3 8.48203 3.46636 17
 -2 -8 -3 14.5987 4.34469 10
 2 -8 3 11.2427 7.91673 10
 -2 -8 -3 17.2364 11.7551 9
 -2 -8 -3 13.0094 6.56315 12
 2 8 3 10.3649 6.04049 12
 2 8 3 10.8167 8.8419 6
 -2 8 -3 22.6366 10.5433 6
 2 -8 4 532.405 35.624 10
 -2 -8 -4 489.654 33.7889 10
 -2 -8 -4 465.163 38.4021 9
 -2 8 -4 535.508 36.4918 6
 -2 -8 -4 513.474 33.6759 1
 2 8 4 494.423 33.5015 2
 -2 8 -4 534.708 33.7274 1
 2 -8 4 484.874 33.4796 2
 2 8 4 458.895 34.1705 12
 -2 -8 -4 535.913 39.8869 14
 2 8 4 489.279 35.9792 6
 -2 8 -4 566.714 34.1175 4
 2 -8 5 3915.3 248.732 10
 -2 -8 -5 3863.34 247.405 10
 -2 -8 -5 3670.26 251.159 9
 -2 8 -5 4000.82 248.832 6
 2 -8 5 3931.01 247.135 2
 2 8 5 3711.15 247.08 2
 -2 -8 -5 3943.1 247.284 1
 -2 8 -5 3957.4 247.273 1
 -2 -8 -5 3694.17 251.174 14
 2 8 5 3821.03 247.505 12
 2 8 5 3804.04 249.091 6
 -2 -8 -5 3539.02 248.629 5
 -2 -8 -6 468.571 31.3175 5
 2 8 6 453.638 32.4093 6
 -2 -8 -6 503.297 36.1085 9
 -2 8 -6 448.457 37.1409 7
 -2 8 -6 479.431 31.6001 20
 -2 -8 -6 419.63 29.5363 1
 2 8 6 367.997 28.8594 2
 2 -8 6 445.549 29.1033 2
 -2 8 -6 429.153 29.5331 1
 2 8 6 417.989 29.7246 12
 -2 -8 -6 439.064 29.5883 10
 2 -8 6 486.067 32.2198 10
 -2 -8 -7 587.557 40.6127 5
 2 8 7 644.57 41.2687 6
 -2 8 -7 702.346 40.6401 20
 -2 8 -7 562.383 39.4783 8
 -2 8 -7 621.956 46.6879 7
 -2 -8 -7 574.641 44.9583 9
 2 8 7 527.059 38.431 2
 2 -8 7 561.502 38.4467 2
 -2 8 -7 611.622 39.1731 1
 2 8 7 472.752 38.8676 12
 -2 -8 -7 640.673 39.1486 10
 2 -8 7 619.814 41.6897 10
 2 8 8 208.222 18.5845 6
 -2 8 -8 210.876 18.9753 6
 -2 -8 -8 160.368 23.735 9
 -2 8 -8 236.473 26.1453 7
 -2 8 -8 237.915 16.9703 20
 -2 -8 -8 168.033 23.4216 14
 2 8 8 173.28 15.9853 12
 -2 -8 -8 200.666 15.8238 10
 2 -8 8 179.617 20.1061 10
 -2 -8 -9 954.773 67.96 14
 -2 -8 -9 949.898 67.6547 9
 -2 8 -9 1029.78 63.0641 6
 2 8 9 838.663 61.1721 12
 -2 -8 -9 945.744 61.4826 10
 2 -8 9 921.989 64.4898 10
 2 -8 10 -23.2735 14.2396 10
 -2 -8 -10 22.1416 18.6548 14
 -2 8 -10 -13.3034 24.2373 15
 2 8 10 2.05925 8.6334 12
 -2 8 -10 16.5398 12.4036 6
 -2 8 -11 552.159 40.9804 6
 2 -8 11 505.352 43.7938 10
 -2 -8 -11 587.623 47.877 14
 -2 8 -11 597.756 49.8705 15
 2 8 11 522.203 39.4437 12
 2 8 11 664.764 39.9285 3
 -2 -8 -12 432.699 35.121 19
 -2 8 -12 402.831 41.2199 15
 -2 -8 -12 417.676 39.6384 14
 -2 8 -12 458.714 31.2173 6
 2 8 12 344.471 29.2647 12
 -2 8 -12 383.687 35.0563 13
 2 -8 12 382.117 34.4015 10
 -2 -8 -13 443.838 36.3412 19
 -2 8 -13 487.75 33.0374 6
 -2 8 -13 566.062 46.2759 15
 -2 -8 -13 480.636 41.4321 14
 2 8 13 380.03 31.0268 12
 -2 8 -13 415.744 35.4708 13
 2 8 13 407.482 30.6903 10
 2 -8 13 368.537 35.3537 10
 2 8 14 39.009 11.1564 10
 2 -8 14 7.65778 18.2605 10
 -2 -8 -14 35.194 17.7691 19
 -2 8 -14 35.0324 27.5192 15
 -2 -8 -14 67.2616 26.7681 14
 2 8 14 47.7907 12.6049 12
 -2 8 -14 23.2791 17.4166 13
 -2 8 -14 21.3862 14.3378 6
 -2 8 -15 332.199 26.8405 6
 -2 -8 -15 281.936 29.1887 21
 -2 -8 -15 354.506 37.6784 14
 -2 8 -15 404.077 43.1813 15
 2 8 15 274.17 24.308 12
 2 -8 15 236.203 30.3144 10
 2 8 15 273.586 23.764 10
 -2 8 -16 362.707 27.6432 6
 -2 8 -16 304.958 41.7296 15
 -2 -8 -16 336.332 40.5235 14
 -2 -8 -16 321.995 30.9096 21
 2 8 16 272.176 25.7517 12
 2 -8 16 275.938 32.0283 10
 2 8 16 293.998 25.2496 10
 -2 8 -17 251.098 25.1361 6
 -2 -8 -17 219.309 27.3846 21
 -2 8 -17 283.86 45.5635 22
 -2 8 -17 314.283 45.1049 15
 -2 -8 -17 303.198 37.7787 14
 2 8 17 200.373 22.3147 12
 2 8 17 239.266 21.9463 10
 2 -8 17 223.061 30.7495 10
 -2 -8 -18 632.712 57.5548 14
 -2 8 -18 723.985 63.0427 15
 -2 8 -18 664.141 44.4395 6
 -2 8 -18 588.224 62.8404 22
 -2 -8 -18 530.973 46.6406 21
 2 8 18 505.048 41.7274 10
 2 -8 18 562.595 50.0695 10
 -2 -8 -19 1082.21 81.0953 14
 -2 8 -19 990.718 68.1733 6
 -2 -8 -19 928.822 71.1495 21
 -2 8 -19 1119.41 87.1443 22
 2 -8 19 875.241 73.3981 10
 -2 8 -20 52.8743 41.8868 22
 -2 -8 -20 6.12277 23.2573 21
 -2 -8 -20 3.35625 32.9638 14
 -2 8 -20 4.11231 18.2151 6
 2 -8 20 -17.2807 27.6338 10
 -2 8 -21 304.229 28.3513 6
 -2 -8 -21 281.14 43.1309 14
 -2 8 -21 340.005 53.3109 22
 -2 -8 -21 218.371 31.625 21
 2 -8 21 230.419 35.5782 10
 -2 -8 -22 3.64665 34.5806 14
 -2 8 -22 8.07097 24.6338 1
 -2 8 -22 42.7789 20.292 6
 -2 -8 -22 26.1111 23.8193 21
 -2 8 -23 162.348 30.7193 1
 -2 8 -23 223.263 26.5809 6
 -2 -8 -23 152.743 29.4011 21
 2 -10 -24 -21.7328 36.4748 14
 2 -10 -23 -21.4552 37.0999 14
 2 10 -22 143.758 23.7451 6
 -2 -10 22 101.065 29.5509 10
 2 -10 -21 110.48 36.3755 14
 2 10 -21 140.067 45.2478 22
 2 10 -21 122.465 22.0274 6
 -2 -10 21 51.6307 27.7427 10
 2 -10 -20 -28.5858 33.5861 14
 2 10 -20 46.4827 42.522 22
 2 10 -20 -8.19807 19.0225 6
 -2 -10 20 9.87754 24.7096 10
 2 -10 -19 -6.00181 29.7143 14
 2 10 -19 8.2244 38.2365 22
 -2 -10 19 18.8718 25.3425 10
 2 10 -19 32.1099 19.3732 6
 2 10 -18 265.718 25.7035 6
 2 10 -18 199.938 44.9302 22
 -2 10 18 215.64 23.3112 12
 -2 -10 18 175.042 29.6632 10
 2 -10 -18 289.931 35.3511 14
 2 10 -17 3.89358 40.639 22
 2 -10 -17 -5.35434 28.3104 14
 2 10 -17 -48.8398 38.7784 15
 -2 -10 17 3.35978 20.8518 10
 -2 10 17 16.2929 14.2326 12
 2 -10 -16 54.2343 27.4813 14
 2 10 -16 130.835 40.9736 15
 -2 -10 16 139.028 23.9483 10
 -2 10 16 93.5593 15.8779 12
 2 -10 -15 389.462 37.3891 14
 -2 -10 15 356.122 32.9402 10
 -2 10 15 312.676 28.2873 12
 2 -10 -14 586.799 51.5552 14
 2 10 -14 683.534 59.6098 15
 -2 -10 14 708.533 48.1577 10
 -2 10 14 546.717 43.05 12
 2 -10 -13 310.335 32.4898 14
 2 10 -13 317.444 40.6099 15
 -2 10 13 219.049 22.7686 12
 -2 -10 13 315.352 27.3896 10
 2 10 -12 604.622 53.092 15
 2 -10 -12 557.733 45.357 14
 -2 -10 12 571.672 42.0621 10
 -2 10 12 480.794 38.4707 12
 2 -10 -12 520.39 44.7443 9
 2 10 -12 634.296 52.2899 7
 2 -10 -11 719.657 55.5695 14
 2 10 -11 841.061 63.6284 15
 -2 -10 11 767.823 53.1062 10
 -2 10 11 698.167 50.7293 12
 2 10 -11 821.118 62.14 7
 2 -10 -11 689.16 56.2692 9
 2 -10 -10 -6.11191 17.5953 9
 2 10 -10 18.674 23.6627 7
 -2 -10 10 9.59903 13.0952 10
 2 10 -10 27.4841 24.4853 15
 2 -10 -10 7.63198 19.8194 14
 -2 10 10 8.57982 10.6315 12
 -2 10 10 17.1312 17.4228 6
 2 -10 -9 -8.58824 16.7106 9
 2 10 -9 17.4725 20.8554 7
 -2 -10 9 -8.71251 11.9806 10
 2 10 -9 13.797 22.5843 15
 -2 10 9 -3.18211 10.6365 12
 -2 10 9 2.86981 17.0731 6
 -2 10 8 829.921 53.0594 6
 2 -10 -8 699.945 51.3533 9
 2 10 -8 828.352 48.9074 6
 2 10 -8 748.703 55.6269 7
 2 10 -8 638.321 45.2604 20
 2 10 -8 773.447 57.5406 15
 -2 10 8 608.488 47.6202 12
 -2 -10 8 790.484 48.7936 10
 2 10 -7 265.524 21.5894 6
 2 10 -7 287.526 30.19 7
 2 -10 -7 244.264 24.1154 9
 -2 -10 7 258.519 20.7449 10
 2 10 -7 201.871 28.9928 15
 -2 10 7 261.068 20.461 12
 -2 10 7 216.493 26.0713 6
 2 -10 -7 220.788 17.3941 5
 -2 10 6 28.3959 3.88336 2
 -2 -10 6 22.4436 3.79623 2
 2 10 -6 28.5895 4.31999 1
 2 -10 -6 40.7475 14.6356 9
 2 10 -6 47.0647 19.7264 7
 2 10 -6 28.7909 12.225 6
 -2 -10 6 31.7415 9.92025 10
 2 10 -6 29.8796 21.5816 15
 -2 10 6 35.0328 10.7444 12
 -2 10 6 29.3384 17.047 6
 -2 -10 5 29.8866 2.92612 2
 2 -10 -5 32.1839 3.31365 1
 -2 -10 5 23.9503 9.30793 10
 -2 10 5 27.714 10.401 12
 2 10 -5 28.6169 11.7795 6
 -2 10 5 48.0856 16.6692 6
 2 -10 -5 44.7334 14.4551 9
 -2 -10 4 1982.04 127.382 10
 -2 10 4 1904.15 127.977 12
 -2 10 4 1799.2 130.863 6
 2 10 -4 2065.74 128.188 6
 -2 -10 3 25.3204 7.40361 10
 -2 10 3 18.9053 10.199 12
 -2 10 3 49.3485 16.4363 6
 2 10 -3 35.0787 11.1904 6
 -2 -10 2 294.083 27.7575 18
 -2 -10 2 467.08 27.5051 10
 2 10 -2 454.491 29.6416 6
 -2 10 2 411.942 29.4275 12
 -2 10 2 343.746 31.8365 6
 2 10 -1 180.14 17.1869 6
 -2 -10 1 197.448 13.6308 10
 -2 -10 1 138.01 14.7513 18
 -2 10 1 176.115 20.3062 6
 2 10 0 2128.18 142.539 6
 -2 -10 0 2114.17 140.782 10
 2 -10 0 2212.7 141.533 10
 2 -10 0 2222.91 140.804 18
 -2 -10 0 2224.4 141.993 18
 -2 10 0 2275.8 144.343 6
 2 -10 1 767.552 59.6532 18
 -2 -10 -1 1064.38 61.277 18
 -2 -10 -1 995.565 59.6259 10
 2 -10 1 915.929 60.8153 10
 -2 10 -1 886.13 63.3806 6
 -2 -10 -1 1058.08 64.6662 9
 2 10 1 898.817 62.2348 6
 2 -10 2 1055.95 72.3282 10
 -2 -10 -2 1112.53 70.8249 10
 -2 -10 -2 1102.47 71.1897 10
 2 10 2 1068.77 73.6052 6
 -2 10 -2 1069.58 74.5157 6
 -2 -10 -2 1091.22 75.7587 9
 -2 -10 -3 3.68281 4.76304 10
 -2 -10 -3 10.6647 15.6237 9
 2 -10 3 7.26138 8.95617 10
 -2 10 -3 12.3234 12.6307 6
 2 10 3 -1.59135 11.5562 6
 -2 10 -3 11.0984 5.93482 4
 -2 -10 -4 742.915 49.2664 1
 2 -10 4 783.992 51.6086 10
 -2 -10 -4 754.17 49.6988 10
 -2 -10 -4 749.655 49.2277 17
 -2 10 -4 771.451 53.0951 6
 -2 -10 -4 690.717 55.5982 9
 -2 -10 -4 915.494 57.0026 14
 2 10 4 767.053 50.5052 12
 2 10 4 709.949 53.0874 6
 -2 10 -4 781.048 50.6184 4
 -2 -10 -5 233.876 18.141 1
 -2 10 -5 263.204 18.0424 1
 2 -10 5 286.905 21.8893 10
 -2 -10 -5 288.367 18.5644 10
 -2 -10 -5 271.788 18.0881 17
 -2 10 -5 252.651 17.8164 17
 -2 10 -5 286.79 23.9156 6
 -2 -10 -5 205.697 26.1253 9
 -2 -10 -5 306.143 28.1361 14
 -2 10 -5 238.592 30.7924 15
 2 10 5 231.189 19.5092 12
 -2 -10 -5 255.941 21.5804 5
 2 10 5 244.893 23.7147 6
 -2 -10 -6 1034.86 71.1839 5
 2 10 6 1105.61 73.1273 6
 -2 -10 -6 969.441 69.0693 1
 -2 10 -6 1059.35 69.0316 1
 2 -10 6 1065.25 68.9111 2
 -2 10 -6 1111.47 71.8857 20
 -2 10 -6 1056.62 68.992 17
 -2 10 -6 1170.82 72.5247 6
 -2 -10 -6 1063.07 75.7842 9
 -2 10 -6 962.844 77.3046 7
 -2 -10 -6 1052.71 75.4708 14
 2 10 6 986.666 69.6232 12
 -2 -10 -6 1156.64 69.2 10
 2 -10 6 1046.99 71.3561 10
 -2 -10 -7 128.764 13.4705 5
 2 10 7 115.353 16.8166 6
 -2 -10 -7 93.1547 22.1036 9
 -2 10 -7 145.325 25.9557 7
 -2 10 -7 128.35 13.4967 20
 -2 -10 -7 91.0633 10.6181 1
 2 -10 7 112.467 9.90279 2
 -2 10 -7 98.1114 10.6919 1
 2 10 7 118.572 11.6879 12
 -2 -10 -7 124.8 10.3035 10
 2 -10 7 101.459 15.5623 10
 2 10 8 79.4724 15.8952 6
 -2 -10 -8 76.967 11.9206 5
 -2 10 -8 52.2301 10.5145 20
 -2 -10 -8 68.2912 22.5241 9
 -2 10 -8 99.914 11.0718 8
 -2 10 -8 49.2611 23.4084 7
 -2 10 -8 61.1646 9.63467 1
 2 10 8 57.5012 9.77494 12
 2 -10 8 61.7665 14.5684 10
 2 10 9 159.001 19.9287 6
 -2 10 -9 161.804 15.8407 20
 -2 10 -9 193.022 29.1955 7
 -2 -10 -9 181.419 26.9692 9
 2 -10 9 204.276 20.4819 10
 -2 -10 -9 177.03 27.0985 14
 2 10 9 173.162 15.2692 12
 -2 10 -9 183.132 15.4611 1
 -2 10 -10 1305.33 84.1494 6
 -2 10 -10 1325.47 92.6124 7
 -2 -10 -10 1228.88 89.8592 9
 2 -10 10 1337.23 85.3178 10
 -2 -10 -10 1312.43 90.3065 14
 2 10 10 1082.39 81.559 12
 -2 10 -10 1328.91 81.8623 1
 -2 -10 -10 1228.11 81.6788 1
 -2 10 -11 404.855 42.6392 7
 -2 10 -11 354.121 28.9988 6
 -2 -10 -11 307.878 36.8548 14
 -2 10 -11 351.792 25.6607 1
 -2 -10 -11 288.396 25.0445 1
 2 10 11 330.538 24.8584 12
 2 -10 11 368.366 30.3887 10
 2 -10 12 33.7794 17.9975 10
 -2 -10 -12 66.9434 12.419 1
 -2 10 -12 52.699 12.4753 1
 -2 10 -12 2.99593 31.1732 15
 -2 -10 -12 83.2429 25.841 14
 2 10 12 53.7147 10.8062 12
 -2 10 -12 42.323 15.741 6
 -2 10 -13 1.82332 14.7698 6
 -2 10 -13 7.90064 12.4139 1
 -2 -10 -13 15.5512 12.259 1
 -2 10 -13 27.6807 32.5196 22
 -2 -10 -13 10.3777 19.441 19
 -2 -10 -13 27.7001 26.107 14
 -2 10 -13 -3.17105 31.4581 15
 -2 10 -13 1.81475 21.5278 13
 2 -10 13 6.99763 18.659 10
 -2 10 -14 452.325 35.2179 6
 -2 10 -14 356.438 49.5642 15
 -2 -10 -14 480.201 47.6272 14
 -2 -10 -14 399.378 32.437 1
 -2 10 -14 445.269 33.2137 1
 -2 10 -14 534.341 52.8877 22
 2 -10 14 379.905 37.2359 10
 -2 10 -15 22.2958 34.0553 22
 -2 10 -15 2.3459 15.2202 1
 -2 -10 -15 20.5321 13.7318 1
 -2 10 -15 9.96982 18.2895 6
 2 -10 15 -27.4973 21.3808 10
 -2 10 -15 -17.7808 37.6859 15
 -2 -10 -15 21.5259 29.211 14
 -2 10 -16 8.43418 16.092 1
 -2 -10 -16 17.9619 15.1426 1
 -2 -10 -16 13.1785 31.6441 14
 -2 10 -16 18.4702 35.4759 15
 -2 10 -16 23.548 18.904 6
 2 -10 16 25.8738 22.793 10
 -2 10 -17 381.87 50.9992 15
 -2 -10 -17 292.808 44.9658 14
 -2 -10 -17 315.456 28.4895 1
 -2 10 -17 356.184 29.7275 1
 -2 10 -17 321.385 30.501 6
 2 -10 17 261.862 34.9949 10
 -2 -10 -18 549.463 55.3221 14
 -2 10 -18 599.909 60.3129 15
 -2 -10 -18 474.653 38.559 1
 -2 10 -18 528.99 39.6204 1
 -2 10 -18 479.171 40.8648 6
 2 -10 18 438.237 44.9222 10
 -2 10 -19 13.0318 39.6148 15
 -2 -10 -19 72.1443 39.2268 14
 -2 -10 -19 18.6102 17.3783 1
 -2 10 -19 26.9898 21.3403 6
 2 -10 19 26.3969 26.3677 10
 -2 -10 -20 3.91983 37.8946 14
 -2 10 -20 4.5408 42.6178 15
 -2 -10 -20 47.3823 18.5095 1
 -2 10 -20 32.187 20.8938 6
 2 -10 20 53.5085 29.1499 10
 -2 10 -21 1.25704 20.9271 6
 -2 -10 -21 -35.8405 39.3201 14
 -2 -10 -21 -25.9751 19.1307 1
 -2 -10 -22 1.12691 19.6565 1
 2 -12 -21 91.7603 36.4038 14
 -2 -12 20 82.0046 25.8908 10
 2 -12 -20 105.188 36.7746 14
 2 12 -19 406.264 57.8348 22
 2 12 -19 294.842 57.1706 15
 2 -12 -19 242.062 43.6766 14
 2 12 -19 312.888 30.5457 6
 -2 -12 19 269.169 33.8031 10
 2 -12 -18 12.9935 32.4254 14
 2 12 -18 44.8277 44.4986 15
 2 12 -18 24.9656 19.1495 6
 -2 -12 18 35.9288 23.1441 10
 2 -12 -17 151.273 34.8448 14
 2 12 -17 177.253 23.6311 6
 -2 -12 17 112.323 25.3434 10
 2 -12 -16 5.55293 28.9785 14
 2 12 -16 -28.783 39.7764 15
 2 12 -16 1.95363 18.1698 6
 -2 -12 16 4.34586 20.566 10
 2 12 -15 19.5099 39.3593 15
 2 -12 -15 15.0953 26.435 14
 2 12 -15 -21.8641 17.5767 6
 -2 -12 15 -4.06366 18.2726 10
 2 12 -14 77.8762 36.2807 15
 2 -12 -14 55.9188 27.7322 14
 -2 -12 14 62.0513 19.3401 10
 2 -12 -13 47.8636 24.6489 14
 2 12 -13 -17.8445 34.892 15
 2 -12 -13 -10.9239 22.9767 9
 -2 12 13 17.6401 13.013 12
 -2 -12 13 23.7429 16.7452 10
 2 12 -12 305.257 45.3588 15
 2 -12 -12 404.994 35.4775 14
 2 -12 -12 268.215 33.7157 9
 2 12 -12 384.137 44.6072 7
 -2 12 12 238.242 23.9989 12
 -2 -12 12 306.453 27.4487 10
 -2 -12 11 27.61 15.1595 10
 2 12 -11 57.8475 33.4466 15
 2 12 -11 69.2966 30.3752 7
 2 -12 -11 -7.98264 22.4126 9
 -2 12 11 26.7602 12.8947 12
 2 -12 -11 43.9752 23.4106 14
 2 12 -11 30.4104 16.6154 6
 -2 -12 10 40.0014 15.3669 10
 2 12 -10 72.7599 30.2751 15
 2 -12 -10 42.2244 22.7575 9
 2 12 -10 16.9803 26.8043 7
 -2 12 10 27.2936 12.3718 12
 2 -12 -10 32.4187 21.1295 14
 -2 12 10 23.2049 21.0334 6
 2 12 -10 9.74034 16.2513 6
 -2 -12 9 945.724 65.9053 10
 2 12 -9 903.428 76.6414 15
 2 12 -9 972.3 75.8539 7
 2 -12 -9 1045.62 70.8868 9
 2 12 -9 996.969 66.419 6
 -2 12 9 919.78 64.9749 12
 -2 12 9 952.013 71.4605 6
 -2 -12 8 32.4319 12.4228 10
 2 12 -8 29.9448 27.2781 15
 2 -12 -8 28.3307 18.6247 9
 2 12 -8 28.2156 25.2165 7
 -2 12 8 31.7491 11.9646 12
 -2 12 8 50.2823 21.5052 6
 2 12 -8 31.5444 14.8278 6
 -2 -12 7 181.597 16.9319 10
 2 12 -7 133.567 29.9194 15
 2 12 -7 154.244 27.9459 7
 2 -12 -7 128.242 22.1698 9
 -2 12 7 146.476 16.5844 12
 -2 12 7 114.472 24.8643 6
 2 12 -7 170.212 18.4716 6
 -2 -12 6 291.743 25.0876 10
 2 12 -6 287.768 37.0438 15
 2 12 -6 439.519 37.5375 7
 2 -12 -6 319.836 30.5576 9
 2 12 -6 374.874 27.6023 6
 -2 12 6 291.143 25.6337 12
 -2 12 6 377.504 33.3493 6
 -2 -12 5 810.4 55.5054 10
 2 12 -5 821.419 65.5772 15
 -2 12 5 768.089 55.8987 12
 -2 12 5 852.989 61.609 6
 2 12 -5 857.755 57.2479 6
 2 -12 -5 872.204 59.5666 9
 -2 -12 4 10.92 8.53533 10
 2 -12 -4 5.35328 15.4418 9
 -2 12 4 1.27789 11.1213 12
 -2 12 4 -4.49403 19.2257 6
 2 12 -4 18.6919 13.4363 6
 -2 -12 3 573.742 37.417 18
 -2 -12 3 520.435 36.8543 10
 -2 12 3 483.217 43.0853 6
 2 12 -3 539.144 39.6549 6
 -2 -12 2 207.493 16.7606 18
 -2 -12 2 191.837 15.6788 10
 2 -12 -2 190.39 16.0571 10
 -2 12 2 217.123 25.5024 6
 2 12 -2 208.251 20.7414 6
 -2 -12 1 954.125 73.4745 18
 2 -12 -1 1107.14 73.3675 10
 -2 -12 1 1185.29 72.8753 10
 -2 12 1 1185.1 78.2486 6
 2 12 -1 1206.94 75.7721 6
 -2 -12 0 199.333 18.2264 18
 2 -12 0 220.825 18.1176 10
 -2 -12 0 240.058 16.7214 10
 -2 12 0 246.53 26.097 6
 2 12 0 222.344 22.4382 6
 -2 -12 0 268.29 25.8954 9
 -2 -12 -1 1526.72 101.724 10
 2 -12 1 1597.24 102.951 10
 -2 12 -1 1544.7 106.395 6
 2 12 1 1667.86 105.346 6
 -2 -12 -1 1727.42 107.204 9
 2 -12 2 21.8514 5.63133 18
 -2 -12 -2 20.2888 5.06429 10
 2 -12 2 22.2168 9.51974 10
 2 12 2 33.9893 15.4455 6
 -2 12 -2 15.6001 16.967 6
 -2 -12 -2 16.8294 17.8308 9
 2 -12 3 29.5966 6.19233 18
 -2 -12 -3 21.672 4.85366 10
 2 -12 3 34.953 10.3032 10
 -2 -12 -3 40.8484 18.9681 9
 2 12 3 19.0984 15.6279 6
 -2 12 -3 24.6417 16.989 6
 -2 -12 -4 405.769 35.0309 14
 2 -12 4 392.267 28.5264 10
 -2 -12 -4 358.385 24.5787 10
 -2 -12 -4 388.298 35.4245 9
 -2 12 -4 409.936 32.2696 6
 2 12 4 387.494 32.3079 6
 -2 12 -5 1040.59 76.2477 15
 -2 -12 -5 1066.95 72.1551 14
 2 -12 5 913.034 66.3619 10
 2 12 5 1020.38 69.2803 6
 -2 -12 -5 993.218 66.9389 5
 -2 -12 -5 967.048 71.5018 9
 -2 12 -5 965.655 68.4722 6
 -2 12 -6 36.906 25.2953 7
 -2 -12 -6 55.1325 22.9918 9
 2 -12 6 35.4301 12.7165 10
 -2 12 -6 31.0534 27.4833 15
 2 12 6 43.5258 9.24459 12
 -2 -12 -6 63.2932 21.3852 14
 -2 -12 -6 34.5099 10.8004 5
 -2 12 -6 44.021 17.6021 6
 2 12 6 28.5704 16.7123 6
 -2 12 -7 410.782 45.7018 7
 -2 12 -7 478.402 38.5866 6
 -2 -12 -7 403.262 43.1802 9
 2 -12 7 513.269 36.8112 10
 -2 -12 -7 602.731 44.644 14
 2 12 7 464.183 33.4537 12
 2 12 7 516.788 39.5701 6
 -2 -12 -8 121.412 27.0988 9
 -2 12 -8 82.0699 28.0326 7
 2 12 8 118.753 20.9442 6
 -2 12 -8 116.559 20.5681 6
 2 -12 8 124.433 18.4313 10
 -2 12 -8 194.072 15.75 20
 2 -12 9 589.243 41.6576 10
 -2 -12 -9 485.031 48.3876 9
 -2 12 -9 506.616 52.6652 7
 -2 -12 -10 334.347 39.7676 14
 2 -12 10 352.331 30.0746 10
 -2 -12 -10 291.397 38.6631 9
 -2 12 -10 281.723 40.8606 7
 -2 -12 -11 10.5319 29.6089 14
 2 -12 11 49.7761 18.7667 10
 -2 12 -11 42.5912 19.769 6
 -2 -12 -11 35.5167 25.5665 9
 -2 12 -11 3.21894 30.8191 7
 -2 -12 -12 54.0437 30.7323 14
 2 -12 12 -10.1212 19.6424 10
 -2 12 -12 22.5201 18.5679 6
 -2 12 -12 43.9822 35.1698 7
 -2 -12 -13 620.487 59.5668 14
 -2 12 -13 701.693 68.4659 15
 2 -12 13 635.771 50.6752 10
 -2 12 -13 669.693 49.8497 6
 -2 12 -14 16.7511 38.3898 22
 -2 12 -14 19.5943 36.6373 15
 -2 -12 -14 3.29805 31.0068 14
 -2 12 -14 15.473 19.7615 6
 2 -12 14 18.8148 20.2259 10
 -2 -12 -15 358.375 46.7704 14
 -2 12 -15 358.52 51.7557 15
 -2 12 -15 348.746 51.6587 22
 2 -12 15 319.005 33.7073 10
 -2 12 -15 352.801 33.3638 6
 -2 12 -16 53.1045 39.2032 22
 -2 12 -16 42.4747 21.9901 6
 2 -12 16 -1.64267 22.2659 10
 -2 -12 -16 82.8277 37.1353 14
 -2 12 -16 64.0727 43.6468 15
 -2 12 -17 -9.10146 40.2484 22
 -2 -12 -17 3.93287 36.8561 14
 -2 12 -17 -26.701 40.7821 15
 -2 12 -17 -8.92624 20.9794 6
 2 -12 17 13.8865 23.0679 10
 -2 -12 -18 69.6594 39.7177 14
 -2 12 -18 76.3754 24.145 6
 2 -12 18 36.2326 25.1969 10
 -2 -14 19 42.5674 22.3083 10
 -2 -14 18 -10.5885 21.5112 10
 2 -14 -17 3.16757 34.9531 14
 -2 -14 17 40.6001 21.6488 10
 2 14 -16 -4.7302 46.3531 15
 2 -14 -16 -11.8495 32.6588 14
 2 14 -16 21.7183 21.215 6
 -2 -14 16 28.855 20.7941 10
 -2 -14 15 -6.48213 19.8816 10
 2 -14 -15 19.4299 29.5404 14
 2 14 -15 27.4439 43.4462 15
 -2 -14 14 153.615 22.3059 10
 2 14 -14 148.796 45.5483 15
 2 -14 -14 203.093 33.1753 14
 2 -14 -14 219.375 33.36 9
 2 14 -13 237.282 47.5604 15
 2 -14 -13 308.368 36.4074 14
 2 -14 -13 228.5 34.7998 9
 2 14 -13 328.747 48.1528 7
 -2 -14 13 263.071 25.809 10
 2 14 -13 187.081 26.9392 6
 2 14 -12 298.642 49.9445 15
 2 -14 -12 335.733 38.739 14
 2 14 -12 465.477 51.0513 7
 2 -14 -12 318.164 39.7789 9
 -2 -14 12 326.797 29.9036 10
 2 14 -12 344.809 32.0138 6
 -2 -14 11 3.97046 14.342 10
 2 14 -11 -26.5408 36.0137 15
 2 -14 -11 4.40891 23.6089 9
 2 14 -11 3.53843 36.5224 7
 2 -14 -11 -8.20448 26.4686 14
 2 14 -11 -6.16505 19.4677 6
 -2 -14 10 26.7349 15.0224 10
 2 14 -10 32.3615 37.0195 15
 2 14 -10 -22.9078 31.3356 7
 2 -14 -10 47.467 26.2319 9
 2 -14 -10 30.9502 26.5659 14
 2 14 -10 78.3757 19.8962 6
 2 14 -9 553.259 56.1438 15
 2 14 -9 595.774 53.2827 7
 2 14 -9 561.496 41.0942 6
 2 -14 -9 393.261 44.447 9
 -2 -14 9 498.29 38.2179 10
 -2 14 9 542.74 46.2963 6
 -2 -14 8 53.7882 13.3792 10
 2 14 -8 52.8679 30.8298 15
 2 -14 -8 29.5078 21.7757 9
 2 14 -8 97.6309 32.1535 7
 -2 14 8 69.2878 14.1605 12
 -2 14 8 46.614 24.4217 6
 2 14 -8 49.9666 19.63 6
 -2 -14 7 263.167 22.593 10
 2 14 -7 273.73 40.0213 15
 2 -14 -7 318.369 31.4345 9
 2 14 -7 306.476 38.2351 7
 -2 14 7 225.599 23.0107 12
 2 14 -7 313.662 27.9871 6
 -2 14 7 281.633 33.8488 6
 -2 -14 6 53.8692 11.1066 10
 2 14 -6 67.6181 27.9526 7
 2 -14 -6 4.42815 20.9206 9
 2 14 -6 43.9832 31.4257 15
 -2 14 6 25.4227 12.4136 12
 -2 14 6 17.0438 23.0906 6
 2 14 -6 16.7615 18.5215 6
 -2 -14 5 48.6941 10.0701 18
 2 -14 -5 23.3162 20.1513 9
 2 14 -5 47.7698 27.5506 7
 2 14 -5 26.0003 30.7199 15
 -2 -14 5 31.1093 10.4344 10
 2 14 -5 37.2668 16.6877 6
 -2 14 5 49.2538 24.9197 6
 2 14 -4 359.474 31.3512 6
 2 -14 -4 332.29 32.5593 9
 -2 -14 4 366.061 25.9581 18
 2 -14 -4 328.073 24.9046 10
 -2 -14 4 358.594 25.9334 10
 -2 14 4 381.37 37.0812 6
 -2 14 3 28.0829 21.3398 6
 2 14 -3 -1.01189 16.6616 6
 2 -14 -3 7.54475 19.3076 9
 2 -14 -3 18.9107 8.01411 10
 -2 -14 3 15.1591 9.08706 18
 -2 14 2 29.0035 22.3639 6
 2 14 -2 43.8844 17.5968 6
 2 -14 -2 37.6082 9.41259 10
 -2 -14 2 70.9249 9.88155 18
 2 -14 -1 23.5885 9.0282 10
 -2 -14 1 -4.00047 19.7633 9
 2 14 -1 12.9461 17.1421 6
 -2 14 1 -24.5744 21.1607 6
 -2 -14 0 28.8392 19.435 9
 -2 14 0 8.89268 21.2661 6
 2 14 0 25.2651 17.6705 6
 2 -14 0 23.3457 9.35368 10
 -2 -14 -1 24.9867 21.9981 9
 -2 14 -1 37.1248 20.6499 6
 2 14 1 1.18405 18.4727 6
 2 -14 1 10.6358 10.1355 10
 -2 -14 -2 340.978 32.4096 9
 -2 14 -2 301.442 30.8864 6
 2 14 2 281.969 28.9512 6
 2 -14 2 256.793 22.5428 10
 -2 -14 -3 11.8508 23.637 9
 -2 -14 -3 -33.216 23.5842 14
 2 14 3 26.1988 18.7808 6
 -2 14 -3 -1.36431 21.034 6
 2 -14 3 15.831 11.4596 10
 -2 -14 -4 -7.34112 22.7505 9
 2 -14 4 12.4332 11.3685 10
 -2 -14 -4 13.8548 23.1778 14
 2 14 4 2.77407 18.7642 6
 -2 14 -4 16.3016 20.5398 6
 -2 -14 -5 210.022 30.8739 9
 -2 14 -5 227.391 36.1842 7
 2 -14 5 199.732 20.9816 10
 -2 14 -5 243.499 39.3389 15
 -2 -14 -5 273.252 33.1852 14
 -2 14 -5 251.826 27.4093 6
 2 14 5 223.55 27.1181 6
 -2 14 -6 289.583 37.3152 7
 -2 -14 -6 222.105 32.913 9
 2 -14 6 212.79 21.1412 10
 -2 14 -6 210.612 38.8534 15
 -2 -14 -6 234.21 32.093 14
 -2 14 -6 181.759 26.2097 6
 2 14 6 202.198 27.1546 6
 -2 -14 -7 -4.13274 24.9195 14
 -2 14 -7 44.3563 31.6559 15
 2 -14 7 16.7932 13.7226 10
 -2 14 -7 -30.9547 19.8213 6
 -2 14 -7 -2.91897 30.8014 7
 -2 -14 -7 29.6763 28.0688 9
 -2 14 -8 6.64004 34.1327 15
 -2 -14 -8 17.8525 26.3152 14
 2 -14 8 43.6831 14.9477 10
 -2 14 -8 75.0422 33.6545 7
 -2 -14 -8 68.8351 29.7071 9
 -2 14 -8 33.2038 21.3569 6
 2 -14 9 298.593 26.6447 10
 -2 -14 -9 346.072 40.3734 9
 -2 14 -9 277.367 42.3429 7
 -2 14 -9 245.445 31.7007 6
 2 -14 10 307.529 28.1046 10
 -2 -14 -10 252.237 40.487 9
 -2 14 -10 334.069 45.1926 7
 -2 -14 -11 75.771 34.781 14
 2 -14 11 94.8882 19.219 10
 -2 -14 -11 96.1564 31.359 9
 -2 14 -11 128.352 37.8584 7
 -2 -14 -12 154.056 37.7035 14
 2 -14 12 175.787 23.0539 10
 -2 14 -12 138.253 43.3523 7
 -2 -14 -13 163.064 38.1578 14
 2 -14 13 119.621 22.0357 10
 -2 14 -13 63.4114 24.6429 6
 -2 14 -13 74.1599 40.6825 7
 -2 14 -14 101.813 44.9684 22
 -2 14 -14 152.779 25.972 6
 -2 -14 -14 133.686 38.5345 14
 2 -14 14 94.8529 23.472 10
 -2 -14 -15 691.798 68.281 14
 2 -14 15 755.513 55.8772 10
 -2 14 -15 623.197 73.8283 22
 2 -14 16 26.7698 23.686 10
 2 -16 -14 287.468 38.9269 9
 2 -16 -13 10.9418 30.3865 9
 2 16 -12 221.448 50.6372 15
 2 -16 -12 225.263 37.589 14
 2 -16 -12 325.41 38.4683 9
 2 16 -12 293.377 49.1856 7
 2 -16 -11 13.9136 29.5883 14
 2 16 -11 12.602 40.8831 15
 2 16 -11 30.1034 39.229 7
 2 -16 -11 17.2003 27.611 9
 2 16 -11 48.475 22.4283 6
 2 16 -10 54.5503 43.2127 15
 2 -16 -10 115.132 29.2585 9
 2 16 -10 21.2104 36.7337 7
 2 16 -10 82.2084 23.4305 6
 2 16 -9 102.632 40.7305 15
 2 16 -9 56.4404 35.1675 7
 2 -16 -9 28.1159 26.8687 9
 2 16 -9 71.0676 22.1707 6
 2 16 -8 259.095 45.3582 15
 2 16 -8 282.385 42.7588 7
 2 -16 -8 298.529 35.2301 9
 2 -16 -8 355.777 37.3726 14
 2 16 -8 262.963 30.2296 6
 2 16 -7 145.511 39.5955 15
 2 -16 -7 183.302 28.1547 9
 2 16 -7 143.741 36.715 7
 2 -16 -7 164.99 30.6099 14
 2 16 -7 136.187 25.0043 6
 -2 16 7 125.103 31.0126 6
 2 16 -6 3.06535 33.5848 15
 2 -16 -6 55.8873 25.5458 9
 2 16 -6 16.486 31.3444 7
 2 16 -6 6.32087 19.5199 6
 -2 16 6 -16.913 25.5475 6
 2 16 -5 92.2711 34.0929 15
 2 -16 -5 -11.566 23.871 9
 2 16 -5 34.2407 31.8849 7
 -2 16 5 -12.5473 26.5778 6
 2 16 -5 27.8922 20.6835 6
 2 16 -4 267.528 40.5394 15
 -2 16 4 283.228 35.696 6
 2 16 -4 224.838 29.6027 6
 2 -16 -4 307.889 32.3386 9
 2 16 -4 288.308 39.3355 7
 -2 16 3 315.533 35.6889 6
 2 16 -3 256.464 30.368 6
 2 -16 -3 352.49 33.1447 9
 2 16 -2 259.395 28.9711 6
 -2 16 2 215.372 33.4861 6
 -2 -16 2 225.431 31.0945 9
 2 -16 -2 257.466 30.4997 9
 2 16 -1 32.2798 21.382 6
 -2 16 1 29.5494 26.2593 6
 -2 -16 1 36.9743 23.4478 9
 2 -16 -1 45.1761 23.1557 9
 -2 16 0 159.262 29.8908 6
 2 16 0 180.545 26.056 6
 -2 -16 0 152.77 28.5108 9
 -2 -16 -1 365.688 38.9189 9
 2 16 1 378.093 36.7181 6
 -2 16 -1 410.191 40.0963 6
 -2 -16 -1 372.548 38.6652 14
 -2 -16 -2 54.3206 27.4762 9
 -2 16 -2 10.5519 23.9302 6
 2 16 2 24.576 21.781 6
 -2 -16 -2 70.9316 25.7155 14
 -2 -16 -3 61.077 26.2421 9
 -2 -16 -3 37.6228 26.1584 14
 2 16 3 7.94155 22.9251 6
 -2 16 -3 42.4887 25.075 6
 -2 16 -4 89.4593 35.9318 15
 -2 16 -4 159.354 35.7946 7
 -2 -16 -4 85.0998 27.7919 9
 -2 -16 -4 119.206 27.9608 14
 -2 16 -4 33.7696 26.4816 6
 2 16 4 82.9989 24.0221 6
 -2 16 -5 178.059 38.3103 15
 -2 16 -5 153.941 36.9704 7
 -2 -16 -5 184.781 33.7062 9
 -2 -16 -5 127.372 32.2369 14
 -2 16 -5 136.032 28.6303 6
 -2 16 -6 49.0585 35.961 15
 -2 -16 -6 109.169 30.8884 14
 -2 -16 -6 40.1272 28.2017 9
 -2 16 -6 84.6715 36.9882 7
 -2 16 -6 103.082 26.6169 6
 -2 -16 -7 14.0802 30.0206 14
 -2 16 -7 20.9363 38.7448 15
 -2 -16 -7 35.4618 30.4801 9
 -2 16 -7 28.9715 35.2641 7
 -2 16 -7 64.3052 26.2487 6
 -2 16 -8 65.9547 40.8404 15
 -2 -16 -8 42.5805 32.0889 14
 -2 16 -8 67.8362 36.7169 7
 -2 -16 -8 81.7269 32.27 9
 -2 16 -8 32.7215 26.1515 6
 -2 -16 -9 267.559 40.4388 14
 -2 16 -9 236.548 46.2225 15
 -2 16 -9 227.647 45.5314 7
 -2 -16 -9 205.025 37.9556 9
 -2 16 -9 215.506 32.52 6
 -2 16 -10 620.318 70.5219 15
 -2 16 -10 635.298 54.4951 6
 -2 -16 -10 673.428 61.5847 9
 -2 16 -10 684.604 66.8988 7
 -2 -16 -11 102.529 34.9899 9
 2 -18 -7 283.515 37.0432 9
 2 -18 -6 56.4654 29.3783 9
 2 18 -5 51.0739 25.8573 6
 2 -18 -5 13.7195 26.9466 9
 2 18 -5 -17.0976 33.467 7
 2 18 -4 18.1478 25.0206 6
 -2 18 4 -38.6269 28.7728 6
 2 -18 -4 3.71872 25.5419 9
 -2 -18 3 272.416 36.0821 14
 2 18 -3 290.947 34.6073 6
 -2 18 3 323.362 39.8277 6
 2 18 -3 395.07 42.4764 7
 2 -18 -3 266.971 34.9143 9
 -2 -18 2 5.31053 25.5776 14
 -2 18 2 93.4024 30.591 6
 2 18 -2 32.3221 24.6698 6
 2 -18 -2 1.69938 25.1451 9
 -2 -18 1 23.5812 26.1283 14
 2 18 -1 22.6313 24.9337 6
 -2 18 1 58.9452 29.5175 6
 2 -18 -1 -1.63658 24.0407 9
 -2 18 0 6.3577 28.3726 6
 2 18 0 10.5833 25.4478 6
 -2 -18 0 31.8731 26.7014 14
 -2 18 -1 302.5 36.4351 6
 2 18 1 287.386 33.9939 6
 -2 -18 -1 259.604 35.9945 14
 -2 18 -2 -4.15153 28.2894 6
 3 1 -27 47.2144 37.0625 22
 -3 -1 26 39.4228 29.212 16
 -3 -1 26 39.8048 26.6838 10
 -3 1 26 88.4267 26.2166 10
 3 1 -26 29.2276 35.6592 22
 -3 -1 25 48.27 27.1692 16
 -3 1 25 19.1138 25.009 16
 -3 -1 25 52.3547 26.9751 10
 -3 1 25 46.6355 24.0975 10
 3 1 -25 77.7761 33.2373 22
 -3 1 24 4.12558 23.7903 16
 -3 -1 24 -2.37821 26.8761 16
 -3 -1 24 21.733 23.6282 10
 -3 1 24 12.3744 22.2276 10
 3 1 -24 5.94148 30.5301 22
 -3 -1 23 216.943 31.386 16
 -3 1 23 128.284 26.9618 16
 -3 -1 23 169.38 28.1575 10
 -3 1 23 173.673 26.3982 10
 3 -1 -23 180.563 33.4712 22
 3 1 -23 251.84 35.8853 22
 -3 -1 22 313.58 36.7799 16
 -3 1 22 252.754 32.7496 16
 -3 -1 22 326.252 32.9761 10
 -3 1 22 313.617 31.5508 10
 3 1 -22 306.805 38.168 22
 3 -1 -22 311.478 38.2982 22
 -3 -1 21 653.261 57.2434 16
 -3 1 21 714.676 55.6666 16
 -3 -1 21 656.652 54.3349 10
 -3 1 21 657.371 53.2582 10
 3 -1 -21 684.764 57.5994 22
 -3 -1 20 200.959 28.8679 16
 -3 1 20 147.673 25.0687 16
 -3 1 20 159.853 24.5404 10
 -3 -1 20 171.297 25.0981 10
 3 1 -20 200.379 31.262 22
 3 -1 -20 179.382 27.9174 22
 -3 -1 19 12.1422 22.7962 16
 -3 1 19 18.9022 18.4254 16
 -3 1 19 14.3606 17.8613 10
 -3 -1 19 15.3068 18.9324 10
 3 1 -19 6.74766 23.1286 22
 3 -1 -19 14.3051 21.9959 22
 -3 1 18 410.377 36.7239 16
 -3 -1 18 434.911 39.9198 16
 3 -1 -18 496.603 39.1796 22
 3 1 -18 400.627 39.3608 22
 -3 1 18 400.835 34.2402 10
 -3 -1 18 394.017 35.2103 10
 3 -1 -17 1174.68 74.5334 14
 -3 -1 17 1175.08 78.7459 16
 -3 1 17 952.756 75.6891 16
 3 -1 -17 1214.51 78.3829 22
 3 1 -17 1071.36 77.9034 22
 -3 -1 17 1047.11 74.7446 10
 -3 1 17 969.591 74.1602 10
 3 -1 -16 1297.4 87.6459 14
 -3 1 16 1185.85 89.0897 16
 -3 -1 16 1500.23 92.1542 16
 3 1 -16 1409.92 91.5454 22
 3 -1 -16 1372.27 90.832 22
 -3 1 16 1202.9 87.279 10
 -3 -1 16 1241.61 87.7762 10
 3 -1 -15 -7.03509 11.6711 14
 -3 -1 15 12.8886 17.2902 16
 -3 1 15 2.77036 14.679 16
 3 1 -15 8.3309 16.6869 22
 3 -1 -15 14.9579 13.6688 22
 -3 -1 15 -20.3227 12.8259 10
 -3 1 15 16.4575 13.2106 10
 3 -1 -14 1173.04 76.2446 14
 -3 -1 14 1169.29 73.7481 14
 -3 -1 14 1173 79.5417 16
 -3 1 14 1056.84 78.2079 16
 3 -1 -14 1173.44 78.5825 22
 3 1 -14 1142.39 79.6388 22
 -3 1 14 1042.38 76.033 10
 -3 -1 14 1047.23 76.3139 10
 -3 -1 13 7467.71 481.394 14
 3 -1 -13 7708.72 483.515 14
 -3 -1 13 7627.96 486.072 16
 -3 1 13 7397.97 485.042 16
 3 1 -13 7819.58 486.025 22
 3 -1 -13 7571.59 485.112 22
 -3 -1 13 7286.9 483.477 10
 -3 1 13 7400.08 483.306 10
 3 1 -12 60.297 13.8665 22
 3 -1 -12 62.9864 12.3467 22
 3 -1 -12 63.4762 10.1203 14
 -3 -1 12 56.6655 6.40211 14
 -3 -1 12 68.2262 14.2418 16
 -3 1 12 54.0158 13.9086 16
 3 -1 -12 59.7481 9.2394 3
 -3 1 12 62.5432 11.302 10
 -3 -1 12 36.7865 10.8488 10
 3 -1 -11 3143.78 203.864 22
 3 1 -11 3131.86 204.455 22
 3 -1 -11 3412.5 202.455 14
 -3 -1 11 3041.87 200.777 14
 -3 -1 11 3261 204.947 16
 -3 1 11 3082.34 204.074 16
 3 -1 -11 3107.32 202.684 3
 -3 -1 11 3084.98 202.618 10
 -3 1 11 3028.11 202.487 10
 3 1 -10 -5.07235 9.68799 22
 3 -1 -10 7.74478 8.63985 22
 -3 -1 10 2.64628 3.41208 14
 -3 -1 10 2.16331 10.4107 16
 3 -1 -10 -4.14368 5.90852 14
 -3 1 10 9.43502 10.1896 16
 3 1 -10 13.1484 7.26921 3
 3 -1 -10 -1.33284 5.9676 3
 -3 1 10 1.16246 7.56627 10
 3 -1 -9 2489.51 166.518 22
 3 1 -9 2724.95 167.483 22
 -3 -1 9 2463.27 164.249 14
 3 -1 -9 2669 165.314 14
 -3 1 9 2490.33 166.986 16
 3 1 -9 2717.42 166.655 3
 3 -1 -9 2526.08 166.028 3
 -3 1 9 2619.7 165.762 10
 3 -1 -8 1852.37 107.511 22
 -3 -1 8 1546.72 105.133 14
 3 -1 -8 1567.55 105.884 14
 3 -1 -8 1715.18 107.892 16
 -3 1 8 1694.16 107.957 16
 3 -1 -8 1659.64 106.947 3
 -3 1 8 1779.67 107.496 3
 3 1 -8 1840.51 107.621 3
 -3 1 8 1583.74 106.556 10
 3 -1 -7 40.808 6.6632 22
 -3 1 7 35.4872 7.87457 16
 3 -1 -7 53.6694 5.14695 14
 -3 -1 7 45.9544 3.70751 14
 3 -1 -7 35.6005 7.74409 16
 -3 1 7 29.0104 6.6154 3
 -3 1 7 53.1617 6.8546 10
 3 -1 -6 2679.69 189.419 22
 -3 1 6 2863.94 190.189 16
 -3 1 6 3096.3 188.469 9
 -3 1 6 3057.02 190.074 3
 -3 1 6 2743.23 189.255 10
 3 -1 -5 1196.08 71.33 22
 -3 1 5 1104.67 72.1285 16
 -3 -1 5 943.128 70.9587 8
 3 1 -5 1144.79 72.6636 15
 -3 1 5 1175.29 72.1286 3
 3 1 -5 1072.19 71.1768 10
 -3 1 5 1161.51 71.3706 10
 -3 1 4 6780.24 447.442 16
 3 1 -4 7541.49 447.739 15
 -3 -1 4 6786.13 446.706 8
 3 -1 -4 7101.17 446.473 22
 -3 1 4 6846.27 446.742 10
 3 1 -4 6924.05 446.609 10
 -3 -1 3 839.154 57.1436 15
 3 1 -3 802.447 57.0065 8
 3 1 -3 956.443 56.7794 10
 -3 -1 2 941.006 59.6496 20
 -3 1 2 982.992 59.6309 5
 3 -1 -2 964.249 59.5484 5
 3 1 -2 902.886 59.5696 14
 -3 -1 2 860.573 59.6101 15
 3 1 -2 887.621 59.4252 10
 -3 -1 1 52.4792 4.47566 20
 3 -1 -1 48.668 4.05105 22
 -3 1 1 48.9556 4.11659 22
 3 -1 0 4472.01 288.619 22
 3 -1 0 4569.78 288.112 18
 3 -1 0 4381.12 288.115 4
 -3 -1 0 4404.97 288.301 3
 3 1 0 4675.17 288.375 3
 3 -1 1 1776.41 114.11 6
 3 -1 1 1684.21 114.609 8
 3 1 1 1651.07 114.312 1
 -3 1 -1 1809.71 114.523 15
 3 -1 1 1822.88 114.791 20
 3 -1 1 1792.67 114.975 22
 3 1 1 1836.71 113.948 10
 -3 -1 -2 1380.31 89.1716 5
 -3 1 -2 1561.04 88.4759 2
 3 -1 2 1367.66 89.3248 22
 3 -1 2 1318.5 88.8786 20
 -3 -1 -2 1284.44 89.4403 19
 3 -1 2 1517.66 88.1294 6
 -3 1 -2 1350.92 88.832 7
 -3 1 -2 1309.89 88.2208 6
 3 -1 2 1328.79 88.5972 15
 -3 1 -2 1341.61 88.8875 15
 -3 1 -2 1438.43 89.4477 13
 3 -1 2 1324.75 89.1554 13
 -3 -1 -2 1292.34 88.0953 10
 3 -1 2 1389.51 88.3809 10
 3 1 2 1295.51 88.0894 10
 3 1 3 143.738 11.6942 5
 3 -1 3 181.702 11.8067 20
 -3 1 -3 144.205 11.736 20
 -3 -1 -3 148.568 12.8405 19
 3 1 3 156.027 12.1018 19
 3 1 3 164.054 10.55 16
 -3 1 -3 154.954 10.7407 6
 -3 1 -3 137.84 11.9849 7
 3 -1 3 136.344 11.5497 7
 3 -1 3 137.004 11.5881 15
 -3 1 -3 153.151 12.1981 15
 3 1 3 148.987 11.5009 11
 3 -1 3 139.572 11.9409 13
 -3 1 -3 164.06 11.3539 11
 3 -1 3 161.335 11.2246 10
 3 1 3 148.653 10.8529 10
 -3 -1 -3 144.249 10.7611 10
 3 1 4 5825.76 411.349 5
 3 1 4 6833.89 410.816 2
 3 1 4 5931.34 411.502 19
 3 -1 4 6623.45 411.475 20
 3 1 4 6505.38 410.645 16
 3 -1 4 6293.78 411.383 7
 -3 1 -4 6358.03 410.51 6
 3 1 4 5968.28 411.734 14
 3 -1 4 6527.43 412.269 14
 -3 1 -4 6079.27 411.967 15
 3 -1 4 6253.24 411.471 15
 3 -1 4 6892.97 411.858 13
 3 1 4 7010.21 411.291 11
 -3 1 -4 6390.8 410.808 11
 3 1 4 6326.08 410.704 10
 3 -1 4 6442.08 410.922 10
 -3 -1 -4 6356.61 410.655 10
 -3 1 -5 20.0107 8.71658 22
 3 -1 5 21.7509 4.85785 20
 3 1 5 21.9298 4.66107 16
 3 1 5 17.0303 5.60485 19
 -3 1 -5 15.7349 4.35931 6
 3 -1 5 20.1887 6.01937 7
 -3 -1 -5 12.3745 7.1333 14
 3 1 5 28.2201 5.98802 14
 3 -1 5 17.2619 6.05209 15
 3 -1 5 19.6814 6.61281 14
 -3 1 -5 16.4828 7.17938 15
 3 -1 5 22.5984 5.69523 13
 -3 -1 -5 19.1217 4.41572 10
 3 -1 5 21.3709 5.45729 10
 3 1 5 14.216 4.90603 10
 -3 -1 -6 560.765 39.1443 22
 3 -1 6 565.548 37.0262 20
 3 1 6 553.828 37.0656 19
 -3 1 -6 536.77 39.2707 22
 3 1 6 541.188 36.4323 16
 3 -1 6 515.305 37.1637 7
 3 -1 6 521.632 37.3812 15
 3 1 6 571.33 38.2302 15
 -3 -1 -6 612.899 38.8702 14
 3 1 6 495.036 36.9007 14
 -3 1 -6 553.477 38.4158 15
 3 -1 6 581.713 37.9002 14
 3 -1 6 471.983 35.941 11
 3 -1 6 502.624 36.7058 13
 3 1 6 535.168 36.2531 10
 -3 -1 -6 574.808 36.0424 10
 3 -1 6 552.962 36.6138 10
 -3 -1 -7 18.4999 10.2239 22
 -3 1 -7 11.2932 10.343 22
 3 -1 7 23.6434 7.16913 20
 3 1 7 9.29796 6.42601 19
 3 1 7 13.4451 6.40941 16
 3 -1 7 21.5696 6.96362 7
 3 -1 7 1.48177 7.26131 14
 -3 -1 -7 15.7519 9.86797 14
 3 1 7 16.3218 8.43893 15
 3 1 7 12.2937 6.93247 14
 3 -1 7 26.2459 7.94753 15
 3 -1 7 13.1242 6.1626 13
 3 1 7 19.6523 6.62806 10
 3 -1 7 18.2591 7.09215 10
 3 -1 7 17.1752 5.23042 11
 -3 -1 -7 22.3803 5.76842 10
 -3 -1 -8 917.346 58.0086 3
 3 1 8 813.473 59.2819 16
 -3 1 -8 941.068 62.6932 22
 3 -1 8 962.048 59.6742 20
 3 1 8 824.338 59.2892 19
 -3 -1 -8 910.703 62.1648 22
 3 -1 8 959.844 60.2994 14
 3 1 8 957.041 61.3718 15
 -3 -1 -8 951.52 61.9728 14
 3 -1 8 720.605 58.9963 13
 3 -1 8 883.414 58.5581 11
 3 1 8 864.193 58.9118 10
 3 -1 8 930.031 59.4041 10
 -3 -1 -9 3702.54 231.788 3
 3 1 9 3651.82 233.15 16
 3 1 9 3565.96 233.003 19
 -3 -1 -9 3929.45 236.229 22
 -3 1 -9 3806.29 236.289 22
 -3 -1 -9 3449.07 235.287 14
 3 -1 9 3069.02 232.418 13
 3 -1 9 3644.64 232.112 11
 3 1 9 3733.25 232.7 10
 3 -1 9 3678.87 232.916 10
 -3 -1 -10 160.115 12.9844 3
 3 1 10 176.964 16.0113 16
 3 1 10 123.213 14.6376 19
 -3 -1 -10 175.847 20.4073 22
 -3 1 -10 209.236 21.967 22
 -3 -1 -10 216.031 20.2165 14
 3 -1 10 179.715 14.1132 11
 3 -1 10 176.917 14.9716 13
 3 -1 10 162.668 16.6313 10
 3 1 10 166.006 15.5336 10
 -3 -1 -11 2650.28 170.079 3
 3 1 11 2638.64 171.869 16
 3 1 11 2493.49 171.212 19
 -3 -1 -11 2966.26 175.726 22
 -3 1 -11 2736.63 175.804 22
 -3 -1 -11 3058.78 175.188 14
 3 -1 11 2713.51 170.428 11
 3 -1 11 2347.01 170.544 13
 3 -1 11 2654.58 171.539 10
 3 1 11 2574.81 171.106 10
 -3 -1 -12 17.3952 5.89988 3
 3 1 12 22.3303 11.2579 16
 -3 -1 -12 27.8114 17.9711 22
 -3 1 -12 41.8517 18.6368 22
 -3 -1 -12 18.7016 15.2362 14
 3 -1 12 32.4593 8.40729 13
 3 -1 12 28.4757 7.56034 11
 3 1 12 13.8848 10.8576 10
 3 -1 12 45.1752 12.361 10
 -3 -1 -13 315.201 22.4214 3
 -3 -1 -13 351.057 31.9031 22
 -3 1 -13 321.782 31.9637 22
 3 -1 13 272.366 22.9031 11
 3 1 13 327.582 25.5924 10
 3 -1 13 308.313 26.1112 10
 3 1 13 288.413 26.0431 16
 -3 -1 -14 776.234 54.9641 3
 3 1 14 863.748 58.234 16
 3 -1 14 941.272 60.1054 16
 -3 -1 -14 851.826 62.8526 22
 -3 1 -14 823.168 62.9223 22
 3 1 14 868.171 56.9284 13
 3 -1 14 753.494 57.4529 10
 3 1 14 790.288 57.3614 10
 -3 -1 -15 243.425 18.7195 3
 -3 -1 -15 230.163 30.8215 22
 -3 1 -15 255.455 31.4946 22
 3 -1 15 189.747 25.0819 16
 3 1 15 237.662 20.5296 13
 3 1 15 256.483 23.6631 16
 3 -1 15 227.517 23.7397 10
 3 1 15 244.359 23.4641 10
 3 1 16 1052.74 78.2857 16
 3 -1 16 1254.94 80.44 16
 3 -1 16 1145.23 78.731 10
 3 1 16 1067.7 77.7111 10
 -3 1 -16 1256.94 86.2692 22
 3 -1 17 210.162 25.5314 16
 3 1 17 173.943 21.9959 16
 -3 1 -17 186.795 30.7956 22
 3 -1 17 186.062 24.4356 10
 3 1 17 170.699 22.2936 10
 3 -1 18 204.223 27.4771 16
 3 1 18 167.452 23.2464 16
 -3 1 -18 195.643 33.7452 22
 3 1 18 206.264 25.4722 10
 3 -1 18 163.29 25.3035 10
 -3 1 -18 247.689 18.7404 6
 3 -1 19 488.478 44.4125 16
 3 1 19 448.599 41.3456 16
 -3 1 -19 569.597 53.7581 22
 3 1 19 470.482 41.5462 10
 3 -1 19 516.013 43.3041 10
 -3 1 -19 586.757 37.3711 6
 3 -1 20 -1.83261 20.4319 16
 3 -1 20 -14.7153 21.7452 10
 3 1 20 2.67897 21.2215 10
 -3 1 -20 6.16791 29.6032 22
 3 1 21 -22.548 20.6685 10
 3 -1 21 4.62808 21.9065 10
 -3 1 -21 9.73485 33.3451 22
 3 1 22 4.44602 22.7061 10
 3 -1 22 8.08109 24.1467 10
 -3 1 -22 6.81456 34.612 22
 3 1 23 27.9948 23.3054 10
 3 -1 23 63.9161 25.5788 10
 3 1 24 -24.3584 23.8686 10
 3 -1 24 12.2365 24.9106 10
 -3 -3 27 81.3271 33.2872 16
 -3 -3 26 475.665 48.8488 16
 -3 3 26 394.717 39.3865 10
 3 3 -26 415.107 52.7543 22
 -3 -3 25 68.3199 33.1245 16
 -3 -3 25 26.5491 27.2209 10
 -3 3 25 85.761 23.8559 10
 3 3 -25 68.3177 36.8785 22
 -3 3 24 -5.5702 21.962 16
 -3 -3 24 -11.1767 30.1886 16
 -3 -3 24 3.62243 25.2058 10
 -3 3 24 -17.3401 21.7454 10
 3 3 -24 -58.7778 34.9109 22
 -3 3 23 70.3709 23.9488 16
 -3 -3 23 106.142 31.6286 16
 -3 3 23 57.9398 21.5659 10
 -3 -3 23 25.9288 25.4299 10
 3 3 -23 75.1866 32.5057 22
 -3 -3 22 375.689 43.0692 16
 -3 3 22 370.794 36.7792 16
 3 3 -22 409.68 45.7491 22
 -3 -3 22 377.881 37.991 10
 -3 3 22 388.037 34.5576 10
 -3 -3 21 63.0012 28.3797 16
 -3 3 21 52.3779 21.535 16
 3 3 -21 70.7949 28.3862 22
 -3 3 21 47.2375 18.8976 10
 -3 -3 21 18.6177 22.4234 10
 3 -3 -21 98.1603 22.2506 14
 -3 3 20 210.405 26.6769 16
 3 3 -20 192.768 33.912 22
 -3 3 20 221.793 25.6502 10
 -3 -3 20 178.215 32.4191 16
 3 -3 -20 262.109 27.9069 14
 -3 3 19 43.3108 17.6947 16
 -3 -3 19 87.1516 27.1003 16
 3 -3 -19 50.9892 18.2778 14
 3 3 -19 52.7849 26.4813 22
 -3 3 19 37.8181 16.8429 10
 -3 -3 18 2571.71 155.449 16
 -3 3 18 2241.35 150.609 16
 -3 -3 18 2111.94 145.017 8
 3 -3 -18 2602.33 151.323 14
 3 3 -18 2690.17 156.332 22
 -3 3 18 2360.59 148.932 10
 3 -3 -17 1.42067 14.7301 14
 -3 -3 17 2.06894 23.4197 16
 -3 3 17 5.58465 16.357 16
 3 3 -17 -22.079 22.738 22
 -3 -3 17 2.86441 4.37291 11
 -3 3 17 3.93582 15.303 10
 3 3 -16 409.127 39.6512 22
 -3 3 16 423.293 34.8485 16
 3 -3 -16 511.55 35.1102 14
 -3 -3 16 405.292 27.8895 11
 -3 3 16 430.13 33.1619 10
 3 3 -15 -19.088 17.4425 22
 -3 3 15 2.48548 14.1723 16
 -3 3 15 7.4833 7.28246 9
 -3 -3 15 -6.99345 6.06573 14
 3 -3 -15 17.6173 13.3444 14
 -3 -3 15 -1.30098 3.76514 11
 -3 3 15 1.71164 13.2303 10
 -3 3 14 316.397 28.005 16
 -3 -3 14 313.186 22.1451 8
 -3 3 14 309.411 23.4753 9
 3 -3 -14 365.126 27.9278 14
 -3 -3 14 342.018 23.2435 14
 3 3 -14 394.596 32.8456 22
 -3 3 14 339.768 26.1643 10
 -3 3 13 81.7729 15.1517 16
 -3 3 13 89.8529 9.66726 9
 -3 -3 13 94.2863 7.87718 8
 3 -3 -13 119.518 14.1852 14
 -3 -3 13 104.2 9.49929 14
 3 3 -13 103.494 19.7181 22
 -3 3 13 100.092 13.5064 10
 -3 3 12 574.134 39.2574 16
 -3 -3 12 527.663 34.3252 8
 3 3 -12 633.067 43.8258 15
 -3 -3 12 561.146 35.5052 14
 3 -3 -12 556.748 37.7586 14
 -3 3 12 503.907 37.1273 10
 -3 3 12 595.957 38.549 3
 -3 3 11 73.2594 10.5413 3
 -3 3 11 53.9456 9.91491 22
 -3 3 11 57.9009 12.6308 16
 -3 3 11 53.6596 6.71258 9
 3 -3 -11 58.1042 9.60706 14
 -3 -3 11 57.0011 7.05489 14
 3 3 -11 46.9316 15.8275 15
 3 -3 -11 55.626 8.68516 6
 -3 -3 11 35.7758 10.6186 10
 -3 3 11 45.4982 9.62529 10
 -3 3 10 6.31219 8.09282 3
 -3 3 10 20.7682 7.72788 22
 -3 3 10 11.3931 9.47952 16
 -3 3 10 10.4226 4.62369 9
 -3 -3 10 17.6321 5.17892 14
 3 3 -10 30.7954 13.4611 15
 3 -3 -10 7.28493 7.60188 14
 3 -3 -10 10.8966 6.51847 6
 -3 3 10 8.4184 7.6915 10
 -3 -3 10 13.6863 8.59789 10
 -3 3 9 2855.4 174.578 3
 -3 3 9 2467.51 173.972 22
 3 -3 -9 2925.52 175.281 16
 -3 3 9 2684.42 174.698 16
 -3 3 9 2511.49 172.291 9
 3 3 -9 2777.85 176.65 15
 3 -3 -9 3008.17 173.776 14
 3 -3 -9 2582.5 173.417 6
 -3 -3 9 2725.4 173.84 10
 -3 3 9 2680.15 173.422 10
 -3 3 8 11260 724.048 22
 -3 3 8 11064.3 724.71 16
 3 -3 -8 11869.8 725.044 16
 -3 3 8 11351.7 722.606 9
 3 3 -8 11894.4 726.354 15
 -3 -3 8 11263.9 723.882 10
 -3 3 8 11090 723.53 10
 3 3 -8 11275.8 723.216 10
 3 -3 -8 11593.8 723.662 10
 3 -3 -8 10588.5 723.648 6
 -3 -3 7 166.087 15.5329 4
 3 -3 -7 184.087 15.7809 6
 -3 3 7 247.988 16.3038 22
 3 -3 -7 205.405 15.8403 21
 3 -3 -7 238.985 17.3361 16
 -3 -3 7 221.312 16.4808 7
 3 -3 -7 202.435 15.3968 9
 3 3 -7 187.867 18.4872 15
 -3 -3 7 208.294 13.9884 11
 -3 3 7 221.903 16.0285 10
 3 3 -7 215.355 15.4204 10
 -3 -3 7 230.239 16.3409 10
 3 -3 -7 224.211 15.9648 10
 3 -3 -6 1894.92 128.471 6
 -3 -3 6 1841.9 128.396 4
 -3 3 6 2222.29 128.643 22
 3 -3 -6 2039.43 128.006 21
 3 -3 -6 2015.72 129.491 16
 3 3 -6 1958.29 127.48 8
 -3 -3 6 1866.23 128.708 7
 3 -3 -6 2096.36 127.957 9
 3 3 -6 2091.92 130.266 15
 -3 3 6 1696.56 128.516 12
 -3 -3 6 1972.88 127.241 11
 -3 -3 6 2005.39 128.394 10
 3 3 -6 2012.01 127.908 10
 3 -3 -6 2049.63 128.358 10
 3 -3 -5 39.4402 5.12051 10
 -3 -3 5 26.3789 4.91286 10
 3 3 -5 24.2588 4.1386 10
 3 -3 -5 35.7391 7.07989 16
 3 3 -5 32.7728 7.87895 15
 -3 -3 5 19.4143 5.66518 15
 -3 3 5 32.8222 6.79143 6
 -3 -3 5 27.4352 4.99329 4
 3 -3 -5 25.187 5.31947 6
 -3 3 5 33.1993 5.93365 12
 3 -3 -5 29.3608 4.38876 9
 3 3 -5 32.8739 7.1746 7
 -3 -3 5 32.0671 5.7595 7
 -3 3 4 27507.7 1647.7 6
 3 3 -4 27719.9 1647.19 4
 3 -3 -4 23710.7 1646.89 6
 -3 -3 4 23602.6 1646.79 4
 3 3 -4 27410.3 1647.65 7
 -3 3 4 26428.3 1646.41 21
 3 3 -4 27266.5 1647.76 15
 3 3 -4 22643.3 1646.42 11
 3 -3 -4 26542.8 1647.12 12
 -3 3 4 26826.1 1647.01 12
 -3 -3 4 26109 1646.6 10
 3 3 -4 26196.3 1646.29 10
 -3 -3 3 4173.82 258.612 10
 3 3 -3 4091.63 258.348 10
 3 3 -3 4588.02 259.811 15
 3 3 -3 3344.75 258.686 11
 -3 3 3 4054.53 259.098 12
 -3 3 3 4253.63 259.795 6
 3 -3 -3 3902.03 259.028 6
 3 3 -3 4024.95 259.164 4
 3 3 -3 4337.66 259.541 7
 3 3 -2 86.7582 7.37999 11
 -3 3 2 82.8918 7.61653 12
 -3 -3 2 88.3549 6.26516 10
 3 3 -2 84.1741 6.07031 10
 3 -3 -1 99.1686 6.95598 17
 3 3 -1 84.8979 6.86306 17
 -3 -3 1 94.695 8.38814 9
 -3 -3 1 92.9996 8.0414 14
 -3 3 1 99.1149 8.15 12
 3 3 -1 92.3648 7.08215 1
 3 -3 -1 93.8312 7.10935 1
 -3 3 0 7708.63 527.264 17
 -3 -3 0 8622.91 527.847 18
 -3 -3 0 8412.79 527.358 17
 3 -3 0 8006.17 527.334 6
 -3 -3 0 7949.71 528.085 9
 -3 -3 0 8269.32 528.035 14
 -3 3 0 8388.82 527.865 12
 3 3 0 8817.06 527.212 1
 3 -3 0 8280.66 527.196 1
 -3 3 0 9087.02 527.235 2
 -3 3 0 8033.81 527.271 1
 -3 -3 0 7319.52 527.327 1
 -3 -3 0 8054.75 527.196 2
 3 -3 1 47.3775 5.16722 6
 -3 -3 -1 51.2677 6.03701 18
 3 3 1 67.9978 5.64873 18
 -3 -3 -1 47.4018 6.69028 14
 -3 3 -1 55.8489 6.26258 12
 3 -3 1 54.3651 5.05907 2
 -3 -3 -1 42.4432 4.67805 2
 -3 3 -1 51.7954 5.27136 1
 3 3 1 56.0347 5.16847 2
 -3 3 -1 53.6785 4.69381 2
 -3 -3 -1 51.1206 5.25514 1
 -3 -3 -2 922.785 61.7803 5
 -3 3 -2 960.276 61.2318 1
 -3 -3 -2 965.154 61.2099 1
 3 3 2 898.249 60.9413 2
 3 -3 2 945.852 61.0816 2
 -3 -3 -2 1007.38 62.25 21
 3 3 2 1004.37 61.3644 18
 3 3 2 947.957 60.4743 6
 -3 3 -2 967.963 61.8909 8
 -3 -3 -2 985.303 62.5678 14
 3 3 2 927.275 60.5068 12
 -3 -3 -2 949.409 60.5595 10
 3 3 2 883.816 60.5333 10
 3 3 3 1198.53 73.5877 2
 3 -3 3 1107.37 73.6716 2
 -3 -3 -3 1293.22 73.99 1
 -3 3 -3 1192.06 74.0358 1
 -3 3 -3 1125.9 74.5525 20
 -3 -3 -3 1132.5 74.8161 21
 3 3 3 1179.66 73.9532 18
 -3 3 -3 1075.81 74.1381 8
 -3 3 -3 1090.41 74.084 6
 3 3 3 979.716 74.1796 9
 -3 3 -3 1224.17 75.2797 15
 3 3 3 1153.18 73.0221 6
 -3 -3 -3 1026.09 74.4443 5
 -3 -3 -3 1129.39 73.3032 10
 3 3 3 1089.45 73.2842 10
 3 3 4 3992.55 266.844 2
 3 -3 4 4172.6 267.06 2
 -3 3 -4 4724.21 268.179 20
 -3 -3 -4 4338.08 268.464 21
 -3 -3 -4 4649.43 267.113 16
 3 3 4 3723.85 267.091 18
 3 3 4 4026.04 267.718 9
 -3 3 -4 4123.2 268.645 7
 -3 3 -4 3748.74 267.306 6
 -3 3 -4 4347.35 268.886 15
 3 3 4 4006.24 266.788 10
 -3 -3 -4 4499.79 266.929 10
 -3 -3 -4 4320.26 268.159 5
 3 3 4 3967.72 267.298 5
 3 3 5 152.372 13.4669 5
 3 3 5 177.437 13.2096 2
 3 -3 5 197.805 13.5826 2
 -3 -3 -5 156.031 15.6417 21
 -3 -3 -5 200.783 15.9118 19
 -3 3 -5 153.308 14.0066 20
 3 -3 5 181.908 13.8938 20
 -3 -3 -5 210.091 13.5938 16
 -3 3 -5 166.246 15.8833 7
 -3 3 -5 179.67 14.0857 6
 3 3 5 147.091 14.2344 9
 -3 3 -5 194.08 16.4921 15
 3 3 5 147.105 13.5823 14
 -3 3 -5 183.435 15.8857 13
 -3 3 -5 208.445 13.3554 11
 3 3 5 181.654 13.1448 10
 -3 -3 -5 185.488 13.1912 10
 3 3 6 10260.6 646.072 5
 3 -3 6 10197.1 646.193 20
 -3 -3 -6 10733.5 647.525 19
 -3 -3 -6 9064.62 647.011 21
 -3 -3 -6 11223.2 646.012 16
 3 -3 6 10261.9 646.764 15
 -3 -3 -6 10829.8 648.255 14
 -3 3 -6 10190.9 648.118 15
 3 3 6 9260.52 645.47 10
 -3 -3 -6 9873.41 645.535 10
 -3 3 -6 9875.37 645.181 11
 -3 3 -6 11182.3 647.347 13
 -3 3 -6 10449 645.888 6
 -3 3 -6 10300.8 648.011 7
 3 -3 6 9729.07 645.299 8
 3 3 6 9421.39 646.308 9
 3 3 7 200.212 15.3083 5
 3 -3 7 193.887 15.546 20
 -3 -3 -7 167.225 17.9688 21
 -3 -3 -7 195.062 17.8734 19
 3 -3 7 187.967 13.9876 8
 -3 3 -7 161.939 18.7838 15
 -3 -3 -7 216.453 19.1412 14
 -3 3 -7 200.749 17.272 13
 3 3 7 194.276 14.8809 10
 -3 -3 -7 192.074 14.9441 10
 -3 -3 -8 1581.3 96.3549 19
 3 -3 8 1539.83 94.6594 20
 3 3 8 1300.52 93.9059 16
 3 -3 8 1465.95 93.4468 8
 -3 -3 -8 1501.66 97.4229 14
 -3 3 -8 1533.43 98.0371 15
 3 3 8 1485.17 94.4328 5
 3 3 8 1343.04 93.9222 10
 -3 -3 -8 1447.13 93.956 10
 3 -3 8 1371.04 94.9137 10
 3 -3 9 485.919 33.5472 20
 -3 3 -9 514.985 39.0724 22
 3 3 9 448.057 33.0627 16
 3 -3 9 506.426 32.3331 8
 -3 -3 -9 549.775 38.0157 14
 -3 3 -9 528.919 38.3663 15
 -3 -3 -9 461.671 31.034 6
 3 3 9 492.07 33.5139 5
 3 -3 9 501.918 34.7586 10
 3 3 9 446.412 33.3856 10
 -3 3 -10 1543.74 87.6464 22
 3 3 10 1247.29 80.8067 16
 3 -3 10 1030.43 79.7125 8
 -3 -3 -10 1262.07 84.972 14
 -3 3 -10 1371.82 86.2234 15
 -3 -3 -10 1246.25 78.8902 6
 3 -3 10 1289.1 82.1384 10
 3 3 10 1242.24 80.9154 10
 -3 3 -11 12.9377 18.0162 22
 -3 -3 -11 -1.55828 14.9578 14
 -3 3 -11 15.8038 16.2293 15
 3 3 11 -3.259 8.39905 16
 -3 -3 -11 -0.61215 3.74288 6
 3 -3 11 1.75458 13.1895 10
 3 3 11 5.76522 9.32957 10
 -3 3 -12 696.358 51.3545 22
 -3 -3 -12 768.921 48.9048 14
 3 3 12 633.834 42.8578 16
 -3 -3 -12 587.712 40.2314 6
 3 -3 12 622.034 44.6268 10
 3 3 12 591.944 42.9251 10
 -3 3 -13 919.288 67.3271 22
 -3 -3 -13 997.753 66.0429 14
 3 3 13 853.367 59.9141 16
 -3 -3 -13 857.618 57.3296 6
 3 -3 13 935.478 61.9423 10
 3 3 13 872.26 60.1506 10
 -3 3 -14 1627.55 106.784 22
 -3 -3 -14 1692.79 105.32 14
 3 3 14 1464.94 99.005 16
 -3 -3 -14 1459.47 96.4491 6
 3 -3 14 1488.02 100.965 10
 3 3 14 1483.86 99.1475 10
 3 3 15 233.126 22.2195 16
 -3 -3 -15 254.935 31.0688 14
 3 3 15 226.646 22.7661 10
 3 -3 15 224.302 26.0446 10
 3 3 16 813.342 57.9802 16
 -3 3 -16 928.649 57.5699 6
 -3 -3 -16 1003.81 66.2501 14
 -3 3 -16 916.417 68.5054 22
 3 -3 16 729.579 60.4528 10
 3 3 16 722.068 58.2345 10
 3 3 17 270.161 25.2626 16
 -3 -3 -17 276.938 33.9094 14
 -3 3 -17 326.923 24.831 6
 -3 3 -17 323.368 39.2974 22
 3 3 17 231.565 26.2195 10
 3 -3 17 267.829 30.9775 10
 3 -3 18 26.4722 22.2128 16
 -3 3 -18 30.8078 14.1738 6
 -3 3 -18 77.4056 30.861 22
 3 3 18 12.0913 15.858 10
 3 -3 18 49.5909 22.4302 10
 -3 3 -19 94.3946 33.2309 22
 3 -3 19 122.423 27.3967 16
 -3 3 -19 130.755 17.471 6
 3 3 19 126.491 20.8461 10
 3 -3 19 158.074 26.2418 10
 3 -3 20 476.569 46.9437 16
 -3 3 -20 553.091 54.8904 22
 3 3 20 448.129 41.4914 10
 3 -3 20 507.954 45.2794 10
 -3 3 -20 562.115 38.4479 6
 3 -3 21 225.019 32.0572 16
 3 -3 21 168.615 27.8888 10
 3 3 21 131.635 22.6313 10
 -3 3 -21 222.37 41.7726 22
 -3 -3 -21 123.696 29.2246 21
 3 3 22 10.9143 20.3675 10
 3 -3 22 -14.2126 26.3744 10
 -3 -3 -22 35.7764 26.6571 21
 -3 3 -22 10.9028 35.6097 22
 3 3 23 -4.26321 22.0408 10
 3 -3 23 1.84489 25.6934 10
 -3 3 -23 -3.78988 39.4719 22
 -3 -3 -23 -28.0158 29.6944 21
 3 3 24 405.858 37.7818 10
 -3 -3 -24 379.673 44.384 21
 -3 -5 26 86.3723 37.6892 16
 -3 5 26 21.8588 23.4007 10
 -3 -5 25 97.5817 36.3313 16
 -3 5 25 115.214 23.8832 10
 3 5 -25 87.1182 39.1499 22
 -3 -5 24 44.2764 33.8975 16
 -3 5 24 21.7427 20.6913 10
 3 -5 -24 10.1683 22.9863 21
 3 5 -24 21.8626 34.7287 22
 3 -5 -23 163.483 28.4806 14
 -3 -5 23 153.196 38.3086 16
 -3 -5 23 156.193 28.9236 10
 -3 5 23 149.609 23.6007 10
 3 -5 -23 189.015 26.5456 21
 3 5 -23 150.336 39.6673 22
 -3 -5 22 384.819 43.7642 16
 3 -5 -22 292.591 32.9132 14
 3 -5 -22 243.744 29.7261 21
 3 5 -22 420.466 44.2404 22
 -3 -5 22 231.346 33.0216 10
 -3 5 22 224.205 28.4757 10
 3 -5 -21 516.744 40.8312 14
 -3 -5 21 510.599 49.7766 16
 3 5 -21 421.354 48.1263 22
 3 -5 -21 374.77 36.8579 21
 -3 5 21 333.628 34.2722 10
 -3 -5 21 413.279 38.7666 10
 3 -5 -20 103.271 21.2297 21
 3 5 -20 123.319 34.2096 22
 -3 5 20 96.1694 18.4406 10
 -3 -5 20 99.1739 23.0802 10
 -3 -5 20 132.152 34.4256 16
 3 -5 -20 150.738 26.2184 14
 3 -5 -19 1.3527 17.5154 21
 3 5 -19 34.2086 29.5106 22
 -3 5 19 25.392 16.4744 10
 -3 -5 19 -4.69861 20.5581 10
 3 -5 -19 40.6613 20.2389 14
 3 -5 -18 39.3519 17.3522 21
 3 5 -18 13.4376 26.3862 22
 -3 -5 18 48.8797 19.4185 10
 -3 5 18 31.9422 15.3463 10
 3 -5 -18 60.469 19.8761 14
 3 -5 -17 1266.19 89.6891 21
 3 5 -17 1349.35 97.1954 22
 -3 5 17 1221.77 88.3802 10
 -3 -5 17 1314.49 90.8782 10
 3 -5 -17 1555.01 93.189 14
 3 -5 -16 120.218 18.1205 21
 3 5 -16 150.091 29 22
 -3 5 16 121.914 11.3514 5
 -3 -5 16 160.465 21.3066 10
 -3 5 16 138.344 17.501 10
 3 -5 -16 159.31 21.7885 14
 3 5 -15 73.6966 22.337 22
 3 -5 -15 36.1734 14.1398 21
 3 5 -15 68.6181 26.7234 15
 3 -5 -15 34.5844 15.9673 14
 -3 5 15 29.0612 6.11516 5
 -3 -5 15 38.1371 15.9232 10
 -3 5 15 46.1771 12.9858 10
 -3 5 14 1409.11 83.1714 3
 3 -5 -14 1138.83 82.0555 21
 -3 -5 14 1200.47 79.1224 20
 3 -5 -14 1351.12 83.9107 14
 -3 -5 14 1236.94 80.5027 14
 3 5 -14 1227.43 89.1346 15
 -3 -5 14 1191.75 83.2843 10
 -3 5 14 1146.92 81.3395 10
 -3 5 14 1191.73 79.1779 5
 -3 5 13 4485.45 324.522 5
 -3 -5 13 4633.51 326.396 4
 -3 5 13 6378.9 328.589 3
 3 -5 -13 5340.27 327.041 21
 -3 -5 13 4813.5 324.517 20
 3 5 -13 5667.4 333.182 15
 -3 -5 13 5145.78 326.32 14
 3 -5 -13 5611.75 328.453 14
 3 5 -13 5567.14 325.128 13
 -3 5 13 5110.53 326.471 10
 -3 -5 13 5274.09 328.028 10
 -3 5 12 436.902 27.9004 3
 3 -5 -12 460.199 24.253 19
 3 -5 -12 378.824 26.7024 21
 3 5 -12 438.503 34.9041 15
 3 -5 -12 412.113 28.2931 14
 -3 -5 12 366.486 25.7813 4
 3 -5 -12 357.456 24.8964 6
 -3 -5 12 405.137 28.6766 10
 -3 5 12 402.555 26.4139 10
 -3 5 11 1223.77 71.7338 3
 3 -5 -11 1254.46 71.6258 14
 3 5 -11 1276.13 76.4239 15
 3 -5 -11 955.715 70.1034 21
 -3 -5 11 1056.8 71.0283 10
 -3 5 11 1040.18 69.5844 10
 3 -5 -11 983.478 69.0321 6
 -3 5 11 1025.38 67.4314 5
 -3 -5 11 979.971 69.5597 4
 3 -5 -10 191.652 15.4231 6
 -3 -5 10 187.156 15.6345 4
 3 -5 -10 173.893 16.5682 21
 -3 5 10 190.621 17.2396 22
 3 -5 -10 219.368 18.5726 14
 3 5 -10 191.44 23.1199 15
 -3 5 10 174.86 17.0046 12
 -3 -5 10 210.723 18.0306 10
 -3 -5 9 5247.92 353.599 4
 3 -5 -9 5237.16 353.289 6
 3 -5 -9 5918.81 354.428 9
 3 -5 -9 5460.07 353.518 21
 -3 5 9 6256.86 355.159 22
 3 5 -9 6212.04 357.959 15
 -3 5 9 5125.5 354.005 12
 -3 -5 9 5366.69 354.38 10
 -3 -5 8 219.616 16.6803 4
 3 -5 -8 203.038 16.4742 6
 3 5 -8 231.394 20.8078 7
 3 -5 -8 200.74 17.5573 9
 3 5 -8 238.064 21.9367 15
 -3 5 8 216.395 17.9842 12
 -3 -5 8 190.801 18.0245 10
 3 -5 -8 207.646 16.9661 10
 3 5 -7 605.592 37.3961 7
 3 -5 -7 487.557 33.9811 9
 3 -5 -7 470.467 33.6983 10
 3 5 -7 479.748 32.9203 10
 -3 -5 7 491.588 34.3442 10
 3 5 -7 571.989 37.8144 15
 -3 5 7 458.347 34.1274 12
 -3 5 7 515.011 35.6681 6
 -3 -5 7 530.101 33.658 4
 3 -5 -7 447.645 33.3109 6
 3 -5 -6 427.038 29.7544 6
 -3 5 6 450.527 32.1071 6
 3 -5 -6 429.211 30.3315 9
 3 5 -6 415.917 32.2669 7
 -3 5 6 501.353 30.544 21
 3 5 -6 409.782 32.6398 15
 -3 5 6 386.026 30.3668 12
 3 5 -6 463.082 29.3221 11
 3 5 -6 432.892 29.2029 10
 3 -5 -6 424.226 30.0093 10
 -3 -5 6 436.542 30.338 10
 3 -5 -5 370.064 26.6969 6
 -3 5 5 391.02 29.1263 6
 3 5 -5 384.566 27.4861 4
 -3 5 5 433.217 27.2938 21
 3 5 -5 412.648 29.478 7
 3 5 -5 421.471 29.8442 15
 3 -5 -5 430.117 27.8905 12
 -3 5 5 349.1 27.2671 12
 3 5 -5 364.352 26.5038 11
 -3 -5 5 391.839 27.2103 10
 3 -5 -5 383.182 27.0102 10
 3 5 -5 406.168 26.1375 10
 -3 -5 4 575.963 38.1002 10
 3 5 -4 536.149 37.3386 10
 -3 5 4 589.404 37.1955 18
 3 5 -4 604.3 40.3206 7
 3 -5 -4 503.126 37.8897 6
 3 5 -4 635.905 40.7619 15
 3 -5 -4 576.915 39.0073 12
 -3 5 4 545.279 38.6404 12
 3 5 -4 642.545 38.3556 11
 3 5 -4 609.909 38.8014 4
 -3 5 4 558.546 39.7852 6
 -3 5 3 804.754 54.1179 18
 -3 -5 3 831.932 54.8426 10
 3 5 -3 870.496 54.2925 10
 3 -5 -3 810.64 54.9689 6
 -3 5 3 927.574 55.7687 12
 3 -5 -3 846.122 55.8709 12
 -3 5 3 877.134 56.685 6
 3 5 -2 367.334 23.2946 1
 3 -5 -2 374.065 23.3599 17
 3 5 -2 376.782 23.2842 17
 3 -5 -2 340.765 23.9208 6
 -3 5 2 329.279 24.7469 12
 -3 -5 2 311.643 23.4781 12
 3 -5 -2 325.323 24.7282 12
 -3 5 2 378.197 25.8185 6
 -3 -5 2 339.345 23.4198 10
 -3 -5 1 635.161 37.6153 2
 3 -5 -1 606.046 37.531 1
 -3 5 1 601.164 37.5105 2
 3 5 -1 598.462 37.4926 1
 -3 -5 1 543.478 37.3643 10
 3 -5 -1 498.018 38.7978 12
 -3 -5 1 513.956 37.6865 12
 -3 5 1 557.012 38.9755 12
 -3 5 1 552.313 39.562 6
 -3 -5 0 255.451 19.6823 18
 -3 -5 0 273.057 18.6589 12
 3 -5 0 241.597 19.7201 12
 -3 5 0 272.728 20.1535 12
 3 -5 0 267.438 18.3093 1
 -3 -5 0 305.46 18.3108 2
 -3 5 0 273.093 18.2498 2
 -3 -5 -1 678.955 41.2097 18
 -3 -5 -1 637.377 40.0814 17
 -3 5 -1 646.782 40.0192 17
 3 5 1 628.01 40.0701 6
 -3 -5 -1 638.486 42.4421 14
 3 -5 1 606.902 41.027 12
 -3 -5 -1 600.718 39.9782 12
 3 5 1 577.232 39.7568 12
 -3 5 -1 597.132 40.0053 1
 -3 -5 -1 566.514 40.009 1
 3 5 2 10.2311 4.2994 6
 3 5 2 14.9269 3.99798 2
 -3 -5 -2 17.8602 4.41379 1
 -3 5 -2 12.6268 4.63316 1
 3 -5 2 26.838 4.04587 2
 3 5 2 7.97487 7.43699 21
 -3 -5 -2 8.09689 5.85167 18
 3 -5 2 7.18341 5.68541 10
 3 5 2 13.2714 3.39667 12
 -3 -5 -2 17.4914 8.11851 14
 3 -5 2 22.4865 6.02371 12
 -3 -5 -2 12.4288 2.52533 10
 -3 -5 -3 115.107 10.6464 5
 -3 5 -3 105.267 9.41855 1
 3 5 3 116.718 8.87721 2
 -3 -5 -3 111.982 9.12994 1
 3 -5 3 124.285 8.95882 2
 3 5 3 100.435 12.1816 21
 3 5 3 82.9798 9.37618 18
 3 5 3 98.4661 8.96119 6
 -3 -5 -3 121.201 13.4291 9
 -3 -5 -3 140.748 13.3686 14
 3 5 3 108.578 8.38584 12
 -3 -5 -3 122.914 8.37662 10
 3 -5 3 100.539 10.3709 10
 3 5 4 1693.91 107.74 6
 -3 -5 -4 1610.84 108.858 5
 -3 -5 -4 1684.25 107.844 1
 -3 5 -4 1731.47 107.973 1
 3 -5 4 1721.78 107.688 2
 3 5 4 1670.01 107.561 2
 -3 5 -4 1647.43 108.95 20
 3 5 4 1683.7 108.119 18
 -3 5 -4 1656.87 108.796 8
 -3 -5 -4 1608.85 110.323 9
 -3 5 -4 1779.92 110.814 15
 3 5 4 1605.61 107.355 12
 -3 -5 -4 1715.51 107.53 10
 3 -5 4 1551.13 108.481 10
 3 5 4 1624.29 107.258 10
 3 5 5 515.593 32.0511 6
 -3 -5 -5 464.539 33.2964 5
 3 -5 5 467.343 31.7918 2
 3 5 5 475.814 31.689 2
 -3 5 -5 569.196 33.6545 20
 -3 -5 -5 572.33 33.3016 16
 -3 -5 -5 503.717 35.8446 9
 -3 5 -5 435.953 32.4044 8
 -3 5 -5 499.79 35.9494 15
 3 5 5 421.037 31.6949 12
 -3 -5 -5 479.762 31.9378 10
 3 -5 5 465.344 33.3611 10
 3 5 5 440.889 31.5316 10
 3 5 6 48.1642 6.17315 2
 3 -5 6 44.636 6.13409 2
 -3 5 -6 36.3136 7.68709 20
 -3 -5 -6 44.6704 10.6654 21
 -3 -5 -6 47.0818 7.5037 16
 -3 -5 -6 30.8081 11.9371 9
 -3 5 -6 52.8086 12.8517 15
 3 5 6 30.2803 6.12247 12
 3 -5 6 27.2878 8.81323 10
 -3 -5 -6 46.6524 6.1887 10
 3 5 6 32.7024 5.94091 10
 -3 -5 -7 55.7518 11.741 21
 -3 5 -7 53.509 8.5666 20
 -3 -5 -7 51.1596 8.69108 16
 -3 5 -7 85.185 15.2274 15
 -3 -5 -7 59.3982 13.4849 14
 -3 5 -7 49.5916 6.3835 11
 -3 -5 -7 52.2637 7.52538 10
 3 -5 7 70.1098 11.1554 10
 3 5 7 52.1364 7.4156 10
 -3 5 -7 55.0181 9.74981 6
 3 -5 7 57.343 5.08594 4
 3 -5 8 575.778 42.0193 4
 -3 -5 -8 623.925 45.7881 21
 -3 -5 -8 699.512 46.8237 19
 -3 -5 -8 743.674 44.5072 16
 -3 5 -8 701.3 44.1144 6
 -3 5 -8 743.296 48.5701 7
 -3 5 -8 696.458 49.1162 15
 -3 -5 -8 680.58 48.0188 14
 -3 5 -8 853.465 47.3899 13
 3 5 8 614.636 42.8416 10
 -3 -5 -8 614.817 43.3368 10
 3 -5 8 546.27 44.5223 10
 3 5 9 1659.84 129.116 5
 -3 -5 -9 1803.53 131.572 21
 -3 -5 -9 2090.46 132.515 19
 -3 -5 -9 2135.53 130.86 16
 -3 5 -9 2234.37 130.207 6
 -3 -5 -9 2368.34 134.947 14
 -3 5 -9 2155.95 134.974 15
 -3 5 -9 2310.02 132.415 13
 3 5 9 1974.75 129.359 10
 3 -5 9 1867.99 130.938 10
 -3 -5 -10 920.158 67.2751 21
 -3 -5 -10 846.845 67.5067 19
 -3 -5 -10 1113.09 66.1207 16
 -3 5 -10 981.061 70.7628 15
 -3 -5 -10 936.503 70.0373 14
 3 5 10 811.669 64.5311 10
 -3 5 -10 1224.59 68.4357 13
 -3 5 -10 1081.49 65.5403 6
 -3 5 -11 2050.93 125.931 6
 -3 -5 -11 2093.78 128.544 19
 -3 -5 -11 1699.87 127.869 21
 -3 5 -11 1968.09 131.911 15
 -3 -5 -11 2054.14 131.33 14
 -3 5 -11 2188.26 128.027 13
 3 5 11 1688.48 125.226 10
 -3 -5 -12 398.133 34.8363 14
 -3 5 -12 410.809 35.9713 15
 -3 -5 -12 321.73 30.87 21
 -3 5 -12 427.656 27.5272 6
 3 5 12 277.331 26.0748 10
 -3 5 -13 57.8231 22.5545 15
 -3 -5 -13 51.6829 21.1787 14
 -3 5 -13 26.6141 22.9179 22
 -3 -5 -13 28.9879 16.8959 21
 -3 5 -13 27.5552 12.5318 6
 3 5 13 40.7423 10.9717 10
 -3 5 -14 229.933 32.1521 15
 -3 5 -14 165.563 30.7595 22
 -3 -5 -14 215.947 25.733 21
 -3 5 -14 235.307 21.1879 6
 3 5 14 185.06 19.8862 10
 -3 -5 -15 1015.4 68.5024 14
 -3 5 -15 1029.49 71.1098 15
 -3 -5 -15 787.313 63.483 21
 -3 5 -15 852.379 69.7621 22
 3 5 15 713.582 59.1686 10
 -3 5 -15 994.707 60.0244 6
 -3 -5 -16 66.4811 21.3218 21
 -3 5 -16 102.489 30.669 22
 -3 5 -16 89.0685 15.4361 6
 3 5 16 66.2945 15.6504 10
 -3 -5 -16 51.0053 25.634 14
 -3 5 -17 -27.9527 30.4372 22
 -3 -5 -17 -16.6747 22.0215 21
 -3 5 -17 37.2136 14.9203 6
 3 5 17 11.3197 14.6175 10
 -3 -5 -17 15.473 25.6521 14
 -3 -5 -18 89.4512 24.9437 21
 -3 5 -18 95.1091 35.405 22
 -3 -5 -18 118.909 29.369 14
 -3 5 -18 124.878 18.0484 6
 3 -5 18 79.8954 24.7921 10
 3 5 18 84.4511 17.3494 10
 -3 -5 -19 422.605 43.7161 14
 -3 -5 -19 331.666 37.9609 21
 -3 5 -19 372.989 47.9295 22
 3 5 19 321.871 30.9008 10
 3 -5 19 348.544 37.4943 10
 -3 5 -19 406.253 30.9931 6
 -3 -5 -20 45.2639 30.2295 14
 -3 5 -20 90.4233 38.5058 22
 -3 -5 -20 34.768 23.8093 21
 -3 5 -20 66.8014 17.7555 6
 3 -5 20 67.2729 27.0022 10
 3 5 20 54.8303 17.1188 10
 3 -5 21 37.3849 31.1873 16
 -3 -5 -21 50.1575 31.3872 14
 -3 -5 -21 35.6233 27.1527 21
 -3 5 -21 56.4959 40.3886 22
 -3 5 -21 26.3701 17.9037 6
 3 -5 21 32.4394 27.2649 10
 3 5 21 24.5964 17.2391 10
 3 -5 22 16.3884 31.012 16
 -3 5 -22 66.9681 37.447 22
 -3 -5 -22 55.7345 27.9157 21
 3 -5 22 39.5025 28.7397 10
 3 5 22 -3.66779 18.5581 10
 -3 5 -23 28.6464 40.8885 22
 -3 -5 -23 2.10568 28.0243 21
 3 5 23 5.08885 19.7121 10
 -3 -5 -24 62.0141 29.913 21
 3 5 24 37.0519 20.2461 10
 -3 -7 25 54.6174 41.4408 16
 -3 -7 24 241.783 44.4732 16
 3 7 -24 283.431 47.8525 22
 -3 7 24 208.167 26.5277 12
 -3 7 24 168.555 24.7191 10
 -3 -7 24 171.848 32.9053 10
 -3 -7 23 41.6447 36.5545 16
 3 -7 -23 59.0093 25.7017 14
 3 7 -23 7.77193 38.4639 22
 -3 7 23 13.8636 19.9206 12
 -3 7 23 -1.18325 18.0833 10
 -3 -7 23 6.54606 26.2901 10
 3 -7 -22 -5.24371 26.0286 14
 3 7 -22 11.1937 38.4415 22
 3 -7 -22 31.187 19.3805 21
 -3 7 22 5.33847 18.662 12
 -3 -7 22 65.2235 27.134 10
 -3 7 22 7.93947 17.8651 10
 3 -7 -21 397.745 37.916 14
 3 7 -21 350.309 45.7136 22
 3 -7 -21 264.787 28.2881 21
 -3 7 21 256.356 28.2761 12
 -3 7 21 234.086 26.3047 10
 -3 -7 21 296.551 35.3679 10
 3 -7 -20 -11.8278 25.387 14
 3 7 -20 -6.83284 32.9643 22
 3 -7 -20 -9.5007 17.7406 21
 -3 7 20 -2.45687 17.7489 12
 -3 7 20 3.09793 16.2971 10
 -3 -7 20 42.5151 24.1343 10
 3 -7 -19 536.19 41.7719 14
 3 7 -19 479.38 48.8166 22
 3 -7 -19 347.48 33.1308 21
 -3 7 19 351.181 32.9898 12
 -3 -7 19 347.654 38.352 10
 -3 7 19 386.886 32.0427 10
 -3 -7 18 260.691 22.8874 4
 3 -7 -18 300.299 33.2191 14
 3 -7 -18 282.749 26.1055 21
 3 7 -18 310.591 41.7722 22
 -3 7 18 263.088 26.0068 12
 -3 -7 18 269.99 30.9994 10
 -3 7 18 229.921 24.0705 10
 -3 -7 17 33.3824 10.7187 4
 3 -7 -17 24.1979 14.8217 21
 3 7 -17 3.01567 30.9653 22
 3 7 -17 62.6042 31.9911 15
 3 -7 -17 7.7825 20.9972 14
 -3 7 17 24.5536 15.077 12
 -3 -7 17 33.3877 19.6019 10
 -3 -7 16 51.609 11.1306 4
 -3 7 16 97.8926 15.124 3
 3 -7 -16 44.3792 15.3357 21
 3 7 -16 111.03 30.8462 15
 3 -7 -16 59.2842 19.8451 14
 -3 7 16 70.2101 15.9501 12
 -3 -7 16 70.8044 20.5844 10
 -3 -7 15 0.74686 8.80692 4
 -3 7 15 2.36557 12.6855 3
 3 -7 -15 43.8613 13.821 21
 3 7 -15 -10.9043 25.9024 15
 3 -7 -15 8.08001 18.1331 14
 -3 7 15 18.3806 13.7838 12
 -3 -7 15 16.2383 18.1052 10
 -3 -7 14 696.11 52.5393 4
 -3 7 14 811.745 55.6097 3
 3 -7 -14 910.918 52.8321 19
 3 -7 -14 734.372 54.3594 21
 -3 7 14 736.394 54.3668 12
 3 7 -14 779.739 64.0253 15
 3 -7 -14 763.438 57.4221 14
 -3 -7 14 737.031 56.534 10
 -3 7 13 2339.9 135.259 3
 -3 -7 13 2012.43 135.198 10
 -3 7 13 1887.69 133.01 12
 -3 -7 13 1879.3 131.899 4
 3 7 -13 2278.69 141.496 15
 3 -7 -13 2155.08 135.737 14
 -3 -7 12 2869.86 183.002 10
 3 -7 -12 2835.06 183.279 14
 3 7 -12 3065 188.296 15
 -3 7 12 2605.35 180.986 12
 -3 -7 12 2770.77 180.179 4
 3 7 -11 230.346 28.4265 15
 3 -7 -11 188.397 19.8028 9
 -3 7 11 168.676 17.3495 12
 3 -7 -11 190.352 20.8177 14
 -3 -7 11 178.338 20.1964 10
 3 7 -10 900.019 63.0213 15
 3 7 -10 793.307 61.5429 7
 3 -7 -10 936.665 58.451 9
 -3 7 10 821.228 56.6117 12
 -3 -7 10 736.808 57.9478 10
 -3 -7 9 164.604 17.338 10
 3 7 -9 199.697 23.4203 15
 3 -7 -9 165.676 17.1181 9
 3 7 -9 163.854 21.9382 7
 -3 7 9 140.992 15.7001 12
 -3 7 9 168.272 19.0005 6
 -3 -7 8 1663.58 122.751 10
 3 -7 -8 2035.89 123.285 9
 3 7 -8 1966.84 126.017 7
 3 7 -8 2049.21 126.822 15
 -3 7 8 1734.95 122.048 12
 -3 7 8 2029.09 124.553 6
 -3 7 7 29.5977 12.395 6
 -3 7 7 56.5939 9.75302 21
 -3 7 7 33.591 5.29516 18
 3 -7 -7 30.8049 10.0481 9
 3 7 -7 50.2287 14.9623 7
 3 7 -7 27.8485 14.4844 15
 -3 7 7 27.1441 8.75265 12
 -3 -7 7 27.3341 9.64707 10
 3 7 -7 23.5033 6.04962 11
 -3 7 6 48.0577 13.1443 6
 3 7 -6 67.9458 8.94994 4
 -3 7 6 64.0582 9.89062 21
 -3 7 6 59.2934 6.09242 18
 3 -7 -6 60.7951 10.8692 9
 3 7 -6 68.9993 14.6642 7
 3 7 -6 65.6266 6.7556 10
 3 7 -6 63.9358 15.126 15
 -3 7 6 55.2718 9.86461 12
 -3 -7 6 62.0102 9.55196 10
 3 7 -6 60.8217 7.76047 11
 3 -7 -6 56.7058 8.4319 10
 3 7 -5 1706.91 110.706 4
 -3 7 5 1645.9 112.248 6
 -3 7 5 1627.01 110.754 21
 -3 7 5 1732.12 109.012 18
 3 7 -5 1715.29 113.491 15
 -3 7 5 1679.17 110.406 12
 -3 -7 5 1607.12 110.326 10
 3 7 -5 1776.36 113.297 7
 -3 -7 4 1845.59 115.136 10
 -3 -7 4 1607.22 114.469 12
 -3 7 4 1809.71 115.515 12
 3 7 -4 1911.39 115.911 4
 -3 7 4 1845.27 117.416 6
 3 7 -3 12.7331 3.18612 1
 -3 -7 3 15.2601 5.62736 10
 -3 -7 3 8.86863 5.08097 12
 -3 7 3 6.81977 7.98307 12
 -3 7 3 21.0515 11.378 6
 3 7 -3 12.0304 2.61933 17
 3 7 -2 243.178 16.3094 1
 -3 -7 2 256.376 16.4226 2
 3 -7 -2 240.823 16.402 1
 -3 7 2 251.648 16.3038 2
 -3 -7 2 245.993 17.4583 10
 -3 -7 2 249.546 17.6985 12
 -3 7 2 236.702 19.5473 12
 -3 7 2 246.585 21.3045 6
 -3 -7 1 188.914 13.3524 10
 -3 -7 1 209.061 15.1052 18
 -3 -7 1 179.207 14.0617 12
 -3 7 1 207.809 16.2106 12
 -3 7 1 163.12 17.5928 6
 -3 -7 0 430.033 27.8553 10
 3 7 0 408.219 29.0807 6
 3 -7 0 445.759 27.845 18
 -3 -7 0 541.622 30.0123 18
 -3 -7 0 335.968 28.7196 12
 -3 7 0 441.798 30.4031 12
 -3 7 0 353.443 31.2538 6
 -3 -7 -1 590.019 35.7614 18
 3 7 1 507.085 34.693 6
 -3 -7 -1 501.363 34.5866 12
 -3 -7 -1 464.023 33.5198 10
 -3 -7 -1 548.495 33.3853 10
 3 -7 2 1053.43 67.0471 10
 -3 -7 -2 1002.71 65.5696 10
 -3 7 -2 1048.23 65.9354 17
 -3 -7 -2 899.785 67.1431 18
 -3 -7 -2 1072.28 66.0277 17
 -3 -7 -2 895.686 68.9864 9
 3 7 2 1035.33 66.8146 6
 -3 -7 -2 1002.17 69.7415 14
 3 7 2 983.898 66.0632 12
 -3 -7 -2 1041.33 66.6126 12
 -3 7 -2 1015.62 65.9105 1
 -3 -7 -2 1016.8 65.9696 1
 -3 7 -3 299.063 22.0917 1
 -3 -7 -3 288.431 22.1244 1
 3 7 3 365.194 22.1055 2
 3 -7 3 334.089 22.0448 2
 3 -7 3 344.635 23.7124 10
 -3 -7 -3 319.076 21.5906 10
 -3 7 -3 330.409 22.0657 17
 3 7 3 308.944 23.1728 6
 -3 -7 -3 291.943 26.6574 9
 -3 -7 -3 284.597 27.2317 14
 3 7 3 317.557 22.0572 12
 -3 7 -3 333.737 21.6795 4
 -3 -7 -4 1400.58 87.265 10
 3 -7 4 1419.65 88.8132 10
 -3 -7 -4 1434.52 91.5655 9
 3 -7 4 1317.14 87.3237 2
 -3 -7 -4 1374.02 87.5409 1
 -3 7 -4 1297.04 87.5619 1
 3 7 4 1549.56 87.5073 2
 -3 -7 -4 1275.32 91.1639 14
 3 7 4 1184.5 87.2513 12
 -3 -7 -4 1321.41 89.1773 5
 3 7 4 1287.34 88.3254 6
 3 7 5 246.228 19.2425 6
 -3 -7 -5 248.179 19.919 5
 -3 7 -5 275.891 20.1983 20
 -3 -7 -5 229.86 23.6917 9
 3 -7 5 256.381 17.4352 2
 -3 7 -5 243.45 18.032 1
 -3 -7 -5 239.367 17.8559 1
 3 7 5 213.666 17.2393 2
 -3 -7 -5 246.6 23.7963 14
 3 7 5 240.66 17.4039 12
 3 -7 5 251.673 20.0095 10
 -3 -7 -5 246.19 17.3052 10
 -3 -7 -6 687.272 48.7478 5
 3 7 6 763.159 48.0719 6
 -3 -7 -6 713.007 47.0333 1
 3 -7 6 720.6 46.6816 2
 3 7 6 733.467 46.6887 2
 -3 7 -6 676.124 47.1655 1
 -3 7 -6 599.504 48.1849 20
 -3 -7 -6 758.195 52.2499 9
 -3 7 -6 839.304 48.119 8
 -3 7 -6 706.239 52.8421 15
 3 7 6 640.178 46.5638 12
 -3 -7 -6 699.041 46.8933 10
 3 -7 6 708.921 48.9961 10
 3 7 7 117.238 12.277 6
 -3 7 -7 122.44 13.9234 6
 -3 -7 -7 141.552 14.0656 5
 -3 7 -7 104.704 11.8314 1
 -3 7 -7 104.463 12.2506 20
 -3 -7 -7 102.879 13.1157 16
 -3 -7 -7 102.144 18.4498 9
 -3 7 -7 96.6362 18.7614 15
 3 7 7 118.891 10.5119 12
 -3 -7 -7 122.051 10.6475 10
 3 -7 7 120.003 15.1158 10
 -3 7 -8 2100.58 120.737 20
 -3 -7 -8 1829.14 121.045 16
 -3 7 -8 2086.71 120.631 6
 -3 -7 -8 1842.71 124.53 14
 -3 7 -8 1897.37 125.249 15
 3 7 8 1494.77 118.911 12
 -3 -7 -8 1950.44 119.351 10
 3 -7 8 1807.4 121.461 10
 3 -7 9 13.1875 13.414 10
 3 7 9 4.89599 7.04015 10
 -3 -7 -9 14.1443 7.46321 10
 -3 -7 -9 23.4408 9.87991 16
 -3 7 -9 38.2322 19.4347 15
 -3 -7 -9 32.5583 18.2933 14
 3 7 9 11.6439 7.63171 12
 -3 7 -9 3.25076 11.2716 6
 3 7 10 1626.89 93.2382 3
 -3 -7 -10 1598.34 98.6717 19
 -3 -7 -10 1396.3 96.8259 21
 -3 7 -10 1609.47 103.644 22
 -3 -7 -10 1586.65 96.2038 16
 -3 7 -10 1425.59 101.667 15
 -3 -7 -10 1605.22 101.127 14
 -3 7 -10 1543.09 95.2968 6
 -3 7 -10 1482.52 98.1995 13
 3 7 10 1173.94 93.8391 12
 3 7 10 1227.77 93.6386 10
 3 -7 10 1339.94 96.7211 10
 -3 -7 -11 926.851 68.3869 21
 -3 -7 -11 1101.58 70.5377 19
 -3 7 -11 1106.38 66.6612 6
 -3 7 -11 1054.9 74.2604 15
 -3 -7 -11 1177.8 74.1206 14
 -3 7 -11 1236.74 70.4217 13
 3 7 11 895.285 65.1866 12
 3 7 11 864.695 65.1425 10
 3 -7 11 892.381 68.2584 10
 3 -7 12 61.4103 6.69999 4
 -3 7 -12 84.8707 14.0229 6
 -3 -7 -12 58.3105 17.4278 19
 -3 -7 -12 68.5694 17.8644 21
 -3 -7 -12 77.8115 22.8712 14
 -3 7 -12 80.2705 25.3755 15
 -3 7 -12 68.9679 17.1796 13
 3 7 12 57.7715 11.2071 12
 3 -7 12 77.9292 19.0311 10
 3 7 12 50.9465 10.9347 10
 -3 7 -13 37.3992 13.5081 6
 -3 -7 -13 21.6587 17.4944 21
 -3 -7 -13 25.8899 16.5874 19
 -3 7 -13 23.3677 26.0004 15
 -3 -7 -13 23.4561 21.9921 14
 3 7 13 2.71454 10.2903 12
 -3 7 -13 56.0599 16.9315 13
 3 -7 13 71.5564 19.4951 10
 3 7 13 31.3155 10.9122 10
 -3 7 -14 811.296 51.5674 6
 -3 7 -14 820.329 62.6427 15
 -3 -7 -14 780.275 60.792 14
 -3 -7 -14 713.913 53.672 21
 3 7 14 639.055 49.5925 12
 3 7 14 686.687 49.6086 10
 3 -7 14 770.955 54.8639 10
 -3 -7 -15 2.69939 17.8794 21
 -3 7 -15 24.7694 15.3344 6
 3 -7 15 1.59015 19.8735 10
 3 7 15 -0.73419 11.7451 10
 -3 -7 -15 23.7936 24.6512 14
 -3 -7 -16 99.8729 22.9505 21
 -3 7 -16 194.266 35.3181 15
 -3 -7 -16 173.046 33.8125 14
 -3 7 -16 160.439 19.9705 6
 3 -7 16 133.69 24.4994 10
 3 7 16 153.722 17.5719 10
 -3 7 -17 430.091 47.3047 15
 -3 -7 -17 390.446 43.4947 14
 -3 7 -17 379.897 29.5146 6
 -3 7 -17 272.426 46.298 22
 -3 -7 -17 281.375 32.7922 21
 3 7 17 330.389 27.8882 10
 3 -7 17 291.234 34.3915 10
 -3 -7 -18 98.0918 23.4107 21
 -3 7 -18 151.838 40.0001 22
 -3 7 -18 155.186 21.0132 6
 3 7 18 112.985 17.5589 10
 3 -7 18 58.2632 24.9658 10
 -3 -7 -18 171.605 34.076 14
 -3 -7 -19 111.768 24.086 21
 -3 7 -19 97.899 20.5974 6
 3 -7 19 74.471 27.3903 10
 3 7 19 90.1316 17.5538 10
 -3 -7 -19 134.321 35.9053 14
 -3 7 -20 242.641 45.7417 22
 -3 -7 -20 154.891 27.4683 21
 -3 -7 -20 230.595 37.7731 14
 -3 7 -20 218.418 24.0413 6
 3 -7 20 85.8728 29.7207 10
 3 7 20 122.115 19.9298 10
 -3 7 -21 149.468 43.9611 22
 -3 -7 -21 88.9914 26.6432 21
 -3 -7 -21 116.008 37.1595 14
 -3 7 -21 115.01 27.3433 1
 -3 7 -21 124.786 22.3227 6
 3 -7 21 60.0987 29.5893 10
 -3 7 -22 -44.8292 26.0872 1
 -3 -7 -22 15.9427 23.0851 1
 -3 -7 -22 -3.6188 34.5571 14
 -3 -7 -22 -3.542 25.6786 21
 -3 7 -22 1.18263 18.8108 6
 -3 -7 -23 27.4098 25.4444 21
 3 -7 23 -6.47898 34.9111 16
 -3 -7 -23 -55.8488 39.7076 14
 3 -9 -24 25.9493 31.3987 14
 3 9 -24 -33.5766 20.36 6
 3 9 -23 52.1691 46.9458 22
 -3 -9 23 142.717 30.8768 10
 3 -9 -23 150.214 36.711 14
 3 9 -22 234.709 47.0377 22
 -3 -9 22 139.711 31.5725 10
 3 -9 -22 236.516 37.6762 14
 3 9 -21 24.2944 38.6832 22
 -3 9 21 9.44901 17.8561 12
 -3 -9 21 42.5046 26.6102 10
 3 -9 -21 14.6278 30.492 14
 3 9 -20 -23.473 39.6561 22
 -3 9 20 25.1262 16.1626 12
 -3 -9 20 -2.03166 24.556 10
 3 -9 -20 22.1803 29.0789 14
 3 9 -19 595.706 59.0038 22
 -3 9 19 466.547 40.1296 12
 -3 -9 19 572.744 46.6527 10
 3 -9 -19 523.86 49.767 14
 3 9 -19 507.896 61.5979 15
 3 9 -18 707.029 65.2652 22
 -3 9 18 576.823 46.4828 12
 -3 -9 18 695.439 53.1298 10
 3 9 -18 705.152 65.3308 15
 3 -9 -18 602.822 54.6472 14
 -3 9 17 500.431 40.6124 12
 -3 -9 17 524.586 45.7159 10
 3 9 -17 629.28 58.5769 15
 3 -9 -17 590.943 49.0395 14
 -3 9 16 1.89066 14.658 12
 -3 -9 16 11.352 20.1279 10
 3 -9 -16 -25.2419 20.556 14
 3 9 -16 22.9116 31.2539 15
 -3 -9 15 57.4145 20.8508 10
 -3 9 15 50.3357 14.4447 12
 -3 9 15 70.4226 16.3621 3
 3 -9 -15 69.8508 21.8973 14
 3 9 -15 67.8403 35.2517 15
 -3 -9 14 26.4818 16.974 10
 -3 9 14 -8.48096 13.2699 12
 -3 9 14 -5.63709 15.2826 3
 3 -9 -14 14.4148 19.8162 14
 3 9 -14 17.3463 28.9543 15
 3 9 -13 835.098 62.4455 15
 3 -9 -13 625.42 54.4114 14
 -3 9 13 729.922 50.538 12
 -3 -9 13 733.876 53.6146 10
 3 9 -12 22.7748 24.3681 15
 3 -9 -12 2.85061 15.9431 9
 3 -9 -12 24.518 16.6032 14
 -3 9 12 15.273 11.6448 12
 -3 -9 12 5.96027 15.0248 10
 3 9 -11 175.314 29.1731 15
 3 9 -11 135.049 24.4717 7
 3 -9 -11 112.877 19.6952 9
 3 -9 -11 119.564 20.3182 14
 -3 9 11 122.579 15.1862 12
 -3 -9 11 137.734 18.6463 10
 -3 -9 10 214.992 20.5615 10
 3 9 -10 203.736 30.7414 15
 3 -9 -10 187.72 22.6008 9
 3 9 -10 178.321 26.7601 7
 -3 9 10 191.527 18.5458 12
 -3 9 10 223.8 23.9446 6
 -3 -9 9 154.212 17.26 10
 3 9 -9 182.59 24.1837 7
 3 -9 -9 109.443 18.2646 9
 3 9 -9 154.871 24.7488 15
 -3 9 9 125.596 15.1894 12
 -3 9 9 204.573 21.953 6
 -3 -9 8 1622.37 95.6166 10
 -3 9 8 1307.77 92.7877 18
 3 9 -8 1450.24 100.057 7
 3 -9 -8 1583.31 96.7061 9
 3 9 -8 1579.64 101.496 15
 3 9 -8 1304.76 93.447 11
 -3 9 8 1543.67 94.6338 12
 -3 9 8 1617.43 98.7961 6
 -3 -9 7 3324.05 207.061 10
 -3 9 7 3779.4 205.566 18
 3 9 -7 3210.58 211.817 15
 3 -9 -7 3085.53 207.918 9
 3 9 -7 3085.7 211.16 7
 -3 9 7 2796.22 206.514 12
 3 9 -7 3058.02 206.311 11
 -3 9 7 3331.5 210.109 6
 3 -9 -7 3027.53 204.856 5
 -3 -9 6 75.9348 11.0568 10
 3 9 -6 76.5651 19.3534 15
 -3 9 6 82.9516 11.8932 12
 3 9 -6 57.1297 9.83469 11
 -3 9 6 86.0194 17.1925 6
 3 9 -6 62.386 17.3684 7
 3 -9 -6 84.9172 13.8782 9
 -3 -9 5 55.7616 9.70779 10
 -3 9 5 47.6152 10.8766 12
 -3 9 5 77.1557 16.7158 6
 3 -9 -4 2030.66 126.73 1
 -3 -9 4 1994.48 128.233 10
 3 -9 -4 1933.86 126.726 17
 -3 9 4 1851.49 128.989 12
 -3 9 4 1949.06 131.93 6
 -3 -9 3 1082.25 68.0921 10
 -3 9 3 1036.47 69.4393 12
 -3 9 3 882.386 71.7952 6
 3 9 -3 1042.46 68.841 6
 -3 -9 2 416.412 27.7337 10
 3 9 -2 422.029 29.3053 6
 -3 9 2 399.631 29.9519 12
 -3 9 2 351.106 32.6131 6
 -3 -9 1 4.35988 4.64421 10
 -3 -9 1 -1.497 7.72041 18
 -3 9 1 6.60277 9.85985 12
 -3 -9 1 12.1039 6.46256 12
 3 9 -1 21.1087 8.76818 6
 -3 9 1 14.5691 13.4756 6
 -3 -9 0 1958.85 121.601 10
 3 9 0 1842.13 123.009 6
 -3 -9 0 1652.75 122.937 18
 3 -9 0 1976.57 121.511 18
 -3 -9 0 1777.92 122.573 12
 -3 9 0 1761.35 125.109 6
 -3 -9 -1 230.374 19.8869 18
 -3 9 -1 234.041 23.402 6
 3 9 1 247.836 20.3283 6
 3 -9 1 279.581 19.6659 10
 -3 -9 -1 263.319 17.334 10
 -3 -9 -1 258.254 17.5511 10
 -3 -9 -1 263.256 19.2773 12
 -3 9 -2 767.186 55.5107 6
 3 9 2 794.174 53.7953 6
 -3 -9 -2 822.57 57.0245 9
 -3 -9 -2 874.007 53.454 12
 -3 -9 -2 763.783 51.6522 10
 3 -9 2 780.518 53.4024 10
 -3 -9 -2 805.607 51.387 10
 -3 -9 -3 785.979 51.2559 1
 3 -9 3 783.254 52.9778 10
 -3 -9 -3 804.727 50.9823 10
 -3 -9 -3 767.061 51.1946 17
 -3 9 -3 833.929 55.1576 6
 -3 -9 -3 745.027 56.8358 9
 -3 -9 -3 803.322 56.9329 14
 3 9 3 748.643 51.6407 12
 -3 9 -3 801.761 51.7191 4
 3 9 3 764.061 53.297 6
 -3 -9 -4 853.533 67.651 1
 -3 9 -4 1106.58 67.7807 1
 -3 -9 -4 1150.71 67.5085 10
 3 -9 4 1102.28 69.6931 10
 -3 9 -4 1019.39 67.6745 17
 -3 -9 -4 1017.48 67.7711 17
 -3 -9 -4 972.658 73.0735 9
 -3 9 -4 1078.36 70.979 6
 -3 -9 -4 1074.17 73.6372 14
 3 9 4 1103.7 68.0717 12
 3 9 4 936.673 69.9536 6
 3 9 5 654.585 40.9736 2
 -3 9 -5 577.193 40.9655 1
 3 -9 5 653.225 40.9756 2
 -3 -9 -5 580.93 41.042 1
 -3 -9 -5 642.221 40.5345 10
 3 -9 5 666.696 43.3793 10
 -3 9 -5 594.719 40.9103 17
 -3 9 -5 610.578 44.3543 6
 -3 -9 -5 597.362 47.6657 9
 -3 -9 -5 611.962 48.4283 14
 3 9 5 570.42 41.1311 12
 3 9 5 575.779 43.3339 6
 -3 -9 -5 657.034 43.6183 5
 3 9 6 798.009 53.7828 6
 -3 -9 -6 937.327 54.2828 5
 -3 9 -6 722.085 53.537 20
 -3 9 -6 748.692 59.8958 7
 -3 -9 -6 829.215 58.7622 9
 -3 -9 -6 717.023 51.4179 1
 -3 9 -6 725.75 51.3101 1
 3 9 6 806.062 51.1635 2
 3 -9 6 724.747 50.9621 2
 -3 -9 -6 682.14 57.3099 14
 3 9 6 736.979 51.2284 12
 -3 -9 -6 874.409 50.9086 10
 3 -9 6 771.164 53.5802 10
 -3 -9 -7 809.816 52.8527 5
 3 9 7 723.542 52.525 6
 -3 9 -7 809.123 52.4923 20
 -3 9 -7 885.764 51.8846 8
 -3 -9 -7 720.789 57.2116 9
 -3 9 -7 756.685 50.3467 1
 3 9 7 652.881 49.8581 12
 3 -9 7 741.283 52.6619 10
 -3 -9 -7 768.351 49.7699 10
 3 9 8 15.7458 11.4047 6
 -3 9 -8 17.8428 13.0349 6
 -3 9 -8 -4.81652 9.07427 20
 -3 -9 -8 5.52029 18.4305 9
 -3 9 -8 4.1983 8.87211 1
 -3 9 -8 14.9595 22.4538 15
 3 9 8 5.33651 7.15975 12
 -3 -9 -8 2.80999 5.8011 10
 3 -9 8 0.93683 12.7372 10
 -3 9 -9 502.046 32.6947 20
 -3 9 -9 422.019 33.8401 6
 -3 -9 -9 319.087 39.0521 9
 -3 -9 -9 336.952 38.4617 14
 -3 9 -9 436.181 42.1046 15
 -3 -9 -9 500.68 30.4117 10
 3 -9 9 443.735 34.7886 10
 3 9 9 401.771 30.574 12
 -3 -9 -9 417.857 31.2288 1
 -3 9 -9 447.104 31.601 1
 -3 9 -10 45.2966 11.7457 1
 -3 -9 -10 45.7761 10.3344 1
 -3 9 -10 76.9364 27.236 15
 -3 -9 -10 33.2651 21.2154 14
 3 -9 10 52.5337 17.2056 10
 3 9 10 39.778 8.99532 12
 -3 9 -10 60.7259 15.0286 6
 -3 -9 -11 94.69 13.0724 1
 -3 9 -11 74.7352 13.2939 1
 3 -9 11 78.0467 18.0368 10
 -3 -9 -11 97.0901 27.3811 14
 -3 9 -11 92.3719 28.8226 15
 3 9 11 73.3729 10.9193 12
 -3 9 -11 102.314 16.2871 6
 -3 -9 -12 215.668 19.9836 1
 -3 9 -12 189.761 20.3859 1
 -3 9 -12 261.511 35.641 22
 -3 -9 -12 236.804 27.8377 19
 -3 9 -12 248.896 23.3005 6
 -3 9 -12 255.049 35.0344 15
 -3 -9 -12 249.834 32.7466 14
 -3 9 -12 274.427 28.0532 13
 3 9 12 188.21 18.2164 12
 3 -9 12 262.253 25.973 10
 -3 9 -13 163.208 20.0061 6
 -3 9 -13 179.741 36.2174 22
 -3 -9 -13 126.263 23.363 19
 -3 9 -13 163.852 33.5084 15
 -3 -9 -13 131.226 29.8692 14
 3 -9 13 128.88 23.9399 10
 -3 9 -13 133.869 23.0696 13
 3 9 13 97.121 14.0286 12
 -3 9 -13 144.357 17.9085 1
 -3 -9 -13 146.175 16.9623 1
 -3 9 -14 33.4727 31.6366 22
 -3 -9 -14 49.0186 30.3292 14
 -3 9 -14 79.3037 31.7136 15
 -3 -9 -14 37.0109 13.6036 1
 -3 9 -14 30.4182 15.0138 1
 -3 9 -14 31.8339 16.5066 6
 3 -9 14 51.6736 21.4286 10
 -3 -9 -15 182.12 36.0919 14
 -3 9 -15 267.004 41.611 15
 -3 9 -15 242.461 23.0974 1
 -3 -9 -15 182.055 21.9965 1
 -3 9 -15 238.286 23.9819 6
 3 -9 15 230 29.4415 10
 -3 -9 -16 29.3061 32.8567 14
 -3 9 -16 10.7107 35.5097 15
 -3 -9 -16 38.0986 16.1021 1
 -3 9 -16 2.78076 15.8597 1
 -3 9 -16 11.2949 19.2537 6
 3 -9 16 -10.7569 23.4511 10
 -3 9 -17 90.4089 37.5996 15
 -3 -9 -17 37.5295 35.3865 14
 -3 9 -17 84.2699 20.0176 1
 -3 -9 -17 79.2001 18.3407 1
 -3 9 -17 54.7558 18.6013 6
 3 -9 17 34.5367 24.8671 10
 -3 9 -18 -7.94474 39.129 15
 -3 -9 -18 24.8845 32.2254 14
 -3 -9 -18 15.9891 17.717 1
 -3 9 -18 35.8371 19.6562 1
 -3 9 -18 16.7778 19.6234 6
 3 -9 18 8.10038 24.6493 10
 -3 9 -19 87.5817 43.1934 15
 -3 -9 -19 136.4 38.8794 14
 -3 9 -19 94.7284 21.7161 1
 -3 -9 -19 85.5026 19.5459 1
 -3 9 -19 109.329 22.2515 6
 3 -9 19 80.298 29.2615 10
 -3 9 -20 32.9918 21.9984 1
 -3 -9 -20 -6.651 18.753 1
 -3 9 -20 -26.1959 20.942 6
 3 -9 20 30.9346 27.1281 10
 -3 -9 -20 7.50241 35.2526 14
 -3 9 -21 43.065 21.4007 6
 -3 9 -21 64.5643 22.6453 1
 -3 -9 -21 24.4375 20.3667 1
 -3 -9 -21 3.86556 35.4084 14
 -3 9 -22 192.123 25.9624 6
 -3 9 -22 199.3 27.3133 1
 -3 -9 -22 102.347 24.5027 1
 -3 -9 -22 149.803 42.8306 14
 3 -11 -23 7.36389 34.3185 14
 -3 -11 22 17.8594 25.2168 10
 3 -11 -22 10.5952 34.7861 14
 3 11 -21 205.191 24.1364 6
 -3 -11 21 106.557 29.7083 10
 3 -11 -21 171.685 37.7034 14
 3 11 -20 86.7491 45.4919 15
 3 -11 -20 41.4624 31.3856 14
 3 11 -20 27.0014 44.0769 22
 3 11 -20 42.2746 20.2933 6
 -3 -11 20 49.1209 25.0637 10
 3 11 -19 26.2807 45.1096 15
 3 -11 -19 -6.12837 30.1714 14
 3 11 -19 48.3983 43.3212 22
 3 11 -19 1.03507 19.2038 6
 -3 -11 19 3.45684 23.1587 10
 3 -11 -18 184.339 35.0068 14
 3 11 -18 251.83 48.7532 15
 3 11 -18 238.34 26.8225 6
 -3 -11 18 257.386 29.3156 10
 3 11 -17 195.983 45.4028 15
 3 -11 -17 169.623 30.9277 14
 -3 -11 17 166.798 26.4127 10
 -3 11 17 183.835 20.364 12
 3 11 -16 33.6919 36.4416 15
 3 -11 -16 37.0067 25.64 14
 -3 -11 16 26.3302 19.0938 10
 -3 11 16 24.5084 14.4701 12
 3 -11 -15 31.2808 25.2779 14
 3 11 -15 -7.15195 37.9166 15
 -3 -11 15 20.4092 19.1529 10
 -3 11 15 21.2246 13.7036 12
 3 11 -14 786.917 67.7764 15
 3 -11 -14 684.157 57.204 14
 -3 11 14 642.447 50.2014 12
 -3 -11 14 836.947 53.9234 10
 3 11 -13 357.744 43.8208 15
 3 -11 -13 389.335 35.555 9
 -3 11 13 299.014 27.8247 12
 3 -11 -13 358.651 36.1859 14
 -3 -11 13 398.727 31.5821 10
 3 11 -12 1495.46 107.622 15
 3 -11 -12 1532.07 100.72 14
 3 -11 -12 1548.21 100.507 9
 3 11 -12 1449.24 105.933 7
 -3 11 12 1332.45 95.1978 12
 -3 -11 12 1416.43 96.8606 10
 3 11 -11 107.128 31.5205 15
 3 11 -11 136.883 29.996 7
 3 -11 -11 97.4613 21.7667 9
 3 -11 -11 112.909 22.2695 14
 -3 11 11 66.9889 14.3717 12
 -3 -11 11 82.1432 16.9066 10
 -3 -11 10 68.5192 14.6327 10
 3 11 -10 114.376 30.2704 15
 3 -11 -10 68.8091 19.1061 9
 3 11 -10 60.4383 26.2484 7
 -3 11 10 58.2145 13.1488 12
 -3 11 10 84.6514 21.8253 6
 -3 -11 9 1221.68 79.7798 10
 3 11 -9 1146.48 87.8685 15
 3 -11 -9 1159.28 82.5533 9
 3 11 -9 1042.39 86.4966 7
 3 11 -9 1230.65 79.974 6
 -3 11 9 1116.67 79.0045 12
 -3 11 9 1327.14 84.8227 6
 -3 -11 8 144.19 16.4728 10
 3 11 -8 113.113 27.4024 15
 3 11 -8 150.721 18.1122 6
 3 11 -8 158.617 27.7 7
 3 -11 -8 200.576 22.1164 9
 -3 11 8 152.973 16.671 12
 -3 11 8 116.696 23.7825 6
 -3 -11 7 211.829 18.8941 10
 3 11 -7 228.459 30.6133 7
 3 -11 -7 220.575 23.3227 9
 3 11 -7 206.205 20.3108 6
 3 11 -7 210.021 31.0376 15
 -3 11 7 204.419 19.5046 12
 -3 11 7 221.906 27.2034 6
 3 -11 -6 203.589 12.5751 1
 3 -11 -6 166.723 12.3291 1
 -3 -11 6 188.407 16.8053 10
 3 -11 -6 189.765 12.4896 17
 3 11 -6 213.04 28.5137 15
 -3 11 6 201.486 18.4814 12
 -3 11 6 280.053 26.6618 6
 3 11 -6 209.055 19.1753 6
 3 11 -6 213.02 26.5984 7
 3 -11 -6 219.467 21.5459 9
 -3 -11 5 364.94 26.4719 10
 -3 11 5 356.719 27.9204 12
 -3 11 5 365.97 34.2277 6
 3 -11 -5 372.889 30.5024 9
 3 11 -5 349.992 27.9732 6
 -3 -11 4 13.8437 7.95391 10
 -3 11 4 14.7713 11.3392 12
 -3 11 4 25.4539 19.4346 6
 3 11 -4 22.8717 12.1896 6
 -3 -11 3 418.681 29.487 10
 3 11 -3 404.75 31.721 6
 -3 -11 3 492.488 30.7611 18
 -3 11 3 403.369 31.5928 12
 -3 11 3 378.523 36.3154 6
 3 11 -2 397.104 29.3725 6
 -3 11 2 438.391 34.6247 6
 -3 -11 2 409.853 26.3608 10
 -3 -11 1 16.2107 9.04297 18
 -3 -11 1 42.3979 6.1576 10
 -3 11 1 41.0775 17.1276 6
 3 11 -1 30.6023 11.825 6
 3 -11 0 114.145 12.0714 10
 -3 -11 0 116.148 12.5499 18
 -3 -11 0 107.95 9.2223 10
 3 11 0 142.21 15.1616 6
 -3 11 0 102.344 18.9485 6
 -3 -11 -1 762.897 56.1953 9
 3 11 1 745.301 53.1363 6
 3 -11 1 738.795 49.8406 18
 -3 -11 -1 810.829 49.951 10
 3 -11 1 715.932 51.6191 10
 -3 -11 -1 776.491 49.776 10
 -3 11 -1 741.281 55.5289 6
 -3 -11 -2 63.5259 5.78643 10
 -3 -11 -2 70.6296 6.15536 10
 3 -11 2 72.9939 10.9756 10
 -3 -11 -2 60.4382 19.6401 9
 3 -11 2 68.4601 6.79246 18
 -3 -11 -2 64.7581 18.5946 14
 -3 11 -2 80.6031 17.6127 6
 3 11 2 69.886 13.6469 6
 -3 -11 -3 61.8337 5.11913 10
 -3 -11 -3 61.3416 5.59363 10
 -3 -11 -3 52.2025 20.2306 9
 3 -11 3 71.6493 11.5926 10
 -3 -11 -3 70.2562 18.8342 14
 -3 11 -3 39.6896 17.1424 6
 3 11 3 59.5182 13.7032 6
 -3 11 -3 58.354 7.70974 4
 -3 11 -4 331.294 29.3805 6
 -3 -11 -4 337.96 33.0488 9
 -3 -11 -4 350.183 31.791 14
 -3 -11 -4 348.136 21.7355 10
 -3 -11 -4 308.196 21.4142 10
 3 -11 4 349.375 25.9212 10
 -3 11 -4 336.615 23.0892 4
 3 11 4 325.821 28.0501 6
 -3 -11 -5 1277.42 85.5209 1
 3 -11 5 1345.04 88.045 10
 -3 -11 -5 1389.33 85.5934 17
 -3 11 -5 1445.53 89.8507 6
 -3 -11 -5 1264.18 92.8935 9
 -3 -11 -5 1444.68 93.0557 14
 3 11 5 1198.47 86.0534 12
 -3 -11 -5 1316.63 88.7652 5
 3 11 5 1399.02 89.6874 6
 -3 -11 -6 174.99 13.5377 1
 3 -11 6 171.368 18.5706 10
 -3 -11 -6 181.74 13.2426 17
 -3 11 -6 186.158 27.6289 7
 -3 -11 -6 176.685 26.9364 9
 -3 -11 -6 221.297 26.7934 14
 3 11 6 165.385 14.0598 12
 -3 -11 -6 135.65 17.1386 5
 -3 11 -6 155.046 21.0741 6
 3 11 6 145.51 20.3268 6
 -3 -11 -7 25.4599 7.75743 1
 3 -11 7 21.7374 13.2177 10
 -3 -11 -7 38.5865 6.94491 17
 -3 -11 -7 84.3607 23.8241 14
 3 11 7 31.6972 8.08867 12
 -3 11 -7 24.9626 12.7167 8
 -3 -11 -7 81.3418 23.4761 9
 -3 11 -7 17.0523 23.412 7
 -3 -11 -7 21.5304 12.1297 5
 3 11 7 30.4183 15.1107 6
 -3 -11 -8 123.474 25.7923 9
 -3 11 -8 102.08 30.0565 7
 3 -11 8 99.9426 17.2653 10
 3 11 8 90.2007 10.7642 12
 3 11 8 97.5214 16.7918 6
 -3 11 -9 66.8789 29.0586 7
 -3 -11 -9 79.6136 27.1457 9
 -3 -11 -9 47.1671 9.9167 1
 -3 11 -9 62.9012 11.1114 20
 3 -11 9 61.7106 16.2234 10
 -3 -11 -10 1331.92 105.442 14
 -3 11 -10 1543.61 108.454 15
 -3 -11 -10 1362.87 95.7738 1
 -3 11 -10 1587.12 108.831 7
 -3 -11 -10 1525.56 105.501 9
 -3 11 -10 1552.79 98.7105 6
 3 -11 10 1541.59 99.3323 10
 -3 11 -11 351.225 42.7323 15
 -3 -11 -11 289.161 39.5748 14
 -3 -11 -11 296.249 24.4363 1
 -3 11 -11 340.23 29.5917 6
 3 -11 11 308.786 29.3069 10
 -3 -11 -12 341.79 40.011 14
 -3 11 -12 360.04 43.0774 15
 -3 -11 -12 281.635 24.0379 1
 -3 11 -12 270.021 29.4872 6
 3 -11 12 303.769 30.0083 10
 -3 11 -13 26.3091 34.719 22
 -3 11 -13 72.8172 33.4838 15
 -3 -11 -13 69.0859 30.3807 14
 -3 -11 -13 58.3435 12.904 1
 -3 11 -13 67.5422 21.0613 6
 3 -11 13 114.96 21.7585 10
 -3 11 -14 81.6493 37.2675 22
 -3 -11 -14 -3.39417 31.0957 14
 -3 11 -14 32.8861 34.8583 15
 -3 -11 -14 41.4874 13.5421 1
 -3 11 -14 74.0845 21.2063 6
 3 -11 14 74.2532 21.8072 10
 -3 11 -15 108.516 40.8583 22
 -3 11 -15 119.536 40.2024 15
 -3 -11 -15 150.987 18.4518 1
 -3 11 -15 186.571 24.3897 6
 3 -11 15 142.511 26.1722 10
 -3 11 -16 54.277 39.0925 22
 -3 -11 -16 108.125 37.0137 14
 -3 11 -16 36.1528 40.0268 15
 -3 -11 -16 77.5843 16.2896 1
 -3 11 -16 85.1579 20.7052 6
 3 -11 16 57.0749 24.2496 10
 -3 11 -17 4.33773 38.8417 22
 -3 11 -17 21.0605 39.2655 15
 -3 -11 -17 50.6161 36.7952 14
 -3 -11 -17 25.4993 16.0116 1
 -3 11 -17 15.387 21.8293 6
 3 -11 17 -29.4736 25.086 10
 -3 11 -18 49.6788 42.2964 22
 3 -11 18 88.8074 28.2327 10
 -3 -11 -18 75.4437 18.1199 1
 -3 11 -18 66.7096 43.0092 15
 -3 -11 -18 141.811 40.9338 14
 -3 11 -18 141.116 23.7084 6
 -3 -11 -19 115.081 41.5656 14
 -3 11 -19 90.6349 24.5843 6
 3 -11 19 120.67 29.099 10
 -3 -13 20 132.572 26.2684 10
 3 -13 -19 185.708 41.0922 14
 -3 -13 19 218.928 28.9688 10
 3 13 -18 179.628 50.9766 15
 3 -13 -18 156.619 35.6622 14
 3 13 -18 135.575 23.2146 6
 -3 -13 18 99.6125 24.0054 10
 3 -13 -17 -25.8711 31.2749 14
 3 13 -17 86.2693 44.512 15
 3 13 -17 20.8165 19.5616 6
 -3 -13 17 41.8167 19.9939 10
 3 -13 -16 125.53 32.2397 14
 3 13 -16 109.671 43.3288 15
 3 13 -16 103.658 21.4243 6
 -3 -13 16 136.47 23.0011 10
 -3 -13 15 34.6256 19.0424 10
 3 -13 -15 2.43153 27.7496 14
 3 13 -15 -29.2488 40.5378 15
 -3 -13 14 685.736 51.866 10
 3 13 -14 676.603 67.9025 15
 3 -13 -14 741.303 58.7825 14
 3 -13 -14 680.783 58.1961 9
 3 13 -13 30.7617 40.398 15
 3 -13 -13 22.7769 24.5957 14
 3 13 -13 10.6376 34.2137 7
 3 -13 -13 -8.96914 24.5118 9
 -3 -13 13 -1.10873 16.2035 10
 3 13 -13 -3.72242 18.5625 6
 -3 -13 12 155.502 20.523 10
 3 13 -12 248.975 40.5845 15
 3 13 -12 154.566 38.6767 7
 3 -13 -12 194.62 29.0888 9
 3 -13 -12 157.097 29.6532 14
 -3 13 12 129.618 17.8616 12
 3 13 -12 173.465 21.1231 6
 -3 -13 11 54.3679 15.5043 10
 3 13 -11 14.0967 32.8909 15
 3 -13 -11 19.3938 22.4398 9
 3 13 -11 6.52803 30.9003 7
 -3 13 11 48.0831 14.2763 12
 3 -13 -11 53.3703 23.4223 14
 -3 13 11 58.8891 23.978 6
 3 13 -11 64.1928 17.7675 6
 -3 -13 10 36.1284 14.185 10
 3 13 -10 69.7988 33.1989 15
 3 -13 -10 60.1835 22.8647 9
 3 13 -10 -9.10299 28.223 7
 -3 13 10 51.8536 13.6161 12
 3 -13 -10 77.9985 24.3343 14
 3 13 -10 68.593 17.5145 6
 -3 13 10 41.493 24.3421 6
 -3 -13 9 1.61648 12.2891 10
 3 13 -9 -3.09614 30.638 15
 3 13 -9 8.62904 28.042 7
 3 -13 -9 -19.6812 22.4426 9
 -3 13 9 19.1165 13.3255 12
 3 13 -9 22.8707 17.1549 6
 -3 13 9 6.16345 23.8625 6
 -3 -13 8 593.28 43.1278 10
 3 13 -8 504.849 55.8027 15
 3 13 -8 648.802 45.0342 6
 3 -13 -8 620.98 48.5791 9
 3 13 -8 527.826 54.1136 7
 -3 13 8 610.276 43.5366 12
 -3 13 8 654.829 52.1477 6
 -3 -13 7 324.382 24.9067 10
 3 13 -7 300.739 39.7076 15
 3 13 -7 336.486 27.8276 6
 3 -13 -7 305.386 31.0648 9
 3 13 -7 345.271 38.9409 7
 -3 13 7 266.609 25.6834 12
 -3 13 7 360.873 36.05 6
 -3 -13 6 284.01 21.9849 10
 3 13 -6 303.753 37.3575 15
 3 13 -6 330.859 36.518 7
 3 13 -6 270.615 25.8635 6
 3 -13 -6 260.74 27.7137 9
 -3 13 6 240.955 23.4876 12
 -3 13 6 299.226 33.3271 6
 -3 -13 5 78.5159 10.5984 10
 3 -13 -5 61.6568 18.4763 9
 3 13 -5 112.659 27.9642 7
 3 13 -5 57.9763 26.6513 15
 -3 13 5 54.701 14.329 12
 3 13 -5 55.9497 16.5296 6
 -3 13 5 49.3819 23.4508 6
 -3 -13 4 1321.66 83.4167 18
 -3 -13 4 1191.47 82.5399 10
 -3 13 4 1257.51 89.7825 6
 3 13 -4 1243.49 84.9884 6
 3 -13 -4 1361.93 87.2482 9
 -3 -13 3 62.5072 11.2496 18
 -3 -13 3 86.7937 9.63803 10
 -3 13 3 103.461 22.9942 6
 3 13 -3 90.1258 16.1185 6
 -3 -13 2 144.35 13.8865 18
 -3 -13 2 126.384 11.5348 10
 3 13 -2 137.451 18.0417 6
 -3 13 2 107.646 23.0655 6
 3 -13 -2 131.499 13.0871 10
 3 13 -1 -1.787 14.8687 6
 -3 13 1 21.2144 21.2816 6
 -3 -13 1 4.52601 9.36617 18
 3 -13 -1 -1.8655 8.96609 10
 3 -13 0 2010.82 131.317 10
 3 13 0 1978.85 133.408 6
 -3 -13 0 2115.09 136.158 9
 -3 13 0 1998.18 136.304 6
 -3 -13 -1 -20.1575 19.6052 9
 3 -13 1 -10.8262 10.0373 10
 3 13 1 1.94585 15.5859 6
 -3 13 -1 -9.80601 21.6859 6
 -3 -13 -2 495.1 39.8888 14
 -3 -13 -2 398.673 38.3367 9
 3 13 2 422.204 34.3054 6
 -3 13 -2 421.768 36.5422 6
 3 -13 2 394.113 30.5134 10
 -3 -13 -3 22.4106 22.4768 9
 -3 -13 -3 44.4626 22.3916 14
 3 13 3 -8.97462 17.3701 6
 -3 13 -3 6.66708 19.7341 6
 3 -13 3 6.46235 11.385 10
 -3 -13 -4 133.655 27.1852 9
 -3 -13 -4 186.273 26.9114 14
 3 13 4 144.456 21.3469 6
 -3 13 -4 171.905 23.968 6
 3 -13 4 181.285 18.001 10
 -3 13 -5 15.4218 29.09 7
 -3 -13 -5 10.0186 22.8718 9
 3 -13 5 34.7704 13.3189 10
 -3 -13 -5 59.4888 24.7635 14
 3 13 5 17.6097 17.8326 6
 -3 13 -5 16.5573 20.0758 6
 -3 13 -6 343.91 43.6145 7
 -3 -13 -6 336.131 39.7665 9
 -3 13 -6 356.103 35.3353 6
 -3 13 -6 465.01 32.0101 20
 -3 -13 -6 332.05 39.469 14
 3 13 6 432.331 34.4418 6
 3 -13 6 347.336 30.4622 10
 -3 -13 -7 -2.17844 26.4419 14
 3 -13 7 -0.91574 13.8556 10
 -3 13 -7 -17.6207 19.5357 6
 -3 -13 -7 39.8617 25.8372 9
 -3 13 -7 22.6945 30.7602 7
 -3 -13 -8 59.0408 29.2659 14
 3 -13 8 109.636 17.8284 10
 -3 -13 -8 78.5314 27.6677 9
 -3 13 -8 60.5236 33.1266 7
 -3 13 -8 75.0624 21.0369 6
 3 -13 9 30.7865 17.1658 10
 -3 -13 -9 -26.8328 27.7857 9
 -3 13 -9 57.8476 32.132 7
 3 -13 10 336.918 30.7895 10
 -3 13 -10 403.242 47.4316 7
 -3 -13 -10 303.164 41.1061 9
 -3 13 -11 276.293 44.8078 15
 -3 -13 -11 275.312 39.431 14
 3 -13 11 266.951 27.4878 10
 -3 13 -11 281.599 30.1678 6
 -3 13 -11 224.875 43.0613 7
 -3 -13 -12 142.898 36.5124 14
 -3 13 -12 97.7842 40.6032 15
 3 -13 12 96.6129 21.645 10
 -3 13 -12 160.054 25.2394 6
 -3 13 -12 213.452 43.1304 7
 -3 13 -13 30.8562 38.5487 7
 -3 13 -13 26.3256 39.6432 22
 -3 13 -13 -12.4085 22.7458 6
 3 -13 13 30.4233 19.6597 10
 -3 13 -13 20.4735 39.9273 15
 -3 -13 -13 20.6187 34.84 14
 -3 13 -14 162.007 45.2104 22
 -3 13 -14 152.423 25.8217 6
 3 -13 14 129.466 24.4134 10
 -3 -13 -14 132.645 38.9118 14
 -3 13 -14 132.76 42.908 15
 -3 13 -15 73.88 42.1006 22
 -3 13 -15 12.9758 23.2167 6
 3 -13 15 23.4024 21.8577 10
 -3 -13 -15 11.996 37.9107 14
 -3 13 -15 26.5747 40.5018 15
 -3 13 -16 47.3944 41.5326 22
 -3 -13 -16 50.4449 38.1951 14
 -3 13 -16 -41.5702 44.1077 15
 -3 13 -16 -22.0526 23.8683 6
 3 -13 16 26.5654 23.4364 10
 3 -13 17 97.67 26.0189 10
 3 -15 -15 34.6775 30.5568 14
 3 -15 -14 32.5342 29.2399 14
 3 15 -14 9.33514 45.5463 15
 3 15 -14 43.4184 22.4712 6
 3 -15 -14 25.7188 26.8065 9
 3 -15 -13 91.6378 29.4641 14
 3 15 -13 49.33 40.9798 15
 3 15 -13 18.9038 21.6834 6
 3 -15 -13 57.5785 27.5421 9
 3 15 -13 52.37 40.5605 7
 3 15 -12 16.9249 40.1899 15
 3 15 -12 4.48511 20.843 6
 3 -15 -12 -17.2081 27.5167 14
 3 15 -12 15.4146 37.4696 7
 3 -15 -12 7.01717 28.2523 9
 3 15 -11 80.3013 40.5724 15
 3 15 -11 79.3293 21.4512 6
 3 -15 -11 85.5428 28.8744 14
 3 15 -11 32.4174 34.8845 7
 3 -15 -11 70.3671 27.5157 9
 3 15 -10 14.8826 38.2017 15
 3 15 -10 24.0879 20.0653 6
 3 15 -10 23.6244 33.9464 7
 3 -15 -10 58.4423 23.8685 9
 3 15 -9 353.325 48.5085 15
 -3 15 9 382.915 41.7254 6
 3 -15 -9 392.946 38.1771 9
 3 15 -9 362.517 46.2269 7
 3 15 -9 379.938 33.9346 6
 3 15 -8 6.47708 35.625 15
 3 15 -8 6.32018 19.0911 6
 -3 15 8 38.0581 27.5392 6
 3 15 -8 17.6818 31.3079 7
 3 -15 -8 8.7203 23.7536 9
 3 15 -7 380.716 44.5986 15
 3 15 -7 291.35 30.1318 6
 -3 15 7 379.97 39.5815 6
 3 -15 -7 297.446 34.1756 9
 3 15 -7 309.057 39.9197 7
 3 15 -6 22.8624 31.6345 15
 -3 15 6 6.40949 26.4181 6
 3 15 -6 3.13211 17.9876 6
 3 -15 -6 38.8927 21.6187 9
 3 15 -6 31.0106 28.6663 7
 3 15 -5 257.922 40.0049 15
 3 15 -5 229.722 27.6514 6
 -3 15 5 307.237 36.376 6
 3 -15 -5 312.481 30.5668 9
 3 15 -5 320.42 39.0747 7
 3 15 -4 370.414 41.7288 15
 3 15 -4 325.491 39.1945 7
 3 -15 -4 287.352 31.8502 9
 3 15 -4 315.916 30.6782 6
 -3 15 4 322.212 36.7694 6
 3 -15 -3 857.545 60.9674 9
 3 15 -3 795.446 59.1651 6
 -3 15 3 792.302 64.011 6
 3 15 -2 14.9379 18.9417 6
 -3 15 2 -7.33378 23.5602 6
 -3 -15 1 109.382 24.3746 9
 3 -15 -1 83.4619 12.1981 10
 3 15 -1 114.592 21.0734 6
 -3 15 1 87.6274 26.0371 6
 -3 -15 0 53.2418 23.3221 9
 3 -15 0 76.7185 12.0687 10
 -3 -15 0 98.2651 25.3406 14
 3 15 0 73.0634 20.4614 6
 -3 15 0 71.5905 25.8224 6
 -3 -15 -1 977.292 68.5914 14
 -3 -15 -1 1004.2 68.9489 9
 -3 15 -1 841.967 67.3327 6
 3 15 1 895.931 65.4149 6
 3 -15 1 875.215 60.9714 10
 -3 -15 -2 211.635 33.0852 9
 -3 -15 -2 235.588 32.4507 14
 3 15 2 251.164 26.938 6
 -3 15 -2 247.263 32.1858 6
 3 -15 2 234.319 20.7641 10
 -3 -15 -3 19.6138 25.0596 9
 3 -15 3 4.88285 12.1792 10
 -3 -15 -3 25.8496 24.4092 14
 -3 15 -3 4.85709 22.7441 6
 3 15 3 2.77526 19.7076 6
 -3 -15 -4 -8.54492 26.925 9
 3 -15 4 -11.9832 13.3519 10
 -3 15 -4 17.3701 32.3388 15
 -3 -15 -4 9.896 26.0157 14
 -3 15 -4 25.7458 24.1162 6
 3 15 4 -18.6619 20.6711 6
 -3 -15 -5 575.071 52.1859 14
 -3 15 -5 700.88 59.548 15
 3 -15 5 549.584 43.1404 10
 -3 15 -5 624.336 50.0613 6
 -3 15 -5 681.99 58.2693 7
 -3 -15 -5 624.813 53.8951 9
 -3 -15 -6 31.3603 28.5941 14
 -3 15 -6 47.9568 37.1419 15
 3 -15 6 63.0127 14.6742 10
 -3 15 -6 28.4468 24.9447 6
 -3 -15 -6 82.6947 31.1527 9
 -3 15 -6 29.5974 32.458 7
 -3 -15 -7 168.04 33.1052 14
 3 -15 7 137.162 18.9802 10
 -3 15 -7 111.442 26.7487 6
 -3 -15 -7 164.865 34.7426 9
 -3 15 -7 56.5817 36.487 7
 -3 -15 -8 -2.5244 29.6773 14
 3 -15 8 8.08819 15.9249 10
 -3 15 -8 4.66633 23.8276 6
 -3 -15 -8 -8.25417 29.2805 9
 -3 15 -8 -33.5899 36.7916 7
 -3 -15 -9 2.732 33.0557 14
 3 -15 9 1.09034 16.6067 10
 -3 -15 -9 14.6113 30.4365 9
 -3 15 -9 77.7749 36.2449 7
 -3 15 -9 -14.3513 25.3388 6
 3 -15 10 10.3506 16.7061 10
 -3 15 -10 -3.78492 37.6383 7
 -3 -15 -10 21.52 32.3753 9
 3 -15 11 8.50219 18.2546 10
 -3 -15 -11 47.222 33.1747 9
 -3 15 -11 48.0325 40.4918 7
 -3 -15 -12 30.7521 37.2008 14
 -3 15 -12 -16.4763 26.4002 6
 3 -15 12 7.71571 18.7288 10
 -3 15 -12 -16.9561 40.69 7
 3 -15 13 141.712 23.882 10
 -3 15 -13 181.273 49.7488 22
 3 -15 14 33.2 21.1536 10
 3 -15 15 24.4058 22.3203 10
 3 -17 -12 254.562 36.3253 9
 3 -17 -11 31.3611 27.4316 9
 3 17 -10 64.2401 37.8361 7
 3 -17 -10 116.265 30.1391 9
 3 17 -9 63.8053 36.6209 7
 3 -17 -9 137.565 28.9731 9
 3 17 -9 96.2927 25.1525 6
 3 17 -9 41.4238 41.3638 15
 3 -17 -8 339.746 42.5478 14
 3 17 -8 415.898 37.3054 6
 3 17 -8 347.987 47.403 7
 3 -17 -8 307.101 39.07 9
 3 17 -7 80.4066 33.3211 7
 3 -17 -7 9.60827 26.4075 9
 -3 -17 7 76.9741 27.7392 9
 3 17 -7 27.4005 22.8347 6
 3 17 -7 59.7237 36.6692 15
 3 17 -6 11.3148 34.1208 7
 -3 -17 6 40.9695 26.5961 9
 3 -17 -6 -3.59281 24.05 9
 3 17 -6 26.0863 22.5844 6
 -3 17 6 -11.7096 29.4396 6
 3 17 -6 12.6355 35.2277 15
 3 17 -5 291.381 41.6321 7
 3 -17 -5 365.521 35.9768 9
 3 17 -5 257.482 32.3759 6
 -3 17 5 308.98 38.7689 6
 3 17 -4 554.588 53.9863 7
 3 -17 -4 650.455 47.3054 9
 -3 17 4 576.449 52.4053 6
 3 17 -4 502.831 45.1679 6
 3 17 -4 483.265 55.3902 15
 3 -17 -3 53.8232 23.6498 9
 3 17 -3 55.1672 30.2102 7
 -3 -17 3 5.0109 24.7156 14
 -3 17 3 8.87237 29.2693 6
 3 17 -3 32.7144 23.0974 6
 3 17 -3 47.5698 33.4156 15
 -3 -17 2 158.487 31.2628 9
 3 -17 -2 321.714 32.0929 9
 3 17 -2 276.197 30.7849 6
 -3 17 2 278.55 36.0829 6
 -3 -17 2 197.192 30.9926 14
 3 -17 -1 13.2294 24.4643 9
 -3 -17 1 9.08386 24.7948 9
 -3 -17 1 8.87936 24.9446 14
 3 17 -1 13.5941 22.8573 6
 -3 17 1 -14.8823 29.5697 6
 -3 -17 0 325.198 38.8669 9
 -3 17 0 316.316 39.816 6
 3 17 0 386.717 37.0279 6
 -3 -17 0 414.042 39.7903 14
 -3 -17 -1 130.844 28.9034 9
 -3 -17 -1 97.5576 27.3913 14
 3 17 1 76.6213 23.7159 6
 -3 17 -1 96.975 28.7833 6
 -3 -17 -2 500.926 45.7079 14
 -3 -17 -2 426.867 46.0098 9
 -3 17 -2 485.193 46.9095 6
 -3 -17 -3 2.13988 27.7732 14
 -3 17 -3 -18.5464 36.4027 15
 -3 17 -3 -2.91308 33.4047 7
 -3 -17 -3 2.31647 29.24 9
 -3 17 -3 21.6795 27.5784 6
 -3 -17 -4 20.1218 28.6433 14
 -3 17 -4 -12.7613 36.85 15
 -3 -17 -4 4.87002 29.8916 9
 -3 17 -4 -8.9638 34.7598 7
 -3 17 -4 5.86637 27.5303 6
 -3 17 -5 49.8307 39.0234 15
 -3 -17 -5 39.8236 31.2186 14
 -3 17 -5 -9.26321 36.4023 7
 -3 -17 -5 78.9692 32.6308 9
 -3 17 -5 -7.77225 27.2079 6
 -3 -17 -6 210.039 37.0979 14
 -3 17 -6 248.624 34.8474 6
 -3 -17 -6 261.234 39.4499 9
 -3 17 -6 301.772 44.2547 7
 -3 -17 -7 42.9521 32.95 9
 -3 -17 -8 -2.97502 31.3238 9
 -4 0 26 932.027 75.2101 10
 -4 0 26 938.196 77.7609 16
 4 0 -25 -20.0986 29.2327 22
 -4 0 25 28.3033 24.138 10
 -4 0 25 -11.5326 26.449 16
 4 0 -24 -2.73522 27.7326 22
 -4 0 24 32.0361 24.7783 10
 -4 0 24 9.02059 24.2181 16
 4 0 -23 -33.7062 28.7973 22
 -4 0 23 -13.7463 23.6867 10
 -4 0 23 26.2632 23.8799 16
 4 0 -22 446.076 43.0389 22
 -4 0 22 397.188 37.2516 10
 -4 0 22 365.113 39.1673 16
 4 0 -21 16.2052 23.2523 22
 -4 0 21 11.033 20.348 10
 -4 0 21 8.23676 23.5383 16
 4 0 -20 147.75 25.6185 22
 -4 0 20 82.2026 20.2457 10
 -4 0 20 134.486 24.8729 16
 4 0 -19 -14.2133 21.2092 22
 -4 0 19 -8.59539 16.2954 10
 -4 0 19 -19.0901 20.759 16
 4 0 -18 1191.13 77.3176 22
 -4 0 18 1033.33 68.5763 19
 -4 0 18 1031.07 73.4653 10
 -4 0 18 1057.78 76.6333 16
 4 0 -17 -12.3091 17.6965 22
 -4 0 17 -3.25249 14.3313 10
 -4 0 17 8.65177 19.5517 16
 -4 0 17 6.66986 5.46011 19
 4 0 -16 8.11195 16.1654 22
 -4 0 16 14.1427 14.0182 10
 -4 0 16 13.0949 17.4883 16
 -4 0 16 18.1906 5.66838 19
 4 0 -15 -8.90614 15.4618 22
 -4 0 15 6.16887 17.1967 16
 -4 0 15 15.898 12.5328 10
 4 0 -14 34.8597 8.84493 14
 4 0 -14 13.5093 13.7615 22
 -4 0 14 11.5845 15.4085 16
 -4 0 14 10.3696 12.2308 10
 4 0 -13 3.08307 7.14845 14
 4 0 -13 -1.2154 11.2651 22
 -4 0 13 -6.75786 14.0135 16
 -4 0 13 7.153 11.2301 10
 4 0 -12 280.774 22.2682 14
 4 0 -12 345.374 26.0574 22
 -4 0 12 331.596 24.611 10
 -4 0 12 310.763 27.3845 16
 -4 0 11 -3.4553 11.8078 16
 4 0 -11 3.85361 8.92946 22
 4 0 -11 -2.19707 5.24667 14
 4 0 -11 -2.38699 5.64868 3
 -4 0 11 -0.66296 8.73845 10
 -4 0 10 422.883 34.5683 16
 4 0 -10 491.788 33.7148 22
 4 0 -10 423.955 31.0525 14
 -4 0 10 501.211 32.8005 10
 4 0 -10 498.924 32.9937 3
 4 0 -9 -0.69005 5.67659 3
 -4 0 9 5.72227 9.05896 16
 4 0 -9 -6.52565 7.33093 22
 4 0 -9 -2.84738 3.81519 14
 -4 0 9 0.8457 2.83471 13
 -4 0 9 -4.26348 7.35626 10
 4 0 -8 278.057 19.7708 3
 -4 0 8 265.693 21.3848 16
 4 0 -8 277.38 19.8211 22
 4 0 -8 264.4 17.4264 14
 -4 0 8 228.851 17.3286 13
 -4 0 8 281.674 19.2335 10
 -4 0 7 1.5251 7.14625 16
 -4 0 7 1.37179 3.06756 13
 4 0 -7 1.17102 5.27316 3
 4 0 -7 0.51735 2.10958 14
 -4 0 6 686.925 47.0677 3
 -4 0 6 656.108 47.3949 16
 -4 0 6 719.646 45.77 13
 -4 0 5 2.84339 5.8046 16
 -4 0 5 1.74024 3.23607 13
 -4 0 4 8674.48 627.446 13
 4 0 -4 9791.88 627.998 3
 4 0 -3 2.28776 1.87927 9
 4 0 -3 1.00096 3.43001 13
 -4 0 3 0.61675 3.18481 19
 4 0 -2 4754.43 316.362 12
 4 0 -2 5093.72 316.27 21
 4 0 -2 4923.55 316.769 16
 -4 0 1 1.33583 2.79612 21
 -4 0 1 0.17132 2.28329 12
 4 0 -1 1.96135 2.32667 12
 4 0 -1 2.98372 2.4613 4
 4 0 -1 3.86399 3.04381 6
 4 0 -1 2.68541 2.54577 16
 4 0 0 342.902 23.2292 1
 -4 0 0 340.565 23.3801 2
 4 0 0 387.605 23.9014 22
 4 0 0 385.2 24.1604 19
 4 0 0 365.24 23.5709 20
 -4 0 0 345.005 22.9554 18
 -4 0 0 328.057 22.786 12
 4 0 0 332.294 22.8019 12
 4 0 0 348.332 23.0445 6
 4 0 0 341.356 23.3557 5
 -4 0 0 320.485 23.1109 6
 -4 0 -1 0.67081 2.80696 6
 4 0 1 2.21881 2.47632 6
 4 0 1 -2.67964 4.26882 5
 4 0 1 6.02421 4.07437 22
 4 0 1 -0.38603 4.14394 20
 -4 0 -1 -0.19729 2.35731 7
 4 0 1 1.82347 3.62837 1
 -4 0 -1 0.79462 3.62488 2
 -4 0 -1 0.39907 2.3518 15
 4 0 1 1.89909 2.20835 15
 4 0 1 5.56758 2.71146 12
 -4 0 -1 2.80907 4.08589 11
 -4 0 -2 6301.68 387.402 6
 -4 0 -2 4609.45 387.423 2
 4 0 2 6231.43 388.373 20
 4 0 2 6557.44 387.667 7
 4 0 2 5989.79 387.087 6
 -4 0 -2 6526.53 388.033 15
 4 0 2 6369.41 387.73 15
 -4 0 -2 6140.71 388.016 11
 4 0 2 6244.62 387.43 10
 4 0 3 0.95802 4.4644 20
 4 0 3 -1.79839 5.33435 19
 4 0 3 -0.37891 4.25686 15
 4 0 3 -0.599 5.52064 14
 4 0 3 2.91612 3.87564 10
 4 0 3 1.58415 4.45775 11
 -4 0 -3 -2.81461 4.32576 11
 -4 0 -3 3.90338 2.71691 6
 4 0 3 -3.15507 4.01997 7
 -4 0 -3 -1.1557 3.45663 10
 4 0 4 5965.38 359.271 20
 4 0 4 6004.17 359.881 19
 -4 0 -4 5250.84 357.67 6
 4 0 4 5508.08 358.898 7
 4 0 4 5909.47 359.1 15
 4 0 4 5482.55 359.567 14
 4 0 4 5466.73 358.746 11
 -4 0 -4 5718.89 358.139 10
 4 0 4 5666.15 358.268 10
 -4 0 -5 -4.71667 9.54038 22
 4 0 5 -1.76588 4.7789 20
 4 0 5 0.704 6.30693 19
 4 0 5 4.8911 6.65881 14
 4 0 5 -1.1793 6.33267 15
 4 0 5 2.20744 4.63445 11
 4 0 5 -6.43921 5.40646 10
 -4 0 -5 5.46468 3.06114 6
 4 0 5 2.69386 5.54117 7
 -4 0 -5 22.8941 4.60678 10
 4 0 6 2252 138.985 20
 -4 0 -6 2277.02 140.848 22
 4 0 6 2066.11 139.16 19
 -4 0 -6 2266.9 136.859 6
 4 0 6 2019.64 138.573 7
 4 0 6 2059.63 138.898 15
 4 0 6 2056.46 139.179 14
 4 0 6 1941.1 137.902 11
 4 0 6 1957.1 137.802 10
 -4 0 -6 2202.45 137.589 10
 -4 0 -7 25.0754 10.8814 22
 4 0 7 8.84003 8.01182 19
 4 0 7 1.55772 7.57516 14
 4 0 7 14.9908 7.97898 15
 4 0 7 3.03364 6.01862 11
 4 0 7 -5.79007 6.99778 10
 -4 0 -7 -0.75204 4.08552 6
 -4 0 -8 1427.78 94.8087 22
 4 0 8 1345.95 92.3297 19
 -4 0 -8 1476.8 89.9018 6
 4 0 8 1314.02 91.0488 11
 4 0 8 1381.12 91.9956 13
 4 0 8 1288.67 91.2029 10
 -4 0 -9 1.45622 14.829 22
 -4 0 -9 6.67048 5.07698 6
 4 0 9 1.78937 8.72618 19
 4 0 9 8.52896 8.27423 13
 4 0 9 -1.84896 8.67121 10
 4 0 9 5.18294 7.1648 11
 -4 0 -10 92.4651 18.9617 22
 -4 0 -10 114.827 9.64037 6
 4 0 10 97.7031 12.4279 13
 4 0 10 83.8592 13.1316 10
 -4 0 -11 3.47055 17.085 22
 -4 0 -11 0.60223 6.06373 6
 4 0 11 -3.69678 11.126 16
 4 0 11 8.16588 8.74533 13
 4 0 11 -14.4115 10.9591 10
 4 0 12 2262.64 156.354 16
 -4 0 -12 2452.86 160.523 22
 -4 0 -12 2609.38 153.753 6
 4 0 12 2005.68 155.375 13
 4 0 12 2337.28 155.822 10
 -4 0 -13 8.56001 7.01216 3
 4 0 13 4.39048 13.519 16
 -4 0 -13 2.02978 19.4854 22
 -4 0 -13 -0.33325 7.15382 6
 4 0 13 7.52406 9.69423 13
 4 0 13 -1.82137 12.8853 10
 -4 0 -14 109.726 11.3932 3
 -4 0 -14 109.048 24.9359 22
 -4 0 -14 103.51 10.6704 6
 4 0 14 98.4429 12.9504 13
 4 0 14 105.509 17.3491 16
 4 0 14 71.5317 16.2372 10
 4 0 15 -2.53815 14.9717 16
 4 0 15 -8.42673 14.2995 10
 -4 0 -15 16.3391 23.0385 22
 4 0 16 28.2634 16.0684 16
 4 0 16 -35.283 17.578 10
 -4 0 -16 17.451 25.5578 22
 4 0 17 1.40955 16.7136 16
 4 0 17 29.2411 18.6318 10
 -4 0 -17 21.2139 28.4152 22
 4 0 18 68.4384 18.7059 16
 4 0 18 42.4308 20.2323 10
 -4 0 -18 30.9571 29.4968 22
 4 0 19 -25.5742 20.1382 16
 4 0 19 10.8513 19.6544 10
 4 0 20 224.091 27.496 10
 4 0 21 8.98232 22.3706 10
 4 0 22 14.0564 22.6095 10
 4 0 23 1.62733 23.861 10
 -4 -2 27 88.3408 33.1931 16
 4 2 -27 30.5746 35.7532 22
 -4 -2 26 317.775 41.2327 16
 -4 -2 26 333.417 37.4754 10
 -4 2 26 298.009 34.406 10
 4 2 -26 228.822 43.2205 22
 -4 2 25 14.5649 24.1623 16
 -4 -2 25 -5.36334 30.7507 16
 -4 -2 25 16.1943 26.2951 10
 -4 2 25 -17.0987 23.469 10
 4 2 -25 6.29059 31.7999 22
 -4 2 24 114.979 26.4919 16
 -4 -2 24 113.223 32.0291 16
 -4 -2 24 124.109 27.2672 10
 -4 2 24 95.1607 24.1108 10
 4 2 -24 90.2226 34.2954 22
 -4 -2 23 51.4389 27.7785 16
 -4 2 23 76.5122 23.1444 16
 -4 -2 23 37.8766 23.8196 10
 -4 2 23 49.5669 22.4887 10
 4 2 -23 68.5637 29.6398 22
 -4 -2 22 22.3649 28.0948 16
 -4 2 22 17.0465 21.5331 16
 -4 -2 22 37.7136 23.5088 10
 -4 2 22 43.2264 20.7477 10
 4 2 -22 35.4257 28.3871 22
 -4 2 21 1270.69 97.7117 16
 -4 -2 21 1405.18 101.684 16
 4 2 -21 1462.35 102.708 22
 -4 -2 21 1390.98 96.8588 10
 -4 2 21 1443.82 95.8303 10
 -4 2 20 291.182 30.1409 16
 -4 -2 20 329.813 35.5314 16
 4 2 -20 330.778 37.3536 22
 4 -2 -20 304.523 32.5692 22
 -4 -2 20 281.774 30.5665 10
 -4 2 20 240.529 28.0879 10
 4 -2 -20 270.288 27.4007 14
 -4 2 19 138.145 21.7265 16
 -4 -2 19 129.618 27.0617 16
 4 2 -19 134.768 28.3403 22
 4 -2 -19 113.829 22.8924 22
 -4 -2 19 117.091 22.3756 10
 -4 2 19 117.484 19.2838 10
 4 -2 -19 183.569 20.1038 14
 -4 2 18 110.442 20.6771 16
 -4 -2 18 137.359 26.2164 16
 4 -2 -18 143.706 21.776 22
 4 2 -18 102.204 23.3947 22
 -4 -2 18 108.397 21.1509 10
 -4 2 18 97.3784 18.7117 10
 4 -2 -18 103.044 17.5053 14
 -4 -2 17 1015.97 75.3125 16
 -4 2 17 859.694 72.1568 16
 4 -2 -17 1114.3 71.1232 14
 4 -2 -17 1038.15 73.3951 22
 4 2 -17 1057.73 75.2481 22
 -4 2 17 1036.78 70.715 10
 -4 2 16 9.87993 15.0566 16
 -4 2 16 3.62521 7.04879 9
 4 -2 -16 16.07 11.8336 14
 -4 -2 16 -1.85217 20.9294 16
 4 2 -16 18.4146 19.1382 22
 4 -2 -16 -13.1988 16.8206 22
 -4 2 16 11.3578 13.5536 10
 -4 2 15 85.2066 16.4561 16
 -4 2 15 96.1199 10.0964 9
 -4 -2 15 123.339 21.4955 16
 4 -2 -15 99.5367 13.9786 14
 4 -2 -15 78.9004 16.8027 22
 4 2 -15 96.5732 19.548 22
 -4 2 15 101.309 15.5269 10
 4 -2 -14 14.5241 12.2242 22
 4 2 -14 12.4961 13.8546 22
 -4 2 14 7.48228 12.943 16
 -4 2 14 14.4846 6.1859 9
 -4 -2 14 29.317 17.0689 16
 4 -2 -14 10.4624 10.4962 14
 -4 -2 14 20.1556 4.80072 14
 -4 2 14 13.0699 11.506 10
 -4 2 13 2528.91 167.551 16
 -4 -2 13 2668.32 169.458 16
 -4 2 13 2387.41 164.105 9
 4 -2 -13 2756.05 165.939 14
 -4 -2 13 2565.65 163.479 14
 4 2 -13 2605.7 168.819 22
 4 -2 -13 2632.89 167.325 22
 -4 2 13 2430.37 165.733 10
 -4 2 12 42.0946 12.4101 16
 -4 2 12 45.3941 6.6363 9
 4 -2 -12 59.6996 9.32281 14
 -4 -2 12 49.8371 5.11833 14
 4 2 -12 56.2612 14.6722 22
 4 -2 -12 68.4039 11.3104 22
 -4 2 12 42.1167 10.4039 10
 4 -2 -11 15.1798 8.69775 22
 -4 2 11 9.01472 10.702 16
 -4 2 11 19.5235 4.90403 9
 4 -2 -11 13.4593 6.91245 14
 -4 -2 11 14.6365 3.34287 14
 -4 2 11 7.26496 8.9917 3
 -4 2 11 15.1219 8.50598 10
 4 -2 -10 -2.17898 7.57172 22
 -4 2 10 0.9223 9.30888 16
 -4 2 10 0.93067 3.84955 9
 -4 -2 10 8.63977 2.607 14
 4 -2 -10 2.71994 5.64536 14
 -4 2 10 10.0758 8.17105 3
 -4 2 10 6.88524 7.95672 10
 4 -2 -9 5911.77 356.714 22
 -4 2 9 5987.92 356.467 22
 -4 2 9 5138.95 357.18 16
 4 -2 -9 5589.24 357.631 16
 -4 -2 9 5832.23 355.277 8
 -4 2 9 5062.66 354.63 9
 4 2 -9 5746.14 358.909 15
 4 -2 -9 5963.44 355.685 14
 -4 2 9 5849.06 357.261 3
 -4 2 9 5311.5 356.001 10
 4 -2 -8 149.908 13.9825 22
 -4 2 8 166.833 13.713 22
 4 -2 -8 185.905 16.0442 16
 -4 2 8 148.987 15.5616 16
 -4 -2 8 201.141 12.9106 8
 -4 2 8 177.644 11.9161 9
 -4 -2 8 150.821 14.9307 15
 4 2 -8 162.32 17.129 15
 -4 2 8 181.949 15.2852 3
 -4 2 8 181.753 14.2789 10
 4 2 -8 161.487 13.5836 10
 4 -2 -8 171.526 14.1266 10
 -4 -2 8 181.254 14.1821 10
 -4 2 7 240.322 18.865 22
 4 -2 -7 273.366 19.0931 22
 -4 2 7 272.957 20.927 16
 4 -2 -7 295.49 20.9145 16
 -4 -2 7 254.427 18.4173 8
 4 2 -7 264.92 21.8416 15
 -4 -2 7 255.942 20.0639 15
 4 2 -7 261.706 18.9533 10
 -4 2 7 266.419 19.4463 10
 4 -2 -7 279.084 19.3754 10
 -4 -2 7 295.576 19.5229 10
 -4 2 7 271.803 20.6566 3
 -4 2 6 5070.66 333.394 22
 -4 2 6 5467.83 334.964 16
 4 -2 -6 5174.41 332.876 9
 -4 -2 6 4894.89 334.274 7
 4 2 -6 5624.82 335.49 15
 -4 -2 6 5239.44 334.543 15
 -4 -2 6 5406.41 333.826 10
 4 2 -6 5208.22 333.523 10
 -4 2 6 5094.23 333.825 10
 4 -2 -6 5110.4 334.232 6
 -4 -2 5 2293.22 149.871 4
 4 -2 -5 2099.51 149.877 6
 -4 2 5 2361.12 148.835 22
 -4 2 5 2420.19 150.636 16
 -4 -2 5 2393.96 148.627 14
 -4 -2 5 2213.11 149.881 15
 4 2 -5 2458.46 150.741 15
 4 2 -5 2311.79 149.17 10
 -4 -2 5 2403.61 149.43 10
 -4 2 5 2297.18 149.798 12
 4 2 -5 2147.42 149.31 8
 -4 -2 5 2242.2 149.82 7
 -4 -2 4 150.951 11.4986 4
 -4 2 4 158.962 10.2433 5
 -4 -2 4 117.239 11.0045 7
 -4 -2 4 136.403 10.2648 20
 -4 -2 4 138.243 11.171 15
 4 2 -4 138.208 12.1029 15
 -4 -2 4 162.806 10.4324 14
 -4 2 4 161.383 11.6708 12
 -4 -2 4 153.113 10.8312 10
 4 2 -4 151.388 10.6411 10
 4 -2 -3 2449.39 156.93 5
 -4 -2 3 2528.47 157.29 9
 -4 -2 3 2348.82 157.131 7
 4 2 -3 2586.32 157.124 20
 -4 -2 3 2457.63 156.994 20
 4 2 -3 2533.33 157.716 15
 4 2 -3 2537.02 156.872 14
 -4 -2 3 2395.04 157.25 15
 -4 -2 3 2342.4 157.177 14
 -4 2 3 2485.99 157.529 12
 -4 -2 3 2247.09 157.3 11
 -4 -2 3 2500.11 156.977 10
 4 2 -3 2343.71 156.815 10
 4 -2 -2 15971.7 1024 5
 4 -2 -2 15479.5 1024.25 6
 4 2 -2 15896.8 1024.02 20
 -4 2 2 16210.2 1023.66 22
 -4 -2 2 16480.6 1024.22 9
 4 2 -2 16449.2 1023.81 7
 4 2 -2 14951.6 1023.78 14
 -4 -2 2 15409.1 1024.23 14
 4 2 -2 17417.9 1024.02 15
 4 2 -2 16723 1024.36 11
 -4 2 2 15899 1024.14 12
 4 2 -2 15610.1 1023.43 10
 4 -2 -1 3599.08 235.382 1
 4 2 -1 3698.78 235.341 1
 4 2 -1 4117.28 235.78 20
 -4 2 1 3805.91 235.56 22
 4 -2 -1 3592.96 235.399 17
 4 2 -1 3637.46 235.345 17
 -4 2 1 3587.88 234.827 18
 -4 -2 1 3603.75 235.914 9
 4 2 -1 3454.41 235.43 14
 -4 -2 1 3843.48 236.051 14
 4 2 -1 3881.33 235.932 11
 4 -2 -1 3498.7 235.537 6
 -4 2 0 28.4865 4.79549 22
 4 -2 0 33.1382 3.28163 18
 -4 2 0 40.7021 4.27882 17
 -4 -2 0 37.3947 4.32924 17
 -4 -2 0 19.8817 5.40755 14
 4 -2 0 38.1803 4.44264 1
 -4 -2 0 29.3852 4.59186 1
 -4 2 0 33.3544 4.66968 2
 -4 2 0 36.642 4.77464 1
 4 2 0 24.6351 4.26466 1
 -4 -2 0 30.5697 4.48919 2
 4 2 0 30.5267 4.09941 3
 -4 -2 0 34.37 6.08235 9
 -4 2 0 34.3124 5.3819 8
 4 -2 0 40.9971 4.45757 6
 -4 2 0 33.5749 3.09271 4
 4 -2 1 8661.72 574.544 4
 -4 -2 -1 8956.89 575.802 5
 -4 -2 -1 8468.99 575.685 21
 -4 2 -1 9469.4 576.291 22
 -4 2 -1 9163.82 575.982 20
 -4 2 -1 8599.09 575.749 8
 -4 -2 -1 8006.07 575.978 9
 4 -2 1 9244.18 574.948 6
 4 2 1 8856.06 575.21 2
 -4 -2 -1 8766.61 575.316 1
 4 -2 1 9396.28 575.121 1
 -4 2 -1 9199.75 575.106 2
 4 -2 1 9108.17 575.297 2
 -4 -2 -1 7899.84 574.979 2
 4 2 1 9755.38 574.926 3
 4 2 1 9523.27 575.138 1
 -4 2 -1 9026.21 575.334 1
 -4 -2 -1 9643.48 576.473 14
 -4 2 -1 9171.81 576.572 13
 4 2 1 8964.94 574.489 10
 -4 2 -2 422.978 28.1675 6
 -4 -2 -2 444.911 29.0979 5
 4 2 2 402.169 28.295 5
 -4 -2 -2 416.648 29.2083 21
 -4 2 -2 446.896 29.633 22
 -4 2 -2 467.655 29.0846 20
 -4 -2 -2 391.354 29.7339 19
 -4 2 -2 446.038 28.9904 7
 4 -2 2 427.083 28.3457 8
 4 -2 2 460.1 27.6673 6
 4 2 2 444.992 28.1176 2
 4 -2 2 392.038 28.0179 2
 -4 -2 -2 388.788 28.2068 1
 -4 -2 -2 405.886 27.9015 2
 -4 2 -2 397.74 28.3017 1
 -4 2 -2 424.269 27.9715 2
 -4 2 -2 407.483 28.7736 15
 -4 -2 -2 442.096 30.0164 14
 -4 2 -2 389.328 29.4721 13
 4 -2 2 407.233 28.1005 12
 4 2 2 408.197 27.3644 10
 -4 -2 -2 399.89 27.3374 10
 4 -2 2 411.592 28.1078 10
 4 2 3 8189.97 516.453 5
 -4 -2 -3 9112.62 517.328 5
 -4 -2 -3 7957.03 517.142 21
 -4 -2 -3 9635.89 518.089 19
 4 -2 3 7902.54 516.587 20
 -4 2 -3 8630.54 517.017 20
 -4 2 -3 8298.78 516.932 7
 4 -2 3 7759.76 516.216 8
 -4 2 -3 8184.24 515.955 6
 -4 -2 -3 7632.53 516.113 1
 4 -2 3 7239.75 515.971 2
 -4 2 -3 7655.65 516.248 1
 4 2 3 8981.95 516.06 2
 -4 2 -3 8311.12 516.952 15
 -4 2 -3 8912.91 517.728 13
 4 -2 3 8100.9 516.042 10
 -4 -2 -3 7819.07 515.525 10
 4 2 3 7434.9 515.525 10
 4 2 4 1641.16 109.572 5
 4 -2 4 1496.39 109.042 2
 -4 -2 -4 1981.83 109.706 1
 -4 2 -4 1719.58 109.692 1
 4 2 4 1830.95 109.038 2
 -4 2 -4 1726.75 109.978 20
 -4 -2 -4 1443.36 110.194 21
 -4 -2 -4 1698.18 111.004 19
 4 -2 4 1675.82 109.758 20
 -4 2 -4 1763.38 109.018 6
 4 2 4 1417.34 109.669 9
 4 -2 4 1491.3 109.205 8
 -4 2 -4 1712.9 110.447 7
 4 -2 4 1708.67 109.704 15
 4 2 4 1595.72 109.779 14
 -4 2 -4 1711.75 110.632 15
 -4 2 -4 1822.32 110.912 13
 -4 2 -4 1804.08 109.439 11
 4 2 4 1834.03 109.934 11
 4 2 4 1616.34 108.73 10
 -4 -2 -4 1694.76 108.709 10
 4 -2 4 1754.19 109.345 10
 -4 2 -5 62.7001 7.51437 6
 4 2 5 59.129 7.78313 5
 4 2 5 74.6819 7.50175 2
 4 -2 5 64.3751 7.47988 2
 4 -2 5 79.1139 8.14102 20
 -4 -2 -5 85.9583 11.1118 19
 4 2 5 72.0829 6.19535 16
 4 2 5 49.9275 8.40032 9
 4 -2 5 83.8638 8.95509 7
 4 -2 5 70.0144 8.43321 15
 -4 2 -5 67.806 10.471 15
 4 2 5 64.7748 8.45513 14
 4 2 5 92.2196 9.30753 11
 -4 2 -5 79.1549 10.7948 13
 4 -2 5 75.5907 8.65573 10
 4 2 5 54.5843 7.12974 10
 -4 2 -5 78.6829 7.53152 11
 -4 -2 -5 67.4924 6.86885 10
 4 -2 6 356.69 24.6648 20
 -4 -2 -6 402.808 26.8047 19
 4 2 6 301.569 22.9926 16
 -4 2 -6 351.549 23.6271 6
 4 -2 6 324.842 24.671 7
 -4 2 -6 366.654 26.8894 15
 -4 -2 -6 372.575 27.8032 14
 4 -2 6 359.572 24.9388 15
 4 2 6 322.192 24.359 5
 4 -2 6 346.461 24.4426 10
 4 2 6 315.447 23.6736 10
 -4 -2 -6 342.637 23.4552 10
 4 -2 7 2122.28 151.545 20
 4 2 7 2246.31 150.499 16
 -4 2 -7 2452.69 150.724 6
 4 -2 7 2372.42 153.034 14
 -4 -2 -7 2573.69 154.538 14
 -4 2 -7 2447.86 153.743 15
 4 2 7 2463.73 151.82 5
 4 -2 7 2333.06 151.392 10
 4 2 7 2259.15 150.838 10
 -4 -2 -7 2290.97 150.71 10
 -4 2 -8 75.0333 14.516 15
 -4 -2 -8 45.4759 13.4404 14
 -4 2 -8 86.9716 9.06492 6
 -4 -2 -8 68.2731 4.9841 6
 4 2 8 47.1334 7.7918 16
 4 -2 8 68.1434 10.8728 10
 4 2 8 67.5125 9.42069 10
 -4 2 -9 9.39633 15.387 22
 4 2 9 3.63846 6.91211 16
 -4 2 -9 1.80439 7.3019 6
 -4 -2 -9 6.97116 13.4598 14
 -4 2 -9 -5.56452 12.8648 15
 -4 -2 -9 8.196 2.66175 6
 4 2 9 11.2197 8.43654 10
 4 -2 9 6.29472 10.3558 10
 4 2 10 69.6184 10.1988 16
 -4 -2 -10 78.2702 6.20438 6
 -4 -2 -10 81.0366 17.159 14
 -4 2 -10 109.62 18.4537 22
 4 2 10 75.3603 11.4821 10
 4 -2 10 85.1238 13.4927 10
 4 2 11 2501.16 167.661 16
 -4 -2 -11 2658.12 165.526 6
 -4 -2 -11 2645.2 172.299 14
 -4 2 -11 2622.45 173.139 22
 4 -2 11 2383.15 168.477 10
 4 2 11 2346.64 167.79 10
 4 2 12 118.869 15.3344 16
 -4 -2 -12 171.23 11.3524 6
 -4 -2 -12 157.847 22.2999 14
 -4 2 -12 130.796 24.5945 22
 4 -2 12 142.063 18.8772 10
 4 2 12 149.966 16.8537 10
 4 2 13 33.2986 11.8045 16
 -4 -2 -13 43.5361 5.31253 6
 -4 -2 -13 53.4417 19.5757 14
 -4 2 -13 54.1165 22.8044 22
 4 -2 13 36.045 14.5538 10
 4 2 13 40.7891 13.6353 10
 4 2 14 457.701 42.2765 16
 -4 2 -14 661.816 41.75 6
 -4 -2 -14 622.168 38.9081 6
 -4 -2 -14 630.756 49.5061 14
 -4 2 -14 597.75 50.8715 22
 4 -2 14 503.903 43.8161 10
 4 2 14 557.906 42.9749 10
 4 2 15 284.883 28.024 16
 -4 2 -15 388.866 27.0141 6
 -4 -2 -15 359.472 23.7763 6
 -4 2 -15 452.092 40.4642 22
 4 -2 15 345.631 31.051 10
 4 2 15 313.165 29.2941 10
 4 2 16 282.267 25.1369 16
 -4 2 -16 332.572 23.5879 6
 -4 -2 -16 295.512 20.1145 6
 4 -2 16 257.047 30.1522 16
 -4 2 -16 339.107 38.0472 22
 4 -2 16 271.859 28.4873 10
 4 2 16 236.501 26.5565 10
 -4 2 -17 25.2607 27.2591 22
 4 -2 17 45.0782 20.6444 16
 4 2 17 31.9714 14.1974 16
 -4 2 -17 17.9137 11.6641 6
 4 -2 17 3.9849 18.391 10
 4 2 17 18.6433 16.8444 10
 -4 2 -18 -35.6571 31.2854 22
 4 -2 18 -10.8951 20.708 16
 -4 2 -18 1.20582 12.2056 6
 4 -2 18 2.82819 19.4939 10
 4 2 18 11.639 17.3117 10
 4 -2 19 974.768 72.4243 16
 -4 2 -19 1068.4 81.0786 22
 4 -2 19 970.82 70.6726 10
 4 2 19 919.767 69.1027 10
 -4 2 -19 974.976 65.3747 6
 4 -2 20 9.84466 21.9998 16
 4 2 20 -10.3846 19.2308 10
 4 -2 20 22.1437 23.1721 10
 -4 2 -20 39.7095 33.3817 22
 4 2 21 27.3794 20.6103 10
 4 -2 21 32.9064 25.3918 10
 -4 2 -21 13.8998 36.1498 22
 4 2 22 5.7536 21.4913 10
 4 -2 22 46.3268 25.2095 10
 -4 2 -22 -10.9234 38.7645 22
 4 2 23 179.188 27.2402 10
 4 -2 23 160.629 31.4466 10
 4 2 24 32.6446 23.4145 10
 -4 -4 27 -44.6735 36.0302 16
 -4 -4 26 243.144 42.2247 16
 -4 4 26 199.43 29.5629 10
 4 4 -26 328.152 44.8611 22
 -4 -4 25 -3.10865 33.2227 16
 -4 4 25 -5.84772 21.7683 10
 4 -4 -25 -1.79636 24.0016 21
 4 4 -25 38.412 35.7171 22
 -4 -4 24 51.4598 32.9959 16
 4 -4 -24 25.7943 21.7005 21
 4 4 -24 23.5223 33.0424 22
 -4 4 24 15.4173 20.4765 10
 -4 -4 23 -2.92858 31.5038 16
 -4 4 23 27.2409 22.8665 16
 4 4 -23 35.298 31.7591 22
 4 -4 -23 14.6922 20.464 21
 -4 4 23 2.67933 20.8484 10
 4 -4 -23 3.9796 20.552 14
 -4 -4 22 591.683 52.2963 16
 -4 4 22 533.327 43.8833 16
 4 4 -22 494.294 52.3636 22
 4 -4 -22 410.178 41.2021 21
 -4 4 22 475.385 40.5635 10
 4 -4 -22 563.021 44.19 14
 -4 4 21 335.111 35.5103 16
 4 4 -21 416.548 44.8056 22
 -4 4 21 380.112 33.5354 10
 -4 -4 21 419.359 44.1075 16
 4 -4 -21 380.89 35.7722 14
 -4 4 20 -11.3601 20.8528 16
 4 4 -20 38.3559 29.2805 22
 -4 4 20 -10.3547 17.2621 10
 -4 -4 20 38.8393 29.4199 16
 4 -4 -20 6.82394 18.31 14
 -4 4 19 461.072 38.2248 16
 4 4 -19 492.452 45.082 22
 -4 -4 19 452.156 38.1608 10
 -4 4 19 365.225 35.0317 10
 -4 -4 19 484.9 45.6756 16
 4 -4 -19 462.56 38.2955 14
 -4 4 18 131.016 20.8984 16
 4 4 -18 87.4267 26.7537 22
 -4 4 18 129.526 18.3968 10
 -4 -4 18 125.559 21.239 10
 4 -4 -18 143.54 20.9558 14
 -4 -4 18 144.379 29.154 16
 -4 4 17 79.4238 19.7038 16
 4 4 -17 114.247 25.224 22
 -4 -4 17 87.0618 18.9066 10
 -4 4 17 87.9345 16.1487 10
 4 -4 -17 102.986 18.0773 14
 -4 4 16 198.27 24.1179 16
 4 -4 -16 309.296 24.6379 14
 4 4 -16 277.025 30.6602 22
 -4 -4 16 184.346 23.6116 10
 -4 4 16 220.587 22.2664 10
 -4 4 15 25.4971 15.0483 16
 -4 4 15 19.2201 6.51464 9
 4 -4 -15 21.5884 13.0279 14
 -4 -4 15 13.5543 5.93513 14
 4 4 -15 18.4367 19.9133 22
 -4 -4 15 22.172 5.62728 20
 -4 -4 15 41.3076 14.8575 10
 -4 4 15 42.2921 12.7075 10
 -4 -4 14 42.9131 6.54468 20
 -4 4 14 49.5834 14.9081 16
 -4 4 14 54.8668 7.19923 9
 -4 -4 14 45.352 6.888 14
 4 -4 -14 55.389 12.3673 14
 4 4 -14 51.1738 23.1707 15
 -4 4 14 59.3175 12.711 3
 -4 -4 14 26.8682 13.906 10
 -4 4 14 29.1727 12.7602 10
 -4 -4 13 697.765 47.815 20
 -4 4 13 677.57 52.112 16
 -4 4 13 663.151 47.9316 9
 4 4 -13 779.641 57.2479 15
 -4 -4 13 846.764 48.4646 14
 4 -4 -13 742.346 51.2096 14
 -4 4 13 791.697 51.7652 3
 -4 4 13 669.14 50.2237 10
 -4 -4 13 748.255 51.3753 10
 -4 4 12 183.812 19.8779 16
 4 -4 -12 193.572 17.5771 14
 4 4 -12 213.972 25.8441 15
 -4 -4 12 208.074 14.8569 14
 -4 4 12 198.558 18.7001 3
 -4 -4 12 195.559 13.8244 20
 -4 4 12 178.337 17.2541 22
 4 -4 -12 164.521 17.1405 21
 -4 4 12 185.865 17.4329 10
 -4 -4 12 195.322 18.5942 10
 4 -4 -11 668.948 41.9875 21
 -4 4 11 559.329 42.0741 22
 -4 -4 11 603.486 39.5235 20
 4 -4 -11 598.552 42.2344 14
 4 4 -11 702.763 48.0113 15
 -4 4 11 681.144 43.8348 3
 4 -4 -11 526.142 41.4776 6
 -4 -4 11 612.667 42.8235 10
 -4 4 11 594.123 41.8813 10
 -4 4 10 532.094 33.6804 22
 4 -4 -10 490.297 32.9525 21
 -4 -4 10 462.591 30.6364 20
 -4 4 10 499.183 34.851 3
 4 4 -10 507.53 38.1175 15
 -4 -4 10 464.685 33.8983 10
 -4 4 10 475.822 33.2069 10
 -4 -4 10 426.405 33.0921 4
 4 -4 -10 440.549 32.8917 6
 -4 -4 9 2754.51 198.537 4
 4 -4 -9 2731.75 198.547 6
 4 -4 -9 3405.68 198.391 9
 -4 4 9 3878.9 199.452 22
 4 -4 -9 2797.7 198.069 21
 4 4 -9 3474.1 202.318 15
 -4 4 9 2850.04 198.775 12
 -4 -4 9 3179.67 199.061 10
 -4 -4 8 944.445 55.6498 4
 4 -4 -8 803.521 55.2045 6
 4 -4 -8 790.567 54.4766 21
 -4 4 8 972.647 55.6347 22
 4 -4 -8 793.974 54.7047 9
 4 4 -8 820.382 58.1822 15
 -4 4 8 816.195 55.6249 12
 -4 -4 8 796.841 55.3326 10
 4 -4 -8 789.438 55.2176 10
 4 4 -8 798.032 54.4158 10
 4 -4 -7 1110.87 78.8607 6
 -4 -4 7 1057.19 78.745 4
 -4 4 7 1325.17 79.2101 22
 4 -4 -7 1226.91 80.4265 16
 4 4 -7 1338.94 78.2086 8
 4 -4 -7 1211.61 78.4463 9
 -4 -4 7 1133.11 79.3252 7
 4 4 -7 1142.16 81.1246 15
 -4 -4 7 1197.43 79.5994 15
 -4 4 7 1198.16 79.3766 12
 -4 -4 7 1265.73 79.1453 10
 4 -4 -7 1198.31 78.9178 10
 4 4 -7 1163.16 78.22 10
 -4 -4 6 3054.5 192.957 10
 4 4 -6 2969.19 192.238 10
 4 -4 -6 3144.78 193.041 10
 4 -4 -6 3256.09 194.563 16
 4 4 -6 3053.86 194.776 15
 4 -4 -6 3013.27 193.065 6
 -4 -4 6 2750.51 192.851 4
 -4 4 6 3036.82 194.294 6
 -4 4 6 2887.09 193.245 12
 4 -4 -6 2829.28 192.504 9
 4 4 -6 3247.12 194.65 7
 -4 4 5 3946.42 249.436 6
 4 4 -5 3869.49 248.636 4
 4 -4 -5 3577.45 248.108 6
 4 4 -5 4111.19 249.365 7
 -4 4 5 3858.57 247.675 21
 4 4 -5 4067.76 249.714 15
 4 -4 -5 3784.38 248.57 12
 -4 4 5 3725.62 248.401 12
 4 4 -5 3836.09 247.433 10
 -4 -4 5 3991.67 248.023 10
 -4 4 4 3254.56 195.188 6
 4 -4 -4 2959.93 193.869 6
 4 4 -4 3241.98 194.354 4
 4 4 -4 3158.56 194.739 7
 4 4 -4 3123.36 194.932 15
 4 4 -4 2654.64 193.56 11
 4 -4 -4 3268.97 194.496 12
 -4 4 4 2934.31 194.055 12
 -4 -4 4 3053.21 193.439 10
 4 4 -4 2867.98 192.982 10
 4 4 -4 3063.48 193.061 20
 4 4 -3 1609.55 99.5073 10
 -4 -4 3 1547.01 99.8096 10
 -4 4 3 1600.48 100.807 12
 4 -4 -3 1613.8 100.945 12
 4 4 -3 1409 100.462 11
 4 -4 -3 1393.19 100.379 6
 -4 4 3 1599.89 101.674 6
 4 4 -2 1233.21 80.7529 10
 -4 -4 2 1289.11 80.9672 10
 4 4 -2 1263.13 81.3738 17
 4 -4 -2 1228.89 81.4333 17
 -4 -4 2 1261.01 82.5992 9
 -4 -4 2 1283.64 82.3871 14
 4 4 -2 1202.11 82.1524 11
 -4 4 2 1262.4 82.235 12
 4 4 -2 1308.41 81.3982 1
 4 -4 -2 1265.16 81.4412 1
 4 -4 -1 386.464 24.7955 17
 4 4 -1 371.436 24.68 17
 -4 -4 1 350.112 26.3556 9
 -4 -4 1 373.102 26.187 14
 -4 4 1 372.046 25.9977 12
 -4 -4 1 352.486 24.1939 12
 -4 -4 1 411.816 24.8753 2
 -4 4 1 376.625 24.8606 2
 4 4 -1 309.985 24.6535 1
 4 -4 -1 434.469 24.8775 1
 -4 4 0 3930.51 259.199 17
 -4 -4 0 3969.97 259.258 17
 -4 -4 0 4285.06 259.909 18
 -4 -4 0 4574.36 260.818 9
 4 -4 0 4127.02 259.251 6
 -4 -4 0 4189.67 260.452 14
 -4 4 0 4139.87 260.028 12
 -4 4 0 3914.77 259.009 2
 -4 -4 0 4253.06 259.116 2
 -4 4 0 3954.05 259.141 1
 -4 -4 0 3990.05 259.23 1
 4 -4 0 4159.33 259.039 1
 4 4 0 3629.65 258.974 1
 -4 4 -1 621.703 42.4275 17
 -4 -4 -1 640.821 42.4464 17
 -4 -4 -1 643.506 43.1757 18
 4 -4 1 666.782 42.4179 6
 -4 -4 -1 696.128 44.1542 14
 -4 4 -1 664.446 43.2422 12
 -4 -4 -1 650.097 42.4743 1
 4 4 1 749.67 42.4735 2
 -4 4 -1 640.693 42.4087 1
 4 -4 1 603.94 42.248 2
 -4 4 -1 646.621 42.0635 2
 -4 -4 -1 577.701 41.9888 2
 -4 -4 -2 6768.09 424.306 1
 4 4 2 7338.75 424.259 2
 -4 4 -2 6785.92 424.338 1
 4 -4 2 6962.29 424.233 2
 -4 -4 -2 6454.8 423.385 10
 4 4 2 6354.5 423.376 10
 -4 -4 -2 7560.04 425.117 18
 4 4 2 6203.07 424.379 18
 4 -4 2 7061.14 424.253 6
 -4 -4 -2 6889.19 426.024 14
 4 4 2 6432.99 423.302 12
 -4 -4 -2 6635.38 425.224 5
 -4 -4 -3 2902.59 181.016 5
 -4 -4 -3 2820.84 179.913 1
 4 4 3 3073.97 179.796 2
 -4 4 -3 2778.02 179.982 1
 4 -4 3 2872.19 179.785 2
 4 4 3 2956.5 181.763 21
 -4 4 -3 2652.07 180.901 20
 4 4 3 2812.25 180.037 18
 -4 4 -3 3236.92 180.834 8
 4 4 3 2725.17 179.021 6
 -4 4 -3 2478.21 180.384 6
 -4 4 -3 2965.12 181.843 15
 -4 -4 -3 2917.73 182.013 14
 4 4 3 2913.37 179.087 12
 4 4 3 2708.28 179.1 10
 -4 -4 -3 2515.39 179.16 10
 4 -4 4 157.225 11.7985 2
 -4 -4 -4 151.255 12.197 1
 -4 4 -4 133.194 12.311 1
 4 4 4 158.083 11.6524 2
 -4 -4 -4 131.575 14.067 21
 -4 4 -4 180.895 16.6423 22
 -4 4 -4 138.982 12.9867 20
 4 4 4 122.532 11.99 18
 -4 -4 -4 139.602 11.4925 16
 -4 4 -4 144.196 15.0099 7
 -4 -4 -4 125.79 15.2967 9
 -4 4 -4 130.845 13.0301 6
 -4 4 -4 173.335 12.7941 8
 -4 4 -4 149.066 15.0512 15
 -4 -4 -4 120.009 10.9913 10
 4 4 4 164.483 10.9394 10
 4 4 4 166.426 10.4864 6
 -4 -4 -4 159.103 13.6835 5
 -4 -4 -5 519.07 32.7913 5
 4 4 5 488.511 30.4844 2
 -4 -4 -5 476.686 31.1388 1
 4 -4 5 416.333 30.432 2
 -4 4 -5 465.645 31.3652 1
 -4 4 -5 466.883 31.8799 20
 -4 -4 -5 385.997 32.604 21
 -4 4 -5 435.558 34.6925 22
 -4 -4 -5 495.22 30.5001 16
 -4 4 -5 455.499 33.5944 7
 -4 4 -5 455.418 33.6651 15
 -4 4 -5 457.126 34.125 13
 -4 -4 -5 444.296 30.2262 10
 4 4 5 384.77 30.0114 10
 4 4 6 988.413 71.5169 5
 -4 4 -6 1220.86 76.0241 22
 -4 -4 -6 1009.13 73.2526 21
 -4 -4 -6 1110.46 74.2224 19
 -4 4 -6 963.538 72.2544 20
 -4 -4 -6 1224.79 71.5659 16
 -4 4 -6 1097.36 74.3336 7
 -4 4 -6 1093.69 74.6252 15
 -4 4 -6 1267.55 71.5062 11
 -4 4 -6 1093.51 74.2354 13
 -4 -4 -6 1090.72 71.1943 10
 4 4 6 987.061 70.9136 10
 4 4 7 1361.75 93.395 5
 -4 -4 -7 1397.95 95.525 21
 -4 -4 -7 1575.85 96.3483 19
 -4 -4 -7 1691.26 93.5993 16
 -4 4 -7 1410.33 96.7791 15
 -4 -4 -7 1543.77 97.5647 14
 -4 -4 -7 1501.16 93.2568 10
 4 4 7 1300 92.875 10
 -4 4 -7 1344.58 92.6559 11
 -4 4 -7 1336.67 95.6302 13
 -4 4 -7 1445.2 96.566 7
 4 4 8 1294.44 80.6152 5
 -4 -4 -8 1124.55 82.8436 21
 -4 -4 -8 1403.97 84.0798 19
 -4 -4 -8 1250.57 84.6319 14
 -4 4 -8 1202.49 84.387 15
 -4 4 -8 1300.73 82.8 13
 -4 -4 -8 1224.68 80.437 10
 4 4 8 1105.76 80.1152 10
 -4 4 -9 995.422 62.5062 6
 -4 4 -9 999.638 67.2531 15
 -4 -4 -9 951.39 67.0985 14
 -4 -4 -9 1004.49 65.37 19
 -4 -4 -9 864.056 64.5789 21
 -4 4 -9 925.403 64.4135 13
 4 4 9 856.967 61.7088 10
 -4 -4 -10 52.9959 15.4187 21
 -4 -4 -10 56.036 18.0627 14
 -4 4 -10 45.9791 17.6457 15
 -4 4 -10 63.6252 11.4739 6
 4 4 10 42.5155 9.63951 10
 -4 4 -11 2786.78 156.842 15
 -4 4 -11 2605.5 150.343 6
 4 -4 11 1979.8 148.468 8
 -4 -4 -11 2328.31 152.834 21
 4 -4 11 2282.38 151.599 10
 4 4 11 2303.39 149.899 10
 -4 4 -12 68.682 23.805 22
 -4 -4 -12 83.3238 18.8192 21
 -4 4 -12 53.4915 21.8451 15
 -4 -4 -12 81.3056 20.7414 14
 4 -4 12 71.0764 7.93126 8
 -4 4 -12 71.5014 13.034 6
 4 4 12 55.7475 11.6695 10
 4 -4 12 87.903 16.7378 10
 -4 4 -13 93.1562 25.0307 22
 -4 -4 -13 137.82 21.8179 21
 -4 -4 -13 144.963 23.0672 14
 -4 4 -13 107.281 24.8864 15
 4 -4 13 135.201 11.0349 8
 -4 4 -13 133.084 15.7874 6
 4 -4 13 138.604 19.7502 10
 4 4 13 109.108 15.0006 10
 -4 4 -14 -10.2157 25.6399 22
 -4 -4 -14 -1.55076 17.8494 21
 -4 -4 -14 13.3041 20.8379 14
 -4 4 -14 5.0541 12.6269 6
 4 -4 14 7.32218 17.6547 10
 4 4 14 6.43385 12.1456 10
 -4 -4 -15 322.475 33.718 14
 -4 4 -15 272.827 23.1567 6
 -4 -4 -15 264.458 29.625 21
 -4 4 -15 332.181 38.7513 22
 4 -4 15 233.93 27.8046 10
 4 4 15 201.493 22.4982 10
 -4 4 -16 26.0509 28.8943 22
 -4 -4 -16 55.6005 22.3427 21
 -4 4 -16 42.3899 14.226 6
 4 4 16 35.6196 14.9164 10
 4 -4 16 46.3568 20.6428 10
 -4 -4 -16 27.6807 25.8078 14
 -4 -4 -17 -9.10964 23.1706 21
 -4 4 -17 -6.11787 30.341 22
 -4 4 -17 9.7942 14.1708 6
 4 4 17 -3.00746 15.2483 10
 4 -4 17 11.9277 20.6066 10
 -4 -4 -17 13.2795 26.2148 14
 -4 -4 -18 26.8827 24.8651 21
 -4 4 -18 45.0083 34.1514 22
 -4 4 -18 21.8411 14.5971 6
 4 -4 18 1.56545 21.3236 10
 4 4 18 2.14057 17.3145 10
 -4 -4 -18 2.7888 24.2992 14
 -4 4 -19 200.349 39.8136 22
 -4 -4 -19 153.553 27.5508 21
 -4 4 -19 142.134 19.3391 6
 4 4 19 133.359 21.3481 10
 4 -4 19 166.633 27.2072 10
 -4 4 -20 3.56925 35.296 22
 -4 -4 -20 16.7691 26.8637 21
 -4 4 -20 34.6024 16.4415 6
 4 -4 20 51.6438 28.1566 16
 4 4 20 36.8988 17.2566 10
 4 -4 20 43.6848 25.6282 10
 4 -4 21 7.24229 26.3994 16
 4 4 21 2.49532 18.6122 10
 4 -4 21 12.8456 26.4018 10
 -4 4 -21 93.1234 38.5408 22
 -4 -4 -21 -6.48307 26.9565 21
 4 -4 22 9.50181 27.4263 10
 4 4 22 -2.60627 20.388 10
 -4 -4 -22 4.51224 28.6068 21
 -4 4 -22 15.5427 40.5562 22
 4 4 23 139.798 24.6501 10
 -4 -4 -23 164.382 33.7507 21
 4 4 24 132.978 25.2489 10
 -4 6 26 161.078 26.5088 12
 -4 -6 26 132.085 41.8745 16
 -4 6 26 120.489 24.2993 10
 -4 -6 25 243.953 43.5896 16
 4 6 -25 206.13 43.8157 22
 -4 -6 25 204.85 34.7312 10
 -4 6 25 181.789 26.161 10
 4 6 -24 37.4282 36.5249 22
 -4 -6 24 8.45298 25.75 10
 -4 6 24 41.4754 20.6452 10
 -4 -6 24 10.1699 35.4238 16
 4 6 -23 82.5569 37.5506 22
 -4 -6 23 76.8854 27.1339 10
 -4 6 23 74.6065 19.7894 10
 -4 -6 23 36.1659 36.0721 16
 4 -6 -23 107.228 26.8086 14
 4 6 -22 339.34 47.7992 22
 4 -6 -22 316.211 31.7205 21
 -4 -6 22 317.445 37.0012 10
 -4 6 22 314.213 30.5121 10
 4 -6 -22 370.153 37.6405 14
 -4 -6 22 378.643 47.7324 16
 4 6 -21 370.142 45.6688 22
 4 -6 -21 410.982 32.604 21
 -4 -6 21 286.386 28.6825 4
 -4 6 21 340.773 30.7478 10
 -4 -6 21 340.598 35.7534 10
 -4 -6 21 326.881 45.917 16
 4 -6 -21 379.961 37.4958 14
 4 -6 -20 213.501 24.3278 21
 4 6 -20 233.972 37.6585 22
 -4 -6 20 167.836 20.5576 4
 -4 6 20 185.411 22.8306 10
 -4 -6 20 246.874 29.253 10
 4 -6 -20 215.141 28.5824 14
 4 6 -19 163.356 32.9318 22
 4 -6 -19 112.957 19.0732 21
 -4 -6 19 92.3265 16.156 4
 -4 -6 19 78.6223 24.144 10
 -4 6 19 80.3035 17.6684 10
 4 -6 -19 148.715 24.3792 14
 4 6 -18 1182.43 81.7875 22
 4 -6 -18 997.202 70.7401 21
 -4 -6 18 905.719 69.4988 4
 -4 6 18 963.976 70.123 10
 -4 -6 18 1079.64 73.6886 10
 4 -6 -18 1243.93 75.7566 14
 4 -6 -17 237.788 23.4909 21
 4 6 -17 273.16 37.7505 22
 4 -6 -17 287.734 27.8287 14
 4 6 -17 273.078 37.8572 15
 -4 -6 17 219.624 26.2832 10
 -4 6 17 220.327 22.8901 10
 -4 -6 17 221.593 21.2869 4
 -4 -6 16 41.9359 11.5662 4
 -4 6 16 42.0178 14.8867 3
 4 -6 -16 20.3441 13.4733 21
 4 -6 -16 86.7221 19.3867 14
 4 6 -16 57.3701 28.7506 15
 -4 6 16 68.4215 16.0486 12
 -4 6 16 51.6293 14.3328 10
 -4 -6 16 71.845 18.8094 10
 -4 -6 15 185.184 18.0783 4
 -4 6 15 215.652 20.7603 3
 4 -6 -15 170.347 19.7954 21
 4 -6 -15 174.243 21.9674 14
 4 6 -15 234.445 32.2456 15
 -4 6 15 165.387 20.3449 12
 4 6 -15 209.631 14.7587 13
 -4 6 15 183.288 19.6536 10
 -4 -6 15 169.544 23.0141 10
 -4 -6 14 524.305 43.4609 4
 -4 6 14 723.663 46.56 3
 4 -6 -14 659.295 44.2714 21
 4 6 -14 752.132 55.8837 15
 4 -6 -14 668.68 46.8009 14
 -4 6 14 599.065 45.054 12
 -4 -6 14 599.737 46.9183 10
 -4 -6 13 514.783 37.3189 4
 -4 6 13 562.346 40.0058 3
 4 6 -13 542.722 45.758 15
 4 -6 -13 499.96 39.7045 14
 4 -6 -13 476.21 37.4196 21
 4 -6 -13 570.864 35.5743 19
 -4 6 13 495.341 38.7165 12
 -4 -6 13 471.878 40.0247 10
 -4 -6 12 351.86 26.2386 4
 4 -6 -12 398.054 26.8225 21
 4 -6 -12 307.601 28.5936 14
 4 6 -12 400.05 35.1961 15
 -4 6 12 319.092 27.6721 12
 -4 -6 12 336.28 29.3279 10
 -4 -6 11 103.003 11.6501 4
 4 -6 -11 111.338 14.3 9
 -4 6 11 135.268 14.0947 22
 4 6 -11 123.182 22.4106 15
 -4 6 11 115.105 14.6205 12
 -4 -6 11 124.269 15.7142 10
 -4 -6 10 213.545 17.0384 4
 4 -6 -10 197.271 18.7847 9
 -4 6 10 222.857 18.5457 22
 4 6 -10 215.778 25.0479 15
 -4 6 10 197.281 18.554 12
 -4 -6 10 210.029 19.4662 10
 4 6 -9 298.679 20.8321 8
 4 -6 -9 347.406 23.8961 9
 4 6 -9 328.886 28.1588 7
 -4 6 9 330.268 24.2977 22
 4 6 -9 306.32 29.182 15
 -4 6 9 276.986 23.7788 12
 -4 -6 9 285.549 24.3951 10
 4 -6 -8 362.609 29.1954 9
 4 6 -8 441.824 33.1707 7
 -4 -6 8 411.102 29.9037 10
 4 6 -8 458.938 34.1833 15
 -4 6 8 392.29 29.5169 12
 -4 6 8 440.604 32.2729 6
 -4 6 7 272.684 22.2522 6
 4 6 -7 224.299 21.9377 7
 4 -6 -7 242.024 18.9689 9
 -4 6 7 273.897 19.4183 21
 4 6 -7 243.683 23.2186 15
 -4 6 7 241.396 19.5682 12
 -4 -6 7 248.294 19.7576 10
 4 6 -7 239.95 17.5016 10
 -4 6 6 2459.55 148.135 6
 4 6 -6 2488.21 146.627 4
 -4 6 6 2433.82 146.014 21
 4 6 -6 2494.46 148.477 7
 4 6 -6 2516.76 148.848 15
 4 6 -6 2010.68 145.217 11
 -4 6 6 2313.14 146.108 12
 -4 -6 6 2209.95 146.105 10
 4 -6 -6 2136.24 145.717 10
 4 6 -6 2123.61 144.718 10
 -4 6 5 1186.86 69.2675 6
 4 6 -5 1097.02 67.3599 4
 -4 6 5 1186.28 66.9622 21
 -4 6 5 906.678 65.1023 18
 4 6 -5 1080.76 69.3866 15
 4 6 -5 1081.63 66.5823 11
 -4 6 5 991.589 66.9008 12
 -4 -6 5 1014.52 66.5552 10
 4 6 -5 991.413 65.3922 10
 4 6 -5 1037.29 68.8264 7
 -4 -6 4 5491.13 352.259 10
 4 6 -4 5250.03 351.446 10
 -4 6 4 5486.8 352.937 12
 4 6 -4 6132.4 352.996 11
 4 6 -4 5533.66 353.257 4
 -4 6 4 5651.65 354.497 6
 4 6 -3 2146.39 137.447 1
 -4 -6 3 2074.61 137.798 10
 -4 6 3 2196.67 138.911 12
 -4 -6 3 2192.66 137.611 12
 -4 6 3 2270.68 140.294 6
 4 6 -3 2068.41 137.411 17
 -4 -6 2 4224.85 264.79 10
 4 6 -2 3927.45 264.746 17
 4 -6 -2 4455.36 264.908 17
 4 6 -2 4082.02 264.772 1
 4 -6 -2 4369.77 264.849 1
 -4 -6 2 3709.74 264.959 12
 -4 6 2 4098.07 266.254 12
 -4 -6 1 114.004 12.7039 9
 -4 -6 1 108.806 7.95507 12
 -4 6 1 102.499 11.0409 12
 -4 -6 1 85.0062 7.53611 2
 -4 6 1 102.487 7.6384 2
 4 -6 -1 109.427 7.61513 1
 4 6 -1 83.3907 7.51184 1
 -4 -6 0 2982.02 195.537 18
 -4 -6 0 3066.45 196.941 14
 -4 6 0 3080.1 195.835 12
 -4 -6 0 2862.75 194.416 12
 -4 -6 0 3098.66 194.179 2
 -4 6 0 3057.72 194.146 2
 -4 -6 -1 3287.42 223.368 17
 -4 6 -1 3345.76 223.328 17
 -4 -6 -1 3523.4 224.441 18
 4 6 1 3600.08 223.319 6
 -4 -6 -1 3518.81 225.824 14
 -4 -6 -1 3396.04 223.218 12
 -4 6 -1 3652.64 223.371 1
 -4 -6 -1 3538.06 223.427 1
 4 6 2 39.2416 5.73837 6
 -4 -6 -2 33.8743 5.17467 17
 -4 6 -2 37.4641 5.29654 17
 -4 -6 -2 33.4379 8.14604 18
 -4 -6 -2 30.9607 10.8748 14
 -4 6 -2 23.6811 5.64847 1
 4 -6 2 37.3013 5.11532 2
 -4 -6 -2 36.84 5.86077 1
 4 6 2 42.9886 4.33102 12
 4 -6 2 25.1387 7.4911 10
 4 -6 3 392.368 29.1839 10
 -4 -6 -3 433.998 27.067 10
 4 6 3 364.128 27.9484 6
 -4 -6 -3 346.467 31.7921 9
 4 6 3 411.38 28.0213 2
 -4 6 -3 412.699 28.202 1
 4 -6 3 396.572 27.9042 2
 -4 -6 -3 441.554 28.2876 1
 -4 -6 -3 419.454 31.9932 14
 4 6 3 416.071 27.2742 12
 -4 -6 -3 444.762 30.1931 5
 -4 -6 -4 2648.97 179.679 5
 4 6 4 2448.93 178.06 6
 -4 6 -4 2833.6 180.012 20
 -4 -6 -4 2877.98 181.796 9
 -4 6 -4 3158.91 179.774 8
 -4 6 -4 2560.51 178.267 1
 4 -6 4 2764.62 178.09 2
 4 6 4 3005.39 178.177 2
 -4 -6 -4 2664.22 178.255 1
 -4 6 -4 2863.24 181.765 15
 -4 -6 -4 2808.53 181.512 14
 4 6 4 2799.59 177.556 12
 4 -6 4 2836.14 179.19 10
 -4 -6 -4 2787.56 177.663 10
 4 6 5 262.48 18.499 6
 -4 -6 -5 269.727 20.8869 5
 -4 6 -5 268.154 19.079 1
 4 6 5 253.469 18.3332 2
 4 -6 5 262.566 18.2888 2
 -4 -6 -5 231.859 18.898 1
 -4 6 -5 289.309 20.9352 20
 -4 6 -5 253.049 19.7843 8
 -4 6 -5 247.605 20.9183 6
 -4 -6 -5 234.764 24.1189 9
 -4 6 -5 317.75 24.6944 15
 4 6 5 245.187 17.5944 12
 -4 -6 -5 266.312 17.9162 10
 4 6 5 227.979 17.438 10
 4 -6 5 256.643 20.6586 10
 4 6 6 2713.16 158.225 6
 -4 -6 -6 3121.23 161.171 5
 -4 6 -6 2440.73 158.7 1
 -4 6 -6 2672.15 160.237 20
 -4 -6 -6 2451.88 159.178 16
 -4 6 -6 2407.54 162.292 7
 -4 6 -6 2444.64 159.634 6
 -4 -6 -6 2190.9 161.784 9
 -4 6 -6 2507 162.503 15
 4 6 6 2115.77 157.783 12
 4 6 6 2338.4 157.778 10
 4 -6 6 2291.21 159.68 10
 -4 -6 -6 2651.67 158.243 10
 -4 6 -7 1680.76 102.87 1
 -4 6 -7 1752.3 104.086 20
 -4 -6 -7 1549.46 104.645 21
 -4 -6 -7 1552.16 103.015 16
 -4 6 -7 1554.42 103.452 6
 -4 6 -7 1601.19 106.844 7
 -4 6 -7 1607.94 107.326 15
 4 6 7 1559.97 101.902 12
 -4 -6 -7 1692.96 102.487 10
 4 -6 7 1412.42 103.809 10
 4 6 7 1442.28 101.733 10
 -4 6 -8 -2.02168 10.6667 6
 -4 6 -8 -2.84847 10.1088 1
 -4 -6 -8 -5.27945 14.8002 19
 -4 -6 -8 5.69759 12.5512 21
 -4 6 -8 15.3162 17.4449 22
 -4 -6 -8 -5.3923 8.19572 16
 -4 6 -8 9.39107 14.8673 7
 -4 -6 -8 8.12192 15.223 14
 -4 6 -8 14.8357 17.1673 15
 4 6 8 -1.21123 6.50078 12
 -4 6 -8 -1.28718 14.0712 13
 -4 -6 -8 8.18902 6.99894 10
 -4 6 -8 5.94221 5.68432 11
 4 -6 8 -9.85364 12.3026 10
 4 6 8 1.90315 6.50837 10
 4 -6 9 228.787 16.8539 4
 -4 -6 -9 259.059 24.0909 21
 -4 -6 -9 298.743 26.2588 19
 -4 6 -9 300.419 30.5205 22
 -4 -6 -9 326.319 21.1322 16
 -4 6 -9 268.481 21.9806 6
 -4 6 -9 291.83 28.1284 7
 -4 6 -9 333.691 29.682 15
 -4 -6 -9 271.043 28.483 14
 -4 6 -9 282.407 25.8891 13
 4 6 9 247.813 19.0364 10
 4 -6 9 219.683 22.8491 10
 -4 6 -10 147.682 16.5496 6
 4 -6 10 141.83 11.0118 4
 -4 -6 -10 158.384 15.146 16
 -4 -6 -10 153.084 20.8501 19
 -4 6 -10 180.789 25.7618 22
 -4 -6 -10 131.155 19.2826 21
 -4 -6 -10 175.031 24.2128 14
 -4 6 -10 159.633 24.8847 15
 -4 6 -10 170.454 20.6054 13
 4 -6 10 123.996 17.9097 10
 4 6 10 156.622 13.7797 10
 4 -6 11 81.5374 7.78739 4
 -4 6 -11 75.642 14.1277 6
 -4 -6 -11 98.0144 18.7823 19
 -4 -6 -11 85.2864 17.7727 21
 -4 6 -11 102.342 23.7574 15
 -4 -6 -11 138.23 24.1103 14
 -4 6 -11 73.7778 16.9897 13
 4 6 11 72.8171 11.2133 10
 4 -6 11 81.4052 15.7654 10
 -4 -6 -12 198.061 23.6603 21
 -4 6 -12 244.903 30.018 15
 -4 -6 -12 271.816 31.1804 14
 -4 -6 -12 257.173 24.5792 19
 4 -6 12 205.968 15.9478 4
 -4 6 -12 208.832 20.7042 6
 4 -6 12 191.044 24.221 10
 4 6 12 216.138 18.788 10
 -4 -6 -13 81.8479 19.1291 21
 -4 -6 -13 54.2728 23.0809 14
 -4 6 -13 76.6635 24.6901 15
 -4 6 -13 79.0128 14.5621 6
 4 6 13 60.2811 12.2535 10
 -4 -6 -14 321.052 37.0028 14
 -4 6 -14 342.409 27.5407 6
 -4 -6 -14 303.142 31.7326 21
 4 6 14 296.513 25.6499 10
 -4 -6 -15 7.56275 19.3337 21
 -4 6 -15 5.74086 27.6338 15
 -4 -6 -15 -10.6106 27.8777 14
 -4 6 -15 15.6251 15.3596 6
 4 6 15 16.4107 12.7274 10
 -4 6 -16 698.271 57.575 15
 -4 -6 -16 774.513 56.6077 14
 -4 6 -16 626.929 43.2909 6
 -4 6 -16 629.066 58.0803 22
 -4 -6 -16 500.483 46.8512 21
 4 6 16 498.046 41.4527 10
 -4 6 -17 104.671 36.0681 22
 -4 -6 -17 101.1 24.7538 21
 -4 6 -17 80.5976 17.5715 6
 4 6 17 74.1046 15.7608 10
 -4 -6 -17 55.131 28.3892 14
 -4 -6 -18 90.0709 25.2695 21
 -4 6 -18 92.3449 36.21 22
 -4 -6 -18 71.474 31.3665 14
 -4 6 -18 99.5631 19.6891 6
 4 6 18 89.8851 17.3135 10
 -4 6 -19 368.384 31.2884 6
 -4 -6 -19 295.677 43.5987 14
 -4 -6 -19 301.972 36.0589 21
 4 6 19 321.796 29.319 10
 -4 6 -20 131.256 27.4513 1
 -4 -6 -20 137.964 24.6518 1
 -4 -6 -20 105.489 27.2607 21
 -4 -6 -20 185.732 37.0866 14
 -4 6 -20 113.442 21.0429 6
 4 6 20 93.8189 19.3932 10
 -4 -6 -21 93.0207 24.3443 1
 -4 6 -21 107.514 28.0827 1
 -4 -6 -21 126.767 29.2102 21
 -4 6 -21 100.964 41.7327 22
 -4 -6 -21 105.415 36.1017 14
 -4 6 -21 68.6059 19.5569 6
 4 6 21 90.9219 19.5662 10
 -4 -6 -22 13.9407 27.1502 21
 -4 -6 -22 -12.6533 24.1641 1
 -4 6 -22 42.06 26.3774 1
 -4 -6 -23 170.772 31.6959 21
 -4 -8 24 38.1563 42.3859 16
 4 8 -24 4.16937 42.5587 22
 -4 8 24 25.831 20.1537 12
 -4 -8 24 -9.58318 28.2316 10
 4 -8 -23 -14.0817 28.0849 14
 -4 -8 23 7.50023 39.9195 16
 4 8 -23 -4.03389 37.5025 22
 -4 8 23 15.304 19.8902 12
 -4 -8 23 53.1484 27.1345 10
 4 -8 -22 37.8683 28.6748 14
 4 8 -22 124.069 41.217 22
 -4 8 22 74.014 20.4887 12
 -4 -8 22 107.039 28.8829 10
 4 -8 -21 526.622 47.3741 14
 4 8 -21 502.279 55.479 22
 -4 8 21 431.215 38.993 12
 -4 -8 21 494.556 45.8033 10
 4 -8 -20 186.374 31.2249 14
 -4 8 20 159.637 23.7761 12
 -4 -8 20 165.708 29.783 10
 4 -8 -19 33.773 25.2009 14
 4 8 -19 14.654 38.8032 15
 4 8 -19 76.6576 36.6755 22
 -4 8 19 44.4071 17.7004 12
 -4 -8 19 11.6902 22.7756 10
 -4 -8 18 148.368 16.84 4
 4 8 -18 212.561 39.3345 22
 -4 8 18 203.241 22.6221 12
 4 8 -18 266.837 41.5151 15
 4 -8 -18 184.477 29.7102 14
 -4 -8 18 151.758 26.207 10
 -4 8 17 899.648 58.149 3
 4 -8 -17 799.363 61.1435 14
 4 8 -17 936.154 70.8049 15
 -4 -8 17 769.925 60.5561 10
 -4 8 17 749.903 56.142 12
 -4 -8 17 728.573 54.0079 4
 -4 -8 16 1.65753 20.2232 10
 -4 8 16 -7.14396 14.1313 12
 -4 8 16 -4.1958 13.9153 3
 -4 -8 16 15.7825 9.8089 4
 4 8 -16 3.04683 31.1678 15
 4 -8 -16 35.2621 18.3278 14
 -4 -8 15 32.6379 18.4818 10
 -4 8 15 46.8669 15.0642 12
 -4 8 15 63.5687 15.8852 3
 -4 -8 15 51.3126 10.4792 4
 4 -8 -15 44.3116 18.0399 14
 4 8 -15 53.5193 29.7626 15
 -4 -8 14 287.989 27.7555 10
 -4 8 14 206.152 23.1388 12
 -4 8 14 267.869 25.6821 3
 4 -8 -14 258.775 27.6981 14
 -4 8 13 367.551 31.4655 12
 -4 -8 13 457.257 34.7359 10
 4 -8 -13 397.152 34.5341 14
 4 8 -13 442.278 41.6864 15
 4 -8 -12 3.47937 14.3274 9
 -4 8 12 -22.6429 12.3881 12
 4 -8 -12 14.8084 14.863 14
 -4 -8 12 15.8114 15.2128 10
 4 8 -12 9.14096 21.121 15
 -4 8 11 197.102 19.0657 12
 -4 -8 11 253.205 22.1617 10
 4 8 -11 210.619 28.0258 15
 4 8 -10 585.475 38.5196 8
 4 -8 -10 557.749 43.0295 9
 4 8 -10 577.801 47.2402 7
 4 8 -10 561.64 48.755 15
 -4 8 10 575.106 41.3901 12
 -4 -8 10 609.397 42.9392 10
 -4 -8 9 338.84 27.4244 10
 -4 8 9 333.154 23.527 18
 4 -8 -9 367.214 27.4123 9
 4 8 -9 324.133 32.1639 7
 4 8 -9 340.394 33.1102 15
 -4 8 9 338.132 26.5201 12
 -4 8 9 338.479 29.8907 6
 -4 8 8 31.7418 15.5709 6
 -4 8 8 35.9207 10.5153 21
 -4 8 8 29.4551 5.46673 18
 4 -8 -8 26.5922 10.931 9
 4 8 -8 -1.54124 16.1325 7
 4 8 -8 23.3799 17.9954 15
 -4 8 8 17.6766 10.0679 12
 4 8 -8 22.7777 7.14449 11
 -4 -8 8 20.2536 10.7273 10
 -4 8 7 2161.37 125.612 6
 -4 8 7 1959.41 122.674 21
 -4 8 7 1750.04 120.282 18
 4 8 -7 1968.52 125.918 7
 4 -8 -7 1814.42 122.519 9
 4 8 -7 1777.47 126.056 15
 -4 8 7 1749.15 121.944 12
 4 8 -7 2074.69 121.763 11
 -4 -8 7 1884.27 122.522 10
 -4 8 6 118.882 18.0498 6
 -4 8 6 130.766 13.3704 21
 -4 8 6 140.603 10.0001 18
 4 8 -6 110.799 18.9505 15
 4 8 -6 91.0251 18.2602 7
 -4 8 6 127.743 13.9447 12
 4 8 -6 120.531 12.5991 11
 -4 -8 6 135.774 13.9956 10
 -4 -8 5 539.043 36.8664 10
 4 8 -5 614.268 41.5131 7
 4 8 -5 577.446 42.0531 15
 -4 8 5 553.797 37.5891 12
 -4 8 5 628.218 41.4659 6
 4 8 -4 399.245 25.225 1
 -4 -8 4 416.681 26.8326 10
 -4 -8 4 381.852 26.2386 12
 -4 8 4 412.782 28.4019 12
 -4 8 4 380.03 31.7363 6
 4 -8 -4 359.819 25.2742 17
 4 8 -4 359.944 25.1117 17
 4 8 -3 226.814 15.7763 1
 4 -8 -3 230.649 15.9165 1
 -4 8 3 243.366 15.9203 2
 -4 -8 3 245.918 15.9724 2
 -4 -8 3 255.145 17.291 10
 -4 8 3 251.627 19.8891 12
 -4 -8 3 237.681 17.1729 12
 -4 8 3 234.195 22.6931 6
 4 -8 -3 221.687 15.8203 17
 4 -8 -2 64.6791 5.16806 1
 -4 8 2 64.3293 4.9649 2
 -4 -8 2 62.189 5.17695 2
 -4 -8 2 73.5512 6.87544 10
 -4 -8 2 55.5988 7.17629 12
 -4 8 2 58.886 10.8532 12
 -4 8 2 70.8655 14.462 6
 -4 -8 1 71.8893 5.96738 10
 -4 -8 1 82.9603 9.91377 18
 -4 8 1 38.303 10.7593 12
 -4 -8 1 54.2076 7.4316 12
 -4 8 1 52.9463 14.1536 6
 4 8 -1 72.2465 9.30237 6
 4 8 0 623.235 44.0332 6
 -4 -8 0 626.143 43.8396 12
 -4 8 0 692.911 45.6309 12
 -4 8 0 578.304 47.1871 6
 -4 -8 -1 841.504 57.607 18
 4 8 1 901.61 56.8116 6
 -4 -8 -1 844.884 60.4291 14
 -4 -8 -1 894.463 56.5244 12
 -4 8 -1 689.704 59.1179 6
 -4 -8 -2 449.107 30.2604 17
 -4 8 -2 438.605 30.0569 17
 4 8 2 469.765 31.3967 6
 -4 -8 -2 412.394 35.2457 9
 -4 8 -2 448.896 34.6273 6
 -4 -8 -2 394.22 35.7287 14
 4 -8 2 474.339 31.8634 10
 -4 -8 -2 466.967 30.429 1
 4 -8 3 415.17 29.6208 10
 -4 8 -3 404.751 27.81 17
 -4 -8 -3 435.079 27.9149 17
 -4 8 -3 419.493 32.1089 6
 4 8 3 396.352 28.9998 6
 -4 -8 -3 400.68 33.8327 9
 -4 -8 -3 399.461 33.6279 14
 4 8 3 424.516 27.5138 12
 -4 8 -3 387.411 27.9115 1
 -4 -8 -3 400.912 28.0381 1
 -4 8 -4 1751.26 122.487 1
 4 8 4 2199.15 122.661 2
 4 -8 4 1848.5 122.435 2
 -4 -8 -4 1833.95 122.593 1
 4 -8 4 1893.64 123.85 10
 -4 -8 -4 1942.21 121.624 10
 -4 8 -4 1881.12 122.588 17
 -4 -8 -4 1817.39 127.168 9
 -4 -8 -4 1817.15 127.179 14
 4 8 4 1889.52 122.126 12
 4 8 4 1837.96 123.432 6
 -4 -8 -4 1692.14 124.44 5
 -4 -8 -5 189.623 17.464 5
 4 8 5 162.188 15.9684 6
 -4 8 -5 195.226 17.6999 20
 4 -8 5 180.14 17.3088 10
 -4 8 -5 189.168 17.7566 8
 -4 -8 -5 170.089 22.4857 9
 -4 -8 -5 146.199 14.5633 1
 4 8 5 154.748 13.9189 2
 4 -8 5 212.399 14.2984 2
 -4 8 -5 191.49 14.7377 1
 -4 -8 -5 164.096 23.5746 14
 -4 8 -5 223.182 24.4318 15
 4 8 5 177.286 13.5231 12
 -4 -8 -5 191.218 12.8952 10
 -4 8 -6 7.36081 12.7547 6
 -4 -8 -6 4.64005 10.7841 5
 4 8 6 21.3291 9.69349 6
 -4 8 -6 11.3133 8.22385 1
 -4 8 -6 13.604 9.45465 20
 -4 -8 -6 14.5649 18.5727 9
 -4 8 -6 14.5897 9.64352 8
 -4 8 -6 22.1417 17.3171 15
 4 8 6 11.1602 5.52733 12
 4 -8 6 0.76775 11.3328 10
 -4 -8 -6 12.4337 4.75967 10
 -4 8 -7 1030.53 69.4909 1
 4 -8 7 1062.33 71.573 10
 -4 -8 -7 1030.15 68.4955 10
 -4 -8 -7 1026.02 71.3139 16
 -4 -8 -7 1079.78 75.8604 9
 -4 8 -7 1011.19 71.3553 6
 -4 8 -7 1126.84 70.1112 8
 -4 8 -7 1100.89 76.1427 15
 4 8 7 987.312 68.5394 12
 4 8 7 1181.36 70.1309 6
 -4 -8 -7 1048.13 71.6712 5
 -4 -8 -8 83.4502 10.8543 1
 -4 8 -8 80.5202 11.7301 1
 4 -8 8 110.728 15.4294 10
 -4 -8 -8 77.2312 8.71259 10
 -4 -8 -8 97.4724 12.4898 16
 -4 -8 -8 94.5728 20.5951 9
 -4 8 -8 86.8455 22.3546 15
 4 8 8 68.3308 8.8289 12
 -4 8 -8 75.1319 15.2478 6
 -4 -8 -9 156.738 13.3908 10
 4 -8 9 167.63 19.1102 10
 -4 -8 -9 203.339 17.2788 16
 -4 8 -9 198.398 19.2191 6
 -4 8 -9 164.978 26.4465 7
 -4 8 -9 189.67 27.4604 15
 -4 -8 -9 217.617 27.2537 14
 -4 8 -9 163.754 12.4985 11
 4 8 9 139.247 13.5396 12
 -4 8 -9 135.532 15.9474 1
 -4 -8 -9 163.596 15.5041 1
 -4 8 -10 111.108 16.8201 6
 -4 8 -10 132.955 14.7713 1
 -4 -8 -10 117.551 14.2867 1
 -4 -8 -10 101.756 22.0938 19
 -4 8 -10 147.856 27.1092 22
 -4 -8 -10 112.589 14.9782 16
 -4 -8 -10 124.359 23.8909 14
 -4 8 -10 161.027 26.4922 15
 4 -8 10 110.073 18.7337 10
 4 8 10 110.401 11.797 12
 -4 8 -10 115.936 21.8344 13
 -4 8 -10 119.263 26.6878 7
 -4 8 -11 2134.37 130.87 1
 -4 -8 -11 2156.62 130.695 1
 -4 -8 -11 2464.12 136.425 19
 -4 8 -11 2267.13 141.829 22
 -4 8 -11 2184.6 131.801 6
 -4 8 -11 1984.18 137.859 7
 -4 8 -11 2328.07 140.351 15
 -4 -8 -11 2408.14 140.054 14
 -4 8 -11 2452.47 136.761 13
 4 8 11 1763.56 129.356 12
 4 8 11 1629.51 129.264 10
 4 -8 11 2003.57 133.42 10
 -4 8 -12 238.149 22.8672 6
 -4 8 -12 246.543 34.4301 22
 -4 -8 -12 219.083 27.0286 19
 -4 8 -12 251.715 21.8697 1
 -4 -8 -12 241.907 20.9532 1
 -4 8 -12 241.233 34.2812 15
 -4 -8 -12 179.579 32.0472 14
 -4 8 -12 278.148 27.6806 13
 4 8 12 199.275 18.665 12
 4 8 12 198.057 18.4107 10
 4 -8 12 279.219 26.6078 10
 -4 8 -13 14.6741 15.2301 6
 -4 8 -13 12.107 26.6324 22
 -4 -8 -13 32.7418 20.0479 19
 -4 -8 -13 9.32339 14.0875 1
 -4 8 -13 24.4468 15.1959 1
 -4 -8 -13 64.3555 28.1363 14
 -4 8 -13 51.0124 29.0787 15
 4 8 13 21.0484 10.2836 12
 -4 8 -13 31.1972 19.0028 13
 4 -8 13 30.1034 19.3771 10
 4 8 13 4.61531 9.68453 10
 -4 8 -14 38.8849 15.5736 6
 -4 -8 -14 19.2326 15.5001 1
 -4 8 -14 32.6122 16.3906 1
 -4 -8 -14 36.6321 20.7692 21
 -4 8 -14 15.9728 31.7595 22
 -4 -8 -14 52.8716 20.5446 19
 -4 -8 -14 25.5793 27.1541 14
 -4 8 -14 50.9081 30.2825 15
 4 8 14 24.3694 11.2482 12
 4 -8 14 49.587 21.4245 10
 4 8 14 40.4937 11.4586 10
 -4 8 -15 582.884 41.5658 6
 -4 8 -15 685.166 55.8848 15
 -4 -8 -15 731.503 55.7305 14
 -4 -8 -15 584.75 40.5848 1
 -4 8 -15 558.419 41.338 1
 -4 -8 -15 493.814 43.4423 21
 4 8 15 429.986 37.55 10
 4 -8 15 486.402 44.7082 10
 -4 -8 -16 48.0438 22.6373 21
 -4 -8 -16 41.7912 31.666 14
 -4 8 -16 13.7242 32.8523 15
 -4 8 -16 61.8918 19.2738 1
 -4 -8 -16 44.8842 17.5965 1
 -4 8 -16 44.9537 18.0074 6
 4 -8 16 39.7859 22.6114 10
 4 8 16 21.4059 12.3207 10
 -4 -8 -17 10.5458 21.7767 21
 -4 -8 -17 3.34323 30.2039 14
 -4 8 -17 6.48449 20.3629 1
 -4 -8 -17 1.01366 17.1123 1
 -4 8 -17 13.4181 19.515 6
 4 -8 17 -3.8442 24.2336 10
 -4 -8 -18 185.933 28.2736 21
 -4 8 -18 235.977 26.2847 1
 -4 -8 -18 216.827 24.7944 1
 -4 -8 -18 221.01 40.4744 14
 -4 8 -18 224.54 44.2381 15
 -4 8 -18 200.458 24.4341 6
 4 -8 18 213.773 32.1553 10
 -4 8 -19 345.118 32.888 6
 -4 -8 -19 434.635 50.0719 14
 -4 -8 -19 270.376 35.4732 21
 4 -8 19 394.146 39.3999 10
 -4 -8 -19 352.702 32.7327 1
 -4 8 -19 377.714 34.5213 1
 -4 -8 -20 8.33156 19.643 1
 -4 8 -20 -16.5843 22.9856 1
 -4 8 -20 17.0912 41.4439 22
 -4 -8 -20 23.5305 24.5693 21
 -4 -8 -20 7.48564 35.3666 14
 -4 8 -20 13.9378 19.7154 6
 4 -8 20 26.3539 26.8799 10
 -4 -8 -21 129.465 39.2405 14
 -4 -8 -21 20.7876 25.6729 21
 -4 8 -21 88.9189 21.6512 6
 -4 8 -21 75.201 24.2958 1
 -4 -8 -21 50.9587 22.2138 1
 -4 -8 -22 63.4114 26.571 21
 -4 -8 -22 144.847 41.0244 14
 -4 8 -22 103.122 26.2509 1
 4 -10 -24 30.326 33.8818 14
 -4 -10 23 124.348 31.4157 10
 4 -10 -23 175.876 36.8041 14
 4 10 -22 648.511 66.2608 22
 -4 -10 22 461.348 48.0705 10
 4 -10 -22 611.849 56.3977 14
 4 10 -21 34.2107 42.5235 22
 -4 -10 21 -7.88426 25.0378 10
 4 -10 -21 20.8561 29.1967 14
 4 10 -21 17.9492 44.2948 15
 4 10 -20 37.5659 43.3304 22
 -4 10 20 43.1002 17.3621 12
 -4 -10 20 48.7972 24.6596 10
 4 10 -20 85.8418 43.0338 15
 4 -10 -20 104.358 30.043 14
 4 10 -19 146.676 42.8228 22
 -4 10 19 86.0602 18.9632 12
 -4 -10 19 121.318 25.1023 10
 4 10 -19 171.182 44.2112 15
 4 -10 -19 168.518 30.4255 14
 -4 10 18 10.2011 16.0034 12
 -4 -10 18 13.4713 22.0195 10
 4 10 -18 7.74486 40.0649 15
 4 -10 -18 7.32171 23.9187 14
 -4 10 17 190.104 22.2272 12
 -4 -10 17 222.478 27.8183 10
 4 -10 -17 206.447 30.3118 14
 4 10 -17 188.413 39.4694 15
 -4 10 16 44.31 13.8872 12
 -4 -10 16 13.4631 19.0583 10
 4 -10 -16 6.43724 22.1761 14
 4 10 -16 48.2731 35.3169 15
 -4 -10 15 26.5111 18.691 10
 -4 10 15 57.6704 14.9187 12
 -4 10 15 61.3729 18.5184 3
 4 -10 -15 15.8389 21.3546 14
 4 10 -14 157.682 33.4374 15
 -4 10 14 138.265 18.1939 12
 4 -10 -14 161.957 25.2194 14
 -4 -10 14 138.326 21.8283 10
 4 -10 -13 843.056 61.8949 14
 4 10 -13 977.586 70.5538 15
 4 -10 -13 701.557 60.2791 9
 -4 10 13 768.2 56.9135 12
 -4 -10 13 927.641 59.7643 10
 4 10 -12 1140.4 81.7878 15
 4 -10 -12 970.402 72.9893 9
 -4 10 12 928.927 69.6552 12
 -4 -10 12 1038.09 71.519 10
 4 10 -11 23.2237 26.9335 15
 4 -10 -11 -5.56474 16.9702 9
 4 10 -11 9.57233 23.0917 7
 -4 10 11 -4.61186 12.238 12
 -4 -10 11 15.9177 13.7515 10
 -4 -10 10 220.563 20.3115 10
 4 10 -10 232.406 30.9357 15
 4 10 -10 180.18 27.8905 7
 4 -10 -10 156.797 22.0441 9
 -4 10 10 180.403 18.6956 12
 -4 10 10 198.35 26.6363 6
 -4 -10 9 69.5693 13.588 10
 4 10 -9 73.4647 23.1254 15
 4 -10 -9 64.0514 16.067 9
 4 10 -9 70.3318 20.5065 7
 -4 10 9 46.2559 12.3006 12
 -4 10 9 36.0851 19.6408 6
 -4 -10 8 1166.61 80.0695 10
 4 10 -8 1214.83 86.908 15
 4 -10 -8 1126.85 81.2302 9
 4 10 -8 1215.38 86.1699 7
 -4 10 8 1217.45 79.9772 12
 -4 10 8 1287.35 85.0804 6
 -4 -10 7 6.45747 9.7326 10
 4 10 -7 54.3304 21.2715 7
 4 -10 -7 13.5336 13.2106 9
 4 10 -7 18.221 20.1074 15
 -4 10 7 27.6837 11.6514 12
 4 -10 -7 14.5413 4.07278 5
 -4 10 7 35.2733 19.3933 6
 4 10 -6 184.477 13.1755 1
 -4 -10 6 182.172 16.5628 10
 4 10 -6 188.945 13.0909 17
 4 -10 -6 220.282 20.5149 9
 4 10 -6 193.319 25.2965 7
 4 10 -6 208.322 26.8613 15
 -4 10 6 173.862 18.3689 12
 -4 10 6 211.065 24.8729 6
 4 -10 -5 27.319 4.2353 1
 -4 10 5 35.2181 3.48374 2
 -4 -10 5 24.1316 8.39755 10
 4 10 -5 22.5655 17.723 7
 4 -10 -5 38.1073 3.82279 17
 -4 10 5 37.7309 11.7352 12
 -4 10 5 40.0053 17.7438 6
 -4 -10 4 1561.91 99.4161 10
 -4 10 4 1562.21 101.068 12
 -4 10 4 1312.38 104.139 6
 4 10 -4 1527.72 100.274 6
 -4 -10 3 531.687 35.2543 10
 4 10 -3 524.352 36.8307 6
 -4 10 3 504.225 37.6296 12
 -4 10 3 508.885 42.2305 6
 -4 -10 2 639.373 42.342 10
 -4 -10 2 682.241 47.6488 9
 4 10 -2 640.967 44.153 6
 -4 -10 2 628.206 44.1137 18
 -4 10 2 658.508 45.2038 12
 -4 10 2 612.108 48.6978 6
 -4 -10 1 440.803 27.9185 10
 -4 -10 1 370.746 30.2244 18
 -4 -10 1 407.211 29.3066 12
 -4 10 1 403.309 35.7877 6
 4 10 -1 426.836 30.5937 6
 -4 -10 0 247.002 17.9225 18
 4 10 0 193.798 17.7017 6
 -4 -10 0 193.852 16.045 12
 -4 10 0 173.126 22.6978 6
 4 -10 1 384.3 26.8328 10
 4 -10 1 362.73 23.929 18
 -4 -10 -1 327.888 26.998 18
 -4 -10 -1 402.768 32.9944 14
 4 10 1 342.637 27.2164 6
 -4 -10 -1 397.307 26.1755 12
 -4 10 -1 353.647 31.0558 6
 4 -10 2 2297.79 148.098 10
 -4 -10 -2 2370.93 152.335 14
 -4 -10 -2 2229.06 152.084 9
 4 10 2 2315.27 148.494 6
 -4 -10 -2 2300.3 147.777 12
 -4 10 -2 2086.46 150.278 6
 -4 10 -3 341.058 31.7127 6
 -4 -10 -3 396.757 34.6613 9
 -4 -10 -3 389.734 35.0376 14
 4 -10 3 389.989 28.5926 10
 4 10 3 371.018 28.9074 6
 -4 10 -3 387.527 25.9538 4
 -4 10 -4 119.738 10.5651 17
 -4 -10 -4 143.196 11.066 17
 4 -10 4 142.754 15.2074 10
 -4 -10 -4 141.091 22.6915 9
 -4 -10 -4 167.995 23.6376 14
 -4 -10 -4 138.993 15.9354 5
 -4 10 -4 146.933 19.6786 6
 4 10 4 141.225 15.7968 6
 -4 -10 -4 135.076 11.3577 1
 -4 10 -5 21.7029 6.75355 1
 -4 -10 -5 12.1004 6.80925 1
 4 -10 5 -0.7311 11.8193 10
 -4 -10 -5 8.936 2.3894 10
 -4 -10 -5 6.65341 5.51159 17
 -4 10 -5 15.9988 5.82613 17
 -4 -10 -5 34.7254 20.9291 9
 -4 -10 -5 7.22076 20.2904 14
 4 10 5 10.247 6.13097 12
 4 10 5 8.3596 11.7863 6
 -4 -10 -5 -3.02851 10.5096 5
 -4 10 -6 1555.53 96.0881 1
 4 -10 6 1355.62 95.7319 2
 -4 -10 -6 1535.83 96.1925 1
 4 -10 6 1566.36 98.3406 10
 -4 -10 -6 1519.04 94.8563 10
 -4 10 -6 1402.73 95.9463 17
 -4 -10 -6 1444.53 96.0701 17
 -4 10 -6 1600.32 98.8034 8
 -4 -10 -6 1256 102.545 9
 -4 10 -6 1408.16 104.168 15
 -4 -10 -6 1364.66 102.988 14
 4 10 6 1437.75 95.5973 12
 -4 -10 -6 1356.61 98.4609 5
 4 10 6 1596.65 98.4789 6
 -4 10 -7 34.3451 9.05601 1
 4 -10 7 71.3068 14.8484 10
 -4 10 -7 51.1208 8.0021 17
 -4 10 -7 53.467 12.2876 8
 -4 -10 -7 45.7761 23.2213 9
 -4 10 -7 22.8284 24.0843 15
 4 10 7 29.6904 7.3592 12
 -4 -10 -7 41.9237 12.665 5
 4 10 7 49.4386 13.2959 6
 4 -10 8 -0.97715 14.6607 10
 -4 -10 -8 -21.6804 23.5569 9
 -4 -10 -8 4.03883 8.90472 1
 -4 10 -8 3.49653 9.40209 1
 -4 10 -8 2.39098 22.161 15
 4 10 8 3.02551 6.75203 12
 -4 10 -8 6.99559 16.1037 6
 4 10 8 8.29855 11.542 6
 -4 10 -9 473.706 46.0091 15
 -4 10 -9 411.048 31.8534 1
 -4 -10 -9 420.431 31.7293 1
 -4 -10 -9 494.665 43.1309 9
 -4 10 -9 468.523 35.3854 6
 4 -10 9 486.057 35.6747 10
 -4 10 -10 1143.65 79.9932 15
 -4 -10 -10 1082.54 78.403 14
 -4 10 -10 1017.14 67.3673 1
 -4 -10 -10 872.244 66.9412 1
 -4 10 -10 1142.25 70.585 6
 4 -10 10 1038.19 70.7 10
 -4 10 -11 143.836 21.1611 6
 -4 -10 -11 104.605 15.3107 1
 -4 10 -11 127.801 16.3383 1
 -4 -10 -11 184.365 28.3235 19
 -4 10 -11 154.812 35.0783 22
 -4 10 -11 198.179 32.9262 15
 -4 -10 -11 152.021 31.5269 14
 -4 10 -11 194.899 29.097 13
 4 -10 11 142.365 21.8682 10
 -4 10 -12 247.387 24.9031 6
 -4 -10 -12 220.294 20.0605 1
 -4 10 -12 167.199 20.2171 1
 -4 10 -12 208.133 37.8546 22
 -4 -10 -12 245.069 30.7929 19
 -4 10 -12 187.255 35.2835 7
 -4 -10 -12 211.804 36.8685 14
 -4 10 -12 252.783 37.689 15
 -4 10 -12 263.592 31.9643 13
 4 -10 12 225.76 25.949 10
 -4 -10 -13 44.8585 13.1569 1
 -4 10 -13 60.618 14.6773 1
 -4 -10 -13 54.1262 23.1898 19
 -4 10 -13 38.453 32.3625 22
 -4 10 -13 13.0487 29.7948 15
 -4 -10 -13 78.6517 32.4701 14
 -4 10 -13 33.9907 18.6925 6
 4 -10 13 49.2232 22.2281 10
 -4 10 -14 109.21 36.1669 22
 -4 10 -14 117.456 36.2569 15
 -4 -10 -14 155.447 35.0713 14
 -4 10 -14 104.845 18.2327 1
 -4 -10 -14 91.2087 16.3253 1
 -4 10 -14 128.279 21.3262 6
 4 -10 14 112.65 24.5635 10
 -4 10 -15 45.7322 36.6598 22
 -4 -10 -15 48.4442 13.9819 1
 -4 10 -15 58.5457 16.3401 1
 -4 -10 -15 52.1326 33.7232 14
 -4 10 -15 32.6665 36.2637 15
 -4 10 -15 91.0303 21.9756 6
 4 -10 15 45.618 23.7071 10
 -4 10 -16 525.257 41.0647 6
 -4 -10 -16 557.151 56.5285 14
 -4 10 -16 579.286 58.7173 15
 -4 10 -16 455.016 38.5825 1
 -4 -10 -16 476.621 37.8785 1
 -4 10 -16 538.814 58.869 22
 4 -10 16 496.974 44.9102 10
 -4 10 -17 12.5062 38.429 22
 -4 -10 -17 58.0875 37.6615 14
 -4 10 -17 28.176 37.2107 15
 -4 10 -17 3.99239 17.3049 1
 -4 -10 -17 5.67711 15.6015 1
 -4 10 -17 14.2733 20.8848 6
 4 -10 17 21.094 24.0359 10
 -4 10 -18 95.6082 43.2099 22
 -4 -10 -18 -0.99935 17.2672 1
 -4 10 -18 -1.32357 21.0099 6
 4 -10 18 -6.10413 26.856 10
 -4 10 -18 4.2369 38.9388 15
 -4 -10 -18 -8.03924 39.8694 14
 -4 -10 -19 189.432 22.7236 1
 -4 10 -19 142.324 25.8967 6
 4 -10 19 137.956 31.2647 10
 -4 -10 -19 192.266 45.3625 14
 -4 10 -19 106.312 47.8636 15
 -4 10 -20 222.897 28.7796 6
 -4 -10 -20 138.854 23.7941 1
 -4 -10 -21 66.5543 20.4463 1
 4 -12 -22 3.57367 33.8545 14
 -4 -12 21 26.3017 23.688 10
 4 -12 -21 13.5827 31.4146 14
 4 -12 -20 54.097 31.6085 14
 4 12 -20 38.3764 48.8692 15
 4 12 -20 67.3001 44.2117 22
 4 12 -20 15.136 20.1546 6
 -4 -12 20 13.4215 23.1611 10
 4 12 -19 32.2189 44.0519 15
 4 -12 -19 75.4645 31.9669 14
 4 12 -19 77.6491 21.6709 6
 -4 -12 19 113.435 24.1193 10
 4 -12 -18 199.037 34.5248 14
 4 12 -18 178.343 47.4125 15
 4 12 -18 194.213 24.4264 6
 -4 -12 18 188.113 26.798 10
 4 -12 -17 378.644 41.2138 14
 4 12 -17 298.257 31.687 6
 -4 -12 17 358.026 33.7348 10
 4 -12 -16 4.68813 26.2949 14
 4 12 -16 27.9383 37.4101 15
 4 12 -16 7.90436 18.9711 6
 -4 -12 16 24.4452 18.0634 10
 -4 12 16 6.25678 14.7245 12
 4 12 -15 3.81882 38.7012 15
 4 -12 -15 21.3767 23.4169 14
 -4 12 15 11.3953 14.5778 12
 -4 -12 15 -10.1933 17.1872 10
 4 -12 -14 138.658 26.4331 9
 -4 12 14 151.081 19.3901 12
 4 -12 -14 181.569 30.3234 14
 -4 -12 14 146.017 21.6419 10
 4 12 -13 272.072 44.8307 15
 4 -12 -13 354.838 35.6334 9
 4 12 -13 327.527 30.1495 6
 4 -12 -13 342.554 35.616 14
 -4 12 13 359.139 28.5775 12
 -4 -12 13 359.729 30.9146 10
 4 12 -12 62.9768 34.9906 15
 4 12 -12 40.0282 30.8675 7
 4 -12 -12 50.7657 22.2238 9
 4 12 -12 24.193 16.8874 6
 4 -12 -12 43.6606 22.3869 14
 -4 12 12 27.7013 14.2591 12
 -4 -12 12 55.7395 15.7313 10
 -4 -12 11 52.8058 14.8182 10
 4 12 -11 47.1012 32.4371 15
 4 12 -11 52.7404 30.8303 7
 4 -12 -11 47.1022 20.8538 9
 4 12 -11 62.2423 17.69 6
 -4 12 11 48.2479 13.9821 12
 -4 12 11 53.6617 24.2761 6
 -4 -12 10 43.1152 13.5358 10
 4 12 -10 11.8431 30.2603 15
 4 12 -10 22.2527 14.8779 6
 4 12 -10 13.7805 27.1204 7
 4 -12 -10 6.12315 19.1321 9
 -4 12 10 35.0552 13.8665 12
 -4 12 10 10.1194 21.9197 6
 -4 -12 9 450.481 31.3014 10
 4 12 -9 449.364 45.0605 15
 4 -12 -9 357.461 35.5645 9
 4 12 -9 411.44 32.4991 6
 4 12 -9 331.098 41.986 7
 -4 12 9 383.521 31.8245 12
 -4 12 9 425.015 40.4934 6
 -4 -12 8 42.2668 12.083 10
 4 12 -8 92.7536 27.8714 15
 4 -12 -8 75.2943 18.5906 9
 4 12 -8 66.6077 16.0573 6
 4 12 -8 90.6454 25.0724 7
 -4 12 8 57.9553 14.0219 12
 -4 12 8 60.273 23.1142 6
 -4 -12 7 637.083 42.9979 10
 4 12 -7 610.779 53.9294 15
 4 12 -7 537.292 51.6357 7
 4 12 -7 662.612 44.3476 6
 4 -12 -7 624.704 46.5289 9
 -4 12 7 560.873 43.9027 12
 -4 12 7 612.485 51.6319 6
 -4 -12 6 28.8693 9.32618 10
 4 12 -6 25.7279 25.2822 15
 4 -12 -6 22.9289 16.1671 9
 4 12 -6 6.44292 23.219 7
 -4 12 6 6.93743 12.7981 12
 4 12 -6 18.3042 13.9609 6
 -4 12 6 -17.2551 23.3736 6
 -4 -12 5 37.6989 9.10419 10
 4 12 -5 52.8058 24.0107 7
 4 12 -5 37.9437 25.5243 15
 -4 12 5 49.5163 13.4536 12
 4 12 -5 58.7079 13.1586 6
 -4 12 5 42.3201 22.8787 6
 -4 -12 4 9.15497 7.20369 10
 -4 -12 4 21.8624 10.1002 18
 -4 12 4 0.73856 12.7016 12
 4 12 -4 3.31527 13.1179 6
 -4 12 4 -8.77026 21.5739 6
 -4 -12 3 1318.96 86.4814 10
 4 12 -3 1327.58 88.4998 6
 -4 -12 3 1401.74 91.6764 9
 -4 -12 3 1391.39 88.0063 18
 -4 12 3 1268.86 88.7128 12
 -4 12 3 1251.48 93.1638 6
 4 12 -2 325.973 26.034 6
 -4 -12 2 313.777 24.413 18
 -4 -12 2 318.892 21.7564 10
 -4 12 2 265.82 31.3975 6
 4 12 -1 212.978 21.2001 6
 -4 -12 1 198.402 19.4947 18
 4 -12 -1 214.236 18.9496 10
 -4 -12 1 250.382 16.0479 10
 -4 12 1 206.281 27.761 6
 -4 -12 0 91.7226 12.9742 18
 4 -12 0 116.417 12.7336 10
 -4 -12 0 117.364 22.3083 14
 4 12 0 91.6873 15.2896 6
 -4 12 0 77.9166 21.9098 6
 -4 -12 -1 814.726 53.3344 14
 4 -12 1 610.525 46.377 10
 -4 12 -1 692.433 52.1074 6
 -4 -12 -1 775.915 53.158 9
 4 12 1 660.663 48.098 6
 -4 -12 -2 24.6696 19.0313 14
 -4 12 -2 -3.96321 17.793 6
 4 12 2 28.3352 13.4908 6
 4 -12 2 22.9009 11.3543 10
 -4 -12 -2 22.6991 20.3832 9
 4 -12 3 23.8072 4.76222 18
 -4 12 -3 24.8698 19.5555 6
 4 12 3 13.6155 13.7976 6
 -4 -12 -3 23.2621 20.5883 14
 -4 -12 -3 51.1866 22.2359 9
 4 -12 3 35.3644 12.0838 10
 -4 -12 -4 852.522 64.9332 14
 4 -12 4 869.69 58.1276 10
 4 12 4 805.495 59.4672 6
 -4 12 -4 911.214 61.5921 6
 -4 -12 -4 780.031 59.3483 5
 -4 -12 -4 905.161 65.8749 9
 -4 -12 -5 1380.45 96.587 14
 4 -12 5 1367.38 90.2962 10
 -4 -12 -5 1206.19 90.7909 5
 4 12 5 1423.39 91.8083 6
 -4 12 -5 1377.13 99.5071 7
 -4 -12 -5 1364.38 97.0224 9
 -4 12 -5 1386.9 92.8523 6
 -4 12 -6 18.0916 27.9679 7
 -4 -12 -6 11.368 24.954 9
 -4 12 -6 9.82957 13.2432 20
 -4 -12 -6 25.6023 23.1825 14
 -4 12 -6 -17.3385 20.4484 6
 -4 -12 -6 -2.25752 12.9219 5
 4 12 6 -1.11934 15.4907 6
 4 -12 6 6.86046 13.9088 10
 -4 -12 -7 104.971 26.3374 14
 -4 12 -7 84.6989 15.7946 20
 4 -12 7 117.484 16.956 10
 -4 -12 -7 82.9112 27.2598 9
 -4 12 -7 78.5591 30.4248 7
 -4 12 -8 170.249 34.0345 15
 -4 -12 -8 195.641 33.0353 14
 4 -12 8 222.521 22.8934 10
 -4 12 -8 191.903 35.0032 7
 -4 -12 -8 205.229 33.8061 9
 -4 12 -9 46.5266 29.8523 15
 4 -12 9 -12.0264 16.5957 10
 -4 12 -9 -18.8576 20.6478 6
 -4 -12 -9 2.66981 25.3604 9
 -4 12 -10 86.8132 31.807 15
 -4 12 -10 72.4267 20.6836 6
 4 -12 10 87.585 19.2032 10
 -4 12 -11 311.864 44.1417 15
 -4 -12 -11 255.467 40.5972 14
 -4 12 -11 412.571 48.1514 22
 4 -12 11 295.352 30.4478 10
 -4 12 -11 318.633 31.3002 6
 -4 12 -12 89.3777 22.9326 6
 -4 12 -12 87.3968 36.0953 15
 -4 -12 -12 74.5005 33.6269 14
 -4 12 -12 141.73 40.3648 22
 -4 12 -12 127.516 31.5374 13
 4 -12 12 53.4112 21.2877 10
 -4 12 -13 12.1855 36.0431 22
 -4 -12 -13 7.19024 33.5157 14
 -4 12 -13 -15.2611 37.3864 15
 -4 12 -13 51.2429 22.1208 6
 4 -12 13 -10.161 20.5499 10
 -4 -12 -14 371.489 50.3235 14
 -4 12 -14 367.788 53.0858 15
 -4 12 -14 502.806 55.0281 22
 -4 12 -14 396.264 36.7048 6
 4 -12 14 345.35 36.2321 10
 -4 12 -15 386.071 52.745 15
 -4 -12 -15 318.062 49.1967 14
 -4 12 -15 360.629 51.4472 22
 4 -12 15 295.261 35.0207 10
 -4 12 -15 408.168 34.8049 6
 -4 12 -16 49.5368 40.2276 22
 -4 -12 -16 21.2391 39.6234 14
 -4 12 -16 -30.3029 41.4778 15
 -4 12 -16 36.0163 22.5981 6
 4 -12 16 29.3594 24.3983 10
 -4 -12 -17 256.744 47.6692 14
 -4 12 -17 281.053 51.8346 15
 -4 12 -17 240.774 31.1635 6
 4 -12 17 227.578 31.6633 10
 -4 -14 19 74.8464 22.8054 10
 -4 -14 18 33.5493 20.5475 10
 4 -14 -18 11.8092 31.863 14
 -4 -14 17 586.459 45.8377 10
 4 -14 -17 550.165 55.053 14
 4 14 -17 588.669 68.8313 15
 -4 -14 16 160.821 22.7273 10
 4 -14 -16 146.304 33.4042 14
 4 14 -16 233.32 50.2506 15
 4 14 -15 9.01765 42.2541 15
 4 -14 -15 -14.2675 27.0187 14
 4 -14 -15 -14.0874 24.3446 9
 -4 -14 15 1.18148 16.5545 10
 4 14 -15 -2.06813 21.0699 6
 4 14 -14 280.212 50.3742 15
 4 -14 -14 282.632 36.8492 14
 4 -14 -14 257.891 35.7478 9
 -4 -14 14 267.53 27.0774 10
 4 14 -14 301.387 29.561 6
 4 14 -13 358.683 54.8343 15
 4 14 -13 454.937 35.4019 6
 4 -14 -13 406.093 40.9258 9
 4 14 -13 404.621 51.6137 7
 4 -14 -13 446.962 42.5428 14
 -4 -14 13 377.543 33.8621 10
 4 -14 -12 466.89 44.4234 14
 4 14 -12 502.906 56.6021 15
 4 14 -12 465.321 38.1681 6
 4 14 -12 519.087 56.8484 7
 4 -14 -12 433.475 44.9889 9
 -4 -14 12 489.842 37.2231 10
 -4 -14 11 19.5695 14.4772 10
 4 14 -11 -22.2557 33.8029 15
 4 -14 -11 9.52296 24.1564 9
 4 -14 -11 18.8267 25.0602 14
 -4 14 11 -10.9784 14.5676 12
 -4 14 11 16.1979 26.298 6
 4 14 -11 3.74125 19.0548 6
 -4 -14 10 221.001 21.5294 10
 4 14 -10 217.421 41.5784 15
 4 -14 -10 246.334 29.312 9
 4 14 -10 207.473 39.1559 7
 -4 14 10 209.363 22.5935 12
 4 14 -10 246.699 24.4474 6
 -4 14 10 307.645 35.6561 6
 -4 -14 9 133.149 17.0545 10
 4 14 -9 174.245 33.2222 7
 4 -14 -9 201.293 26.728 9
 -4 14 9 157.137 19.1593 12
 -4 14 9 192.692 30.8521 6
 4 14 -9 191.515 21.9005 6
 4 14 -8 419.895 35.4035 6
 4 -14 -8 473.076 39.2334 9
 4 14 -8 449.92 47.0716 7
 -4 14 8 403.709 33.1603 12
 -4 14 8 442.357 44.5658 6
 4 14 -8 473.191 47.6376 15
 4 -14 -7 258.556 29.9173 9
 4 14 -7 290.496 39.5705 7
 4 14 -7 284.649 41.4238 15
 -4 14 7 297.015 25.5961 12
 -4 14 7 363.992 36.2393 6
 4 14 -7 285.771 27.8425 6
 -4 -14 6 9.93107 11.0185 18
 4 14 -6 4.79165 25.897 7
 4 -14 -6 24.0416 18.8141 9
 4 14 -6 10.6116 29.4262 15
 -4 14 6 37.3275 14.2781 12
 -4 14 6 -12.7555 24.6253 6
 4 14 -6 26.1472 16.5962 6
 4 14 -5 230.302 34.9815 15
 -4 14 5 231.901 30.5255 6
 4 14 -5 207.452 22.143 6
 -4 -14 5 211.817 28.6983 9
 4 -14 -5 224.002 25.2175 9
 4 14 -5 216.997 32.2154 7
 -4 -14 5 190.799 18.6102 18
 4 14 -4 72.4249 17.4307 6
 -4 14 4 51.7993 25.9525 6
 -4 -14 4 59.5338 22.5795 9
 4 -14 -4 95.9811 19.8116 9
 -4 -14 4 36.3426 11.2503 18
 4 14 -3 484.689 37.1217 6
 -4 -14 3 423.333 33.8756 18
 4 -14 -3 497.063 33.3344 10
 -4 14 3 501.68 44.2834 6
 4 -14 -2 25.0927 10.3331 10
 4 14 -2 17.6721 16.5564 6
 -4 14 2 18.2276 24.7165 6
 -4 -14 2 41.1744 11.2976 18
 -4 -14 1 277.231 29.8722 14
 4 14 -1 241.417 25.6828 6
 -4 14 1 304.94 33.7044 6
 4 -14 -1 255.466 21.1503 10
 -4 -14 0 105.15 25.1868 14
 4 -14 0 97.4927 13.6281 10
 -4 -14 0 145.908 26.6472 9
 4 14 0 106.308 19.0411 6
 -4 14 0 153.607 27.7518 6
 -4 -14 -1 26.5549 22.4972 14
 4 -14 1 27.291 11.1914 10
 -4 -14 -1 15.7334 24.4553 9
 4 14 1 -6.43023 16.8499 6
 -4 14 -1 13.3434 23.506 6
 -4 -14 -2 88.8064 25.7836 9
 4 -14 2 71.9434 13.4862 10
 -4 -14 -2 126.124 25.6449 14
 4 14 2 84.4796 18.7996 6
 -4 14 -2 107.703 24.3313 6
 -4 -14 -3 24.3006 23.5226 14
 4 -14 3 47.253 13.4455 10
 4 14 3 58.6107 19.0899 6
 -4 14 -3 58.9209 23.6564 6
 -4 -14 -3 20.1689 26.1864 9
 -4 -14 -4 30.2931 26.7497 14
 4 -14 4 1.56142 12.9338 10
 -4 14 -4 28.4603 23.7194 6
 4 14 4 34.3781 18.2932 6
 -4 -14 -4 17.5939 27.5284 9
 -4 -14 -5 262.282 35.6378 14
 4 -14 5 276.375 25.8669 10
 -4 14 -5 333.216 33.6439 6
 -4 -14 -5 327.187 38.0919 9
 -4 14 -5 324.032 41.025 7
 -4 -14 -6 236.441 36.0012 14
 4 -14 6 257.374 23.941 10
 -4 14 -6 260.653 31.7465 6
 -4 14 -6 252.713 41.0435 7
 -4 -14 -6 233.281 37.1825 9
 -4 -14 -7 237.143 39.0144 14
 4 -14 7 285.082 27.1064 10
 -4 14 -7 308.069 33.9484 6
 -4 14 -7 302.079 41.869 7
 -4 -14 -7 292.752 40.1424 9
 -4 -14 -8 32.5112 30.9022 14
 4 -14 8 4.18524 16.9783 10
 -4 14 -8 -10.6883 22.817 6
 -4 -14 -8 40.4415 30.0226 9
 -4 14 -8 9.73801 31.6469 7
 -4 14 -9 73.6149 35.3366 15
 -4 -14 -9 45.5545 32.1557 14
 4 -14 9 124.041 20.1361 10
 -4 -14 -9 150.191 33.3328 9
 -4 14 -9 100.228 36.7811 7
 -4 14 -10 435.627 58.0204 15
 4 -14 10 583.361 43.201 10
 -4 -14 -10 546.566 54.5188 9
 -4 14 -10 534.051 58.6193 7
 -4 14 -11 41.3645 36.9752 15
 4 -14 11 60.1306 19.911 10
 -4 14 -11 49.1129 24.1013 6
 -4 14 -11 65.9165 40.9755 7
 -4 14 -12 329.602 53.1153 22
 -4 14 -12 383.953 36.5832 6
 4 -14 12 305.058 32.3066 10
 -4 -14 -12 371.123 49.0564 14
 -4 14 -12 226.007 49.3572 15
 -4 14 -13 70.332 43.7026 22
 -4 14 -13 49.6429 24.6456 6
 -4 -14 -13 -19.2995 38.6603 14
 -4 14 -13 129.111 41.4969 15
 4 -14 13 -45.4761 21.2821 10
 4 -14 14 12.0251 21.9039 10
 -4 14 -14 9.60716 40.2146 22
 4 -14 15 39.6274 22.1071 10
 4 16 -13 24.2844 38.5491 7
 4 -16 -13 -24.2638 29.1176 9
 4 -16 -12 468.133 45.5901 14
 4 16 -12 531.148 61.7049 15
 4 16 -12 463.75 39.7641 6
 4 -16 -12 436.362 46.6575 9
 4 16 -12 370.326 56.3336 7
 4 16 -11 89.8996 41.7632 15
 4 -16 -11 113.103 27.422 9
 4 16 -11 54.8321 38.2429 7
 4 -16 -11 49.7854 27.7696 14
 4 16 -11 20.0795 21.6923 6
 4 16 -10 73.0968 42.1556 15
 4 16 -10 65.2958 36.3004 7
 4 -16 -10 32.1941 25.3353 9
 4 16 -10 41.1976 21.4412 6
 4 16 -9 7.09658 37.3103 15
 4 -16 -9 1.88057 24.5946 9
 4 16 -9 -15.8227 34.9724 7
 -4 16 9 44.0561 28.4644 6
 4 16 -9 54.8387 21.4688 6
 4 16 -8 360.546 48.0691 15
 4 16 -8 340.111 34.3578 6
 4 16 -8 388.535 46.8154 7
 4 -16 -8 400.232 38.703 9
 -4 16 8 441.566 43.6154 6
 4 16 -7 102.935 35.4427 15
 -4 -16 7 15.0925 25.7796 9
 4 16 -7 116.965 32.9555 7
 4 -16 -7 73.4636 23.7247 9
 4 16 -7 53.6459 20.945 6
 -4 16 7 28.8347 28.8371 6
 4 16 -6 8.86425 33.7605 15
 4 16 -6 26.3342 30.1448 7
 -4 -16 6 -4.61436 25.1506 9
 4 -16 -6 10.6103 21.3946 9
 -4 16 6 9.35695 28.3036 6
 4 16 -6 -1.13982 20.2125 6
 4 16 -5 72.1973 32.5282 15
 -4 -16 5 114.97 27.8083 9
 4 16 -5 113.117 30.3072 7
 4 -16 -5 68.7734 23.6906 9
 -4 16 5 71.646 30.0771 6
 4 16 -5 96.9877 20.5055 6
 4 16 -4 8.04889 32.87 15
 4 16 -4 21.5846 27.8483 7
 4 -16 -4 16.6793 20.5134 9
 4 16 -4 51.8892 20.8121 6
 -4 16 4 51.0699 28.946 6
 -4 -16 4 1.56051 22.2672 14
 4 -16 -3 298.289 31.8016 9
 -4 16 3 314.493 37.8866 6
 4 16 -3 241.905 27.8946 6
 -4 -16 3 271.486 32.4416 14
 4 16 -2 79.8687 20.948 6
 -4 16 2 89.5391 30.2483 6
 -4 -16 2 140.132 26.8853 14
 -4 -16 1 38.0602 25.7645 9
 -4 16 1 16.4874 28.3093 6
 4 16 -1 44.7387 18.9739 6
 -4 -16 1 51.9869 25.2522 14
 -4 -16 0 7.70665 26.3609 9
 4 16 0 32.9655 20.7364 6
 -4 16 0 2.00766 26.8608 6
 -4 -16 0 36.1339 24.212 14
 -4 -16 -1 123.859 29.8036 9
 -4 -16 -1 60.4589 26.3836 14
 -4 16 -1 92.1379 27.5166 6
 4 16 1 126.198 21.4556 6
 -4 16 -2 66.518 28.7271 6
 4 16 2 55.7117 21.0992 6
 -4 -16 -2 87.3438 28.1539 14
 -4 -16 -2 117.894 28.6039 9
 -4 16 -3 19.5271 27.1817 6
 -4 16 -3 36.2249 33.9884 15
 -4 -16 -3 38.3531 27.3897 14
 -4 -16 -3 48.9677 28.6668 9
 -4 16 -4 30.8953 37.1656 15
 -4 -16 -4 22.3895 28.4325 14
 -4 16 -4 46.8907 34.7875 7
 -4 -16 -4 51.4453 31.5614 9
 4 -16 4 13.789 14.7594 10
 -4 16 -4 30.0744 25.3321 6
 -4 -16 -5 213.477 34.766 14
 -4 -16 -5 190.199 36.0169 9
 -4 16 -5 273.052 42.4387 7
 4 -16 5 173.79 20.9078 10
 -4 16 -5 236.909 32.8998 6
 -4 -16 -6 68.0646 33.063 14
 -4 16 -6 156.272 39.546 7
 -4 -16 -6 121.558 35.2819 9
 4 -16 6 130.762 18.5986 10
 -4 16 -6 148.857 30.8471 6
 -4 -16 -7 -2.72687 31.5046 14
 -4 -16 -7 46.4372 32.8609 9
 -4 16 -7 -60.3648 38.6023 7
 4 -16 7 18.9122 15.4357 10
 -4 16 -7 18.8788 28.5124 6
 -4 -16 -8 41.0076 35.3547 14
 4 -16 8 79.3774 17.6588 10
 -4 16 -8 80.4187 28.9188 6
 -4 16 -8 24.9979 37.9305 7
 -4 -16 -8 64.6786 35.7112 9
 4 -16 9 -9.07862 17.6139 10
 -4 -16 -9 42.0778 35.2395 9
 4 -16 10 418.203 37.4522 10
 -4 -16 -10 560.342 53.5325 9
 4 -16 11 -12.5528 19.4222 10
 4 -16 12 42.4204 20.4878 10
 4 -18 -9 -2.17904 27.5464 9
 4 -18 -8 38.816 27.7357 9
 4 -18 -7 227.545 32.684 9
 4 -18 -6 27.601 25.4004 9
 4 18 -6 31.4561 33.1501 7
 -4 18 6 -5.12474 32.0514 6
 -4 -18 6 -19.4362 23.6982 14
 4 -18 -5 -38.5823 24.9866 9
 4 18 -5 43.625 32.8238 7
 -4 -18 5 6.751 23.6161 14
 -4 18 5 7.63301 32.2603 6
 4 18 -5 7.38976 23.1442 6
 4 -18 -4 50.8425 24.7552 9
 4 18 -4 86.5749 32.8129 7
 -4 -18 4 58.1828 25.7079 14
 4 18 -4 62.0535 23.3776 6
 -4 18 4 79.5019 32.4071 6
 4 18 -4 56.3719 35.9473 15
 4 -18 -3 294.781 34.2621 9
 4 18 -3 264.08 40.2093 7
 -4 -18 3 328.506 36.6516 14
 4 18 -3 331.169 34.3907 6
 -4 18 3 334.466 42.4363 6
 4 18 -3 400.577 46.6002 15
 4 -18 -2 7.71845 23.2283 9
 4 18 -2 4.95338 29.2836 7
 4 18 -2 58.9897 33.493 15
 4 18 -2 28.2143 23.5603 6
 -4 18 2 16.8276 29.1946 6
 -4 -18 2 -9.44663 27.9039 14
 4 18 -1 57.7494 24.467 6
 -4 18 1 47.4568 32.6126 6
 -4 -18 1 19.7876 26.0369 14
 -4 18 0 84.9756 32.233 6
 -4 -18 0 -2.07311 27.7007 14
 -5 -1 28 -7.97859 29.3189 16
 5 1 -28 -22.7328 34.5727 22
 -5 1 27 7.05866 26.0806 16
 -5 -1 27 34.0244 29.5718 16
 -5 1 27 -13.87 26.4517 10
 5 1 -27 -3.13237 33.3361 22
 -5 -1 26 20.7278 29.1303 16
 -5 1 26 57.8942 27.5888 16
 -5 1 26 36.7098 23.8967 10
 -5 -1 26 46.5182 26.4942 10
 5 1 -26 -6.0212 30.5832 22
 -5 -1 25 60.7172 29.5967 16
 -5 1 25 -20.2906 27.1638 16
 -5 1 25 44.7325 23.7364 10
 -5 -1 25 34.5109 25.3734 10
 5 1 -25 40.3043 31.0194 22
 -5 -1 24 2.48713 27.6241 16
 -5 1 24 -15.2943 24.828 16
 -5 1 24 -25.9548 23.272 10
 -5 -1 24 -1.65063 22.8445 10
 5 -1 -24 17.5373 26.2095 22
 5 1 -24 -5.50039 28.1972 22
 -5 -1 23 173.668 30.8259 16
 -5 1 23 135.649 27.7906 16
 -5 -1 23 204.976 27.792 10
 -5 1 23 134.295 26.2166 10
 5 1 -23 138.547 30.4287 22
 5 -1 -23 223.051 31.3481 22
 -5 -1 22 9.40609 26.2286 16
 -5 1 22 57.095 22.8201 16
 -5 -1 22 49.3729 21.4056 10
 -5 1 22 48.7165 21.0459 10
 5 -1 -22 29.0415 23.1351 22
 5 1 -22 27.124 25.4535 22
 -5 1 21 338.331 33.6399 16
 -5 -1 21 301.105 35.5705 16
 -5 -1 21 285.206 31.0665 10
 -5 1 21 283.558 30.014 10
 5 1 -21 299.058 35.0221 22
 5 -1 -21 308.531 34.6213 22
 -5 -1 20 17.4926 23.3807 16
 -5 1 20 18.7868 21.6625 16
 -5 -1 20 32.2051 20.0451 10
 -5 1 20 36.3468 19.7583 10
 5 -1 -20 54.9278 20.239 22
 5 1 -20 48.404 21.5132 22
 -5 1 19 25.2104 19.6485 16
 -5 -1 19 2.09004 22.6194 16
 5 1 -19 16.4359 20.1813 22
 5 -1 -19 -5.47923 19.7266 22
 -5 -1 19 18.9965 17.6378 10
 -5 1 19 -14.1674 16.1973 10
 5 -1 -18 1254 87.5093 14
 -5 1 18 1164.14 90.4928 16
 -5 -1 18 1368.52 93.1656 16
 5 -1 -18 1432.22 91.5629 22
 5 1 -18 1556.14 93.3899 22
 -5 -1 18 1233.94 88.7866 10
 -5 1 18 1237.84 88.2709 10
 5 -1 -17 477.734 39.0445 14
 -5 1 17 509.807 43.8277 16
 -5 -1 17 569.105 45.3793 16
 5 -1 -17 610.752 43.8328 22
 5 1 -17 581.793 45.1779 22
 -5 1 17 520.621 41.0474 10
 -5 -1 17 579.908 42.0887 10
 5 -1 -16 44.3748 11.1809 14
 -5 1 16 37.0433 18.2122 16
 -5 -1 16 42.8972 19.4621 16
 5 1 -16 27.6909 16.7099 22
 5 -1 -16 68.5009 15.4901 22
 -5 -1 16 45.7147 15.1475 10
 -5 1 16 62.4499 15.3002 10
 5 1 -15 569.199 44.6601 22
 5 -1 -15 588.375 43.5684 22
 5 -1 -15 663.514 40.8633 14
 -5 1 15 526.369 44.107 16
 -5 -1 15 579.15 46.3087 16
 -5 1 15 563.574 37.7351 13
 -5 1 15 555.847 42.0576 10
 -5 -1 15 545.532 42.0391 10
 -5 1 14 79.3163 16.9949 16
 -5 -1 14 75.2699 18.8844 16
 5 -1 -14 121.484 15.4981 22
 5 1 -14 72.1458 15.2963 22
 -5 1 14 97.6896 13.903 10
 5 -1 -14 68.8442 10.7584 14
 -5 1 13 820.622 61.7971 16
 -5 -1 13 880.695 63.1659 16
 5 1 -13 970.596 62.0319 22
 -5 1 13 833.433 59.6313 10
 5 -1 -13 801.348 58.2427 14
 -5 1 12 2325.21 151.2 16
 -5 -1 12 2412.39 152.161 16
 5 -1 -12 2158.6 149.671 22
 5 1 -12 2535.03 151.272 22
 -5 1 12 2313.26 148.994 10
 5 -1 -12 2174.11 147.924 14
 -5 -1 11 2142.49 127.08 16
 -5 1 11 1843.8 125.711 16
 5 -1 -11 1791.06 122.705 14
 5 -1 -11 1970.92 124.674 22
 -5 1 11 1923.62 123.911 10
 5 -1 -10 1650.76 102.686 22
 -5 -1 10 1648.63 104.831 16
 -5 1 10 1595.15 104.03 16
 -5 1 10 1415.92 100.318 9
 5 -1 -10 1657.29 100.988 14
 -5 1 10 1793.44 103.964 3
 -5 1 10 1593.26 102.327 10
 5 -1 -9 1386.48 83.3978 22
 5 -1 -9 1352.64 84.8074 16
 -5 1 9 1215.93 84.6387 16
 -5 -1 9 1358.21 85.639 16
 -5 1 9 1205.58 81.2176 9
 -5 -1 9 1256.95 84.4684 15
 -5 1 9 1357.1 84.568 3
 5 1 -9 1395.78 84.2951 3
 -5 1 9 1228.74 83.0567 10
 5 -1 -8 305.88 23.1009 22
 -5 -1 8 332.174 26.0487 16
 -5 1 8 355.832 25.4678 16
 -5 -1 8 313.409 24.597 15
 -5 1 8 337.324 23.6089 10
 5 1 -8 331.43 23.2382 10
 5 1 -8 322.373 24.2318 3
 -5 1 8 354.144 24.9461 3
 -5 1 7 6544.07 398.056 3
 5 -1 -7 6752.31 396.582 22
 -5 1 7 6252.39 398.026 16
 -5 -1 7 6654.64 398.702 16
 -5 -1 7 6156.93 396.798 8
 -5 -1 7 6467.27 397.845 15
 5 1 -7 4914.57 395.976 13
 -5 1 7 6845.68 396.929 10
 5 1 -7 6587.6 396.591 10
 -5 -1 6 6170.41 416.408 10
 -5 1 6 6733.38 416.621 10
 5 1 -6 6710.01 416.317 10
 -5 1 6 6683.43 417.762 16
 -5 -1 6 6872.5 416.814 8
 -5 -1 6 6714.48 417.322 15
 5 1 -6 5587.87 416.237 13
 -5 1 6 7222.03 417.898 3
 5 -1 -5 685.358 41.7551 19
 -5 1 5 682.81 43.1148 16
 5 1 -5 569.841 40.995 14
 -5 -1 5 620.987 42.3132 15
 -5 -1 5 639.826 41.8289 10
 5 1 -5 634.819 41.6354 10
 5 1 -5 659.076 42.8505 3
 -5 -1 5 543.986 42.0051 8
 -5 -1 5 705.859 41.2525 9
 5 1 -4 2651.08 176.731 3
 5 -1 -4 3044.7 176.378 19
 5 1 -4 2620.06 176.349 8
 5 1 -4 2945.65 175.469 9
 -5 -1 4 2615.05 175.689 9
 -5 -1 4 2347.05 176.112 15
 5 1 -4 2885.62 175.728 14
 -5 1 4 2745.43 176.883 13
 5 1 -4 2591.18 175.724 10
 5 1 -3 3182.67 193.807 3
 5 -1 -3 3109.51 193.634 19
 -5 -1 3 2851.99 193.114 20
 -5 -1 3 3231.01 193.876 16
 5 -1 -3 3086.53 193.654 16
 5 1 -3 3011.12 193.619 8
 -5 1 3 2947.92 193.826 8
 -5 -1 3 3025 193.076 9
 5 1 -3 2994.15 192.718 9
 5 1 -3 2939 193.042 14
 -5 -1 3 3064.76 192.839 15
 5 1 -3 2763.49 192.695 10
 -5 1 3 3118.21 193.08 5
 5 -1 -3 3054.23 193.638 6
 5 1 -3 2912.53 193.395 4
 -5 -1 2 2536.42 169.979 3
 5 1 -2 2694.81 170.119 3
 5 -1 -2 2846.96 169.469 22
 5 1 -2 2444.28 169.767 20
 5 1 -2 3152.99 169.966 21
 -5 -1 2 2651.17 169.884 20
 -5 -1 2 2814.59 169.975 16
 5 -1 -2 2829.63 170.135 16
 5 1 -2 2626.22 169.658 17
 5 1 -2 2736.32 169.807 16
 5 1 -2 2550.24 169.577 9
 -5 1 2 2538.57 170.379 8
 -5 -1 2 2520.93 168.933 15
 5 1 -2 2477.46 169.825 14
 -5 -1 2 2684.09 170.343 14
 -5 -1 2 2588.18 169.308 12
 5 -1 -2 2601.48 169.571 12
 5 1 -2 2774.12 169.883 4
 -5 1 2 2674.17 169.877 5
 -5 1 2 2493.45 169.685 4
 5 -1 -2 2745.04 169.724 5
 5 -1 -2 2220.84 169.985 6
 -5 -1 1 659.378 44.8835 3
 5 1 -1 675.715 44.7835 1
 5 1 -1 725.834 45.166 21
 5 -1 -1 687.314 44.8954 22
 -5 -1 1 685.292 45.1503 20
 -5 -1 1 686.631 44.9188 18
 -5 1 1 696.17 44.4527 18
 5 1 -1 734.341 44.5835 16
 5 1 -1 714.238 44.8713 17
 -5 -1 1 677.177 44.5457 16
 -5 1 1 666.466 45.6079 8
 -5 -1 1 681.548 45.8482 14
 5 1 -1 684.954 45.3248 14
 5 -1 -1 681.491 44.71 12
 -5 1 1 677.1 46.1218 13
 -5 -1 1 679.643 44.1842 12
 5 1 -1 644.849 44.1375 12
 -5 1 1 655.221 44.552 4
 5 -1 -1 643.909 44.5506 4
 5 -1 -1 700.496 45.1058 5
 5 -1 -1 678.624 45.0389 6
 5 1 0 173.698 11.117 1
 -5 -1 0 124.053 10.4039 3
 -5 1 0 135.69 11.2518 2
 5 1 0 140.054 11.4717 21
 5 -1 0 157.27 11.3659 22
 -5 1 0 147.311 11.7947 22
 5 -1 0 123.455 10.2179 18
 -5 -1 0 124.521 10.8513 18
 5 1 0 152.142 10.0106 16
 -5 1 0 138.78 10.3396 18
 5 -1 0 128.252 11.3408 8
 -5 -1 0 152.444 12.6384 14
 5 1 0 150.099 9.85986 12
 5 -1 0 151.082 10.7682 12
 -5 1 0 135.937 10.7928 12
 -5 -1 0 151.878 9.93193 12
 -5 1 0 147.212 12.8598 13
 -5 -1 0 119.326 11.382 11
 5 -1 0 166.577 11.7774 5
 5 -1 0 138.216 10.1691 4
 5 -1 0 145.415 10.8001 6
 -5 1 0 135.748 11.198 6
 5 1 1 2101.73 137.66 1
 -5 1 -1 2186.91 137.74 2
 5 -1 1 2172.86 138.471 22
 -5 1 -1 2217.9 138.786 22
 5 -1 1 2192.34 138.299 20
 5 -1 1 1884.27 137.358 18
 -5 -1 -1 2262.46 137.819 18
 5 1 1 2168.17 137.018 7
 5 -1 1 2132.08 138.17 8
 -5 -1 -1 2313.31 139.446 14
 -5 1 -1 2134.05 137.5 15
 5 -1 1 2030.15 137.589 12
 -5 -1 -1 2149.9 138.089 11
 -5 1 -1 2100.71 137.484 12
 -5 1 -1 2045.87 139.31 13
 5 1 1 2250.18 137.115 12
 -5 1 -1 2001.2 137.747 6
 5 -1 1 2024.5 137.321 6
 5 -1 1 2406.95 138.577 5
 5 1 1 2122.15 137.298 6
 -5 -1 -2 59.0725 7.92613 5
 -5 1 -2 60.1821 6.60301 6
 5 1 2 65.3878 5.20701 6
 -5 1 -2 60.5363 6.95487 2
 5 1 2 71.8694 6.89923 1
 5 -1 2 66.4417 7.27334 20
 -5 1 -2 78.0369 8.88987 22
 5 -1 2 67.996 8.07477 22
 5 1 2 58.7604 6.94628 20
 5 1 2 56.2584 7.94774 19
 -5 -1 -2 63.6966 9.4696 19
 -5 1 -2 74.2527 6.90882 7
 5 -1 2 64.4468 6.41504 10
 5 -1 2 75.5322 5.71954 6
 -5 1 -2 53.8287 6.70644 15
 5 1 2 65.5659 6.3128 15
 -5 -1 -2 44.2592 8.99984 14
 5 1 2 64.8885 5.42543 12
 5 -1 2 52.166 6.41885 12
 5 -1 2 58.2145 8.1324 13
 5 1 2 57.0113 5.75454 10
 -5 -1 -2 66.4168 7.48809 11
 5 1 2 64.2868 7.45243 11
 -5 -1 -3 1153.54 81.3068 6
 5 1 3 1215.78 82.7123 5
 -5 1 -3 1163.83 81.8109 6
 -5 1 -3 1350.91 83.1787 20
 5 1 3 1322.08 83.1796 20
 5 -1 3 1139.74 82.6868 20
 5 1 3 1275.9 83.3111 19
 5 -1 3 1220.62 83.4407 22
 -5 -1 -3 1314.45 84.3237 19
 5 1 3 1288.78 80.9715 6
 5 -1 3 1371.77 81.4265 6
 -5 1 -3 1173.26 82.6124 7
 5 1 3 1346.25 82.3056 2
 -5 1 -3 1166.58 82.6379 15
 5 1 3 1358.96 82.5474 15
 5 -1 3 1235.96 82.1979 15
 5 1 3 1183.82 82.5839 11
 5 -1 3 1405.82 83.5569 13
 -5 1 -3 1221.31 82.4521 11
 5 -1 3 1282.63 81.9288 12
 5 1 3 1261.24 81.6675 10
 5 -1 3 1289.83 82.0026 10
 -5 1 -4 431.08 27.2425 6
 -5 -1 -4 430.247 26.6256 6
 5 1 4 447.069 28.8275 5
 5 -1 4 421.951 29.4257 22
 5 1 4 475.039 29.504 20
 5 1 4 399.474 28.8791 19
 5 -1 4 449.05 28.9251 20
 5 -1 4 434.714 28.056 7
 5 -1 4 437.6 30.1672 14
 5 -1 4 413.402 28.1284 15
 -5 1 -4 432.373 28.9057 15
 5 1 4 420.806 29.0128 14
 5 1 4 482.287 28.6679 15
 5 -1 4 385.076 28.9049 13
 -5 1 -4 461.757 28.2481 11
 5 1 4 420.996 28.3768 11
 5 1 4 415.099 27.3785 10
 5 -1 4 441.398 27.7773 10
 -5 -1 -4 442.731 27.3044 10
 5 1 5 372.877 28.2758 5
 -5 -1 -5 379.068 25.7789 6
 5 1 5 418.549 28.7187 19
 5 -1 5 403.165 28.0309 20
 -5 1 -5 400.023 26.4289 6
 5 -1 5 390.492 27.5643 7
 5 -1 5 391.204 27.7588 15
 5 -1 5 408.705 29.6826 14
 5 1 5 356.576 28.2797 14
 -5 -1 -5 443.781 30.7947 14
 5 1 5 396.543 28.4135 15
 -5 1 -5 393.743 28.9839 15
 5 -1 5 366.95 28.3513 13
 -5 1 -5 391.274 27.26 11
 5 1 5 370.67 27.665 11
 -5 -1 -5 430.356 26.7639 10
 5 -1 5 414.893 27.3538 10
 5 1 5 360.454 26.8411 10
 -5 1 -5 386.447 26.795 10
 -5 -1 -6 4621.39 307.256 6
 5 -1 6 4548.72 309.305 20
 5 1 6 4307.3 309.386 19
 5 1 6 5165.28 308.197 16
 5 -1 6 4870.56 309.146 7
 -5 1 -6 4898.57 307.84 6
 5 1 6 5111.27 309.913 15
 -5 -1 -6 5223.47 311.945 14
 5 -1 6 4857.75 309.274 15
 -5 1 -6 4778.33 310.364 15
 5 -1 6 4986.06 309.657 13
 5 1 6 4780.67 309.041 11
 5 -1 6 4804.82 308.597 10
 -5 -1 -6 4850.35 308.136 10
 5 1 6 4605.13 308.315 10
 5 1 7 705.566 51.6322 19
 5 1 7 740.553 50.3239 16
 -5 1 -7 817.357 49.6649 6
 -5 -1 -7 743.632 48.9203 6
 -5 -1 -7 747.243 54.1976 14
 5 -1 7 748.502 51.8874 15
 5 1 7 860.237 52.5585 15
 5 -1 7 652.24 51.2877 13
 5 1 7 744.681 50.6227 10
 5 -1 7 774.56 51.0495 10
 -5 -1 -8 36.0238 4.34026 6
 -5 1 -8 33.1432 6.2988 6
 -5 1 -8 32.2094 14.7819 22
 5 1 8 31.2334 7.67341 16
 -5 -1 -8 42.374 14.4718 14
 5 -1 8 34.3517 9.09109 13
 5 1 8 19.5712 8.49719 10
 5 -1 8 33.8989 9.29526 10
 -5 1 -9 509.006 39.4552 22
 5 1 9 507.901 33.8976 16
 -5 1 -9 532.238 32.4657 6
 -5 -1 -9 480.2 31.4803 6
 -5 -1 -9 542.29 39.3331 14
 5 1 9 429.215 33.8579 10
 5 -1 9 470.208 34.3793 10
 -5 1 -10 1708.71 106.439 22
 5 1 10 1473.06 100.915 16
 -5 -1 -10 1499.43 99.4955 3
 -5 -1 -10 1489.21 98.7395 6
 -5 1 -10 1727.93 99.6043 6
 5 -1 10 1413.99 101.369 13
 5 -1 10 1531.14 101.371 10
 5 1 10 1490.7 100.961 10
 -5 1 -11 5659.07 355.138 22
 5 1 11 5738.21 350.387 16
 -5 -1 -11 5316.12 348.59 3
 -5 1 -11 5565.52 348.578 6
 -5 -1 -11 5636.02 347.841 6
 5 -1 11 5009.9 350.142 13
 5 1 11 5036.91 349.941 10
 5 -1 11 4984.99 350.213 10
 -5 -1 -12 64.048 7.32889 3
 -5 1 -12 71.5391 21.4712 22
 -5 -1 -12 57.4472 6.55481 6
 5 1 12 44.3766 13.5909 10
 5 -1 12 55.0321 15.0724 10
 5 1 12 51.9002 12.1661 16
 -5 -1 -13 22.5273 5.84563 3
 5 1 13 25.7505 12.056 16
 -5 1 -13 39.5393 22.8379 22
 -5 -1 -13 28.6802 5.70713 6
 5 -1 13 33.2798 14.6103 10
 5 1 13 27.4678 13.499 10
 -5 -1 -14 75.1663 8.70424 3
 -5 1 -14 89.4749 26.9731 22
 5 1 14 72.7561 13.912 16
 5 -1 14 100.91 17.7512 16
 -5 -1 -14 77.4557 8.04721 6
 5 1 14 84.2462 16.043 10
 5 -1 14 78.7936 16.5138 10
 -5 -1 -15 2292.59 146.695 6
 -5 1 -15 2626.81 158.654 22
 5 -1 15 2239.19 151.766 16
 5 1 15 2236.18 149.989 16
 5 1 15 2210.42 150.266 10
 5 -1 15 2204.44 150.646 10
 -5 1 -16 250.222 19.8523 6
 -5 -1 -16 254.329 17.9652 6
 -5 1 -16 281.449 36.9872 22
 5 -1 16 257.432 26.058 10
 5 1 16 241.764 26.0844 10
 5 1 16 239.784 23.2194 16
 5 -1 16 194.637 25.9055 16
 -5 1 -17 62.5881 29.9175 22
 -5 1 -17 38.1353 10.3895 6
 5 -1 17 30.9631 18.4254 10
 5 1 17 17.6898 17.6249 10
 5 1 17 60.4419 16.0356 16
 5 -1 17 19.9214 18.5391 16
 -5 1 -18 102.483 32.1774 22
 5 1 18 48.606 18.6839 10
 5 -1 18 66.2178 21.2318 10
 5 -1 18 54.4598 19.9822 16
 5 -1 19 144.79 24.1542 10
 5 1 19 115.715 22.8839 10
 -5 1 -19 127.244 35.6036 22
 5 1 20 236.426 28.4 10
 5 -1 20 203.218 29.4849 10
 -5 1 -20 267.976 41.9443 22
 5 1 21 -11.5894 21.0447 10
 5 -1 21 -15.9641 23.0551 10
 -5 1 -22 34.5715 30.934 1
 5 1 22 31.6951 22.6128 10
 5 -1 22 51.4842 25.0415 10
 5 1 23 151.234 27.9148 10
 5 -1 23 189.557 30.7914 10
 -5 -3 28 48.7237 34.4177 16
 -5 -3 27 48.5179 33.7447 16
 -5 3 27 13.0237 24.0077 10
 5 3 -27 -48.4578 39.4022 22
 -5 3 26 329.872 35.7388 16
 -5 -3 26 287.897 42.547 16
 -5 -3 26 224.987 36.3688 10
 -5 3 26 284.093 33.0028 10
 5 3 -26 370.179 45.2038 22
 -5 -3 25 23.6152 31.8142 16
 -5 3 25 -16.4796 24.8846 16
 -5 3 25 -1.5097 22.3616 10
 5 3 -25 -28.8445 32.4815 22
 -5 3 24 -16.0496 23.2713 16
 -5 -3 24 -22.9626 32.5627 16
 -5 3 24 4.33636 22.2497 10
 5 3 -24 -30.7939 31.7243 22
 -5 -3 23 -19.5903 32.2359 16
 -5 3 23 -25.347 23.3544 16
 5 3 -23 -35.224 30.6656 22
 -5 3 23 -9.68248 20.0293 10
 -5 -3 22 226.888 34.5003 16
 -5 3 22 150.97 27.0401 16
 5 3 -22 186.888 34.7032 22
 -5 3 22 198.84 25.7198 10
 5 -3 -22 172.241 23.779 14
 -5 3 21 101.309 24.0712 16
 -5 -3 21 75.1463 30.1193 16
 5 3 -21 178.613 31.1513 22
 -5 3 21 126.641 21.0915 10
 5 -3 -21 103.644 19.3193 14
 -5 3 20 -6.93475 20.5245 16
 -5 -3 20 7.41511 28.4988 16
 5 -3 -20 7.08484 15.7079 14
 5 3 -20 19.8551 25.1527 22
 -5 3 20 1.18697 17.6951 10
 -5 -3 19 409.197 39.2487 16
 -5 3 19 287.698 32.3182 16
 -5 -3 19 334.199 24.2701 8
 5 -3 -19 355.023 31.3137 14
 -5 3 19 367.771 31.4369 10
 -5 -3 18 487.097 41.0787 16
 -5 3 18 411.948 35.5761 16
 -5 -3 18 364.708 26.6632 8
 5 -3 -18 426.874 32.6962 14
 5 3 -18 410.082 38.7585 22
 -5 3 18 375.006 32.3505 10
 -5 3 17 70.3991 19.0909 16
 -5 -3 17 59.0719 7.59053 8
 -5 -3 17 95.0974 25.453 16
 5 -3 -17 63.3127 14.6948 14
 5 3 -17 73.6253 21.6158 22
 -5 3 17 51.6256 15.2401 10
 -5 -3 16 1776.78 113.609 16
 -5 3 16 1615.12 110.154 16
 -5 3 16 1552.84 104.96 9
 -5 -3 16 1573.77 104.985 8
 5 -3 -16 1689.98 108.23 14
 5 3 -16 1921.91 113.701 22
 -5 3 16 1688.91 108.075 10
 -5 -3 16 1621.8 108.717 10
 -5 3 15 41.6028 15.9581 16
 -5 -3 15 30.0718 6.49238 8
 -5 3 15 44.3898 6.60937 9
 5 -3 -15 46.9753 12.0071 14
 -5 -3 15 34.0383 20.519 16
 5 3 -15 43.3336 19.2423 22
 -5 -3 15 21.7681 13.5323 10
 -5 3 15 39.9115 13.2762 10
 5 -3 -14 129.211 15.0747 14
 -5 3 14 124.773 10.6888 9
 -5 -3 14 130.787 11.0447 8
 -5 3 14 135.592 18.2648 16
 -5 -3 14 149.463 17.006 10
 -5 3 14 156.615 16.0232 10
 -5 3 13 519.158 36.3956 16
 -5 3 13 457.569 30.2483 9
 -5 -3 13 388.695 30.4322 8
 5 -3 -13 485.168 33.0481 14
 -5 3 13 565.647 35.8486 3
 -5 3 13 457.188 33.3203 10
 -5 -3 13 500.339 34.1976 10
 -5 3 12 2679.51 171.926 16
 -5 3 12 2534.19 167.867 9
 5 -3 -12 2754.9 169.691 14
 -5 3 12 2819.52 171.775 3
 -5 -3 12 2636.81 170.465 10
 -5 3 12 2520.33 169.961 10
 -5 3 11 1659.76 118.256 16
 -5 3 11 1828.05 116.89 22
 5 3 -11 1924.08 121.042 15
 5 -3 -11 1880.15 116.46 14
 -5 -3 11 1700.19 117.031 10
 -5 3 11 1746.01 116.761 10
 -5 3 11 1742.11 118.163 3
 -5 3 10 4361.98 269.679 3
 -5 3 10 3986.42 269.423 16
 -5 3 10 4236.43 268.044 22
 5 3 -10 4596.94 271.732 15
 5 -3 -10 3804.5 268.142 6
 -5 3 10 4140.57 267.995 10
 -5 -3 10 4213.6 268.289 10
 -5 3 9 477.453 34.1775 3
 -5 3 9 467.007 32.1297 22
 -5 3 9 457.081 34.5953 16
 5 3 -9 492.212 36.3365 15
 5 -3 -9 490.788 33.0722 6
 -5 -3 9 441.016 32.9448 4
 -5 3 9 435.214 32.5263 10
 -5 -3 9 494.922 32.9571 10
 5 -3 -8 40.9352 5.78195 21
 -5 3 8 43.1866 5.9289 22
 5 -3 -8 53.7035 9.22989 16
 -5 -3 8 40.8088 7.77069 7
 5 -3 -8 35.3148 5.32344 9
 -5 -3 8 57.7414 4.03977 14
 5 3 -8 40.4522 10.9465 15
 -5 -3 8 35.2463 7.54695 15
 5 3 -8 50.4867 6.56354 10
 -5 -3 8 35.6017 7.5996 10
 5 -3 -8 48.4916 7.73264 10
 -5 -3 8 49.1087 7.6093 4
 5 -3 -8 33.2848 7.37593 6
 -5 -3 7 3318.32 230.808 4
 5 -3 -7 3320.49 230.817 6
 5 -3 -7 3433.37 229.471 21
 -5 3 7 3937.53 229.931 22
 5 -3 -7 3684.48 231.913 16
 -5 -3 7 3710.18 229.249 14
 5 3 -7 3605.98 232.395 15
 -5 -3 7 3080.45 230.822 15
 5 -3 -7 3527.36 230.485 10
 5 3 -7 3503.82 229.976 10
 -5 -3 7 3696.44 230.53 10
 -5 -3 7 3574.73 229.888 11
 -5 3 7 3460.92 230.923 12
 5 3 -7 3689.21 230.153 8
 -5 -3 7 3394.87 230.792 7
 5 -3 -7 3691.54 229.492 9
 5 -3 -6 2172.27 144.227 6
 -5 3 6 2117.09 142.59 5
 -5 -3 6 2261.61 144.189 4
 -5 -3 6 2250.45 144.042 7
 5 3 -6 2522.32 143.935 8
 -5 3 6 2578.31 142.995 22
 -5 -3 6 1705.53 142.514 20
 -5 -3 6 2412.99 142.906 14
 -5 -3 6 2278.77 144.206 15
 5 3 -6 2496.16 145.68 15
 -5 -3 6 2393.52 143.497 11
 -5 3 6 2310.91 144.311 12
 5 3 -6 2315.62 143.293 10
 5 -3 -6 2340.52 143.897 10
 -5 -3 6 2467.43 143.799 10
 -5 -3 5 814.565 52.0967 4
 5 -3 -5 743.733 52.0812 6
 -5 3 5 792.313 53.1139 6
 5 3 -5 769.297 52.2073 4
 -5 -3 5 749.566 51.6663 7
 -5 -3 5 893.045 50.8452 20
 5 3 -5 820.563 52.9267 15
 -5 -3 5 718.733 51.1212 14
 -5 -3 5 773.478 51.9086 15
 -5 3 5 732.601 52.0434 12
 -5 -3 5 705.594 51.3533 11
 5 3 -5 772.315 51.0631 10
 -5 -3 5 824.633 51.5092 10
 5 3 -4 54.8483 6.32569 4
 5 -3 -4 68.7331 5.20028 5
 -5 -3 4 54.2581 7.20233 9
 5 3 -4 61.6622 7.03873 7
 5 3 -4 63.1714 5.45193 20
 -5 -3 4 45.845 6.04261 14
 5 3 -4 58.7328 7.84482 15
 -5 3 4 49.7187 7.29519 12
 5 3 -4 55.8861 5.33587 10
 -5 -3 4 58.5577 5.82244 10
 -5 -3 4 53.6758 6.23768 11
 5 -3 -3 3419.98 208.059 5
 5 3 -3 3202.31 208.042 20
 5 3 -3 3267.94 208.226 7
 -5 -3 3 3111.99 208.366 9
 -5 -3 3 3218.89 208.357 14
 5 3 -3 3329.24 208.52 15
 -5 3 3 3366.55 208.451 12
 5 3 -3 3511.65 208.694 11
 -5 -3 3 3520.06 208.311 11
 -5 -3 3 3415.9 207.569 10
 5 3 -3 2801.27 207.354 10
 5 -3 -2 15171.9 1038.41 6
 5 3 -2 16129.5 1038.1 1
 5 -3 -2 16422.6 1038.24 1
 5 3 -2 17178.5 1038.52 20
 5 -3 -2 16810.2 1038.26 17
 -5 3 2 16326.3 1037.36 18
 5 3 -2 15440 1038.09 17
 5 3 -2 16740.2 1038.24 9
 -5 -3 2 16494.9 1038.86 9
 5 3 -2 16749.9 1038.17 7
 5 3 -2 16049.7 1038.13 14
 -5 -3 2 16522.8 1038.89 14
 -5 3 2 16161.4 1038.59 12
 5 3 -2 16264 1038.76 11
 5 3 -2 15718.2 1037.42 10
 5 -3 -1 479.264 33.3452 6
 -5 3 1 546.478 33.3885 2
 5 -3 -1 488.148 33.1991 1
 5 3 -1 534.839 33.1888 1
 -5 3 1 507.978 33.9467 22
 5 3 -1 503.754 33.1345 17
 5 -3 -1 549.067 33.2664 17
 -5 -3 1 511.078 34.5925 9
 -5 -3 1 527.408 34.5485 14
 5 3 -1 478.997 33.3514 14
 5 3 -1 451.048 33.9548 11
 -5 3 1 543.707 33.9932 12
 5 3 -1 469.32 32.1701 10
 -5 3 0 16.1965 5.28206 22
 -5 3 0 21.5263 4.51065 17
 5 -3 0 10.5357 2.81949 18
 -5 -3 0 11.2881 4.27085 17
 5 3 0 11.231 1.83396 10
 -5 -3 0 19.0948 7.09441 9
 -5 3 0 12.1491 6.2844 8
 -5 -3 0 21.6085 6.8095 14
 5 3 0 10.8193 4.1621 14
 -5 3 0 12.085 2.5501 4
 5 -3 0 17.0944 4.39506 6
 -5 3 0 13.8973 4.49648 2
 5 -3 0 11.8165 4.3222 1
 -5 -3 0 14.6751 5.02728 1
 -5 3 0 8.8924 4.85593 1
 5 3 0 9.36697 4.27239 1
 -5 -3 0 9.18494 4.45362 2
 5 3 1 0.54983 4.41757 1
 -5 -3 -1 7.67289 5.05333 1
 5 3 1 -2.89421 4.45414 2
 5 3 1 2.96399 3.41677 3
 5 -3 1 5.05308 4.36592 1
 5 -3 1 3.61543 4.44275 2
 -5 3 -1 5.74142 5.07388 1
 -5 3 -1 4.52211 4.51593 2
 -5 -3 -1 4.87178 4.25307 2
 -5 3 -1 4.58208 6.31895 22
 -5 3 -1 -1.11892 4.23427 17
 -5 -3 -1 5.32749 4.44678 17
 5 3 1 2.90837 4.76247 18
 -5 3 -1 7.8162 6.167 8
 -5 -3 -1 4.95015 7.15227 9
 -5 -3 -1 6.56372 7.56394 14
 5 3 1 2.34135 2.08123 10
 -5 -3 -1 8.48718 5.54662 5
 5 -3 1 -1.02589 4.02497 6
 -5 3 -2 3523.15 235.703 6
 -5 -3 -2 3874.69 236.545 5
 5 -3 2 3524.94 235.304 2
 -5 3 -2 3453.27 235.481 1
 -5 -3 -2 3489.49 234.988 2
 5 3 2 3823.3 234.787 3
 -5 3 -2 3871.29 235.097 2
 -5 -3 -2 3557.8 235.452 1
 5 3 2 4403.2 235.55 2
 -5 3 -2 3659.17 237.08 22
 -5 3 -2 3451.64 236.345 20
 -5 -3 -2 3316.26 236.079 21
 5 3 2 3643.64 235.418 18
 5 -3 2 3771.19 234.94 6
 -5 3 -2 3385.86 236.004 8
 -5 3 -2 3949.66 236.487 15
 -5 -3 -2 3951.6 237.537 14
 -5 3 -2 3602.37 237.356 13
 5 3 2 3481.73 234.456 10
 -5 -3 -3 494.308 33.1456 5
 -5 3 -3 562.328 34.5872 22
 -5 -3 -3 433.185 33.0717 21
 -5 -3 -3 539.351 34.6145 19
 -5 3 -3 518.324 32.9855 20
 -5 3 -3 511.862 33.1153 7
 -5 3 -3 479.553 32.014 6
 5 3 3 469.994 31.4607 2
 5 -3 3 450.018 31.557 2
 -5 -3 -3 478.096 31.9086 1
 -5 3 -3 489.451 32.0847 1
 -5 -3 -3 549.824 35.0004 14
 -5 3 -3 496.209 33.0165 15
 -5 3 -3 470.104 34.2589 13
 -5 -3 -3 388.613 30.6508 10
 5 -3 3 436.623 31.7586 10
 5 3 3 456.183 30.6822 10
 5 3 4 3918.92 249.442 5
 -5 -3 -4 3739.45 250.442 5
 -5 -3 -4 3832 250.49 21
 -5 -3 -4 3999.19 251.435 19
 -5 3 -4 4037.7 250.329 20
 -5 3 -4 4219.16 251.924 22
 5 -3 4 3276.07 248.976 8
 -5 3 -4 3900.12 249.3 6
 -5 3 -4 4069.76 250.655 7
 5 3 4 4071.69 248.994 2
 -5 3 -4 3890.24 249.452 1
 -5 -3 -4 4089.87 249.325 1
 5 -3 4 3733.35 249.062 2
 -5 3 -4 3998.76 250.7 15
 -5 3 -4 4027.76 251.41 13
 5 -3 4 4004 249.326 10
 5 3 4 3776.5 248.416 10
 -5 -3 -4 3785.6 248.472 10
 5 3 5 2212.56 154.15 5
 -5 -3 -5 2277.03 155.539 21
 -5 -3 -5 2341.44 156.357 19
 -5 3 -5 2675.5 157.568 22
 -5 3 -5 2809.29 155.555 20
 -5 3 -5 2423.07 154.016 6
 5 -3 5 2122.97 153.761 8
 -5 3 -5 2664.98 156.159 7
 -5 3 -5 2576.84 154.547 1
 -5 3 -5 2556 156.213 15
 -5 3 -5 2507.64 156.261 13
 -5 3 -5 2233.23 154.027 11
 5 3 5 2236.85 153.308 10
 -5 -3 -5 2401.56 153.397 10
 5 -3 5 2396.03 154.297 10
 5 3 6 6887.77 461.963 5
 -5 3 -6 7484.75 462.332 1
 -5 -3 -6 7217.14 463.426 21
 -5 -3 -6 7568.33 464.322 19
 5 -3 6 7444.72 462.411 20
 -5 3 -6 7359.38 463.863 7
 5 -3 6 6523.84 461.395 8
 -5 3 -6 7286.09 461.657 6
 -5 3 -6 7463.67 464.106 15
 -5 3 -6 7973.99 461.738 11
 -5 3 -6 7359.55 463.808 13
 5 3 6 6637.17 461.127 10
 5 -3 6 6997.13 462.01 10
 -5 -3 -6 7330.91 461.211 10
 -5 -3 -7 36.283 12.5925 21
 -5 -3 -7 29.849 12.425 19
 -5 3 -7 9.49043 11.5294 15
 -5 -3 -7 11.1325 12.7808 14
 5 -3 7 31.7042 6.06902 8
 -5 -3 -7 24.3219 6.34358 10
 -5 3 -7 23.7781 6.89846 11
 5 3 7 27.428 7.21918 10
 5 -3 7 17.9093 9.3486 10
 5 -3 8 29.4791 7.07775 8
 -5 -3 -8 38.2009 14.111 21
 5 -3 8 41.2038 11.1778 10
 5 3 8 27.2034 8.0472 10
 -5 -3 -8 23.9418 14.3018 14
 -5 3 -8 19.8271 13.1519 15
 5 -3 9 -1.58991 6.38461 8
 -5 -3 -9 8.01439 14.8578 14
 -5 3 -9 13.4755 14.5601 15
 -5 -3 -9 3.50726 13.8885 21
 5 3 9 7.66163 8.42956 10
 5 -3 9 5.51004 11.4016 10
 -5 3 -10 525.736 40.3047 15
 -5 -3 -10 547.49 41.1302 14
 5 -3 10 514.673 33.7276 8
 5 3 10 436.236 33.3153 16
 5 3 10 475.718 34.4256 10
 5 -3 10 486.409 36.4612 10
 -5 3 -11 614.199 45.6061 15
 -5 -3 -11 673.558 46.5486 14
 -5 3 -11 528.924 38.3288 6
 5 -3 11 469.349 37.2029 8
 5 3 11 560.566 37.4734 16
 5 3 11 551.047 38.564 10
 5 -3 11 588.622 40.7695 10
 -5 3 -12 95.3924 23.3847 22
 5 3 12 89.7215 11.3084 16
 5 -3 12 90.8177 10.2917 8
 -5 -3 -12 83.5091 21.998 14
 -5 3 -12 73.1699 12.9847 6
 5 -3 12 85.586 15.7858 10
 5 3 12 100.452 13.9306 10
 5 3 13 262.784 20.6992 16
 5 -3 13 248.228 19.8379 8
 -5 3 -13 266.529 21.8184 6
 -5 -3 -13 257.424 30.5243 14
 -5 3 -13 230.295 31.6817 22
 5 -3 13 243.995 25.7374 10
 5 3 13 245.549 22.1343 10
 -5 3 -14 -5.06811 25.3813 22
 -5 -3 -14 9.30508 21.3219 14
 5 3 14 12.1573 10.3045 16
 -5 3 -14 11.77 11.2131 6
 5 -3 14 1.17593 17.1696 10
 5 3 14 -5.20941 13.5354 10
 -5 3 -15 16.1624 26.5934 22
 5 3 15 -6.9155 10.7143 16
 -5 -3 -15 -24.4152 22.4454 14
 -5 3 -15 -10.1877 12.488 6
 5 -3 15 -21.4221 17.5552 10
 5 3 15 -2.79686 12.9777 10
 -5 3 -16 648.032 44.3237 6
 5 -3 16 617.483 48.5226 10
 5 3 16 591.932 46.0924 10
 -5 3 -16 622.824 57.7037 22
 -5 3 -17 21.3032 28.3706 22
 -5 3 -17 10.4584 12.5188 6
 5 3 17 20.1684 15.3327 10
 5 -3 17 -12.9494 21.5031 10
 -5 3 -18 57.7073 32.1486 22
 -5 -3 -18 32.409 26.1894 21
 -5 3 -18 26.5804 13.6593 6
 5 3 18 5.62211 17.337 10
 5 -3 18 21.2024 21.3831 10
 5 -3 18 41.217 23.1317 16
 -5 3 -19 124.887 35.3887 22
 -5 -3 -19 78.8923 27.9556 21
 -5 3 -19 127.614 16.2412 6
 5 3 19 77.3754 19.301 10
 5 -3 19 118.824 26.1256 10
 5 -3 19 83.3545 24.8058 16
 -5 -3 -20 205.665 34.6389 21
 -5 3 -20 152.483 40.4365 22
 5 3 20 213.193 25.6141 10
 5 -3 20 184.647 29.1668 10
 -5 3 -21 -3.71375 37.2061 22
 -5 -3 -21 13.9812 28.5305 21
 5 3 21 19.8725 19.3209 10
 5 -3 21 76.1654 26.8739 10
 -5 -3 -21 -20.0172 25.1491 1
 -5 3 -21 -3.68187 30.9667 1
 -5 3 -22 15.5125 40.7697 22
 -5 -3 -22 34.0509 29.8704 21
 5 3 22 58.0904 22.4333 10
 5 -3 22 45.8869 26.8764 10
 -5 -3 -22 56.0891 27.1157 1
 -5 3 -22 53.3826 31.6799 1
 5 3 23 -20.1095 22.4937 10
 -5 -3 -23 42.6872 32.9587 21
 -5 -5 26 78.7859 38.8534 16
 -5 5 26 91.7266 23.9907 10
 5 5 -26 175.241 40.3318 22
 -5 -5 25 6.67878 36.2538 16
 -5 -5 25 68.1393 27.6097 10
 -5 5 25 25.3956 22.0367 10
 5 5 -25 -7.18299 34.8779 22
 5 5 -24 99.8392 38.2259 22
 -5 5 24 126.083 24.2208 10
 -5 -5 24 150.779 30.0125 10
 5 -5 -23 8.74172 20.5179 21
 5 5 -23 65.8239 31.5461 22
 -5 -5 23 30.3497 24.9436 10
 -5 5 23 11.6873 18.5641 10
 -5 -5 23 28.2015 32.7402 16
 5 -5 -23 29.8577 20.9674 14
 5 -5 -22 93.5355 21.3074 21
 5 5 -22 94.2818 34.7521 22
 -5 -5 22 66.6668 24.5122 10
 -5 5 22 80.0656 20.076 10
 -5 -5 22 72.4083 36.2783 16
 5 -5 -22 82.8413 23.363 14
 5 5 -21 292.354 38.0949 22
 5 -5 -21 198.637 25.717 21
 -5 5 21 216.876 25.3984 10
 -5 -5 21 208.41 29.275 10
 -5 -5 21 237.661 38.6662 16
 5 -5 -21 296.347 29.4909 14
 5 -5 -20 53.1045 17.646 21
 5 5 -20 62.3371 30.3049 22
 -5 -5 20 25.8773 21.5 10
 -5 5 20 38.5168 17.5615 10
 5 -5 -20 50.3093 19.7945 14
 -5 -5 20 77.9297 31.7071 16
 5 -5 -19 -1.15522 15.9497 21
 5 5 -19 -2.68829 26.2735 22
 -5 5 19 15.0386 15.2367 10
 -5 -5 19 13.7698 20.2525 10
 -5 -5 19 16.0844 27.5472 16
 5 -5 -19 -3.26378 17.8427 14
 5 -5 -18 -6.46413 15.6682 21
 -5 -5 18 8.66094 18.9721 10
 -5 5 18 18.1504 15.014 10
 5 -5 -18 26.9779 17.1201 14
 5 -5 -17 2086.97 146.79 21
 5 5 -17 2583.66 155.34 22
 5 -5 -17 2453.43 149.299 14
 -5 -5 17 2056.57 147.059 4
 -5 5 17 2230.47 146.943 10
 -5 -5 17 2295 148.924 10
 -5 5 16 22.8746 15.0569 3
 5 -5 -16 16.4653 12.9737 21
 5 -5 -16 18.3168 14.0622 14
 -5 -5 16 28.1619 11.8993 4
 -5 5 16 21.1846 4.96525 5
 -5 -5 16 22.8671 15.991 10
 -5 5 16 4.46544 13.4323 10
 -5 5 15 31.0438 13.5941 3
 -5 -5 15 7.36313 3.80943 20
 5 -5 -15 0.82955 11.5277 21
 -5 -5 15 1.84387 5.27468 14
 5 5 -15 4.75046 22.4435 15
 5 -5 -15 1.10454 13.0801 14
 -5 -5 15 11.8464 14.2896 10
 -5 5 15 25.9415 12.9935 10
 -5 5 15 5.1904 4.10488 5
 -5 -5 15 -10.819 11.1183 4
 -5 5 14 5.70105 3.50595 5
 -5 -5 14 4.59082 10.0052 4
 -5 5 14 13.7493 12.7033 3
 -5 -5 14 8.30725 2.89145 20
 5 -5 -14 3.7432 11.2153 21
 5 5 -14 2.20041 21.988 15
 -5 -5 14 2.83307 5.41361 14
 5 -5 -14 17.1309 12.4752 14
 5 5 -14 6.63572 3.70548 13
 -5 5 14 0.78184 11.6492 10
 -5 -5 14 2.19763 13.708 10
 -5 5 13 2660.02 179.11 5
 -5 -5 13 2666.05 181.994 4
 -5 5 13 3246.15 184.434 3
 5 -5 -13 2457.21 181.227 21
 -5 -5 13 3389.53 180.556 14
 5 5 -13 3233 188.567 15
 5 -5 -13 3034.12 182.824 14
 -5 5 13 2500.19 182.106 12
 -5 -5 13 2860.64 183.125 10
 -5 -5 12 807.441 60.5793 4
 -5 5 12 1052.58 63.446 3
 5 -5 -12 1054.12 62.0688 14
 5 5 -12 887.688 66.3872 15
 -5 5 12 950.919 61.0244 22
 5 -5 -12 814.489 59.8995 21
 -5 5 12 807.003 61.1074 12
 -5 -5 12 911.647 61.6666 10
 -5 -5 11 1137.22 88.2574 4
 5 -5 -11 1365.34 87.6039 21
 -5 5 11 1528.84 89.0605 22
 5 5 -11 1526.36 93.8267 15
 -5 5 11 1272.46 88.9906 12
 -5 -5 11 1326.52 89.3287 10
 -5 -5 10 12.9063 7.59706 4
 5 -5 -10 5.54438 7.48194 9
 5 -5 -10 8.38578 7.30967 21
 -5 5 10 7.40283 7.05 22
 5 5 -10 16.5168 15.0856 15
 -5 5 10 9.85265 10.0213 12
 -5 -5 10 13.083 9.9064 10
 -5 -5 9 4353.89 297.553 4
 -5 5 9 4957.34 297.758 22
 5 5 -9 4499.41 296.386 8
 5 -5 -9 4415.48 297.108 9
 5 5 -9 5184.75 301.449 15
 -5 5 9 4648.22 298.088 12
 -5 -5 9 4814.77 298.137 10
 -5 5 8 88.4912 9.68883 22
 5 5 -8 96.4753 8.74325 8
 5 -5 -8 98.0059 9.30365 9
 -5 -5 8 76.8006 9.35871 4
 5 5 -8 96.8156 15.4289 15
 -5 5 8 80.5838 11.1963 12
 5 5 -8 84.9353 8.53805 10
 -5 -5 8 78.0916 10.7216 10
 5 5 -7 7605.44 456.678 7
 -5 -5 7 7149.28 454.531 10
 5 5 -7 6853.95 453.539 10
 5 5 -7 7349.43 456.938 15
 -5 5 7 6948.1 454.818 12
 -5 5 7 7149.08 456.328 6
 5 -5 -6 165.742 13.2447 6
 -5 5 6 182.968 17.0965 6
 5 5 -6 147.729 13.1357 4
 5 5 -6 137.288 15.6461 7
 -5 5 6 159.507 12.1485 21
 5 5 -6 142.13 16.085 15
 -5 5 6 146.161 14.0019 12
 -5 -5 6 155.06 12.8048 10
 5 5 -6 159.818 11.5956 10
 -5 5 5 47.1408 10.8383 6
 5 5 -5 24.1169 6.84564 4
 5 -5 -5 22.3796 6.15447 6
 5 -5 -5 18.7089 3.4684 5
 5 5 -5 25.8732 8.33411 7
 5 5 -5 14.0157 3.48072 20
 5 5 -5 13.8578 9.01426 15
 5 -5 -5 28.3959 7.69701 12
 -5 5 5 13.1703 7.53711 12
 5 5 -5 23.9903 6.1178 11
 -5 -5 5 24.2126 5.42236 10
 5 5 -5 16.1553 3.93099 10
 5 5 -4 8129.38 500.379 4
 5 -5 -4 7279.44 499.536 6
 -5 5 4 7910.46 501.337 6
 5 5 -4 7704.22 499.19 20
 5 5 -4 8224.49 500.693 7
 -5 -5 4 8182.35 500.125 14
 5 5 -4 8362.41 501.137 15
 5 -5 -4 7560.33 500.246 12
 -5 5 4 7593.2 499.953 12
 5 5 -4 9479.58 500.344 11
 5 5 -4 7300.63 498.522 10
 -5 -5 4 7780.48 499.02 10
 5 5 -3 6286.02 388.12 1
 5 5 -3 5999.73 387.443 10
 -5 -5 3 5952.02 387.784 10
 5 5 -3 6573.26 388.168 17
 -5 -5 3 5921.89 389.45 9
 -5 -5 3 6199.68 389.387 14
 5 5 -3 5877.2 389.051 11
 5 -5 -3 5941.86 389.245 12
 -5 5 3 6188.61 389.123 12
 5 -5 -3 5514.6 388.46 6
 5 5 -2 1927.6 136.192 17
 5 -5 -2 2275.12 136.466 17
 -5 -5 2 1957.1 137.789 9
 -5 -5 2 2200.53 137.844 14
 5 5 -2 2355.48 137.729 11
 5 -5 -2 2076.44 137.461 12
 -5 5 2 2178.49 137.508 12
 5 5 -2 2113.1 136.257 1
 5 -5 -2 2097 136.399 1
 -5 -5 1 89.2611 9.80398 18
 -5 -5 1 103.595 11.8536 9
 -5 -5 1 90.6622 11.2385 14
 5 5 -1 113.156 10.7617 11
 -5 5 1 110.888 10.9537 12
 -5 -5 1 115.747 7.25337 12
 5 -5 -1 119.289 8.27709 1
 -5 5 1 105.674 8.52106 2
 5 5 -1 105.455 8.38655 1
 -5 -5 1 108.025 8.50259 2
 5 -5 0 10.4663 2.27093 18
 -5 5 0 10.7888 4.12666 17
 -5 -5 0 9.63816 4.4948 17
 -5 -5 0 12.344 6.80151 18
 -5 -5 0 17.2507 9.41564 9
 -5 -5 0 5.13978 7.93992 14
 -5 -5 0 10.6303 2.42455 12
 -5 5 0 7.99723 7.47081 12
 -5 5 0 11.9927 4.48271 2
 -5 -5 0 9.18231 4.27232 2
 -5 -5 0 9.30506 5.04294 1
 5 5 0 9.92782 4.27333 1
 5 -5 0 8.90306 4.28081 1
 -5 -5 -1 2691.44 166.028 14
 -5 -5 -1 2662.55 164.721 18
 -5 5 -1 2470.19 163.74 17
 -5 -5 -1 2529.1 163.792 17
 -5 5 -1 2618.17 164.718 12
 -5 5 -1 2644.07 163.319 2
 -5 -5 -1 2420.3 163.306 2
 -5 5 -1 2500.11 163.72 1
 -5 -5 -1 2488.21 163.766 1
 -5 5 -2 754.144 49.7936 17
 -5 -5 -2 776.289 49.9124 17
 -5 -5 -2 711.624 50.657 18
 -5 -5 -2 746.866 52.5522 14
 5 -5 2 746.186 49.6345 2
 5 5 2 815.732 49.7717 2
 -5 5 -2 675.47 49.7603 1
 -5 -5 -2 741.609 49.8637 1
 -5 -5 -2 819.445 51.5754 5
 -5 -5 -3 354.414 24.2432 5
 -5 5 -3 317.4 24.1354 20
 -5 5 -3 292.497 23.4345 8
 5 5 3 294.013 20.8552 6
 -5 5 -3 293.71 22.4488 1
 -5 -5 -3 305.579 22.2409 1
 5 5 3 367.508 22.1782 2
 5 -5 3 344.042 22.0912 2
 -5 -5 -3 360.434 26.2958 14
 5 5 3 307.771 20.4061 12
 -5 -5 -3 335.074 20.611 10
 5 -5 3 323.189 23.0935 10
 5 5 3 274.792 20.5756 10
 -5 -5 -4 297.511 22.6895 5
 5 5 4 301.018 19.1164 6
 -5 -5 -4 304.458 20.7859 1
 5 -5 4 276.691 20.2219 2
 5 5 4 301.607 20.3133 2
 -5 5 -4 264.117 20.955 1
 -5 5 -4 239.319 22.0121 20
 -5 5 -4 331.057 25.3659 22
 -5 5 -4 288.372 21.7253 8
 -5 5 -4 324.926 24.4788 7
 -5 -5 -4 275.032 24.7474 9
 -5 5 -4 283.374 23.776 15
 -5 -5 -4 321.347 25.5149 14
 5 5 4 262.214 18.8421 12
 5 5 4 261.953 19.0116 10
 5 -5 4 249.75 21.383 10
 -5 -5 -4 297.753 19.1694 10
 -5 -5 -5 512.403 32.7401 5
 -5 5 -5 434.757 30.8719 1
 -5 5 -5 541.603 36.0424 22
 -5 5 -5 404.214 31.6743 20
 -5 -5 -5 404.129 32.6775 21
 -5 -5 -5 449.284 29.8522 16
 -5 5 -5 471.221 34.1582 7
 -5 5 -5 472.944 34.078 15
 5 5 5 403.043 29.0302 12
 -5 -5 -5 464.39 29.4738 10
 5 5 5 417.001 29.1963 10
 -5 5 -6 158.869 14.7412 1
 -5 -5 -6 156.947 17.4418 21
 -5 5 -6 181.885 20.1569 22
 -5 -5 -6 191.883 19.5679 19
 -5 5 -6 148.775 15.0532 20
 -5 -5 -6 177.527 12.9222 16
 -5 5 -6 166.21 18.0615 7
 -5 5 -6 157.149 16.2256 6
 -5 5 -6 166.216 19.0956 15
 -5 5 -6 210.353 19.8275 13
 -5 -5 -6 161.729 12.5948 10
 5 5 6 119.46 12.2342 10
 -5 -5 -7 427.591 30.5643 1
 -5 5 -7 447.486 30.9602 1
 -5 -5 -7 410.082 33.0943 21
 -5 5 -7 391.722 35.571 22
 -5 -5 -7 449.959 34.8389 19
 -5 -5 -7 459.105 29.621 16
 -5 5 -7 453.335 34.9283 7
 -5 5 -7 370.803 31.4691 6
 -5 5 -7 469.655 35.5363 15
 -5 5 -7 392.827 34.2243 13
 -5 5 -7 414.38 29.6776 11
 -5 -5 -7 458.807 29.5596 10
 5 5 7 386.931 29.0082 10
 -5 5 -8 1.50019 10.8077 6
 -5 -5 -8 1.19861 9.83291 1
 -5 5 -8 13.665 11.1224 1
 -5 -5 -8 -8.32663 13.7244 21
 -5 5 -8 5.41815 16.461 22
 -5 -5 -8 14.5972 14.4241 19
 -5 -5 -8 15.1515 16.5802 14
 -5 5 -8 3.11642 14.4476 15
 5 5 8 10.5294 7.03834 10
 -5 5 -8 2.29363 6.46137 11
 -5 -5 -8 13.1977 7.13535 10
 -5 5 -8 -4.91008 14.2603 13
 -5 5 -8 7.43705 14.8303 7
 -5 5 -9 1119.14 67.8283 1
 -5 -5 -9 1072.95 67.3406 1
 -5 5 -9 1047.05 73.6241 22
 -5 -5 -9 905.776 69.3243 21
 -5 -5 -9 922.902 70.3444 19
 -5 5 -9 1041.47 67.8458 6
 -5 5 -9 1042.54 72.2442 15
 -5 -5 -9 1037.45 72.8183 14
 -5 5 -9 980.099 69.6946 13
 5 5 9 892.937 65.8058 10
 -5 5 -10 138.984 16.4374 6
 -5 -5 -10 110.66 19.3742 21
 -5 -5 -10 157.293 20.7789 19
 -5 -5 -10 179.111 25.4011 14
 -5 5 -10 130.569 22.0275 15
 -5 5 -10 166.847 19.3858 13
 5 5 10 117.583 13.1308 10
 -5 -5 -11 3830.21 222.956 14
 -5 5 -11 3411.46 221.486 15
 -5 5 -11 3697.41 216.423 6
 -5 -5 -11 3180.06 217.996 21
 5 5 11 3019.11 214.809 10
 -5 5 -12 785.612 56.1894 15
 -5 -5 -12 711.774 55.1752 14
 -5 5 -12 719.91 47.8388 6
 -5 -5 -12 576.357 50.2575 21
 5 5 12 622.45 45.8666 10
 -5 -5 -13 51.386 19.7838 21
 -5 5 -13 82.6096 16.163 6
 5 5 13 61.1343 13.0091 10
 -5 5 -13 52.8793 23.9695 15
 -5 -5 -14 11.0207 19.6322 21
 -5 5 -14 12.93 24.6285 15
 -5 -5 -14 -14.8664 21.5072 14
 -5 5 -14 -7.27108 14.0231 6
 5 5 14 14.0478 12.6338 10
 5 -5 14 -34.9654 18.7258 10
 -5 -5 -15 2293.89 138.482 14
 -5 5 -15 2185.6 129.413 6
 -5 -5 -15 1862.93 132.292 21
 -5 5 -15 2008.45 138.659 22
 5 -5 15 1775.17 131.086 10
 5 5 15 1788.2 128.092 10
 -5 5 -16 81.8157 33.4002 22
 -5 -5 -16 85.2351 24.517 21
 -5 5 -16 101.996 18.2615 6
 5 -5 16 91.3056 24.3548 10
 5 5 16 116.341 17.5251 10
 -5 -5 -16 170.933 31.8781 14
 -5 5 -17 16.5723 32.39 22
 -5 -5 -17 27.3861 24.5247 21
 -5 -5 -17 2.99824 29.3733 14
 -5 5 -17 -8.08843 17.2133 6
 5 5 17 4.80394 15.2358 10
 5 -5 17 -19.4867 22.9167 10
 -5 -5 -18 -18.5597 20.9955 1
 -5 5 -18 8.43262 24.2621 1
 -5 -5 -18 -5.73873 25.5586 21
 -5 5 -18 -27.8708 34.3857 22
 -5 -5 -18 -12.5704 32.9441 14
 -5 5 -18 9.24756 17.2895 6
 5 5 18 4.07736 16.2566 10
 5 -5 18 15.3981 24.1154 10
 -5 5 -19 175.925 28.9464 1
 -5 -5 -19 174.38 26.7197 1
 -5 5 -19 219.366 41.3587 22
 -5 -5 -19 198.3 30.5877 21
 -5 -5 -19 228.508 37.9681 14
 -5 5 -19 134.07 21.2257 6
 5 5 19 119.644 20.8628 10
 5 -5 19 187.308 28.5025 10
 -5 5 -20 15.3175 40.6347 22
 -5 -5 -20 94.2601 29.4775 21
 -5 5 -20 36.692 16.5046 6
 -5 5 -20 57.3773 27.6375 1
 -5 -5 -20 -4.09665 23.3255 1
 5 -5 20 37.3239 26.421 10
 5 5 20 21.5245 18.0546 10
 -5 5 -21 330.78 36.9261 1
 -5 -5 -21 326.569 33.4573 1
 5 -5 21 292.414 35.7939 10
 5 5 21 255.278 27.8948 10
 -5 -5 -21 204.859 35.2462 21
 -5 5 -21 307.442 49.389 22
 -5 5 -22 64.0222 29.0988 1
 -5 -5 -22 74.3067 24.9654 1
 5 5 22 78.4001 20.3758 10
 -5 -5 -22 63.0308 30.2024 21
 -5 7 26 67.1522 22.6733 12
 -5 -7 25 81.8792 41.1438 16
 -5 7 25 55.9316 22.6536 12
 -5 -7 25 70.724 30.2514 10
 -5 -7 24 54.3644 38.0438 16
 5 7 -24 27.014 36.2059 22
 -5 7 24 39.1485 21.0508 12
 -5 -7 24 84.1633 29.9011 10
 5 -7 -23 131.819 27.1979 14
 -5 -7 23 77.5007 39.3896 16
 5 7 -23 145.11 38.4691 22
 -5 7 23 107.633 22.033 12
 -5 -7 23 63.2531 27.9688 10
 -5 -7 22 592.874 62.4656 16
 5 -7 -22 680.02 55.0322 14
 5 7 -22 703.909 64.6204 22
 -5 7 22 600.141 48.5042 12
 -5 -7 22 579.931 53.1662 10
 5 -7 -21 124.536 26.5562 14
 5 7 -21 116.065 37.4349 22
 -5 7 21 136.221 21.7287 12
 -5 -7 21 91.8897 27.0794 10
 -5 -7 20 179.531 19.3455 4
 5 -7 -20 194.799 29.2399 14
 5 -7 -20 170.521 21.3689 21
 5 7 -20 181.075 37.2045 22
 -5 7 20 148.999 23.3822 12
 -5 -7 20 190.802 27.4335 10
 -5 -7 19 46.0598 13.8322 4
 5 -7 -19 28.6419 15.5338 21
 5 7 -19 69.9735 35.1182 22
 5 -7 -19 72.3666 21.3004 14
 -5 7 19 43.5137 18.2363 12
 -5 -7 19 81.7292 24.663 10
 -5 -7 18 350.774 30.3528 4
 -5 7 18 450.599 34.8086 3
 5 -7 -18 370.751 31.2437 21
 5 7 -18 417.943 47.7296 15
 5 -7 -18 416.295 36.929 14
 -5 7 18 382.912 33.3916 12
 -5 -7 18 383.965 37.3455 10
 -5 -7 17 -1.88003 11.7483 4
 -5 7 17 13.2047 16.3634 3
 5 -7 -17 17.586 12.8366 21
 5 -7 -17 22.505 17.3293 14
 5 7 -17 -3.04497 32.2014 15
 -5 7 17 -3.40861 16.0022 12
 -5 -7 17 3.25627 19.9594 10
 -5 -7 16 856.008 66.8314 4
 -5 7 16 1158.1 71.1043 3
 5 -7 -16 1001.37 67.5637 21
 5 7 -16 1120.22 78.8898 15
 5 -7 -16 1028.85 70.8879 14
 -5 7 16 973.895 68.9558 12
 -5 -7 16 982.515 71.1897 10
 -5 7 15 721.532 49.1251 3
 -5 -7 15 642.631 49.1891 10
 5 7 -15 728.87 58.0282 15
 5 -7 -15 675.722 48.8522 14
 -5 7 15 609.326 47.1828 12
 -5 -7 15 592.54 45.083 4
 -5 -7 14 97.8337 13.056 4
 -5 7 14 124.713 18.2772 3
 5 7 -14 116.298 27.5982 15
 5 -7 -14 113.039 10.8169 19
 5 -7 -14 110.976 17.6921 14
 -5 7 14 87.6837 16.4926 12
 -5 -7 14 91.49 19.0119 10
 -5 -7 13 541.853 40.0334 10
 5 -7 -13 459.227 39.1082 14
 -5 7 13 478.046 37.6803 12
 -5 -7 13 503.629 36.1415 4
 5 -7 -12 1400.02 91.9747 9
 -5 -7 12 1450.98 93.3861 10
 5 7 -12 1552.92 98.6548 15
 -5 7 12 1320.68 91.6197 12
 -5 -7 12 1299.68 90.6439 4
 5 -7 -11 157.445 15.7188 9
 -5 7 11 134.348 14.5817 22
 5 7 -11 111.418 22.4263 15
 -5 7 11 97.3105 14.7381 12
 -5 -7 11 127.205 17.5091 10
 5 7 -10 2274.53 148.145 8
 5 -7 -10 2315.53 150.136 9
 -5 7 10 2402 150.724 22
 5 7 -10 2425.18 155.16 15
 -5 7 10 2155.49 150.022 12
 -5 -7 10 2336.62 151.054 10
 5 -7 -9 6741.83 439.916 9
 5 7 -9 7049.33 443.531 7
 -5 -7 9 6792.51 440.727 10
 5 7 -9 7215.11 444.087 15
 -5 7 9 6574.43 439.954 12
 -5 7 9 7088.93 442.431 6
 5 -7 -8 1704.79 113.835 9
 5 7 -8 1859.84 117.406 7
 -5 -7 8 1747.66 114.597 10
 5 7 -8 1789.96 117.943 15
 -5 7 8 1598.67 113.992 12
 -5 7 8 1931.45 117.262 6
 -5 7 7 209.227 20.7233 6
 -5 7 7 185.166 15.2391 21
 5 7 -7 190.961 20.2083 7
 5 7 -7 174.076 20.7359 15
 -5 7 7 159.721 15.9969 12
 5 7 -7 208.378 15.2539 11
 -5 -7 7 158.653 15.8893 10
 5 7 -7 157.552 12.926 10
 -5 7 6 2941.63 176.929 6
 -5 7 6 2856.65 173.738 21
 5 7 -6 2855.81 172.537 20
 -5 7 6 2415.15 172.083 18
 5 7 -6 2912.32 177.13 15
 5 7 -6 2800.71 176.428 7
 -5 7 6 2560.12 174.097 12
 5 7 -6 3320.31 174.372 11
 5 7 -6 2590.42 172.371 10
 -5 -7 6 2728.46 174.067 10
 -5 -7 5 541.661 37.693 10
 5 7 -5 539.375 36.2249 10
 5 7 -5 566.581 40.812 7
 5 7 -5 598.942 41.6225 15
 -5 7 5 581.196 38.6947 12
 5 7 -5 530.328 38.2914 11
 -5 7 5 614.309 41.8501 6
 5 7 -4 192.249 14.9777 1
 5 7 -4 212.852 14.8185 17
 -5 -7 4 217.604 15.7312 10
 5 7 -4 211.196 17.609 11
 -5 7 4 227.345 18.0478 12
 -5 -7 4 216.532 15.1443 12
 -5 7 4 206.201 21.0834 6
 5 7 -3 235.204 18.1254 1
 5 -7 -3 266.55 18.3775 1
 -5 -7 3 267.303 18.3606 10
 5 -7 -3 276.097 18.2925 17
 5 7 -3 267.02 18.1203 17
 -5 7 3 244.427 23.7731 6
 -5 -7 3 276.057 18.4882 12
 -5 7 3 279.887 21.3091 12
 -5 -7 3 318.384 23.5247 9
 -5 -7 2 849.586 52.8678 2
 5 -7 -2 808.986 52.7626 1
 5 7 -2 719.171 52.6826 1
 -5 7 2 893.983 52.8699 2
 -5 -7 2 782.621 52.3396 10
 -5 -7 2 798.592 56.1622 9
 -5 -7 2 794.241 56.1828 14
 -5 -7 2 871.745 53.0206 12
 -5 7 2 807.011 55.0145 12
 -5 7 2 798.896 56.7404 6
 -5 -7 1 65.5871 9.92615 18
 -5 -7 1 76.8692 6.84285 12
 -5 -7 1 60.3277 12.8731 14
 -5 7 1 78.7979 11.3765 12
 -5 -7 1 67.7593 6.50281 2
 5 -7 -1 66.6487 6.32523 1
 5 7 -1 74.1715 6.53722 1
 -5 7 1 79.4375 6.48018 2
 -5 -7 1 58.2713 13.2645 9
 -5 -7 0 157.882 13.9059 18
 -5 -7 0 143.468 11.0069 12
 -5 7 0 166.829 15.0512 12
 -5 -7 0 145.053 16.621 14
 -5 -7 0 143.243 10.8507 2
 -5 -7 -1 1370.59 92.8115 14
 5 7 1 1326.63 89.0796 6
 -5 -7 -1 1382.45 89.2839 1
 -5 -7 -1 1439.43 89.3351 17
 -5 -7 -1 1336.93 90.5778 18
 -5 -7 -2 1668.45 104.959 17
 -5 -7 -2 1393.01 105.892 18
 -5 7 -2 1581.85 104.812 17
 5 7 2 1622.59 104.679 6
 -5 -7 -2 1636.79 108.626 14
 -5 -7 -2 1705.13 104.996 1
 -5 7 -2 1617.1 104.806 1
 5 -7 2 1641.47 105.729 10
 5 -7 3 1656.54 102.297 10
 -5 -7 -3 1522.22 101.343 17
 -5 7 -3 1520.82 101.289 17
 -5 -7 -3 1602.73 105.538 14
 -5 -7 -3 1499.96 103.272 5
 -5 7 -3 1572.89 101.276 1
 5 7 3 1639.53 101.139 2
 -5 -7 -3 1513.19 101.392 1
 5 -7 3 1561.37 101.072 2
 5 7 3 1522.35 101.012 6
 -5 -7 -3 1527.88 105.344 9
 -5 7 -4 302.902 22.9563 1
 -5 -7 -4 278.987 22.8968 1
 5 -7 4 332.252 22.5634 2
 5 7 4 365.309 22.7464 2
 -5 7 -4 300.991 24.9265 8
 -5 -7 -4 299.156 28.7621 9
 5 -7 4 308.859 24.3746 10
 -5 -7 -4 324.134 20.7549 10
 -5 -7 -4 343.149 29.4368 14
 -5 7 -4 360.485 29.2955 15
 5 7 4 304.16 21.0905 12
 5 7 4 269.074 22.4994 6
 -5 -7 -4 355.355 25.5424 5
 -5 7 -5 262.648 21.0236 1
 -5 -7 -5 292.379 19.0098 10
 5 -7 5 257.637 22.7414 10
 -5 7 -5 281.005 22.6698 8
 -5 7 -5 301.976 27.5716 7
 -5 -7 -5 282.422 27.5819 9
 -5 7 -5 298.786 24.4022 6
 -5 -7 -5 275.174 28.1281 14
 -5 7 -5 297.356 27.2419 15
 5 7 5 273.456 19.1044 12
 5 7 5 280.139 20.5677 6
 -5 -7 -5 285.41 23.3849 5
 -5 7 -6 2159.02 141.183 1
 -5 -7 -6 2228.34 139.948 10
 5 -7 6 2311.15 142.578 10
 -5 -7 -6 2588.76 142.059 16
 -5 7 -6 2315.54 145.94 7
 -5 -7 -6 2218.38 146.031 9
 -5 7 -6 2007.23 142.62 6
 -5 7 -6 2146.43 145.655 15
 5 7 6 1863.39 139.763 12
 5 7 6 2383.9 140.652 6
 -5 -7 -6 2343.44 143.556 5
 -5 7 -7 23.3242 12.7545 6
 -5 -7 -7 37.3734 9.51617 1
 -5 7 -7 17.7894 9.91248 1
 -5 7 -7 18.16 18.6662 22
 -5 -7 -7 40.1939 8.43635 16
 -5 7 -7 18.14 16.7114 7
 -5 7 -7 33.7086 16.9962 15
 5 7 7 18.8485 5.82505 12
 -5 -7 -7 29.4094 5.76162 10
 5 7 7 19.7329 5.82967 10
 5 -7 7 22.8722 12.7247 10
 -5 7 -8 23.3491 13.0139 6
 -5 -7 -8 21.1192 9.8566 1
 -5 7 -8 16.1573 10.3554 1
 -5 7 -8 17.166 18.3449 22
 -5 -7 -8 1.37189 8.39387 16
 -5 7 -8 8.79524 16.0953 7
 -5 7 -8 29.572 18.879 15
 -5 7 -8 -3.15897 17.251 13
 5 7 8 8.566 6.34767 12
 5 -7 8 0.97379 12.5027 10
 -5 -7 -8 18.1015 6.12988 10
 5 7 8 13.328 6.61673 10
 -5 7 -8 16.096 7.44745 11
 -5 7 -9 38.4965 14.5227 6
 -5 -7 -9 22.6993 10.534 1
 -5 7 -9 20.6244 11.1646 1
 -5 7 -9 -2.28055 22.8296 22
 -5 -7 -9 46.8312 18.1641 19
 -5 -7 -9 25.2136 9.10992 16
 -5 7 -9 9.64769 19.4231 7
 -5 -7 -9 33.323 19.6229 14
 -5 7 -9 6.03504 20.1494 15
 -5 7 -9 25.0565 17.6849 13
 5 7 9 21.7117 7.30973 12
 -5 -7 -9 22.1648 6.95322 10
 5 -7 9 25.5971 13.9748 10
 5 7 9 25.9334 7.65165 10
 -5 7 -9 16.6893 6.54639 11
 -5 -7 -10 2383.99 154.534 1
 -5 7 -10 2531.96 154.939 1
 -5 -7 -10 2601.85 159.576 19
 -5 -7 -10 2482.78 157.145 21
 -5 7 -10 2509.02 162.838 22
 -5 -7 -10 2862.55 155.139 16
 -5 7 -10 2476.81 155.933 6
 -5 7 -10 2312.63 160.595 7
 -5 7 -10 2607.99 162.013 15
 -5 -7 -10 2639.5 162.452 14
 5 7 10 2009.35 153.276 12
 -5 7 -10 2675.88 159.299 13
 5 7 10 2165.49 153.307 10
 5 -7 10 2164.68 156.519 10
 -5 7 -11 144.647 19.7433 6
 -5 -7 -11 159.974 22.6203 21
 -5 7 -11 180.873 30.4207 22
 -5 -7 -11 223.474 25.1335 19
 -5 7 -11 143.09 18.3117 1
 -5 -7 -11 158.966 17.3675 1
 -5 -7 -11 195.336 30.5904 14
 -5 7 -11 187.055 28.3385 15
 -5 7 -11 207.108 24.2685 13
 5 7 11 153.035 14.5202 12
 5 7 11 147.279 14.5153 10
 5 -7 11 162.716 21.4035 10
 -5 7 -12 132.483 18.9228 6
 -5 -7 -12 99.8307 21.2477 21
 -5 7 -12 115.685 29.0964 22
 -5 -7 -12 142.897 23.2306 19
 -5 7 -12 153.202 28.0797 15
 -5 -7 -12 160.187 29.6342 14
 5 -7 12 113.553 20.2583 10
 5 7 12 94.4744 12.9409 10
 -5 7 -12 135.236 21.4953 13
 5 7 12 99.2632 12.3322 12
 -5 7 -12 151.609 18.0454 1
 -5 -7 -12 96.2104 16.6679 1
 -5 -7 -13 20.1935 19.1006 21
 -5 7 -13 -8.78591 29.6856 22
 -5 7 -13 11.6713 15.2987 1
 -5 -7 -13 9.26506 13.9576 1
 -5 -7 -13 -16.2328 25.774 14
 -5 7 -13 -10.6589 25.1161 15
 -5 7 -13 -1.00174 16.4345 6
 5 -7 13 2.96272 19.5893 10
 5 7 13 26.1855 10.4127 10
 -5 7 -14 390.017 31.805 6
 -5 7 -14 376.129 31.6127 1
 -5 -7 -14 338.14 29.8678 1
 -5 7 -14 371.012 42.8655 15
 -5 -7 -14 475.617 43.7974 14
 -5 -7 -14 362.293 34.8496 21
 5 7 14 348.44 27.8379 10
 5 -7 14 321.832 34.5502 10
 -5 7 -15 433.994 33.9676 6
 -5 -7 -15 381.235 31.5738 1
 -5 7 -15 421.735 33.8313 1
 -5 -7 -15 413.897 45.453 14
 -5 7 -15 410.037 45.5744 15
 -5 -7 -15 410.619 36.4532 21
 5 -7 15 401.102 36.6976 10
 5 7 15 302.642 28.8953 10
 -5 7 -16 548.292 41.5012 6
 -5 7 -16 523.706 54.3024 15
 -5 -7 -16 641.253 54.9438 14
 -5 7 -16 579.65 42.2676 1
 -5 -7 -16 536.217 40.7855 1
 -5 -7 -16 500.291 43.8377 21
 5 7 16 446.872 38.0392 10
 -5 -7 -17 8.12363 22.6553 21
 -5 7 -17 -17.2642 33.3189 15
 -5 -7 -17 -26.2628 34.6422 14
 -5 -7 -17 30.4163 19.0728 1
 -5 7 -17 12.9844 19.8338 1
 -5 7 -17 -5.96184 19.1111 6
 5 7 17 10.9302 14.0106 10
 -5 -7 -18 17.2002 19.2843 1
 -5 7 -18 26.2082 22.6386 1
 -5 -7 -18 41.4125 32.7341 14
 -5 7 -18 18.8717 19.7713 6
 -5 -7 -18 42.1914 24.6904 21
 -5 -7 -19 562.806 57.0944 14
 -5 -7 -19 559.098 43.5895 1
 -5 7 -19 571.959 45.3634 1
 -5 7 -19 485.279 42.0438 6
 -5 -7 -19 435.812 45.9751 21
 -5 7 -19 661.417 61.6781 22
 -5 -7 -20 45.3845 34.8267 14
 -5 -7 -20 47.1327 25.7679 21
 -5 7 -20 37.5318 43.4843 22
 -5 7 -20 38.708 19.8443 6
 -5 7 -20 4.16171 24.0668 1
 -5 -7 -20 40.5559 21.7233 1
 -5 -7 -21 134.323 29.0519 21
 -5 -7 -21 159.698 39.8129 14
 -5 7 -21 185.896 29.2991 1
 -5 -7 -21 118.373 24.3668 1
 -5 -7 -22 -1.89661 27.6956 21
 -5 -7 -22 43.6655 39.0911 14
 -5 -9 24 25.6525 29.7898 10
 -5 9 23 88.7561 21.8351 12
 -5 -9 23 42.5491 28.5672 10
 5 -9 -23 116.444 30.6306 14
 5 9 -22 73.0308 44.0932 22
 -5 9 22 -11.5927 19.5111 12
 -5 -9 22 30.0415 27.061 10
 5 -9 -22 29.9112 27.1836 14
 5 9 -21 15.8234 38.7909 22
 -5 9 21 20.0063 18.3691 12
 -5 -9 21 24.6316 25.5309 10
 5 -9 -21 46.6297 27.3851 14
 5 9 -20 134.764 43.4572 22
 -5 9 20 128.394 22.4531 12
 -5 -9 20 225.316 29.4989 10
 5 -9 -20 218.292 34.024 14
 5 9 -20 236.954 46.2235 15
 -5 9 19 148.748 21.1679 12
 -5 -9 19 143.033 26.9335 10
 5 -9 -19 123.744 27.735 14
 5 9 -19 141.169 40.8296 15
 -5 9 18 6.66407 15.7308 12
 -5 -9 18 -7.01863 21.778 10
 5 -9 -18 -2.13543 22.3859 14
 5 9 -18 3.61961 36.8519 15
 -5 -9 17 707.828 56.2908 10
 -5 9 17 643.468 52.1965 12
 -5 9 17 821.617 55.5904 3
 5 -9 -17 705.714 56.9443 14
 5 9 -17 900.179 67.7112 15
 -5 -9 16 17.0194 19.973 10
 -5 9 16 5.01512 14.8147 12
 -5 9 16 -3.314 17.0727 3
 5 9 -16 9.5442 33.7892 15
 5 -9 -16 19.883 18.8317 14
 -5 -9 15 50.6484 19.5745 10
 -5 9 15 56.7606 15.0248 12
 -5 9 15 55.1802 18.1939 3
 5 -9 -15 36.8332 19.842 14
 5 9 -15 38.9055 30.9873 15
 5 9 -14 2.80014 27.6379 15
 -5 9 14 15.5256 13.9767 12
 5 -9 -14 -7.77887 18.6989 14
 -5 -9 14 -10.7857 17.9657 10
[truncated: 1,578,155 more chars]
