# Supplementary material for: Rhodium(II)-Catalyzed Asymmetric Cyclopropanation and Desymmetrization of [2.2]Paracyclophanes
Source: ACS Catal. 2024 Apr 11;14(9):6423–31. doi: 10.1021/acscatal.4c01292 (PMC11075029; doi:10.1021/acscatal.4c01292)
Supplement: Supplementary file 3 — cs4c01292_si_003.cif [file cs4c01292_si_003.cif]

data_DL-86-01-06_merg
_audit_creation_date               2024-01-21
_audit_creation_method
;
Olex2 1.5-alpha
(compiled 2023.11.24 svn.r209d9fb2 for OlexSys, GUI svn.r6869)
;
_audit_contact_author_address      ?
_audit_contact_author_email        ?
_audit_contact_author_name         ''
_audit_contact_author_phone        ?
_publ_contact_author_id_orcid      ?
_publ_section_references
;
Bourhis, L.J., Dolomanov, O.V., Gildea, R.J., Howard, J.A.K., Puschmann, H.
 (2015). Acta Cryst. A71, 59-75.

Dolomanov, O.V., Bourhis, L.J., Gildea, R.J, Howard, J.A.K. & Puschmann, H.
 (2009), J. Appl. Cryst. 42, 339-341.

Kleemiss, F., Dolomanov, O.V., Bodensteiner, M., Peyerimhoff, N., Midgley, L.,
Bourhis, L.J., Genoni, A., Malaspina, L.A., Jayatilaka, D., Spencer, J.L.,
White, F., Grundkoetter-Stock, B., Steinhauer, S., Lentz, D., Puschmann, H.,
Grabowsky, S. (2021), Chem. Sci., 12, 1675-1692.

Sheldrick, G.M. (2015). Acta Cryst. A71, 3-8.
;
_chemical_formula_moiety           'C26 H20 Br3 Cl3 O2'
_chemical_formula_sum              'C26 H20 Br3 Cl3 O2'
_chemical_formula_weight           710.515
_chemical_absolute_configuration   ad
_chemical_oxdiff_formula           'C52  H40  Br6  Cl6  O4  '
loop_
  _atom_type_symbol
  _atom_type_scat_dispersion_real
  _atom_type_scat_dispersion_imag
  _atom_type_scat_source
  _atom_type_scat_dispersion_source
 Br -0.38188 2.46625 'NoSpherA2: Chem.Sci. 2021, DOI:10.1039/D0SC05526C'
 'Brennan, Cowan, Rev. Sci. Instrum., 1992, 63, 850'
 C 0.00313 0.00162 'NoSpherA2: Chem.Sci. 2021, DOI:10.1039/D0SC05526C'
 'Brennan, Cowan, Rev. Sci. Instrum., 1992, 63, 850'
 Cl 0.14908 0.15974 'NoSpherA2: Chem.Sci. 2021, DOI:10.1039/D0SC05526C'
 'Brennan, Cowan, Rev. Sci. Instrum., 1992, 63, 850'
 H 0.00000 0.00000 'NoSpherA2: Chem.Sci. 2021, DOI:10.1039/D0SC05526C'
 'Brennan, Cowan, Rev. Sci. Instrum., 1992, 63, 850'
 O 0.01085 0.00610 'NoSpherA2: Chem.Sci. 2021, DOI:10.1039/D0SC05526C'
 'Brennan, Cowan, Rev. Sci. Instrum., 1992, 63, 850'

_space_group_crystal_system        'monoclinic'
_space_group_IT_number             4
_space_group_name_H-M_alt          'P 1 21 1'
_space_group_name_Hall             ' P 2yb'
loop_
  _space_group_symop_id
  _space_group_symop_operation_xyz
 1 x,y,z
 2 -x,y+1/2,-z

_symmetry_Int_Tables_number        4
_cell_length_a                     10.1086(5)
_cell_length_b                     10.1442(3)
_cell_length_c                     13.5286(7)
_cell_angle_alpha                  90
_cell_angle_beta                   109.907(5)
_cell_angle_gamma                  90
_cell_volume                       1304.38(11)
_cell_formula_units_Z              2
_cell_measurement_reflns_used      5027
_cell_measurement_temperature      100.00(10)
_cell_measurement_theta_max        35.9900
_cell_measurement_theta_min        3.0580
_exptl_absorpt_coefficient_mu      4.969
_exptl_absorpt_correction_T_max    1.000
_exptl_absorpt_correction_T_min    0.106
_exptl_absorpt_correction_type     gaussian
_exptl_absorpt_process_details
;
CrysAlisPro 1.171.43.103a (Rigaku Oxford Diffraction, 2023)
Numerical absorption correction based on gaussian integration over
a multifaceted crystal model
Empirical absorption correction using spherical harmonics,
implemented in SCALE3 ABSPACK scaling algorithm.
;
_exptl_crystal_colour              colourless
_exptl_crystal_colour_primary      colourless
_exptl_crystal_density_diffrn      1.809
_exptl_crystal_description         block
_exptl_crystal_F_000               695.987
loop_
  _exptl_crystal_face_index_h
  _exptl_crystal_face_index_k
  _exptl_crystal_face_index_l
  _exptl_crystal_face_perp_dist
 13 -1 -14 0.0871
 9 11 -3 0.1560
 14 -1 -5 0.1576
 13 1 -13 0.0955
 13 0 -13 0.0835
 1 0 -1 0.1001
 1 -2 2 0.2798
 -2 10 -12 0.1962
 -6 -11 -5 0.1595
 12 -4 -14 0.1129
 -10 2 17 0.0575
 4 4 -18 0.1555
 10 0 8 0.2416
 -10 1 -8 0.2118
 0 -11 -11 0.1466
 -2 13 7 0.1398
 2 -12 7 0.2659
 -8 8 -7 0.1892
 9 11 -3 0.1535

_exptl_crystal_recrystallization_method 
 'The material was recrystallised from --- by as supplied'
_exptl_crystal_size_max            0.48
_exptl_crystal_size_mid            0.37
_exptl_crystal_size_min            0.18
loop_
  _exptl_oxdiff_crystal_face_indexfrac_h
  _exptl_oxdiff_crystal_face_indexfrac_k
  _exptl_oxdiff_crystal_face_indexfrac_l
  _exptl_oxdiff_crystal_face_x
  _exptl_oxdiff_crystal_face_y
  _exptl_oxdiff_crystal_face_z
 12.5638 -1.2745 -14.0377 -0.9760 -0.0786 -0.2031
 8.9681 11.0504 -2.6136 -0.5596 0.8113 0.1690
 14.1302 -1.4674 -5.0444 -0.7694 0.2696 -0.5790
 13.1232 1.4630 -12.7249 -0.9811 0.1275 -0.1455
 13.1519 -0.4404 -12.8761 -0.9728 0.0249 -0.2302
 1.0008 -0.0024 -0.9986 -0.0748 0.0029 -0.0155
 0.9916 -1.9967 2.0109 0.0323 0.0000 -0.2053
 -2.0902 9.5429 -12.1470 -0.3492 0.0114 0.9370
 -5.8366 -11.4083 -5.2751 0.1826 -0.9800 -0.0788
 11.6545 -4.3663 -14.0620 -0.9134 -0.2726 -0.3022
 -10.4621 2.0826 16.6636 0.9570 0.2849 0.0549
 4.3837 4.2353 -18.2169 -0.7820 -0.2311 0.5789
 9.9742 -0.3274 8.2528 -0.1878 0.6226 -0.7597
 -9.9482 0.5898 -8.2819 0.1838 -0.6090 0.7716
 -0.2903 -11.4015 -10.6892 -0.2286 -0.9590 -0.1675
 -1.7586 13.1822 7.4012 0.2058 0.8665 0.4548
 2.4070 -12.3527 7.4250 0.2120 -0.3035 -0.9290
 -8.1108 7.9588 -7.1603 0.0817 -0.1229 0.9890
 8.6298 11.3494 -2.8948 -0.5554 0.8051 0.2081

_diffrn_reflns_av_R_equivalents    0.0468
_diffrn_reflns_av_unetI/netI       0.0497
_diffrn_reflns_Laue_measured_fraction_full  0.9968
_diffrn_reflns_Laue_measured_fraction_max  0.9290
_diffrn_reflns_limit_h_max         17
_diffrn_reflns_limit_h_min         -17
_diffrn_reflns_limit_k_max         17
_diffrn_reflns_limit_k_min         -17
_diffrn_reflns_limit_l_max         22
_diffrn_reflns_limit_l_min         -23
_diffrn_reflns_number              52483
_diffrn_reflns_point_group_measured_fraction_full  0.9903
_diffrn_reflns_point_group_measured_fraction_max  0.9026
_diffrn_reflns_theta_full          25.2417
_diffrn_reflns_theta_max           38.78
_diffrn_reflns_theta_min           2.94
_diffrn_ambient_environment        N~2~
_diffrn_ambient_temperature        100.00(10)
_diffrn_detector                   'Hybrid Pixel Array Detector'
_diffrn_detector_area_resol_mean   10.0000
_diffrn_detector_type              HyPix
_diffrn_measured_fraction_theta_full  0.9968
_diffrn_measured_fraction_theta_max  0.9290
_diffrn_measurement_details
;
List of Runs (angles in degrees, time in seconds):

  # Type    Start    End  Width  t~exp~   \w     \q     \k     \f   Frames
--------------------------------------------------------------------------
  1  \w    -22.00  45.00   1.00    6.40    --  -27.24  64.00 -13.00   67
  2  \w    -80.00 -53.00   1.00    6.40    --  -27.24 -64.00-149.00   27
  3  \w    -37.00   5.00   1.00    6.40    --   27.55 -64.00-149.00   42
  4  \w      9.00  69.00   1.00    6.40    --   27.55  64.00 -13.00   60
  5  \w    -70.00 -31.00   1.00    6.40    --  -27.24 117.00  77.91   39
  6  \w    -87.00 -53.00   1.00    6.40    --  -27.24 140.00 -51.77   34
  7  \w    -49.00 -14.00   1.00    6.40    --   27.55 -19.00 -90.00   35
  8  \w     48.00 102.00   1.00    6.40    --   27.55-178.00 -30.00   54
  9  \w      3.00  70.00   1.00    6.40    --   27.55  77.00  60.00   67
 10  \w     50.00  77.00   1.00    6.40    --   27.55 178.00-120.00   27
 11  \w     11.00 104.00   1.00    6.40    --   27.55  19.00   0.00   93
 12  \w     11.00 103.00   1.00    6.40    --   27.55  38.00  90.00   92
 13  \w    -19.00   6.00   1.00    6.40    --   27.55 -38.00 -30.00   25
 14  \w    -17.00  62.00   1.00    6.40    --   27.55 -99.00-150.00   79
 15  \w    -49.00   7.00   1.00    6.40    --   27.55 -19.00  60.00   56
 16  \w    -50.00   6.00   1.00    6.40    --   27.55 -19.00-120.00   56
 17  \w    -80.00 -55.00   0.50    6.19    --  -29.38 -65.00-149.00   50
 18  \w     -4.00  22.00   0.50    6.19    --  -29.38  65.00 -13.00   52
 19  \w     23.00  50.00   0.50    6.19    --   29.54  65.00 -13.00   54
 20  \w      2.00  43.00   0.50    6.19    --   29.54 -65.00-149.00   82
 21  \w    -47.00   7.00   0.50    6.19    --   29.54 -19.00 120.00  108
 22  \w    -21.00   2.00   0.50    6.19    --   29.54 -57.00-180.00   46
;
_diffrn_measurement_device         'four-circle diffractometer'
_diffrn_measurement_device_type    'XtaLAB Synergy, Dualflex, HyPix'
_diffrn_measurement_method         '\w scans'
_diffrn_orient_matrix_type        
 'CrysAlisPro convention (1999,Acta A55,543-557)'
_diffrn_orient_matrix_UB_11        -0.0443284000
_diffrn_orient_matrix_UB_12        -0.0074459000
_diffrn_orient_matrix_UB_13        0.0305290000
_diffrn_orient_matrix_UB_21        0.0364136000
_diffrn_orient_matrix_UB_22        0.0517905000
_diffrn_orient_matrix_UB_23        0.0334867000
_diffrn_orient_matrix_UB_31        -0.0477611000
_diffrn_orient_matrix_UB_32        0.0463684000
_diffrn_orient_matrix_UB_33        -0.0324892000
_diffrn_radiation_monochromator    mirror
_diffrn_radiation_probe            x-ray
_diffrn_radiation_type             'Mo K\a'
_diffrn_radiation_wavelength       0.71073
_diffrn_source                     'micro-focus sealed X-ray tube'
_diffrn_source_type                'PhotonJet (Mo) X-ray Source'
_reflns_Friedel_coverage           0.874
_reflns_limit_h_max                17
_reflns_limit_h_min                -17
_reflns_limit_k_max                17
_reflns_limit_k_min                -17
_reflns_limit_l_max                23
_reflns_limit_l_min                -23
_reflns_number_gt                  11661
_reflns_number_total               13495
_reflns_threshold_expression       I>=2u(I)
_computing_cell_refinement         'CrysAlisPro 1.171.43.103a (Rigaku OD, 2023)'
_computing_data_collection        
 'CrysAlisPro system (CCD 43.92a 64-bit (release 05-10-2023))'
_computing_data_reduction          'CrysAlisPro 1.171.43.103a (Rigaku OD, 2023)'
_computing_molecular_graphics      'Olex2 1.5-alpha (Dolomanov et al., 2009)'
_computing_publication_material    'Olex2 1.5-alpha (Dolomanov et al., 2009)'
_computing_structure_refinement   
 'olex2.refine 1.5-alpha (Bourhis et al., 2015)'
_computing_structure_solution      'SHELXT 2018/2 (Sheldrick, 2018)'
_refine_diff_density_max           0.5739
_refine_diff_density_min           -0.5293
_refine_diff_density_rms           0.1340
_refine_ls_abs_structure_details  
 'Hooft, R.W.W., Straver, L.H., Spek, A.L. (2010). J. Appl. Cryst., 43, 665-668.'
_refine_ls_abs_structure_Flack     0.002(2)
_refine_ls_d_res_high              0.5674
_refine_ls_d_res_low               6.9359
_refine_ls_extinction_coef         0.00264(17)
_refine_ls_extinction_expression   Fc^*^=kFc[1+0.001xFc^2^\l^3^/sin(2\q)]^-1/4^
_refine_ls_goodness_of_fit_ref     0.9870
_refine_ls_hydrogen_treatment      refall
_refine_ls_matrix_type             full
_refine_ls_number_constraints      0
_refine_ls_number_parameters       688
_refine_ls_number_reflns           13495
_refine_ls_number_restraints       430
_refine_ls_R_factor_all            0.0405
_refine_ls_R_factor_gt             0.0298
_refine_ls_restrained_S_all        0.9708
_refine_ls_shift/su_max            0.0009
_refine_ls_shift/su_mean           0.0000
_refine_ls_structure_factor_coef   Fsqd
_refine_ls_weighting_details      
 'w=1/[\s^2^(Fo^2^)+(0.0000P)^2^] where P=(Fo^2^+2Fc^2^)/3'
_refine_ls_weighting_scheme        calc
_refine_ls_wR_factor_gt            0.0395
_refine_ls_wR_factor_ref           0.0411
_olex2_refinement_description
;
1. Rigid body (RIGU) restrains
 Br1, Br2, C1, C2, C3, C4, C5, C6, C7, C8, C9, C10, C11, C12, C13, C14, C15,
 C16, C17, H2, H4a, H4b, H5a, H5b, H8, H10a, H10b, H11a, H11b, H14, H15, H16,
 H17
 with sigma for 1-2 distances of 0.002 and sigma for 1-3 distances of 0.004
 C21, C22, C23, C24, C25, C26, H22, H23, H25, H26, Br3, C1
 with sigma for 1-2 distances of 0.002 and sigma for 1-3 distances of 0.004
 O1, O2, C18, C19, H19a, H19b, C20, C1
 with sigma for 1-2 distances of 0.002 and sigma for 1-3 distances of 0.004
;
_olex2_refine_details
;
Refinement using NoSpherA2, an implementation of
NOn-SPHERical Atom-form-factors in Olex2.
Please cite:
F. Kleemiss et al. Chem. Sci. DOI 10.1039/D0SC05526C - 2021
NoSpherA2 implementation of HAR makes use of
tailor-made aspherical atomic form factors calculated
on-the-fly from a Hirshfeld-partitioned electron density (ED) - not from
spherical-atom form factors.

The ED is calculated from a gaussian basis set single determinant SCF
wavefunction - either Hartree-Fock or DFT using selected funtionals
 - for a fragment of the crystal.
This fragment can be embedded in an electrostatic crystal field by employing cluster charges
or modelled using implicit solvation models, depending on the software used.
The following options were used:
   SOFTWARE:       X:\HPX_B983-DL-86-01-06\DL-86-01-06_merg.wfx
   PARTITIONING:   NoSpherA2
   INT ACCURACY:   Normal
   METHOD:         PBE
   BASIS SET:      x2c-TZVP
   CHARGE:         0
   MULTIPLICITY:   1
   SOLVATION:      Chloroform
   RELATIVISTIC:   DKH2
   DATE:           2024-01-19_14-53-20
;
_atom_sites_solution_primary       dual
loop_
  _atom_site_label
  _atom_site_type_symbol
  _atom_site_fract_x
  _atom_site_fract_y
  _atom_site_fract_z
  _atom_site_U_iso_or_equiv
  _atom_site_adp_type
  _atom_site_occupancy
  _atom_site_refinement_flags_posn
  _atom_site_refinement_flags_adp
 Br1 Br 0.32781(3) 0.035742(10) 0.03513(3) 0.02712(9) Uani 1.000000 . U
 Br2 Br 0.06574(3) 0.538997(10) 0.25995(2) 0.01707(7) Uani 1.000000 . U
 Br3 Br 0.590427(15) 0.964040(9) 0.378481(11) 0.01872(3) Uani 1.000000 . U
 Cl1 Cl 0.88403(7) 0.50979(4) 0.46964(5) 0.01858(15) Uani 1.000000 . .
 Cl2 Cl 1.06073(7) 0.31432(4) 0.60620(5) 0.01851(15) Uani 1.000000 . .
 Cl3 Cl 0.79026(7) 0.37741(4) 0.62236(5) 0.01906(15) Uani 1.000000 . .
 O1 O 0.67726(9) 0.28361(8) 0.40009(7) 0.01339(16) Uani 1.000000 . U
 O2 O 0.71878(10) 0.30279(10) 0.24698(8) 0.0227(2) Uani 1.000000 . U
 C1 C 0.49349(12) 0.37331(11) 0.25549(10) 0.0109(2) Uani 1.000000 . U
 C2 C 0.43447(13) 0.35915(11) 0.13702(10) 0.0123(2) Uani 1.000000 . U
 C3 C 0.30801(13) 0.40877(11) 0.07926(10) 0.0121(2) Uani 1.000000 . U
 C4 C 0.25892(15) 0.40690(12) -0.04024(11) 0.0169(2) Uani 1.000000 . U
 C5 C 0.1648(3) 0.2889(2) -0.09528(18) 0.0263(5) Uani 1.000000 . U
 C6 C 0.1013(2) 0.22395(19) -0.02358(17) 0.0193(4) Uani 1.000000 . U
 C7 C 0.1722(2) 0.12822(19) 0.04963(16) 0.0163(4) Uani 1.000000 . U
 C8 C 0.14235(13) 0.10590(12) 0.14065(11) 0.0155(2) Uani 1.000000 . U
 C9 C 0.03661(13) 0.17843(11) 0.16013(10) 0.0139(2) Uani 1.000000 . U
 C10 C 0.03881(13) 0.19489(12) 0.27110(11) 0.0147(2) Uani 1.000000 . U
 C11 C 0.18355(13) 0.25093(12) 0.34231(10) 0.0135(2) Uani 1.000000 . U
 C12 C 0.26482(12) 0.33134(11) 0.28784(10) 0.0111(2) Uani 1.000000 . U
 C13 C 0.20014(12) 0.44135(11) 0.21965(10) 0.0125(2) Uani 1.000000 . U
 C14 C 0.21558(12) 0.47318(12) 0.12695(9) 0.0130(2) Uani 1.000000 . U
 C15 C 0.39847(12) 0.29748(11) 0.30032(10) 0.0113(2) Uani 1.000000 . U
 C16 C -0.01966(15) 0.27783(12) -0.01102(12) 0.0197(3) Uani 1.000000 . U
 C17 C -0.05212(13) 0.25571(12) 0.07941(11) 0.0170(2) Uani 1.000000 . U
 C18 C 0.64181(13) 0.31520(11) 0.29646(10) 0.0131(2) Uani 1.000000 . U
 C19 C 0.81959(12) 0.25043(11) 0.45613(11) 0.0138(2) Uani 1.000000 . U
 C20 C 0.88492(12) 0.35916(11) 0.53494(10) 0.0126(2) Uani 1.000000 . U
 C21 C 0.51617(11) 0.51936(11) 0.28844(9) 0.0118(2) Uani 1.000000 . U
 C22 C 0.56535(14) 0.60558(12) 0.22836(11) 0.0157(2) Uani 1.000000 . U
 C23 C 0.58872(14) 0.73779(12) 0.25574(11) 0.0172(2) Uani 1.000000 . U
 C24 C 0.56344(13) 0.78284(11) 0.34416(11) 0.0138(2) Uani 1.000000 . U
 C25 C 0.51878(13) 0.69836(11) 0.40692(10) 0.0139(2) Uani 1.000000 . U
 C26 C 0.49572(13) 0.56629(11) 0.37863(10) 0.0133(2) Uani 1.000000 . U
 H2 H 0.5011(16) 0.3101(15) 0.1016(13) 0.022(4) Uani 1.000000 . U
 H4a H 0.2059(19) 0.5022(16) -0.0666(14) 0.033(4) Uani 1.000000 . U
 H4b H 0.3470(18) 0.4166(17) -0.0635(13) 0.032(4) Uani 1.000000 . U
 H5a H 0.225(2) 0.2186(19) -0.1234(16) 0.043(4) Uani 1.000000 . U
 H5b H 0.085(2) 0.3298(18) -0.1681(15) 0.035(4) Uani 1.000000 . U
 H8 H 0.2117(17) 0.0419(17) 0.2034(12) 0.027(4) Uani 1.000000 . U
 H10a H 0.0262(18) 0.1001(16) 0.3050(13) 0.028(4) Uani 1.000000 . U
 H10b H -0.0428(16) 0.2576(15) 0.2721(14) 0.023(3) Uani 1.000000 . U
 H11a H 0.2520(16) 0.1665(15) 0.3821(13) 0.016(3) Uani 1.000000 . U
 H11b H 0.1643(18) 0.3136(17) 0.4030(14) 0.024(3) Uani 1.000000 . U
 H14 H 0.1462(18) 0.5490(18) 0.0803(13) 0.029(4) Uani 1.000000 . U
 H15 H 0.4393(16) 0.2102(15) 0.3435(12) 0.023(4) Uani 1.000000 . U
 H16 H -0.0821(18) 0.3500(16) -0.0702(13) 0.026(4) Uani 1.000000 . U
 H17 H -0.1396(18) 0.3026(17) 0.0865(15) 0.029(4) Uani 1.000000 . U
 H19a H 0.8233(18) 0.1579(14) 0.4989(13) 0.022(3) Uani 1.000000 . U
 H19b H 0.8761(16) 0.2391(14) 0.4030(13) 0.018(3) Uani 1.000000 . U
 H22 H 0.585(2) 0.5707(17) 0.1554(14) 0.036(5) Uani 1.000000 . U
 H23 H 0.626(2) 0.8047(15) 0.2111(14) 0.031(5) Uani 1.000000 . U
 H25 H 0.5008(19) 0.7346(14) 0.4754(13) 0.022(4) Uani 1.000000 . U
 H26 H 0.462(2) 0.5041(15) 0.4291(14) 0.047(6) Uani 1.000000 . U

loop_
  _atom_site_anharm_GC_C_label
  _atom_site_anharm_GC_C_111
  _atom_site_anharm_GC_C_112
  _atom_site_anharm_GC_C_113
  _atom_site_anharm_GC_C_122
  _atom_site_anharm_GC_C_123
  _atom_site_anharm_GC_C_133
  _atom_site_anharm_GC_C_222
  _atom_site_anharm_GC_C_223
  _atom_site_anharm_GC_C_233
  _atom_site_anharm_GC_C_333
 Br1 0.00000054(7) 0.00000002(4) 0.00000032(4) 0.00000008(4) -0.00000000(3)
 0.00000009(3) -0.00000025(5) 0.00000001(3) 0.00000003(3) 0.00000003(4)
 Br2 -0.00000004(12) 0.00000006(6) -0.00000005(6) 0.00000004(6) -0.00000004(4)
 0.00000000(4) 0.00000007(8) -0.00000003(5) -0.00000003(3) 0.00000004(5)
 Cl1 0.00000019(15) 0.00000007(8) 0.00000006(7) 0.00000017(8) 0.00000006(5)
 0.00000009(5) -0.00000007(12) 0.00000000(6) -0.00000003(5) -0.00000016(7)
 Cl2 -0.00000006(15) 0.00000017(8) 0.00000002(7) 0.00000003(8) 0.00000001(5)
 -0.00000003(6) 0.00000047(12) -0.00000007(6) 0.00000013(5) -0.00000012(7)
 Cl3 0.0000000(3) 0.0000003(3) -0.00000006(15) -0.0000001(2) 0.00000011(16)
 -0.00000002(12) 0.0000002(4) -0.00000020(17) 0.00000009(15) -0.00000003(15)
 C5 0.0000018(4) -0.0000011(4) 0.00000067(17) -0.0000003(3) -0.0000006(2)
 -0.00000003(13) 0.0000010(5) 0.00000039(19) -0.00000005(18) 0.00000001(17)
 C6 0.0000009(4) -0.0000007(3) 0.00000016(16) -0.0000000(2) -0.00000041(18)
 0.00000009(12) -0.0000001(4) -0.00000026(18) -0.00000005(16) -0.00000028(16)
 C7 -0.0000003(3) -0.0000003(2) 0.00000013(13) 0.00000050(19) 0.00000009(13)
 -0.00000013(10) -0.0000009(3) 0.00000009(14) 0.00000035(12) -0.00000043(13)

loop_
  _atom_site_anharm_GC_D_label
  _atom_site_anharm_GC_D_1111
  _atom_site_anharm_GC_D_1112
  _atom_site_anharm_GC_D_1113
  _atom_site_anharm_GC_D_1122
  _atom_site_anharm_GC_D_1123
  _atom_site_anharm_GC_D_1133
  _atom_site_anharm_GC_D_1222
  _atom_site_anharm_GC_D_1223
  _atom_site_anharm_GC_D_1233
  _atom_site_anharm_GC_D_1333
  _atom_site_anharm_GC_D_2222
  _atom_site_anharm_GC_D_2223
  _atom_site_anharm_GC_D_2233
  _atom_site_anharm_GC_D_2333
  _atom_site_anharm_GC_D_3333
 Br1 0.000000019(6) 0.000000002(4) 0.000000011(3) -0.000000001(2)
 0.0000000005(19) 0.000000007(2) 0.000000007(3) -0.0000000013(15)
 0.0000000017(15) 0.0000000022(19) -0.000000002(5) 0.000000006(3)
 0.0000000009(14) 0.0000000022(17) 0.000000001(2)
 Br2 0.000000009(9) 0.000000000(5) 0.000000004(4) 0.000000001(3) 0.000000002(2)
 0.000000005(2) -0.000000004(4) 0.000000002(2) 0.0000000017(17) 0.000000003(2)
 0.000000006(8) 0.000000001(4) 0.0000000040(19) 0.0000000021(19) 0.000000000(3)
 Cl1 0.000000019(11) 0.000000001(6) 0.000000003(4) 0.000000009(4) 0.000000002(3)
 0.000000004(3) 0.000000000(6) 0.000000002(3) -0.000000000(2) 0.000000001(2)
 -0.000000003(10) 0.000000005(5) 0.000000003(3) 0.000000001(3) -0.000000001(4)
 Cl2 0.000000018(11) -0.000000013(6) 0.000000010(4) 0.000000004(4)
 -0.000000002(3) 0.000000006(3) 0.000000002(6) 0.000000002(3) -0.000000000(2)
 0.000000003(3) 0.000000003(10) 0.000000003(5) 0.000000004(3) 0.000000002(3)
 0.000000003(4)
 Cl3 0.000000046(17) -0.000000008(14) 0.000000016(6) 0.000000006(10)
 -0.000000002(6) 0.000000009(4) 0.000000001(13) 0.000000001(5) -0.000000001(5)
 0.000000005(4) 0.000000000(19) -0.000000000(10) 0.000000003(5) -0.000000000(6)
 0.000000007(6)
 C5 -0.000000000(18) 0.000000034(15) -0.000000014(6) -0.000000024(11)
 0.000000012(7) 0.000000008(4) -0.000000021(15) -0.000000001(5) -0.000000004(5)
 0.000000011(4) 0.00000002(2) -0.000000023(11) 0.000000014(6) 0.000000005(6)
 0.000000033(6)
 C6 -0.000000024(17) 0.000000012(14) -0.000000032(6) 0.000000008(10)
 0.000000001(6) -0.000000015(4) 0.000000036(14) 0.000000002(5) 0.000000000(5)
 -0.000000014(4) -0.00000006(2) -0.000000008(10) 0.000000014(6) -0.000000005(6)
 -0.000000003(6)
 C7 0.000000004(15) -0.000000038(12) 0.000000000(5) 0.000000047(8)
 -0.000000017(5) -0.000000010(3) 0.000000003(11) 0.000000002(4) 0.000000006(4)
 0.000000004(3) -0.000000036(17) -0.000000022(9) -0.000000006(5) 0.000000004(5)
 -0.000000001(5)

loop_
  _atom_site_aniso_label
  _atom_site_aniso_U_11
  _atom_site_aniso_U_22
  _atom_site_aniso_U_33
  _atom_site_aniso_U_12
  _atom_site_aniso_U_13
  _atom_site_aniso_U_23
 Br1 0.02702(17) 0.02621(16) 0.03540(19) -0.00393(15) 0.02006(15) -0.01237(17)
 Br2 0.01830(14) 0.01763(13) 0.01732(14) 0.00770(13) 0.00871(11) 0.00231(13)
 Br3 0.02378(7) 0.01089(5) 0.02400(7) -0.00151(5) 0.01138(5) -0.00370(5)
 Cl1 0.0210(3) 0.0148(3) 0.0194(3) -0.0041(3) 0.0062(3) 0.0027(3)
 Cl2 0.0128(3) 0.0224(3) 0.0173(3) -0.0008(3) 0.0011(3) -0.0023(3)
 Cl3 0.0223(3) 0.0183(3) 0.0205(4) -0.0023(3) 0.0124(3) -0.0031(3)
 O1 0.0105(3) 0.0154(4) 0.0132(4) 0.0011(3) 0.0026(3) -0.0009(3)
 O2 0.0133(4) 0.0387(5) 0.0183(5) 0.0061(4) 0.0081(4) -0.0001(4)
 C1 0.0099(4) 0.0126(5) 0.0101(5) 0.0004(4) 0.0033(4) -0.0007(4)
 C2 0.0116(5) 0.0141(5) 0.0113(5) -0.0007(4) 0.0039(4) -0.0020(4)
 C3 0.0127(5) 0.0137(5) 0.0098(5) -0.0007(4) 0.0039(4) -0.0003(4)
 C4 0.0202(6) 0.0193(6) 0.0112(5) -0.0043(5) 0.0053(5) -0.0003(4)
 C5 0.0364(10) 0.0263(10) 0.0171(9) -0.0140(8) 0.0103(7) -0.0056(8)
 C6 0.0241(9) 0.0197(9) 0.0119(9) -0.0085(7) 0.0035(6) -0.0046(7)
 C7 0.0201(8) 0.0173(9) 0.0143(9) -0.0037(7) 0.0095(6) -0.0059(7)
 C8 0.0153(5) 0.0154(5) 0.0163(6) -0.0007(4) 0.0061(4) -0.0003(4)
 C9 0.0119(5) 0.0147(5) 0.0151(6) -0.0018(4) 0.0047(4) 0.0001(4)
 C10 0.0118(5) 0.0183(5) 0.0152(6) -0.0008(4) 0.0060(4) 0.0014(4)
 C11 0.0130(5) 0.0157(5) 0.0133(6) 0.0001(4) 0.0065(4) 0.0018(4)
 C12 0.0093(4) 0.0129(5) 0.0106(5) 0.0012(4) 0.0027(4) 0.0005(4)
 C13 0.0113(5) 0.0140(5) 0.0120(5) 0.0018(4) 0.0040(4) 0.0012(4)
 C14 0.0133(5) 0.0144(5) 0.0115(5) 0.0025(4) 0.0043(4) 0.0012(4)
 C15 0.0102(5) 0.0113(5) 0.0123(5) 0.0005(4) 0.0037(4) 0.0012(4)
 C16 0.0211(7) 0.0205(6) 0.0134(6) -0.0039(5) 0.0005(5) 0.0006(5)
 C17 0.0133(5) 0.0190(5) 0.0155(6) -0.0004(4) 0.0006(4) -0.0006(4)
 C18 0.0096(5) 0.0161(5) 0.0132(5) 0.0018(4) 0.0034(4) -0.0017(4)
 C19 0.0111(5) 0.0129(5) 0.0163(6) 0.0020(4) 0.0031(4) -0.0021(4)
 C20 0.0118(5) 0.0133(5) 0.0130(5) -0.0008(4) 0.0047(4) -0.0014(4)
 C21 0.0120(4) 0.0126(5) 0.0118(5) 0.0001(4) 0.0053(4) -0.0008(4)
 C22 0.0210(6) 0.0142(5) 0.0161(6) -0.0043(4) 0.0116(5) -0.0031(4)
 C23 0.0246(6) 0.0136(5) 0.0179(6) -0.0042(5) 0.0129(5) -0.0021(4)
 C24 0.0160(5) 0.0115(5) 0.0149(6) -0.0001(4) 0.0066(4) -0.0007(4)
 C25 0.0167(5) 0.0133(5) 0.0127(6) -0.0000(4) 0.0062(4) -0.0021(4)
 C26 0.0173(5) 0.0125(5) 0.0113(5) -0.0012(4) 0.0064(4) -0.0009(4)
 H2 0.015(6) 0.032(9) 0.019(6) 0.003(3) 0.006(3) -0.010(4)
 H4a 0.042(7) 0.027(3) 0.027(7) 0.005(2) 0.010(3) 0.005(2)
 H4b 0.028(4) 0.050(8) 0.023(7) -0.009(2) 0.014(2) -0.005(3)
 H5a 0.057(7) 0.038(6) 0.041(8) -0.007(3) 0.027(3) -0.007(3)
 H5b 0.041(6) 0.038(7) 0.024(4) -0.016(3) 0.007(2) 0.000(2)
 H8 0.034(7) 0.036(8) 0.016(5) 0.021(4) 0.015(3) 0.006(3)
 H10a 0.036(8) 0.021(3) 0.029(7) -0.0041(19) 0.014(3) 0.0054(19)
 H10b 0.016(4) 0.023(5) 0.032(7) 0.002(2) 0.012(2) 0.002(3)
 H11a 0.013(5) 0.021(4) 0.017(6) 0.001(2) 0.010(3) 0.005(2)
 H11b 0.028(7) 0.027(6) 0.022(5) -0.001(3) 0.015(3) -0.005(2)
 H14 0.038(7) 0.036(7) 0.018(6) 0.025(3) 0.017(3) 0.013(3)
 H15 0.023(7) 0.019(4) 0.027(9) 0.008(2) 0.011(4) 0.011(3)
 H16 0.027(7) 0.032(7) 0.019(6) 0.005(3) 0.007(3) 0.008(3)
 H17 0.025(5) 0.032(9) 0.033(8) 0.011(3) 0.015(3) 0.013(4)
 H19a 0.027(7) 0.015(3) 0.020(6) -0.000(2) 0.004(3) 0.0004(19)
 H19b 0.020(5) 0.014(6) 0.022(5) 0.003(3) 0.010(2) -0.001(3)
 H22 0.061(12) 0.030(8) 0.032(5) -0.016(5) 0.036(4) -0.013(3)
 H23 0.066(11) 0.013(5) 0.031(7) -0.011(4) 0.038(4) -0.009(3)
 H25 0.042(10) 0.012(6) 0.021(5) -0.006(4) 0.021(3) -0.005(3)
 H26 0.101(14) 0.022(6) 0.042(7) -0.018(4) 0.054(5) -0.007(3)

loop_
  _geom_bond_atom_site_label_1
  _geom_bond_atom_site_label_2
  _geom_bond_distance
  _geom_bond_site_symmetry_2
  _geom_bond_publ_flag
 Br1 C7 1.898(2) . ?
 Br2 C13 1.9049(12) . ?
 Br3 C24 1.8928(11) . ?
 Cl1 C20 1.7635(12) . ?
 Cl2 C20 1.7685(13) . ?
 Cl3 C20 1.7661(14) . ?
 O1 C18 1.3618(16) . ?
 O1 C19 1.4196(14) . ?
 O2 C18 1.1933(16) . ?
 C1 C2 1.5147(17) . ?
 C1 C15 1.5096(17) . ?
 C1 C18 1.5287(16) . ?
 C1 C21 1.5416(16) . ?
 C2 C3 1.3483(17) . ?
 C2 H2 1.072(16) . ?
 C3 C4 1.5212(18) . ?
 C3 C14 1.4583(17) . ?
 C4 C5 1.552(2) . ?
 C4 H4a 1.104(16) . ?
 C4 H4b 1.045(18) . ?
 C5 C6 1.487(3) . ?
 C5 H5a 1.09(2) . ?
 C5 H5b 1.119(19) . ?
 C6 C7 1.398(2) . ?
 C6 C16 1.402(3) . ?
 C7 C8 1.382(2) . ?
 C8 C9 1.3947(18) . ?
 C8 H8 1.108(15) . ?
 C9 C10 1.5031(19) . ?
 C9 C17 1.3946(17) . ?
 C10 C11 1.5595(17) . ?
 C10 H10a 1.091(16) . ?
 C10 H10b 1.045(16) . ?
 C11 C12 1.5152(17) . ?
 C11 H11a 1.117(15) . ?
 C11 H11b 1.107(17) . ?
 C12 C13 1.4537(16) . ?
 C12 C15 1.3477(16) . ?
 C13 C14 1.3545(17) . ?
 C14 H14 1.087(16) . ?
 C15 H15 1.064(14) . ?
 C16 C17 1.388(2) . ?
 C16 H16 1.110(15) . ?
 C17 H17 1.038(18) . ?
 C19 C20 1.5198(17) . ?
 C19 H19a 1.097(15) . ?
 C19 H19b 1.067(18) . ?
 C21 C22 1.3957(17) . ?
 C21 C26 1.3892(17) . ?
 C22 C23 1.3900(17) . ?
 C22 H22 1.126(18) . ?
 C23 C24 1.3831(19) . ?
 C23 H23 1.058(17) . ?
 C24 C25 1.3857(18) . ?
 C25 C26 1.3910(16) . ?
 C25 H25 1.068(16) . ?
 C26 H26 1.068(17) . ?

loop_
  _geom_angle_atom_site_label_1
  _geom_angle_atom_site_label_2
  _geom_angle_atom_site_label_3
  _geom_angle
  _geom_angle_site_symmetry_1
  _geom_angle_site_symmetry_3
  _geom_angle_publ_flag
 C19 O1 C18 117.98(10) . . ?
 C15 C1 C2 107.55(10) . . ?
 C18 C1 C2 109.35(10) . . ?
 C18 C1 C15 109.72(9) . . ?
 C21 C1 C2 111.30(10) . . ?
 C21 C1 C15 115.21(10) . . ?
 C21 C1 C18 103.58(9) . . ?
 C3 C2 C1 122.14(11) . . ?
 H2 C2 C1 115.8(9) . . ?
 H2 C2 C3 122.0(9) . . ?
 C4 C3 C2 120.87(12) . . ?
 C14 C3 C2 122.33(12) . . ?
 C14 C3 C4 116.71(11) . . ?
 C5 C4 C3 116.37(13) . . ?
 H4a C4 C3 106.2(9) . . ?
 H4a C4 C5 111.7(9) . . ?
 H4b C4 C3 108.4(9) . . ?
 H4b C4 C5 111.9(9) . . ?
 H4b C4 H4a 101.0(13) . . ?
 C6 C5 C4 111.04(17) . . ?
 H5a C5 C4 110.4(11) . . ?
 H5a C5 C6 110.9(11) . . ?
 H5b C5 C4 106.1(9) . . ?
 H5b C5 C6 113.4(10) . . ?
 H5b C5 H5a 104.9(15) . . ?
 C7 C6 C5 122.6(2) . . ?
 C16 C6 C5 119.65(18) . . ?
 C16 C6 C7 116.3(2) . . ?
 C6 C7 Br1 120.85(17) . . ?
 C8 C7 Br1 116.79(13) . . ?
 C8 C7 C6 122.04(19) . . ?
 C9 C8 C7 119.70(14) . . ?
 H8 C8 C7 120.3(9) . . ?
 H8 C8 C9 119.3(9) . . ?
 C10 C9 C8 119.72(11) . . ?
 C17 C9 C8 118.59(13) . . ?
 C17 C9 C10 120.43(11) . . ?
 C11 C10 C9 110.43(10) . . ?
 H10a C10 C9 110.9(9) . . ?
 H10a C10 C11 106.3(8) . . ?
 H10b C10 C9 109.7(10) . . ?
 H10b C10 C11 110.4(9) . . ?
 H10b C10 H10a 109.0(13) . . ?
 C12 C11 C10 116.48(11) . . ?
 H11a C11 C10 108.4(8) . . ?
 H11a C11 C12 107.3(9) . . ?
 H11b C11 C10 107.6(9) . . ?
 H11b C11 C12 108.2(9) . . ?
 H11b C11 H11a 108.6(12) . . ?
 C13 C12 C11 121.38(10) . . ?
 C15 C12 C11 119.23(10) . . ?
 C15 C12 C13 119.35(11) . . ?
 C12 C13 Br2 115.34(9) . . ?
 C14 C13 Br2 117.34(9) . . ?
 C14 C13 C12 127.00(11) . . ?
 C13 C14 C3 126.59(11) . . ?
 H14 C14 C3 116.4(9) . . ?
 H14 C14 C13 116.8(9) . . ?
 C12 C15 C1 124.59(10) . . ?
 H15 C15 C1 117.6(9) . . ?
 H15 C15 C12 117.8(9) . . ?
 C17 C16 C6 121.43(15) . . ?
 H16 C16 C6 118.4(10) . . ?
 H16 C16 C17 119.7(9) . . ?
 C16 C17 C9 119.93(13) . . ?
 H17 C17 C9 121.8(10) . . ?
 H17 C17 C16 118.2(10) . . ?
 O2 C18 O1 124.02(11) . . ?
 C1 C18 O1 110.23(10) . . ?
 C1 C18 O2 125.70(12) . . ?
 C20 C19 O1 108.78(9) . . ?
 H19a C19 O1 109.3(9) . . ?
 H19a C19 C20 108.8(8) . . ?
 H19b C19 O1 110.1(8) . . ?
 H19b C19 C20 110.3(8) . . ?
 H19b C19 H19a 109.5(12) . . ?
 Cl2 C20 Cl1 109.19(7) . . ?
 Cl3 C20 Cl1 109.46(7) . . ?
 Cl3 C20 Cl2 109.57(7) . . ?
 C19 C20 Cl1 110.51(9) . . ?
 C19 C20 Cl2 108.16(8) . . ?
 C19 C20 Cl3 109.92(9) . . ?
 C22 C21 C1 118.77(11) . . ?
 C26 C21 C1 122.09(10) . . ?
 C26 C21 C22 119.06(11) . . ?
 C23 C22 C21 120.75(12) . . ?
 H22 C22 C21 121.0(9) . . ?
 H22 C22 C23 118.2(9) . . ?
 C24 C23 C22 118.99(12) . . ?
 H23 C23 C22 121.9(9) . . ?
 H23 C23 C24 119.2(9) . . ?
 C23 C24 Br3 118.65(9) . . ?
 C25 C24 Br3 120.00(10) . . ?
 C25 C24 C23 121.35(11) . . ?
 C26 C25 C24 119.08(12) . . ?
 H25 C25 C24 120.4(8) . . ?
 H25 C25 C26 120.5(8) . . ?
 C25 C26 C21 120.71(11) . . ?
 H26 C26 C21 122.3(9) . . ?
 H26 C26 C25 117.0(9) . . ?

loop_
  _geom_torsion_atom_site_label_1
  _geom_torsion_atom_site_label_2
  _geom_torsion_atom_site_label_3
  _geom_torsion_atom_site_label_4
  _geom_torsion
  _geom_torsion_site_symmetry_1
  _geom_torsion_site_symmetry_2
  _geom_torsion_site_symmetry_3
  _geom_torsion_site_symmetry_4
  _geom_torsion_publ_flag
 Br1 C7 C6 C5 -19.40(18) . . . . ?
 Br1 C7 C6 C16 174.44(13) . . . . ?
 Br1 C7 C8 C9 174.90(10) . . . . ?
 Br2 C13 C12 C11 33.97(10) . . . . ?
 Br2 C13 C12 C15 -148.14(9) . . . . ?
 Br2 C13 C14 C3 -177.69(8) . . . . ?
 Br3 C24 C23 C22 -178.21(10) . . . . ?
 Br3 C24 C25 C26 178.17(9) . . . . ?
 Cl1 C20 C19 O1 -61.94(9) . . . . ?
 Cl2 C20 C19 O1 178.58(9) . . . . ?
 Cl3 C20 C19 O1 58.98(9) . . . . ?
 O1 C18 C1 C2 -158.42(9) . . . . ?
 O1 C18 C1 C15 -40.68(10) . . . . ?
 O1 C18 C1 C21 82.83(10) . . . . ?
 O2 C18 C1 C2 24.01(14) . . . . ?
 O2 C18 C1 C15 141.74(13) . . . . ?
 O2 C18 C1 C21 -94.74(13) . . . . ?
 C1 C2 C3 C4 172.91(11) . . . . ?
 C1 C2 C3 C14 -3.47(14) . . . . ?
 C1 C15 C12 C11 -176.50(11) . . . . ?
 C1 C15 C12 C13 5.57(14) . . . . ?
 C1 C21 C22 C23 -179.33(11) . . . . ?
 C1 C21 C26 C25 179.19(11) . . . . ?
 C2 C3 C4 C5 95.02(15) . . . . ?
 C2 C3 C14 C13 -34.54(14) . . . . ?
 C3 C4 C5 C6 19.11(15) . . . . ?
 C3 C14 C13 C12 -4.43(15) . . . . ?
 C4 C5 C6 C7 -84.15(19) . . . . ?
 C4 C5 C6 C16 81.56(17) . . . . ?
 C5 C6 C7 C8 153.88(17) . . . . ?
 C5 C6 C16 C17 -155.05(15) . . . . ?
 C6 C7 C8 C9 1.4(2) . . . . ?
 C6 C16 C17 C9 0.01(16) . . . . ?
 C7 C8 C9 C10 -156.59(13) . . . . ?
 C7 C8 C9 C17 10.65(16) . . . . ?
 C8 C9 C10 C11 53.66(12) . . . . ?
 C8 C9 C17 C16 -11.31(13) . . . . ?
 C9 C10 C11 C12 25.74(11) . . . . ?
 C10 C11 C12 C13 52.14(12) . . . . ?
 C10 C11 C12 C15 -125.75(11) . . . . ?
 C11 C12 C13 C14 -139.41(12) . . . . ?
 C21 C22 C23 C24 0.46(15) . . . . ?
 C21 C26 C25 C24 -0.40(14) . . . . ?
 C22 C23 C24 C25 1.57(16) . . . . ?
 C23 C24 C25 C26 -1.61(15) . . . . ?

loop_
  _diffrn_refln_index_h
  _diffrn_refln_index_k
  _diffrn_refln_index_l
  _diffrn_refln_intensity_net
  _diffrn_refln_intensity_u
 0 -17 -3 47.57 18.39
 0 -17 -4 3.64 18.58
 0 -16 0 47.61 15.22
 0 -16 -1 113.79 17.37
 0 -16 -2 33.05 16.73
 0 -16 -3 63.22 18.45
 0 -16 -4 39.28 15.62
 0 -16 -4 43.28 18.64
 0 -16 -5 33.83 16.63
 0 -16 -5 22.7 18.59
 0 -16 -7 10.24 19.96
 0 -15 1 1.89 13.6
 0 -15 -1 24.74 15.34
 0 -15 -1 18.95 14.54
 0 -15 1 27.45 13.22
 0 -15 -2 56.84 13.37
 0 -15 -2 50.61 16.42
 0 -15 2 50.17 13.93
 0 -15 -2 61.52 16
 0 -15 -3 212.64 19.65
 0 -15 3 261.1 18.46
 0 -15 -3 222.22 21.86
 0 -15 -4 20.08 16.97
 0 -15 -5 109.29 19.67
 0 -15 -6 178.66 20.94
 0 -15 -6 143.57 18
 0 -15 -7 250.19 24.14
 0 -15 -7 222.17 21.02
 0 -15 -8 58.27 20.67
 0 -15 -8 61.99 17.71
 0 -15 -9 13.97 20.42
 0 -15 -9 24.97 17.84
 0 -15 -10 43.92 17.95
 0 -14 0 591.6 32.5
 0 -14 0 610.39 33.88
 0 -14 0 625.15 33.81
 0 -14 -1 91.91 15
 0 -14 1 69.38 13.52
 0 -14 1 76.92 13.38
 0 -14 -1 58.15 14.69
 0 -14 -1 75.25 12.97
 0 -14 -2 50.96 15.62
 0 -14 2 54.08 12.11
 0 -14 -2 66.54 13.36
 0 -14 -2 31.77 14.51
 0 -14 2 46.61 12.56
 0 -14 -3 162.47 18.68
 0 -14 3 146.55 14.14
 0 -14 3 170.62 14.89
 0 -14 -3 153.15 17.85
 0 -14 -3 153.34 14.79
 0 -14 -4 8.33 14.9
 0 -14 4 10.6 11.31
 0 -14 -4 7.04 16.08
 0 -14 -5 45.69 17.07
 0 -14 -5 38.02 13.78
 0 -14 -6 86.76 19.32
 0 -14 -6 82.24 15.56
 0 -14 -7 29.94 18.96
 0 -14 -7 21.23 14.89
 0 -14 -8 135.03 21.77
 0 -14 -8 159.63 18.79
 0 -14 -9 198.55 23.62
 0 -14 -9 159.39 19.89
 0 -14 -10 29.16 19.54
 0 -14 -10 0.98 19.07
 0 -14 -12 30.23 19
 0 -13 0 2.34 11.9
 0 -13 0 0.49 10.13
 0 -13 -1 27.81 12.52
 0 -13 1 14.94 11.29
 0 -13 1 18.12 11.37
 0 -13 1 18.56 9.33
 0 -13 -1 16.15 12.84
 0 -13 -1 32.48 9.24
 0 -13 2 151.27 13.4
 0 -13 -2 154.31 16.73
 0 -13 -2 131.56 16.32
 0 -13 2 123.5 13.71
 0 -13 -2 122.34 12.7
 0 -13 -3 822.73 43.23
 0 -13 3 874.38 42.83
 0 -13 -3 869.7 44.88
 0 -13 3 822.68 42.95
 0 -13 -3 846.45 44.72
 0 -13 -4 33.71 15.48
 0 -13 4 28.8 9.38
 0 -13 4 32.17 10.44
 0 -13 -4 39.8 15.66
 0 -13 -4 38.24 12.7
 0 -13 -5 140.53 17.64
 0 -13 -5 138.47 15.76
 0 -13 5 138.96 12.65
 0 -13 -5 139.37 17.43
 0 -13 -6 401.54 28.02
 0 -13 -6 425.87 26.6
 0 -13 -7 19.29 16.19
 0 -13 -7 12.04 14.26
 0 -13 -8 27.91 18.19
 0 -13 -9 49.28 17.6
 0 -13 -9 65.55 17.45
 0 -13 -10 69.89 20.58
 0 -13 -10 51.88 17.53
 0 -13 -11 243.08 26.73
 0 -13 -11 270.07 23.43
 0 -13 -12 56.44 18.6
 0 -13 -13 32.97 21.78
 0 -13 -13 11.31 19.94
 0 -12 0 1043.78 52.53
 0 -12 0 1072.68 51.85
 0 -12 0 1103.28 53.42
 0 -12 0 1039.62 53.25
 0 -12 1 49.35 10.61
 0 -12 -1 25.09 11.26
 0 -12 1 36.24 11.16
 0 -12 1 34.08 8.72
 0 -12 -1 19.98 11.86
 0 -12 1 27.71 7.09
 0 -12 -1 35.53 8.95
 0 -12 2 65.54 10.31
 0 -12 -2 69.28 12.58
 0 -12 2 47.65 10.31
 0 -12 -2 58.45 12.87
 0 -12 2 43 8.53
 0 -12 -2 54.6 10.32
 0 -12 3 497.47 25.51
 0 -12 -3 505.89 27.6
 0 -12 3 530.02 26.66
 0 -12 -3 501.89 29.04
 0 -12 3 474.43 26.98
 0 -12 -3 474.06 28.89
 0 -12 -4 218.05 18.59
 0 -12 -4 218.76 16.17
 0 -12 4 189.09 14.2
 0 -12 4 197.89 13.38
 0 -12 -4 177.78 17.94
 0 -12 -5 287.66 20.13
 0 -12 5 295.06 16.49
 0 -12 -5 261.37 21.95
 0 -12 -5 305.41 21.9
 0 -12 5 274.31 17.11
 0 -12 -6 95.74 16.95
 0 -12 -6 83.45 15.68
 0 -12 6 80.49 9.77
 0 -12 -6 94.52 14.2
 0 -12 -8 500.23 32.49
 0 -12 -8 545.63 31.75
 0 -12 -9 184.04 21.06
 0 -12 -9 167.2 19.21
 0 -12 -10 92.58 20.39
 0 -12 -10 76.86 16.86
 0 -12 -11 25.49 16.85
 0 -12 -12 1.08 17.7
 0 -12 -13 24.34 20.01
 0 -12 -13 31.51 19.58
 0 -12 -14 96.09 23.14
 0 -12 -14 16.42 19.41
 0 -12 -15 13.81 21.48
 0 -11 1 193.02 13.67
 0 -11 1 202.8 12.34
 0 -11 -1 203.82 13.52
 0 -11 1 205.17 14.7
 0 -11 -1 246.23 15.89
 0 -11 1 192.82 14.58
 0 -11 -1 185.17 15.59
 0 -11 2 435.01 24.45
 0 -11 2 477.63 23.67
 0 -11 -2 496.68 25.58
 0 -11 -2 513.13 27
 0 -11 2 474.41 25.38
 0 -11 2 462.59 25.42
 0 -11 -2 464.41 26.64
 0 -11 3 507.23 25.43
 0 -11 -3 486.93 27.3
 0 -11 3 515.71 26.42
 0 -11 -3 508.13 28.65
 0 -11 -3 478.23 28.26
 0 -11 3 503.68 26.51
 0 -11 -4 68.4 12.93
 0 -11 4 51.16 8.29
 0 -11 -4 50.42 12.8
 0 -11 4 64.9 6.55
 0 -11 4 61.76 9.13
 0 -11 -4 62.09 10.99
 0 -11 -5 75.67 13.36
 0 -11 5 52.77 7.54
 0 -11 5 61.16 8.71
 0 -11 -5 39.68 13.5
 0 -11 -5 52.95 12.14
 0 -11 -6 193.62 17.25
 0 -11 -6 186.61 16.41
 0 -11 6 197.28 12.56
 0 -11 -6 170.63 17.3
 0 -11 -7 279.26 21.26
 0 -11 -7 315.92 22.13
 0 -11 7 302.41 17
 0 -11 -7 329.74 22.85
 0 -11 -8 149.35 17.33
 0 -11 -8 143.22 17.38
 0 -11 -9 50.43 14.48
 0 -11 -9 25.02 16.37
 0 -11 -10 213.05 20.42
 0 -11 -11 294.6 23.76
 0 -11 -12 3.16 17.67
 0 -11 -12 2.05 18.58
 0 -11 -13 21.12 19.28
 0 -11 -13 15.9 19.65
 0 -11 -14 178.79 23.57
 0 -11 -14 240.42 24.75
 0 -11 -16 35.03 20.53
 0 -11 -16 80.23 21.63
 0 -10 0 285.22 15.99
 0 -10 0 279.77 17.56
 0 -10 0 294.25 17.31
 0 -10 1 279.31 15.12
 0 -10 -1 272.81 16.17
 0 -10 -1 292.26 17.6
 0 -10 1 289.02 16.71
 0 -10 -1 267.39 17.38
 0 -10 1 260.68 16.9
 0 -10 -2 41.29 10.33
 0 -10 2 21.06 7.58
 0 -10 2 20.91 8
 0 -10 2 31.05 6.47
 0 -10 -2 36.33 9.52
 0 -10 -2 25.23 8.07
 0 -10 2 26.25 5.14
 0 -10 3 152.69 9.92
 0 -10 -3 146.82 12.42
 0 -10 -3 131.6 13.21
 0 -10 3 151.51 10.79
 0 -10 -3 159.68 13.63
 0 -10 3 168.51 11.27
 0 -10 4 1322.73 63.22
 0 -10 -4 1298.65 65.2
 0 -10 4 1342.76 63.93
 0 -10 -4 1418.01 66.18
 0 -10 -4 1304.44 65.63
 0 -10 4 1332.83 64.06
 0 -10 -5 199.07 17.05
 0 -10 -5 204.47 15.72
 0 -10 -5 237.82 17.57
 0 -10 5 215.34 12.44
 0 -10 5 216.1 13.33
 0 -10 -6 100.14 14.05
 0 -10 6 103.02 8.59
 0 -10 -6 95.33 14.48
 0 -10 -6 100.85 13.07
 0 -10 -7 110.37 14.4
 0 -10 -7 91.67 14.6
 0 -10 7 106.89 8.65
 0 -10 -7 112.09 14.06
 0 -10 8 301.38 15.27
 0 -10 -8 305.88 21.65
 0 -10 8 312.57 16.38
 0 -10 -8 309.22 21.57
 0 -10 9 36.38 4.68
 0 -10 -9 30.76 13.56
 0 -10 10 135.63 8.62
 0 -10 -10 140.38 16.93
 0 -10 -11 179.06 19.66
 0 -10 -11 140.86 18.48
 0 -10 -12 35.74 17.2
 0 -10 -12 14.27 17.39
 0 -10 -13 149.88 22.03
 0 -10 -13 188.14 21.55
 0 -10 -14 47.82 20.36
 0 -10 -14 67.33 19.26
 0 -10 -15 1.07 19.37
 0 -10 -16 138.17 21.59
 0 -10 -16 77.1 22.25
 0 -10 -17 123.24 22.08
 0 -10 -17 74.15 23.37
 0 -9 0 2.41 7.67
 0 -9 0 2.29 7.5
 0 -9 1 489.76 25.47
 0 -9 -1 516.58 26.26
 0 -9 -1 544.83 27.1
 0 -9 1 531.78 26.51
 0 -9 -1 514.94 26.82
 0 -9 1 498.04 26.44
 0 -9 2 643.86 31.97
 0 -9 -2 676.61 32.92
 0 -9 2 643.41 31.5
 0 -9 -2 632.99 33.41
 0 -9 2 662.92 32.52
 0 -9 2 656.16 32.52
 0 -9 -2 640.16 33.35
 0 -9 3 749.47 35.48
 0 -9 -3 719.88 36.93
 0 -9 -3 749.05 37.61
 0 -9 3 709.8 35.94
 0 -9 -3 723.63 37.59
 0 -9 3 730.08 36.1
 0 -9 -4 111.04 12.28
 0 -9 4 131.15 8.02
 0 -9 -4 131.6 11.58
 0 -9 4 132.72 8.99
 0 -9 -4 128.91 12.59
 0 -9 4 128.57 9.41
 0 -9 -5 7.12 9.4
 0 -9 -5 11.18 2.48
 0 -9 5 6.73 6
 0 -9 -5 8.95 10.74
 0 -9 -5 13.54 10.42
 0 -9 5 13.37 5.15
 0 -9 5 9.42 1.99
 0 -9 6 163.86 8.12
 0 -9 -6 167.22 14.08
 0 -9 -6 147.89 8.39
 0 -9 6 140.68 9.08
 0 -9 -6 179.59 14.69
 0 -9 -6 162.06 14.97
 0 -9 6 157.73 10.12
 0 -9 7 584.68 27.62
 0 -9 -7 527.44 31.7
 0 -9 -7 579.05 27.7
 0 -9 7 587.57 28.39
 0 -9 -7 568.38 31.96
 0 -9 -7 553.01 31.91
 0 -9 7 557.71 28.34
 0 -9 8 26.7 5.66
 0 -9 8 30.84 6.38
 0 -9 -8 24.39 4.36
 0 -9 -8 42.7 12.15
 0 -9 8 39.22 4.25
 0 -9 9 75.32 6.77
 0 -9 9 96.6 8.56
 0 -9 -9 98.72 6.45
 0 -9 9 75.33 6.27
 0 -9 10 839.28 40.02
 0 -9 -10 801.7 38.79
 0 -9 -10 685.01 43.02
 0 -9 -10 842.69 43.53
 0 -9 10 813.93 39.01
 0 -9 11 119.52 10.91
 0 -9 -11 128.65 8.38
 0 -9 -11 93.32 17.23
 0 -9 -11 149.17 17.93
 0 -9 11 105.03 8.45
 0 -9 12 56.68 9.91
 0 -9 -12 49.88 6.72
 0 -9 -12 41.27 16.06
 0 -9 -12 50.52 16.73
 0 -9 12 59.48 7.14
 0 -9 13 68.46 11.61
 0 -9 -13 42.83 18.39
 0 -9 -13 74.35 7.79
 0 -9 13 74.84 8.25
 0 -9 14 69.4 12.17
 0 -9 -14 59.88 20.3
 0 -9 -14 62.31 7.94
 0 -9 -14 83.46 18
 0 -9 14 60.81 8.47
 0 -9 15 28.83 11.83
 0 -9 -15 12.18 17.84
 0 -9 15 0.83 8.11
 0 -9 -15 29.07 7.51
 0 -9 -15 17.49 20.52
 0 -9 -16 26.97 18.04
 0 -9 16 1.79 8.7
 0 -9 -16 10.92 7.96
 0 -9 -17 109.88 21.26
 0 -9 17 88.61 10.91
 0 -9 -18 72.15 21.86
 0 -8 0 472.97 23
 0 -8 0 449.76 23.67
 0 -8 0 434.41 23.55
 0 -8 1 613.94 29.62
 0 -8 -1 627.63 30.23
 0 -8 1 598.35 30.31
 0 -8 -1 597.66 30.67
 0 -8 -1 584.94 30.76
 0 -8 1 607.88 30.39
 0 -8 2 222.57 11.37
 0 -8 -2 197.25 12.87
 0 -8 2 235.92 12.64
 0 -8 -2 206.32 13.99
 0 -8 -2 210.99 13.9
 0 -8 2 200.22 12.5
 0 -8 -3 239.91 14.5
 0 -8 3 234.4 12.75
 0 -8 -3 254.14 15.3
 0 -8 3 235.32 13.42
 0 -8 -3 254.85 15.06
 0 -8 3 242.13 13.59
 0 -8 4 1597.76 77.83
 0 -8 4 1712.54 77.67
 0 -8 -4 1678.98 79.85
 0 -8 -4 1569.16 77.74
 0 -8 4 1724.6 77.82
 0 -8 4 1625.29 77.9
 0 -8 4 1676.19 78.17
 0 -8 -4 1643.45 80.06
 0 -8 4 1744.66 78.56
 0 -8 -4 1696.06 80.05
 0 -8 4 1649.98 78.7
 0 -8 5 335.38 15.26
 0 -8 -5 314.48 15.38
 0 -8 -5 290.74 18.63
 0 -8 5 306.93 15.93
 0 -8 5 315.23 15.68
 0 -8 -5 294.9 18.84
 0 -8 5 312.55 16.05
 0 -8 5 281.45 16.42
 0 -8 -5 316.7 19.21
 0 -8 6 152.92 7.86
 0 -8 -6 146.45 7.96
 0 -8 -6 139.56 12.67
 0 -8 6 138.61 8.94
 0 -8 6 151.74 8.78
 0 -8 -6 148.57 13.15
 0 -8 -6 144.8 13.6
 0 -8 6 142.16 9.17
 0 -8 7 133.73 7.91
 0 -8 7 154.85 9.25
 0 -8 -7 126.24 13.58
 0 -8 7 148.42 8.94
 0 -8 -7 158.48 13.65
 0 -8 8 119.03 7.04
 0 -8 8 104.08 7.44
 0 -8 -8 98.79 12.69
 0 -8 9 114.92 7.61
 0 -8 9 117.23 7.56
 0 -8 -9 114.55 13.65
 0 -8 10 416.53 20.95
 0 -8 -10 437.5 26.21
 0 -8 10 406 20.27
 0 -8 -10 409.02 25.92
 0 -8 11 4.9 5.29
 0 -8 -11 5.21 13.93
 0 -8 -12 161.13 18.86
 0 -8 12 175.01 11.31
 0 -8 -12 204.56 19.4
 0 -8 -13 244.42 22.25
 0 -8 -13 259.96 21.2
 0 -8 13 237.2 14.63
 0 -8 -14 136.08 18.62
 0 -8 14 116.55 10.36
 0 -8 14 102.55 13.33
 0 -8 -15 31.56 17.18
 0 -8 15 32.26 8.72
 0 -8 15 16.33 12.24
 0 -8 -16 61.79 18.51
 0 -8 16 56.62 10.04
 0 -8 16 73.82 14.08
 0 -8 -17 16.01 8.58
 0 -8 -17 12 19.27
 0 -8 17 33.55 9.91
 0 -8 17 28.39 13.75
 0 -8 -18 64.24 9.69
 0 -8 -18 59.25 22.52
 0 -8 -18 44.37 19.6
 0 -8 18 65.73 11.07
 0 -8 18 60.16 15.7
 0 -8 -19 11.29 9.12
 0 -8 19 10.32 15.71
 0 -8 -19 37.93 19.65
 0 -8 19 38.39 10.9
 0 -8 20 27.28 11.89
 0 -7 0 1.36 4.08
 0 -7 0 1.14 5.08
 0 -7 -1 616.42 30.11
 0 -7 1 593.39 29.58
 0 -7 -1 596.18 30.45
 0 -7 1 594.85 30.1
 0 -7 -1 649.15 30.62
 0 -7 1 631.65 30.18
 0 -7 2 1105.7 54.6
 0 -7 -2 1186.59 55.6
 0 -7 -2 1170.71 55.91
 0 -7 2 1204.48 55.19
 0 -7 -2 1118.58 55.71
 0 -7 2 1180.97 55.2
 0 -7 3 17.38 1.54
 0 -7 -3 18.49 6.31
 0 -7 -3 18.7 1.94
 0 -7 3 19.52 2.28
 0 -7 3 18.28 2.43
 0 -7 3 21.48 5.03
 0 -7 3 11.89 3.6
 0 -7 3 12.44 4.25
 0 -7 -3 10.69 7.49
 0 -7 3 15.44 2.44
 0 -7 4 201.05 11.09
 0 -7 4 218.43 11.01
 0 -7 -4 228.53 10.7
 0 -7 -4 205.11 13.4
 0 -7 4 212.75 10.58
 0 -7 4 222 11.11
 0 -7 4 225.91 11.54
 0 -7 -4 214.59 14.17
 0 -7 4 208.96 11.84
 0 -7 -4 226.75 13.89
 0 -7 -5 40.72 8.35
 0 -7 5 37.63 5.13
 0 -7 -5 64.97 8.62
 0 -7 5 49.21 4.34
 0 -7 -5 50.22 8.5
 0 -7 5 49.47 3.42
 0 -7 -6 266.81 16.46
 0 -7 -6 255.98 16.94
 0 -7 6 267.27 12.79
 0 -7 -6 212.07 16.18
 0 -7 6 241.29 13.45
 0 -7 6 267.31 12.96
 0 -7 7 1531.71 72.74
 0 -7 7 1464.98 72.76
 0 -7 7 1595.15 72.51
 0 -7 -7 1571.36 75.14
 0 -7 8 74.47 5.56
 0 -7 8 69.09 5.61
 0 -7 -8 70.27 10.8
 0 -7 9 49.82 4.79
 0 -7 -9 44.88 11.55
 0 -7 9 46.63 5.35
 0 -7 -9 53.73 11.56
 0 -7 10 934.61 43.56
 0 -7 -10 964.29 46.56
 0 -7 10 878.15 42.74
 0 -7 -10 872.78 46.85
 0 -7 -11 56.36 13.7
 0 -7 11 69.68 6.78
 0 -7 -11 79.26 14.49
 0 -7 -12 28.44 14.01
 0 -7 12 26.98 6.67
 0 -7 -12 13.29 13.99
 0 -7 -13 42.21 14.99
 0 -7 13 66.59 8.2
 0 -7 -14 57.96 16.53
 0 -7 14 34.72 8.09
 0 -7 -15 71.94 17.79
 0 -7 15 94.04 10.29
 0 -7 -15 81.82 19.73
 0 -7 -16 267.26 22.89
 0 -7 16 228.21 15.81
 0 -7 -16 210.71 24.13
 0 -7 17 22.86 10.12
 0 -7 17 30.31 13.73
 0 -7 18 11.63 10.71
 0 -7 -18 16.04 17.38
 0 -7 18 12.63 15.05
 0 -7 -18 41.58 20.91
 0 -7 19 1.23 11.33
 0 -7 19 18.78 15.14
 0 -7 -19 4.74 8.95
 0 -7 -20 39.46 10.27
 0 -6 0 673.89 32.44
 0 -6 0 673.37 32.79
 0 -6 0 666.39 32.75
 0 -6 -1 812.92 38.77
 0 -6 1 802.86 38.28
 0 -6 1 836.01 38.24
 0 -6 -1 797.35 39.03
 0 -6 1 787.5 38.67
 0 -6 -1 805.64 38.95
 0 -6 1 757.22 38.65
 0 -6 2 1.5 3.42
 0 -6 -2 1.17 5.21
 0 -6 2 0.99 4.11
 0 -6 2 0.44 0.77
 0 -6 -2 0.66 1.04
 0 -6 -2 0.77 0.66
 0 -6 2 1.49 2.59
 0 -6 -3 20.62 5.7
 0 -6 3 14.06 1.55
 0 -6 3 15.46 2.94
 0 -6 3 9.84 3.98
 0 -6 -3 22.83 5.79
 0 -6 -3 10.23 5.86
 0 -6 3 11.93 3.67
 0 -6 3 15.68 2.53
 0 -6 4 2846.82 135.42
 0 -6 4 2937.75 135.49
 0 -6 -4 3045.02 137.02
 0 -6 4 2898.97 135.72
 0 -6 -4 2885.27 136.85
 0 -6 4 2831.94 135.84
 0 -6 -4 2929.34 136.91
 0 -6 5 218.09 11.09
 0 -6 -5 231.34 13.88
 0 -6 -5 231.3 13.73
 0 -6 5 232.48 11.16
 0 -6 -5 204.29 13.66
 0 -6 5 201.87 11.61
 0 -6 5 230.22 11.08
 0 -6 6 30.41 3.33
 0 -6 6 36.88 3.35
 0 -6 6 30.3 4.12
 0 -6 7 381.25 19.6
 0 -6 7 427.4 19.44
 0 -6 7 383.37 19.53
 0 -6 8 16.12 3.98
 0 -6 8 19.33 3.83
 0 -6 -8 18.9 9.17
 0 -6 8 13.47 3.88
 0 -6 9 243.01 13.01
 0 -6 -9 238.08 12.37
 0 -6 -9 253.52 16.81
 0 -6 9 240.03 12.3
 0 -6 10 699.83 31.26
 0 -6 -10 636.75 34.21
 0 -6 -10 593.11 30.58
 0 -6 -10 680.58 34.02
 0 -6 10 620.01 30.2
 0 -6 11 41.63 4.3
 0 -6 -11 28.21 5.79
 0 -6 11 49.12 6.19
 0 -6 -11 33.43 12.09
 0 -6 -12 120.59 9.29
 0 -6 12 136.96 9.85
 0 -6 -12 154.33 15.39
 0 -6 -13 448.25 24.55
 0 -6 -13 515.66 29.27
 0 -6 13 506.35 25.19
 0 -6 -14 174.63 17.67
 0 -6 14 168.58 12.3
 0 -6 -14 144.37 19.11
 0 -6 -15 22.01 14.81
 0 -6 15 24.7 8.86
 0 -6 -15 25.07 18.46
 0 -6 -16 22.73 15.98
 0 -6 16 23.8 9.73
 0 -6 -16 25.51 17.61
 0 -6 -17 85.07 17.72
 0 -6 17 90.82 12.01
 0 -6 -17 100.76 21.21
 0 -6 18 127.81 13.63
 0 -6 -18 128.37 22.75
 0 -6 -18 114.98 18.73
 0 -6 18 135.56 17.03
 0 -6 19 57 12.62
 0 -6 -19 63.58 21.42
 0 -6 -19 71.77 17.82
 0 -6 -19 46.67 21.03
 0 -6 19 71.74 16.15
 0 -6 -20 5.72 9.31
 0 -6 20 16.3 12.22
 0 -6 20 6.63 16.18
 0 -5 0 2.72 2.19
 0 -5 0 2.91 2.79
 0 -5 0 9.77 3.78
 0 -5 0 4.36 3.05
 0 -5 1 1434.61 66.47
 0 -5 -1 1367.41 66.86
 0 -5 1 1431.01 66.69
 0 -5 1 1433.32 66.49
 0 -5 1 1469.77 66.69
 0 -5 1 1354.65 66.74
 0 -5 -1 1393.14 67.01
 0 -5 1 1398.41 66.73
 0 -5 -1 1372.61 66.95
 0 -5 2 545.2 27.03
 0 -5 2 564.03 26.36
 0 -5 2 559.26 26.2
 0 -5 2 548.34 26.5
 0 -5 -2 554.4 27.4
 0 -5 2 557.33 26.91
 0 -5 2 602.59 26.92
 0 -5 2 557.89 26.89
 0 -5 -2 570.44 27.53
 0 -5 -2 520.82 27.36
 0 -5 2 532.91 26.92
 0 -5 3 1198.41 55.99
 0 -5 3 1183.77 55.81
 0 -5 3 1219.15 56.37
 0 -5 3 1205.61 56.43
 0 -5 3 1203.88 56.16
 0 -5 -3 1165.16 57.02
 0 -5 3 1151.13 56.25
 0 -5 -3 1201.6 56.96
 0 -5 3 1184.67 55.9
 0 -5 -4 45.63 6.1
 0 -5 4 36.09 3.81
 0 -5 4 50.13 4.07
 0 -5 4 38.49 2.85
 0 -5 -4 45.73 6.25
 0 -5 4 41.03 3.29
 0 -5 4 49.95 3.1
 0 -5 5 223.13 11.55
 0 -5 -5 238.53 12.48
 0 -5 5 219.44 11.82
 0 -5 5 249.18 11.53
 0 -5 5 233.76 12.15
 0 -5 6 1132.51 55.23
 0 -5 -6 1197.33 54.9
 0 -5 6 1220.27 55.15
 0 -5 6 1120.14 55.19
 0 -5 -6 1112 55.98
 0 -5 -7 1278.01 61.67
 0 -5 7 1286.05 60.78
 0 -5 7 1256 60.57
 0 -5 -7 1233.23 60.5
 0 -5 -7 1285.9 62.26
 0 -5 7 1382.76 60.69
 0 -5 -7 1286.48 62.28
 0 -5 8 60.63 5.07
 0 -5 8 51.53 4.5
 0 -5 -8 48.82 4.83
 0 -5 8 62.98 5.21
 0 -5 -8 63.98 9.09
 0 -5 -8 53.39 7.69
 0 -5 9 261.7 13.21
 0 -5 -9 274 16.1
 0 -5 -9 257.78 15.6
 0 -5 -10 852.79 42.22
 0 -5 10 870.23 40.29
 0 -5 -10 782.07 40.06
 0 -5 -11 80.36 11
 0 -5 11 64.7 7.01
 0 -5 -11 63.93 7.23
 0 -5 -12 16.43 12.18
 0 -5 -12 10.05 10.99
 0 -5 12 20.14 6.39
 0 -5 -12 22.28 7.08
 0 -5 -13 23 13.98
 0 -5 -13 14.7 12.71
 0 -5 13 6.08 7.03
 0 -5 -13 7.79 7.65
 0 -5 -14 46.11 15.96
 0 -5 -14 50.72 13.45
 0 -5 14 48.35 8.69
 0 -5 -14 50.12 9.24
 0 -5 -15 79.26 16.61
 0 -5 -15 59.77 14.46
 0 -5 15 75.43 10.07
 0 -5 -15 67.39 10.61
 0 -5 -16 32.81 18.21
 0 -5 16 36.14 10.09
 0 -5 -16 46.66 14.83
 0 -5 -17 146.55 21.39
 0 -5 -17 151.03 17.51
 0 -5 17 122.86 13.07
 0 -5 -18 142.14 21.29
 0 -5 -18 135.09 18.05
 0 -5 18 112.94 13.55
 0 -5 -18 118.57 21.5
 0 -5 19 37.92 12.36
 0 -5 -19 37.83 20.1
 0 -5 -19 36.06 16.27
 0 -5 19 30.99 16.13
 0 -5 -20 12.52 20.6
 0 -5 20 35.61 13.07
 0 -5 20 33.75 16.56
 0 -5 -20 32.24 21.18
 0 -5 21 6.67 13.24
 0 -5 -21 10.74 9.88
 0 -4 0 6756.37 303.4
 0 -4 0 6487.74 303.68
 0 -4 0 6392.44 303.63
 0 -4 0 6302.51 303.78
 0 -4 0 6273.96 303.75
 0 -4 -1 189.15 10.19
 0 -4 1 193.34 9.96
 0 -4 1 185.12 9.78
 0 -4 1 185.57 9.49
 0 -4 -1 181.21 9.99
 0 -4 1 195.57 9.63
 0 -4 1 190.45 9.72
 0 -4 1 200.21 9.84
 0 -4 -1 186.42 10.15
 0 -4 1 195.31 9.75
 0 -4 2 254.92 12.5
 0 -4 2 240.57 11.73
 0 -4 2 242.5 11.91
 0 -4 2 245.87 12.36
 0 -4 2 259.01 12.36
 0 -4 2 263.83 12.62
 0 -4 2 254.31 12.27
 0 -4 -2 244.39 12.89
 0 -4 -2 250.71 12.93
 0 -4 2 246.18 12.33
 0 -4 3 780.87 38.31
 0 -4 3 827.6 38.06
 0 -4 -3 778.52 38.95
 0 -4 3 798.57 38.58
 0 -4 3 813.08 38.04
 0 -4 3 797.36 38.44
 0 -4 3 836.37 38.58
 0 -4 3 810.41 38.18
 0 -4 -3 791 38.98
 0 -4 -3 801.21 38.36
 0 -4 3 819.38 38.7
 0 -4 -4 2411.69 117.14
 0 -4 4 2601.18 116.97
 0 -4 -4 2659.84 116.7
 0 -4 4 2500.64 117.04
 0 -4 4 2350.63 116.84
 0 -4 4 2460.34 116.6
 0 -4 4 2441.88 116.7
 0 -4 -5 190.96 8.83
 0 -4 5 179.59 9.44
 0 -4 -5 163.62 8.8
 0 -4 -5 177.71 10.02
 0 -4 5 183.73 9.55
 0 -4 5 169.53 9.14
 0 -4 5 178.24 9.07
 0 -4 -6 252.42 12.4
 0 -4 -6 231.23 14.08
 0 -4 6 252.6 12.57
 0 -4 -6 247.95 14.41
 0 -4 -6 243.62 13.56
 0 -4 -7 420.89 22.76
 0 -4 7 445.2 21.39
 0 -4 -7 437.94 21.34
 0 -4 -7 426.68 22.46
 0 -4 -8 119.7 10.07
 0 -4 -8 122.04 7.53
 0 -4 -8 106.74 9.21
 0 -4 -9 55.1 8.6
 0 -4 -9 51.64 8.46
 0 -4 -9 52.4 6.03
 0 -4 10 148.56 9.26
 0 -4 -10 158.77 12.32
 0 -4 -10 146.42 12.57
 0 -4 -10 135.48 9.82
 0 -4 11 79.63 7.42
 0 -4 -11 94.37 10.93
 0 -4 -11 88.34 11.86
 0 -4 -11 85.72 8.26
 0 -4 -12 61.92 10.43
 0 -4 12 50.34 7.28
 0 -4 -12 51.58 8.6
 0 -4 -13 190 16.17
 0 -4 13 221.73 13.69
 0 -4 -13 211.22 14.25
 0 -4 -14 316.74 20.52
 0 -4 14 337.53 18.28
 0 -4 -14 289.02 18.68
 0 -4 -15 47.75 16.59
 0 -4 -15 66.68 13.33
 0 -4 15 85.04 10.32
 0 -4 -15 77.64 11.59
 0 -4 -16 48.12 16.94
 0 -4 -16 46 11.89
 0 -4 -16 72.44 13.81
 0 -4 16 57.15 10.37
 0 -4 -17 1.21 11.81
 0 -4 -17 22.93 18.54
 0 -4 -17 2.13 18.11
 0 -4 -18 44.76 20.32
 0 -4 -18 52.67 14.68
 0 -4 -18 70.83 19.49
 0 -4 18 59.68 11.95
 0 -4 19 11.88 11.89
 0 -4 -20 80.68 22.51
 0 -4 20 47.17 13.35
 0 -4 20 80.36 16.85
 0 -4 21 14.6 13.42
 0 -3 0 2.92 2.18
 0 -3 0 1.38 1.22
 0 -3 0 1.62 2
 0 -3 0 1.04 1.89
 0 -3 1 1713.46 79.72
 0 -3 1 1700.62 79.26
 0 -3 1 1682.09 79.47
 0 -3 1 1731.85 79.66
 0 -3 1 1767.38 79.61
 0 -3 -1 1699.66 79.86
 0 -3 1 1686.76 79.63
 0 -3 -1 1636.65 79.79
 0 -3 1 1620.4 79.63
 0 -3 -2 3604.71 169.47
 0 -3 2 3956.83 169.42
 0 -3 -2 3564.61 169.82
 0 -3 2 3621.15 169.31
 0 -3 2 3550.94 169.5
 0 -3 2 3572.24 169.67
 0 -3 2 3539.79 169.34
 0 -3 2 3581.17 169.57
 0 -3 2 3640.12 169.65
 0 -3 -2 3533.88 169.85
 0 -3 2 3610.85 169.42
 0 -3 2 3566.9 169.73
 0 -3 3 305.48 14.5
 0 -3 3 287.78 14.11
 0 -3 -3 285.98 14.26
 0 -3 -3 303 13.85
 0 -3 3 281.18 14.16
 0 -3 3 278.94 14.33
 0 -3 3 282.89 14.04
 0 -3 3 281.16 14.38
 0 -3 3 287.37 13.78
 0 -3 3 292.62 13.88
 0 -3 4 719.61 35.69
 0 -3 -4 766.38 35.08
 0 -3 4 718.89 35.51
 0 -3 4 761.96 35.61
 0 -3 -4 757.36 35.09
 0 -3 4 725.47 35.56
 0 -3 4 744.83 35.21
 0 -3 4 754.82 35.4
 0 -3 -4 691.76 35.58
 0 -3 -5 85.76 5.06
 0 -3 -5 84.28 4.68
 0 -3 5 89.8 5.5
 0 -3 -5 84.9 6.23
 0 -3 5 88.14 5.15
 0 -3 -5 84.49 6.46
 0 -3 -6 1261.45 58.93
 0 -3 -6 1245.33 59.58
 0 -3 6 1220.8 58.83
 0 -3 -6 1272.06 59.65
 0 -3 -7 1144.72 54.88
 0 -3 -7 1173.19 55.69
 0 -3 7 1142.51 54.71
 0 -3 -7 1177.9 55.61
 0 -3 -8 246.46 13.39
 0 -3 -8 239.99 14.24
 0 -3 -8 265.33 14.82
 0 -3 -9 132.47 9.34
 0 -3 -9 141.65 10.87
 0 -3 -9 143 10.55
 0 -3 -10 1563.99 74.94
 0 -3 -10 1594.85 75.46
 0 -3 -10 1537.62 76.04
 0 -3 -11 115.96 12.17
 0 -3 -11 114.05 10.27
 0 -3 11 134.76 9.09
 0 -3 -11 116.42 10.77
 0 -3 11 125.66 7.15
 0 -3 12 16.93 6.19
 0 -3 -12 16.06 9.07
 0 -3 -12 30.22 11.98
 0 -3 -12 14.46 8.34
 0 -3 -13 171.99 13.73
 0 -3 13 169.16 11.95
 0 -3 -13 171.98 13.44
 0 -3 -14 221.07 16.3
 0 -3 14 227.74 14.41
 0 -3 -14 205.28 16.19
 0 -3 -15 173.24 18.72
 0 -3 -15 207.98 15.83
 0 -3 15 205.81 13.99
 0 -3 -15 157.54 15.7
 0 -3 -16 110.59 18.3
 0 -3 -16 106.6 13.73
 0 -3 16 114.96 12.05
 0 -3 -16 110.76 14.3
 0 -3 -17 11.1 17.23
 0 -3 -17 8.51 12.27
 0 -3 17 5.59 10.34
 0 -3 -17 6.17 12.86
 0 -3 -18 61.79 18.72
 0 -3 -18 65.89 13.5
 0 -3 18 61.16 12.31
 0 -3 -18 50.03 14.28
 0 -3 19 22.23 12.24
 0 -3 -20 44.51 19.59
 0 -3 20 72.85 13.39
 0 -3 -21 20.88 19.37
 0 -3 21 0.79 13.24
 0 -2 0 2970.11 135.46
 0 -2 0 2823.51 135.61
 0 -2 0 2849.26 135.55
 0 -2 0 2900.03 135.56
 0 -2 1 1587.49 74.78
 0 -2 1 1530.36 74.92
 0 -2 -1 1553.15 75.04
 0 -2 1 1578.04 74.78
 0 -2 1 1620.17 74.94
 0 -2 1 1589.69 74.96
 0 -2 1 1551.02 75.02
 0 -2 1 1590.44 74.88
 0 -2 -1 1572.45 75.09
 0 -2 1 1662.99 74.79
 0 -2 -1 1658.74 74.81
 0 -2 2 87.26 5.45
 0 -2 -2 100.13 5.32
 0 -2 2 104.44 5.23
 0 -2 -2 107.73 5.01
 0 -2 2 100.01 5.44
 0 -2 2 99.49 4.98
 0 -2 2 105.93 5.07
 0 -2 -3 463.83 20.79
 0 -2 -3 408.11 21.14
 0 -2 3 454.67 21.03
 0 -2 -3 444.57 20.82
 0 -2 3 414.6 20.86
 0 -2 3 427.09 21.21
 0 -2 -4 2721.72 130.11
 0 -2 -4 2918.67 130.14
 0 -2 4 2772.59 130.39
 0 -2 -4 2675.5 130.55
 0 -2 4 2982.1 130.43
 0 -2 -4 2712.96 130.23
 0 -2 4 2689.41 130.19
 0 -2 4 2774.2 130.39
 0 -2 -5 206.96 7.72
 0 -2 -5 207.73 8.32
 0 -2 5 223.05 8.31
 0 -2 5 221.12 8.08
 0 -2 -5 216.5 8.87
 0 -2 -5 225 9.07
 0 -2 5 234.69 8.55
 0 -2 -6 134.72 7.94
 0 -2 6 127.83 7.55
 0 -2 -6 132.4 8.87
 0 -2 -6 130.55 8.27
 0 -2 6 143.83 6.81
 0 -2 -7 359.4 18.53
 0 -2 -7 399.12 19.27
 0 -2 -7 344.44 18.62
 0 -2 -8 791.04 37.93
 0 -2 -8 769.79 38.6
 0 -2 -8 773.31 37.99
 0 -2 -9 585.07 30.19
 0 -2 -9 608.95 30.22
 0 -2 -9 625.75 31.14
 0 -2 10 919.71 43.83
 0 -2 -10 926.91 45.32
 0 -2 -10 914.23 45.19
 0 -2 -10 958.34 46.39
 0 -2 -11 79.43 8.92
 0 -2 -11 78.25 9.15
 0 -2 -11 91.53 11.27
 0 -2 12 679.87 32.89
 0 -2 -12 643.41 33.34
 0 -2 -12 656.64 35.36
 0 -2 -12 626.89 33.72
 0 -2 -13 408.55 22.94
 0 -2 13 452.31 22.61
 0 -2 -13 375.19 23.52
 0 -2 -14 193.33 14.15
 0 -2 14 170.03 12.65
 0 -2 -14 182.87 15.02
 0 -2 -15 21.18 9.86
 0 -2 15 14.1 9.02
 0 -2 -15 7.24 11.29
 0 -2 -16 132.77 16.38
 0 -2 -16 93.32 12.39
 0 -2 16 100.44 11.58
 0 -2 -16 97.22 14.66
 0 -2 -17 115.21 17.35
 0 -2 -17 151.6 13.72
 0 -2 17 140.61 13.76
 0 -2 -17 115.46 16.2
 0 -2 -18 30.66 15.49
 0 -2 18 21.2 11.74
 0 -2 -18 23.93 16.19
 0 -2 -19 148.7 18.8
 0 -2 19 161.88 16.07
 0 -2 -19 163.39 21.42
 0 -2 -20 109.39 18.14
 0 -2 20 104.7 15.19
 0 -2 -20 103.75 20.7
 0 -2 21 34.07 16.97
 0 -2 -21 45.61 19.26
 0 -2 21 27.61 14.46
 0 -1 -2 1812.89 80.4
 0 -1 -2 1643.17 80.34
 0 -1 2 1718.37 80.49
 0 -1 3 9030.44 403.5
 0 -1 -3 8796.08 403.59
 0 -1 -3 8348.88 403.26
 0 -1 -3 8390.97 403.4
 0 -1 3 9018.89 403.43
 0 -1 3 8551.43 403.35
 0 -1 4 589.43 29.59
 0 -1 4 634.53 29.88
 0 -1 -4 626.96 30.07
 0 -1 -4 637.3 29.53
 0 -1 -4 665.76 29.87
 0 -1 -4 595.62 29.84
 0 -1 4 623.83 29.38
 0 -1 4 615.75 29.36
 0 -1 4 674.25 29.72
 0 -1 5 1566.14 71.43
 0 -1 -5 1570.47 71.74
 0 -1 5 1561.29 71.18
 0 -1 -5 1424.34 71.44
 0 -1 5 1531.06 70.87
 0 -1 -5 1454.37 71.39
 0 -1 5 1470.23 71.08
 0 -1 -6 7167.95 337.63
 0 -1 6 7567.82 336.92
 0 -1 -6 7071.81 337.32
 0 -1 6 7286.8 336.64
 0 -1 -6 7123.51 337.19
 0 -1 6 6895.45 336.83
 0 -1 -7 907.59 43.74
 0 -1 7 898.91 42.91
 0 -1 -7 898.59 43.42
 0 -1 -7 913.75 42.92
 0 -1 -7 921.51 44.13
 0 -1 -8 506.37 27.49
 0 -1 8 558.25 26.37
 0 -1 -8 550.17 26.43
 0 -1 -8 557.15 27.09
 0 -1 -8 570.3 28.15
 0 -1 -9 156.58 10.2
 0 -1 9 131.74 7.47
 0 -1 -9 131.5 7.67
 0 -1 -9 142.28 8.99
 0 -1 -9 135.05 10.71
 0 -1 -10 131.07 7.85
 0 -1 -10 144.76 9.5
 0 -1 -10 145.83 10.67
 0 -1 -10 140 12.24
 0 -1 -11 1034.6 50.74
 0 -1 -11 1038.69 48.8
 0 -1 -11 1013.95 49.75
 0 -1 -11 989.99 51.43
 0 -1 -12 10.75 10.66
 0 -1 -12 19.32 6.9
 0 -1 12 15.98 6.1
 0 -1 -12 13.67 8.91
 0 -1 -13 191.72 17.25
 0 -1 -13 187.84 13.18
 0 -1 13 227.63 13.54
 0 -1 -13 204.33 15.44
 0 -1 -14 462.05 24.28
 0 -1 14 467.52 24.55
 0 -1 -14 416.21 26.19
 0 -1 -15 175.86 16.54
 0 -1 -15 160.78 12.49
 0 -1 15 176.14 13.21
 0 -1 -15 130.34 15.72
 0 -1 -16 54.84 14.69
 0 -1 -16 67.98 9.79
 0 -1 16 56.32 10.51
 0 -1 -16 40.97 13.15
 0 -1 -17 39.91 14.64
 0 -1 17 52.67 11.91
 0 -1 -17 59.44 15.54
 0 -1 -18 64.46 17.25
 0 -1 18 71.74 12.69
 0 -1 -18 77.74 16.54
 0 -1 -19 24.9 17.2
 0 -1 19 29.67 12.66
 0 -1 -19 26 17.11
 0 -1 -20 69.89 18.38
 0 -1 -20 103.78 18.87
 0 -1 20 82.44 14.8
 0 -1 21 7.13 17.59
 0 -1 21 6.58 13.65
 0 0 2 2.61 0.73
 0 0 2 1.12 0.67
 0 0 3 5965.79 253.68
 0 0 -3 5425.18 253.94
 0 0 -3 5138.42 253.99
 0 0 3 5323.39 253.68
 0 0 -3 5352.35 253.72
 0 0 -3 5549.67 253.64
 0 0 3 5088.35 253.66
 0 0 4 78.27 3.87
 0 0 -4 69.21 4.61
 0 0 4 71.21 4.35
 0 0 -4 70.78 4.86
 0 0 -4 71.63 3.82
 0 0 4 69.35 3.91
 0 0 -4 73.56 4.06
 0 0 4 71.11 3.83
 0 0 5 745.02 35.35
 0 0 5 752.42 35.25
 0 0 -5 799.22 35.93
 0 0 5 783.06 35.65
 0 0 -5 719.19 36.01
 0 0 -5 753.16 35.44
 0 0 5 736.97 35.29
 0 0 -5 753.02 35.25
 0 0 5 718.14 35.25
 0 0 6 1816.9 84.5
 0 0 -6 1729.53 85.29
 0 0 6 1781.27 84.79
 0 0 -6 1837.98 85.17
 0 0 -6 1806.81 84.39
 0 0 -6 1791.8 84.61
 0 0 6 1807.93 84.44
 0 0 6 1791.32 84.39
 0 0 7 6.25 2.56
 0 0 7 2.52 1.92
 0 0 -7 0.93 3.1
 0 0 -7 3.36 2.21
 0 0 -7 4.19 5.54
 0 0 -8 3269.18 155.24
 0 0 8 3192.89 153.99
 0 0 -8 3280.16 154.23
 0 0 8 3362.49 153.94
 0 0 -8 3256.4 155.02
 0 0 8 3308.74 153.88
 0 0 -9 2469.91 122.46
 0 0 9 2653.3 121.12
 0 0 -9 2551.65 121.55
 0 0 9 2618.84 121.18
 0 0 -9 2380.75 122.69
 0 0 -10 299.73 17.05
 0 0 10 288.62 14.32
 0 0 10 303.39 14.54
 0 0 -10 273.45 15.25
 0 0 -10 259.18 17.84
 0 0 -11 103.88 7.89
 0 0 -11 103.12 10.85
 0 0 -11 119.4 11.83
 0 0 -12 539.9 27.27
 0 0 -12 543.74 29.49
 0 0 -12 556.53 30.09
 0 0 13 87.68 8.99
 0 0 -13 89.4 8.21
 0 0 -13 58.53 14.37
 0 0 -13 94.83 12.46
 0 0 -14 790.48 37.26
 0 0 14 734.9 38.15
 0 0 -14 698.8 39.98
 0 0 -15 42.26 12.67
 0 0 -15 46.62 7.8
 0 0 15 54.49 9.42
 0 0 -15 55.77 14.03
 0 0 -16 5.85 7.43
 0 0 -16 4.98 14.32
 0 0 -17 221.69 21.51
 0 0 -17 256.33 20.46
 0 0 17 264.67 18.16
 0 0 -18 26.66 16.38
 0 0 -18 18.73 19.47
 0 0 18 33.14 11.81
 0 0 -18 45.53 15.23
 0 0 -19 35.09 19.92
 0 0 -19 2.64 15.56
 0 0 -20 4.28 20.43
 0 0 -20 1.81 16.28
 0 0 20 17.31 13.9
 0 0 -21 14.78 19.53
 0 0 -21 6.51 20.81
 0 1 2 1597.58 74.77
 0 1 3 7977.12 369.61
 0 1 -3 8119.7 369.92
 0 1 -3 8091.95 369.74
 0 1 3 7633.17 369.65
 0 1 3 7791.03 369.67
 0 1 -3 7967.51 369.68
 0 1 -4 702.51 32.22
 0 1 4 709.25 32.19
 0 1 -4 676.76 32.59
 0 1 -4 642.94 31.99
 0 1 -4 691.23 31.89
 0 1 4 664.97 32.16
 0 1 4 665.53 32.15
 0 1 -4 685.57 32.3
 0 1 -5 1628.27 71.04
 0 1 5 1573.89 71.03
 0 1 -5 1496.58 71.46
 0 1 -5 1511.43 70.78
 0 1 -5 1432.69 70.7
 0 1 5 1500.56 70.93
 0 1 5 1498.64 70.93
 0 1 6 6535.85 309.58
 0 1 -6 6474.07 309.38
 0 1 6 6732.96 309.58
 0 1 -6 6709.13 309.67
 0 1 -6 6595.32 310.22
 0 1 6 6773.82 309.71
 0 1 7 936.98 44.47
 0 1 7 965.47 44.47
 0 1 -7 929.95 44.3
 0 1 7 922.53 44.2
 0 1 -7 953.92 45.47
 0 1 -8 540.98 26.34
 0 1 8 568.93 26.49
 0 1 8 534.55 26.15
 0 1 -8 589.65 28
 0 1 -9 120.8 6.81
 0 1 9 111.36 6.25
 0 1 -9 124.03 10.07
 0 1 -10 125.52 7.87
 0 1 10 137.49 7.14
 0 1 -10 131.9 11.44
 0 1 -11 833.26 38.72
 0 1 11 790.95 38.26
 0 1 -11 812.66 41.15
 0 1 -12 35.66 10.47
 0 1 -12 21.55 4.86
 0 1 -13 308.99 19.52
 0 1 -13 273.47 14.83
 0 1 -14 402.64 25.28
 0 1 -14 412.49 20.77
 0 1 -15 147.05 16.88
 0 1 -15 157.44 14.61
 0 1 -16 54.74 15.95
 0 1 -16 68.62 16.58
 0 1 -16 89.67 13.77
 0 1 -17 56.13 16.26
 0 1 -17 43.87 19.22
 0 1 -17 70.7 13.78
 0 1 -18 70.04 17.75
 0 1 -18 90.31 20.12
 0 1 -18 58.37 14.38
 0 1 -19 27.7 17.96
 0 1 -19 6.2 19.46
 0 1 -19 48.51 15.01
 0 1 -20 99.4 21.17
 0 1 -20 101.54 22.97
 0 1 -21 19.29 20.53
 0 1 -21 15.2 22.08
 0 2 0 1875.35 87.73
 0 2 -1 1598.67 74.64
 0 2 -1 1592.01 74.64
 0 2 1 1615.62 74.65
 0 2 -1 1624.06 74.82
 0 2 -1 1530.11 74.71
 0 2 1 1617.19 74.79
 0 2 -1 1597.97 74.64
 0 2 -2 108.96 5.64
 0 2 2 118.94 5.62
 0 2 2 118.25 5.45
 0 2 2 113.44 5.46
 0 2 -2 109.56 5.34
 0 2 -2 110.63 5.53
 0 2 -2 105.09 5.99
 0 2 2 98.51 5.42
 0 2 3 218.81 10.49
 0 2 -3 201.98 10.56
 0 2 3 204.1 10.23
 0 2 3 225.02 10.29
 0 2 3 215.44 10.18
 0 2 -3 209.8 10.72
 0 2 -3 193.01 10.66
 0 2 -4 2786.53 129.6
 0 2 4 2689.65 129.5
 0 2 -4 2743.5 129.66
 0 2 4 2765.46 129.35
 0 2 4 2847.53 129.28
 0 2 4 2788.16 129.49
 0 2 -4 2812.06 129.69
 0 2 4 2635.49 129.43
 0 2 -5 181.13 9.45
 0 2 -5 187.96 9.96
 0 2 5 170.42 9.33
 0 2 -5 174.53 8.72
 0 2 -5 175.66 10.04
 0 2 5 189.6 9.02
 0 2 5 169.91 9.17
 0 2 -5 185.43 9.57
 0 2 5 165.48 9.15
 0 2 -6 80.12 5.2
 0 2 6 69.41 4.87
 0 2 -6 66.34 6.03
 0 2 -6 84.86 6.56
 0 2 6 68.94 4.69
 0 2 -7 453.07 21.13
 0 2 -7 420.15 20.02
 0 2 -7 439.18 21.88
 0 2 7 419.25 20.73
 0 2 -7 413.43 21.87
 0 2 -8 708.99 33.15
 0 2 -8 680.25 32.2
 0 2 -8 684.49 34.19
 0 2 -8 659.47 34.26
 0 2 9 471.95 23.68
 0 2 -9 508.37 23.55
 0 2 -9 498.03 26.16
 0 2 -9 532.04 26.16
 0 2 10 945.28 44.81
 0 2 -10 956.55 47.34
 0 2 -10 956 47.36
 0 2 -11 82.9 11.31
 0 2 -11 72.15 10.75
 0 2 11 75.65 4.76
 0 2 12 750.38 34.72
 0 2 -12 692.43 36.77
 0 2 -12 700.99 36.78
 0 2 -13 466.72 27.23
 0 2 -13 427.38 27.46
 0 2 13 475.27 24.41
 0 2 -14 159.34 16.66
 0 2 14 167.83 12.31
 0 2 -14 164.86 17.66
 0 2 -15 13.68 15.13
 0 2 -15 11.28 15.2
 0 2 15 7.74 8.85
 0 2 -15 14.93 10.22
 0 2 -16 110.38 18.25
 0 2 -16 96.62 18.21
 0 2 16 115.36 11.85
 0 2 -16 102.43 12.85
 0 2 -17 104.93 19.67
 0 2 -17 120.39 19.07
 0 2 17 126.26 13.41
 0 2 -17 138.46 14.69
 0 2 -18 30.97 18.88
 0 2 -18 17.76 19.55
 0 2 18 40.69 12.34
 0 2 -18 33.1 12.67
 0 2 -19 126.87 22.52
 0 2 19 192.14 16.52
 0 2 -19 146.56 22.59
 0 2 -20 90.86 22.27
 0 2 -20 121.47 22.8
 0 2 20 112.11 15.39
 0 2 -21 14.45 20.72
 0 2 21 20.24 17.09
 0 2 -21 3.21 20.6
 0 2 21 19.4 14.33
 0 3 0 2.33 1.56
 0 3 0 0.68 1.64
 0 3 0 2.24 1.87
 0 3 -1 1524.91 75.33
 0 3 1 1606.54 74.83
 0 3 -1 1659.67 75.27
 0 3 -1 1561.51 75.28
 0 3 -1 1569.17 75.21
 0 3 -1 1630.44 75.14
 0 3 -1 1571.12 75
 0 3 1 1679.3 75.28
 0 3 -2 3450.35 165.39
 0 3 2 3649.66 165.39
 0 3 -2 3491.14 165.25
 0 3 2 3468.2 165.32
 0 3 2 3787.77 165.36
 0 3 -2 3431.93 165.68
 0 3 -2 3480.74 165.35
 0 3 -2 3571.65 165.85
 0 3 -2 3580.6 165.32
 0 3 2 3423.61 165.45
 0 3 -3 373.44 18.57
 0 3 3 395.33 18.52
 0 3 3 392.41 18.36
 0 3 3 402.07 18.4
 0 3 -3 380.51 18.14
 0 3 -3 361.18 18.94
 0 3 -3 381.26 18.2
 0 3 -3 388.36 18.39
 0 3 -3 398.69 19.03
 0 3 3 377.85 18.31
 0 3 -4 684.08 26.97
 0 3 -4 701.83 25.93
 0 3 4 649.83 26.27
 0 3 4 713.01 26.39
 0 3 -4 648.75 26.73
 0 3 4 680.97 26.54
 0 3 -4 706.23 27.14
 0 3 5 77.96 5.18
 0 3 -5 76.26 5.64
 0 3 -5 78.9 5.63
 0 3 -5 73.37 5.82
 0 3 5 69.76 4.52
 0 3 5 85.02 4.74
 0 3 6 1301.2 59.19
 0 3 -6 1238.63 59.56
 0 3 -6 1183.77 59.65
 0 3 -7 1267.85 60.84
 0 3 -8 259.02 15.47
 0 3 -8 276.18 15.66
 0 3 -9 94.69 9.54
 0 3 -9 100.78 10.26
 0 3 -9 96.44 9.56
 0 3 -10 1516.1 71.76
 0 3 -10 1396.39 71.4
 0 3 -10 1395.29 71.33
 0 3 -10 1534.16 70.21
 0 3 11 118.99 8.27
 0 3 -11 116.39 12.29
 0 3 -11 98.09 12.43
 0 3 -11 120.53 12.45
 0 3 11 101.98 6.01
 0 3 12 7.21 6.13
 0 3 -12 22.82 11.89
 0 3 -13 141.8 15.07
 0 3 -13 134.44 14.78
 0 3 13 132.4 10.31
 0 3 -14 183.03 17.2
 0 3 -14 186.58 17.72
 0 3 -14 160.92 12.92
 0 3 14 183.87 12.74
 0 3 -15 153.48 19.12
 0 3 -15 184.09 19.62
 0 3 -15 177.73 13.89
 0 3 15 213.42 14.12
 0 3 -16 80.26 18.42
 0 3 -16 87.99 17.79
 0 3 -16 78.76 11.28
 0 3 16 87.44 10.98
 0 3 -17 23.95 18.44
 0 3 -17 28.54 18.7
 0 3 -17 15.1 10.74
 0 3 17 28.21 11.17
 0 3 -18 22.26 21.09
 0 3 18 68.37 12.54
 0 3 -18 43.72 19.82
 0 3 -19 26.93 21.37
 0 3 19 14.93 13.03
 0 3 -20 26.72 22.67
 0 3 20 49.66 13.73
 0 3 -20 36.56 20.66
 0 3 21 9.46 13.81
 0 4 0 6865.67 314.79
 0 4 0 6628.1 314.58
 0 4 0 6514.85 314.72
 0 4 0 6763.81 314.33
 0 4 0 6816.05 314.56
 0 4 0 6732.73 314.62
 0 4 -1 321.21 15.34
 0 4 1 314.99 15.78
 0 4 1 305.18 15.7
 0 4 -1 324.61 15.78
 0 4 -1 301.67 15.77
 0 4 1 329.19 15.13
 0 4 -1 317.52 15.59
 0 4 1 309.71 15.96
 0 4 1 322.47 15.74
 0 4 -1 326.58 15.57
 0 4 1 313.29 15.56
 0 4 -1 315.31 15.83
 0 4 -2 252.34 13.75
 0 4 -2 259.91 13.62
 0 4 2 270.25 13.12
 0 4 2 276.43 12.92
 0 4 2 301.33 13.13
 0 4 -2 249.65 13.64
 0 4 -2 260.03 13.28
 0 4 -2 271.41 13.13
 0 4 2 268.77 13.5
 0 4 -3 903.68 43.79
 0 4 3 1001.9 43.7
 0 4 3 913.65 43.65
 0 4 -3 921.66 43.47
 0 4 -3 921.03 44.26
 0 4 -3 925.52 43.66
 0 4 -3 917.58 43.62
 0 4 3 892.71 43.75
 0 4 -3 953.82 44.5
 0 4 -4 2094.4 102.96
 0 4 4 2290.31 102.87
 0 4 4 2176.08 102.72
 0 4 4 2279.12 102.77
 0 4 -4 2182.81 102.42
 0 4 -4 2167.16 103.42
 0 4 -4 2152.54 102.5
 0 4 -4 2235.15 103.57
 0 4 5 137.01 7.33
 0 4 -5 108.47 8.5
 0 4 5 127.69 6.86
 0 4 5 131.93 6.93
 0 4 -5 127.14 8.61
 0 4 -5 123.74 7.65
 0 4 -5 110.09 8.31
 0 4 -6 302.09 15.65
 0 4 6 305.31 14.89
 0 4 -6 272.23 15.96
 0 4 -7 392.25 21.81
 0 4 -7 423.78 19.78
 0 4 -7 393.2 21.42
 0 4 -8 154.23 11.12
 0 4 -8 170.06 10.87
 0 4 -8 149.15 10.34
 0 4 -9 91.32 10.32
 0 4 -9 113.72 8.8
 0 4 -9 110.96 9.59
 0 4 10 139.82 8.85
 0 4 -10 141.41 12.28
 0 4 -10 115.41 12
 0 4 -10 146.75 10.16
 0 4 -10 114.86 11.29
 0 4 -11 118.39 11.96
 0 4 -11 113.16 9.2
 0 4 -11 95.33 13.26
 0 4 11 108.62 8.35
 0 4 -12 40.59 12.02
 0 4 12 41.18 6.72
 0 4 -12 44.28 12.04
 0 4 -13 159.13 16.12
 0 4 -13 140.41 15.9
 0 4 13 170.23 11.2
 0 4 -13 137.37 10.59
 0 4 -14 269.93 23.21
 0 4 -14 296.01 22.22
 0 4 14 340.45 18.69
 0 4 -14 333.51 18.32
 0 4 -15 66.78 16.63
 0 4 -15 70.7 16.86
 0 4 15 43.3 9.4
 0 4 -15 56.8 8.98
 0 4 -16 53.23 17.25
 0 4 -16 19.68 16.54
 0 4 16 44.38 10.49
 0 4 -16 19.5 9.15
 0 4 -17 15.1 18.67
 0 4 17 3.59 10.47
 0 4 -17 7.3 17.06
 0 4 -18 50.63 21.48
 0 4 -18 57.6 18.91
 0 4 18 54.25 12.1
 0 4 -19 4 18.97
 0 4 19 4.83 12.12
 0 4 -20 85.03 23.88
 0 4 20 65.92 17.19
 0 4 20 61.91 14.02
 0 4 -20 47.43 21.5
 0 4 21 4.58 13.83
 0 5 0 12.43 2.24
 0 5 0 4.22 3.27
 0 5 0 1.05 3.55
 0 5 0 3.11 2.75
 0 5 1 1317.96 60.77
 0 5 -1 1269.79 60.26
 0 5 -1 1357.26 60.7
 0 5 -1 1219.84 60.73
 0 5 -1 1293.34 60.46
 0 5 1 1283.92 60.04
 0 5 1 1304.93 60.93
 0 5 -1 1256.07 60.47
 0 5 -1 1257.02 60.75
 0 5 1 1258.69 60.53
 0 5 -2 446.31 22
 0 5 2 432.1 21.47
 0 5 2 438.9 21.2
 0 5 2 442.17 20.88
 0 5 2 501.13 21.17
 0 5 -2 443.22 21.76
 0 5 2 400.64 22.2
 0 5 -2 433.31 21.81
 0 5 -2 427.35 21.42
 0 5 2 432.99 21.69
 0 5 -2 434.08 21.2
 0 5 3 1480.97 64.61
 0 5 3 1373.32 64.4
 0 5 3 1374.41 64.59
 0 5 -3 1377.81 64.61
 0 5 -3 1329.69 64.66
 0 5 3 1360.33 64.86
 0 5 -3 1312.26 65.52
 0 5 -3 1282.71 65.2
 0 5 4 19.22 2.54
 0 5 4 18.48 2.46
 0 5 4 17.8 2
 0 5 -4 15.38 4.76
 0 5 -4 19.58 2.92
 0 5 -4 17.96 2.42
 0 5 -4 21.35 5.35
 0 5 5 276.79 13.62
 0 5 5 261.25 13.79
 0 5 5 300.09 13.88
 0 5 -5 279.83 15.27
 0 5 -5 270.26 15.16
 0 5 -5 294.63 15.34
 0 5 -5 262.46 15.44
 0 5 -6 1188.82 56.59
 0 5 -6 1168.68 58.2
 0 5 -6 1258.67 58.33
 0 5 -6 1209.41 57.67
 0 5 6 1234.36 57.08
 0 5 6 1161.83 57.16
 0 5 6 1309.54 57.32
 0 5 -6 1203.37 58.36
 0 5 -7 1451.56 71.16
 0 5 -7 1466.73 70.79
 0 5 -7 1538.42 71.32
 0 5 7 1503.05 70.1
 0 5 -7 1435.08 71.45
 0 5 -8 33.02 8.52
 0 5 -8 33.08 6.91
 0 5 8 44.2 4.41
 0 5 -8 42.57 8.53
 0 5 -9 251.67 14.6
 0 5 9 220.14 12.29
 0 5 -9 218.8 15.31
 0 5 -10 859.37 42.22
 0 5 10 864.89 41.17
 0 5 -10 804.43 42.73
 0 5 -11 118.68 10.47
 0 5 11 118.85 8.51
 0 5 -11 108.38 12.4
 0 5 -12 30.97 5.6
 0 5 -12 34.42 12.51
 0 5 -12 47.69 8.71
 0 5 12 42.29 6.87
 0 5 -13 0.8 13.99
 0 5 -13 6.06 12.97
 0 5 -13 15.31 5.78
 0 5 13 4.7 6.89
 0 5 -14 58.94 16.11
 0 5 -14 55.65 14.7
 0 5 -14 46.66 7.09
 0 5 14 47.22 8.57
 0 5 -15 66.19 17.64
 0 5 15 90.08 10.47
 0 5 -15 87.97 16.87
 0 5 -16 63.26 19.43
 0 5 16 75.1 10.57
 0 5 -16 59.55 16.95
 0 5 -17 142.43 21.53
 0 5 17 130.25 13.43
 0 5 -17 102.38 19.86
 0 5 -18 100.61 21.73
 0 5 18 116.65 13.42
 0 5 -18 115.43 21.23
 0 5 -19 42.25 21.82
 0 5 19 44.02 19.81
 0 5 19 51.24 12.77
 0 5 -19 76.57 20.73
 0 5 -20 21.78 22.2
 0 5 20 13.06 19.08
 0 5 20 19.65 12.84
 0 5 -20 20.44 20.99
 0 5 -21 35.48 10.15
 0 5 21 41.75 13.54
 0 6 0 588.16 29.71
 0 6 0 608.3 28.9
 0 6 0 596.99 29.42
 0 6 0 624.37 29.83
 0 6 0 609.53 29.13
 0 6 -1 1021.92 47.84
 0 6 1 999.42 48.54
 0 6 1 1025.22 47.39
 0 6 -1 963.19 48.29
 0 6 1 960.74 48.28
 0 6 -1 1049.92 47.69
 0 6 -1 1010.91 48.59
 0 6 1 954.7 48
 0 6 2 4.57 3.04
 0 6 2 3.31 1.84
 0 6 2 7.28 1.76
 0 6 -2 6.33 1.3
 0 6 -2 6.92 4.05
 0 6 2 1.79 4.92
 0 6 -2 1.74 3.68
 0 6 -2 3.6 2.49
 0 6 2 2.93 3.69
 0 6 -2 6.29 3.06
 0 6 2 3.04 1.69
 0 6 2 5.55 1.88
 0 6 3 40.76 3.5
 0 6 -3 25.54 5.02
 0 6 3 32.48 5.68
 0 6 3 30.93 2.74
 0 6 3 37.27 3.05
 0 6 3 30.66 2.13
 0 6 -3 28.25 3.54
 0 6 -3 41.36 3.39
 0 6 -4 2916.47 142.15
 0 6 4 3235.57 141.38
 0 6 4 3003.55 141.15
 0 6 4 2920.49 141.38
 0 6 -4 3086.05 141.33
 0 6 -4 2897.44 141.36
 0 6 -4 2976.13 142.6
 0 6 5 196.88 9.61
 0 6 5 186.79 9.92
 0 6 5 188.1 9.98
 0 6 -5 189.18 9.73
 0 6 -5 195.06 12.43
 0 6 -5 185.99 11.68
 0 6 -6 54.69 8.17
 0 6 6 37.11 4.07
 0 6 6 37.55 4.1
 0 6 6 42.8 3.54
 0 6 -6 37.75 7.17
 0 6 -7 296.95 17.39
 0 6 -7 295.26 17.51
 0 6 7 307.56 15.45
 0 6 7 310.44 15.26
 0 6 -7 298.83 17.83
 0 6 7 292.71 18.17
 0 6 -8 22.02 8.68
 0 6 -8 20.84 8.04
 0 6 8 19.77 3.95
 0 6 -8 25.08 8.91
 0 6 -9 281.77 18.1
 0 6 -9 283.37 18.48
 0 6 -9 308.28 17.69
 0 6 9 298.08 15.35
 0 6 -10 727.99 34.74
 0 6 -10 727.16 34.78
 0 6 -10 744.37 38.38
 0 6 -10 776.56 38.64
 0 6 -10 831.55 37.9
 0 6 10 781.01 36.02
 0 6 -11 42.76 3.82
 0 6 -11 31.97 8.96
 0 6 11 49.35 6.34
 0 6 -11 44.3 11.84
 0 6 -12 209.01 11.09
 0 6 -12 235.87 17.84
 0 6 12 218.31 13.06
 0 6 -12 226.53 15.17
 0 6 13 584.69 28.91
 0 6 -13 583.23 29.92
 0 6 -14 174.23 18.27
 0 6 14 173.2 12.46
 0 6 -15 43.35 16.51
 0 6 15 22.44 8.7
 0 6 -15 17.73 17.25
 0 6 -16 11.13 17.05
 0 6 16 10.75 9.4
 0 6 -16 33.97 19.85
 0 6 -17 136.78 20.28
 0 6 17 122.62 12.72
 0 6 -17 94.17 21.7
 0 6 17 75.36 19.64
 0 6 -18 132.92 21.18
 0 6 18 127.99 16.13
 0 6 18 114.48 13.2
 0 6 -18 95.19 22.6
 0 6 18 119.86 19.99
 0 6 -19 75.83 21.65
 0 6 -19 82.01 23.38
 0 6 19 23.94 20.53
 0 6 19 93.99 13.42
 0 6 19 81.99 16.15
 0 6 20 22.46 20.65
 0 6 20 5.62 15.7
 0 6 20 10.03 12.72
 0 6 -20 7.43 9.27
 0 7 0 0.91 5.28
 0 7 0 1.03 3.77
 0 7 0 9.76 5.61
 0 7 0 3.67 2.91
 0 7 -1 681.1 32.97
 0 7 1 653.34 33.88
 0 7 -1 701.88 33.75
 0 7 1 696.91 33.27
 0 7 -1 695.06 34.01
 0 7 -1 671.3 32.83
 0 7 1 700.04 33.72
 0 7 1 700.74 33.26
 0 7 2 1442.37 62.07
 0 7 -2 1188.82 63.05
 0 7 -2 1237.81 62.73
 0 7 2 1211.45 63.44
 0 7 2 1289.77 62.66
 0 7 -2 1306.59 62.27
 0 7 -2 1301.44 63.54
 0 7 3 12.98 2.34
 0 7 3 8.67 2.77
 0 7 3 17.51 1.45
 0 7 -3 19.93 1.97
 0 7 3 13.52 2.56
 0 7 3 24.86 2.83
 0 7 -3 11.23 4.99
 0 7 3 7.17 6.15
 0 7 -3 22.79 3.38
 0 7 3 16.09 3.42
 0 7 4 250.39 12.16
 0 7 4 245.53 11.94
 0 7 4 237.39 11.55
 0 7 4 231.26 12.08
 0 7 -4 216.72 13.53
 0 7 4 200.45 14.39
 0 7 -4 249.18 11.66
 0 7 -4 244.17 12.07
 0 7 -4 235.95 12.28
 0 7 4 221.78 12.29
 0 7 5 53.46 3.47
 0 7 5 50.16 4.1
 0 7 5 46.38 4.28
 0 7 -5 46.06 4.28
 0 7 -5 61.64 7.54
 0 7 -5 42.71 8.58
 0 7 -6 220.16 14.6
 0 7 6 251.83 12.06
 0 7 6 227.47 12.46
 0 7 -6 247.69 14.92
 0 7 -7 1658.88 84.78
 0 7 7 1752.64 83.41
 0 7 7 1782.53 83.19
 0 7 -7 1870.21 85.27
 0 7 -8 63.85 10.39
 0 7 8 56.02 11.28
 0 7 8 66.31 5.2
 0 7 -8 74.3 10.12
 0 7 -9 24.81 10.78
 0 7 9 24.08 11.17
 0 7 -9 21.6 9.14
 0 7 9 28.78 4.71
 0 7 -10 913.31 49.25
 0 7 10 943.87 49.32
 0 7 -10 901.69 48.99
 0 7 -10 1036.8 48.87
 0 7 10 995.46 46.67
 0 7 11 52.99 13.51
 0 7 -11 66.07 13.43
 0 7 -11 55.05 11.92
 0 7 -11 68.7 11.26
 0 7 11 64.52 6.57
 0 7 12 36.9 13.34
 0 7 -12 17.16 13.78
 0 7 -12 11.91 12.39
 0 7 -12 26.16 10.5
 0 7 12 18.15 6.36
 0 7 -13 47.05 16.57
 0 7 13 63.33 15.74
 0 7 -13 55.69 14.82
 0 7 -13 61.12 11.69
 0 7 13 66.9 8.02
 0 7 14 43.86 16.01
 0 7 -14 51.15 15.91
 0 7 -14 45.04 11.23
 0 7 14 49.25 8.5
 0 7 -15 97.67 18.2
 0 7 15 106.65 10.57
 0 7 15 79.23 17.93
 0 7 -16 276.55 24.03
 0 7 16 269.07 17.04
 0 7 16 241.61 22.97
 0 7 17 33.17 18.4
 0 7 17 44.96 13.86
 0 7 17 27.33 10.06
 0 7 -18 48.98 8.93
 0 7 -18 14.2 19.2
 0 7 18 41.15 19.28
 0 7 -18 7.29 21.97
 0 7 18 33.28 11.24
 0 7 18 37.28 14.37
 0 7 19 4.49 18.59
 0 7 19 13.19 15.03
 0 7 19 7.19 11.38
 0 7 -19 4.58 8.88
 0 7 20 35.65 12.02
 0 7 -20 27.48 9.8
 0 8 0 358.4 18.26
 0 8 0 394.23 19.94
 0 8 0 383.14 18.77
 0 8 1 623.4 33.27
 0 8 -1 628.56 32.11
 0 8 -1 605.07 32.99
 0 8 1 716.17 31.43
 0 8 -1 629.34 32.04
 0 8 1 632.28 32.47
 0 8 2 235.08 15.09
 0 8 -2 231.29 13.5
 0 8 -2 243.29 14.3
 0 8 2 253.34 12.71
 0 8 2 265.89 12.21
 0 8 -2 233.82 12.78
 0 8 3 230.11 11.95
 0 8 3 238.14 11.58
 0 8 3 223.78 14.5
 0 8 -3 215.39 13.09
 0 8 -3 238.7 11.99
 0 8 3 237.51 12.48
 0 8 4 1671.75 78.66
 0 8 4 1704.25 78.59
 0 8 -4 1772.05 78.4
 0 8 4 1623.8 78.83
 0 8 4 1622.76 78.29
 0 8 4 1808.3 78.69
 0 8 -4 1565.76 79.71
 0 8 4 1585.9 80.5
 0 8 -4 1689.2 78.65
 0 8 4 1640.97 79.04
 0 8 4 1584.41 78.52
 0 8 5 295.44 15.16
 0 8 5 324.72 15.27
 0 8 -5 293.73 14.43
 0 8 5 290 15.16
 0 8 5 299.62 14.49
 0 8 -5 284.07 16.97
 0 8 5 288.43 18.34
 0 8 -5 315.56 14.65
 0 8 -5 299.23 15.25
 0 8 5 290.2 15.19
 0 8 -6 188.77 9.49
 0 8 -6 178.62 12.86
 0 8 6 171.13 10.12
 0 8 6 192.26 9.44
 0 8 -6 176.59 13.3
 0 8 6 176.84 9.97
 0 8 -7 216.33 14.51
 0 8 7 206.56 10.65
 0 8 7 203.97 11.33
 0 8 -7 194.99 15.16
 0 8 -8 144.57 13.57
 0 8 8 155.75 8.67
 0 8 8 154.85 9.24
 0 8 -8 139.56 14.21
 0 8 -9 134.98 13.54
 0 8 9 131.14 7.92
 0 8 -9 134.7 12.57
 0 8 -10 334.92 21.76
 0 8 10 299.85 21.44
 0 8 10 317.65 16.57
 0 8 -10 319.75 21.17
 0 8 -11 21.23 13.54
 0 8 11 23.17 13.64
 0 8 11 28.82 5.57
 0 8 -11 0.63 12.2
 0 8 12 212.75 18.78
 0 8 -12 228.6 19.24
 0 8 12 194.06 12.48
 0 8 -12 235.46 17.01
 0 8 13 287 22.17
 0 8 -13 285.63 23.19
 0 8 -13 293.31 19.83
 0 8 13 285.16 16.33
 0 8 14 119.12 18.21
 0 8 -14 92.15 19.56
 0 8 -14 139.49 17.74
 0 8 -14 123.45 13.84
 0 8 14 110.19 10.05
 0 8 -15 6.63 17.59
 0 8 15 14.95 11.62
 0 8 15 16.33 8.15
 0 8 15 6.88 18.12
 0 8 -15 16.4 18.13
 0 8 -16 61.86 18.83
 0 8 -16 71.28 21.21
 0 8 16 74.36 18.95
 0 8 16 54.51 12.85
 0 8 16 77.63 9.88
 0 8 -17 37.28 8.32
 0 8 -17 42.7 19.21
 0 8 17 8.63 18.88
 0 8 17 38.49 13.84
 0 8 17 25.2 9.55
 0 8 -18 42.32 8.96
 0 8 -18 36.61 20.23
 0 8 18 37.02 20.65
 0 8 18 54.96 14.79
 0 8 18 37.37 10.5
 0 8 19 12.99 15.07
 0 8 19 19.4 10.88
 0 8 -19 4.17 8.99
 0 8 -20 45.38 10
 0 9 0 2.09 1.34
 0 9 0 4.44 4.93
 0 9 0 6.95 7.37
 0 9 0 1.19 3.55
 0 9 1 592.08 26.38
 0 9 -1 490.47 27.22
 0 9 1 540.24 29.01
 0 9 -1 510.8 28.49
 0 9 1 562.12 27.84
 0 9 -1 522.23 27.21
 0 9 1 562.72 27.74
 0 9 -2 653.93 34.35
 0 9 2 638.27 34.86
 0 9 -2 662.08 33.48
 0 9 2 693.65 33.91
 0 9 -2 653.57 32.96
 0 9 2 729.55 32.44
 0 9 2 657.93 32.97
 0 9 3 688.73 34.63
 0 9 -3 621.49 33.14
 0 9 3 709.24 31.95
 0 9 3 636.34 32.34
 0 9 -3 669.51 32.27
 0 9 4 94.7 5.31
 0 9 4 99.47 6.52
 0 9 -4 104.47 5.21
 0 9 -4 97.48 8.84
 0 9 4 99.58 11.44
 0 9 -4 109.55 6.34
 0 9 4 99.02 7
 0 9 4 102.62 5.25
 0 9 5 32.6 4.43
 0 9 -5 29.36 2.47
 0 9 5 32.3 10.15
 0 9 -5 20.94 7.77
 0 9 -5 40.67 2.97
 0 9 5 31.34 4.53
 0 9 5 28.55 3.77
 0 9 5 33.06 4.13
 0 9 5 33.64 4.14
 0 9 6 110.06 5.95
 0 9 6 113.69 7.28
 0 9 -6 112.82 10.75
 0 9 6 107.96 12.51
 0 9 -6 111.23 6.27
 0 9 -6 106.03 12.67
 0 9 6 98 6.87
 0 9 6 102.33 7.5
 0 9 -7 622.52 33
 0 9 7 645.85 30.4
 0 9 -7 620.36 33.93
 0 9 7 647.72 30.11
 0 9 7 582.42 30.66
 0 9 8 23.22 3.88
 0 9 8 26.35 5.02
 0 9 -8 24.73 4.1
 0 9 -8 44.47 10.84
 0 9 -8 28.74 12.16
 0 9 8 29.99 4.03
 0 9 8 20.14 6.19
 0 9 9 88.44 6.08
 0 9 -9 76.74 6.03
 0 9 9 75.36 5.64
 0 9 -9 68.61 12.85
 0 9 -9 79.95 13.47
 0 9 9 100.6 8.39
 0 9 -10 787.08 38.66
 0 9 10 826 39.82
 0 9 -10 785.85 42.29
 0 9 -10 900.54 42.67
 0 9 10 797.64 38.85
 0 9 -11 140.74 9.32
 0 9 11 145.54 11.73
 0 9 -11 145.7 16.92
 0 9 11 164.47 17.38
 0 9 -11 157.22 16.49
 0 9 11 155.77 9.59
 0 9 -12 64.75 6.65
 0 9 12 60.49 10.2
 0 9 12 44.09 15.86
 0 9 -12 84.49 16.55
 0 9 -12 75.87 13.4
 0 9 12 58.05 6.89
 0 9 -13 73.57 7.29
 0 9 13 73.39 10.61
 0 9 -13 88.27 17.36
 0 9 13 51.34 17.4
 0 9 -13 74.76 14.57
 0 9 13 60.15 7.8
 0 9 -14 100.06 8.66
 0 9 14 90.66 12.65
 0 9 -14 100.22 19.61
 0 9 14 82.66 19.04
 0 9 -14 109.43 14.87
 0 9 14 106.52 9.3
 0 9 -15 7.24 19.95
 0 9 15 44.41 17.96
 0 9 15 26.67 12.19
 0 9 15 21.08 8.11
 0 9 -15 30.32 7.24
 0 9 16 14.04 20.02
 0 9 -16 11 19.21
 0 9 16 23.63 12.56
 0 9 16 15.66 8.6
 0 9 -16 11.36 7.69
 0 9 17 127.83 20.71
 0 9 -17 101.6 23.13
 0 9 17 74.49 15.07
 0 9 17 115.4 11.22
 0 9 -17 90.6 9.9
 0 9 18 55.47 21.2
 0 9 -18 74.81 9.65
 0 9 18 79.87 11.14
 0 9 19 17.61 10.43
 0 10 0 241.28 15.58
 0 10 0 240.4 13.41
 0 10 -1 305.08 18.1
 0 10 -1 302.7 16.09
 0 10 1 310.62 18.63
 0 10 1 313.22 16.9
 0 10 -1 324.82 16.22
 0 10 2 33.48 8.83
 0 10 -2 25.93 8.68
 0 10 -2 27.99 5.97
 0 10 2 29.67 4.45
 0 10 2 22.62 6.99
 0 10 -2 27.34 4.82
 0 10 -3 163.28 10.56
 0 10 3 171.42 13.42
 0 10 -3 149.33 7.32
 0 10 3 175.83 8.99
 0 10 -3 185.98 9
 0 10 3 147.64 11.23
 0 10 -4 1388.63 62.7
 0 10 4 1284.64 63.17
 0 10 4 1289.4 65.52
 0 10 -4 1238.68 64.06
 0 10 5 208.93 10.37
 0 10 5 239.52 11.85
 0 10 5 244.66 17.17
 0 10 -5 246.99 14.45
 0 10 -6 74.82 11.46
 0 10 6 72.63 5.78
 0 10 6 72.97 6.32
 0 10 -6 73.32 10.31
 0 10 6 100.57 12.81
 0 10 -7 92.56 13.16
 0 10 7 91.22 5.93
 0 10 7 82.69 5.11
 0 10 7 86.85 6.94
 0 10 -7 79.97 11.53
 0 10 7 83.06 13.28
 0 10 8 366.8 20.03
 0 10 8 381.73 25.29
 0 10 -8 362.04 23.12
 0 10 -8 399.72 24.76
 0 10 8 405.85 19.84
 0 10 8 389.31 18.93
 0 10 -9 21.39 4.68
 0 10 9 31.2 7.18
 0 10 -9 3.17 12.3
 0 10 -9 14.87 13.65
 0 10 9 21.03 4.08
 0 10 -10 171.5 10.05
 0 10 10 183.1 12.22
 0 10 -10 223.65 17.61
 0 10 -10 204.86 17.66
 0 10 10 159.65 9.91
 0 10 -11 146.6 9.79
 0 10 11 170.24 12.3
 0 10 -11 177.27 17.9
 0 10 -11 180.07 17.28
 0 10 11 164.85 9.79
 0 10 -12 20.81 15.36
 0 10 12 24.37 16.17
 0 10 12 14.65 9.17
 0 10 -12 20.65 5.92
 0 10 12 18.68 5.87
 0 10 -13 195.93 11.92
 0 10 13 179.31 14.8
 0 10 -13 167.54 20.97
 0 10 13 169.53 20.96
 0 10 13 208.39 12.26
 0 10 -14 43.71 7.21
 0 10 14 35.53 10.82
 0 10 -14 33.84 18.85
 0 10 14 16.53 18
 0 10 -14 43.26 14.34
 0 10 14 37.54 7.49
 0 10 15 31.27 19.43
 0 10 15 15.81 7.46
 0 10 -15 20.4 7.26
 0 10 -15 36.38 13.66
 0 10 16 120.81 22.34
 0 10 -16 127.31 21.96
 0 10 17 92.26 22.43
 0 10 -17 105.39 23.27
 0 11 -1 187.33 13.91
 0 11 1 195.02 11.87
 0 11 -1 178.04 10.89
 0 11 1 170.65 14.02
 0 11 2 467.71 26.62
 0 11 -2 458.2 23.91
 0 11 2 477.83 23.6
 0 11 2 489.6 24.78
 0 11 -2 486.33 23.48
 0 11 -2 463.57 25.86
 0 11 -3 512.41 31.37
 0 11 3 592.12 31.79
 0 11 -3 580.64 29.18
 0 11 3 561.54 28.34
 0 11 -3 607.37 28
 0 11 3 572.64 29.93
 0 11 4 69.31 6.07
 0 11 4 78.26 10.24
 0 11 -4 67.51 8.95
 0 11 4 75.86 12.81
 0 11 5 63.97 6.14
 0 11 5 68.92 10.98
 0 11 -5 67.33 9.53
 0 11 5 65.74 12.51
 0 11 -6 231.43 17.61
 0 11 6 221.2 12.21
 0 11 6 214.52 17.63
 0 11 -6 213.96 15.29
 0 11 -7 359.75 24.91
 0 11 7 391.65 19.75
 0 11 -7 393.58 22.91
 0 11 7 369.78 24.58
 0 11 -8 100.72 15.62
 0 11 8 121.49 8.4
 0 11 -8 121.91 13.69
 0 11 8 100.61 16.15
 0 11 -9 54.23 14.16
 0 11 -9 28.88 12.8
 0 11 9 22.06 14.88
 0 11 -10 171.37 17.88
 0 11 -10 161.56 17.11
 0 11 -11 358.33 24.09
 0 11 -11 315.61 23.58
 0 11 -12 10.76 14.95
 0 11 -12 1.67 16.52
 0 11 -13 44.87 16.44
 0 11 13 27.9 19.64
 0 11 -13 33.99 17.63
 0 11 -14 228.11 19.43
 0 11 14 178.69 24.06
 0 11 -14 156.17 21.07
 0 11 -15 21.53 15.34
 0 11 -15 7.12 18.23
 0 11 15 20.08 21.14
 0 11 16 41.38 20.87
 0 11 -16 56.94 20.84
 0 12 0 993.11 46.67
 0 12 0 902.34 48.65
 0 12 1 32.74 5.43
 0 12 -1 36.14 6.22
 0 12 1 36.34 7.48
 0 12 1 47.82 11.17
 0 12 2 44.86 5.6
 0 12 -2 51.75 11.19
 0 12 2 45.18 8.44
 0 12 2 49.87 12.01
 0 12 -2 39.68 6.38
 0 12 3 567.02 28.08
 0 12 -3 545.58 31.61
 0 12 3 563.55 29.75
 0 12 -3 599.97 28.81
 0 12 3 552.52 31.55
 0 12 4 176.05 10.17
 0 12 -4 178.8 16.16
 0 12 4 170.94 13.61
 0 12 -4 159.97 12.14
 0 12 4 140.12 15.88
 0 12 5 287.25 15.01
 0 12 5 276.11 18.3
 0 12 5 277.62 20.89
 0 12 -5 268.15 17.12
 0 12 6 111.32 8.08
 0 12 6 107.25 13.43
 0 12 -6 128.11 12.09
 0 12 6 112.01 16.3
 0 12 -7 11.42 15.11
 0 12 7 2.39 5.45
 0 12 7 32.85 15.18
 0 12 -8 519.53 30.46
 0 12 -8 513.57 28.69
 0 12 8 464.68 30.72
 0 12 -9 250.42 22.28
 0 12 9 221.01 21.87
 0 12 -9 238.42 18.5
 0 12 -10 96.81 18.61
 0 12 10 38.11 18.01
 0 12 -10 63.24 14.43
 0 12 -11 9.07 16.73
 0 12 -11 6.12 15.03
 0 12 -12 46.02 17.61
 0 12 -12 49.66 17.25
 0 12 -13 47.85 17.52
 0 12 -13 11.55 16.8
 0 12 -14 124.78 18.65
 0 12 14 94.95 22.17
 0 12 -14 101.98 19.81
 0 12 -15 25.17 16.06
 0 12 -15 17.89 20.19
 0 12 -16 98.34 16.88
 0 13 1 14.4 5.61
 0 13 -1 21.08 13.09
 0 13 1 15.39 7.52
 0 13 1 23.49 11.75
 0 13 -1 19.26 11.27
 0 13 2 128.78 8.79
 0 13 -2 127.56 14.67
 0 13 2 124.91 10.95
 0 13 2 128.8 15.68
 0 13 3 746.18 37.08
 0 13 -3 787.89 41.13
 0 13 3 791.29 38.57
 0 13 3 753.04 40.99
 0 13 4 18.72 5.5
 0 13 -4 6.19 14.84
 0 13 4 18.98 10.21
 0 13 -4 23.9 8.1
 0 13 4 32.72 15.07
 0 13 5 94.69 7.49
 0 13 5 104.05 15.91
 0 13 -5 89.71 10.43
 0 13 6 415.78 25.32
 0 13 -6 436.64 24.27
 0 13 6 432.09 27.54
 0 13 7 14.86 15.76
 0 13 -8 49.68 12.57
 0 13 8 12.89 17.74
 0 13 8 25.56 14.01
 0 13 -8 51.54 16.62
 0 13 -9 70.09 13.78
 0 13 9 49.19 17.97
 0 13 9 34.94 14.66
 0 13 -9 36.22 18.35
 0 13 -10 44.66 17.78
 0 13 10 48.32 18.54
 0 13 -10 58.76 15.05
 0 13 -11 354.94 25.53
 0 13 11 275.77 26.98
 0 13 -11 310.9 23.72
 0 13 -12 57.5 18.63
 0 13 -12 59.82 16.9
 0 13 12 48.79 20.02
 0 13 -13 31.12 17.55
 0 13 -13 0.86 16.89
 0 13 -14 77.12 17.42
 0 13 -14 103.9 19.85
 0 14 0 478.08 24.66
 0 14 0 502.3 29.03
 0 14 0 500.97 29.19
 0 14 1 61.8 13.84
 0 14 -1 56.27 13.09
 0 14 1 45.12 13.84
 0 14 1 67.95 7.1
 0 14 -2 26.74 14.57
 0 14 2 14.74 14.69
 0 14 2 37.1 6.06
 0 14 -3 149.7 16.88
 0 14 3 155.32 17.87
 0 14 -4 2.48 15.93
 0 14 4 0.81 14.89
 0 14 4 0.45 10.48
 0 14 5 57.96 17.45
 0 14 5 49.57 12.07
 0 14 6 46.5 17.46
 0 14 6 78.8 13.29
 0 14 7 2.81 17.74
 0 14 7 10.52 13.39
 0 14 -8 106.19 19.75
 0 14 8 94.2 18.56
 0 14 -8 97.88 13.69
 0 14 8 94.95 15.52
 0 14 -9 156.8 20.83
 0 14 9 172.97 21.71
 0 14 -9 189.07 16.86
 0 14 9 176.86 18.77
 0 14 -10 61.39 18.49
 0 14 10 27.18 18.64
 0 14 -10 27.9 14.58
 0 14 10 17.94 16.13
 0 14 -11 10.94 17.77
 0 14 -11 15.84 15.24
 0 14 11 17.35 19.03
 0 14 11 4.15 16.43
 0 14 -12 50.14 19.81
 0 14 -12 8.5 15.94
 0 14 12 29.85 18.46
 0 14 -13 27.1 17.89
 0 15 0 12.24 14.05
 0 15 -1 10.8 14.32
 0 15 1 25 14.02
 0 15 1 11.27 14.24
 0 15 -1 13.4 6.56
 0 15 2 69.47 14.77
 0 15 -2 66.82 16.5
 0 15 2 57.19 15.93
 0 15 3 159.5 16.53
 0 15 -3 201.66 18.69
 0 15 3 220.77 19.36
 0 15 -4 17.37 16.76
 0 15 4 10.73 12.95
 0 15 5 33.77 12.85
 0 15 -5 43.25 15.82
 0 15 5 26.88 15.97
 0 15 6 113.78 14.27
 0 15 6 132.84 19.27
 0 15 -7 189.11 21.29
 0 15 7 253.01 17.29
 0 15 7 196.91 22.85
 0 15 -8 73.9 17.05
 0 15 8 52.75 19.84
 0 15 9 13.53 15.5
 0 15 -9 7.02 17.02
 0 15 9 12.61 20.04
 0 15 10 18.28 16.32
 0 15 -10 19.32 20.03
 0 15 10 21.72 19.89
 0 15 11 85.65 18.61
 0 16 0 47.26 15.57
 0 16 1 90.95 14.84
 0 16 1 114.03 16.53
 0 16 -2 26.75 15.28
 0 16 2 17.16 13.71
 0 16 2 38.5 15.69
 0 16 3 50.67 13.94
 0 16 -3 32.15 15.28
 0 16 3 39.39 17.21
 0 16 -4 19.82 18.06
 0 16 4 40.25 14.14
 0 16 4 32.9 17.54
 0 16 -5 0.93 15.79
 0 16 5 6.92 13.2
 0 16 5 19.49 18.23
 0 16 6 18.32 18.62
 0 16 7 24.02 18.5
 0 17 0 20.69 16.13
 0 17 1 33.01 16.45
 0 17 2 22.82 14.01
 0 17 2 40.23 16.97
 0 17 3 64.09 15.9
 0 17 3 91.68 18.71
 0 17 4 26.21 14.44
 0 17 4 14.56 17.74
 1 -17 -4 39.88 18.92
 1 -17 -1 98.8 17.58
 1 -17 0 65.53 17.06
 -1 -17 -1 1.55 16.22
 -1 -17 -2 47.09 16.86
 -1 -17 -3 136.07 20
 1 -16 -7 162.79 23.36
 1 -16 -6 114.06 21.6
 1 -16 -5 50.79 18.79
 1 -16 -4 193.45 21.31
 1 -16 -4 143.84 20.43
 1 -16 -3 63.47 17.51
 1 -16 -3 91.36 19.04
 1 -16 -2 41.35 16.24
 1 -16 -2 19.68 17.26
 1 -16 -1 29.68 15.57
 1 -16 -1 3.01 15.87
 -1 -16 0 74.48 15.82
 1 -16 0 67.87 16.18
 -1 -16 -1 85.93 16.76
 1 -16 1 75.77 16.05
 -1 -16 -2 152.99 19.58
 1 -16 2 195.04 17.9
 -1 -16 -3 0.86 17.12
 -1 -16 -4 132.62 19.82
 -1 -16 -4 51.99 16.7
 -1 -16 -5 160.55 22.26
 -1 -16 -5 197.45 20.47
 -1 -16 -6 14.83 19.75
 -1 -16 -6 6.29 16.99
 -1 -16 -7 3.78 17.89
 -1 -16 -8 5.99 16.3
 1 -15 -11 13.12 19.11
 1 -15 -10 60.1 21.99
 1 -15 -10 21.18 17.68
 1 -15 -9 149.03 22.87
 1 -15 -9 200.21 20.62
 1 -15 -8 21.92 19.52
 1 -15 -8 3.41 16.1
 1 -15 -7 63.22 19.98
 1 -15 -7 54.73 15.74
 1 -15 -6 98.89 20.41
 1 -15 -5 52.64 18.4
 1 -15 -5 30.22 17.9
 1 -15 -4 74.53 18.14
 1 -15 -4 73.91 16.74
 1 -15 -3 34.16 15.61
 1 -15 -3 9.85 16.12
 1 -15 -2 64.58 16.68
 1 -15 -2 35.34 15.39
 -1 -15 2 47.71 13.12
 1 -15 -1 463.67 28.83
 1 -15 -1 452.94 28.37
 -1 -15 1 460.44 27.72
 -1 -15 0 41 14.29
 1 -15 0 31.83 13.91
 1 -15 0 46.52 14.66
 1 -15 1 2.43 13.2
 -1 -15 -1 12.64 15.3
 -1 -15 -1 0.63 13.08
 -1 -15 -2 161.27 18.17
 1 -15 2 151.63 16.26
 -1 -15 -2 109.27 15.9
 -1 -15 -3 123.15 17.89
 -1 -15 -3 92.9 16.04
 1 -15 3 75.37 14.1
 -1 -15 -4 49.38 18.06
 -1 -15 -4 47.39 15.91
 -1 -15 -4 20.83 13.69
 -1 -15 -5 29.61 17.55
 -1 -15 -5 11.82 15.6
 -1 -15 -5 29.31 14.67
 -1 -15 -6 5.8 18.12
 -1 -15 -6 21.77 15.2
 -1 -15 -7 185.99 21.5
 -1 -15 -7 118.7 18.84
 -1 -15 -8 133.17 21.67
 -1 -15 -8 142.91 19.84
 -1 -15 -9 4.29 21.33
 -1 -15 -9 23.5 17.71
 -1 -15 -10 26.54 18.08
 1 -14 -12 184.96 24.9
 1 -14 -12 225.77 22.56
 1 -14 -11 30.31 21.02
 1 -14 -11 2.05 17.3
 1 -14 -10 15.24 19.98
 1 -14 -10 12.67 17.46
 1 -14 -9 19.96 20.1
 1 -14 -9 41.29 16.81
 1 -14 -8 19.23 18.34
 1 -14 -8 18.84 16.11
 1 -14 -7 139.42 20.77
 1 -14 -7 144.79 19.43
 1 -14 -7 119.25 17.28
 1 -14 -6 171.68 21.62
 1 -14 -6 170.41 19.72
 1 -14 -6 149.74 17.29
 1 -14 -5 1.76 17
 1 -14 -5 5.78 17.2
 1 -14 -5 13.3 12.97
 1 -14 -4 81.44 16.4
 1 -14 -4 69.59 16.65
 -1 -14 4 79.21 11.84
 1 -14 -4 74.01 13.1
 1 -14 -3 10.94 15.41
 -1 -14 3 25.95 11.43
 1 -14 -3 54.1 16.38
 -1 -14 3 41.71 11.67
 1 -14 -2 56.44 15.69
 -1 -14 2 44.95 12.56
 1 -14 -2 53.59 14.31
 -1 -14 2 45.45 12.37
 1 -14 -1 27.96 13.72
 -1 -14 1 51.43 12.8
 1 -14 -1 40.11 14.64
 -1 -14 1 51.56 13.52
 -1 -14 1 50.47 11.52
 1 -14 -1 31.44 11.4
 1 -14 0 9.45 13.05
 -1 -14 0 16.49 13.3
 1 -14 0 10.3 13.9
 -1 -14 0 9.96 11.6
 1 -14 1 8.66 11.93
 -1 -14 -1 12.72 14.03
 1 -14 1 7.93 13.09
 -1 -14 -1 3.65 12.36
 -1 -14 -2 315.54 22.48
 -1 -14 -2 370.72 21.34
 -1 -14 -2 369.24 24.45
 1 -14 2 329.18 21.35
 1 -14 2 320.42 21.88
 -1 -14 -3 1.59 15.72
 1 -14 3 16.65 12.26
 -1 -14 -3 39.29 14.47
 -1 -14 -3 33.04 12.61
 -1 -14 -4 5.05 15.25
 1 -14 4 34.14 11.79
 -1 -14 -4 25.71 13.5
 -1 -14 -5 170.05 17.77
 1 -14 5 182.76 15.16
 -1 -14 -5 220.34 21.7
 -1 -14 -6 19.48 18.23
 -1 -14 -6 32.06 15.33
 -1 -14 -7 8.72 18.99
 -1 -14 -7 0.84 14.99
 -1 -14 -8 2.02 19.03
 -1 -14 -9 18.82 20.02
 -1 -14 -9 82.46 18.39
 -1 -14 -10 95.04 21.3
 -1 -14 -10 38.97 18.57
 -1 -14 -11 20.89 19.71
 1 -13 -14 72.61 22.7
 1 -13 -14 26.9 20.97
 1 -13 -13 1.13 19.35
 1 -13 -12 43.21 19.76
 1 -13 -11 51.13 21.61
 1 -13 -11 37.99 18.57
 1 -13 -10 75.51 20.88
 1 -13 -10 85.34 18.68
 1 -13 -9 237.9 22.93
 1 -13 -9 197.19 20.42
 1 -13 -8 6.75 17.94
 1 -13 -7 94.64 18.19
 1 -13 -7 121.85 18.21
 1 -13 -7 98.64 16.11
 1 -13 -6 185.87 19.59
 1 -13 -6 188.49 18.61
 1 -13 -5 16.55 15.9
 1 -13 -5 24.21 15.18
 -1 -13 5 22.81 9.49
 1 -13 -5 29.37 12.12
 1 -13 -4 81.2 15.18
 -1 -13 4 66.24 10.7
 -1 -13 4 70.12 10.62
 1 -13 -4 56.3 16.1
 1 -13 -4 76.95 12.18
 1 -13 -3 30.1 14.47
 -1 -13 3 24.83 10.27
 1 -13 -3 29.53 14.58
 -1 -13 3 31.7 10.66
 1 -13 -3 32.28 10.98
 -1 -13 2 6.84 10.95
 -1 -13 2 4.18 9.29
 1 -13 -2 4.09 9.37
 -1 -13 1 432.6 24.9
 -1 -13 1 451.66 25.71
 1 -13 -1 436.9 26.56
 1 -13 -1 472.41 26.58
 -1 -13 1 423.88 25.43
 -1 -13 0 75.31 13.42
 1 -13 0 108.76 13.37
 1 -13 0 90.56 11.04
 -1 -13 0 74.77 13.21
 -1 -13 0 84.6 12.51
 1 -13 0 77.56 13.94
 -1 -13 0 107.33 10.73
 -1 -13 -1 3.97 12.65
 1 -13 1 2.71 11.02
 -1 -13 -1 6.14 12.73
 1 -13 1 3.92 11.85
 -1 -13 -1 6.06 9.58
 -1 -13 -2 126.7 15.25
 1 -13 2 137.09 12.89
 -1 -13 -2 137.61 14.76
 -1 -13 -2 137.84 15.49
 1 -13 2 135.43 14.32
 -1 -13 -2 106.24 13.17
 -1 -13 -3 37.37 14.19
 1 -13 3 19.22 9.85
 1 -13 3 26.76 11.18
 -1 -13 -3 16.41 11.55
 -1 -13 -4 22.14 15.04
 1 -13 4 8.83 10.7
 -1 -13 -5 2.5 16.04
 1 -13 5 6.06 10.27
 -1 -13 -5 29.04 13.59
 -1 -13 -6 43.03 16.44
 1 -13 6 4.41 9.94
 -1 -13 -6 22.29 13.74
 -1 -13 -7 92.13 19.07
 -1 -13 -7 89.1 17.18
 -1 -13 -8 106.84 20.48
 -1 -13 -8 92.81 17.6
 -1 -13 -9 83.27 19.66
 -1 -13 -9 30.07 16.61
 -1 -13 -10 14.59 19.2
 -1 -13 -10 17.86 17.88
 -1 -13 -11 15.64 18.9
 -1 -13 -12 55.61 20.35
 -1 -13 -13 12.44 21.4
 -1 -13 -13 32.8 20.09
 1 -12 -15 10.99 19.48
 1 -12 -13 30.12 21.37
 1 -12 -13 25.87 19.02
 1 -12 -12 121.81 20.55
 1 -12 -11 139.41 19.06
 1 -12 -10 4.99 18.21
 1 -12 -9 162.27 21
 1 -12 -9 185.13 19.51
 1 -12 -8 145.37 19.36
 1 -12 -8 168.39 19.13
 1 -12 -8 118.63 16.64
 1 -12 -7 259.48 21.67
 1 -12 -7 237.21 21.02
 1 -12 -7 222.19 19.28
 1 -12 -6 147.99 15.64
 1 -12 -6 140.53 17.61
 -1 -12 6 152.29 11.47
 1 -12 -5 16.21 14.19
 -1 -12 5 11.81 8.5
 1 -12 -5 22.55 13.91
 1 -12 -5 8.2 11.67
 -1 -12 4 398.17 21.06
 1 -12 -4 389.28 23.44
 -1 -12 4 407.02 22.1
 1 -12 -4 395.79 25.07
 1 -12 -4 438.52 25.44
 -1 -12 4 374.35 22.07
 -1 -12 3 35.65 9.6
 1 -12 -3 15.64 13.16
 -1 -12 3 28.11 8.13
 1 -12 -3 5.22 13.33
 -1 -12 3 50.01 9.86
 1 -12 -3 34.3 9.81
 -1 -12 2 66.84 10.99
 1 -12 -2 73.09 12.96
 1 -12 -2 83.46 14.03
 -1 -12 2 75.03 10.84
 -1 -12 2 71.73 9.82
 1 -12 -2 67.56 9.94
 1 -12 -1 136.95 14.08
 -1 -12 1 133.34 12.96
 -1 -12 1 120.16 13.11
 -1 -12 1 104.34 11.89
 1 -12 -1 135.03 13.92
 1 -12 -1 128.26 11.13
 -1 -12 1 145.62 10.53
 1 -12 0 124.97 13.02
 -1 -12 0 124.45 13.33
 -1 -12 0 113.35 13.1
 -1 -12 0 114.89 11.98
 1 -12 0 110.86 13.62
 -1 -12 0 113.83 10.65
 1 -12 0 97.15 9.38
 1 -12 1 108.99 11.89
 -1 -12 -1 96.26 13.11
 -1 -12 -1 102.87 12.47
 1 -12 1 99.23 12.57
 1 -12 1 101.34 9.82
 -1 -12 -1 101.31 13.3
 -1 -12 -1 97.02 11.15
 1 -12 2 303.85 17.8
 -1 -12 -2 331.36 19.79
 -1 -12 -2 361.16 21.91
 1 -12 2 347.72 19.27
 1 -12 2 298.33 19.63
 -1 -12 -2 293.54 20.55
 1 -12 3 31.73 8.96
 -1 -12 -3 1.39 12.66
 1 -12 3 14.17 9.89
 -1 -12 -3 11.59 13.34
 -1 -12 -3 29.5 11
 -1 -12 -4 168.59 15.39
 1 -12 4 151.14 13.48
 1 -12 4 160.95 12.11
 -1 -12 -4 166.55 17.03
 -1 -12 -5 565.18 31.03
 -1 -12 -5 567.68 32.17
 1 -12 5 526.16 28.79
 -1 -12 -6 55.99 15.75
 1 -12 6 62.02 9.89
 -1 -12 -6 66.65 14.76
 -1 -12 -7 13.01 15.49
 -1 -12 -7 6.39 14.64
 -1 -12 -8 16.41 16.88
 -1 -12 -8 0.86 15.81
 -1 -12 -9 114.12 18.96
 -1 -12 -9 71.59 16.87
 -1 -12 -10 109.14 18.57
 -1 -12 -11 81.31 18.99
 -1 -12 -12 33.11 19.1
 -1 -12 -12 12.99 19.36
 -1 -12 -13 91.25 22.31
 -1 -12 -13 84.86 20.18
 -1 -12 -14 13.47 21.75
 -1 -12 -14 17.55 21.03
 1 -11 -16 16.09 21.64
 1 -11 -16 37.7 21.6
 1 -11 -15 83.78 21.13
 1 -11 -15 64.39 21.68
 1 -11 -14 17.65 20.82
 1 -11 -14 44.15 19.95
 1 -11 -13 49.15 20.14
 1 -11 -13 41.01 18.91
 1 -11 -12 63.77 20.56
 1 -11 -12 58.62 18.53
 1 -11 -11 64.96 16.99
 1 -11 -10 45.16 17.08
 1 -11 -10 34.94 16.07
 1 -11 -9 26.83 16.19
 1 -11 -9 35.92 14.5
 1 -11 -8 48.33 15.9
 1 -11 -8 66.19 15.35
 1 -11 -8 46.76 14.41
 1 -11 -7 199.78 19.14
 1 -11 -7 207.77 17.56
 -1 -11 7 204.76 12.64
 1 -11 -7 229.51 19.95
 1 -11 -6 285.08 19
 1 -11 -6 273.74 20.67
 1 -11 -6 282.59 21.01
 -1 -11 6 261.1 15.5
 1 -11 -5 145.19 14.78
 1 -11 -5 160.5 15.88
 -1 -11 5 175.47 12.07
 -1 -11 4 75.22 9.04
 1 -11 -4 74.52 12.41
 -1 -11 4 68.89 7.65
 1 -11 -4 70.44 12.81
 -1 -11 4 79.92 9.04
 1 -11 -4 74 11.42
 -1 -11 3 85.2 10.12
 1 -11 -3 96.39 13.2
 -1 -11 3 102.89 9.18
 1 -11 -3 82.64 12.73
 -1 -11 3 86.76 10.06
 1 -11 -3 100.81 10.68
 -1 -11 2 277.2 16.81
 1 -11 -2 295.66 17.21
 -1 -11 2 286.35 15.91
 -1 -11 2 282.93 17.58
 1 -11 -2 278.89 19.02
 1 -11 -2 312.65 19.02
 -1 -11 2 293.35 17.58
 -1 -11 1 1095.61 52.94
 -1 -11 1 1083.57 52.36
 1 -11 -1 1046.76 52.53
 -1 -11 1 1081.53 53.45
 1 -11 -1 1123.36 53.93
 -1 -11 1 1058.38 53.19
 1 -11 -1 1088.23 53.82
 -1 -11 0 71.36 10.79
 1 -11 0 73.4 10.82
 1 -11 0 50.55 11.25
 -1 -11 0 63.64 10.97
 -1 -11 0 68.69 10.16
 1 -11 0 68.54 7.79
 -1 -11 0 55.48 8.68
 1 -11 1 66.23 10.16
 -1 -11 -1 77.46 11.68
 1 -11 1 81.42 10.69
 -1 -11 -1 82.06 11.72
 -1 -11 -1 77.21 9.72
 1 -11 1 70.4 6.92
 1 -11 2 694.35 33.7
 -1 -11 -2 692.84 35.25
 -1 -11 -2 668.03 36.22
 1 -11 2 665.66 34.72
 -1 -11 -2 677.6 35.9
 1 -11 2 676.73 35.1
 -1 -11 -3 53.56 12.52
 1 -11 3 60.03 8.48
 1 -11 3 68.12 6.64
 1 -11 3 63.71 10.06
 -1 -11 -3 54.4 12.02
 -1 -11 -3 54.5 10.93
 1 -11 4 17.95 7.27
 -1 -11 -4 10.87 12.19
 -1 -11 -4 23.37 12.36
 1 -11 4 26.93 8.9
 -1 -11 -4 20.17 10.63
 -1 -11 -5 280.92 19.05
 1 -11 5 283.53 15.28
 -1 -11 -5 243.02 19.74
 1 -11 5 265.44 16.33
 -1 -11 -6 123.03 15.15
 1 -11 6 104.31 10.22
 -1 -11 -6 96.8 14.47
 -1 -11 -7 248.98 20.06
 1 -11 7 224.86 14.35
 -1 -11 -7 225.38 19.41
 -1 -11 -8 379.75 25.07
 1 -11 8 345.9 19.12
 -1 -11 -8 343.8 24.62
 -1 -11 -9 49.49 15.93
 -1 -11 -10 45.31 15.67
 -1 -11 -11 15.67 18.4
 -1 -11 -11 25.04 16.45
 -1 -11 -12 91.66 20.85
 -1 -11 -12 52.94 18.66
 -1 -11 -13 62.13 20.69
 -1 -11 -13 72.45 20.42
 -1 -11 -14 30.3 20.75
 -1 -11 -14 18.56 19.17
 -1 -11 -15 18.06 20.13
 1 -10 -17 61.72 22.79
 1 -10 -17 37.48 21.44
 1 -10 -16 60.98 21.94
 1 -10 -16 32.51 21.11
 1 -10 -15 69.45 21.39
 1 -10 -15 75.37 21.08
 1 -10 -14 58.99 20.64
 1 -10 -14 73.06 20.12
 1 -10 -13 31.46 17.48
 1 -10 -13 4.31 17.12
 1 -10 -12 262.12 23.64
 1 -10 -12 233.93 22.37
 -1 -10 11 4.34 5.33
 -1 -10 10 11.12 4.59
 1 -10 -10 8.84 15.12
 1 -10 -9 231.52 20.59
 -1 -10 9 239.18 12.35
 1 -10 -9 202.06 19.33
 -1 -10 8 675 32.06
 1 -10 -8 602.93 36.64
 1 -10 -8 754.17 37.54
 1 -10 -8 666.42 37.28
 -1 -10 8 661.06 32.61
 1 -10 -7 148.04 16.11
 1 -10 -7 144.75 14.44
 1 -10 -7 131.7 15.09
 -1 -10 7 141.53 9.4
 1 -10 -6 91.91 14.69
 1 -10 -6 81.47 13.22
 -1 -10 6 67.39 7.74
 1 -10 -6 78.59 11.42
 1 -10 -5 283.19 17.65
 -1 -10 5 252.53 14.75
 1 -10 -5 248.76 18.47
 1 -10 -5 308.55 19.34
 -1 -10 5 257.73 15.05
 -1 -10 4 391.89 19.92
 1 -10 -4 362.63 22.05
 -1 -10 4 407.27 20.55
 1 -10 -4 367 22.87
 -1 -10 4 385.86 20.45
 1 -10 -4 369.98 22.96
 1 -10 -3 100.29 12.06
 -1 -10 3 99.78 9.44
 1 -10 -3 94.84 12.32
 -1 -10 3 95.92 9.15
 -1 -10 3 110.15 8.7
 1 -10 -3 92.43 10.41
 1 -10 -2 117.91 12.84
 -1 -10 2 128.75 9.79
 -1 -10 2 119.78 8.74
 1 -10 -2 122.53 10.34
 -1 -10 2 123.2 10.54
 1 -10 -2 127.7 12.13
 -1 -10 2 107.91 10.22
 -1 -10 1 294.91 17
 -1 -10 1 281.72 16.15
 1 -10 -1 290.12 16.37
 1 -10 -1 303.56 18.5
 -1 -10 1 295.12 17.27
 -1 -10 1 279.93 17.44
 1 -10 -1 316.08 18.23
 -1 -10 0 349.17 19.62
 1 -10 0 380.65 18.97
 -1 -10 0 343.03 20.52
 1 -10 0 399.38 21.12
 1 -10 0 346.36 20.49
 -1 -10 0 338.28 20.58
 -1 -10 -1 494.82 26.41
 1 -10 1 507.68 25
 1 -10 1 500.35 26.47
 -1 -10 -1 511.11 27.54
 -1 -10 -1 475.86 26.95
 1 -10 1 527.5 26.93
 1 -10 2 452.67 23.45
 1 -10 2 448.18 22.68
 -1 -10 -2 472.84 25.06
 -1 -10 -2 503.47 26.01
 1 -10 2 498.22 24.48
 1 -10 2 458.24 24.66
 -1 -10 -2 456.34 25.54
 1 -10 3 12.64 6.95
 -1 -10 -3 24.35 11.07
 1 -10 3 17.66 8.3
 -1 -10 -3 11.85 10.75
 1 -10 3 10.58 4.96
 -1 -10 -3 15.63 8.96
 1 -10 4 412.65 19.96
 -1 -10 -4 373.86 23.48
 -1 -10 -4 395.46 24.05
 1 -10 4 381.79 21.84
 -1 -10 -4 429.89 24.3
 1 -10 4 418.79 21.12
 -1 -10 -5 607.44 33.02
 1 -10 5 586.82 30.97
 -1 -10 -5 607.62 33.55
 1 -10 5 632.91 30.18
 -1 -10 -6 380.24 23.91
 -1 -10 -6 395.45 24.47
 1 -10 6 388.29 19.44
 1 -10 6 388.13 20.86
 -1 -10 -7 41.04 14.09
 1 -10 7 36.2 7.27
 -1 -10 -7 29.75 13.34
 1 -10 8 206.7 10.95
 -1 -10 -8 212.7 18.16
 1 -10 8 214.25 12.7
 -1 -10 -8 184.86 17.89
 1 -10 9 75.37 5.99
 -1 -10 -9 69.13 15.84
 1 -10 10 149.56 9.42
 -1 -10 -10 175.49 18.93
 -1 -10 -11 71.42 17.65
 -1 -10 -11 81.93 17.32
 -1 -10 -12 74.87 18.13
 -1 -10 -12 14.41 17.6
 -1 -10 -13 192.2 22.72
 -1 -10 -13 235.46 24.31
 -1 -10 -14 99.33 20.68
 -1 -10 -14 48.44 19.57
 -1 -10 -15 59.41 20.87
 -1 -10 -15 21.18 19.53
 -1 -10 -16 39.45 21.81
 -1 -10 -16 34.37 21.32
 -1 -10 -17 46.36 21.56
 1 -9 -19 42.01 20.87
 1 -9 -18 127.43 22.52
 1 -9 -17 34.56 9.06
 -1 -9 17 40.44 9.6
 1 -9 -17 36.56 21.15
 1 -9 -16 34.92 18.96
 1 -9 -16 7.38 21.1
 1 -9 -16 10.36 8.05
 -1 -9 15 110.2 13.93
 1 -9 -15 77.09 20.33
 1 -9 -15 105.31 9.48
 1 -9 -15 89.44 18.91
 -1 -9 15 81.06 9.8
 -1 -9 14 265.89 18.33
 1 -9 -14 237.02 23.73
 1 -9 -14 260.89 15.06
 1 -9 -14 257.44 23.41
 -1 -9 14 263.56 15.55
 -1 -9 13 69.25 11.45
 1 -9 -13 80.03 17.67
 1 -9 -13 70.52 7.92
 1 -9 -13 97.95 18.6
 -1 -9 13 67.98 8.05
 -1 -9 12 114.6 11.7
 1 -9 -12 98.22 17.92
 1 -9 -12 109.35 8.53
 1 -9 -12 122.58 18.64
 -1 -9 12 111.11 8.64
 -1 -9 11 481.81 24.47
 1 -9 -11 465.82 28.78
 1 -9 -11 445.18 22.67
 1 -9 -11 485.48 28.69
 -1 -9 11 428.15 22.79
 -1 -9 10 6.46 4.66
 1 -9 -10 14.43 5.3
 -1 -9 10 8.57 7.75
 1 -9 -9 410.13 20.01
 1 -9 -9 392.36 25.08
 -1 -9 9 391.58 21.08
 -1 -9 9 397.23 19.96
 -1 -9 9 395.55 19.68
 1 -9 -8 36.14 4.44
 1 -9 -8 46.02 11.61
 -1 -9 8 16.22 6.1
 -1 -9 8 33.35 5.11
 1 -9 -8 35.15 13.38
 -1 -9 8 39.1 4.08
 -1 -9 7 138 7.65
 1 -9 -7 118.27 14.11
 1 -9 -7 141.33 7.92
 -1 -9 7 156.98 9.18
 1 -9 -7 161.72 14.74
 1 -9 -7 127.51 15.04
 -1 -9 7 129.2 8.78
 -1 -9 6 246.84 12.27
 1 -9 -6 241.71 16.83
 1 -9 -6 251.01 17.84
 1 -9 -6 262.34 18.24
 -1 -9 6 254.45 13.58
 -1 -9 5 859.93 39.48
 1 -9 -5 768.31 42.29
 -1 -9 5 821.15 39.6
 -1 -9 5 846.55 40.59
 1 -9 -5 918.17 43.32
 1 -9 -5 847.74 42.88
 -1 -9 5 796.07 40.61
 1 -9 -4 112.77 10.69
 1 -9 -4 108.06 11.32
 -1 -9 4 119.82 8.56
 -1 -9 4 105.43 8.59
 1 -9 -4 94.54 11.52
 -1 -9 4 112.21 7.82
 1 -9 -3 133.63 10.58
 -1 -9 3 136.39 9.89
 1 -9 -3 125.89 11.73
 -1 -9 3 132.97 9.54
 1 -9 -3 120.62 12.23
 -1 -9 3 117.49 9.02
 1 -9 -2 814.06 39.36
 -1 -9 2 807.08 38.53
 1 -9 -2 804.56 40.19
 -1 -9 2 789.53 39.3
 -1 -9 2 778.26 39.1
 1 -9 -2 776.83 40.06
 -1 -9 2 794.65 38.94
 -1 -9 1 994.36 48.22
 1 -9 -1 984.91 48.44
 1 -9 -1 1045.04 49.39
 -1 -9 1 1013.26 48.96
 -1 -9 1 1028.02 48.83
 1 -9 -1 979.44 49.3
 -1 -9 1 974.27 48.62
 -1 -9 0 459.57 23.76
 1 -9 0 442.3 23.12
 1 -9 0 490.37 24.45
 -1 -9 0 458.28 24.46
 -1 -9 0 441.59 24.16
 1 -9 0 482.67 24.6
 1 -9 1 25.02 7.09
 -1 -9 -1 43.17 9.05
 -1 -9 -1 21.16 7.08
 1 -9 1 27.25 4.81
 1 -9 1 34.3 7.59
 -1 -9 -1 26.29 8.5
 -1 -9 -2 94.53 11
 1 -9 2 96.95 8.81
 -1 -9 -2 99.99 9.45
 1 -9 2 102.26 6.39
 -1 -9 -2 91.99 11.14
 1 -9 2 99 9.07
 -1 -9 -3 723.65 36.99
 1 -9 3 741.34 35.15
 -1 -9 -3 750.96 37.58
 1 -9 3 740.37 35.87
 1 -9 3 680.84 36.15
 -1 -9 -3 741.3 37.55
 -1 -9 -4 5.94 2.28
 -1 -9 -4 7.75 9.5
 1 -9 4 10.27 2.8
 -1 -9 -4 4.19 9.87
 1 -9 4 8.58 3.49
 1 -9 4 2.75 6.7
 1 -9 4 4.58 5.36
 1 -9 4 4.85 2.52
 1 -9 5 344.92 17.79
 -1 -9 -5 366.51 21.84
 1 -9 5 372.52 18.27
 1 -9 5 376.33 19.24
 -1 -9 -5 357.84 21.67
 -1 -9 -5 342.29 21.27
 1 -9 6 402.02 19.08
 1 -9 6 390 19.37
 -1 -9 -6 407.32 24.33
 1 -9 6 377.57 20.48
 -1 -9 -6 369.7 23.64
 1 -9 7 393.46 19.42
 -1 -9 -7 424.8 24.21
 1 -9 7 392.32 20.56
 -1 -9 -7 397.91 24.37
 1 -9 8 349.09 16.99
 1 -9 8 317.2 17.82
 -1 -9 -8 332.88 22.37
 1 -9 9 280.6 14.23
 1 -9 9 250.51 14.79
 -1 -9 -9 286.93 20.62
 -1 -9 -10 66.49 15.08
 1 -9 10 70.55 6.48
 -1 -9 -10 80.52 16
 -1 -9 -11 27.81 15.14
 1 -9 11 17.23 5.8
 -1 -9 -11 12.01 15.97
 -1 -9 -12 220.97 21.98
 1 -9 12 225.97 13.28
 -1 -9 -12 208.69 20.88
 -1 -9 -13 172.16 20.97
 1 -9 13 182.58 12.24
 -1 -9 -13 216.7 21.84
 -1 -9 -14 74.47 19.49
 -1 -9 -14 118.84 19.38
 1 -9 14 80.09 9.17
 -1 -9 -15 37.2 18.25
 1 -9 15 17.47 8.44
 1 -9 15 43.86 12.67
 1 -9 16 48.29 9.76
 -1 -9 -16 51.43 19.14
 -1 -9 -17 21.77 19.29
 -1 -9 -18 14.45 20.41
 1 -8 -20 55.72 10.45
 1 -8 -20 71.87 21.41
 -1 -8 20 73.17 12.51
 1 -8 -19 102.08 23.45
 1 -8 -19 105.6 11.39
 1 -8 -19 97.9 21.56
 -1 -8 19 112.09 12.83
 -1 -8 19 114.28 17.18
 1 -8 -18 100.83 10.65
 1 -8 -18 92.43 23.59
 1 -8 -18 110.61 20.55
 -1 -8 18 94.3 12.07
 -1 -8 18 89.75 16.19
 1 -8 -17 21.87 8.49
 1 -8 -17 40.91 19.96
 -1 -8 17 34.21 10.02
 -1 -8 17 21.85 14.26
 1 -8 -16 174.14 12.44
 1 -8 -16 183.55 21.21
 -1 -8 16 170.35 13.7
 1 -8 -15 137.29 10.25
 1 -8 -15 140.86 19.44
 -1 -8 15 112.36 11.13
 -1 -8 15 139.74 14.2
 1 -8 -14 4.26 17.25
 1 -8 -14 3.81 6.63
 1 -8 -14 19.5 17.08
 -1 -8 14 10.1 7.6
 -1 -8 14 16.54 11.11
 1 -8 -13 70.61 7.51
 1 -8 -13 61.77 17.19
 1 -8 -13 85.89 17.05
 -1 -8 13 81.14 8.26
 -1 -8 13 52.14 10.97
 1 -8 -12 253.76 22.67
 1 -8 -12 300.6 15.96
 1 -8 -12 314.61 22.4
 -1 -8 12 282.92 16.33
 -1 -8 12 327.42 18.34
 1 -8 -11 345.44 17.2
 1 -8 -11 342.91 22.85
 1 -8 -11 324.16 23.03
 -1 -8 11 294.22 17.36
 -1 -8 11 365.5 18.94
 1 -8 -10 60 12.8
 1 -8 -10 46.32 5.62
 -1 -8 10 45.97 8.25
 1 -8 -10 61.84 14.15
 -1 -8 10 49.02 5.81
 -1 -8 9 11.8 3.69
 1 -8 -9 5.94 13.06
 1 -8 -9 10.29 4.4
 -1 -8 9 20.92 4.4
 -1 -8 9 28.44 6.82
 -1 -8 8 1626.14 74.93
 -1 -8 8 1575.87 74.25
 -1 -8 8 1535.06 74.06
 1 -8 -8 1580.2 74.22
 1 -8 -7 395.6 19.04
 -1 -8 7 392.43 18.84
 -1 -8 7 361.97 19.78
 1 -8 -7 385.31 22.91
 -1 -8 7 373.88 19.08
 -1 -8 6 538.41 27.04
 1 -8 -6 556 29.83
 1 -8 -6 548.01 26.81
 -1 -8 6 587.92 26.72
 -1 -8 6 543.01 27.37
 1 -8 -6 553.12 29.87
 -1 -8 6 560.76 27.26
 1 -8 -6 558.77 30.2
 -1 -8 5 429.86 22.6
 -1 -8 5 492.06 22.32
 1 -8 -5 464.1 25.28
 -1 -8 5 472.66 23.22
 1 -8 -5 457.61 25.96
 1 -8 -5 464.3 25.73
 -1 -8 5 468.01 23.22
 -1 -8 4 143.36 7.47
 -1 -8 4 151.75 7.6
 1 -8 -4 145.19 7.15
 -1 -8 4 152.16 7.25
 1 -8 -4 156.36 11.44
 -1 -8 4 135.16 9.23
 1 -8 -4 144.28 11.69
 -1 -8 4 160.55 9.38
 1 -8 -4 160.36 12.46
 -1 -8 4 141.6 8.81
 1 -8 -3 280.32 15.94
 -1 -8 3 282.51 14.92
 1 -8 -3 290.61 16.6
 -1 -8 3 253.13 14.76
 1 -8 -3 275.15 16.73
 -1 -8 3 274.1 14.6
 1 -8 -2 574.08 28.68
 -1 -8 2 568.28 27.88
 -1 -8 2 590.38 28.53
 1 -8 -2 599.63 29.37
 1 -8 -2 586.62 29.47
 -1 -8 2 553.05 28.33
 -1 -8 2 539.06 28.17
 1 -8 -1 47.32 7.99
 -1 -8 1 44.44 7.08
 1 -8 -1 36.77 7.25
 -1 -8 1 48.44 7.01
 1 -8 -1 41.13 5.82
 -1 -8 1 43.6 5.85
 1 -8 0 604.94 29.27
 -1 -8 0 604.59 29.68
 -1 -8 0 618.55 30.29
 1 -8 0 593.87 30.07
 1 -8 0 579.73 30.07
 -1 -8 0 605.68 30.16
 1 -8 0 584.63 28.81
 1 -8 1 1005.06 47.33
 -1 -8 -1 1006.6 48.28
 -1 -8 -1 993.73 48.54
 1 -8 1 993.49 48.28
 1 -8 1 973.69 48.13
 -1 -8 -1 971.12 48.62
 -1 -8 -2 823.92 42.57
 1 -8 2 871.05 41.01
 1 -8 2 914.43 42.01
 -1 -8 -2 873.17 42.97
 1 -8 2 849.06 42.16
 -1 -8 -2 822.41 42.74
 -1 -8 -3 73.59 8.55
 1 -8 3 84.49 4.98
 1 -8 3 92.6 4.9
 -1 -8 -3 86.61 9.65
 1 -8 3 77.25 5.91
 1 -8 3 85.28 7.96
 -1 -8 -3 93.85 9.49
 1 -8 3 108.36 7.18
 1 -8 3 89.34 4.85
 -1 -8 -4 244.99 12.1
 -1 -8 -4 267.46 16.1
 1 -8 4 259.04 12.63
 1 -8 4 268.93 12.46
 -1 -8 -4 233.73 16.57
 1 -8 4 236.91 13.37
 1 -8 4 240.94 14.16
 -1 -8 -4 246.43 15.89
 1 -8 5 224.08 11.25
 1 -8 5 215.87 11.86
 -1 -8 -5 229.28 16.01
 1 -8 5 241.69 11.97
 -1 -8 -5 229.2 15.8
 1 -8 5 223.29 12.95
 -1 -8 -5 228.42 15.29
 1 -8 6 1233.08 59.4
 -1 -8 -6 1296.81 62.18
 1 -8 6 1293.44 59.32
 -1 -8 -6 1259.11 62.12
 1 -8 6 1214.57 60.04
 1 -8 7 23.56 3.84
 1 -8 7 24.22 6.01
 1 -8 8 209.58 11.07
 1 -8 8 191.33 11.66
 -1 -8 -8 212.37 17.02
 1 -8 9 432.21 21.19
 -1 -8 -9 460.64 26.4
 -1 -8 -9 450.9 25.96
 1 -8 9 396.55 21.21
 -1 -8 -10 35.1 14.2
 -1 -8 -10 47.86 13.66
 1 -8 10 36.45 5.75
 1 -8 10 40.84 5.81
 1 -8 11 111.96 8.53
 -1 -8 -11 116.31 16.57
 -1 -8 -11 122.71 16.64
 1 -8 12 11.98 6.59
 -1 -8 -12 19.76 15.51
 -1 -8 -12 16.71 14.57
 1 -8 13 113.5 9.99
 -1 -8 -13 162.13 18.77
 1 -8 14 90.66 9.73
 -1 -8 -14 101.22 18.71
 1 -8 15 107.22 10.72
 -1 -8 -15 105.71 19.5
 1 -8 16 41.38 9.67
 -1 -8 -16 43.6 19.33
 -1 -8 -16 52.22 20.69
 1 -8 17 106.83 15.54
 1 -8 17 91.24 11.44
 -1 -8 -17 76.54 20
 -1 -8 -17 57.91 22.06
 1 -8 18 46.64 14.63
 1 -8 18 31.87 11.04
 -1 -8 -18 16.45 22.4
 -1 -8 -18 33.35 19.3
 1 -8 19 38.81 11.41
 -1 -8 -19 47 19.22
 -1 -8 -19 36.41 9.52
 -1 -7 20 25.17 16.78
 -1 -7 20 14.91 12.19
 1 -7 -20 19.05 19.11
 1 -7 -20 34.77 10.09
 -1 -7 19 97.36 17.29
 -1 -7 19 101.38 13.19
 1 -7 -19 95.08 11.24
 1 -7 -19 77.95 22.54
 1 -7 -19 117.33 20.61
 -1 -7 18 31.16 10.88
 1 -7 -18 31.02 18.71
 1 -7 -18 23.4 9.15
 1 -7 -18 33.23 21.63
 -1 -7 17 3.77 14.04
 -1 -7 17 13.22 9.97
 1 -7 -17 7.68 18.23
 1 -7 -17 38.56 8.52
 1 -7 -17 28.13 19.85
 -1 -7 16 9.93 12.97
 -1 -7 16 16.84 9.35
 1 -7 -16 30.79 16.97
 1 -7 -16 24.69 7.69
 -1 -7 15 74.99 13.44
 -1 -7 15 82.58 10.11
 1 -7 -15 79.23 17.5
 1 -7 -15 86.52 8.65
 -1 -7 14 431.38 23.82
 1 -7 -14 423.95 27.8
 -1 -7 14 389.79 22.17
 -1 -7 13 554.7 26.96
 -1 -7 13 456.53 25.32
 1 -7 -13 548.11 30.76
 1 -7 -13 423.58 30.31
 1 -7 -12 545.72 32.34
 -1 -7 12 537.74 28.3
 -1 -7 12 604.93 29.53
 1 -7 -11 206.38 17.53
 -1 -7 11 191.15 11.96
 -1 -7 11 221.4 13.83
 1 -7 -10 222.47 15.85
 -1 -7 10 228.31 13.34
 -1 -7 10 262.93 14.56
 1 -7 -10 279.39 18.51
 -1 -7 10 244.84 11.93
 1 -7 -9 46.96 8.28
 -1 -7 9 48.45 7.31
 1 -7 -9 39.05 11.7
 -1 -7 9 43.84 3.88
 1 -7 -9 61.89 11.47
 -1 -7 9 46.01 5.14
 1 -7 -8 177.19 9.46
 -1 -7 8 171.23 9.11
 -1 -7 8 163.64 9.67
 1 -7 -8 174.33 11.52
 -1 -7 8 179.44 10.82
 1 -7 -7 160.25 9.06
 -1 -7 7 169.86 10.31
 -1 -7 7 186.74 9.35
 -1 -7 7 166 9.11
 1 -7 -7 153.1 10.71
 1 -7 -6 47.51 3.85
 1 -7 -6 34.68 5.44
 -1 -7 6 31.8 5.22
 -1 -7 6 35.58 4.33
 1 -7 -6 40.61 9.39
 -1 -7 6 34.75 4.09
 -1 -7 5 3144.55 145.88
 -1 -7 5 3368.3 145.77
 1 -7 -5 3066.8 147.33
 1 -7 -5 2948.85 145.58
 -1 -7 5 3111.86 145.73
 1 -7 -5 3139.09 146
 1 -7 -5 3197.64 147.48
 -1 -7 5 2963.59 145.94
 -1 -7 4 67.94 3.76
 -1 -7 4 58 5.64
 1 -7 -4 70.92 8.5
 -1 -7 4 78.37 5.35
 -1 -7 4 63.17 5.59
 1 -7 -4 67.72 8.29
 -1 -7 4 59.65 4.51
 -1 -7 3 57.56 3
 -1 -7 3 45.25 2.5
 1 -7 -3 40.15 2.38
 -1 -7 3 51.65 4.87
 -1 -7 3 37.41 5.23
 1 -7 -3 46.39 7.91
 1 -7 -3 43.81 7.49
 -1 -7 3 47.1 5.25
 -1 -7 3 46.08 2.84
 1 -7 -2 1521.69 72.65
 -1 -7 2 1559.77 72.08
 -1 -7 2 1522.32 72.26
 1 -7 -2 1517.89 71.5
 -1 -7 2 1537.44 72.47
 1 -7 -2 1543.72 73.03
 -1 -7 2 1494.33 72.3
 1 -7 -2 1492.25 72.97
 1 -7 -1 74.95 4.98
 -1 -7 1 74.62 6.67
 1 -7 -1 83.33 8.05
 1 -7 -1 101.09 7.69
 -1 -7 1 74.19 7.03
 -1 -7 1 74.04 6.02
 1 -7 -1 84.8 6.56
 1 -7 0 925.65 43.07
 -1 -7 0 906.49 43.86
 1 -7 0 873.58 43.97
 -1 -7 0 877.49 43.95
 1 -7 0 917.4 43.93
 1 -7 0 914.48 43.35
 -1 -7 0 894.59 43.7
 1 -7 1 389.24 18.29
 1 -7 1 352.44 18.1
 -1 -7 -1 369.13 19.22
 1 -7 1 374.81 18.97
 -1 -7 -1 370.87 19.57
 -1 -7 -1 367.1 19.52
 1 -7 1 343.88 19.1
 1 -7 2 289.61 16.29
 -1 -7 -2 303.3 16.95
 -1 -7 -2 316.46 16.92
 1 -7 2 302.32 15.01
 -1 -7 -2 300.07 14.5
 1 -7 2 313.75 14.65
 1 -7 2 325.57 16.07
 -1 -7 -2 321.07 17.28
 1 -7 2 316.75 14.65
 -1 -7 -3 1103.25 51.81
 -1 -7 -3 1116.85 53.78
 1 -7 3 1044.52 52.9
 -1 -7 -3 1039.24 53.75
 1 -7 3 1072.4 52.19
 -1 -7 -3 1157.2 53.98
 1 -7 3 1134.12 52.68
 1 -7 3 1142.99 52.05
 1 -7 4 619.24 29.38
 1 -7 4 613.53 29.05
 -1 -7 -4 603.73 31.43
 1 -7 4 621.26 29.59
 -1 -7 -4 597.94 31.27
 1 -7 4 608.62 30.06
 -1 -7 -4 589.71 31.26
 1 -7 5 227.03 11.9
 -1 -7 -5 214.96 14.61
 -1 -7 -5 233.68 14.72
 1 -7 5 219.33 11.45
 -1 -7 -5 240.84 15.07
 1 -7 5 206.58 12.38
 1 -7 5 230.99 11.24
 1 -7 6 398.53 18.79
 1 -7 6 366.42 19.47
 -1 -7 -6 360.37 21.74
 1 -7 7 186.51 9.73
 -1 -7 -7 176.78 14.07
 1 -7 7 183.38 10.48
 1 -7 7 177.63 8.73
 1 -7 8 7.62 5.07
 1 -7 8 4.03 3.97
 -1 -7 -9 293.12 19.66
 1 -7 9 285.28 15.12
 -1 -7 -9 334.88 19.66
 1 -7 9 276.37 15.09
 1 -7 10 1.85 5.09
 -1 -7 -10 4.6 12.21
 -1 -7 -10 1.36 12.42
 1 -7 10 2.7 5.05
 1 -7 11 59.04 6.29
 -1 -7 -11 74.84 15.72
 1 -7 11 78.42 7.25
 -1 -7 -11 81.95 13.68
 1 -7 12 528.76 27.37
 -1 -7 -12 567.85 31.89
 1 -7 13 18.5 7.36
 -1 -7 -14 22.6 17.15
 1 -7 14 51.65 8.73
 -1 -7 -14 32.05 15.16
 -1 -7 -15 17.41 17.67
 1 -7 15 46.32 9.13
 -1 -7 -15 8.76 15.95
 -1 -7 -16 34.33 19.57
 1 -7 16 17.26 9.74
 -1 -7 -16 9.93 17.57
 1 -7 17 5.44 10.05
 -1 -7 -18 3.67 18.37
 -1 -7 -18 4.94 21.21
 -1 -7 -19 59.42 18.41
 1 -7 19 56.78 12.09
 1 -7 19 46.39 16.07
 1 -6 -20 51.07 10.11
 1 -6 -20 35.77 22.69
 -1 -6 20 38.67 12.88
 -1 -6 20 35.17 16.44
 1 -6 -19 77.48 10.3
 1 -6 -19 37.41 22.34
 1 -6 -19 110.99 18.71
 -1 -6 19 49.98 12.29
 -1 -6 19 118.48 17.19
 1 -6 -18 64.76 9.43
 1 -6 -18 50.95 20.84
 1 -6 -18 71.77 18.01
 -1 -6 18 71.39 11.97
 -1 -6 18 85.57 15.78
 1 -6 -17 43.41 17.49
 -1 -6 17 30.58 10.44
 1 -6 -16 181.92 22.38
 1 -6 -16 214.49 20.89
 -1 -6 16 195.42 15.36
 1 -6 -15 40.75 17.43
 -1 -6 15 72.16 9.64
 -1 -6 15 63.59 12.34
 1 -6 -15 57.29 15.18
 -1 -6 14 139.37 11.3
 1 -6 -14 151.32 17.15
 1 -6 -13 66.89 7.94
 1 -6 -13 85.88 14.6
 -1 -6 13 84.37 8.49
 1 -6 -12 85.01 8.08
 -1 -6 12 104.72 8.55
 1 -6 -12 113.01 13.67
 1 -6 -12 102.64 12.57
 1 -6 -11 827.47 42.46
 1 -6 -11 806.02 41.78
 1 -6 -11 815.46 39.41
 -1 -6 10 394.29 18.28
 1 -6 -10 350.28 19.14
 1 -6 -10 378.09 22.77
 1 -6 -10 380.21 21.8
 1 -6 -9 45.58 4.51
 1 -6 -9 52.09 10
 -1 -6 9 44.54 3.46
 1 -6 -9 55.48 10.21
 1 -6 -9 53.74 8.61
 -1 -6 8 1855 87.51
 1 -6 -8 1983.78 90
 1 -6 -8 1684.91 89.72
 1 -6 -8 1893.74 87.57
 1 -6 -8 1851.33 89.04
 1 -6 -7 482.85 22.3
 1 -6 -7 446.55 23.96
 -1 -6 7 431.8 22.62
 -1 -6 7 508.81 23.03
 1 -6 -6 311.72 16.84
 -1 -6 6 323.92 16.58
 -1 -6 6 329.28 15.95
 -1 -6 6 325.77 16.12
 1 -6 -5 206.65 10.63
 -1 -6 5 226.23 10.9
 -1 -6 5 199.9 10.86
 1 -6 -5 234.5 13.43
 -1 -6 5 214.04 11.32
 1 -6 -5 202.59 11.43
 1 -6 -4 278 14.59
 -1 -6 4 277.88 14.56
 1 -6 -4 288.58 14.14
 -1 -6 4 289.68 14.53
 -1 -6 4 298.35 14.44
 -1 -6 4 274.14 14.57
 1 -6 -4 319.52 16.67
 1 -6 -4 316.37 16.51
 -1 -6 4 315.3 14.66
 -1 -6 4 286.13 14.39
 1 -6 -3 758.38 34.5
 1 -6 -3 784.34 35.98
 -1 -6 3 727.17 34.88
 -1 -6 3 728.73 34.87
 1 -6 -3 742.61 35.86
 -1 -6 3 723.31 35
 -1 -6 3 688.52 34.36
 1 -6 -2 2642.29 121.5
 -1 -6 2 2444.61 120.87
 -1 -6 2 2590.43 120.74
 -1 -6 2 2594.8 120.88
 1 -6 -2 2529.9 120.29
 1 -6 -2 2509.09 121.45
 -1 -6 2 2563.91 120.98
 1 -6 -2 2621.96 120.22
 1 -6 -1 232.71 12.76
 -1 -6 1 236.6 12.55
 -1 -6 1 239.45 12.32
 1 -6 -1 249.38 11.93
 -1 -6 1 258.45 13.05
 1 -6 -1 238.94 13.16
 1 -6 -1 246.33 13.52
 -1 -6 1 215.47 12.7
 1 -6 0 710.88 34.19
 -1 -6 0 721.97 34.84
 1 -6 0 754.71 35
 1 -6 0 721.59 34.85
 -1 -6 0 700.82 34.96
 -1 -6 0 692.61 34.7
 1 -6 0 722.15 34.4
 1 -6 1 3879.86 174.76
 -1 -6 -1 3664.37 175.45
 -1 -6 -1 3678.14 174.24
 1 -6 1 3912.92 174.96
 1 -6 1 3848.42 174.99
 1 -6 1 3752.82 175.21
 -1 -6 -1 3774.38 175.63
 1 -6 1 3773.48 175.31
 -1 -6 -1 3711.89 175.46
 -1 -6 -2 144.7 9.95
 1 -6 2 137.79 9.37
 1 -6 2 153.49 7.93
 -1 -6 -2 158.68 7.58
 -1 -6 -2 151 10.01
 1 -6 2 152.82 8.65
 1 -6 2 156.76 8.87
 -1 -6 -2 162.7 10.15
 1 -6 2 156.06 7.9
 1 -6 2 169.04 7.96
 1 -6 3 213.55 10.07
 1 -6 3 197.26 10.06
 1 -6 3 187.5 9.62
 -1 -6 -3 206.98 12.22
 1 -6 3 200.81 9.85
 1 -6 3 191.69 10.42
 -1 -6 -3 195.43 12.01
 1 -6 3 186.49 10.43
 -1 -6 -3 201 11.98
 1 -6 3 211.56 11.1
 1 -6 4 68.92 4.25
 -1 -6 -4 76.2 7.67
 -1 -6 -4 74.66 8.24
 1 -6 4 70 6.01
 1 -6 4 83.75 5.32
 1 -6 4 71.85 4.95
 -1 -6 -4 65.36 7.65
 1 -6 4 77.41 5.07
 1 -6 4 71.26 5.11
 1 -6 5 123.82 7.17
 1 -6 5 113.79 6.46
 -1 -6 -5 115.3 10.29
 1 -6 5 122.51 7.09
 1 -6 5 120.21 6.33
 1 -6 5 105.99 7.68
 1 -6 6 1529.43 77.14
 1 -6 6 1650.6 76.85
 1 -6 6 1654.41 76.42
 -1 -6 -6 1611.67 78.76
 -1 -6 -7 118 11.18
 1 -6 7 119.49 7.25
 1 -6 7 116.15 7.84
 -1 -6 -7 104.65 11.1
 1 -6 7 128.28 6.68
 -1 -6 -8 42.36 10.45
 1 -6 8 37.55 4.73
 1 -6 8 33.06 5.28
 -1 -6 -8 35.2 9.37
 1 -6 8 38.48 4.08
 1 -6 9 796.56 39.18
 -1 -6 -9 813.22 42.22
 1 -6 9 821.98 39.38
 -1 -6 -9 852.46 41.94
 1 -6 10 55.03 6.21
 -1 -6 -10 53.42 11.36
 1 -6 11 94.63 8.15
 -1 -6 -11 125.94 14.01
 1 -6 12 21.1 6.7
 -1 -6 -12 20.21 12.57
 -1 -6 -13 41.87 15.61
 1 -6 13 51.85 8
 -1 -6 -13 48.55 13.17
 -1 -6 -14 205.33 20.7
 1 -6 14 169.92 12.93
 -1 -6 -14 188.74 17.69
 -1 -6 -15 187.15 21.62
 1 -6 15 221.39 14.78
 -1 -6 -15 188.54 19.63
 1 -6 16 8.97 9.31
 -1 -6 -17 9.21 19.61
 -1 -6 -17 30.4 16.29
 1 -6 17 49.05 10.67
 -1 -6 -18 29.91 20.4
 -1 -6 -18 57.55 20.16
 -1 -6 -18 44.16 17.1
 1 -6 18 39.56 11.43
 1 -6 19 90.5 13.42
 -1 -6 -19 112.6 20.78
 -1 -6 -19 62.8 22.56
 1 -6 20 6 12.08
 1 -5 -21 47.66 10.48
 -1 -5 21 58.27 13.73
 1 -5 -20 20.63 21.89
 -1 -5 20 3.75 16.22
 1 -5 -19 17.49 20.42
 1 -5 -19 32.03 9.3
 1 -5 -19 17.14 16.15
 -1 -5 19 37.24 11.95
 -1 -5 19 17.07 16.15
 1 -5 -18 138.57 22.05
 1 -5 -18 156.89 18.86
 -1 -5 18 167.21 14.84
 -1 -5 18 159.26 17.52
 1 -5 -17 123.64 20.67
 -1 -5 17 123.7 15.17
 1 -5 -17 104.77 17.37
 -1 -5 17 107.07 12.6
 1 -5 -16 50.59 10.78
 1 -5 -16 55.39 17.42
 1 -5 -16 61.93 15.33
 -1 -5 16 58.1 10.24
 1 -5 -15 65.65 14.43
 -1 -5 15 55.93 9.64
 1 -5 -15 65.13 10.36
 -1 -5 14 370.32 20.42
 1 -5 -14 317.02 23.5
 1 -5 -14 344.43 20.35
 -1 -5 13 357.94 19.26
 1 -5 -13 382.75 22.93
 1 -5 -13 331.79 19.23
 1 -5 -13 326.02 22.95
 1 -5 -12 30.46 11.1
 1 -5 -12 34.4 11.61
 1 -5 -12 39.65 7.16
 -1 -5 11 394.97 19.37
 -1 -5 11 437.7 19.8
 1 -5 -11 418.17 23.98
 1 -5 -11 426.21 21.29
 -1 -5 10 327.93 15.42
 1 -5 -10 289.32 19.8
 1 -5 -10 348.66 19.4
 1 -5 -10 298.62 16.88
 -1 -5 9 766.79 36.92
 1 -5 -9 843.19 39.86
 1 -5 -9 823.11 39.98
 1 -5 -9 815.47 39.41
 1 -5 -9 803.08 37.78
 1 -5 -8 1099.84 51.44
 -1 -5 8 1016.57 49.04
 1 -5 -8 1066.01 49.57
 1 -5 -8 1100.5 51.6
 1 -5 -8 1072.01 50.88
 1 -5 -7 31.83 3.56
 1 -5 -7 41.82 7.18
 -1 -5 7 34.08 2.98
 -1 -5 7 37.01 4.29
 1 -5 -7 44.41 6.29
 -1 -5 6 60.6 3.84
 -1 -5 6 59.17 4.65
 1 -5 -6 52.45 5.92
 1 -5 -6 58.23 3.8
 -1 -5 5 2950.06 142.75
 -1 -5 5 3122.46 142.9
 1 -5 -5 3103.03 142.51
 1 -5 -5 2772.73 143.86
 -1 -5 5 3164.13 143.17
 1 -5 -5 2938.34 143.25
 1 -5 -4 966.59 43.26
 -1 -5 4 895.17 43.37
 -1 -5 4 881.5 43.4
 1 -5 -4 830.44 44.37
 -1 -5 4 922.54 43.43
 1 -5 -4 948.27 44.58
 -1 -5 4 956.21 43.6
 1 -5 -4 888.87 43.63
 1 -5 -3 74.82 4.71
 -1 -5 3 74.59 4.77
 1 -5 -3 75.32 5.11
 -1 -5 3 76.94 4.77
 -1 -5 3 71.04 4.93
 1 -5 -3 79.44 4.26
 -1 -5 3 74.38 4.92
 1 -5 -3 76.63 6.59
 -1 -5 3 78.88 5.11
 1 -5 -3 83.1 6.8
 -1 -5 3 71.29 4.65
 -1 -5 2 3303.73 154.85
 -1 -5 2 3309.4 154.25
 -1 -5 2 3219.16 154.26
 1 -5 -2 3347.33 154.35
 1 -5 -2 3300.45 154.13
 -1 -5 2 3314.17 154.63
 -1 -5 2 3204.87 154.74
 1 -5 -2 3371.49 154.3
 1 -5 -2 3229.48 155.21
 -1 -5 2 3330.04 154.81
 -1 -5 2 3227.87 154.7
 1 -5 -2 3347.3 154.86
 1 -5 -2 3352.31 155.27
 1 -5 -1 600.91 28.63
 1 -5 -1 598.83 28.34
 -1 -5 1 554.35 28.2
 1 -5 -1 577.92 27.76
 -1 -5 1 586.06 28.16
 -1 -5 1 581.52 28.34
 1 -5 -1 591.9 28.54
 -1 -5 1 594.66 28.07
 -1 -5 0 1134.05 53.26
 1 -5 0 1130.78 52.98
 1 -5 0 1151.12 52.89
 -1 -5 0 1114.14 53.43
 1 -5 0 1130.02 53.28
 -1 -5 0 1094.89 53.28
 1 -5 0 1054.8 53.33
 1 -5 1 213.59 11.77
 -1 -5 -1 230.27 12.05
 1 -5 1 218.17 11.04
 -1 -5 -1 218.55 11.93
 -1 -5 -1 222.76 10.55
 1 -5 1 232.45 10.77
 1 -5 1 216.38 10.72
 1 -5 1 218.76 11.36
 1 -5 1 230.03 11.34
 -1 -5 -1 229.6 12.22
 1 -5 1 212.6 11.56
 1 -5 1 226.6 10.72
 1 -5 2 270.88 13.24
 1 -5 2 277.33 13.28
 1 -5 2 273.24 13
 -1 -5 -2 282.08 14.5
 1 -5 2 279.78 13.03
 1 -5 2 258.21 13.55
 1 -5 2 279.21 13.86
 -1 -5 -2 261.64 14.51
 1 -5 2 275.75 13.67
 -1 -5 -2 263.16 14.44
 1 -5 2 251.84 14.02
 1 -5 3 2507.93 119.15
 1 -5 3 2639.74 119.18
 1 -5 3 2485.07 118.93
 -1 -5 -3 2587.22 120.13
 1 -5 3 2416.82 119.5
 1 -5 3 2572.95 118.84
 1 -5 3 2574.56 119.25
 1 -5 3 2573.26 119.17
 -1 -5 -3 2520.1 120.1
 -1 -5 -3 2448.72 119.96
 1 -5 4 882.38 41.5
 1 -5 4 853.23 41.17
 -1 -5 -4 849.16 42.62
 1 -5 4 850.02 41.68
 1 -5 4 884.6 41.41
 1 -5 4 890.71 41.15
 -1 -5 -4 837.48 42.45
 1 -5 4 874.88 40.86
 1 -5 5 433.43 21.48
 1 -5 5 400.66 21
 1 -5 5 464.08 21.27
 -1 -5 -5 413.26 22.88
 1 -5 5 436.18 20.63
 1 -5 5 449.73 20.73
 1 -5 6 749.78 35.45
 1 -5 6 719.19 35.32
 1 -5 6 760.05 35.06
 -1 -5 -6 679.94 37.08
 1 -5 7 753.32 38.58
 -1 -5 -7 749.51 40.59
 1 -5 7 840.38 38.67
 -1 -5 -7 794.27 40.26
 1 -5 7 841.28 38.39
 1 -5 8 7.91 3.93
 -1 -5 -8 8.48 8.15
 1 -5 8 8.36 4.12
 -1 -5 -8 2.59 3.95
 -1 -5 -9 544.48 30.71
 1 -5 9 573.93 28.77
 -1 -5 -9 611.53 28.7
 -1 -5 -10 127.12 12.97
 1 -5 10 136.24 9.08
 -1 -5 -10 133.75 9.24
 -1 -5 -11 143.79 14.27
 -1 -5 -11 141.49 13.52
 1 -5 11 133.91 9.44
 -1 -5 -11 122.88 9.59
 -1 -5 -12 805.25 41.42
 -1 -5 -12 778.92 40.63
 1 -5 12 802.67 38.38
 -1 -5 -12 728.18 38.24
 -1 -5 -13 119.17 15.43
 -1 -5 -13 114.03 14.56
 1 -5 13 103.51 9.67
 -1 -5 -13 109.23 10.03
 -1 -5 -14 31.3 14.69
 -1 -5 -14 49.47 13.55
 1 -5 14 60.37 8.94
 -1 -5 -14 47.69 9.51
 -1 -5 -15 185.94 20.66
 -1 -5 -15 224.31 18.05
 1 -5 15 182.48 13.75
 -1 -5 -15 170.53 13.87
 -1 -5 -16 44.05 17.58
 -1 -5 -16 67.07 14.97
 1 -5 16 67.55 10.79
 1 -5 17 18.86 10.71
 -1 -5 -17 43.84 19.26
 -1 -5 -17 23.15 18.69
 1 -5 18 14.56 11.42
 -1 -5 -18 5.31 20.64
 -1 -5 -18 9.2 19
 -1 -5 -19 26.18 21.25
 -1 -5 -20 143.83 23.28
 1 -5 20 166.32 16.1
 1 -4 -21 20.29 21.71
 1 -4 -21 25.22 10.06
 -1 -4 21 11.79 17.26
 -1 -4 21 6.29 13.55
 1 -4 -20 8.51 9.33
 -1 -4 20 5.25 16.14
 -1 -4 20 2.26 12.53
 1 -4 -19 10.78 19.47
 1 -4 -19 16.72 14.91
 -1 -4 19 31.53 15.18
 -1 -4 19 10.66 12.09
 1 -4 -18 70.77 19.27
 -1 -4 18 60.36 12.05
 1 -4 -18 81.4 15.22
 -1 -4 18 61.67 15.68
 1 -4 -17 36.98 12.13
 -1 -4 17 36.15 10.76
 1 -4 -17 58.6 14.5
 1 -4 -17 52.96 17.46
 1 -4 -16 126.49 15.48
 1 -4 -16 102.85 13.74
 1 -4 -15 244.07 18.38
 1 -4 -15 230.76 16.18
 -1 -4 15 213.81 15.15
 1 -4 -14 206.48 15.47
 -1 -4 14 242.94 14.85
 1 -4 -14 249.52 17.6
 1 -4 -14 217.95 19.08
 1 -4 -13 4.84 10.77
 1 -4 -13 25.02 12.75
 1 -4 -13 13.11 8.29
 1 -4 -12 891.75 46.82
 1 -4 -12 857.45 44.86
 -1 -4 11 372.7 17.78
 1 -4 -11 400.84 21.89
 1 -4 -11 345.22 22.21
 1 -4 -11 371.13 20.05
 -1 -4 10 240.32 11.59
 1 -4 -10 260.57 15.5
 -1 -4 10 239.22 12
 1 -4 -10 245.08 15.95
 1 -4 -10 215.94 13.57
 1 -4 -9 122.39 10.33
 1 -4 -9 105.14 10.36
 1 -4 -9 122.39 8.25
 1 -4 -8 2655.17 120.65
 -1 -4 8 2483.96 118.82
 1 -4 -8 2676.85 120.74
 1 -4 -8 2551.13 120.49
 1 -4 -8 2628.01 119.6
 -1 -4 7 518.59 24.63
 1 -4 -7 531.91 26.65
 -1 -4 7 553.17 25.4
 1 -4 -7 523.93 26.63
 1 -4 -7 491.04 26.22
 1 -4 -7 507.75 25.27
 -1 -4 6 218.89 10.74
 1 -4 -6 216.89 12.2
 -1 -4 6 192.04 9.97
 1 -4 -6 204.11 11.64
 1 -4 -6 219.84 10.51
 -1 -4 5 657.72 30.21
 1 -4 -5 626.28 29.59
 -1 -4 5 628.62 29.8
 -1 -4 5 607.11 29.45
 1 -4 -5 630.26 30.31
 1 -4 -4 2748.22 130.22
 -1 -4 4 2772.5 130.24
 -1 -4 4 2716.62 130.08
 -1 -4 4 2975.28 130.59
 -1 -4 4 2798.34 130.46
 1 -4 -4 2776.89 130
 1 -4 -4 2632.97 130.92
 1 -4 -4 2662.2 130.48
 -1 -4 4 2971.31 130.43
 1 -4 -3 2257.08 106.37
 -1 -4 3 2316.1 106.43
 1 -4 -3 2172.99 106.89
 1 -4 -3 2191.62 106.38
 -1 -4 3 2254.42 106.29
 -1 -4 3 2194.74 106.23
 1 -4 -3 2460.41 106.18
 -1 -4 3 2265.33 106.5
 -1 -4 3 2272.18 106.3
 -1 -4 3 2331.45 106.61
 -1 -4 3 2175.23 106.32
 1 -4 -3 2214.42 106.9
 -1 -4 3 2242.1 106.65
 1 -4 -2 284.47 13.37
 1 -4 -2 280.51 13.71
 1 -4 -2 277.54 14.31
 -1 -4 2 275.04 13.51
 -1 -4 2 269.32 13.54
 -1 -4 2 263.34 13.5
 -1 -4 2 268.39 13.61
 -1 -4 2 276.53 13.75
 -1 -4 2 289.96 13.86
 1 -4 -2 298.79 13.2
 -1 -4 2 247.46 13.62
 1 -4 -2 273.44 14.14
 -1 -4 2 286.29 13.74
 -1 -4 2 257.6 13.27
 -1 -4 1 693.2 32.02
 1 -4 -1 702.22 32.86
 -1 -4 1 648.96 32.5
 1 -4 -1 692.69 32.65
 -1 -4 1 676.85 32.51
 1 -4 -1 688.42 31.92
 1 -4 -1 643.15 32.21
 -1 -4 1 704.1 32.66
 -1 -4 1 654.61 32.63
 1 -4 -1 689.05 32.78
 -1 -4 1 682.79 32.01
 -1 -4 1 674.12 32.44
 1 -4 0 706.45 33.15
 -1 -4 0 701.4 33.04
 -1 -4 0 700.24 33.04
 -1 -4 0 694.71 33.77
 -1 -4 0 703.71 33.42
 1 -4 0 725.88 33.49
 -1 -4 0 728.2 33.82
 1 -4 0 703.97 33.73
 -1 -4 0 706.42 33.87
 1 -4 0 737.77 33.84
 -1 -4 0 695.13 33.75
 1 -4 0 728.84 33.89
 1 -4 1 1666.69 71.62
 -1 -4 -1 1635.23 72.27
 1 -4 1 1673.72 72.22
 1 -4 1 1660.45 71.69
 -1 -4 -1 1695.16 71.48
 -1 -4 -1 1693.77 72.37
 1 -4 1 1722.5 72.04
 1 -4 1 1710.3 71.9
 1 -4 1 1669.63 72.01
 -1 -4 -1 1675.79 72.4
 1 -4 1 1712.8 71.66
 1 -4 2 1321.82 62.76
 1 -4 2 1309.58 62.74
 1 -4 2 1332.58 62.56
 -1 -4 -2 1266.73 63.44
 1 -4 2 1348.33 63.22
 1 -4 2 1366.14 63.16
 1 -4 2 1353.89 62.82
 1 -4 2 1335.42 63.11
 -1 -4 -2 1317.17 63.46
 1 -4 2 1366.18 62.83
 -1 -4 -2 1359.47 63.38
 1 -4 3 12.83 1.69
 -1 -4 -3 16.27 4.65
 -1 -4 -3 17.4 4.34
 1 -4 3 9.3 3.15
 1 -4 3 15.15 2.37
 -1 -4 -3 13.66 4.19
 1 -4 3 17.55 2.12
 1 -4 3 15.69 2.66
 1 -4 4 1116.47 53.65
 -1 -4 -4 1111.94 54.47
 1 -4 4 1067.12 53.36
 -1 -4 -4 1183.99 53.2
 1 -4 4 1157.69 53.47
 1 -4 4 1111.42 53.14
 1 -4 4 1147.51 53.16
 -1 -4 -5 977.18 45.71
 1 -4 5 955.32 45.96
 -1 -4 -5 984.26 45.85
 1 -4 5 976.23 46.02
 -1 -4 -5 929.33 47.25
 1 -4 5 983.22 45.81
 1 -4 5 946.93 46.26
 -1 -4 -6 1583.27 82.01
 1 -4 6 1606.44 80.67
 -1 -4 -6 1762.6 81.93
 -1 -4 -6 1804.03 80.57
 1 -4 6 1662.26 80.83
 -1 -4 -6 1798.82 80.8
 1 -4 7 264.36 13.05
 -1 -4 -7 249.81 15.11
 1 -4 7 261.35 13.22
 -1 -4 -7 246.23 13.31
 -1 -4 -8 103.6 9.36
 1 -4 8 89.35 6.64
 1 -4 8 110.97 6.82
 -1 -4 -8 102.41 7.22
 -1 -4 -9 1253.6 59.21
 1 -4 9 1256.4 57.93
 -1 -4 -9 1145.02 57.95
 -1 -4 -10 785.63 40.28
 -1 -4 -10 798.72 39.47
 1 -4 10 800.84 38
 -1 -4 -10 737.93 38.14
 -1 -4 -11 295.68 20.04
 -1 -4 -11 288.75 18.51
 1 -4 11 309.13 16.38
 -1 -4 -11 288.94 16.94
 -1 -4 -12 52.97 13.25
 -1 -4 -12 51.74 10.58
 1 -4 12 55.09 7.58
 -1 -4 -12 56.84 8.65
 -1 -4 -13 83.24 15.08
 -1 -4 -13 78.05 12.33
 1 -4 13 90.87 9.02
 -1 -4 -13 82.89 10.29
 -1 -4 -14 205.43 18.6
 -1 -4 -14 192.75 16.37
 1 -4 14 184.33 13.61
 -1 -4 -14 202.86 14.81
 -1 -4 -15 348.88 25.11
 -1 -4 -15 290.23 20.08
 -1 -4 -15 326.61 21.96
 1 -4 15 362.95 19.9
 -1 -4 -16 63.46 17.24
 -1 -4 -16 82.73 18.56
 -1 -4 -16 57.01 12.4
 -1 -4 -16 53.57 14.14
 1 -4 16 56.85 10.61
 -1 -4 -17 86.26 20.62
 -1 -4 -17 78.54 19.26
 -1 -4 -17 106.85 15.51
 1 -4 17 107.54 12.79
 -1 -4 -18 74.72 21.32
 -1 -4 -18 75.65 20.31
 -1 -4 -18 73.38 15.22
 1 -4 18 61.64 12.41
 1 -4 19 27.64 12.34
 -1 -4 -19 20.38 19.8
 -1 -4 -19 6.58 21.02
 -1 -4 -20 28.88 20.49
 1 -3 -21 6.09 9.65
 1 -3 -21 25.5 20.12
 1 -3 -21 2.01 19.78
 1 -3 -20 21.5 19.79
 1 -3 -20 20.73 20.84
 -1 -3 20 34.12 13.1
 -1 -3 20 46.78 17.1
 1 -3 -19 187.63 22.56
 1 -3 -19 143.23 21.6
 1 -3 -19 139.17 18.01
 -1 -3 19 185.34 18.85
 -1 -3 19 193.85 16.13
 1 -3 -18 135.96 19.88
 1 -3 -18 104.59 15.78
 -1 -3 18 132.22 13.76
 1 -3 -18 117.68 15.24
 1 -3 -17 45.53 13.67
 -1 -3 17 34.99 10.72
 1 -3 -17 26.01 13
 1 -3 -16 45.04 12.46
 1 -3 -16 21.73 11.86
 -1 -3 16 23.42 9.29
 1 -3 -15 186.32 16.85
 -1 -3 15 238.81 15.39
 1 -3 -15 258.03 17.4
 1 -3 -15 231.37 20.21
 1 -3 -14 293.51 20.03
 1 -3 -14 361.19 23.27
 1 -3 -14 352.79 20.88
 1 -3 -13 181.25 13.8
 1 -3 -13 189.09 14.61
 1 -3 -13 190.77 16.73
 1 -3 -12 89.81 10.33
 1 -3 -12 76.8 11.96
 1 -3 -12 107.63 10.16
 -1 -3 11 1027.59 48.54
 1 -3 -11 1068.42 50.97
 1 -3 -11 1068.28 51.68
 1 -3 -11 995.19 50.38
 -1 -3 10 403.17 19.23
 1 -3 -10 399.19 21.84
 1 -3 -10 386.24 22.59
 1 -3 -10 409.65 21.2
 -1 -3 9 1300.05 60.55
 1 -3 -9 1218.96 61.7
 -1 -3 9 1292.29 60.8
 1 -3 -9 1324.34 62.36
 1 -3 -9 1283.73 62.67
 1 -3 -8 38.7 5.35
 1 -3 -8 49.84 6.84
 1 -3 -8 48.45 6.93
 1 -3 -8 52.85 6.92
 1 -3 -7 388.47 19.92
 -1 -3 7 380.61 18.93
 1 -3 -7 362.58 19.77
 1 -3 -7 387.87 19.97
 1 -3 -7 388.36 19.09
 1 -3 -6 1299.2 61.32
 1 -3 -6 1272.77 60.71
 -1 -3 6 1288.76 60.78
 1 -3 -6 1284.05 61.37
 1 -3 -6 1277 61.28
 1 -3 -5 2420.93 104.27
 1 -3 -5 2282.45 104.37
 1 -3 -5 2178.99 104.83
 -1 -3 5 2141.25 103.97
 -1 -3 5 2315.87 104.45
 1 -3 -5 2099.37 104.89
 -1 -3 5 2188.57 104.5
 1 -3 -4 596.64 25.26
 -1 -3 4 532.08 25.52
 -1 -3 4 539.51 25.41
 -1 -3 4 523.33 25.03
 1 -3 -4 494.47 25.13
 1 -3 -4 519.63 25.72
 1 -3 -3 895.31 43.3
 -1 -3 3 888.1 43.15
 -1 -3 3 915.65 43.33
 1 -3 -3 972.49 43.21
 -1 -3 3 958.21 43.59
 -1 -3 3 904.85 43.45
 1 -3 -3 854.89 43.76
 1 -3 -3 921.88 43.5
 -1 -3 3 944.28 43.45
 -1 -3 2 2055.87 99.54
 -1 -3 2 2156.19 99.49
 1 -3 -2 2250.36 99.58
 -1 -3 2 2058.81 99.42
 1 -3 -2 2118.11 99.85
 1 -3 -2 2052.44 99.36
 -1 -3 2 2168.4 99.53
 -1 -3 2 2119.5 99.59
 -1 -3 2 2214.7 99.71
 -1 -3 2 2147.92 99.53
 1 -3 -2 2084.92 99.83
 -1 -3 2 2077.24 99.46
 -1 -3 2 2192.94 99.69
 1 -3 -1 7826.39 404.22
 -1 -3 1 8638.13 404.13
 -1 -3 1 8686.99 404.37
 1 -3 -1 9175.19 404.48
 -1 -3 1 8629.91 404.36
 1 -3 -1 9075.88 404.63
 -1 -3 1 9033.04 404.4
 -1 -3 1 7965.8 404.11
 1 -3 -1 8794.5 404.02
 -1 -3 1 8625.87 404.45
 -1 -3 1 9386.22 404.56
 1 -3 -1 8960.06 404.24
 -1 -3 1 8871.09 404.47
 1 -3 -1 9057.93 404.57
 -1 -3 1 8889.4 404.39
 -1 -3 1 8505.94 404.12
 -1 -3 0 1026.51 48.44
 1 -3 0 1030.65 48.32
 1 -3 0 1046.09 48.32
 -1 -3 0 1033.91 48.34
 -1 -3 0 1028.79 48.23
 -1 -3 0 1035.53 48.75
 -1 -3 0 1027.05 48.22
 1 -3 0 1044.08 48.55
 -1 -3 0 1023.72 48.79
 1 -3 0 975.58 48.65
 -1 -3 0 1002.23 48.68
 1 -3 0 1058.53 48.83
 1 -3 0 1075.65 48.77
 1 -3 1 2513.48 118.2
 1 -3 1 2483.89 118.08
 -1 -3 -1 2479.38 118.07
 -1 -3 -1 2645.62 118.08
 -1 -3 -1 2451.11 118.64
 1 -3 1 2583.51 118.58
 1 -3 1 2521.32 118.46
 1 -3 1 2540.69 118.26
 1 -3 1 2500.75 118.32
 -1 -3 -1 2509.78 118.66
 -1 -3 -1 2499.55 118.58
 1 -3 2 3462.96 163.23
 -1 -3 -2 3589.36 162.71
 1 -3 2 3420.57 162.71
 -1 -3 -2 3520.73 163.38
 1 -3 2 3459.61 162.89
 1 -3 2 3550.96 162.92
 1 -3 2 3572.31 163.14
 1 -3 2 3507.69 162.81
 1 -3 2 3407.62 162.78
 -1 -3 -2 3322.2 163.31
 -1 -3 -2 3383.75 163.24
 -1 -3 -3 810.14 38.37
 -1 -3 -3 829.38 38.27
 1 -3 3 771.91 38.41
 1 -3 3 842.26 38.47
 -1 -3 -3 789.92 39.23
 1 -3 3 829.44 38.68
 1 -3 3 814.67 38.9
 1 -3 3 817.11 38.29
 1 -3 3 810.96 38.28
 1 -3 3 827.37 38.97
 1 -3 4 568.6 27.93
 -1 -3 -4 559.18 28.57
 -1 -3 -4 549.3 27.58
 1 -3 4 589.41 27.61
 -1 -3 -4 596.27 27.51
 -1 -3 -4 610.49 27.43
 1 -3 4 560.38 27.47
 1 -3 4 578.22 28.06
 -1 -3 -5 1402.56 65.35
 1 -3 5 1395.17 65.56
 -1 -3 -5 1326.27 66.24
 1 -3 5 1393.34 65.85
 -1 -3 -5 1400.4 65.62
 -1 -3 -6 478.75 24.47
 1 -3 6 481.55 23.55
 -1 -3 -6 488.71 23.27
 -1 -3 -6 493.37 23.77
 -1 -3 -7 665.06 34.97
 1 -3 7 717.91 34.1
 -1 -3 -7 728.72 34.39
 -1 -3 -8 1746.18 84.71
 -1 -3 -8 1766.45 84.26
 1 -3 8 1768.9 83.46
 -1 -3 -8 1768.43 83.67
 -1 -3 -9 620.88 33.11
 -1 -3 -9 658.2 32.43
 1 -3 9 642.28 31.34
 -1 -3 -9 635.53 31.77
 -1 -3 -10 400.88 22.48
 -1 -3 -10 368.2 21.35
 1 -3 10 412.66 20.2
 -1 -3 -10 374.86 20.83
 -1 -3 -11 433.06 24.59
 -1 -3 -11 412.19 23.46
 1 -3 11 450.18 22.25
 -1 -3 -11 408.83 22.85
 -1 -3 -12 454.17 26.62
 -1 -3 -12 459.58 25.21
 1 -3 12 473.17 24.05
 -1 -3 -12 446.09 24.78
 -1 -3 -13 260.46 20.59
 -1 -3 -13 302.54 18.67
 1 -3 13 319.52 17.21
 -1 -3 -13 275.89 18.62
 -1 -3 -14 190.14 17.25
 -1 -3 -14 159.38 14.58
 -1 -3 -14 176.79 14.7
 1 -3 14 190.76 13.07
 -1 -3 -15 104.53 16.14
 -1 -3 -15 95.01 17.78
 -1 -3 -15 89.09 12.78
 -1 -3 -15 93.56 12.98
 1 -3 15 91.76 10.83
 -1 -3 -16 536.1 31.52
 -1 -3 -16 502.84 32.79
 -1 -3 -16 426.48 28.51
 1 -3 16 487.04 27.44
 -1 -3 -16 554.71 28.56
 -1 -3 -17 0.68 13.13
 -1 -3 -17 7.75 12.34
 1 -3 17 9.87 10.47
 -1 -3 -18 32.04 14.04
 1 -3 18 23.83 11.86
 -1 -3 -18 25.85 16.8
 -1 -3 -18 21.02 19.99
 1 -3 19 20.5 12.4
 -1 -3 -19 15.02 17.75
 -1 -3 -19 17.42 22.15
 1 -3 20 46.36 13.34
 -1 -3 -20 58.07 19.34
 -1 -3 -20 15.63 21.46
 1 -3 21 13.95 13.61
 -1 -2 22 79.55 15.76
 1 -2 -22 67.26 11.05
 1 -2 -22 66.62 20.62
 1 -2 -21 50.58 19.08
 1 -2 -21 53.08 10.46
 1 -2 -21 43.1 20.18
 -1 -2 21 74.37 14.77
 -1 -2 21 50.32 18.12
 1 -2 -20 53.94 19.7
 1 -2 -20 44.35 20.87
 1 -2 -20 6.24 16.99
 -1 -2 20 19.08 13.72
 -1 -2 20 57.39 16.57
 1 -2 -19 2.6 15.44
 1 -2 -19 15.36 19.01
 1 -2 -19 7.56 17.16
 -1 -2 19 8.18 12.68
 1 -2 -18 144.98 20.01
 1 -2 -18 127.8 17.33
 -1 -2 18 174.43 15.2
 1 -2 -18 145.02 14.59
 1 -2 -18 123.27 19.62
 1 -2 -17 82.08 14.45
 -1 -2 17 95.95 12.23
 1 -2 -17 50.06 11.93
 1 -2 -17 69.82 17.95
 1 -2 -16 62.1 16.3
 -1 -2 16 86.29 10.86
 1 -2 -16 74.05 11.52
 1 -2 -16 50.79 16.7
 1 -2 -16 86.26 14.26
 -1 -2 15 199.97 13.74
 1 -2 -15 151.15 15.67
 1 -2 -15 155.15 18.46
 1 -2 -15 195.75 14.02
 1 -2 -14 63.43 12.02
 1 -2 -14 54.15 13.52
 1 -2 -14 77.89 10.74
 1 -2 -13 29.49 9.74
 1 -2 -13 14.96 11.75
 1 -2 -13 32.16 8.9
 1 -2 -12 873.52 44.39
 1 -2 -12 916.64 44.15
 1 -2 -12 859.96 45.55
 1 -2 -11 32.4 8.48
 1 -2 -11 27.6 10.38
 -1 -2 11 35.71 3.41
 1 -2 -10 34.59 6.89
 1 -2 -10 43.72 8.82
 1 -2 -10 38.71 6.94
 -1 -2 10 32.84 3.23
 -1 -2 9 453.55 21.61
 1 -2 -9 477.3 23.35
 1 -2 -9 424.63 23.97
 1 -2 -9 446.42 23.21
 -1 -2 8 1217.04 57.17
 1 -2 -8 1174.1 58.34
 -1 -2 8 1260.9 57.45
 1 -2 -8 1194.19 58.85
 1 -2 -8 1174.12 58.26
 1 -2 -7 234.51 13.03
 -1 -2 7 241.67 11.54
 1 -2 -7 241.13 13.1
 -1 -2 7 236.9 11.9
 1 -2 -7 242.87 12.23
 1 -2 -7 228.83 13.65
 1 -2 -7 242.67 12.88
 1 -2 -6 97.69 6.54
 1 -2 -6 102.07 6.23
 1 -2 -6 96.21 5.71
 1 -2 -6 91.63 6.57
 -1 -2 6 89.52 5.86
 1 -2 -6 103.08 7.02
 1 -2 -5 29 4.14
 1 -2 -5 28.97 3.83
 -1 -2 5 22.28 3.02
 1 -2 -5 38.11 2.43
 1 -2 -5 21.91 3.13
 1 -2 -5 26.13 3.64
 -1 -2 5 28.17 3.07
 1 -2 -4 3908.74 189.76
 1 -2 -4 4300.42 189.37
 1 -2 -4 4077.51 189.51
 -1 -2 4 4021.38 189.55
 -1 -2 4 4005.29 189.51
 1 -2 -4 3772.4 189.68
 -1 -2 3 1238.22 60.2
 1 -2 -3 1333.57 60.09
 -1 -2 3 1251.29 60.21
 -1 -2 2 586.58 28.37
 -1 -2 2 603.24 28.75
 1 -2 -2 695.15 28.57
 -1 -2 2 638.79 28.78
 -1 -2 2 597.54 28.59
 -1 -2 2 592.92 28.57
 1 -2 -2 575.45 28.82
 -1 -2 2 586.92 28.42
 -1 -2 2 610.65 28.61
 1 -2 -1 240.87 11.78
 -1 -2 1 250.62 11.72
 1 -2 -1 228.4 11.79
 -1 -2 1 249.66 11.75
 1 -2 -1 250.04 11.58
 -1 -2 1 244.66 11.66
 -1 -2 1 231.55 11.84
 -1 -2 1 242.86 11.9
 1 -2 -1 238.77 11.98
 -1 -2 1 247.8 11.89
 -1 -2 1 245.55 11.78
 1 -2 -1 258.17 12.1
 -1 -2 1 255.82 11.87
 -1 -2 0 914.09 42.99
 1 -2 0 915.58 42.96
 -1 -2 0 903.85 43.15
 -1 -2 0 895.56 43.22
 -1 -2 0 933.88 42.87
 1 -2 0 915.6 42.87
 1 -2 0 950.87 43.3
 1 -2 0 905.99 43.12
 -1 -2 0 904.18 43.23
 1 -2 0 923.01 43.13
 -1 -2 0 910.64 42.95
 1 -2 0 899.95 42.96
 1 -2 1 1906.95 91.61
 -1 -2 -1 1922.56 91.47
 1 -2 1 2043.03 91.49
 -1 -2 -1 1881.16 91.87
 1 -2 1 1969.39 91.82
 1 -2 1 1968.12 91.77
 1 -2 1 1990.83 91.5
 -1 -2 -1 1868.49 91.86
 1 -2 1 1935.92 91.58
 1 -2 1 1962.71 91.8
 1 -2 2 6995.14 320.28
 -1 -2 -2 6569.81 320.77
 1 -2 2 6916.4 320.59
 1 -2 2 6670.21 320.5
 1 -2 2 6774.67 320.66
 -1 -2 -2 7036.4 320.29
 -1 -2 -2 6825.69 320.19
 1 -2 2 6772.41 320.3
 1 -2 3 1225.44 59.33
 1 -2 3 1259.39 59.08
 -1 -2 -3 1235.01 58.96
 -1 -2 -3 1317.9 59.03
 -1 -2 -3 1292.99 59.15
 1 -2 3 1213.23 59.37
 1 -2 3 1221.54 59.3
 1 -2 4 696.59 34.57
 1 -2 4 761.88 34.71
 -1 -2 -4 724.05 34.22
 1 -2 4 680.13 34.36
 -1 -2 -4 759.73 34.29
 -1 -2 -4 726.26 34.52
 -1 -2 -4 722.55 34.87
 1 -2 4 741.07 34.66
 1 -2 5 5430.85 254.86
 1 -2 5 5735.54 255.05
 -1 -2 -5 5249.87 254.91
 -1 -2 -5 5412.6 254.55
 1 -2 5 5328.92 254.76
 -1 -2 -5 5353.34 255.18
 1 -2 5 5692.73 254.94
 1 -2 6 714.32 37.87
 1 -2 6 794.85 37.89
 1 -2 6 816.71 37.27
 -1 -2 -6 784.62 38.41
 1 -2 6 814.72 38.02
 -1 -2 -6 755 38.15
 1 -2 7 304.43 14.36
 -1 -2 -7 304.49 15.97
 1 -2 7 288.62 15.19
 -1 -2 -7 304.86 15.81
 -1 -2 -8 402.68 21.5
 1 -2 8 421.2 20.88
 -1 -2 -8 434 21.56
 -1 -2 -9 222.62 13.41
 -1 -2 -9 197.96 13.27
 -1 -2 -10 1243.85 62.62
 -1 -2 -10 1267.38 61.82
 1 -2 10 1364.13 61.44
 -1 -2 -10 1217.23 61.9
 -1 -2 -11 151.89 12.4
 -1 -2 -11 143.42 11
 1 -2 11 144.23 9.82
 -1 -2 -11 112.37 11.14
 -1 -2 -12 82.62 12.44
 -1 -2 -12 97.48 11.12
 -1 -2 -12 122.65 10.46
 1 -2 12 122.04 9.38
 -1 -2 -13 553.8 30.85
 -1 -2 -13 577.56 32
 -1 -2 -13 507.2 29.86
 -1 -2 -13 556.47 29.12
 1 -2 13 566.58 28.59
 -1 -2 -14 46.32 13.32
 -1 -2 -14 51.31 16.22
 -1 -2 -14 39.38 11.59
 -1 -2 -14 37.04 9.89
 1 -2 14 43.56 8.81
 -1 -2 -15 311.48 21.67
 -1 -2 -15 244.74 23.23
 -1 -2 -15 239.71 19.68
 -1 -2 -15 302.12 18.25
 1 -2 15 288.59 17.88
 -1 -2 -16 25.13 14.45
 -1 -2 -16 55.12 17.3
 -1 -2 -16 39.79 13.61
 -1 -2 -16 39.86 10.65
 1 -2 16 54.61 11.08
 -1 -2 -17 55.95 14.4
 -1 -2 -17 51.64 18.91
 1 -2 17 21.3 11.04
 -1 -2 -17 63.39 16.08
 -1 -2 -18 42.94 15.25
 -1 -2 -18 92.53 21.32
 1 -2 18 65.38 12.61
 -1 -2 -18 72.17 16.98
 -1 -2 -19 158.51 19.06
 -1 -2 -19 174.71 25.3
 1 -2 19 213.34 16.95
 -1 -2 -19 196.67 21.28
 1 -2 20 36.65 13.75
 -1 -2 -20 20.34 17.86
 1 -2 21 58.9 14.58
 -1 -2 -21 58.23 19.31
 -1 -1 22 4.39 14.82
 1 -1 -22 30.86 18.15
 1 -1 -22 29.43 10.44
 1 -1 -21 26.68 18.65
 1 -1 -21 35.24 10.27
 1 -1 -21 41.22 19.09
 1 -1 -21 35.1 18.7
 -1 -1 21 16.08 14.2
 -1 -1 21 10.21 16.51
 1 -1 -20 14.65 18.21
 1 -1 -20 17.72 18.78
 1 -1 -20 31.41 18.65
 -1 -1 20 21.67 13.53
 -1 -1 20 16.59 16.47
 1 -1 -19 9.45 16.31
 1 -1 -19 51.74 19.52
 1 -1 -19 17.13 17.16
 -1 -1 19 1.5 13.12
 1 -1 -18 212.35 21.8
 1 -1 -18 235.61 24.11
 1 -1 -18 266.89 21.98
 -1 -1 18 267.72 18.76
 1 -1 -17 81.75 18.64
 1 -1 -17 97.01 11.18
 -1 -1 17 76.16 12.18
 1 -1 -16 6.66 15.93
 1 -1 -16 24.44 16.91
 1 -1 -16 8.6 13.9
 1 -1 -16 29.31 9.56
 -1 -1 16 17.47 9.73
 1 -1 -15 326.26 22.13
 1 -1 -15 268.24 20.76
 1 -1 -15 301.49 17.97
 1 -1 -15 295.09 23.49
 1 -1 -14 148.52 14.51
 1 -1 -14 142.56 16.78
 1 -1 -14 146.34 11.61
 1 -1 -14 131.43 15.67
 1 -1 -13 42.8 11
 1 -1 -13 52.36 12.75
 1 -1 -13 34.8 12.82
 1 -1 -13 35.44 8.11
 1 -1 -12 3.95 6.97
 1 -1 -12 11.18 8.86
 1 -1 -11 122.03 10.73
 -1 -1 11 110.17 6.53
 1 -1 -11 109.96 8.97
 1 -1 -11 127.51 11.72
 1 -1 -10 587.39 30.27
 -1 -1 10 580.95 28.08
 1 -1 -10 620.97 29.35
 1 -1 -10 568.82 30.92
 1 -1 -9 1238.04 59.58
 -1 -1 9 1205.29 58.12
 1 -1 -9 1290.07 58.48
 1 -1 -9 1230.44 59.04
 1 -1 -9 1222.74 60.08
 1 -1 -8 150.57 10.16
 -1 -1 8 165.91 8.19
 1 -1 -8 162.64 8.73
 1 -1 -8 150.83 9.42
 1 -1 -8 159.73 11
 1 -1 -7 57.32 5.75
 -1 -1 7 56.68 3.54
 -1 -1 7 57.65 4.14
 1 -1 -7 67.59 4.29
 1 -1 -7 59.33 5.11
 1 -1 -7 56.19 6.51
 1 -1 -6 1515.46 71.87
 -1 -1 6 1528.37 71.09
 1 -1 -6 1493.49 71.07
 1 -1 -6 1478.37 71.62
 -1 -1 6 1563.36 71.38
 -1 -1 6 1526.41 71.53
 1 -1 -6 1548.47 71.41
 1 -1 -6 1455.95 71.67
 1 -1 -6 1539.88 72.17
 1 -1 -5 1304.52 60.44
 1 -1 -5 1284 60.21
 -1 -1 5 1313.7 59.89
 1 -1 -5 1279.17 59.79
 -1 -1 5 1251.05 59.99
 1 -1 -5 1263.12 60.1
 1 -1 -5 1296.09 59.91
 -1 -1 5 1257.11 59.56
 1 -1 -5 1223.96 60.02
 1 -1 -4 1141.19 51.75
 1 -1 -4 1081.39 51.23
 -1 -1 4 1135.25 51.28
 1 -1 -4 1051.21 51.36
 1 -1 -4 1061.25 51.48
 -1 -1 4 1098.55 51.42
 1 -1 -4 1086.43 51.42
 -1 -1 4 1087.98 50.99
 1 -1 -4 1078.56 51.51
 -1 -1 3 332.48 15.52
 -1 -1 3 314.79 15.27
 -1 -1 2 940.58 39.43
 -1 -1 2 786.12 39.15
 1 -1 0 729.3 33.62
 -1 -1 0 694.99 33.74
 1 -1 1 1145.97 53.67
 -1 -1 -2 3824.9 174.52
 1 -1 2 3789.76 174.42
 1 -1 2 3531.31 174.57
 1 -1 3 114.19 5.79
 1 -1 3 105.79 5.32
 -1 -1 -3 100.77 5.6
 1 -1 3 102.15 5.11
 -1 -1 -3 97.4 5.67
 1 -1 3 100.22 5.48
 1 -1 4 224 11.41
 -1 -1 -4 221.96 11.39
 1 -1 4 222.28 11.02
 1 -1 4 233.43 10.79
 -1 -1 -4 207.74 11.36
 1 -1 4 221.12 11.14
 1 -1 4 223.87 11.39
 1 -1 5 429.42 21.83
 1 -1 5 487.13 22.21
 -1 -1 -5 426.66 22.17
 1 -1 5 463.5 21.85
 1 -1 5 462.2 21.52
 -1 -1 -5 443.85 22.07
 1 -1 5 454.19 21.86
 1 -1 6 130.62 7.56
 -1 -1 -6 144.24 8.96
 -1 -1 -6 131.21 8.52
 1 -1 6 145.56 7.72
 1 -1 6 140.56 7.15
 -1 -1 -6 141.62 8.18
 1 -1 6 150.12 7.67
 1 -1 7 73.56 4.92
 1 -1 7 86.25 5.39
 -1 -1 -7 76.03 6.08
 1 -1 7 75.46 4.46
 1 -1 7 74.11 5.12
 -1 -1 -7 80.88 6.66
 1 -1 8 497.83 23.89
 -1 -1 -8 457.66 24.06
 1 -1 8 485.81 23.14
 1 -1 8 496.95 23.54
 -1 -1 -8 466.61 24.61
 -1 -1 -9 875.25 41.54
 -1 -1 -9 878.24 42.37
 1 -1 9 876.65 41.4
 1 -1 9 884.99 42.24
 -1 -1 -9 846.7 42.99
 -1 -1 -10 86.94 10.46
 -1 -1 -10 80.16 8.87
 -1 -1 -10 67.98 7.2
 -1 -1 -10 69.37 5.23
 1 -1 10 79.19 4.96
 1 -1 10 79.47 6.67
 -1 -1 -11 345.61 20.22
 -1 -1 -11 304 21.02
 -1 -1 -11 331.37 19.88
 -1 -1 -11 365.09 17.01
 -1 -1 -11 328.18 18.43
 1 -1 11 324.05 18.15
 -1 -1 -12 371.29 21.58
 -1 -1 -12 361.47 23.04
 -1 -1 -12 395.78 21.69
 -1 -1 -12 338.3 19.74
 1 -1 12 376.85 19.86
 -1 -1 -13 212.4 15.99
 -1 -1 -13 199.88 17.4
 -1 -1 -13 192.79 15.87
 -1 -1 -13 192.37 13.12
 1 -1 13 198.43 13.02
 -1 -1 -14 15.75 12.37
 -1 -1 -14 6.32 14.39
 -1 -1 -14 6.16 8.02
 1 -1 14 3.33 8.16
 -1 -1 -15 32.56 13.06
 -1 -1 -15 22.36 15.74
 -1 -1 -15 15.02 13.44
 -1 -1 -15 22.97 8.83
 1 -1 15 27.91 9.39
 -1 -1 -16 231.73 19.99
 -1 -1 -16 240.93 22.99
 1 -1 16 276.31 17.3
 -1 -1 -16 235.7 19.79
 -1 -1 -17 9.92 14.58
 -1 -1 -17 16.69 18.79
 -1 -1 -17 11.77 14.56
 1 -1 17 1.89 10.97
 -1 -1 -18 52.22 16.41
 -1 -1 -18 67.96 16.8
 1 -1 18 36.1 11.95
 -1 -1 -20 39.2 17.13
 -1 -1 -20 39.29 17.05
 1 -1 20 39.33 13.74
 1 -1 21 49.99 14.57
 1 0 -22 9.91 19.71
 -1 0 22 27.29 15.63
 1 0 -22 0.42 10.36
 1 0 -21 148.47 19.33
 1 0 -21 107.39 11.81
 1 0 -21 106.65 22.25
 -1 0 21 93.38 15.91
 -1 0 21 87.7 17.94
 1 0 -21 80.77 21.43
 1 0 -20 5.76 16.84
 -1 0 20 8.04 13.46
 -1 0 20 4.51 15.77
 1 0 -19 48.93 18.16
 1 0 -19 49.12 19.99
 1 0 -19 89.83 17.19
 -1 0 19 51.13 13.33
 1 0 -18 40.44 17.08
 1 0 -18 29.71 18.88
 1 0 -18 34.5 15.22
 -1 0 18 34.15 11.78
 -1 0 17 1.92 10.13
 1 0 -16 24.14 15.68
 1 0 -16 11.17 17.78
 1 0 -16 27.76 14.43
 1 0 -16 29.25 8.13
 -1 0 16 26.24 9.87
 1 0 -15 573.36 32.41
 1 0 -15 552.57 32.07
 1 0 -15 560.83 28.29
 1 0 -15 503.18 32.92
 1 0 -14 182.06 15.98
 1 0 -14 185.07 18.07
 1 0 -14 183.91 12.31
 1 0 -14 190.82 16.87
 1 0 -13 109.17 14.04
 1 0 -13 126.55 14.77
 1 0 -13 132.94 9.71
 1 0 -13 139.43 13.81
 1 0 -12 1129.04 59.4
 1 0 -12 1135.69 59.91
 1 0 -12 1262.3 57.87
 1 0 -12 1225.07 59.7
 1 0 -11 116.75 11.32
 1 0 -11 95.82 11.64
 1 0 -11 96.26 7.85
 1 0 -11 91.94 11.43
 1 0 -10 14.72 7.29
 1 0 -10 8.69 8.78
 1 0 -10 8.62 4.72
 1 0 -10 13.31 8.42
 1 0 -9 344.92 18.47
 1 0 -9 331.9 18.88
 1 0 -9 318.4 17.09
 -1 0 9 343.28 16.44
 1 0 -8 641.12 32.38
 1 0 -8 661.84 32.72
 1 0 -8 637.55 31.49
 -1 0 8 661.01 31.02
 -1 0 7 1242.28 57.11
 1 0 -7 1236.47 57.89
 1 0 -7 1291.19 57.77
 1 0 -7 1201.92 57.01
 1 0 -7 1145.93 56.82
 -1 0 7 1193.61 56.67
 -1 0 6 10.86 2.21
 -1 0 6 14.96 2.06
 1 0 -6 18.87 4.01
 1 0 -6 17.11 2.51
 1 0 -6 15.35 2.75
 1 0 -6 15.71 4.64
 1 0 -5 246.32 12.97
 -1 0 5 243.69 12.2
 1 0 -5 260.74 12.81
 -1 0 5 241.76 12.24
 1 0 -5 241.6 12.22
 1 0 -5 249.45 12.12
 -1 0 5 251.84 11.96
 1 0 -4 6030.95 269.23
 -1 0 4 5932.66 269.5
 1 0 -4 5869.29 269.79
 1 0 -4 5612.02 269.49
 -1 0 4 5593.44 269.52
 1 0 -4 5630.59 269.39
 -1 0 4 5510.28 269.3
 1 0 -4 5822.93 269.88
 -1 0 3 2243.68 103.7
 -1 0 3 2291.12 103.78
 -1 0 3 2157.1 103.55
 1 0 -3 2224.3 103.6
 -1 0 2 1600.09 74.85
 -1 0 -1 83.6 4.21
 -1 0 -2 977.8 43.06
 -1 0 -2 922.56 43.05
 -1 0 -2 903.45 42.88
 1 0 2 908.75 42.86
 -1 0 -2 896.27 42.94
 1 0 2 886.22 42.92
 1 0 3 785.04 36.17
 -1 0 -3 779.25 36.45
 -1 0 -3 735.53 36.34
 -1 0 -3 738.64 36.18
 1 0 3 788.75 36.15
 1 0 3 765.09 36.28
 1 0 4 22.56 2.13
 -1 0 -4 24.03 3.27
 1 0 4 21.93 2.87
 1 0 4 27.59 2.2
 -1 0 -4 22.33 2.36
 1 0 4 22.86 2.32
 1 0 4 25.82 2.53
 -1 0 -5 1006.63 48.43
 1 0 5 1049.14 47.89
 1 0 5 993.89 48.07
 -1 0 -5 1062.25 48.4
 1 0 5 987.45 47.75
 -1 0 -5 991.88 47.87
 1 0 5 1055.45 48.08
 1 0 5 988.86 47.86
 -1 0 -6 341.75 19.22
 1 0 6 359.86 18.18
 1 0 6 364.92 18.52
 1 0 6 375.04 18.3
 -1 0 -6 356.51 19.13
 -1 0 -6 355.21 19
 -1 0 -6 376.19 18.3
 1 0 6 386.62 18.1
 1 0 6 403.93 18.11
 1 0 7 3.57 2.57
 1 0 7 4.79 2.96
 -1 0 -7 3.27 5.59
 -1 0 -7 14.54 5.61
 -1 0 -7 0.3 5.05
 -1 0 -7 3.26 3.26
 -1 0 -7 1.44 1.95
 1 0 7 3.36 2.42
 1 0 8 179.89 9.75
 1 0 8 192.62 10.26
 -1 0 -8 187.26 11.75
 -1 0 -8 177.61 12.51
 -1 0 -8 184.44 10.23
 1 0 8 186.49 9.68
 -1 0 -8 193.03 9.39
 1 0 8 183.75 9.64
 1 0 9 97.92 7.27
 -1 0 -9 92.52 9.28
 -1 0 -9 99.35 9.92
 1 0 9 109.06 6.31
 -1 0 -9 84.61 7.13
 -1 0 -9 106.96 5.83
 1 0 9 112.62 6.17
 -1 0 -10 496.82 26.17
 -1 0 -10 483.03 25.57
 -1 0 -10 448.78 23.88
 1 0 10 507.99 24.3
 -1 0 -11 321.71 18.03
 -1 0 -11 311.71 19.36
 -1 0 -11 317.79 18.58
 -1 0 -11 284.81 16.06
 1 0 11 303.63 16.59
 -1 0 -12 68.3 9.96
 -1 0 -12 83.16 12.58
 -1 0 -12 70.72 11.37
 -1 0 -12 65.03 7.19
 1 0 12 64.57 7.6
 -1 0 -13 16.99 9.67
 -1 0 -13 19.95 12.7
 -1 0 -13 5.15 6.48
 1 0 13 9.76 7.55
 -1 0 -13 15.3 11.51
 -1 0 -14 16.75 10.93
 -1 0 -14 15.68 6.96
 1 0 14 12.33 8.27
 -1 0 -14 23.16 12.54
 -1 0 -15 308.68 22.56
 1 0 15 341.58 19.72
 -1 0 -15 329.83 21.66
 -1 0 -16 32.32 15.34
 1 0 16 48.04 10.69
 -1 0 -16 31.71 13.13
 -1 0 -17 33.52 16.8
 1 0 17 23.31 10.91
 -1 0 -17 0.76 13.97
 -1 0 -18 14.06 17.61
 1 0 18 18.38 12.17
 -1 0 -18 15.24 14.36
 -1 0 -19 17.63 18.35
 1 0 19 24 12.47
 -1 0 -19 16.53 15.28
 -1 0 -20 26.21 19.63
 1 0 21 16.18 14.08
 -1 0 -21 35.86 19.69
 1 1 -21 11.68 20.74
 1 1 -21 35.61 19.65
 1 1 -20 27.32 21.06
 1 1 -20 20.06 19.14
 1 1 -20 24.25 15.69
 1 1 -19 43.58 18.35
 1 1 -19 8.8 19.47
 1 1 -19 21.91 15.31
 1 1 -18 225.92 22.72
 1 1 -18 239.81 23.17
 1 1 -18 222.39 19.49
 1 1 -17 139.96 18.39
 1 1 -17 98.06 18.35
 1 1 -16 21.56 16.08
 1 1 -16 42.8 15.68
 1 1 -15 337.64 24.43
 1 1 -15 410.55 25.15
 1 1 -15 367.52 19.11
 1 1 -14 107.67 15.26
 1 1 -14 111.73 14.88
 1 1 -14 126.81 8.58
 1 1 -13 29.14 11.61
 1 1 -13 26.2 11.32
 1 1 -13 13.26 5.45
 1 1 -12 5.76 10.64
 1 1 -12 9.38 5.02
 1 1 -11 57.38 10.36
 1 1 -11 56.3 9.73
 1 1 -11 62.75 5.69
 1 1 -10 584.03 30.61
 1 1 -10 579.47 30.27
 1 1 -10 592.42 28.53
 1 1 -9 1225.97 60.93
 1 1 -9 1267.09 59.48
 1 1 -9 1257.83 60.83
 1 1 -8 177.45 9.01
 -1 1 8 171.61 8.35
 1 1 -8 165.74 10.77
 -1 1 8 182.92 9.63
 1 1 -8 175.61 11.26
 1 1 -8 174.46 9.14
 -1 1 8 185.66 9.21
 -1 1 8 149.81 8.99
 1 1 -8 171.17 9.61
 -1 1 7 86.8 4.35
 1 1 -7 90.05 5.14
 1 1 -7 79.58 7.08
 -1 1 7 84.04 5.45
 1 1 -7 92.17 7.32
 1 1 -7 84.67 5.11
 -1 1 7 97.63 5.36
 -1 1 7 80.11 5.11
 1 1 -7 86.85 5.78
 1 1 -6 1558.23 77.12
 1 1 -6 1620.68 76.87
 -1 1 6 1534 76.54
 1 1 -6 1620.37 77.35
 -1 1 6 1726.2 76.69
 1 1 -6 1583.74 76.51
 -1 1 6 1639.77 76.21
 1 1 -6 1718.67 76.63
 1 1 -5 1163.91 52.44
 1 1 -5 1083.72 52.81
 1 1 -5 1102.44 52.31
 1 1 -5 1173.21 53.08
 1 1 -5 1102.11 52.34
 -1 1 5 1123.39 52.51
 1 1 -5 1108.77 52.67
 -1 1 5 1077.53 52.4
 1 1 -4 1002.6 50.72
 1 1 -4 1128.39 51.01
 1 1 -4 1131.8 50.42
 -1 1 4 1086.44 50.61
 -1 1 4 1014.6 50.48
 -1 1 3 377.75 17.02
 -1 1 3 333.28 16.91
 1 1 -3 363.78 17.31
 -1 1 1 2465.45 115.29
 -1 1 -1 945.47 45
 1 1 1 981.76 45.07
 -1 1 -2 3761.49 172.26
 -1 1 -2 3671.76 172.52
 1 1 2 3598.15 172.34
 -1 1 -2 3635.6 172.57
 1 1 2 3610.29 172.43
 1 1 2 3738.63 172.24
 -1 1 -3 102.13 5.46
 -1 1 -3 95.83 6.04
 1 1 3 110.56 5.59
 -1 1 -3 111.26 6.08
 1 1 3 115.46 5.67
 -1 1 -3 100.62 5.73
 1 1 3 102.2 5.37
 1 1 4 230.33 11.41
 -1 1 -4 237.82 11.97
 1 1 4 214.84 11.42
 -1 1 -4 244.19 11.88
 1 1 5 520.18 24.55
 -1 1 -5 497.09 24.25
 1 1 5 526.49 24.64
 -1 1 -5 509.38 25.16
 -1 1 -5 512.55 25.13
 1 1 6 106.31 6.83
 -1 1 -6 116.82 7.75
 -1 1 -6 124.15 8.23
 -1 1 -6 114.22 6.21
 1 1 6 117.09 6.54
 1 1 6 121.96 6.76
 -1 1 -7 115.97 8.74
 -1 1 -7 140.44 9.41
 -1 1 -7 119.61 6.92
 1 1 7 129.13 7.23
 1 1 7 131.23 6.62
 1 1 8 757.64 33.6
 -1 1 -8 689.53 35.48
 -1 1 -8 701.42 33.84
 1 1 8 655.88 33.84
 -1 1 -8 695.75 35.36
 -1 1 -9 782.33 40.29
 -1 1 -9 824.34 38.48
 1 1 9 782.23 38.39
 -1 1 -9 852.83 40.35
 -1 1 -10 65.51 9.65
 -1 1 -10 62.38 5.41
 -1 1 -10 61.26 9.97
 -1 1 -11 481.65 24.73
 -1 1 -11 451.34 25.83
 -1 1 -12 321.97 18.84
 -1 1 -12 318.65 20.4
 -1 1 -13 278.48 17.16
 -1 1 -13 251.78 19.08
 -1 1 -14 7.75 10.07
 -1 1 -14 16.45 13.57
 -1 1 -15 26.4 10.97
 -1 1 -15 27.74 13.5
 -1 1 -16 321.42 21.78
 -1 1 -16 353.89 25.07
 -1 1 -18 46.74 13.81
 -1 1 -18 41.9 18.84
 -1 1 -19 32.35 19.24
 -1 1 -20 7.53 19.93
 -1 1 -21 50.43 20.92
 -1 2 22 75.37 16.2
 1 2 -22 79.12 11.34
 1 2 -21 27.81 9.8
 1 2 -21 14.12 20.87
 1 2 -21 3.7 22.58
 -1 2 21 48.66 17.8
 -1 2 21 25.88 14.4
 1 2 -20 6 19.98
 -1 2 20 40.81 16.62
 -1 2 20 18.99 13.69
 1 2 -19 13.73 20.19
 1 2 -18 119.88 21.75
 1 2 -18 169.92 20.74
 -1 2 18 158.73 15.57
 1 2 -18 164.59 16.34
 1 2 -17 101.12 18.66
 -1 2 17 123.68 13.28
 1 2 -17 127.8 19.49
 1 2 -16 67.43 16.41
 1 2 -16 82.3 16.6
 -1 2 16 50.5 10.46
 1 2 -15 131.67 17.83
 1 2 -15 188.99 18.76
 1 2 -15 155.28 16.97
 -1 2 15 175.22 13.15
 1 2 -14 73.9 14.81
 1 2 -14 67.56 14.39
 1 2 -14 78.12 13.77
 1 2 -13 14.27 12.25
 1 2 -13 9.48 11.74
 1 2 -13 27.85 4.06
 1 2 -13 28.46 12.02
 1 2 -12 960.34 50.35
 1 2 -12 926.54 50.27
 1 2 -12 1013.08 47.14
 1 2 -12 994 50.03
 1 2 -11 79.16 10.56
 1 2 -11 66.74 10.32
 1 2 -11 70.16 4.95
 1 2 -11 67.51 10.14
 1 2 -10 35.05 8.27
 1 2 -10 31.41 9.07
 1 2 -10 43.13 9.16
 1 2 -10 41.21 3.66
 -1 2 10 38.74 2.47
 1 2 -10 30.4 4.52
 1 2 -9 466.13 23.54
 1 2 -9 465.11 23.55
 1 2 -9 436.59 23.61
 1 2 -9 442.24 21.21
 1 2 -9 516.37 21.91
 -1 2 9 421.71 20.88
 1 2 -8 1217.4 60.3
 1 2 -8 1231.86 60.69
 1 2 -8 1283.7 60.97
 1 2 -8 1295.59 61.09
 1 2 -8 1259.6 59.37
 -1 2 8 1234.55 59.18
 1 2 -8 1423.05 59.99
 1 2 -7 423.08 22.54
 1 2 -7 416.54 22.81
 1 2 -7 431.62 23
 1 2 -7 463.92 23.21
 1 2 -7 455.62 21.53
 1 2 -7 498.32 22.26
 1 2 -6 63.94 5.11
 -1 2 6 55.64 4.22
 1 2 -6 67.56 5.36
 1 2 -6 49.99 5.74
 1 2 -6 63.22 5.81
 1 2 -6 62.04 3.51
 -1 2 6 62.59 4.36
 1 2 -6 62.65 4.57
 -1 2 5 13.9 2.33
 1 2 -5 17.79 1.62
 1 2 -5 20.59 3.34
 -1 2 5 12.72 2.63
 1 2 -5 22.64 3.92
 -1 2 5 20.2 2.7
 1 2 -5 22.69 3.61
 1 2 -4 4374.41 198.48
 -1 2 4 4275.55 198.69
 1 2 -4 3950.88 198.88
 1 2 -4 4583.9 199.02
 -1 2 4 4262.89 198.78
 1 2 -4 4070.52 198.86
 1 2 -4 4419.69 199.06
 -1 2 4 4017.5 198.68
 1 2 -3 1371.82 61.08
 -1 2 3 1199.8 61.22
 1 2 -3 1300.91 61.21
 1 2 -3 1294.68 61.4
 1 2 -3 1340.82 61.13
 1 2 -3 1321.26 61.41
 -1 2 3 1225.5 61.33
 1 2 -2 614.55 29.44
 -1 2 2 688.9 29.67
 1 2 -2 599.23 29.46
 1 2 -2 585.6 29.52
 1 2 -2 598.63 29.42
 1 2 -2 580.31 29.49
 1 2 -2 598.83 29.32
 1 2 -1 286.73 14.25
 -1 2 1 309.41 14.22
 1 2 -1 309.64 14.08
 -1 2 1 298.54 14.15
 1 2 -1 291.55 14.32
 1 2 -1 289.85 14.28
 1 2 -1 289.8 14.34
 1 2 -1 293.93 14.24
 -1 2 0 947.25 45.39
 1 2 0 828.88 45.55
 -1 2 0 933.3 45.45
 1 2 0 971.04 45.23
 -1 2 0 1007.5 45.22
 1 2 0 971.98 45.32
 -1 2 0 961.34 45.35
 1 2 0 976.65 45.33
 -1 2 -1 1596.46 73.92
 1 2 1 1547.09 74.25
 1 2 1 1551.98 74.02
 1 2 1 1570.56 73.88
 -1 2 -1 1597.7 73.88
 -1 2 -2 7121.33 329.82
 1 2 2 7010.87 329.47
 1 2 2 6968.05 329.86
 1 2 2 7048.92 329.48
 1 2 2 7145.28 329.68
 1 2 3 1288.71 60.06
 -1 2 -3 1292.56 59.89
 -1 2 -3 1232.07 60.46
 1 2 3 1271.56 60.06
 1 2 3 1280.25 60.33
 1 2 3 1266.89 60.29
 -1 2 -4 785.83 37.83
 1 2 4 804.85 37.68
 1 2 4 794.43 37.39
 -1 2 -4 780.39 37.28
 1 2 4 786.65 37.4
 1 2 4 790.4 37.61
 1 2 4 807.73 37.63
 -1 2 -4 776.4 37.9
 -1 2 -5 5766.25 286.06
 1 2 5 6169.87 285.56
 1 2 5 6104.24 285.55
 -1 2 -5 6129.46 286.17
 1 2 5 6182.39 285.7
 -1 2 -5 6175.21 285.91
 1 2 6 669.55 32.96
 -1 2 -6 728.5 33.98
 -1 2 -6 750.1 33.44
 1 2 6 703.04 32.98
 1 2 7 309.65 15.22
 1 2 7 299.8 14.39
 -1 2 -7 305.32 16.65
 -1 2 -8 464.32 25.86
 1 2 8 508.83 24.37
 -1 2 -9 325.6 18.18
 1 2 9 302.93 16.03
 -1 2 -10 1356.8 70.56
 -1 2 -10 1428.48 69.36
 1 2 10 1524.21 69.29
 -1 2 -11 185.46 14.83
 -1 2 -11 176.63 11.85
 1 2 11 181.91 11.34
 -1 2 -12 140.46 14.02
 -1 2 -12 116.73 10.62
 1 2 12 154.82 10.17
 -1 2 -13 661.49 35.75
 -1 2 -13 642.05 33.3
 1 2 13 651.94 33.05
 -1 2 -14 72.38 14.51
 -1 2 -14 75.22 10.01
 1 2 14 74.77 9.28
 -1 2 -15 264.2 22.56
 -1 2 -15 295.65 18.3
 1 2 15 276.38 17.76
 -1 2 -16 52.77 16.48
 -1 2 -16 48.63 11.38
 1 2 16 48.26 10.44
 -1 2 -17 60.7 17.8
 -1 2 -17 67.01 12.68
 1 2 17 66.31 11.88
 -1 2 -18 29.4 19.56
 1 2 18 81.42 12.74
 -1 2 -19 182.55 24.62
 1 2 19 234.96 18.64
 -1 2 -20 37.7 22.12
 1 2 20 14.4 13.43
 -1 2 -20 36.02 21.01
 1 2 21 66.65 15.74
 1 3 -21 24.5 22.08
 -1 3 21 1.62 13.76
 1 3 -21 2.82 9.52
 1 3 -20 23.8 19.05
 -1 3 20 37.81 13.93
 -1 3 20 42.62 16.79
 1 3 -20 18.72 21.16
 1 3 -19 171.77 22.61
 1 3 -19 136.85 23.58
 -1 3 19 193.55 17
 -1 3 19 197.36 18.69
 1 3 -18 143.75 22.21
 1 3 -18 136.66 21.04
 -1 3 18 152.85 14.73
 1 3 -18 120.99 14.17
 1 3 -17 46.34 19.01
 1 3 -17 26.43 16.3
 -1 3 17 40.79 11.06
 1 3 -17 36.16 11.74
 1 3 -16 28.32 16.61
 1 3 -16 43.86 15.16
 -1 3 16 23.1 9.67
 1 3 -15 235.49 20.23
 1 3 -15 199.71 19.82
 1 3 -15 242.64 19.31
 -1 3 15 207.96 15.04
 1 3 -14 326.77 22.77
 1 3 -14 309.96 22.15
 1 3 -14 332.83 22.77
 1 3 -13 148.18 15.64
 1 3 -13 180.89 16.36
 1 3 -13 154.35 15.03
 1 3 -12 116.82 13.67
 1 3 -12 118.88 13.22
 1 3 -12 107.14 13.14
 1 3 -11 1301.2 62.86
 1 3 -11 1280.09 62.52
 -1 3 11 1264.48 59.52
 1 3 -11 1299.69 62.36
 1 3 -10 527.72 27.91
 1 3 -10 488.76 27.31
 -1 3 10 517.42 24.4
 1 3 -10 512.3 27.44
 1 3 -9 1357.46 67.76
 1 3 -9 1371.99 67.95
 1 3 -9 1434.66 68.32
 -1 3 9 1416.94 67.11
 1 3 -9 1449.25 67.6
 1 3 -8 68.13 7.65
 1 3 -8 63.94 7.69
 1 3 -8 66.69 8.23
 -1 3 8 78.74 5.76
 1 3 -8 74.35 7.14
 1 3 -7 375.08 19.46
 -1 3 7 375.45 18.57
 1 3 -7 346.93 19.19
 1 3 -7 356.68 19.22
 1 3 -7 403.51 18.99
 1 3 -6 1170.13 52.59
 1 3 -6 1108.61 52.69
 1 3 -6 1005.05 52.57
 -1 3 6 1127.55 52.2
 -1 3 6 1095.04 52.1
 1 3 -6 1091.01 51.51
 1 3 -6 1153.52 52.8
 1 3 -5 2403.21 109.14
 1 3 -5 2305.14 108.57
 1 3 -5 2225.31 109.09
 -1 3 5 2334.58 108.85
 1 3 -5 2373.86 108.46
 -1 3 5 2162.9 108.74
 1 3 -5 2327.5 108.37
 1 3 -5 2364.01 109.36
 1 3 -4 656.24 32.14
 1 3 -4 705.07 31.58
 -1 3 4 678.16 31.86
 1 3 -4 645.6 32.18
 1 3 -4 650.59 31.73
 1 3 -4 645.67 32.08
 1 3 -4 663.65 31.62
 -1 3 4 660.98 31.97
 1 3 -4 697.56 32.55
 -1 3 3 961.69 42.49
 1 3 -3 925.76 42.49
 -1 3 3 883.86 42.31
 1 3 -3 899.47 42.08
 1 3 -3 967.9 42.24
 1 3 -3 868.72 42.28
 1 3 -3 815.4 42.59
 1 3 -3 878.64 42.31
 1 3 -3 894.1 42.77
 1 3 -3 849.14 42.27
 1 3 -3 890.23 42.89
 1 3 -3 922.22 42.47
 -1 3 2 2272.09 103.78
 -1 3 2 2128.6 103.72
 1 3 -2 2497 103.71
 1 3 -2 2119.03 103.76
 -1 3 2 2321.79 103.89
 1 3 -2 2148.07 103.99
 1 3 -2 2120.37 103.79
 1 3 -2 2152.48 103.74
 1 3 -2 2131.83 103.78
 1 3 -1 9217.66 436.85
 1 3 -1 8985.19 436.84
 -1 3 1 9806.4 436.64
 1 3 -1 9308.09 436.54
 1 3 -1 9184.9 436.88
 1 3 -1 9273.35 436.74
 -1 3 1 9337.14 436.67
 -1 3 1 9098.74 436.99
 1 3 -1 9999 436.89
 1 3 -1 9296.52 436.91
 -1 3 1 9060.58 436.92
 -1 3 1 9299.61 436.65
 1 3 0 1117.9 51.84
 -1 3 0 1103.16 51.74
 -1 3 0 1117.2 51.73
 1 3 0 1101.02 52.2
 -1 3 0 1065.05 52.11
 -1 3 0 1085.97 52.07
 1 3 0 1066.9 52.11
 1 3 0 1100.34 52.17
 -1 3 0 1137.82 52.11
 1 3 0 1026.32 52.19
 -1 3 0 1105.87 51.87
 1 3 0 1140.13 51.83
 1 3 1 2479.21 115.63
 -1 3 -1 2473.48 115.9
 -1 3 -1 2373.9 115.71
 1 3 1 2617.64 115.48
 1 3 1 2467.33 115.48
 -1 3 -1 2409.45 115.48
 -1 3 -1 2429 115.72
 1 3 1 2433.07 115.51
 1 3 2 3575.62 165.51
 1 3 2 3497.77 165.57
 1 3 2 3515.77 165.76
 1 3 2 3605.28 165.49
 1 3 2 3429.97 166.15
 -1 3 -2 3418.37 166.04
 1 3 3 1066.88 49.8
 1 3 3 1045.7 49.71
 1 3 3 1068.5 50.05
 1 3 3 1060.24 49.7
 1 3 3 1063.19 50.49
 1 3 4 702.21 34.02
 1 3 4 741.44 33.95
 -1 3 -4 686.54 34.66
 1 3 4 722.74 34.31
 1 3 5 1305.53 60.7
 -1 3 -5 1288.88 60.51
 1 3 5 1269.87 60.8
 1 3 6 410.49 19.23
 -1 3 -6 387.83 19.05
 1 3 6 388.5 19.3
 -1 3 -7 743.29 37.79
 1 3 7 774.68 36.46
 -1 3 -7 770.36 36.42
 1 3 7 750.95 36.59
 -1 3 -8 1696.24 82.8
 -1 3 -8 1735.08 81.45
 1 3 8 1728.99 81.65
 -1 3 -9 640.24 33.88
 -1 3 -9 659.4 31.92
 1 3 9 659.53 32.04
 -1 3 -10 451.81 25.67
 -1 3 -10 448.22 23.06
 1 3 10 470.3 23.2
 -1 3 -11 445.12 25.77
 -1 3 -11 439.61 22.75
 1 3 11 448.31 22.85
 -1 3 -12 637.74 33
 -1 3 -12 560.31 30.02
 1 3 12 622.28 30.25
 -1 3 -13 304.41 20.97
 -1 3 -13 273.26 16.39
 1 3 13 285.2 16.7
 -1 3 -14 170.25 17.98
 -1 3 -14 161.67 12.71
 1 3 14 198.91 12.86
 -1 3 -15 102.18 17.71
 -1 3 -15 113.05 11.2
 1 3 15 118.14 11.67
 -1 3 -16 497.92 33.78
 -1 3 -16 524.04 29.29
 -1 3 -17 28.01 19.22
 1 3 17 27.93 11.38
 -1 3 -18 13.14 20.33
 -1 3 -18 20.07 19.33
 1 3 18 14.37 11.94
 1 3 19 33.56 12.85
 -1 3 -20 35.69 21.32
 1 3 20 61.84 19.04
 1 3 20 16.28 13.47
 -1 3 -20 55.85 22
 1 4 -21 24.49 9.86
 1 4 -21 9.26 23.37
 -1 4 21 30.37 16.83
 1 4 -21 6.88 21.24
 -1 4 21 47.78 14.83
 -1 4 20 6.53 16.02
 1 4 -20 12.87 21.39
 -1 4 19 18.69 14.86
 -1 4 19 13.39 12.32
 1 4 -18 68.63 20.9
 -1 4 18 67.49 15.22
 1 4 -18 66.36 18.63
 -1 4 18 84.57 12.86
 1 4 -17 52.3 16.79
 -1 4 17 23.53 10.57
 1 4 -17 1.09 18.83
 1 4 -16 198.15 19
 -1 4 16 201.13 14.69
 1 4 -16 154.26 20.97
 1 4 -15 246.53 21.06
 -1 4 15 300.54 17.35
 1 4 -15 244.28 22.65
 1 4 -14 275.95 20.28
 1 4 -14 245.42 21.24
 1 4 -14 281.86 20.76
 -1 4 14 294.83 17.06
 1 4 -13 32.02 13.48
 1 4 -13 7.01 11.99
 1 4 -13 18.92 11.32
 1 4 -12 950.97 51.14
 1 4 -12 1074.39 48.7
 1 4 -12 936.33 50.42
 1 4 -12 967.19 50.33
 1 4 -11 457.1 25.37
 1 4 -11 492.89 23.11
 1 4 -11 383.63 24.35
 1 4 -11 410.13 24.61
 1 4 -10 284.55 18.55
 1 4 -10 281.39 18.35
 -1 4 9 135.72 8.66
 1 4 -9 125.01 10.37
 1 4 -9 111.56 10.19
 1 4 -9 141.29 9.29
 1 4 -9 129.78 10.29
 1 4 -8 2478.1 125.39
 1 4 -8 2619.43 125.47
 1 4 -8 2674.2 125.59
 -1 4 8 2776.91 124.9
 1 4 -7 633.03 29.87
 1 4 -7 591.09 31.14
 -1 4 7 605.31 30.3
 -1 4 7 641.39 30.48
 1 4 -7 635.73 31.39
 1 4 -7 657.93 31.13
 1 4 -6 254.27 13.97
 1 4 -6 277.78 12.93
 1 4 -6 263.96 14.25
 -1 4 6 280.7 13.48
 -1 4 6 246.11 13.33
 1 4 -6 247.3 14.67
 1 4 -6 259.68 12.58
 1 4 -6 276.07 14.59
 1 4 -5 731.43 35.16
 -1 4 5 731.44 34.82
 1 4 -5 726.85 34.44
 -1 4 5 792.45 34.98
 1 4 -5 691.66 35.39
 1 4 -5 717.87 34.61
 1 4 -5 715.48 35.67
 1 4 -5 706.38 35.08
 1 4 -5 736.93 34.47
 1 4 -5 755.41 35.82
 1 4 -4 2770.21 128.77
 -1 4 4 2619.31 128.58
 1 4 -4 2852.47 128.3
 1 4 -4 2668.77 128.47
 1 4 -4 2657.43 129.03
 1 4 -4 2751.95 129.18
 1 4 -4 2699.95 128.76
 1 4 -4 2755.19 128.47
 1 4 -4 2792.79 129.38
 -1 4 3 2839.5 120.94
 1 4 -3 2582.07 120.79
 -1 4 3 2407.7 120.73
 1 4 -3 2587.53 120.45
 1 4 -3 2857.57 120.68
 1 4 -3 2476.38 120.73
 1 4 -3 2636.06 120.86
 1 4 -3 2486.58 121.17
 1 4 -3 2407.25 120.76
 1 4 -3 2515.4 120.83
 1 4 -3 2441.1 121.43
 -1 4 2 502.54 24.05
 1 4 -2 517.33 23.69
 1 4 -2 452.32 24.54
 1 4 -2 489.16 24.16
 1 4 -2 493.13 24.18
 1 4 -2 482.72 24.25
 -1 4 2 466.49 24.66
 1 4 -2 481.38 24.41
 -1 4 2 481.9 24.39
 1 4 -2 500.89 24.24
 1 4 -2 550.68 23.99
 -1 4 1 670.96 31.18
 1 4 -1 667.85 31.58
 1 4 -1 636.89 31.53
 1 4 -1 656.44 31.58
 1 4 -1 682.09 31.06
 1 4 -1 539.06 31.79
 -1 4 1 677.41 31.83
 1 4 -1 670.02 31.52
 1 4 -1 637.67 31.62
 -1 4 1 659.48 31.65
 -1 4 1 663.18 31.15
 -1 4 0 635.61 30.12
 1 4 0 643.24 29.37
 1 4 0 637.95 29.37
 -1 4 0 627.16 29.26
 -1 4 0 619 29.26
 1 4 0 601 29.88
 -1 4 0 639.76 30.1
 -1 4 0 592.3 29.87
 1 4 0 646.59 29.55
 -1 4 0 607.78 29.71
 1 4 0 619.19 29.92
 -1 4 0 625.43 29.81
 1 4 0 590.2 29.86
 1 4 0 603.18 29.83
 1 4 0 615.14 30.08
 1 4 1 2075.51 99.76
 -1 4 -1 2118.66 99.23
 1 4 1 2114.33 99.39
 1 4 1 2144.56 99.38
 -1 4 -1 1991.16 99.76
 1 4 1 2195.52 99.3
 -1 4 -1 2123.53 99.69
 -1 4 -1 2157.73 99.62
 1 4 1 2008.25 99.82
 -1 4 -1 2082.68 100.06
 1 4 1 2131.4 99.44
 -1 4 -2 1093.31 52.2
 -1 4 -2 1115.02 52.52
 1 4 2 1089.28 51.85
 1 4 2 1124.54 51.88
 1 4 2 1107.36 51.87
 1 4 2 1094.04 52.06
 1 4 2 1117.3 52.09
 1 4 3 15.15 2.51
 1 4 3 14.84 1.69
 1 4 3 13.31 1.67
 1 4 3 7.21 4.04
 -1 4 -3 21.85 3.96
 1 4 4 1102.94 51.96
 -1 4 -4 1058.29 52.57
 1 4 4 1124.84 51.49
 1 4 4 1129.04 52.74
 1 4 4 1087.95 51.69
 1 4 4 1061.94 51.64
 -1 4 -5 752 39.77
 1 4 5 850.56 39.98
 1 4 5 825.19 38.62
 1 4 5 826.51 38.83
 1 4 5 816.08 38.6
 1 4 6 1753.29 80.83
 1 4 6 1786.04 80.61
 -1 4 -6 1756.44 80.32
 -1 4 -6 1770.92 81.73
 1 4 6 1619.92 80.32
 -1 4 -7 257.72 12.72
 -1 4 -7 276.59 14.81
 1 4 7 245.2 13.26
 1 4 7 269.4 13.07
 -1 4 -8 120.4 6.82
 -1 4 -8 124.65 9.41
 1 4 8 116.78 7.41
 1 4 8 119.96 7.18
 -1 4 -9 1441.48 69.56
 -1 4 -9 1548.76 70.87
 1 4 9 1478.5 70.03
 -1 4 -10 786.71 38.08
 -1 4 -10 798.31 39.35
 -1 4 -10 783.51 40.66
 1 4 10 800.6 38.61
 -1 4 -11 276.93 19.2
 -1 4 -11 280.73 15.22
 1 4 11 301.72 15.98
 -1 4 -12 54.7 13.64
 -1 4 -12 41.33 6.43
 1 4 12 42.75 7.18
 -1 4 -13 44.58 14.27
 -1 4 -13 64.05 7.4
 1 4 13 53.23 8.19
 1 4 14 213.21 13.57
 -1 4 -14 192.43 12.57
 -1 4 -15 324.66 26.5
 -1 4 -15 334.15 25.24
 1 4 15 381.47 20.92
 -1 4 -15 351 19.67
 -1 4 -16 47.27 17.85
 -1 4 -16 55.95 18.65
 1 4 16 59.42 10.75
 -1 4 -17 99.78 20.42
 -1 4 -17 129.29 20.2
 1 4 17 107.08 12.73
 1 4 18 72.6 18.63
 -1 4 -18 94.13 20.85
 1 4 18 104.48 13.06
 1 4 19 23.05 17.7
 -1 4 -19 39.27 21.61
 -1 4 -19 49.39 21.31
 1 4 19 47.62 12.67
 1 4 20 28.82 18.56
 -1 4 -20 34.94 21.97
 1 4 20 7.89 13.22
 -1 5 21 97.35 15.23
 1 5 -21 79.18 10.98
 1 5 -20 2.66 9.25
 1 5 -20 5.27 23.79
 -1 5 20 14.36 13.37
 -1 5 20 2.88 15.58
 1 5 -19 22.04 9.27
 1 5 -19 64.32 23.16
 -1 5 19 55.06 12.75
 1 5 -19 21.85 19.74
 -1 5 19 45.74 15.79
 1 5 -18 141.06 23.61
 -1 5 18 130.2 14.33
 1 5 -18 138.61 21.36
 -1 5 18 154.84 16.79
 1 5 -17 141.11 22.25
 -1 5 17 132.56 13.26
 1 5 -17 128.53 19
 -1 5 17 123.72 15.59
 1 5 -16 67.72 19.58
 -1 5 16 82.48 10.87
 1 5 -16 85.75 17.6
 1 5 -15 79.86 17.67
 -1 5 15 56.36 9.58
 1 5 -15 72.19 15.3
 1 5 -14 335.85 24
 -1 5 14 327.64 19.1
 1 5 -14 342.55 22.86
 1 5 -13 355.92 25.41
 1 5 -13 425 24.61
 1 5 -13 442.91 21.71
 -1 5 13 380.13 21.33
 1 5 -13 354.27 24.13
 1 5 -12 55.81 8.36
 1 5 -12 35.25 11.12
 1 5 -12 61.22 11.59
 1 5 -11 431.63 24.65
 1 5 -11 481.6 23.43
 1 5 -11 433.35 21.19
 1 5 -11 398.56 24.43
 1 5 -10 400.31 19.68
 1 5 -10 340.01 20.01
 1 5 -10 338.42 17.01
 1 5 -10 348.21 20.07
 1 5 -9 790.4 41.25
 1 5 -9 839.48 39.45
 1 5 -9 787.45 41.38
 -1 5 9 841.11 40.47
 1 5 -9 923.14 41.45
 1 5 -9 785.68 41.62
 1 5 -8 1167.13 59.25
 1 5 -8 1224.78 57.96
 1 5 -8 1174.73 59.46
 -1 5 8 1205.01 58.56
 -1 5 8 1295.26 58.78
 1 5 -8 1205.27 60.03
 1 5 -8 1399.72 59.77
 1 5 -8 1196.04 59.81
 1 5 -7 56.99 6.46
 -1 5 7 58.47 4.98
 -1 5 7 60.95 4.92
 1 5 -7 48.17 6.87
 1 5 -7 53.89 3.83
 1 5 -7 60.19 7.94
 1 5 -7 48.3 7.98
 1 5 -7 57.86 7.46
 1 5 -6 79.39 6.43
 -1 5 6 81.05 5.44
 -1 5 6 82.44 5.55
 1 5 -6 75.35 4.82
 1 5 -6 79.41 7.29
 1 5 -6 74.57 7.78
 1 5 -6 84.9 4.54
 1 5 -6 91.24 8.2
 -1 5 5 3337.34 148.66
 1 5 -5 3122.13 148.66
 1 5 -5 3128.63 148.24
 1 5 -5 3160.73 148.07
 -1 5 5 3045.26 148.46
 -1 5 5 3415.06 148.6
 1 5 -5 3040.35 149.22
 1 5 -5 3128.86 148.22
 1 5 -5 3168.73 148.64
 1 5 -5 3157.91 149.48
 1 5 -4 868.77 42.35
 -1 5 4 925.15 42.48
 1 5 -4 911.68 41.87
 -1 5 4 810.63 42.23
 1 5 -4 871.5 42.14
 1 5 -4 989.75 42.11
 1 5 -4 888.29 43
 1 5 -4 841.52 42.21
 1 5 -4 865.85 42.45
 1 5 -4 893 43.41
 -1 5 3 74.4 4.44
 1 5 -3 67.8 4.35
 -1 5 3 74.42 4.65
 1 5 -3 70.31 3.57
 -1 5 3 71.43 4.35
 1 5 -3 80.71 4.08
 1 5 -3 64.85 4.4
 1 5 -3 70.14 5.07
 -1 5 3 63.87 5.95
 1 5 -3 83.23 5.79
 1 5 -3 64.86 4.59
 1 5 -3 69.68 4.71
 -1 5 2 3201.21 146.14
 1 5 -2 3144.1 145.97
 1 5 -2 2942.47 146.81
 1 5 -2 3066.28 146.42
 1 5 -2 3176.93 146.08
 -1 5 2 3078.65 146.94
 1 5 -2 3149.86 146.61
 1 5 -2 3007.85 146.5
 1 5 -2 3120.53 146.57
 1 5 -2 3056.55 146.4
 1 5 -1 420.9 20.98
 1 5 -1 419.85 20.33
 1 5 -1 416.19 20.4
 -1 5 1 406.78 20.7
 1 5 -1 429.36 20.23
 1 5 -1 404.27 20.75
 1 5 -1 394.61 20.31
 1 5 -1 432.19 20.44
 -1 5 1 432.75 20.65
 1 5 0 1059.02 51.64
 1 5 0 1035.75 51.59
 1 5 0 1135.05 51.99
 -1 5 0 1098.09 51.45
 -1 5 0 1062.01 51.74
 1 5 0 1129.68 51.26
 1 5 0 1027.38 51.98
 -1 5 0 1132.84 51.59
 -1 5 0 1067.91 51.92
 -1 5 -1 222.32 10.24
 1 5 1 233 11.36
 -1 5 -1 208.3 10.03
 1 5 1 211.75 10.24
 1 5 1 217.14 10.25
 -1 5 -1 214.67 11.06
 -1 5 -1 220.33 11.02
 1 5 1 210.79 10.19
 -1 5 -1 209.38 10.83
 -1 5 -1 205.65 11.39
 1 5 1 207.52 10.52
 1 5 1 201.76 10.23
 1 5 2 191.8 9.53
 1 5 2 199.64 9.45
 1 5 2 190.44 9.28
 -1 5 -2 185.77 10.17
 -1 5 -2 187.49 10.5
 1 5 2 197.94 10.29
 -1 5 -2 190.85 9.92
 1 5 2 192.71 9.67
 1 5 2 194.79 9.61
 1 5 3 2685 125.19
 1 5 3 2598.67 125.21
 -1 5 -3 2580.94 125.77
 1 5 3 2723.47 125.03
 1 5 3 2617.97 124.95
 1 5 3 2719 124.95
 1 5 3 2704.24 125.38
 1 5 4 1021.58 50.12
 -1 5 -4 1015.28 49.88
 1 5 4 996.26 48.85
 1 5 4 1050.98 48.86
 1 5 4 1067.77 49.1
 1 5 4 1062.48 49.16
 1 5 5 410.58 20.16
 -1 5 -5 405.85 21.75
 1 5 5 440.5 20.18
 1 5 5 383.68 21.83
 -1 5 -5 410.99 21.58
 1 5 6 754.97 36.57
 -1 5 -6 766.9 37.97
 1 5 6 780.99 36.24
 -1 5 -6 726.09 38.02
 1 5 6 769.32 38.14
 -1 5 -7 769.52 35.8
 1 5 7 699.17 34.2
 1 5 7 720.47 35.94
 -1 5 -7 681.31 35.9
 1 5 8 33.71 4.51
 -1 5 -8 34.6 7.73
 -1 5 -9 488.84 23.61
 1 5 9 497.95 24.64
 -1 5 -9 541.91 26.32
 -1 5 -10 102.69 6.23
 1 5 10 104.16 7.87
 -1 5 -10 122.34 10.49
 -1 5 -11 104.49 6.82
 -1 5 -11 108.34 10.45
 1 5 11 112.71 8.54
 -1 5 -12 827.09 45.28
 -1 5 -12 831.93 45.01
 1 5 12 902.82 42.54
 -1 5 -12 861.41 41.39
 -1 5 -13 117.85 16.93
 -1 5 -13 130.1 15.84
 1 5 13 126.65 10.11
 -1 5 -13 120.04 8.41
 -1 5 -14 94.9 17.24
 -1 5 -14 61.7 16.22
 1 5 14 69.43 9.27
 -1 5 -15 201.21 21.42
 -1 5 -15 194.41 20.59
 1 5 15 225.17 14.9
 -1 5 -16 45.5 19.55
 1 5 16 54.66 16.05
 -1 5 -16 40.86 16.84
 1 5 16 48.7 10.18
 -1 5 -17 40.6 19.87
 1 5 17 9.18 16.14
 1 5 17 18.36 10.61
 1 5 18 29.88 17.48
 -1 5 -18 34.83 20.97
 -1 5 -18 36.57 20.63
 1 5 18 3.71 11.05
 -1 5 -19 6.09 22.48
 1 5 19 6.57 12.09
 1 5 20 108.46 21.36
 1 5 20 184.59 16.48
 -1 6 21 14.91 13.27
 1 6 -21 0.4 9.77
 1 6 -20 53.33 24.05
 -1 6 20 57.13 20.92
 1 6 -20 15.34 20.3
 -1 6 20 43.49 16.09
 1 6 -20 46 9.86
 1 6 -19 44.44 9.43
 1 6 -19 54.43 18.97
 1 6 -19 39.67 23.02
 -1 6 19 54.35 12.24
 -1 6 19 80.53 15.71
 1 6 -18 86.11 9.69
 1 6 -18 64.49 22.27
 1 6 -18 85.25 18.99
 -1 6 18 84.54 12.16
 -1 6 18 60.62 14.9
 1 6 -17 36.63 21.17
 1 6 -17 9.5 17.89
 -1 6 17 40.54 10.93
 -1 6 17 15.05 13.14
 1 6 -16 231.84 24.5
 -1 6 16 285.11 17.71
 -1 6 16 314.05 19.69
 1 6 -16 228 22.32
 -1 6 15 60 9.45
 1 6 -15 68.57 15.33
 1 6 -14 130.82 16.17
 -1 6 14 135.43 10.9
 1 6 -14 115.06 11.67
 1 6 -13 60.62 14.18
 -1 6 13 91.63 8.73
 1 6 -13 73.87 10.21
 1 6 -12 69.35 12.88
 1 6 -12 79.98 10.05
 -1 6 12 78.38 7.81
 1 6 -11 851.44 46.2
 1 6 -11 895.09 45.62
 1 6 -11 840.13 45.02
 1 6 -11 987.84 45.05
 1 6 -10 381.72 22.91
 1 6 -10 416.8 21.51
 1 6 -10 372.49 21.37
 1 6 -10 342.95 21.72
 -1 6 9 69.03 6.62
 1 6 -9 66.7 4.72
 1 6 -9 73.69 9.87
 1 6 -9 76.24 10.95
 1 6 -9 76.94 9.55
 1 6 -9 54.41 8.48
 1 6 -8 1690.25 83.24
 -1 6 8 1835.64 82.9
 -1 6 8 1700.9 82.72
 1 6 -8 1745.09 82.06
 1 6 -8 1708.85 83.77
 1 6 -8 1670.64 84.15
 1 6 -8 1769.21 84.29
 1 6 -8 1881.76 84.13
 1 6 -7 458.44 23.41
 1 6 -7 415.49 22.05
 1 6 -7 445.73 20.8
 -1 6 7 434.58 21.5
 -1 6 7 455.92 21.61
 1 6 -7 420.72 23.27
 1 6 -7 423.24 20.57
 1 6 -7 403.84 23.31
 1 6 -6 312.82 16.67
 1 6 -6 325.43 15.73
 -1 6 6 314.68 16.24
 -1 6 6 335.68 16.36
 1 6 -6 316.25 15.52
 1 6 -6 333.34 18.04
 1 6 -6 314.64 16.56
 1 6 -6 334.59 15.74
 1 6 -6 336.24 18.43
 1 6 -5 140.52 8.31
 -1 6 5 154.85 8.42
 1 6 -5 156.77 7.63
 1 6 -5 142.5 7.6
 1 6 -5 146.41 7.14
 -1 6 5 136.78 7.95
 -1 6 5 154.18 8.05
 1 6 -5 140.52 9.9
 -1 6 5 136.75 10.59
 1 6 -5 131.48 7.74
 1 6 -5 124.57 8.4
 1 6 -5 160.16 10.69
 1 6 -4 310.68 15.83
 -1 6 4 352.86 16.17
 1 6 -4 323.46 15.28
 -1 6 4 302.58 15.85
 1 6 -4 342.34 15.62
 1 6 -4 309.4 15.77
 -1 6 4 302.63 17.48
 1 6 -4 327.02 16.97
 1 6 -4 310.86 15.91
 1 6 -4 334.45 16.16
 1 6 -4 308.98 17.59
 1 6 -3 807.88 38.67
 -1 6 3 847.69 38.81
 -1 6 3 780.78 38.91
 1 6 -3 836.99 38.4
 1 6 -3 823.3 38.96
 1 6 -3 826.78 39.33
 1 6 -3 777.91 39.46
 -1 6 3 769.31 39.97
 1 6 -3 813.72 39.09
 1 6 -3 795.03 39.01
 1 6 -2 2689.03 126.43
 1 6 -2 2576.9 126.98
 1 6 -2 2624.42 126.63
 -1 6 2 2586.56 127.11
 -1 6 2 2727.41 125.97
 -1 6 2 2719.81 125.95
 -1 6 2 2678.26 126.83
 1 6 -1 210.26 12.3
 -1 6 1 224.26 12.21
 1 6 -1 224.57 11.26
 -1 6 1 213.68 11.9
 1 6 -1 213.59 11.43
 1 6 -1 230.21 12.62
 -1 6 0 622.19 29.76
 1 6 0 598.59 30.1
 -1 6 0 571.79 29.18
 1 6 0 611.21 28.98
 1 6 0 636.56 29.54
 1 6 0 618.89 29.97
 -1 6 0 614.12 29.04
 1 6 1 3658.35 167.25
 -1 6 -1 3546.92 167.16
 1 6 1 3551.76 167.26
 1 6 1 3661.3 167.34
 1 6 1 3337.72 168.44
 -1 6 -1 3481.29 167.93
 -1 6 -1 3361 168.09
 -1 6 -1 3662.25 167.88
 -1 6 -1 3666.47 167.44
 1 6 1 3768.57 168.32
 1 6 1 3379.16 168.12
 1 6 2 113.63 6.3
 1 6 2 118.64 6.14
 -1 6 -2 109.02 5.69
 -1 6 -2 112.2 7.23
 -1 6 -2 119.5 7.52
 1 6 2 111.25 7.4
 -1 6 -2 116.93 6.8
 -1 6 -2 128.13 5.88
 1 6 2 127.18 6.16
 1 6 2 111.61 6.18
 1 6 3 216.99 10.69
 1 6 3 210.7 10.78
 -1 6 -3 183.79 11.83
 1 6 3 216.13 10.28
 1 6 3 222.54 10.53
 1 6 3 205.12 10.46
 -1 6 -3 218.18 12.21
 1 6 3 192.25 11.31
 1 6 4 46.61 4.56
 1 6 4 53.28 4.25
 1 6 4 51.24 3.29
 1 6 4 50.13 3.6
 -1 6 -4 44.47 6.15
 1 6 4 50.45 3.2
 1 6 4 48.17 4.65
 1 6 5 137.38 7.37
 1 6 5 128.89 7.45
 -1 6 -5 137.3 10.01
 1 6 5 139.48 10.57
 1 6 5 145.9 7.09
 -1 6 -5 134.65 10.77
 1 6 5 142.04 7.82
 1 6 6 1631.26 75.42
 -1 6 -6 1667.11 77
 1 6 6 1562.01 75.32
 1 6 6 1595.77 77.09
 -1 6 -6 1586.93 76.84
 -1 6 -7 112.26 10.58
 1 6 7 110.01 6.77
 1 6 7 103.26 10.67
 -1 6 -7 119.74 10.5
 -1 6 -8 45.36 9.29
 -1 6 -8 51.95 9.26
 1 6 8 44.04 4.81
 1 6 8 49.75 9.79
 -1 6 -8 55.9 9.88
 -1 6 -9 757.55 39.73
 -1 6 -9 848.89 39.57
 1 6 9 779.55 37.66
 1 6 9 736.29 39.93
 -1 6 -9 759.7 40
 -1 6 -10 40.17 11.41
 -1 6 -10 54.82 10.37
 1 6 10 44.63 5.84
 1 6 10 37.39 10.96
 -1 6 -10 49.85 12.56
 -1 6 -11 119.92 14.25
 -1 6 -11 102.4 11.53
 1 6 11 105.27 8.31
 1 6 11 79.95 12.94
 -1 6 -12 13.44 12.55
 -1 6 -12 8.01 9.9
 1 6 12 17.04 12.76
 1 6 12 12.67 6.35
 1 6 13 35.03 13.32
 -1 6 -13 34.93 15.14
 1 6 13 54.06 7.89
 1 6 14 127.65 17.21
 -1 6 -14 120.13 17.91
 1 6 14 154.88 11.63
 1 6 15 174.93 17.84
 -1 6 -15 134.55 20.1
 -1 6 -15 196.5 20.24
 1 6 15 162.79 12.87
 1 6 16 24.76 16.85
 1 6 16 14.28 9.57
 -1 6 -17 35.88 20.25
 1 6 17 53.99 17.78
 -1 6 -17 23.57 18.71
 1 6 17 24.31 10.69
 1 6 18 43.3 18.58
 -1 6 -18 3.56 22.19
 -1 6 -18 45.25 20.31
 1 6 18 29.59 11.07
 -1 6 -19 43.2 22.3
 1 6 19 36.54 19.79
 1 6 19 68.11 12.61
 -1 6 -19 48.64 22.17
 1 6 20 1.96 12.78
 1 7 -20 30.59 9.67
 -1 7 20 11.49 12.15
 -1 7 20 11.95 16
 1 7 -19 121.08 11.58
 1 7 -19 108.56 21.56
 -1 7 19 111.01 23.05
 1 7 -19 121.33 25.38
 -1 7 19 145.88 14.15
 -1 7 19 117.83 16.83
 1 7 -18 25.99 8.67
 1 7 -18 24.3 18.63
 -1 7 18 44.39 19.77
 -1 7 18 15.47 10.65
 -1 7 18 30.96 14.51
 1 7 -17 26.98 8.08
 1 7 -17 8.63 18.38
 -1 7 17 8.46 18.89
 -1 7 17 37.93 10.27
 -1 7 17 6.56 13.58
 1 7 -16 19.68 16.96
 1 7 -16 17.22 7.54
 -1 7 16 28.49 9.46
 -1 7 16 42.75 12.55
 -1 7 15 64.48 9.54
 1 7 -15 79.4 8.16
 1 7 -15 68.74 16.71
 1 7 -15 52.12 10.91
 -1 7 15 76.53 12.16
 -1 7 14 419.26 22.82
 1 7 -14 416.49 28.82
 1 7 -14 385.43 26.83
 1 7 -14 444.16 24.37
 -1 7 14 440.37 24.39
 -1 7 13 432.08 22.99
 1 7 -13 432.71 27.82
 1 7 -13 407.95 26.59
 1 7 -13 469.35 24.96
 -1 7 13 429.28 24.13
 -1 7 12 577.95 28.48
 1 7 -12 544.84 32.46
 1 7 -12 546.42 31.32
 1 7 -12 561.88 30.54
 -1 7 12 570.49 29.57
 -1 7 11 315.64 17.28
 1 7 -11 330.92 21.15
 1 7 -11 314.36 22.03
 1 7 -11 325 20.17
 -1 7 11 342.94 18.51
 -1 7 10 269.78 14.17
 1 7 -10 256.71 12.75
 1 7 -10 249.94 17.42
 1 7 -10 250.19 18.49
 1 7 -10 305.55 17.9
 -1 7 10 283.1 15.6
 1 7 -9 56.46 3.73
 -1 7 9 60.6 7.37
 1 7 -9 66.36 10.51
 1 7 -9 65.79 10.2
 -1 7 9 56.92 6.37
 -1 7 9 58.17 5.36
 -1 7 9 52.8 6.19
 -1 7 8 181.21 10.65
 -1 7 8 196.64 10.05
 -1 7 8 184.39 10.78
 1 7 -8 183.62 9.24
 1 7 -8 177.99 9.91
 -1 7 8 188.62 11.39
 1 7 -8 197.29 13.98
 1 7 -8 164.36 13.94
 1 7 -8 206.71 13.42
 1 7 -8 177.19 11.63
 1 7 -7 135.69 11.47
 1 7 -7 129.28 9.4
 -1 7 7 143.68 8.7
 -1 7 7 149.71 8.69
 1 7 -7 144.31 7.51
 1 7 -7 140.37 11.36
 1 7 -7 151.74 7.71
 1 7 -7 135.55 12.13
 -1 7 6 45.77 4.66
 1 7 -6 49.5 2.93
 -1 7 6 50.78 4.66
 1 7 -6 47.81 3.94
 1 7 -6 39.11 3.55
 -1 7 6 34.16 5.3
 1 7 -6 41.73 7.61
 -1 7 6 39.59 8.26
 1 7 -6 39.61 4.09
 1 7 -6 37.84 5.36
 1 7 -6 42.55 8.77
 -1 7 5 3255.12 153.32
 -1 7 5 3525.69 153.76
 1 7 -5 3226.1 153.15
 -1 7 5 3214.29 153.7
 1 7 -5 3411.19 153.41
 1 7 -5 3233.77 154.58
 -1 7 5 3244.52 155.07
 1 7 -5 3397 155.22
 1 7 -5 3209.09 153.79
 1 7 -5 3095.19 153.59
 -1 7 5 3357.81 153.83
 -1 7 4 75.92 5.13
 -1 7 4 91.17 5.53
 -1 7 4 83.57 5.16
 1 7 -4 74.82 3.94
 -1 7 4 73.12 5.22
 -1 7 4 74.9 4.15
 -1 7 4 78.75 8.12
 1 7 -4 69.16 7.22
 1 7 -4 81.62 5.57
 1 7 -4 83.97 5.86
 -1 7 3 57.19 4.01
 1 7 -3 55.39 3.09
 -1 7 3 61.39 3.07
 -1 7 3 55.99 4.49
 1 7 -3 66.8 6.15
 -1 7 3 65.87 7.32
 -1 7 3 60.26 3.74
 1 7 -3 57.95 5.1
 1 7 -2 1575.76 72.18
 -1 7 2 1495.37 72.82
 1 7 -2 1486.13 71.99
 1 7 -2 1546.95 73.08
 1 7 -2 1523.01 72.75
 1 7 -1 104.27 8.2
 1 7 -1 106.86 6.86
 -1 7 1 101.63 7.93
 1 7 -1 92.08 8.02
 1 7 -1 98.02 6.33
 1 7 0 837.53 39.35
 1 7 0 827.98 39.94
 -1 7 0 820.16 38.87
 1 7 0 818.23 38.75
 -1 7 0 822.3 39.73
 1 7 0 807.98 40.09
 -1 7 0 795.43 38.95
 1 7 1 342.6 16.87
 1 7 1 350.1 19.01
 -1 7 -1 342.3 17.84
 -1 7 -1 341.29 18.25
 -1 7 -1 370.58 18.72
 1 7 1 373.94 18.29
 1 7 1 376.86 18.54
 -1 7 -1 368.05 17.15
 1 7 2 284.89 13.55
 -1 7 -2 277.17 14.93
 1 7 2 278.74 13.81
 -1 7 -2 260.85 14.85
 1 7 2 274.03 15.85
 1 7 2 245.62 13.98
 -1 7 -2 253.55 16.04
 -1 7 -2 279.71 15.47
 1 7 2 288.75 13.55
 -1 7 -2 305.53 13.6
 1 7 2 271.16 15.08
 1 7 3 1204.55 57.83
 -1 7 -3 1205.15 57.51
 -1 7 -3 1185.92 58.75
 1 7 3 1276.91 57.86
 -1 7 -3 1232.29 59.29
 1 7 3 1256.35 57.89
 1 7 3 1261.09 58.56
 1 7 4 680.13 32.2
 1 7 4 672.82 32
 1 7 4 684.81 31.76
 1 7 4 672.31 31.85
 1 7 4 612.28 32.51
 -1 7 -4 678.81 33.34
 1 7 5 183.23 9.34
 1 7 5 184.89 9.62
 -1 7 -5 182.82 12.95
 1 7 5 195.87 9.15
 1 7 5 151.23 10.1
 -1 7 -5 173.94 12.11
 -1 7 -6 367.74 20.79
 1 7 6 341.91 21.08
 -1 7 -6 377.21 21.28
 1 7 6 387.29 17.79
 1 7 6 356.93 18.29
 1 7 6 361.46 18.15
 -1 7 -7 153.53 12.53
 1 7 7 168.67 12.63
 -1 7 -7 147.77 12.19
 1 7 7 159.71 8.76
 -1 7 -8 1.6 9.28
 1 7 8 2.31 10.1
 -1 7 -9 358.69 21.4
 1 7 9 298.4 21.1
 -1 7 -9 317.23 20.57
 1 7 9 337.58 17.12
 -1 7 -9 337.99 20.41
 1 7 10 6.01 11.22
 -1 7 -10 7.18 11.74
 1 7 10 4.1 4.93
 -1 7 -10 6.95 10.38
 1 7 11 113.13 14.68
 -1 7 -11 115.03 14.38
 -1 7 -11 76.57 13.5
 1 7 11 84.62 7.69
 -1 7 -11 93.07 12.11
 1 7 12 523.39 31.64
 -1 7 -12 525.23 32.23
 -1 7 -12 516.32 31.27
 1 7 12 559.99 27.63
 -1 7 -12 557.11 30.22
 -1 7 -13 0.86 15.91
 1 7 13 8.16 14.42
 -1 7 -13 18.77 15.33
 1 7 13 24.62 7.31
 -1 7 -13 26.85 11.27
 -1 7 -14 69.09 16.58
 1 7 14 81.84 9.19
 1 7 14 56.31 16.63
 -1 7 -15 12.81 17.2
 1 7 15 30.41 9.02
 1 7 15 48.6 15.95
 -1 7 -16 12.61 18.28
 1 7 16 24.83 9.82
 1 7 16 4.83 17.58
 -1 7 -17 0.94 19.96
 -1 7 -17 2.28 20.56
 -1 7 -18 4.9 18.81
 1 7 18 28.36 19.71
 1 7 19 77.25 15.76
 1 7 19 57.46 12.48
 1 7 19 38.95 20.45
 1 8 -20 46.08 10.36
 -1 8 20 71 12.37
 1 8 -19 71.82 10.49
 1 8 -19 93.97 20.68
 -1 8 19 105.7 23.55
 -1 8 19 83.61 16.26
 -1 8 19 102.8 12.3
 1 8 -18 51.91 9.3
 1 8 -18 75.26 20.43
 -1 8 18 55.11 21.47
 -1 8 18 89.84 14.8
 -1 8 18 56.99 11.13
 1 8 -17 34.54 8.51
 1 8 -17 69.29 18.33
 -1 8 17 45.14 20.61
 1 8 -17 35.24 22.14
 -1 8 17 64.96 13.47
 -1 8 17 43.41 10.19
 -1 8 16 180.47 13.54
 1 8 -16 156.82 12.05
 1 8 -16 188.33 20.27
 -1 8 16 162.57 21.39
 1 8 -16 177.48 23.29
 -1 8 16 189.71 15.81
 1 8 -16 214.25 15.3
 -1 8 15 121.98 10.92
 1 8 -15 113.78 9.8
 1 8 -15 110.97 18.42
 1 8 -15 102.8 20.54
 -1 8 15 129.37 19.49
 -1 8 15 137 13.92
 1 8 -15 141.89 13.83
 1 8 -14 4.88 6.45
 1 8 -14 11.12 14.91
 -1 8 14 0.94 16.22
 -1 8 14 1.15 7.34
 -1 8 14 17.13 10.84
 1 8 -13 63.49 7.12
 -1 8 13 83.24 10.93
 1 8 -13 60.27 16.22
 -1 8 13 85.64 17.02
 -1 8 13 61.23 7.96
 1 8 -13 70.14 12.94
 1 8 -12 307.27 16.7
 -1 8 12 342.83 18.86
 1 8 -12 294.1 22.64
 -1 8 12 261.48 22.85
 -1 8 12 324.84 17.26
 1 8 -12 354.33 21.02
 1 8 -11 300.4 15.75
 -1 8 11 307.5 17.7
 -1 8 11 269.12 21.38
 1 8 -11 313.08 21.21
 -1 8 11 298.81 16.14
 1 8 -11 318.3 20.41
 1 8 -10 58.01 5.66
 -1 8 10 57.42 8.08
 -1 8 10 56.8 5.84
 1 8 -10 69.27 12.47
 1 8 -9 24.9 11.41
 -1 8 9 8.29 6.52
 -1 8 9 11.62 4.18
 -1 8 9 4.32 5.24
 1 8 -9 11.55 4.32
 1 8 -8 1673.12 77.88
 1 8 -8 1571.18 79.9
 -1 8 8 1742.91 78.45
 -1 8 8 1564.93 78.35
 -1 8 8 1636.15 77.9
 1 8 -8 1701.41 80.31
 -1 8 8 1656.56 78.54
 1 8 -7 383.44 22.48
 -1 8 7 407.51 19.39
 -1 8 7 386.55 18.65
 -1 8 7 380.8 19.31
 1 8 -7 378.99 21.65
 -1 8 7 349.96 22.23
 1 8 -7 370.79 18.69
 1 8 -7 364.74 22.4
 -1 8 6 541.67 28.79
 -1 8 6 594.85 29.12
 1 8 -6 606.86 28.28
 -1 8 6 600.05 28.51
 -1 8 6 635.58 29.1
 1 8 -6 614.64 28.61
 -1 8 6 600.23 31.44
 1 8 -6 588.18 30.67
 1 8 -6 589.82 31.55
 1 8 -6 616.71 29.24
 1 8 -6 573.47 28.85
 -1 8 6 602.15 29.21
 -1 8 5 686.32 29.86
 -1 8 5 603.64 32.04
 1 8 -5 589.83 31.07
 -1 8 5 607.09 29.17
 -1 8 5 635.8 29.76
 -1 8 5 577.73 29.82
 1 8 -5 639.08 29.96
 -1 8 5 595.85 29.55
 -1 8 4 137.86 7.24
 1 8 -4 119.42 6.2
 -1 8 4 118.28 7.42
 -1 8 4 128.88 6.19
 -1 8 4 130 6.85
 1 8 -4 118.94 9.17
 -1 8 4 120.88 10.86
 1 8 -4 126.69 7.99
 1 8 -3 198.03 11.29
 -1 8 3 184.38 12.72
 -1 8 3 191.96 10.22
 1 8 -3 195.44 13.4
 1 8 -3 186.2 10.56
 -1 8 2 632.32 32.16
 1 8 -2 623.12 31.06
 1 8 -2 651.44 30.97
 1 8 -2 651.87 32.47
 1 8 -2 637.88 31.97
 1 8 -1 41.85 4.61
 1 8 -1 50.31 6.94
 -1 8 1 40.12 6.89
 1 8 -1 48.51 7.85
 1 8 -1 44.74 5.31
 -1 8 1 52.1 5.07
 -1 8 1 50.12 6.02
 1 8 0 538.44 28.41
 1 8 0 530.57 26.6
 -1 8 0 546.83 28.04
 -1 8 0 554.31 26.87
 1 8 0 587.03 27.41
 1 8 0 568.47 28.22
 -1 8 0 556.52 26.82
 -1 8 0 589.82 28.02
 -1 8 -1 820.41 38.94
 -1 8 -1 829.73 39.59
 1 8 1 760.12 40.09
 1 8 1 796 38.02
 -1 8 -1 817 39.85
 1 8 1 838.36 39.43
 1 8 1 796.51 39.7
 -1 8 -1 827.44 38.37
 -1 8 -2 996.8 49.66
 1 8 2 1033.7 48.72
 -1 8 -2 1002.16 49.4
 1 8 2 929.06 50.31
 -1 8 -2 975.12 50.43
 -1 8 -2 944.22 50.06
 1 8 2 987.16 49.78
 1 8 2 960.29 49.69
 -1 8 -2 1113.48 48.46
 1 8 3 90.26 5.14
 1 8 3 94.81 5.12
 -1 8 -3 82.91 4.38
 1 8 3 92.16 5.39
 -1 8 -3 82.08 7.81
 1 8 3 76.12 8.96
 -1 8 -3 73.93 9.51
 1 8 3 89.88 5.05
 1 8 3 95.49 7.43
 -1 8 -4 229.78 11.24
 -1 8 -4 246.56 14.01
 1 8 4 233.49 11.89
 1 8 4 248.03 12.99
 1 8 4 229.66 11.95
 1 8 5 271.13 13.03
 1 8 5 264.11 13.45
 1 8 5 272.1 13.8
 -1 8 -5 254.85 15.81
 1 8 5 261.42 13.01
 -1 8 -6 1172.91 59.98
 -1 8 -6 1209.59 60.56
 1 8 6 1240.3 57.78
 1 8 6 1253.8 58.12
 1 8 6 1202.56 58.31
 1 8 7 18.38 10.53
 -1 8 -7 17.92 9.7
 -1 8 -7 37.16 9.49
 1 8 7 34.82 3.89
 -1 8 -8 231.42 18.05
 1 8 8 278.22 18.84
 -1 8 -8 248.67 17.8
 1 8 8 282.01 13.98
 -1 8 -9 523.87 28.39
 1 8 9 457.14 28.27
 -1 8 -9 518.58 28.34
 1 8 9 497.84 24.62
 1 8 10 31.97 13.52
 -1 8 -10 37.38 12.04
 -1 8 -10 64.38 12.93
 1 8 10 46.37 5.75
 -1 8 -11 97.69 15.48
 1 8 11 107.54 15.04
 -1 8 -11 133.67 13.72
 1 8 11 110.11 8.27
 -1 8 -12 20.38 15.05
 1 8 12 5.76 15.22
 -1 8 -12 21.8 12.68
 1 8 12 11.91 6.37
 1 8 13 136.77 18.06
 -1 8 -13 123.62 18.44
 1 8 13 133.6 10.27
 -1 8 -13 132.61 14.64
 -1 8 -14 93.56 17.65
 1 8 14 97.61 9.46
 1 8 14 99.46 17.6
 -1 8 -14 79.17 18.99
 -1 8 -15 84.89 19.17
 1 8 15 89.86 9.73
 -1 8 -15 71.3 20.74
 1 8 15 55.25 18.13
 -1 8 -16 52.58 19.16
 1 8 16 59.46 10
 -1 8 -16 27.14 20.93
 1 8 16 19.28 17.99
 -1 8 -17 113.05 20.07
 1 8 17 84.39 21.29
 1 8 17 140.52 15.35
 1 8 17 105.16 11.9
 1 8 18 48.94 20.65
 1 8 18 39.03 14.78
 1 8 18 32.66 10.41
 -1 8 -19 27.19 9.22
 1 8 19 37.95 10.66
 -1 9 19 42.47 15.31
 -1 9 19 31.42 10.66
 1 9 -19 58.27 9.48
 -1 9 18 53.2 21.44
 1 9 -18 37.06 22.84
 -1 9 18 62.42 15.26
 -1 9 18 82.85 10.88
 1 9 -18 72.75 9.86
 1 9 -17 4.7 21.3
 -1 9 17 19.38 19.84
 -1 9 17 51.04 13.78
 -1 9 17 14.22 8.85
 1 9 -17 23.57 8.21
 1 9 -16 1.11 20.86
 -1 9 16 24.08 12.83
 -1 9 16 2.12 8.42
 1 9 -16 12.97 7.82
 1 9 -15 113.57 9.73
 -1 9 15 116.16 13.55
 1 9 -15 123.4 20.81
 -1 9 15 103.33 20.67
 -1 9 15 144.6 10.76
 1 9 -15 133.33 14.9
 1 9 -14 226.33 14.32
 -1 9 14 259.64 17.74
 -1 9 14 241.86 23.76
 1 9 -14 241.67 22.95
 -1 9 14 263.85 15.07
 1 9 -14 292.78 19.45
 1 9 -13 43.92 6.75
 -1 9 13 50.95 10.73
 1 9 -13 34.59 17.61
 -1 9 13 23.44 16.72
 -1 9 13 37.72 6.94
 1 9 -13 62.45 13.9
 1 9 -12 89.16 7.8
 -1 9 12 114.42 11.22
 1 9 -12 87.25 17.08
 -1 9 12 100.13 8.12
 1 9 -12 122.09 14.96
 1 9 -11 459.86 23.48
 -1 9 11 453.25 24.85
 1 9 -11 493.25 28.64
 -1 9 11 464.57 23.61
 1 9 -10 16.88 12.83
 -1 9 10 12.06 4.51
 1 9 -10 4.85 12.5
 1 9 -9 317.3 16.29
 -1 9 9 326.33 17.74
 1 9 -9 299.32 20.62
 -1 9 9 288.2 22.17
 -1 9 9 324.79 17.13
 -1 9 9 322.45 16.22
 1 9 -9 337.84 21.19
 1 9 -8 26.87 4.01
 1 9 -8 23.44 10.29
 -1 9 8 27.83 11.34
 -1 9 8 19.77 3.65
 -1 9 8 22.28 5.42
 -1 9 8 27.47 6.19
 1 9 -8 29.78 11.81
 -1 9 7 161.81 15.48
 1 9 -7 173.38 13.37
 -1 9 7 184.72 10.34
 -1 9 7 185.32 9.24
 -1 9 7 167.78 10.42
 1 9 -7 145.5 14.27
 -1 9 6 274.13 17.74
 1 9 -6 250.07 15.71
 -1 9 6 271.56 13.19
 -1 9 6 242.9 13.39
 -1 9 6 243.25 12.25
 -1 9 5 770.73 40.74
 1 9 -5 791.68 39.72
 -1 9 5 882.68 38.34
 -1 9 5 817 37.6
 -1 9 5 779.29 38.5
 1 9 -5 751.39 37.59
 1 9 -5 852.35 38.52
 -1 9 5 821.11 37.94
 -1 9 4 142.41 7.36
 -1 9 4 114.79 7.83
 1 9 -4 124.74 8.27
 1 9 -4 120.37 9.72
 -1 9 4 127.13 11.51
 -1 9 3 140.48 8.46
 -1 9 3 156.54 7.88
 -1 9 3 140.48 11.83
 1 9 -3 118.3 9.62
 -1 9 3 143.56 9.65
 1 9 -3 144.94 8.93
 1 9 -3 142.68 12.29
 1 9 -2 816.9 40.66
 -1 9 2 826.48 41.92
 1 9 -2 794.17 41.7
 1 9 -2 855.7 42.15
 1 9 -2 882.29 40.6
 -1 9 2 864.16 41.24
 1 9 -1 978.97 50.42
 1 9 -1 1022.66 48.94
 -1 9 1 1072.11 50.41
 1 9 -1 1029.99 50.59
 -1 9 1 1046.6 49.2
 1 9 -1 1019.47 49.3
 -1 9 1 1024.57 49.97
 -1 9 0 333.92 18.93
 1 9 0 325.9 16.72
 1 9 0 345.39 19.5
 1 9 0 360.32 19.22
 1 9 0 349.61 17.96
 -1 9 0 346.59 17.23
 -1 9 0 357.31 18.68
 1 9 1 30.25 7.82
 -1 9 -1 34.38 7.21
 -1 9 -1 34.46 5.35
 -1 9 -1 16.79 6.66
 -1 9 -1 35.71 4.03
 1 9 1 21.46 7
 1 9 1 36.15 6.55
 1 9 2 152.01 8.22
 -1 9 -2 135.55 9.51
 1 9 2 152.2 11.88
 -1 9 -2 148.34 10.55
 -1 9 -2 129.4 12.56
 -1 9 -2 145.75 11.25
 -1 9 -2 156.51 7.85
 1 9 2 142.91 10.75
 1 9 2 136.66 10.28
 1 9 3 836.5 39.44
 1 9 3 865.15 41.96
 -1 9 -3 823.84 40.49
 -1 9 -3 796.24 41.64
 1 9 3 839.24 40.62
 1 9 3 793.6 40.91
 -1 9 -4 12.5 2.26
 -1 9 -4 9.46 1.53
 1 9 4 5.85 3.11
 1 9 4 12.42 3.28
 1 9 4 12.67 3.49
 1 9 4 9.56 3.13
 1 9 4 5.96 8.94
 -1 9 -4 9.96 7.03
 1 9 5 406.46 20.72
 1 9 5 437.64 20.81
 1 9 5 422.05 20.77
 -1 9 -5 433.57 22.85
 1 9 6 373.83 19.43
 1 9 6 407.58 19.01
 -1 9 -6 382.1 23.36
 -1 9 -6 382.65 22.01
 1 9 7 378.92 18.67
 -1 9 -7 420.44 23.65
 -1 9 -7 367.39 22.35
 1 9 8 397.33 19.69
 -1 9 -8 428.92 24.58
 -1 9 -8 382.04 23.33
 1 9 9 248.79 13.35
 -1 9 -9 233.46 17.93
 1 9 9 251.65 19.56
 1 9 10 105.69 7.56
 -1 9 -10 83.38 14.99
 -1 9 -10 107.36 14.72
 1 9 10 91.72 14.49
 1 9 11 24.2 5.66
 -1 9 -11 23.87 13.42
 -1 9 -11 32.05 14.7
 1 9 11 29.91 15.08
 1 9 12 200.09 12.34
 -1 9 -12 219.01 17.68
 1 9 12 199.43 19.82
 -1 9 -12 213.39 20.58
 1 9 13 197.63 12.36
 -1 9 -13 215.79 18.44
 1 9 13 162.91 19.83
 -1 9 -13 173.3 20.33
 1 9 14 75.94 8.85
 -1 9 -14 94.76 14.64
 -1 9 -14 55.76 18.07
 1 9 14 60.29 17.53
 -1 9 -15 32.95 19.31
 1 9 15 26.45 18.12
 1 9 15 15.29 12.04
 1 9 15 21.88 8.19
 1 9 16 38.07 19.52
 -1 9 -16 42.58 20.7
 1 9 16 56.95 9.48
 1 9 16 27.04 13.13
 -1 9 -17 10.29 21.84
 1 9 17 31.67 20.3
 1 9 17 34.65 13.31
 -1 9 -17 6.35 7.97
 1 9 17 27.88 9.54
 1 9 18 22.64 13.92
 1 9 18 25.08 10.2
 -1 9 -18 11.48 8.4
 -1 10 17 54.12 21.29
 1 10 -17 74.31 22.58
 1 10 -16 28.07 13.79
 -1 10 16 14.78 20.22
 1 10 -16 33.1 20.8
 1 10 -15 24.1 7.16
 -1 10 15 15.09 11.45
 -1 10 15 40.42 19.95
 1 10 -15 26.97 19.86
 -1 10 15 37.4 7.88
 1 10 -15 4.76 13.96
 1 10 -14 62.9 7.74
 -1 10 14 81.48 11.36
 -1 10 14 67.18 8.04
 1 10 -14 78.81 15.7
 1 10 -14 75.45 18.86
 -1 10 14 106.46 19.64
 -1 10 13 5.03 9.71
 1 10 -13 19.73 16.21
 -1 10 13 8.29 6.11
 1 10 -13 20.51 13.61
 1 10 -12 233.25 13.55
 -1 10 12 251.79 15.86
 1 10 -12 260.27 21.45
 -1 10 12 252.53 13.79
 1 10 -12 279.19 20.79
 1 10 -11 26.16 5.22
 -1 10 11 32.05 8.19
 1 10 -11 24.2 14.1
 -1 10 11 33 5.26
 1 10 -11 38.85 14.16
 1 10 -10 4.81 12.89
 -1 10 10 15.07 15.29
 -1 10 10 5.07 6.91
 -1 10 10 4.08 4.28
 1 10 -10 3.11 4.29
 1 10 -9 327.46 15.81
 -1 10 9 248.16 22.39
 1 10 -9 269.57 20.31
 -1 10 9 315.58 16.94
 -1 10 9 307.97 15.8
 -1 10 9 331.83 17.01
 1 10 -9 329.86 21.89
 1 10 -8 566.9 31.34
 -1 10 8 536.64 32.31
 -1 10 8 559.22 28.73
 -1 10 8 595.92 27.76
 1 10 -8 568.14 32.21
 1 10 -7 149.51 13.06
 -1 10 7 153.43 15.7
 -1 10 7 148.07 9.5
 -1 10 7 149.1 7.74
 1 10 -7 142.75 13.98
 1 10 -6 59.71 9.62
 -1 10 6 64.73 12.75
 -1 10 6 73.05 4.1
 -1 10 6 84.84 6.6
 -1 10 6 84.95 5.88
 1 10 -6 78.78 12.49
 -1 10 5 265.43 18.6
 1 10 -5 273.07 16.6
 -1 10 5 307.02 14.3
 -1 10 5 262.85 14.75
 1 10 -5 272.66 14.77
 -1 10 5 272.75 15.44
 1 10 -4 382.98 21.37
 -1 10 4 370.35 23.02
 -1 10 4 433.52 19.72
 -1 10 4 362.97 20.15
 1 10 -4 413.24 20.4
 -1 10 4 414.02 21.15
 -1 10 3 102.18 7.23
 -1 10 3 111.98 6.21
 1 10 -3 111.28 8.59
 -1 10 3 102.78 11.9
 -1 10 3 96.55 8.64
 1 10 -3 102.86 11.69
 1 10 -3 108.29 7.77
 1 10 -2 186.47 13.74
 -1 10 2 200.51 9.66
 -1 10 2 174.53 10.55
 -1 10 2 192.8 14.18
 1 10 -2 168.81 11.04
 -1 10 2 186.12 11.98
 1 10 -2 173.27 14.18
 1 10 -2 206.35 11.22
 -1 10 2 185.83 11.67
 1 10 -1 285.37 17.54
 -1 10 1 275.24 17.24
 1 10 -1 253.75 14.66
 -1 10 1 296.33 16.45
 1 10 -1 305.35 17.81
 1 10 -1 291.93 15.54
 -1 10 1 314.87 15.38
 1 10 0 330.97 19.91
 -1 10 0 327.36 19.58
 1 10 0 336.32 16.82
 -1 10 0 359.54 19.21
 -1 10 0 355.5 17.49
 1 10 0 341.56 18.3
 1 10 0 371.48 19.84
 1 10 1 553.99 29.6
 -1 10 -1 560.59 27.05
 -1 10 -1 518.91 28.35
 -1 10 -1 565.31 26.47
 1 10 1 528.2 27.72
 -1 10 -1 528.93 29.16
 -1 10 -1 531.42 28.38
 -1 10 -2 468.81 26.15
 -1 10 -2 474.49 24.8
 -1 10 -2 453.63 23.84
 1 10 2 453.29 25.9
 1 10 2 461.3 22.99
 -1 10 -2 482.95 22.46
 1 10 2 458.6 24.68
 1 10 3 6.96 3.67
 -1 10 -3 17.01 10.13
 -1 10 -3 12.62 6.63
 1 10 3 7.4 10.62
 1 10 3 14.33 8.08
 -1 10 -4 390.26 22.38
 1 10 4 399.77 24.63
 1 10 4 441.9 20.78
 1 10 4 407.01 23.24
 -1 10 -5 666 30.87
 1 10 5 619.07 31.2
 -1 10 -5 677.87 33.6
 1 10 5 633.41 34.87
 1 10 5 648.92 31.56
 1 10 5 667.2 31.16
 -1 10 -6 440.88 20.8
 1 10 6 429.39 21.4
 1 10 6 428.72 25.88
 -1 10 -6 413.28 23.92
 -1 10 -6 436.82 25.45
 1 10 6 421.21 21.33
 -1 10 -7 62.31 13.6
 -1 10 -7 31.68 10.79
 -1 10 -8 211.37 11.03
 1 10 8 221.72 12.3
 -1 10 -8 226.69 16.6
 1 10 8 197.42 10.92
 -1 10 -8 218.64 17.74
 -1 10 -9 95.52 6.65
 1 10 9 85.28 8.83
 1 10 9 99.8 6.56
 -1 10 -9 100.48 14.15
 -1 10 -9 82.64 14.17
 1 10 10 114.57 10.33
 1 10 10 126.54 8.11
 -1 10 -10 129.69 16.04
 -1 10 -10 133.82 15.94
 1 10 10 110.12 17.12
 1 10 11 59.63 9.32
 1 10 11 55.44 6.14
 -1 10 -11 75.33 14.79
 -1 10 -11 27.82 14.72
 1 10 11 44.32 16.38
 1 10 12 70.68 9.94
 1 10 12 70.81 17.32
 -1 10 -12 33.48 16.74
 1 10 12 42.21 6.73
 -1 10 -12 38.14 15
 -1 10 -13 172.51 11.29
 1 10 13 184.81 14.64
 1 10 13 155.41 20.54
 -1 10 -13 168.18 20.44
 1 10 13 199.72 11.79
 -1 10 -13 218.84 19.5
 -1 10 -14 90.73 8.28
 1 10 14 69.38 19.58
 -1 10 -14 108.44 19.2
 1 10 14 78.93 8.6
 1 10 14 71.18 12.05
 -1 10 -14 75.33 15.13
 -1 10 -15 24.71 18.91
 1 10 15 36.04 19.53
 -1 10 -16 24.88 20.64
 1 10 16 18.6 19.43
 1 11 -15 84.44 20.3
 -1 11 15 58.8 21.16
 1 11 -15 81.77 15.95
 1 11 -14 36.41 15.07
 1 11 -13 77.32 17.63
 1 11 -13 34.2 15.27
 1 11 -12 62.27 16.3
 1 11 -12 84.27 17.07
 -1 11 11 44.32 17.54
 1 11 -11 41.96 15.34
 1 11 -11 61.45 14.52
 -1 11 10 46.4 16.74
 1 11 -10 18.83 13.31
 1 11 -10 33.94 14.11
 -1 11 9 27.74 15.5
 1 11 -9 5.06 12.98
 -1 11 9 14.17 6.4
 1 11 -9 16.21 13.65
 1 11 -8 96.76 12.82
 -1 11 8 74.44 14.61
 -1 11 8 73.51 7.47
 1 11 -8 89.36 14.29
 1 11 -7 232.47 15.98
 -1 11 7 238.64 18.95
 -1 11 7 219.77 12.77
 1 11 -7 235.07 18.53
 -1 11 7 213.91 12.74
 -1 11 6 269.26 19.23
 1 11 -6 245.85 16.07
 -1 11 6 236.05 13.39
 -1 11 6 242.97 13.78
 1 11 -6 222.5 19.11
 -1 11 5 205.45 16.51
 1 11 -5 177.45 13.42
 -1 11 5 207.16 10.5
 -1 11 5 180.82 11.35
 1 11 -5 200.58 11.2
 -1 11 5 206.3 12.26
 -1 11 4 73.33 4.9
 -1 11 4 72.41 6.44
 -1 11 4 65.13 7.83
 1 11 -4 72.69 6.95
 -1 11 4 62.11 9.44
 1 11 -4 64.27 8.22
 -1 11 4 53.86 11.62
 -1 11 3 101.62 5.67
 -1 11 3 92.21 7.24
 -1 11 3 94.86 12.26
 1 11 -3 91.43 8.41
 -1 11 3 91.73 8.88
 1 11 -3 103.66 7.9
 -1 11 3 80.3 9.35
 1 11 -2 280.87 18.42
 -1 11 2 323.35 14.68
 -1 11 2 278.78 15.8
 -1 11 2 275.52 18.96
 1 11 -2 289.16 15.98
 -1 11 2 290.93 17.25
 -1 11 2 293.84 16.76
 1 11 -2 296.72 16.22
 1 11 -1 1041.64 53.48
 -1 11 1 1132.95 50.55
 -1 11 1 1002.97 52.43
 1 11 -1 1042.13 51.69
 -1 11 1 1069.78 51.56
 -1 11 1 1043.64 53.3
 1 11 -1 1005.52 51.05
 -1 11 0 85.72 11.69
 -1 11 0 92.08 6.95
 1 11 0 84.64 8.33
 1 11 0 66.64 11.15
 -1 11 0 77.2 10.57
 1 11 1 73.94 6.01
 1 11 1 61.11 11.22
 -1 11 -1 84.33 10.32
 -1 11 -1 59.69 11.02
 -1 11 -1 81.65 5.92
 1 11 1 90.95 9.09
 -1 11 -2 568.04 30.21
 1 11 2 590.12 28.1
 -1 11 -2 539.25 30.78
 1 11 2 577.73 29.84
 1 11 2 577.13 31.7
 -1 11 -2 581.23 28.87
 1 11 3 119.74 7.41
 -1 11 -3 107.14 12.8
 1 11 3 133.78 11.37
 -1 11 -3 113.59 9.88
 1 11 3 95.31 13.94
 1 11 4 25.62 4.45
 -1 11 -4 19.8 10.09
 1 11 4 31.72 9.94
 -1 11 -4 35.77 8.39
 1 11 4 27.14 12.26
 1 11 5 218.39 11.49
 1 11 5 206.77 15.86
 -1 11 -5 204.18 14.62
 1 11 5 192.24 17.19
 1 11 6 88.03 6.68
 1 11 6 77.93 12.59
 -1 11 -6 109.35 11.58
 1 11 6 119.05 14.41
 -1 11 -7 248.08 18.35
 1 11 7 253.65 19.75
 -1 11 -7 192.33 16.38
 -1 11 -8 395.81 26.15
 -1 11 -8 378.34 23.36
 -1 11 -9 46.6 14.23
 -1 11 -9 70.89 14.47
 -1 11 -10 69.23 14.59
 -1 11 -10 48.83 14.86
 -1 11 -11 19.74 15.71
 1 11 11 39.63 16.75
 -1 11 -11 49.15 15.94
 -1 11 -12 73.16 16.56
 -1 11 -12 73.29 16.65
 1 11 12 64.12 19.18
 -1 11 -13 72.06 16.53
 -1 11 -13 89.2 19.13
 1 11 13 95.55 19.81
 -1 11 -14 2.36 15.29
 -1 11 -14 18.22 18.95
 -1 11 -15 10.12 19.35
 1 11 15 8.8 20.77
 1 12 -16 27.03 15.56
 1 12 -15 60.34 15.98
 1 12 -15 25 20.23
 1 12 -14 16.53 16.72
 1 12 -13 45.96 16.32
 -1 12 13 14.08 20.81
 1 12 -13 59.46 18.06
 1 12 -12 166.38 18.54
 1 12 -12 135.14 18.37
 1 12 -11 161.68 19.02
 1 12 -11 127.39 17.68
 -1 12 11 129.13 20.97
 1 12 -10 46.48 16.57
 1 12 -10 1.4 14.05
 -1 12 10 5.68 17.39
 1 12 -9 191.59 18.37
 -1 12 9 182.82 11.51
 1 12 -9 171.11 16.67
 -1 12 9 159.27 20.03
 1 12 -8 164.35 18.86
 -1 12 8 151.31 9.93
 1 12 -8 114.83 14.16
 -1 12 8 108.15 16.94
 1 12 -7 231.78 20.03
 -1 12 7 227.91 13.2
 1 12 -7 225.36 16.5
 -1 12 7 232.09 20.32
 1 12 -6 167.97 17.64
 -1 12 6 171.66 10.82
 -1 12 6 146.76 10.3
 1 12 -6 177.45 13.57
 -1 12 6 195.8 17.65
 -1 12 5 24.84 5.79
 -1 12 5 32.72 6.74
 -1 12 5 32.07 10.06
 -1 12 5 24.39 12.62
 1 12 -5 26.02 8.86
 -1 12 4 315.63 17.04
 -1 12 4 342.48 18.02
 -1 12 4 332.55 18.95
 1 12 -4 311.4 18.09
 -1 12 4 322.63 21.82
 -1 12 3 11.74 5.39
 -1 12 3 30.79 7.3
 1 12 -3 11.02 6.2
 -1 12 3 13.14 8.05
 1 12 -3 16.1 6.48
 -1 12 2 80.73 7.27
 -1 12 2 95.68 11.34
 -1 12 2 82.13 8.67
 1 12 -2 86.29 8.05
 1 12 -2 92.58 7.21
 1 12 -2 83.13 11.83
 -1 12 2 88.53 13.11
 -1 12 1 113.27 12.6
 -1 12 1 107.51 8.86
 1 12 -1 117.6 9.4
 1 12 -1 128.45 13.58
 -1 12 1 111.79 13.18
 -1 12 0 91 13.15
 1 12 0 86.12 9.02
 -1 12 0 89.78 7.15
 -1 12 0 101.05 11.68
 1 12 0 71.18 12.87
 1 12 1 101.31 7.04
 -1 12 -1 95.37 12.54
 1 12 1 88.71 9.71
 1 12 1 74.14 12.67
 -1 12 -1 84.42 11.49
 1 12 2 335.08 17.01
 -1 12 -2 315.16 21.84
 1 12 2 345.48 19.23
 1 12 2 317.21 21.92
 1 12 3 12.91 4.65
 -1 12 -3 31.47 12.06
 1 12 3 17.07 9.63
 1 12 3 2.07 13.26
 -1 12 -3 20.99 7.42
 1 12 4 115.82 7.89
 -1 12 -4 113.26 14.17
 1 12 4 136.55 12.86
 1 12 4 138.52 15.62
 -1 12 -4 129.66 11.06
 1 12 5 480.24 24.11
 1 12 5 505.05 27.6
 -1 12 -5 511.06 26.45
 1 12 5 483.53 29.63
 1 12 6 97.16 13.1
 -1 12 -6 87.75 11.96
 1 12 6 74.43 15.77
 1 12 7 7.02 12.77
 1 12 7 16.69 15.34
 -1 12 -7 4.31 11.19
 1 12 8 21.44 13.62
 1 12 8 6.14 15.12
 -1 12 -9 136.1 19.11
 -1 12 -9 106.07 15.08
 -1 12 -10 32.09 15.2
 -1 12 -10 36.41 14.93
 -1 12 -11 79.23 16.71
 -1 12 -11 47.17 15.92
 -1 12 -12 27.78 17.06
 -1 12 -12 11.65 16.5
 1 12 12 34.3 18.91
 -1 12 -13 123.6 19.27
 1 12 13 115.17 21.73
 -1 12 -13 145.63 19.95
 -1 12 -14 15.05 18.09
 1 12 14 4.43 20.91
 1 13 -14 47.04 17.36
 -1 13 14 41.66 20.87
 1 13 -14 46.78 18.33
 1 13 -13 27.05 18.24
 -1 13 13 29.21 19.99
 1 13 -13 26.7 17.13
 1 13 -12 91.77 19.45
 -1 13 12 46.62 20.94
 1 13 -12 73.04 17.32
 1 13 -11 50.78 18.75
 -1 13 11 43.88 19.51
 1 13 -11 39.38 15.47
 1 13 -10 35.9 16.82
 -1 13 10 54.99 18.8
 1 13 -10 34.76 14.1
 1 13 -9 249.24 22.13
 -1 13 9 235.87 15.99
 1 13 -9 254.61 18.92
 -1 13 9 277.11 23.88
 -1 13 8 4.43 9.3
 1 13 -8 16.19 11.59
 -1 13 7 85.99 7.86
 -1 13 7 74.88 11.02
 1 13 -7 69.03 16.62
 -1 13 7 73.82 13.7
 1 13 -7 80.79 12.1
 -1 13 7 77.57 17.23
 -1 13 6 139.19 9.65
 -1 13 6 132.93 12.74
 -1 13 6 137.24 14.06
 -1 13 6 155.52 17.77
 1 13 -6 122.26 12.48
 -1 13 5 25.7 6.09
 -1 13 5 12.39 10.28
 -1 13 5 17.16 10.31
 1 13 -5 25.11 8.83
 -1 13 5 39.51 14.49
 -1 13 4 84.56 7.7
 -1 13 4 76.77 11.5
 1 13 -4 89.8 14.03
 -1 13 4 87.37 10.7
 -1 13 4 84.72 15.09
 1 13 -4 88.9 9.1
 -1 13 3 26.13 6.1
 -1 13 3 18.73 13.18
 -1 13 3 30.86 8.7
 -1 13 3 46.96 12.06
 -1 13 2 22.92 12.22
 -1 13 1 518.15 29.39
 -1 13 1 506.02 25.98
 -1 13 1 534.28 29.26
 1 13 -1 521.52 29.26
 1 13 0 102.19 7.64
 -1 13 0 95.09 14.19
 1 13 0 106.7 9.94
 1 13 0 86.93 13.48
 -1 13 0 101.81 13.07
 1 13 1 8.68 5.07
 1 13 1 14.95 8.48
 -1 13 -1 21.51 11.18
 1 13 2 77.83 6.55
 -1 13 -2 69.81 12.64
 1 13 2 72.39 10.45
 1 13 2 90.77 14.7
 -1 13 -3 23.59 13.8
 1 13 3 36.86 10.58
 1 13 3 50.84 14.46
 -1 13 -4 8.51 14.8
 1 13 4 4.47 10.77
 -1 13 -4 23.92 8.63
 1 13 4 20.35 13.77
 1 13 5 0.55 11.72
 1 13 5 12.31 15.51
 -1 13 -5 0.42 9.33
 1 13 6 25.22 12.95
 -1 13 -6 26.07 10.57
 1 13 6 6.87 16.3
 -1 13 -7 117.27 18.34
 1 13 7 120.72 15.28
 1 13 7 117.94 17.78
 -1 13 -7 94.99 12.96
 -1 13 -8 154.94 19.9
 1 13 8 158.04 17.3
 -1 13 -8 168.72 15.81
 1 13 8 135.54 19.71
 -1 13 -9 84.12 17.42
 1 13 9 89.38 16.35
 -1 13 -9 80.6 14.59
 1 13 9 71.67 18.9
 -1 13 -10 46.34 18.22
 1 13 10 15.38 15.99
 -1 13 -10 23.88 13.87
 1 13 10 8.08 19.25
 -1 13 -11 27.8 18.53
 1 13 11 6.89 17.17
 -1 13 -11 25.79 15.38
 -1 13 -12 45.28 18.14
 1 13 12 48.2 19.25
 -1 13 -12 47.16 16.81
 -1 13 -13 19.12 17.08
 1 13 13 5.72 18.62
 1 14 -13 19.72 17.34
 1 14 -12 269.48 24.59
 1 14 -12 183.15 20.67
 -1 14 12 230.53 25.72
 -1 14 11 4.83 16.85
 1 14 -11 18.56 15.12
 -1 14 11 1.08 18.29
 1 14 -10 4.94 16.79
 -1 14 10 10.52 15.79
 1 14 -9 7.79 18.66
 -1 14 9 9.73 15.21
 1 14 -9 16.08 12.73
 -1 14 9 35.98 17.9
 -1 14 8 21.83 10.04
 1 14 -8 18.05 17.27
 -1 14 8 20.36 13.6
 1 14 -8 9.1 12.04
 -1 14 8 15.23 18.12
 1 14 -7 170.71 18.85
 -1 14 7 170.95 14.64
 -1 14 7 188.58 16.51
 -1 14 7 167.23 19.87
 -1 14 6 157.42 14.48
 -1 14 6 161.9 15.04
 -1 14 6 163.48 18.94
 -1 14 5 22.84 11.44
 -1 14 5 10.79 15.6
 1 14 -4 144.89 16.6
 -1 14 4 123.68 14.74
 -1 14 4 153.98 10.14
 -1 14 4 166.38 17.45
 -1 14 3 20.75 11.9
 1 14 -3 15.22 15.07
 -1 14 3 27.83 6.4
 -1 14 3 48.29 13.74
 -1 14 2 63.82 13.7
 -1 14 2 50.8 6.95
 -1 14 2 50.73 14.05
 -1 14 1 54.92 7.19
 -1 14 1 64.37 13.64
 -1 14 0 5.96 6.51
 -1 14 0 0.64 12.39
 1 14 0 17.03 13.71
 -1 14 -1 19.55 14.51
 1 14 1 7.39 14.35
 -1 14 -2 404.24 25.95
 1 14 2 419.44 23.39
 1 14 2 432.38 27.05
 -1 14 -3 26.05 14.86
 1 14 3 31.05 10.68
 1 14 3 10.41 15.73
 -1 14 -4 65.97 14.49
 1 14 4 44.08 11.85
 1 14 4 49.31 15.69
 -1 14 -5 275.78 22.58
 1 14 5 294.87 19.47
 1 14 5 247.75 22.62
 1 14 6 15.09 13.21
 1 14 6 16.39 16.39
 -1 14 -7 28.64 18.63
 1 14 7 25.6 14.11
 1 14 7 27.54 18.23
 -1 14 -7 9.67 11.56
 -1 14 -8 16.15 16.89
 1 14 8 40.38 15.08
 -1 14 -8 9.05 12.47
 -1 14 -9 9.75 16.88
 1 14 9 24.28 15.61
 1 14 9 35.65 19.28
 -1 14 -9 30.49 13.74
 -1 14 -10 42.39 18.95
 1 14 10 81.66 18.05
 -1 14 -10 36.5 14.85
 1 14 10 70.61 20.4
 1 14 11 2.16 19.13
 -1 14 -11 16.02 15.35
 1 14 12 24.25 18
 -1 14 -12 51.32 16.36
 -1 15 10 58.01 20.66
 1 15 -10 23.48 20.5
 -1 15 9 101.42 19.78
 1 15 -9 83.48 19.21
 -1 15 8 16.01 18.41
 1 15 -8 7.9 16.71
 -1 15 7 92.04 18.12
 1 15 -7 40.46 17.17
 -1 15 7 81.48 12.34
 -1 15 6 139.97 19.13
 -1 15 6 111.25 13.72
 1 15 -5 34.38 15.96
 -1 15 5 26.49 12.21
 -1 15 4 97.47 17.59
 1 15 -4 78.57 17.77
 -1 15 4 68.53 13.06
 -1 15 3 10.21 15.63
 -1 15 3 40.72 13.59
 1 15 -3 21.14 15.98
 -1 15 2 57.64 15.46
 -1 15 2 51.34 7.26
 -1 15 2 54.58 13.41
 1 15 -2 90.57 17.62
 -1 15 1 421.32 22.75
 1 15 -1 451.9 27.42
 -1 15 1 437.07 27.26
 -1 15 1 476.61 27.48
 -1 15 0 55.94 15.49
 1 15 0 49.06 15.68
 -1 15 0 53.64 7.62
 -1 15 -1 44.41 15.65
 1 15 1 32.96 15.7
 -1 15 -1 8.15 6.98
 -1 15 -2 129.38 16.97
 1 15 2 165.98 18.9
 -1 15 -3 68.35 15.77
 1 15 3 75.31 17.12
 -1 15 -4 20.83 16.82
 1 15 4 21.16 16.96
 -1 15 -5 30.56 17.13
 1 15 5 12.83 17.4
 1 15 6 39.08 18.46
 -1 15 -7 147.47 19.81
 1 15 7 164.14 22.01
 -1 15 -8 143.48 19.82
 1 15 8 157.67 21.64
 1 15 8 164.86 18.3
 -1 15 -9 13.92 17.65
 1 15 10 27.67 17.41
 -1 16 8 54.14 19.21
 1 16 -7 144.43 19.55
 -1 16 7 105.23 20.62
 -1 16 6 117.13 14.41
 -1 16 6 118.64 20.27
 -1 16 5 11.01 12.79
 -1 16 5 19.8 16.56
 1 16 -4 137.87 20.38
 -1 16 4 122.8 15.39
 -1 16 4 141.46 18.84
 -1 16 3 22.24 13.21
 1 16 -3 57.9 16.26
 -1 16 3 29.48 16
 1 16 -2 21.13 15.26
 -1 16 2 16.22 14.59
 -1 16 2 21.12 15.02
 -1 16 1 7.36 13.49
 1 16 -1 22.94 15.83
 -1 16 1 27.64 15.5
 -1 16 0 78.99 15.59
 1 16 0 44.12 15.63
 -1 16 -1 100.8 16.77
 1 16 1 87.48 15.57
 1 16 1 80.43 17.04
 -1 16 -2 157.24 11.47
 -1 16 -2 144.02 17.39
 1 16 2 144.72 17.62
 1 16 2 151.63 19.08
 1 16 3 2.81 13.32
 1 16 3 28.36 16.7
 1 16 4 52.48 14.85
 -1 16 -4 54.67 18.84
 1 16 4 54.2 18.67
 -1 16 -5 162.6 20.12
 1 16 5 186.99 17.81
 1 16 5 221.26 22.81
 1 16 6 40.94 13.46
 1 16 6 40.29 19.35
 -1 17 4 30.38 14.32
 -1 17 4 38.56 17.3
 -1 17 2 51.51 14.56
 -1 17 2 79.97 17.41
 -1 17 1 90.93 16.99
 -1 17 0 41.82 14.88
 1 17 1 6.21 15.05
 1 17 2 22.53 15.36
 1 17 2 33.15 17.65
 1 17 3 86.82 18.62
 2 -17 -4 30.61 19.35
 2 -17 -3 69.76 18.95
 2 -17 -3 60.33 18.25
 2 -17 -1 82.53 17.67
 2 -17 0 119.26 18.79
 -2 -17 -1 19.7 17.13
 -2 -17 -2 1.67 17.36
 2 -16 -8 31.96 20.97
 2 -16 -7 140.22 22.5
 2 -16 -6 50.98 19.23
 2 -16 -6 55.28 19.81
 2 -16 -5 33.22 18.46
 2 -16 -5 1.88 18.92
 2 -16 -4 15.63 17.51
 2 -16 -3 51.99 18.72
 2 -16 -3 78.41 17.8
 2 -16 -2 241.13 22.2
 2 -16 -2 214.07 20.52
 2 -16 -1 30.74 17.14
 -2 -16 0 7.34 15.3
 2 -16 1 90.39 16.45
 -2 -16 -1 108 18.27
 2 -16 2 62.5 15.5
 -2 -16 -2 72.07 18.49
 -2 -16 -3 23.25 16.24
 -2 -16 -3 9.62 17.95
 -2 -16 -4 54.56 17.43
 -2 -16 -4 93.35 19.58
 -2 -16 -5 50.74 17.52
 -2 -16 -5 66.78 19.73
 -2 -16 -6 41.43 18.45
 -2 -16 -6 55.57 19.73
 -2 -16 -7 34.58 16.39
 2 -15 -11 7.01 17.86
 2 -15 -10 89.13 18.64
 2 -15 -10 96.34 22.16
 2 -15 -9 25 16.87
 2 -15 -9 22.86 20.76
 2 -15 -8 30.66 19.56
 2 -15 -8 55.82 16.01
 2 -15 -8 38.85 19.88
 2 -15 -7 24.18 18.07
 2 -15 -7 4.04 18
 2 -15 -6 10.63 18.17
 2 -15 -5 365.87 26.27
 2 -15 -5 283.68 25.29
 2 -15 -4 153.1 20.16
 2 -15 -4 188.91 20.68
 2 -15 -3 28.89 16.62
 2 -15 -3 43.4 16.29
 2 -15 -2 57.82 17.61
 2 -15 -2 67.45 15.72
 2 -15 -1 51.59 16.61
 -2 -15 1 9.29 14.35
 2 -15 -1 54.71 14.93
 -2 -15 0 56.07 13.44
 2 -15 0 45.06 15.91
 -2 -15 0 74.09 15.59
 2 -15 0 38.46 13.96
 2 -15 1 52.54 15
 -2 -15 -1 18.58 13.78
 -2 -15 -1 27.36 15.12
 -2 -15 -2 31.56 14.81
 2 -15 2 10.72 13.46
 2 -15 3 115.5 15.19
 -2 -15 -3 127.02 17.34
 -2 -15 -3 99.55 18
 -2 -15 -4 288.04 23.55
 -2 -15 -4 290.11 21.56
 -2 -15 -4 307.92 24.78
 -2 -15 -5 51.08 15.18
 -2 -15 -5 14.92 18.16
 -2 -15 -6 25.63 16.77
 -2 -15 -6 11.99 15.44
 -2 -15 -6 31.12 18.61
 -2 -15 -7 18.24 17.79
 -2 -15 -7 51.76 17.58
 -2 -15 -7 53.47 19.74
 -2 -15 -8 34.08 18.78
 -2 -15 -8 20.77 17.97
 -2 -15 -8 37.43 19.46
 -2 -15 -9 9.46 18.22
 2 -14 -13 2.23 18.46
 2 -14 -12 8.57 18.46
 2 -14 -12 46.4 22.03
 2 -14 -11 10.2 17.51
 2 -14 -11 27.11 20.83
 2 -14 -10 93.25 18.42
 2 -14 -10 87.6 22.36
 2 -14 -9 19.12 19.66
 2 -14 -9 9.02 16.32
 2 -14 -9 30.64 19.85
 2 -14 -8 14.83 19.28
 2 -14 -8 33.61 16.22
 2 -14 -8 8.12 19.17
 2 -14 -7 191.08 21.75
 2 -14 -7 194.28 18.6
 2 -14 -7 185.9 21.7
 2 -14 -6 186.07 20.28
 2 -14 -6 136.01 16.19
 2 -14 -6 132.65 19.86
 2 -14 -5 88.52 16.66
 2 -14 -5 117.84 17.78
 2 -14 -4 3.18 16.2
 2 -14 -4 31.57 15.6
 2 -14 -3 18.29 15.17
 2 -14 -3 9.37 15.07
 2 -14 -2 284.35 22.06
 2 -14 -2 241.21 20.38
 -2 -14 2 260.95 19.07
 -2 -14 1 43.66 13.48
 2 -14 -1 59.76 14.04
 2 -14 -1 57.62 14.75
 -2 -14 1 46.96 12.45
 2 -14 0 25.6 13.21
 -2 -14 0 6.79 13.67
 -2 -14 0 28.51 12.36
 -2 -14 -1 301.14 21.54
 2 -14 1 276.25 21.13
 -2 -14 -1 313.35 19.98
 -2 -14 -1 334.82 23.04
 2 -14 1 348.75 20.81
 -2 -14 -2 18.41 11.67
 -2 -14 -2 6.29 14.08
 2 -14 3 19.07 12.59
 -2 -14 -3 21.67 15.16
 -2 -14 -3 21.39 12.44
 -2 -14 -3 13.8 15.7
 -2 -14 -4 15.93 15.84
 -2 -14 -4 33.46 14.04
 -2 -14 -4 21.37 15.74
 -2 -14 -5 50.76 16.19
 2 -14 5 30.16 11.68
 -2 -14 -5 55.7 15.12
 -2 -14 -5 51.99 18.17
 -2 -14 -6 58.64 16.46
 -2 -14 -6 42.19 18.74
 -2 -14 -7 133.35 18.44
 -2 -14 -7 125.99 21.48
 -2 -14 -8 38.21 17.9
 -2 -14 -8 50.66 19.69
 -2 -14 -9 137.75 20.62
 -2 -14 -9 172.55 23.12
 -2 -14 -10 52.4 18.89
 -2 -14 -10 35.53 20.58
 -2 -14 -11 7.33 18.98
 2 -13 -14 32.83 19.49
 2 -13 -14 22.51 22.24
 2 -13 -13 103.61 21.51
 2 -13 -11 16.29 17.25
 2 -13 -10 85.33 17.93
 2 -13 -10 92.8 21.02
 2 -13 -9 9.19 17.37
 2 -13 -9 6.27 15.77
 2 -13 -9 33.46 18.86
 2 -13 -8 70.08 18.68
 2 -13 -8 58.26 15.49
 2 -13 -8 93.93 19.06
 2 -13 -7 33.99 17.68
 2 -13 -7 45.11 14.12
 2 -13 -7 31.41 16.78
 2 -13 -6 6.51 17.06
 2 -13 -6 0.7 12.8
 2 -13 -6 1.75 16.37
 2 -13 -5 325.98 23.63
 2 -13 -5 295.31 20.63
 2 -13 -5 315.03 23.9
 2 -13 -4 285.03 21.04
 2 -13 -4 229.16 17.71
 2 -13 -4 255.94 20.81
 2 -13 -3 25.39 13.91
 -2 -13 3 34.71 9.51
 2 -13 -3 17.61 10.2
 2 -13 -3 33.8 14.37
 -2 -13 3 41.7 10.87
 2 -13 -2 21.61 14.27
 -2 -13 2 12.04 10.18
 -2 -13 2 6.04 11.19
 2 -13 -1 22.49 13.03
 -2 -13 1 42.42 11.3
 -2 -13 1 24.71 9.29
 -2 -13 1 33.32 12.15
 2 -13 -1 14.02 12.67
 2 -13 0 52.67 13.58
 -2 -13 0 14.2 11.53
 2 -13 0 56.29 11.95
 -2 -13 0 30.6 12.35
 -2 -13 0 25.55 10.17
 -2 -13 -1 328.02 21.69
 2 -13 1 309.99 21.47
 -2 -13 -1 333.21 20.28
 -2 -13 -1 314.05 22.48
 2 -13 1 336.03 20.73
 -2 -13 -2 35.27 12.89
 2 -13 2 27.62 12.81
 -2 -13 -2 32.59 11.46
 2 -13 2 32.21 10
 -2 -13 -2 28.17 14.6
 2 -13 3 85.98 13.23
 -2 -13 -3 96.99 14.79
 -2 -13 -3 98.49 13.88
 2 -13 3 94.07 11.37
 -2 -13 -3 106.92 16.78
 2 -13 4 598.43 31.36
 -2 -13 -4 538.28 32.6
 -2 -13 -4 596.95 33.8
 2 -13 5 18.07 10.96
 -2 -13 -5 35.3 13.92
 -2 -13 -5 16.97 16.43
 2 -13 6 137.74 12.7
 -2 -13 -6 123.02 17.34
 -2 -13 -6 87.23 19.09
 -2 -13 -7 86.43 17
 -2 -13 -7 95.98 19.06
 -2 -13 -8 16.53 17.49
 -2 -13 -9 79.33 18.46
 -2 -13 -9 41.38 20.29
 -2 -13 -10 31.18 18.39
 -2 -13 -10 15.66 19.66
 -2 -13 -11 17.93 18.49
 -2 -13 -12 91.02 20.67
 -2 -13 -12 69.35 21.55
 2 -12 -15 4.88 20.96
 2 -12 -15 30.65 22.69
 2 -12 -14 24.71 19.53
 2 -12 -13 59.46 19.53
 2 -12 -11 65.22 18.04
 2 -12 -11 35.58 18.59
 2 -12 -10 491.87 32.22
 2 -12 -10 527.45 33.07
 2 -12 -9 25.36 17.23
 2 -12 -9 38.54 15.59
 2 -12 -9 65.11 18.1
 2 -12 -8 11.71 16.31
 2 -12 -8 32.8 17.8
 2 -12 -7 162.07 19.76
 2 -12 -7 184.46 17.16
 2 -12 -7 191.34 18.98
 2 -12 -6 41.94 15.79
 2 -12 -6 27.81 12.28
 2 -12 -6 25.38 15.38
 2 -12 -5 103.49 15.62
 2 -12 -5 81.39 12.34
 2 -12 -5 109.59 16.51
 2 -12 -4 15.1 13.58
 -2 -12 4 10.15 8.02
 2 -12 -4 13.61 10.27
 2 -12 -4 18.88 14.07
 -2 -12 3 105.51 10.84
 2 -12 -3 131.81 15.29
 -2 -12 3 117.96 11.72
 2 -12 -3 123.85 15.1
 2 -12 -3 92.74 11.47
 -2 -12 2 901.05 43.83
 2 -12 -2 869.66 45.53
 2 -12 -2 828.04 43.49
 -2 -12 2 876.01 44.38
 2 -12 -2 921.66 45.54
 -2 -12 1 117.46 12.12
 2 -12 -1 106.45 14.17
 2 -12 -1 108.61 9.91
 -2 -12 1 123.99 11
 2 -12 -1 131.78 13.93
 -2 -12 1 108.22 13
 2 -12 0 46.28 12.07
 -2 -12 0 28.38 10.86
 2 -12 0 64 11.39
 -2 -12 0 35.97 11.52
 -2 -12 0 32.05 9.63
 -2 -12 -1 471.38 26.51
 2 -12 1 477.13 26.65
 -2 -12 -1 465.3 25.73
 -2 -12 -1 466.21 27.34
 2 -12 1 449.94 25.92
 2 -12 2 63.7 12.11
 -2 -12 -2 49.47 12.21
 -2 -12 -2 45.22 11.12
 -2 -12 -2 76.37 13.9
 2 -12 2 58.33 9.81
 2 -12 3 20.68 10.74
 -2 -12 -3 17.97 11.81
 2 -12 3 6.67 8.68
 -2 -12 -3 7.81 13.92
 2 -12 4 215.8 16.43
 -2 -12 -4 260.53 18.04
 -2 -12 -4 239.62 19.28
 2 -12 4 241.65 14.79
 2 -12 5 45.66 10.36
 -2 -12 -5 27.11 12.88
 -2 -12 -5 53.92 15.42
 2 -12 6 75.84 10.88
 -2 -12 -6 82.07 15.74
 -2 -12 -6 76.78 16.71
 2 -12 7 435.98 24.09
 -2 -12 -7 451.89 28.79
 -2 -12 -7 447.22 29.02
 -2 -12 -8 33.4 16.52
 -2 -12 -8 72.64 17.67
 -2 -12 -9 133.78 18.74
 -2 -12 -9 133.55 20.03
 -2 -12 -10 212.81 22.36
 -2 -12 -11 43.73 19.39
 -2 -12 -12 66.4 20.79
 -2 -12 -12 72.55 22.07
 -2 -12 -13 52.34 22.16
 -2 -12 -14 3.32 19.8
 2 -11 -17 11.8 23.05
 2 -11 -16 99.74 22.65
 2 -11 -16 114.29 24.47
 2 -11 -15 17.04 20.22
 2 -11 -15 117.65 22.5
 2 -11 -14 23.24 18.57
 2 -11 -13 260.85 24.66
 2 -11 -13 324.84 27.61
 2 -11 -12 62.56 18.27
 2 -11 -11 19.55 15.52
 2 -11 -11 24.92 17.11
 2 -11 -10 62.04 15.03
 2 -11 -10 71.73 18.14
 2 -11 -9 99.04 15.84
 2 -11 -9 142.6 19.22
 2 -11 -8 203.15 18.55
 2 -11 -8 189.46 19.19
 2 -11 -7 220.53 18.89
 2 -11 -7 196.45 17.43
 2 -11 -7 202.48 18.48
 2 -11 -6 17.61 13.76
 2 -11 -6 8.46 11.71
 2 -11 -6 9.09 14.22
 2 -11 -5 497.83 28.35
 -2 -11 5 490.92 24.95
 2 -11 -5 486.43 28.32
 2 -11 -5 452.97 27.05
 -2 -11 4 448.56 23.03
 2 -11 -4 425.38 26.23
 -2 -11 4 433.73 23.22
 2 -11 -4 454.46 26.1
 -2 -11 4 456.43 23.65
 2 -11 -4 405.69 24.6
 -2 -11 3 202.56 14.1
 2 -11 -3 216.75 17.75
 -2 -11 3 230.25 14.34
 2 -11 -3 215.24 14.81
 -2 -11 3 206.02 14.74
 2 -11 -3 243.68 17.35
 -2 -11 2 118.69 10.78
 2 -11 -2 106.44 13.89
 -2 -11 2 94.94 10.7
 -2 -11 2 112.89 9.43
 2 -11 -2 114.28 10.14
 2 -11 -2 129.88 13.13
 -2 -11 2 112.96 11.44
 -2 -11 1 28.48 9.17
 2 -11 -1 30.17 11.68
 -2 -11 1 23.41 9.86
 2 -11 -1 21.63 7.08
 -2 -11 1 14.75 7.74
 2 -11 -1 32.75 10.76
 -2 -11 1 14.03 9.89
 2 -11 0 103.74 12.81
 -2 -11 0 103.47 11.64
 2 -11 0 128.43 11.76
 -2 -11 0 116.97 12.78
 -2 -11 0 110.3 10.85
 2 -11 0 112.9 8.59
 -2 -11 -1 535.95 28.78
 2 -11 1 508.57 28.49
 -2 -11 -1 541.12 28.24
 2 -11 1 534.18 25.89
 2 -11 1 502.18 28.19
 -2 -11 -1 540.94 29.35
 2 -11 2 17.61 10.67
 2 -11 2 11.62 5.88
 -2 -11 -2 10.88 9.85
 2 -11 2 13.38 8.08
 2 -11 3 436.17 23.69
 -2 -11 -3 412.53 24.75
 -2 -11 -3 440.92 25.47
 2 -11 3 412.68 22.8
 2 -11 4 771.57 41.31
 -2 -11 -4 851.35 42.71
 -2 -11 -4 830.15 43.34
 2 -11 4 842.04 40.4
 2 -11 5 183.04 13.66
 -2 -11 -5 173.79 16.14
 -2 -11 -5 202.44 17.3
 -2 -11 -6 29.36 13.9
 2 -11 6 7.81 8.7
 2 -11 7 61.34 9.54
 -2 -11 -7 49.71 15.13
 2 -11 8 91.67 10.07
 -2 -11 -8 95.51 17.95
 -2 -11 -8 102.37 16.06
 -2 -11 -9 96.58 17.29
 -2 -11 -10 122.72 18.19
 -2 -11 -11 23.6 17.61
 -2 -11 -12 135.57 20.44
 -2 -11 -12 119.45 20.71
 -2 -11 -13 11.16 20.18
 -2 -11 -14 73.95 21.05
 -2 -11 -14 25.56 20.25
 -2 -11 -15 45.66 21.78
 -2 -11 -15 35.88 21.96
 2 -10 -18 36.87 21.5
 2 -10 -17 85.92 22.01
 2 -10 -17 36.44 21.06
 2 -10 -16 150.87 21.92
 2 -10 -16 60.26 20.71
 2 -10 -15 119.59 21.42
 2 -10 -15 67.06 20.32
 2 -10 -14 97.55 20.36
 2 -10 -14 53.44 19.35
 2 -10 -13 5.36 16.88
 2 -10 -12 100.36 18.83
 2 -10 -12 78.38 18.12
 2 -10 -11 242.28 21.83
 -2 -10 11 237.97 13.33
 2 -10 -11 260.67 21.34
 2 -10 -10 567.11 33.76
 2 -10 -10 604.81 34.12
 -2 -10 10 577.29 28.34
 2 -10 -9 105.5 16.39
 2 -10 -9 100.76 14.93
 -2 -10 9 109.72 6.99
 2 -10 -8 33.31 12.65
 2 -10 -8 32.92 13.7
 -2 -10 7 240.18 13.35
 2 -10 -7 260.5 18.86
 2 -10 -7 233.58 18.29
 2 -10 -7 245.27 19.09
 -2 -10 6 944.52 45.76
 2 -10 -6 998.04 49.03
 2 -10 -6 899.28 48.06
 2 -10 -6 971.32 48.91
 -2 -10 5 30.05 6.5
 2 -10 -5 46.94 11.92
 2 -10 -5 30.42 10.37
 2 -10 -5 18.76 11.84
 2 -10 -4 37.54 10.94
 -2 -10 4 42.41 7.11
 -2 -10 4 46.96 7.31
 2 -10 -4 52.61 11.65
 -2 -10 4 42.37 7.99
 2 -10 -4 44.88 9.41
 -2 -10 3 1028.71 50.08
 2 -10 -3 1069.46 51.75
 -2 -10 3 1026.25 50.14
 2 -10 -3 1061.88 51.76
 -2 -10 3 1014.01 50.41
 2 -10 -3 1009.49 50.63
 -2 -10 2 546.45 28.33
 2 -10 -2 565.14 29.96
 -2 -10 2 531.86 28.37
 -2 -10 2 588.1 28.94
 2 -10 -2 528.75 29.55
 -2 -10 2 552.14 27.91
 2 -10 -2 553.85 28.39
 -2 -10 1 397.01 21.97
 2 -10 -1 408.91 22.77
 -2 -10 1 362.98 21.58
 2 -10 -1 401.5 20.9
 -2 -10 1 413.35 21.25
 -2 -10 1 412.68 22.2
 2 -10 -1 386.04 22.42
 -2 -10 0 12.46 8.23
 2 -10 0 5.56 9.12
 -2 -10 0 12.22 8.61
 2 -10 0 9.11 5.58
 -2 -10 0 25.16 7.85
 2 -10 0 14.62 8.58
 -2 -10 0 7.79 9.13
 2 -10 1 269.04 15.86
 2 -10 1 233.89 12.6
 -2 -10 -1 216.05 15.16
 -2 -10 -1 238.65 16.27
 2 -10 1 238.2 15.07
 2 -10 2 641.07 31.46
 2 -10 2 613.22 30.76
 -2 -10 -2 609.48 32.26
 -2 -10 -2 554.06 31.57
 2 -10 3 504.67 24.47
 2 -10 3 475.66 26.53
 -2 -10 -3 488.26 27.52
 2 -10 3 513.44 25.83
 -2 -10 -3 515.31 28.07
 2 -10 4 5.63 8.03
 2 -10 4 9.79 6.15
 2 -10 5 84.62 9.36
 2 -10 5 75.82 7.09
 -2 -10 -5 92.81 14.15
 -2 -10 -5 84.36 12.81
 -2 -10 -6 176.31 16.57
 2 -10 6 157.87 11.64
 -2 -10 -6 133 14.65
 -2 -10 -7 168.36 16.55
 2 -10 7 139.2 11.12
 -2 -10 -7 165.64 16.24
 2 -10 8 201.93 13.23
 -2 -10 -8 200.61 18.42
 2 -10 9 146.38 10.88
 -2 -10 -9 145.85 17.44
 -2 -10 -10 167.05 19.09
 -2 -10 -10 135.36 18.96
 -2 -10 -11 257.99 22.69
 -2 -10 -11 246.74 22.71
 -2 -10 -12 31.82 17.51
 -2 -10 -12 20.72 17.63
 -2 -10 -15 68.08 21.23
 -2 -10 -15 52.04 21.49
 -2 -10 -16 20.13 21.18
 2 -9 -19 9.95 21.76
 2 -9 -18 74.39 20.9
 -2 -9 18 78.12 11.22
 2 -9 -17 115.18 22.71
 2 -9 -17 126.54 10.81
 -2 -9 17 134.55 12.15
 2 -9 -16 100.64 9.56
 2 -9 -16 81.13 21.2
 2 -9 -16 73.07 21.19
 -2 -9 16 97.25 13.26
 -2 -9 16 96.78 10.46
 2 -9 -15 5.43 7.22
 2 -9 -15 1.17 18.75
 -2 -9 15 6.31 11.27
 -2 -9 15 2.93 7.93
 2 -9 -14 52.15 7.52
 2 -9 -14 30.83 17.36
 2 -9 -14 76.14 18.64
 -2 -9 14 44.51 10.97
 -2 -9 14 53.72 7.96
 2 -9 -13 58.86 17.04
 2 -9 -13 89.28 8.08
 -2 -9 13 73.78 11.02
 -2 -9 13 90.91 8.61
 2 -9 -12 398.27 27.88
 2 -9 -12 406.52 21.57
 -2 -9 12 439.64 22
 2 -9 -12 461.65 29.17
 -2 -9 12 429.37 23.31
 2 -9 -11 101.57 7.72
 -2 -9 11 107.11 7.91
 2 -9 -11 118.94 17.19
 2 -9 -11 135.16 16.76
 -2 -9 11 100.31 10.09
 2 -9 -10 214.82 18.92
 2 -9 -10 200.93 10.89
 -2 -9 10 192.97 12.69
 -2 -9 10 178.17 10.92
 2 -9 -9 1133.85 53.99
 -2 -9 9 1179.49 54.89
 -2 -9 9 1113.48 54.04
 2 -9 -8 139.83 14.56
 -2 -9 8 127.44 7.57
 2 -9 -7 49.74 11.58
 2 -9 -7 64.02 13.08
 -2 -9 7 47.36 5.54
 -2 -9 7 52.79 4.11
 -2 -9 6 223.09 11.94
 -2 -9 6 221.18 11.23
 2 -9 -6 203.38 16.63
 2 -9 -6 250.57 17.53
 -2 -9 6 247.19 12.55
 -2 -9 5 135.27 7.34
 -2 -9 5 136.56 6.91
 2 -9 -5 157.23 13.53
 -2 -9 5 134.49 9.17
 2 -9 -5 150.92 13.99
 2 -9 -4 357 20.39
 2 -9 -4 340.8 21.08
 -2 -9 4 386.84 19.32
 2 -9 -4 379.84 21.47
 -2 -9 4 350.56 18.94
 -2 -9 4 359.05 19.06
 2 -9 -3 684.28 34.34
 -2 -9 3 718.78 33.75
 -2 -9 3 667.77 34.06
 2 -9 -3 687.48 35.17
 -2 -9 3 653.7 33.64
 2 -9 -3 673.2 35.16
 2 -9 -2 37.47 4.16
 -2 -9 2 30.59 6.9
 2 -9 -2 37.36 9.49
 -2 -9 2 49.99 7.15
 2 -9 -2 46.41 9.02
 -2 -9 2 48.02 7.79
 2 -9 -2 46.31 7.23
 -2 -9 2 42.42 6.29
 2 -9 -1 299.82 15.53
 -2 -9 1 283.19 15.74
 -2 -9 1 260.98 16.29
 2 -9 -1 279.91 14.45
 2 -9 -1 275.69 16.82
 -2 -9 1 309.83 16.91
 2 -9 -1 282.84 17.43
 -2 -9 1 267.91 16.11
 -2 -9 0 1629.42 79.21
 2 -9 0 1705.36 79.42
 -2 -9 0 1640.57 79.11
 -2 -9 0 1698.2 79.02
 2 -9 0 1647.17 78.19
 2 -9 0 1619.52 79.13
 -2 -9 0 1605.01 79.4
 -2 -9 -1 42.04 9.19
 2 -9 1 68.69 8.72
 -2 -9 -1 48.65 8.52
 2 -9 1 56.43 5.2
 -2 -9 -1 58.93 9.51
 2 -9 1 49.05 7.83
 2 -9 2 81.82 9.21
 -2 -9 -2 68.77 10.54
 2 -9 2 89.14 8.25
 2 -9 2 74.01 4.83
 -2 -9 -2 77.73 9.35
 -2 -9 -3 150.84 12.15
 -2 -9 -3 152.58 7.42
 2 -9 3 173.37 11.54
 2 -9 3 150.89 8.5
 -2 -9 -3 155.15 13.15
 2 -9 3 161.22 10.13
 2 -9 3 146.18 7.83
 2 -9 4 402.59 23
 -2 -9 -4 483.46 25.2
 2 -9 4 443.03 22.16
 2 -9 4 434.63 21.23
 -2 -9 -4 453.68 24.95
 2 -9 5 645.63 31.29
 -2 -9 -5 662.97 34.36
 2 -9 5 636 32.3
 -2 -9 -5 630.3 34.19
 2 -9 6 208.48 10.67
 -2 -9 -6 211.43 16.69
 -2 -9 -6 175.89 16.45
 2 -9 6 190.45 12.89
 -2 -9 -7 128.25 14.82
 2 -9 7 122.25 9.91
 2 -9 7 121.93 7.35
 -2 -9 -8 562.27 31.78
 2 -9 8 567.04 27.11
 2 -9 8 531.14 27.93
 -2 -9 -9 26.99 14.3
 -2 -9 -9 51.26 14.14
 2 -9 9 40.95 5.33
 2 -9 9 34.07 7.18
 -2 -9 -10 35.06 15.61
 -2 -9 -10 32.79 14.85
 2 -9 10 42.15 5.81
 2 -9 10 25.46 7.02
 2 -9 11 33.4 6.12
 -2 -9 -11 49.15 15.11
 -2 -9 -12 56.86 17.33
 2 -9 12 55.23 7.51
 -2 -9 -12 54.25 17.65
 2 -9 13 16.35 7.44
 2 -9 14 176.93 12.66
 -2 -9 -14 202.67 22.04
 2 -9 15 57.22 9.06
 -2 -9 -15 34.9 19.04
 -2 -9 -16 20.46 21.43
 2 -9 16 6.22 9.02
 -2 -9 -16 42.52 19.2
 -2 -9 -17 121.35 21.34
 2 -8 -20 78.39 10.38
 2 -8 -20 75.69 21.87
 -2 -8 20 63.16 12.08
 -2 -8 19 7.53 15.32
 2 -8 -19 44.9 21.76
 2 -8 -19 12.18 9.2
 2 -8 -19 36.09 21
 -2 -8 19 11.8 10.84
 -2 -8 18 28.64 14.77
 2 -8 -18 26.31 9.14
 2 -8 -18 26.44 19.44
 -2 -8 18 17.38 10.21
 -2 -8 17 38.63 14.26
 2 -8 -17 20.51 8.92
 2 -8 -17 42.64 20.2
 -2 -8 17 47.79 10.45
 -2 -8 16 93.09 14.56
 2 -8 -16 77.88 9.49
 2 -8 -16 85.22 19.24
 -2 -8 16 102.22 10.51
 -2 -8 15 128.09 14.2
 2 -8 -15 86.95 20.5
 2 -8 -15 125.07 10.21
 2 -8 -15 127.11 19.97
 -2 -8 15 114.58 11.09
 2 -8 -14 106.31 9.28
 2 -8 -14 86.28 18.72
 -2 -8 14 110.48 10
 -2 -8 13 8.73 10.01
 2 -8 -13 22.47 6.75
 2 -8 -13 33.94 16.55
 -2 -8 13 18.57 6.96
 -2 -8 12 368.73 20.34
 2 -8 -12 398.47 20.09
 -2 -8 12 405.26 22.16
 2 -8 -12 429.01 26.94
 2 -8 -12 344.84 23.09
 2 -8 -11 121.47 15.77
 2 -8 -11 132.83 12.55
 -2 -8 11 131.45 11.67
 2 -8 -11 142.26 16.47
 2 -8 -11 122.84 8.95
 2 -8 -10 39.45 13.03
 2 -8 -10 51.04 9.58
 -2 -8 10 39.51 8.03
 2 -8 -10 52.34 5.79
 2 -8 -9 82.61 14.12
 2 -8 -9 94.36 6.84
 -2 -8 9 112.31 8.9
 2 -8 -9 87.48 9.5
 2 -8 -8 30.76 6.99
 -2 -8 8 24.15 6.31
 2 -8 -8 14.3 10.64
 2 -8 -8 27.16 4.31
 -2 -8 7 1.84 3.85
 2 -8 -7 3.65 5.78
 2 -8 -7 9.66 9.97
 2 -8 -7 6.57 3.62
 2 -8 -6 638 30.7
 2 -8 -6 671.27 33.22
 -2 -8 6 618.43 30.33
 2 -8 -6 687.81 33.29
 -2 -8 6 604.46 30.23
 -2 -8 5 525.51 25.7
 2 -8 -5 531.81 25.3
 2 -8 -5 613.66 29.24
 -2 -8 5 556.18 26.27
 2 -8 -5 521.53 28.54
 -2 -8 5 521.13 25.83
 2 -8 -5 546.76 26.1
 2 -8 -4 671.67 33.75
 -2 -8 4 722.47 33.53
 2 -8 -4 722.05 36.34
 -2 -8 4 707.32 34.4
 -2 -8 4 715.21 34.53
 2 -8 -4 716.99 36.27
 -2 -8 4 730.39 34.69
 -2 -8 4 707.66 33.48
 -2 -8 3 1550.12 74.9
 2 -8 -3 1619.44 76.08
 -2 -8 3 1558.04 75.05
 2 -8 -3 1562.5 74.05
 2 -8 -3 1491.64 75.91
 -2 -8 3 1594.92 75.15
 2 -8 -3 1598.77 73.91
 2 -8 -2 326.35 16.71
 -2 -8 2 314.5 16.3
 -2 -8 2 337 16.75
 2 -8 -2 310.63 15.3
 -2 -8 2 301.37 16.89
 2 -8 -2 276.76 17.5
 2 -8 -2 296.63 17.85
 -2 -8 2 282.39 16.46
 -2 -8 1 142.55 9.36
 2 -8 -1 147.11 8.84
 -2 -8 1 130.22 9.73
 2 -8 -1 125.45 10.32
 -2 -8 1 142.26 10.06
 -2 -8 1 138.37 9.6
 2 -8 -1 142.11 10.87
 2 -8 -1 119.61 7.83
 -2 -8 0 180.25 12.15
 2 -8 0 197.13 12.54
 2 -8 0 191.04 10.52
 -2 -8 0 190.35 11.68
 -2 -8 0 177.75 12.6
 2 -8 0 179.41 12.05
 2 -8 1 334.4 19.17
 -2 -8 -1 358.64 19.29
 2 -8 1 348.73 18.66
 -2 -8 -1 371.72 19.7
 -2 -8 -1 362.57 19.19
 2 -8 1 343.3 17.33
 2 -8 2 681.69 32.28
 -2 -8 -2 678.75 32.07
 2 -8 2 684.15 32.3
 -2 -8 -2 687.44 34.51
 2 -8 2 686.39 32.28
 -2 -8 -2 662.46 34.76
 2 -8 2 704.98 33.64
 2 -8 2 686.71 33.98
 2 -8 3 522.52 27.28
 -2 -8 -3 504.44 28.14
 -2 -8 -3 529.9 25.32
 2 -8 3 552.79 25.77
 2 -8 3 551.34 25.66
 2 -8 3 529.22 25.66
 -2 -8 -3 553.75 28.63
 2 -8 3 557.83 26.59
 2 -8 3 523.07 25.7
 2 -8 4 451.1 24.3
 -2 -8 -4 461.2 25.8
 2 -8 4 481.22 23.52
 2 -8 4 486.5 23.08
 2 -8 4 473.39 23.17
 -2 -8 -4 466.17 25.85
 2 -8 5 389.48 19.11
 -2 -8 -5 372.1 22.42
 2 -8 5 371.86 20.33
 -2 -8 -5 409.13 22.78
 2 -8 6 235.31 12.27
 2 -8 6 249.98 12.03
 2 -8 6 216.6 13.94
 -2 -8 -6 244.21 16.66
 2 -8 7 397.88 19.54
 2 -8 7 376.44 20.63
 -2 -8 -7 419.68 24.02
 2 -8 8 105.43 7.21
 2 -8 8 104.11 8.91
 2 -8 9 347.38 17.77
 -2 -8 -9 360.54 22.59
 2 -8 9 331.32 18.33
 -2 -8 -9 344.26 23.19
 2 -8 10 116.48 8.6
 -2 -8 -10 106.34 15.03
 2 -8 10 124.09 9.12
 -2 -8 -10 116.11 16.55
 -2 -8 -11 582.62 32.44
 2 -8 11 543.71 27.47
 -2 -8 -11 512.12 32.82
 -2 -8 -12 2.52 15.52
 2 -8 12 7.17 6.63
 -2 -8 -13 171.08 18.78
 2 -8 13 111.25 10.04
 -2 -8 -14 195.12 20.73
 2 -8 14 225.33 14.53
 -2 -8 -15 36.57 18.16
 2 -8 15 10.3 8.68
 -2 -8 -15 15.76 20.44
 -2 -8 -17 18.2 18.15
 2 -8 17 10.19 10.17
 -2 -8 -17 20.62 21.7
 -2 -8 -18 59.71 19.34
 2 -8 18 40.59 11.19
 -2 -7 21 0.68 12.19
 2 -7 -21 11.98 9.98
 -2 -7 20 4.63 11.83
 2 -7 -20 0.41 9.72
 -2 -7 19 22.12 11.43
 2 -7 -19 21.13 18.82
 -2 -7 19 7.98 16.2
 2 -7 -19 1.34 20.62
 2 -7 -19 42.17 9.72
 -2 -7 18 26.21 10.88
 2 -7 -18 35.99 18.94
 -2 -7 18 49.72 15.16
 2 -7 -18 31.06 9
 2 -7 -18 19.26 20.62
 -2 -7 17 231.56 15.81
 2 -7 -17 257.37 23.51
 -2 -7 17 223.18 18.64
 2 -7 -17 208.61 14.13
 -2 -7 16 4.1 8.91
 2 -7 -16 12.35 17.57
 -2 -7 16 0.6 12.83
 2 -7 -16 1.94 7.59
 -2 -7 15 53.34 9.04
 2 -7 -15 75.63 16.99
 -2 -7 15 53.21 13.05
 2 -7 -15 51.05 7.93
 -2 -7 14 63.64 8.76
 2 -7 -14 76.17 7.95
 -2 -7 14 93.91 12.04
 2 -7 -14 50.03 13.85
 2 -7 -14 79.93 15.82
 2 -7 -13 242.04 13.22
 -2 -7 13 242.27 15.95
 2 -7 -13 251.16 20.39
 2 -7 -12 120.47 8.74
 2 -7 -12 139.63 16.77
 2 -7 -12 96.93 12.97
 -2 -7 12 136.74 11.97
 2 -7 -11 98.6 7.44
 2 -7 -11 94.01 13.51
 2 -7 -11 83.68 6.57
 2 -7 -11 97.67 14.86
 2 -7 -11 99.78 12
 -2 -7 11 105.61 9.87
 2 -7 -10 33.14 5.2
 2 -7 -10 25.95 12.27
 2 -7 -10 29.71 3.99
 2 -7 -10 23.07 12.12
 -2 -7 10 26.34 7.74
 2 -7 -10 21.06 8.72
 2 -7 -9 1225.1 55.4
 2 -7 -9 1131.14 54.72
 2 -7 -9 1206.68 57.97
 -2 -7 9 1251.27 56.42
 2 -7 -9 1079.71 56.51
 2 -7 -8 62.5 3.6
 2 -7 -8 62.8 11.59
 2 -7 -8 63.7 7.85
 -2 -7 8 67.52 7.24
 2 -7 -8 66.39 5.46
 -2 -7 7 372.03 18.35
 2 -7 -7 357.27 21.74
 -2 -7 7 387.18 19.52
 2 -7 -7 383.51 19.8
 2 -7 -7 379.07 18.62
 -2 -7 6 471.43 22.6
 2 -7 -6 438.04 22.49
 2 -7 -6 486.03 21.8
 -2 -7 6 428.06 21.76
 2 -7 -6 422.87 24.62
 -2 -7 6 421.87 22.05
 -2 -7 5 9.25 3.85
 2 -7 -5 5.74 8.59
 -2 -7 5 6.59 3.61
 2 -7 -5 11.02 8.17
 2 -7 -5 5.46 4.3
 -2 -7 4 39.35 3.96
 2 -7 -4 35.86 4.03
 2 -7 -4 38.09 2.43
 2 -7 -4 37.89 7.96
 -2 -7 4 40.74 4.75
 -2 -7 4 36.32 4.87
 2 -7 -4 36.81 2.91
 -2 -7 4 34.54 5.31
 2 -7 -4 38.62 8.27
 -2 -7 4 32.1 3.46
 -2 -7 3 581.43 26.75
 2 -7 -3 526.37 26.93
 -2 -7 3 557.17 27.58
 2 -7 -3 598.93 29.16
 2 -7 -3 569.24 26.52
 -2 -7 3 580.79 27.78
 2 -7 -3 540.4 26.87
 2 -7 -3 525.57 28.73
 -2 -7 3 562.15 27.88
 -2 -7 3 576.38 26.71
 -2 -7 2 259.29 11.97
 2 -7 -2 249.26 12.15
 -2 -7 2 242.09 11.8
 -2 -7 2 259.16 13.37
 -2 -7 2 250.22 13.76
 2 -7 -2 259.59 12.56
 2 -7 -2 231.95 14.52
 -2 -7 2 239.51 13.8
 -2 -7 2 247.61 13.56
 2 -7 -2 262.38 14.76
 -2 -7 1 482.9 22.79
 -2 -7 1 495.36 24.32
 -2 -7 1 495.94 23.72
 -2 -7 1 490.21 24.6
 2 -7 -1 469.03 23.61
 2 -7 -1 509.54 24.81
 -2 -7 1 489.67 24.7
 -2 -7 1 481.26 24.34
 2 -7 -1 519.18 25.07
 2 -7 0 1072.68 48.47
 -2 -7 0 1044.05 48.26
 -2 -7 0 945.37 46.73
 2 -7 0 1072.76 47.57
 -2 -7 0 1076.11 48.29
 2 -7 0 918.96 46.83
 2 -7 0 1041.32 47.55
 2 -7 0 1072.94 48.22
 -2 -7 0 1026.34 48.47
 2 -7 0 1065.83 46.83
 2 -7 1 1987.38 96.93
 2 -7 1 2130.48 97.24
 -2 -7 -1 2137.73 98.36
 -2 -7 -1 2043.4 96.77
 -2 -7 -1 2041.35 98.23
 2 -7 1 2097.84 98.22
 2 -7 1 2109.55 97.92
 -2 -7 -1 2121.24 98.52
 2 -7 1 2144.45 96.99
 2 -7 2 430.8 20.2
 2 -7 2 408.79 20.1
 -2 -7 -2 412.76 22.13
 2 -7 2 417.75 19.89
 2 -7 2 422.4 21.66
 2 -7 2 445.62 21.09
 -2 -7 -2 404.19 22.27
 2 -7 2 410 20.11
 2 -7 3 1120.4 53.68
 2 -7 3 1138.43 52.89
 -2 -7 -3 1074.68 54.34
 -2 -7 -3 1090.11 52.34
 2 -7 3 1129.56 53.12
 -2 -7 -3 1110.03 54.48
 2 -7 3 1083.41 52.67
 2 -7 3 1188.21 52.78
 2 -7 4 167.44 11.22
 -2 -7 -4 167.88 12.66
 2 -7 4 189.84 9.69
 2 -7 4 175.29 9.83
 -2 -7 -4 186.43 13.09
 2 -7 4 166.18 9.83
 2 -7 4 191.3 9.84
 -2 -7 -5 461.38 25.32
 2 -7 5 428.88 23.65
 2 -7 5 491.75 22.75
 -2 -7 -5 487.08 25.45
 2 -7 5 451.9 22.54
 2 -7 5 470.84 22.49
 -2 -7 -6 204.21 15.09
 2 -7 6 209.38 12.84
 2 -7 6 233.29 11.41
 2 -7 6 224 10.64
 2 -7 6 192.81 11.21
 2 -7 7 341.66 17.76
 -2 -7 -7 326.72 20.19
 2 -7 7 326.17 16.68
 2 -7 8 913.82 47.62
 -2 -7 -8 1043.16 50.42
 2 -7 8 1019.24 47.19
 -2 -7 -8 995.78 49.96
 2 -7 9 9.48 6.33
 -2 -7 -9 20.12 11.66
 2 -7 9 11.21 4.97
 2 -7 10 357.16 19.64
 -2 -7 -10 357.71 24.76
 2 -7 10 394.63 19.59
 -2 -7 -10 389.48 24.23
 2 -7 11 138.51 9.91
 2 -7 11 144.37 9.89
 -2 -7 -11 148.76 15.72
 2 -7 12 19.65 6.81
 -2 -7 -12 3.85 15.12
 -2 -7 -13 66.84 16.98
 2 -7 13 75.47 8.86
 -2 -7 -13 63.96 15.02
 -2 -7 -14 45.09 17.49
 2 -7 14 52.47 9.05
 -2 -7 -14 71.65 16.45
 -2 -7 -15 169.9 21.24
 2 -7 15 167.9 13.24
 -2 -7 -15 177.55 19.48
 -2 -7 -16 103.16 20.68
 2 -7 16 113.64 11.88
 -2 -7 -16 103.42 18.25
 -2 -7 -17 54.06 20.95
 -2 -7 -17 35.88 17.83
 2 -7 17 29.75 10.65
 -2 -7 -18 50.4 21.17
 -2 -7 -18 69.48 18.51
 -2 -7 -18 39.93 21.6
 2 -7 18 62.21 11.92
 2 -7 19 11.87 11.63
 2 -6 -21 2.98 10.52
 -2 -6 21 9.58 17.07
 -2 -6 21 7.31 13.08
 2 -6 -20 169.38 24.97
 2 -6 -20 171.61 13.91
 2 -6 -20 197.09 21.9
 -2 -6 20 203.64 19.87
 -2 -6 20 161.15 16.35
 2 -6 -19 8.02 9.28
 -2 -6 19 15.35 11.74
 2 -6 -18 47.9 9.07
 2 -6 -18 5.01 20.39
 2 -6 -18 36.24 17.54
 -2 -6 18 28.56 15.07
 -2 -6 18 28.16 11.22
 2 -6 -17 21.24 8.1
 2 -6 -17 12.76 17.65
 -2 -6 17 12.14 13.64
 -2 -6 17 8.11 10.06
 2 -6 -16 35.69 7.75
 2 -6 -16 40.55 15.89
 -2 -6 16 24.24 13.06
 -2 -6 16 24.01 9.37
 2 -6 -15 151.34 10.57
 -2 -6 15 140.08 11.92
 2 -6 -15 170.33 17.68
 2 -6 -15 111.05 17.2
 -2 -6 15 146.63 14.4
 2 -6 -14 99.19 9.61
 2 -6 -14 90.59 8.36
 -2 -6 14 101.92 12.19
 2 -6 -14 93.09 15.44
 2 -6 -14 82.46 16.21
 2 -6 -13 8.88 6.85
 2 -6 -13 9.8 12.89
 -2 -6 13 27.78 9.76
 2 -6 -13 12.72 11.89
 2 -6 -12 725.36 38.64
 2 -6 -12 839.8 38.5
 2 -6 -12 835.91 42.13
 2 -6 -12 692.15 40.77
 -2 -6 12 875.43 39.94
 2 -6 -11 349.77 21.54
 2 -6 -11 306.07 17.46
 2 -6 -11 328.38 17.31
 2 -6 -11 364.89 21.91
 2 -6 -11 303.31 20.21
 -2 -6 11 405.27 19.3
 2 -6 -10 467.15 25.66
 2 -6 -10 410.58 22.26
 2 -6 -10 498.52 22.32
 2 -6 -10 422.36 25.61
 2 -6 -10 403.15 24.33
 -2 -6 10 464.95 23.62
 2 -6 -9 246.22 15.43
 2 -6 -9 224.4 11.64
 2 -6 -9 208.13 11.45
 2 -6 -9 204.25 15.7
 -2 -6 9 235.53 13.41
 2 -6 -8 17.73 3.68
 2 -6 -8 27.66 8.79
 2 -6 -8 28.28 4.23
 -2 -6 8 26.65 6.36
 2 -6 -8 18.8 6.92
 2 -6 -7 16.83 3.17
 2 -6 -7 19.57 8.33
 -2 -6 7 16.87 2.58
 2 -6 -7 25.78 5.97
 -2 -6 7 24.06 5.71
 2 -6 -7 30.54 3.98
 -2 -6 6 2833.46 127.39
 2 -6 -6 2688.37 127.43
 2 -6 -6 2755.59 126.86
 2 -6 -6 2574.68 126.97
 -2 -6 6 2831.24 126.66
 2 -6 -6 2650.8 126.58
 2 -6 -6 2776.8 128.44
 -2 -6 6 2551.41 127
 -2 -6 5 227.01 11.71
 2 -6 -5 218.79 11.64
 -2 -6 5 223.02 11.32
 -2 -6 5 207.3 10.86
 2 -6 -5 189.87 11.2
 2 -6 -5 222.89 10.9
 2 -6 -5 208.21 10.44
 2 -6 -5 212.67 13.47
 -2 -6 5 210.66 11.27
 -2 -6 4 380.31 19.21
 2 -6 -4 354.48 19.45
 2 -6 -4 389.58 18.77
 -2 -6 4 410.64 19.67
 2 -6 -4 402.57 18.92
 2 -6 -4 394.54 20.93
 -2 -6 4 403.38 19.37
 -2 -6 4 410.08 19.54
 2 -6 -4 452.1 21.31
 -2 -6 3 3337.79 162.32
 2 -6 -3 3393.52 162.47
 -2 -6 3 3519.67 162.71
 -2 -6 3 3474.15 162.68
 2 -6 -3 3664.99 163.63
 2 -6 -3 3480.46 162.06
 -2 -6 3 3477.27 162.88
 2 -6 -3 3537.02 162.35
 -2 -6 3 3492.43 162.93
 2 -6 -3 3563.59 163.54
 -2 -6 3 3434.95 162.27
 -2 -6 2 883.65 41.43
 -2 -6 2 816.66 42.06
 2 -6 -2 949.82 42.9
 -2 -6 2 884.54 42.14
 2 -6 -2 883.04 41.22
 -2 -6 2 882.1 42.29
 2 -6 -2 871.41 41.67
 2 -6 -2 866.96 42.71
 -2 -6 2 879.34 42.34
 -2 -6 2 879.25 42.01
 -2 -6 1 165.08 8.61
 -2 -6 1 173.24 8.05
 2 -6 -1 151.32 8.1
 -2 -6 1 164.24 7.7
 -2 -6 1 162.01 9.41
 -2 -6 1 142.33 7.82
 -2 -6 1 163.24 9.71
 2 -6 -1 165.59 8.66
 -2 -6 1 160.6 9.72
 2 -6 -1 168.35 9.98
 -2 -6 1 165.88 9.49
 2 -6 -1 184.91 10.35
 2 -6 0 94.51 5.32
 -2 -6 0 96.94 4.81
 -2 -6 0 100.47 7.25
 2 -6 0 94.68 6.16
 2 -6 0 83.21 6.95
 -2 -6 0 108.27 7.42
 -2 -6 0 102.03 7.12
 2 -6 0 101.29 7.74
 2 -6 1 29.57 3.1
 -2 -6 -1 28.25 2.07
 -2 -6 -1 37.76 5.27
 2 -6 1 34.71 2.87
 2 -6 1 39.23 5.76
 2 -6 1 33.61 4.66
 -2 -6 -1 28.39 5.5
 2 -6 1 27.87 2.99
 2 -6 1 36.29 2.96
 2 -6 2 1211.55 57.17
 2 -6 2 1204.24 57.08
 2 -6 2 1212.15 58
 2 -6 2 1219.94 56.75
 -2 -6 -2 1227.86 56.81
 -2 -6 -2 1195.46 58.31
 2 -6 2 1179.67 57.51
 -2 -6 -2 1231.1 58.46
 2 -6 2 1177.45 57.1
 -2 -6 -3 211.36 12.96
 -2 -6 -3 212.22 10.14
 2 -6 3 201.06 12.07
 2 -6 3 223.17 10.67
 2 -6 3 198.84 10.99
 -2 -6 -3 193.33 12.92
 2 -6 3 198.21 10.73
 2 -6 3 201.2 10.85
 2 -6 4 765.17 36.56
 -2 -6 -4 752.61 38.46
 2 -6 4 747.96 37.57
 2 -6 4 802.97 36.72
 2 -6 4 758.53 36.74
 -2 -6 -4 726.96 38.39
 2 -6 4 781.51 37
 2 -6 4 782.77 36.93
 -2 -6 -5 1025.28 49.53
 2 -6 5 979.85 48.33
 2 -6 5 1032.26 47.53
 2 -6 5 993.31 47.33
 2 -6 5 992.86 47.51
 2 -6 6 128.1 7.18
 -2 -6 -6 118.94 11.08
 2 -6 6 122.14 7.12
 2 -6 6 125.41 7.25
 2 -6 7 990.19 48.86
 2 -6 7 1035.48 48.7
 -2 -6 -7 1019.48 50.94
 2 -6 7 1024.46 48.43
 -2 -6 -7 1021.16 51.15
 2 -6 7 1034.83 48.2
 -2 -6 -8 52.29 10.53
 -2 -6 -8 36.54 10.2
 2 -6 8 40.15 3.95
 2 -6 8 39.71 4.89
 2 -6 9 180.51 10.78
 -2 -6 -9 195.74 15.16
 2 -6 10 6.41 5.44
 -2 -6 -10 6.22 11.59
 2 -6 11 355.97 18.99
 -2 -6 -11 355.29 22.4
 -2 -6 -12 100.62 15.79
 2 -6 12 102.67 9.13
 -2 -6 -12 119.18 15.24
 -2 -6 -13 279.38 23.17
 2 -6 13 290.42 17.2
 -2 -6 -13 325.94 22.18
 -2 -6 -14 131.72 19.49
 2 -6 14 139.78 11.41
 -2 -6 -14 137.62 17.19
 -2 -6 -15 130.9 20.12
 2 -6 15 147.26 12.38
 -2 -6 -15 137.8 17.85
 -2 -6 -16 34.8 18.19
 -2 -6 -16 10.7 16.52
 2 -6 16 31.33 9.98
 -2 -6 -17 20.7 20.99
 -2 -6 -17 18.2 16.23
 2 -6 17 37.57 10.91
 -2 -6 -17 54.45 20.23
 -2 -6 -18 1.64 16.41
 2 -6 18 9.03 11.37
 -2 -6 -19 70.35 22.03
 2 -6 19 32.77 12.05
 -2 -5 21 2.39 17.38
 2 -5 -20 13.48 18.31
 -2 -5 20 27.37 12.85
 2 -5 -20 5.61 9.59
 2 -5 -20 40.79 20.77
 -2 -5 19 12.57 11.7
 2 -5 -19 2.56 16.4
 -2 -5 19 15.9 15.79
 2 -5 -19 18.45 9.16
 -2 -5 18 79.39 12.3
 2 -5 -18 93.64 17.53
 -2 -5 18 61.49 15.28
 2 -5 -18 63.59 9.37
 -2 -5 17 410.94 24.4
 2 -5 -17 398.19 22.41
 2 -5 -17 424.08 27.34
 -2 -5 17 478.99 26.08
 -2 -5 16 4.97 9.3
 2 -5 -16 11.69 7.36
 2 -5 -16 29.91 14.95
 2 -5 -16 11.61 16.54
 -2 -5 16 35.2 12.29
 2 -5 -16 27.56 10.17
 2 -5 -15 38.92 7.15
 2 -5 -15 59.54 14.59
 2 -5 -15 18.57 15.21
 -2 -5 15 46.23 12.2
 2 -5 -15 35 9.51
 2 -5 -14 221.8 18.12
 -2 -5 14 215.19 15.17
 2 -5 -14 191.1 17.51
 2 -5 -14 170.82 13.51
 2 -5 -13 216.9 17.51
 2 -5 -13 182.29 16.57
 -2 -5 13 232.21 14.87
 2 -5 -13 180.52 13.14
 2 -5 -12 214.1 16.01
 -2 -5 12 206.39 11.05
 2 -5 -12 184.46 16.47
 -2 -5 12 230.58 14.29
 2 -5 -12 193.27 13.03
 2 -5 -11 14.18 10.39
 2 -5 -11 21.35 10.84
 -2 -5 11 21.46 7.76
 2 -5 -11 5.75 9.65
 2 -5 -11 12.53 6.23
 2 -5 -10 77.86 11.14
 2 -5 -10 65.7 6.78
 2 -5 -10 76.18 10.53
 2 -5 -10 74.48 10.16
 -2 -5 10 76.98 8.36
 2 -5 -9 3189.4 142.98
 2 -5 -9 3126.1 141.3
 2 -5 -9 2729.21 141.43
 2 -5 -9 3055.74 143.03
 2 -5 -9 2765.04 142.5
 -2 -5 9 3294.57 142.13
 2 -5 -8 92.33 5.95
 2 -5 -8 98.71 9.52
 2 -5 -8 79.35 6.25
 2 -5 -8 71.38 9.78
 2 -5 -8 71.98 8.33
 -2 -5 8 108.88 8.03
 2 -5 -7 163.34 10.07
 2 -5 -7 185.64 12.84
 2 -5 -7 214.56 10.07
 2 -5 -7 170.6 11.56
 -2 -5 7 205.1 11.2
 2 -5 -6 993.75 51.24
 -2 -5 6 1097.94 51.52
 -2 -5 6 1072.93 50.9
 2 -5 -6 1071.41 51.26
 2 -5 -6 1012.5 52
 -2 -5 6 1185.15 52.02
 2 -5 -6 1212.75 51.42
 -2 -5 5 245.56 12.78
 2 -5 -5 228.29 12.76
 2 -5 -5 250.39 12.05
 2 -5 -5 239.42 12.19
 -2 -5 5 259.87 12.4
 -2 -5 5 232.26 11.79
 2 -5 -5 256.91 14.18
 -2 -5 5 217.48 12.28
 2 -5 -4 198.76 10.6
 -2 -5 4 208.65 10.23
 -2 -5 4 209.17 10.65
 -2 -5 4 203.28 10.64
 2 -5 -4 195.98 10.79
 2 -5 -4 219.61 11.99
 -2 -5 4 186.12 10.49
 -2 -5 3 1428.64 68.71
 -2 -5 3 1508.18 69.19
 -2 -5 3 1389.53 68.78
 2 -5 -3 1452.11 68.45
 -2 -5 3 1450.09 69.09
 -2 -5 3 1473.11 68.99
 2 -5 -3 1477.08 68.68
 2 -5 -3 1486.37 69.66
 -2 -5 3 1466.83 69.09
 -2 -5 3 1520.59 69.01
 2 -5 -3 1562.74 69.77
 2 -5 -3 1379.16 69.07
 -2 -5 3 1503.72 68.85
 2 -5 -2 346.61 19.15
 -2 -5 2 399.91 19.1
 2 -5 -2 375.13 19.68
 -2 -5 2 431.54 19.56
 2 -5 -2 418.61 20.34
 -2 -5 2 406.27 19.54
 -2 -5 2 397.79 19.65
 -2 -5 2 412.9 19.81
 2 -5 -2 406.41 19.26
 -2 -5 2 386.17 19.77
 2 -5 -2 367.09 20.06
 -2 -5 2 415.26 19.05
 -2 -5 2 421.35 19.54
 2 -5 -1 1908.89 95.97
 -2 -5 1 2112.93 95.91
 2 -5 -1 2182.99 96.85
 -2 -5 1 2017.78 96.38
 -2 -5 1 2004.25 95.78
 -2 -5 1 2069.33 96.48
 2 -5 -1 2055.93 95.7
 -2 -5 1 2078.25 96.59
 2 -5 -1 2135.65 96.19
 2 -5 -1 1991.5 96.61
 -2 -5 1 2075.44 96.61
 -2 -5 1 2084.61 96.15
 2 -5 -1 2014.89 95.96
 -2 -5 0 2638.96 123.32
 2 -5 0 2602.43 123.22
 2 -5 0 2668.37 123.22
 -2 -5 0 2623.85 123.05
 -2 -5 0 2629.47 123.06
 -2 -5 0 2568.75 123.96
 2 -5 0 2658.26 123.6
 2 -5 0 2628.03 123.8
 -2 -5 0 2583.7 124.03
 2 -5 0 2731.73 124.12
 2 -5 1 1649.59 77.46
 -2 -5 -1 1627.94 77.28
 -2 -5 -1 1696.45 77.26
 -2 -5 -1 1627.3 78.34
 2 -5 1 1663 78.29
 2 -5 1 1688.6 77.94
 -2 -5 -1 1655.41 78.39
 2 -5 1 1614.56 77.86
 2 -5 1 1598.96 77.48
 2 -5 2 500.05 23.43
 -2 -5 -2 472.75 24.44
 -2 -5 -2 487.07 22.97
 2 -5 2 486.75 24.25
 2 -5 2 484.6 23.25
 2 -5 2 479.89 23.51
 -2 -5 -2 497.93 24.51
 2 -5 2 474.4 23.31
 -2 -5 -3 948.37 45.95
 -2 -5 -3 979.6 44.58
 2 -5 3 946.41 44.61
 2 -5 3 945.34 44.68
 -2 -5 -3 932.32 45.93
 2 -5 3 855.25 44.77
 2 -5 3 959.97 44.91
 2 -5 3 991.2 45
 -2 -5 -4 119.52 9.33
 2 -5 4 116.91 6.44
 2 -5 4 122.97 6.48
 2 -5 4 126.22 6.5
 2 -5 4 111.47 7.23
 2 -5 4 112.8 7.16
 -2 -5 -5 927.24 41.05
 2 -5 5 828.58 41.41
 2 -5 5 850 41.32
 -2 -5 -5 853.09 43.19
 2 -5 5 903.86 41.32
 2 -5 5 867.88 41.07
 2 -5 5 853.53 40.92
 -2 -5 -6 800.37 43.19
 -2 -5 -6 833.95 42.99
 2 -5 6 856.9 41.04
 2 -5 6 874.41 41.05
 -2 -5 -6 896.14 40.96
 2 -5 6 847.46 41.43
 2 -5 6 875.73 41.24
 2 -5 7 369.53 17.53
 2 -5 7 356.22 17.78
 -2 -5 -7 361.72 20.09
 2 -5 7 337.77 17.41
 2 -5 8 792.8 34.54
 2 -5 8 709.84 34.79
 -2 -5 -8 762.89 36.9
 2 -5 9 274.68 15.12
 -2 -5 -9 311.39 18.21
 -2 -5 -10 178.45 16.22
 2 -5 10 185.81 11
 -2 -5 -10 167.23 14.16
 -2 -5 -11 288.54 20.42
 -2 -5 -11 277.84 19.65
 2 -5 11 320.45 16.8
 -2 -5 -12 90 14.77
 -2 -5 -12 105.71 13.15
 2 -5 12 73.4 8.37
 -2 -5 -12 81.11 9.23
 -2 -5 -13 24.06 15.42
 -2 -5 -13 15.39 12.02
 2 -5 13 10.43 7.51
 -2 -5 -13 1.17 8.47
 -2 -5 -14 142.48 19.09
 2 -5 14 141 11.83
 -2 -5 -14 172.91 16.61
 -2 -5 -15 111.84 18.2
 -2 -5 -15 122.03 15.31
 2 -5 15 76.83 10.66
 -2 -5 -16 177.24 22.7
 -2 -5 -16 195.55 21.07
 -2 -5 -16 145.6 17.73
 2 -5 16 171.46 14.06
 -2 -5 -17 50.89 19.98
 -2 -5 -17 58.35 15.63
 2 -5 17 52.5 11.27
 2 -5 18 29.56 11.54
 -2 -5 -18 8.77 21.88
 -2 -5 -18 2.25 18.88
 2 -5 19 29.77 12.42
 -2 -5 -19 70.79 21.93
 -2 -5 -19 24.21 20.06
 2 -5 20 58.22 13.19
 -2 -4 22 50.88 14.61
 2 -4 -22 53.12 11.26
 2 -4 -21 11.23 19.92
 2 -4 -21 35.33 20.8
 2 -4 -21 62.43 10.83
 -2 -4 21 56.33 14.05
 -2 -4 21 13.55 17.92
 2 -4 -20 56.07 18.81
 2 -4 -20 54.27 10.02
 2 -4 -20 57.2 21.11
 -2 -4 20 26.78 12.92
 -2 -4 20 32.05 16.34
 -2 -4 19 100.67 13.65
 2 -4 -19 76.16 10.2
 2 -4 -19 92.76 22.08
 2 -4 -19 78.57 18.47
 2 -4 -19 79.82 16.74
 -2 -4 19 114.83 17.47
 -2 -4 18 27.46 11.74
 2 -4 -18 24.78 12.78
 2 -4 -18 30.14 8.47
 2 -4 -18 32.89 15.05
 -2 -4 18 51.07 14.93
 -2 -4 17 20.38 10.46
 2 -4 -17 12.1 7.94
 2 -4 -17 22.83 11.68
 2 -4 -17 12.86 16.47
 -2 -4 17 18.25 13.58
 2 -4 -17 23.35 14.07
 2 -4 -16 219.77 17.42
 2 -4 -16 235.45 21.88
 -2 -4 16 265.84 18.86
 2 -4 -16 290.56 19.87
 2 -4 -15 231.47 16.71
 2 -4 -15 205.1 20.59
 -2 -4 15 267.99 17.57
 2 -4 -15 236.37 18.75
 2 -4 -14 198.12 14.55
 2 -4 -14 178.85 18.09
 -2 -4 14 225.52 15.73
 2 -4 -14 198.11 16.95
 2 -4 -13 46.49 9.05
 2 -4 -13 42.65 12.25
 2 -4 -13 71.16 11.86
 2 -4 -12 255.78 16.16
 2 -4 -12 259.67 18.79
 2 -4 -12 268.82 17.71
 -2 -4 12 269.14 13.71
 2 -4 -11 571.61 29.79
 2 -4 -11 659.12 31.42
 -2 -4 11 592.52 28.54
 2 -4 -11 545.08 31.44
 2 -4 -10 32.08 6.23
 2 -4 -10 37.17 8.36
 2 -4 -10 34.43 8.73
 2 -4 -10 36.9 8.79
 2 -4 -9 441.47 23.31
 2 -4 -9 424.11 23.17
 -2 -4 9 456.47 22.29
 2 -4 -9 396.06 23.03
 2 -4 -9 425.08 21.81
 2 -4 -8 405.19 20.41
 2 -4 -8 334.52 18.99
 2 -4 -8 377.69 20.49
 -2 -4 8 414.47 19.51
 2 -4 -8 362.1 20.15
 2 -4 -7 2041.9 92.28
 2 -4 -7 1872.75 90.73
 2 -4 -7 1776.4 91.3
 2 -4 -7 1873.85 92.2
 -2 -4 7 2185.58 91.8
 2 -4 -7 1861.03 92
 2 -4 -7 2096.67 91.13
 2 -4 -6 1908.58 86.77
 -2 -4 6 1947.32 85.96
 2 -4 -6 1614.96 85.49
 2 -4 -6 2017.99 85.77
 2 -4 -6 1659.57 86.39
 -2 -4 6 2007.28 86.34
 -2 -4 5 601.49 28.76
 2 -4 -5 572.2 28.54
 -2 -4 5 613.3 28.83
 2 -4 -5 524.44 29.13
 -2 -4 5 631.17 29.23
 2 -4 -5 642.67 28.7
 -2 -4 4 23.64 3.83
 -2 -4 4 21.41 3.18
 -2 -4 4 20.42 3.07
 2 -4 -4 20.49 2.58
 2 -4 -4 13.6 4.78
 -2 -4 4 22.89 3.35
 -2 -4 3 2429.5 109.86
 -2 -4 3 2407.11 109.77
 -2 -4 3 2312.18 109.89
 2 -4 -3 2324.48 110.29
 -2 -4 3 2231.11 109.71
 2 -4 -2 853.06 41.73
 -2 -4 2 875.19 41.59
 -2 -4 2 904.4 41.85
 2 -4 -2 1010.31 42.43
 -2 -4 2 824.68 41.45
 2 -4 -2 944.09 41.31
 -2 -4 2 961.86 41.92
 -2 -4 2 894.46 41.95
 2 -4 -2 951.79 41.64
 -2 -4 2 897.44 41.94
 2 -4 -2 915.88 42.2
 -2 -4 2 903.88 41.53
 -2 -4 1 86.58 5.02
 -2 -4 1 89.34 5.67
 2 -4 -1 90.13 4.5
 -2 -4 1 91.44 5.87
 2 -4 -1 82.27 5.21
 -2 -4 1 92.72 5.92
 2 -4 -1 94.97 5.92
 2 -4 -1 83.53 5.04
 -2 -4 1 94.28 5.01
 -2 -4 0 429.25 21.43
 2 -4 0 447.81 21.32
 -2 -4 0 439.29 21.12
 -2 -4 0 458.52 21.01
 -2 -4 0 445.92 22.03
 -2 -4 0 437.8 21.1
 2 -4 0 469.36 22.17
 2 -4 0 456.95 21.7
 2 -4 0 437.91 21.77
 -2 -4 0 456.13 22.04
 -2 -4 0 456.17 21.28
 2 -4 0 436.15 21.34
 2 -4 1 778.46 37.53
 -2 -4 -1 783.48 37.32
 -2 -4 -1 815.61 37.27
 -2 -4 -1 811.45 37.3
 -2 -4 -1 758.75 38.22
 2 -4 1 787.49 38.17
 2 -4 1 773.39 37.91
 2 -4 1 779.94 37.77
 -2 -4 -1 820.01 38.28
 2 -4 1 770.27 37.56
 -2 -4 -2 691.1 33.7
 2 -4 2 687.8 32.91
 2 -4 2 713.56 32.67
 2 -4 2 695.49 33.31
 2 -4 2 654.82 32.88
 -2 -4 -2 688.24 33.64
 -2 -4 -2 678.67 32.61
 -2 -4 -2 722.58 32.6
 2 -4 2 673.32 32.64
 -2 -4 -3 3009.48 138.62
 2 -4 3 2964.58 138.69
 -2 -4 -3 2982.88 139.68
 2 -4 3 2906.93 138.95
 2 -4 3 2961.75 138.59
 2 -4 3 2898.19 138.69
 2 -4 3 3015.52 139.02
 2 -4 4 17.2 3.68
 2 -4 4 12.54 3.65
 2 -4 4 21.79 2.49
 -2 -4 -4 18.3 1.56
 2 -4 4 20.81 2.27
 2 -4 4 18.53 2.21
 2 -4 4 17.75 2.52
 2 -4 4 16.91 1.99
 -2 -4 -4 14.64 5.13
 2 -4 5 829.29 38.15
 -2 -4 -5 740.7 39.67
 2 -4 5 807.86 37.88
 2 -4 5 823.13 38.05
 -2 -4 -5 774.04 39.47
 2 -4 5 774.52 38.07
 2 -4 5 762.55 38.35
 -2 -4 -5 837.62 37.98
 2 -4 6 427.19 21.78
 -2 -4 -6 397.87 23.38
 -2 -4 -6 484.87 21.66
 2 -4 6 454.87 22.11
 2 -4 7 940.13 47.44
 -2 -4 -7 1021.07 49.04
 2 -4 7 1057.43 47.8
 -2 -4 -7 1029.41 47.88
 -2 -4 -8 230.9 14.49
 2 -4 8 216.74 11.71
 2 -4 8 210.37 12
 -2 -4 -8 247.9 12.64
 -2 -4 -9 92.47 10.86
 -2 -4 -9 94.56 10.45
 2 -4 9 104.34 7.31
 -2 -4 -9 84.72 8.1
 -2 -4 -10 68.06 11.69
 -2 -4 -10 66.17 9.8
 2 -4 10 75.04 6.93
 -2 -4 -10 70.03 8.13
 -2 -4 -11 1186.61 59.36
 -2 -4 -11 1203 58.5
 2 -4 11 1176.09 57.12
 -2 -4 -11 1178.05 57.45
 -2 -4 -12 60.96 13.3
 -2 -4 -12 56.4 11.26
 2 -4 12 64.15 7.95
 -2 -4 -12 47.02 9.15
 -2 -4 -13 9.62 13.65
 -2 -4 -13 31.62 11.51
 2 -4 13 19.87 7.59
 -2 -4 -13 17.76 9.08
 -2 -4 -14 76.02 16.5
 -2 -4 -14 87.82 11.71
 -2 -4 -14 100.17 13.47
 2 -4 14 103.42 10.68
 -2 -4 -15 45.19 15.18
 -2 -4 -15 25.31 17.81
 -2 -4 -15 38.41 12.91
 2 -4 15 24.67 9.55
 -2 -4 -15 16.53 11.23
 -2 -4 -16 5.95 19.01
 -2 -4 -16 9.06 11.5
 -2 -4 -16 5.32 13.17
 2 -4 16 14.58 9.69
 -2 -4 -17 104.63 22.71
 -2 -4 -17 90.36 18.89
 -2 -4 -17 113.95 15.25
 2 -4 17 99.39 12.82
 2 -4 18 5.82 11.34
 -2 -4 -18 11.75 19.7
 -2 -4 -18 12.05 20.24
 2 -4 19 36.21 12.46
 -2 -4 -19 48.17 19.9
 -2 -4 -19 32.85 23.03
 2 -4 20 29.87 12.91
 -2 -4 -20 14.42 20.28
 -2 -3 22 58.71 15.07
 2 -3 -22 47.78 10.95
 2 -3 -22 39.82 21.24
 2 -3 -21 90.69 22.21
 2 -3 -21 128.62 12.14
 -2 -3 21 82.97 15.47
 -2 -3 21 150.31 19.11
 2 -3 -21 63.85 20.73
 2 -3 -20 20.4 9.46
 2 -3 -20 14.63 19.37
 2 -3 -20 20.93 18.9
 -2 -3 20 15.73 12.7
 -2 -3 20 64.33 16.54
 -2 -3 19 55.35 12.76
 2 -3 -19 25.58 9.18
 2 -3 -19 55.67 17.68
 2 -3 -19 54.23 15.35
 2 -3 -19 65.72 14.47
 -2 -3 19 41.35 15.8
 -2 -3 18 47.97 11.94
 2 -3 -18 53.51 8.87
 2 -3 -18 51.8 14.81
 2 -3 -18 64.19 18.23
 2 -3 -18 80 14.43
 -2 -3 18 76.48 14.68
 2 -3 -18 77.92 19.15
 2 -3 -17 232.4 18.5
 2 -3 -17 198.81 22.6
 -2 -3 17 269.14 18.76
 2 -3 -17 204.39 18.75
 2 -3 -16 18.76 12.73
 -2 -3 16 35.11 12.27
 2 -3 -16 6 16.52
 2 -3 -15 24.19 11.79
 2 -3 -15 34.68 14.83
 2 -3 -15 30.29 11.34
 2 -3 -14 263.99 18.3
 2 -3 -14 275.71 20.21
 2 -3 -14 258.12 17.46
 2 -3 -13 1363.39 64.16
 2 -3 -13 1259.37 65.14
 2 -3 -13 1275.71 63.62
 2 -3 -12 109.37 12.96
 2 -3 -12 129.84 11.26
 -2 -3 11 42.11 4.82
 2 -3 -11 44.2 8.9
 2 -3 -11 37.75 10.21
 2 -3 -11 44.14 8.02
 2 -3 -10 594.07 28.25
 -2 -3 10 521.8 26.36
 2 -3 -10 570.34 28.28
 2 -3 -10 530.48 28.77
 2 -3 -10 541.36 27.65
 2 -3 -9 679.76 33.27
 2 -3 -9 697.73 33.5
 2 -3 -9 653.13 33.74
 2 -3 -9 630.76 32.75
 2 -3 -8 1399.3 63.62
 2 -3 -8 1381 63.71
 2 -3 -8 1315.61 63.86
 2 -3 -8 1236.14 63.08
 2 -3 -7 121.41 8.41
 2 -3 -7 100.26 7.3
 2 -3 -7 116.17 8.26
 2 -3 -7 99.29 8.31
 -2 -3 7 118.61 7.81
 2 -3 -6 268.58 12.5
 2 -3 -6 203.34 13.51
 -2 -3 6 276.4 13.41
 -2 -3 6 246.2 12.69
 2 -3 -6 221.13 13.51
 -2 -3 6 259.99 12.94
 2 -3 -6 250.61 13.71
 2 -3 -5 2672.12 115.88
 -2 -3 5 2603.87 116.32
 -2 -3 5 2315.54 115.86
 -2 -3 5 2395.99 115.7
 2 -3 -5 2425.67 116.45
 -2 -3 5 2479.33 116.02
 -2 -3 4 891.86 43.06
 2 -3 -4 959.89 43.33
 -2 -3 4 957.92 43.75
 -2 -3 4 894.87 43.3
 -2 -3 4 987.49 43.49
 -2 -3 4 845.06 43.42
 -2 -3 3 2824.27 136.34
 -2 -3 3 2895.5 135.96
 -2 -3 3 3201.11 136.61
 2 -3 -3 2549.5 136.36
 -2 -3 3 3020.93 136.21
 2 -3 -3 2912.1 136.69
 -2 -3 3 3032.41 136.38
 -2 -3 2 378.26 18.22
 2 -3 -2 387.39 18.41
 -2 -3 2 379.5 18.31
 2 -3 -2 337.57 18.35
 2 -3 -2 385.63 17.95
 -2 -3 2 353.24 18.1
 -2 -3 2 410.85 18.22
 -2 -3 2 386.84 18.49
 2 -3 -2 381.04 18.7
 2 -3 -2 373.06 18.78
 -2 -3 2 400.27 18.44
 2 -3 -1 1483.79 68.39
 -2 -3 1 1445.48 68.35
 -2 -3 1 1462.3 68.4
 -2 -3 1 1457.86 68.18
 2 -3 -1 1399.33 68.17
 -2 -3 1 1424.16 68.65
 -2 -3 1 1486.16 68.71
 2 -3 -1 1519.97 68.87
 2 -3 -1 1482.05 68.51
 2 -3 -1 1428.95 68.69
 -2 -3 1 1471.91 68.69
 -2 -3 1 1527.71 68.63
 2 -3 0 2773.68 129.29
 -2 -3 0 2709.11 129.37
 -2 -3 0 2782.98 129.14
 -2 -3 0 2773.96 129.69
 -2 -3 0 2661.26 129.69
 2 -3 0 2783.62 129.53
 -2 -3 0 2812.25 129.72
 2 -3 0 2677.34 129.53
 2 -3 0 2816.92 129.31
 -2 -3 -1 5772.53 266.77
 -2 -3 -1 5693.48 267.42
 -2 -3 -1 5703.97 266.79
 2 -3 1 5886.81 267.25
 -2 -3 -1 5688.19 267.4
 2 -3 1 5630.26 267.04
 2 -3 1 5733.25 267.02
 2 -3 1 5557.28 266.98
 2 -3 2 511.19 24.46
 2 -3 2 511.61 23.99
 -2 -3 -2 511.68 25.07
 -2 -3 -2 492.72 24.14
 2 -3 2 502.96 24.19
 2 -3 2 500.45 24.74
 2 -3 2 515.81 24.02
 2 -3 2 519.04 24.29
 2 -3 2 532.67 24.79
 2 -3 3 595.11 29.32
 -2 -3 -3 566.18 29.84
 2 -3 3 608.13 28.78
 2 -3 3 608.15 28.95
 2 -3 3 606.7 29.39
 -2 -3 -3 649.69 28.73
 2 -3 3 582.08 28.99
 -2 -3 -3 591.11 28.91
 -2 -3 -4 2163.49 99.71
 2 -3 4 2085.16 99.97
 -2 -3 -4 2047.67 100.66
 2 -3 4 2114.72 100.29
 2 -3 4 2173.96 100.34
 -2 -3 -5 1245.09 60.42
 2 -3 5 1278.47 59.2
 2 -3 5 1271.46 59.66
 -2 -3 -5 1246.96 59.34
 -2 -3 -5 1243.51 59.8
 -2 -3 -6 191.25 11.58
 2 -3 6 200.28 9.27
 2 -3 6 192.93 10.15
 -2 -3 -6 175.77 9.56
 -2 -3 -6 191.64 10.6
 -2 -3 -7 404.45 20.64
 -2 -3 -7 376.46 19.95
 2 -3 7 375 18.82
 -2 -3 -7 368.62 19.26
 -2 -3 -8 651.43 33.3
 -2 -3 -8 604.98 32.59
 2 -3 8 683.15 31.75
 -2 -3 -8 647.3 32.19
 -2 -3 -9 243.26 16.06
 -2 -3 -9 248.44 15.22
 2 -3 9 260.55 13.67
 -2 -3 -9 240.05 14.49
 -2 -3 -10 511.39 27.7
 -2 -3 -10 499.8 26.29
 2 -3 10 491.49 25.14
 -2 -3 -10 499.31 25.9
 -2 -3 -11 104.17 12.17
 -2 -3 -11 116.96 10.96
 2 -3 11 106.03 8.47
 -2 -3 -11 96.12 9.95
 -2 -3 -12 140.17 13.68
 -2 -3 -12 122.54 11.39
 -2 -3 -12 127.51 12.12
 2 -3 12 117.76 9.91
 -2 -3 -13 80.61 12.97
 -2 -3 -13 60.44 15.84
 -2 -3 -13 55.62 10.97
 -2 -3 -13 73.6 10.92
 2 -3 13 75.43 8.77
 -2 -3 -14 89.07 14.77
 -2 -3 -14 83.33 16.8
 -2 -3 -14 56.91 11.98
 -2 -3 -14 95.65 12.32
 2 -3 14 75.8 9.64
 -2 -3 -15 9.03 11.82
 -2 -3 -15 16.45 16.7
 -2 -3 -15 7.73 15.45
 -2 -3 -16 34.8 15.87
 -2 -3 -16 30.84 12.92
 -2 -3 -16 29.77 11.73
 2 -3 16 30.72 10.5
 -2 -3 -17 130.91 16.14
 -2 -3 -17 113.88 22.69
 -2 -3 -17 170.24 19.55
 2 -3 17 139.49 13.93
 -2 -3 -18 40.25 21.38
 -2 -3 -18 31.04 18.55
 2 -3 18 21.18 11.99
 -2 -3 -19 1.03 18.29
 -2 -3 -19 14.59 20.75
 2 -3 20 17.6 13.29
 -2 -3 -20 16.67 19.02
 -2 -2 22 26.68 15.02
 2 -2 -22 23.81 10.57
 2 -2 -21 26.96 10.35
 2 -2 -21 20.55 19.21
 2 -2 -21 19.92 17.76
 -2 -2 21 3.4 13.87
 -2 -2 21 53.08 18.12
 2 -2 -20 23.1 16.21
 2 -2 -20 21.01 18.78
 -2 -2 20 27.23 16.3
 2 -2 -20 28.45 9.41
 2 -2 -19 152.83 12.26
 2 -2 -19 122.44 18.44
 -2 -2 19 153.94 15.76
 -2 -2 19 167.93 18.68
 2 -2 -19 138.74 20.73
 2 -2 -18 71.86 16.92
 -2 -2 18 72.09 12.62
 2 -2 -18 43.8 15.52
 2 -2 -18 69.3 13.4
 2 -2 -18 42.07 19.83
 -2 -2 18 105.29 15
 2 -2 -17 18.95 14.59
 -2 -2 17 23.2 13.06
 2 -2 -17 32.1 17.34
 2 -2 -17 32.95 11.72
 2 -2 -17 18.19 16.09
 2 -2 -16 433.05 28.37
 2 -2 -16 455.43 31.36
 2 -2 -16 526.39 27.36
 2 -2 -16 508.39 29.43
 2 -2 -15 70.22 11.3
 2 -2 -15 43.51 12.05
 2 -2 -15 48.05 15.97
 2 -2 -14 127.92 12.34
 2 -2 -14 108.88 12.67
 2 -2 -14 107.05 14.41
 2 -2 -13 30.82 9.22
 2 -2 -13 33.74 10.06
 2 -2 -13 39.13 12.58
 2 -2 -12 50.53 9.78
 -2 -2 12 60.13 3.88
 2 -2 -12 63.12 8.83
 2 -2 -12 59.23 11.65
 2 -2 -11 344.99 20.95
 -2 -2 11 382.18 18.11
 2 -2 -11 389.41 20.92
 2 -2 -11 378.52 22.23
 2 -2 -10 799.32 39.83
 -2 -2 10 806.66 37.74
 -2 -2 10 795.25 38.49
 2 -2 -10 827.42 39.69
 2 -2 -10 745.67 40.43
 2 -2 -9 288.52 16.25
 2 -2 -9 316.66 16.15
 -2 -2 9 296.67 14.02
 -2 -2 9 277.29 14.95
 2 -2 -9 287.32 16.23
 2 -2 -9 304.01 17.28
 2 -2 -8 519.63 26.13
 -2 -2 8 515 24.44
 2 -2 -8 551.2 26.05
 2 -2 -8 528.9 24.62
 2 -2 -8 520.23 26.12
 2 -2 -8 509.92 26.72
 2 -2 -7 2757.81 134.04
 2 -2 -7 2701.24 133.61
 -2 -2 7 2862.93 133.19
 2 -2 -7 2824.93 133.75
 2 -2 -7 3007.3 133.66
 -2 -2 6 1627.62 80.84
 -2 -2 6 1854.41 81.4
 2 -2 -6 1603.29 81.59
 2 -2 -6 1771.6 81.05
 2 -2 -6 1662.59 81.38
 -2 -2 6 1816.1 81.15
 2 -2 -6 1717.46 81.32
 -2 -2 5 1079.78 54.37
 2 -2 -5 1216.79 54.46
 -2 -2 5 1250.52 54.98
 2 -2 -5 1112.65 54.63
 2 -2 -5 1181.66 54.9
 -2 -2 5 1147.73 54.71
 2 -2 -4 67.78 3.87
 -2 -2 4 71.47 4.73
 2 -2 -4 58.96 4.6
 -2 -2 4 58.9 3.58
 2 -2 -4 59.02 3.41
 -2 -2 4 48.54 3.3
 -2 -2 4 63.72 4.23
 -2 -2 3 555.23 24.79
 2 -2 -3 597.23 24.73
 -2 -2 3 446.5 24.54
 2 -2 -3 432.93 24.82
 -2 -2 3 608.18 25.21
 -2 -2 3 521.62 24.5
 2 -2 -3 474.28 24.93
 -2 -2 3 564.1 24.92
 2 -2 -2 3871.64 170.3
 2 -2 -2 3680.05 170.4
 -2 -2 2 3706.15 170.33
 2 -2 -2 3531.62 170.09
 -2 -2 2 3640.85 170.2
 2 -2 -2 3469.43 170.42
 -2 -2 2 3512.84 170.37
 -2 -2 2 3677.41 170.38
 -2 -2 2 3650.44 170.09
 2 -2 -2 3665.67 170.52
 -2 -2 2 3682.39 170.39
 2 -2 -1 212.29 10.34
 2 -2 -1 218.26 10.24
 -2 -2 1 208.86 10.21
 -2 -2 1 199.84 10.26
 2 -2 -1 224.5 10.24
 -2 -2 1 209.41 9.96
 -2 -2 1 193.09 10.38
 -2 -2 1 202.9 10.42
 2 -2 -1 199.53 10.34
 2 -2 -1 203.6 10.18
 -2 -2 1 211.2 10.38
 2 -2 0 542.37 26.41
 2 -2 0 547.86 26.22
 -2 -2 0 532.29 26.62
 -2 -2 0 550.72 26.19
 -2 -2 0 556.84 26.69
 2 -2 0 552.33 26.57
 2 -2 0 593.43 26.26
 -2 -2 0 551.54 26.67
 2 -2 0 572.97 26.49
 -2 -2 0 541.92 26.49
 2 -2 0 561.05 26.39
 2 -2 1 4913.23 230.51
 2 -2 1 4894.38 230.34
 -2 -2 -1 4917.59 230.45
 -2 -2 -1 4835.57 230.14
 -2 -2 -1 4806.73 230.61
 -2 -2 -1 4950.45 230.12
 2 -2 1 4980.02 230.5
 2 -2 1 5053.44 230.3
 2 -2 1 4942.58 230.07
 -2 -2 -2 2716.95 129.09
 2 -2 2 2740.35 129.12
 2 -2 2 2846.54 129.05
 2 -2 2 2625.6 129.36
 2 -2 2 2742.1 129.04
 2 -2 2 2788.82 129.47
 2 -2 2 2786.55 129.01
 2 -2 3 447.68 20.27
 2 -2 3 423.9 19.87
 -2 -2 -3 409.52 19.76
 -2 -2 -3 369.21 20.34
 2 -2 3 418.44 20.22
 2 -2 4 106.53 6.11
 -2 -2 -4 123.11 6.73
 2 -2 4 112.49 5.87
 -2 -2 -4 109.15 7.2
 2 -2 4 116.08 6.83
 2 -2 4 122.42 6.64
 -2 -2 -5 119.48 8.36
 -2 -2 -5 125.06 7.91
 2 -2 5 131.12 6.43
 2 -2 5 123.32 6.93
 -2 -2 -5 117.64 7.53
 -2 -2 -6 451.19 23.3
 -2 -2 -6 430.24 22.72
 2 -2 6 466.31 21.58
 2 -2 6 458.01 22.09
 -2 -2 -6 423.26 22.54
 -2 -2 -7 2030.67 95.15
 2 -2 7 1989.85 93.54
 -2 -2 -7 1980.84 94.6
 2 -2 7 2047.01 94.17
 -2 -2 -7 1937.02 94.54
 -2 -2 -8 111.07 9.93
 2 -2 8 118.28 6.16
 -2 -2 -8 103.27 8.72
 2 -2 8 122 7.46
 -2 -2 -8 107.25 8.72
 -2 -2 -9 34.76 8.52
 -2 -2 -9 16.06 6.48
 2 -2 9 26.69 2.78
 2 -2 9 26.43 5.01
 -2 -2 -9 21.97 7.14
 -2 -2 -10 132.9 12.48
 -2 -2 -10 151.89 11.78
 2 -2 10 162.28 8.24
 -2 -2 -10 169.73 11.46
 2 -2 10 165.33 10.29
 -2 -2 -11 655.49 33.42
 -2 -2 -11 641.86 34.04
 -2 -2 -11 573.44 32.29
 -2 -2 -11 628.47 31.95
 2 -2 11 642.57 31.38
 -2 -2 -12 5.03 11.12
 -2 -2 -12 19.4 13.53
 -2 -2 -12 1.02 9.65
 -2 -2 -12 15.78 8.41
 2 -2 12 1.93 6.79
 -2 -2 -13 44.62 11.88
 -2 -2 -13 15.19 14.72
 -2 -2 -13 32.61 11.1
 -2 -2 -13 27.06 9.27
 2 -2 13 30.66 7.6
 -2 -2 -14 209.41 17.24
 -2 -2 -14 213.84 20.22
 -2 -2 -14 198.85 16.17
 -2 -2 -14 180.49 14.42
 2 -2 14 192.39 13.8
 -2 -2 -15 167.33 17.73
 -2 -2 -15 172.78 20.47
 -2 -2 -15 149.47 15.86
 -2 -2 -15 163.11 14.06
 2 -2 15 166.52 13.43
 -2 -2 -16 14.22 13.62
 -2 -2 -16 18.41 18.54
 2 -2 16 6.91 10.16
 -2 -2 -16 11.79 14.48
 -2 -2 -17 55.76 14.73
 -2 -2 -17 44.23 20.15
 2 -2 17 63.76 11.9
 -2 -2 -17 80.12 16.46
 -2 -2 -18 14.17 15.75
 -2 -2 -18 39.85 20.3
 2 -2 18 20.85 12.2
 -2 -2 -18 57.5 17.07
 -2 -2 -19 27.55 16.27
 -2 -2 -19 22.26 20.25
 -2 -2 -19 40.98 17.56
 2 -2 19 32.84 12.53
 -2 -2 -20 25.15 17.6
 2 -1 -22 18.91 19.2
 -2 -1 22 21.68 15.01
 2 -1 -22 6.84 20.12
 2 -1 -22 12.15 10.35
 2 -1 -21 70.82 20.44
 2 -1 -21 81.67 11.17
 2 -1 -21 58.76 20.37
 2 -1 -21 85.28 19.27
 -2 -1 21 87.14 15.22
 -2 -1 21 131.34 18.43
 2 -1 -20 36.66 9.7
 2 -1 -20 74.3 18.67
 2 -1 -20 44.66 18.79
 2 -1 -20 88.73 17.96
 -2 -1 20 29.31 13.84
 -2 -1 20 13.49 17.5
 2 -1 -19 22.79 8.89
 2 -1 -19 13.51 17.13
 -2 -1 19 24.41 12.39
 2 -1 -19 51.14 17.56
 -2 -1 19 24.82 14.96
 2 -1 -18 166.1 19.22
 -2 -1 18 199.75 16.73
 2 -1 -18 201.71 23.48
 -2 -1 18 211.76 18.44
 2 -1 -18 223.52 20.46
 2 -1 -17 24.11 14.53
 2 -1 -17 26.69 19.21
 -2 -1 17 34.99 13.6
 2 -1 -17 53.55 10.58
 2 -1 -17 46.55 16.34
 2 -1 -16 67.95 15.02
 2 -1 -16 64.21 16.75
 2 -1 -16 59.98 10.32
 2 -1 -16 60.36 15.63
 2 -1 -15 26.6 13.09
 2 -1 -15 29.68 14.78
 2 -1 -15 37.72 9.63
 2 -1 -15 54.99 13.12
 2 -1 -14 16.19 11.7
 2 -1 -14 7.55 13.64
 2 -1 -14 13.55 8.53
 2 -1 -14 11.86 12.35
 2 -1 -13 1368.69 69.65
 2 -1 -13 1477.19 68.7
 2 -1 -13 1382.26 70.64
 2 -1 -12 23.01 9.7
 2 -1 -12 37.74 11.08
 2 -1 -12 29.55 7.48
 -2 -1 12 30.66 3.43
 2 -1 -11 102.2 10.68
 2 -1 -11 97.48 11.6
 -2 -1 11 111.93 6.3
 2 -1 -10 372.17 20.3
 2 -1 -10 331.28 20.8
 2 -1 -10 390.68 19.35
 -2 -1 10 360.5 17.5
 -2 -1 9 476.55 23.16
 2 -1 -9 424.28 24.15
 2 -1 -9 470.95 24.82
 2 -1 -9 458.39 23.5
 -2 -1 9 470.99 22.98
 2 -1 -9 481.5 22.48
 -2 -1 9 460.48 22.17
 -2 -1 8 775.26 35.5
 2 -1 -8 748.08 36.22
 2 -1 -8 730.61 36.62
 2 -1 -8 746.94 35.84
 -2 -1 8 719.92 35.34
 -2 -1 8 730.89 34.72
 2 -1 -8 755.61 35.64
 2 -1 -8 722.3 35
 -2 -1 7 278.17 13.98
 2 -1 -7 267.71 14.99
 2 -1 -7 302.37 14.57
 -2 -1 7 270.54 14.04
 2 -1 -7 293.82 14.06
 -2 -1 7 270.13 13.29
 2 -1 -7 302.71 14.29
 2 -1 -7 258.66 15.25
 -2 -1 6 903.96 43.48
 2 -1 -6 981.57 43.59
 -2 -1 6 955.3 43.66
 2 -1 -6 944.91 43.82
 2 -1 -6 951.58 43.64
 -2 -1 6 887.64 42.97
 2 -1 -6 869.46 44.31
 -2 -1 5 1945.55 98.14
 -2 -1 5 2259.19 98.58
 2 -1 -5 2185.33 98.3
 2 -1 -5 2037.99 98.42
 2 -1 -5 2148.85 98.3
 -2 -1 5 2050.97 98.33
 -2 -1 4 1758.81 74.92
 2 -1 -4 1567.64 74.53
 -2 -1 4 1557.61 74.64
 2 -1 -4 1517.33 74.51
 2 -1 -3 727.58 40.57
 -2 -1 3 1020.81 40.92
 2 -1 -3 875.03 40.47
 -2 -1 3 729.7 40.3
 2 -1 -3 926.67 40.15
 -2 -1 3 871.37 40.56
 -2 -1 2 1725.34 83.28
 -2 -1 2 1821.02 83.37
 -2 -1 2 1710.7 83.52
 2 -1 -2 1759.6 83.56
 2 -1 -2 1891.03 83.37
 2 -1 -2 1801.45 83.54
 2 -1 -2 1718.09 83.58
 2 -1 -1 1892.59 86.96
 -2 -1 1 1889.56 87.03
 -2 -1 1 1851.54 86.75
 -2 -1 1 1835.01 87.05
 -2 -1 1 1806.93 86.97
 2 -1 -1 1819.76 86.97
 2 -1 -1 1891.97 86.94
 -2 -1 0 146.25 7.57
 2 -1 0 145.27 7.47
 -2 -1 0 152.73 7.06
 -2 -1 0 153.97 7.19
 -2 -1 0 138.41 7.6
 2 -1 0 141.16 7.4
 2 -1 0 140.9 7.48
 2 -1 0 149.86 7.32
 2 -1 1 5408.39 256.14
 -2 -1 -1 5324.27 256.23
 2 -1 1 5409.38 255.95
 -2 -1 -1 5599.88 255.92
 2 -1 1 5641.9 256.01
 2 -1 1 5495.16 255.99
 2 -1 1 5231.17 256.1
 -2 -1 -1 5370.58 256.1
 2 -1 1 5660.89 256.26
 2 -1 1 5514.74 255.98
 2 -1 2 1197.66 57.17
 2 -1 2 1235.03 57.23
 2 -1 2 1178.27 57.35
 -2 -1 -2 1222.86 57.16
 2 -1 2 1246.22 57.47
 2 -1 2 1228.7 57.43
 2 -1 3 85.43 5.06
 2 -1 3 80.95 4.33
 -2 -1 -3 76.25 4.18
 2 -1 3 72.03 4.49
 2 -1 3 72.79 4.84
 -2 -1 -3 75.15 4.96
 2 -1 3 85.57 4.33
 -2 -1 -3 71.12 4.9
 2 -1 3 80.85 4.8
 2 -1 3 75.31 4.8
 2 -1 4 4565.53 208.4
 -2 -1 -4 4499.99 208.72
 -2 -1 -4 4452 208.86
 -2 -1 -4 4420.63 208.64
 2 -1 4 4445.6 208.26
 2 -1 4 4469 208.66
 2 -1 4 4291.25 208.58
 2 -1 5 913.11 43.57
 -2 -1 -5 965.39 44.05
 -2 -1 -5 900.72 44.17
 -2 -1 -5 924.16 43.87
 2 -1 5 930.04 43.35
 2 -1 5 875.75 43.69
 -2 -1 -6 289.29 15.68
 -2 -1 -6 286.3 15.13
 2 -1 6 287.24 14.34
 2 -1 6 293.78 14.68
 -2 -1 -6 321.49 15.57
 -2 -1 -7 618.79 30.52
 -2 -1 -7 621.07 30.36
 2 -1 7 617.9 29.16
 -2 -1 -7 570.12 29.91
 2 -1 7 622.09 29.66
 -2 -1 -8 209.46 12.67
 -2 -1 -8 171.41 12.94
 -2 -1 -8 172 12.28
 -2 -1 -8 197.13 11.54
 2 -1 8 210.88 10.24
 2 -1 8 200.28 11.11
 -2 -1 -9 422.13 23.2
 -2 -1 -9 415.62 23.97
 -2 -1 -9 393.84 22.99
 -2 -1 -9 434.3 22.21
 2 -1 9 450.58 21.03
 2 -1 9 434.13 21.9
 -2 -1 -10 123.33 10.52
 -2 -1 -10 114.23 12.47
 2 -1 10 123.1 6.89
 -2 -1 -10 106.55 6.83
 -2 -1 -10 111.36 9.07
 2 -1 10 120.63 8.65
 -2 -1 -11 431.24 24.18
 -2 -1 -11 432.98 25.39
 -2 -1 -11 461.31 24.51
 -2 -1 -11 411.22 22.73
 -2 -1 -11 442.26 21.16
 2 -1 11 423.88 22.56
 -2 -1 -12 662.69 34.16
 -2 -1 -12 658.03 35.1
 -2 -1 -12 649.26 34.17
 -2 -1 -12 647.33 32.66
 2 -1 12 631.18 32.67
 -2 -1 -13 370.96 23.43
 -2 -1 -13 355.48 25.12
 -2 -1 -13 371.73 23.64
 -2 -1 -13 404.73 21.58
 2 -1 13 433.8 21.68
 -2 -1 -14 111 14.63
 -2 -1 -14 113.88 17.6
 2 -1 14 118.53 10.96
 -2 -1 -14 125.53 14.38
 -2 -1 -15 26.72 13.65
 -2 -1 -15 35.38 17.23
 2 -1 15 20.06 9.52
 -2 -1 -15 26.83 12.63
 -2 -1 -16 65.03 15.39
 -2 -1 -16 104.25 19.91
 2 -1 16 97.76 11.71
 -2 -1 -16 84.83 15.47
 -2 -1 -17 21.39 15.63
 -2 -1 -17 41.29 19.55
 2 -1 17 17.6 11.08
 -2 -1 -17 16.26 15.14
 -2 -1 -18 86.41 17.8
 -2 -1 -18 77.88 20.88
 -2 -1 -18 97.41 17.06
 2 -1 18 86.74 13.25
 -2 -1 -19 38.46 17.88
 2 -1 19 46.84 12.82
 -2 -1 -19 36.51 16.47
 2 -1 20 65.1 14.25
 -2 -1 -20 103.31 21.92
 -2 -1 -20 72.77 18.78
 -2 0 21 5.52 17
 2 0 -21 15.06 17.87
 2 0 -20 62.76 10.46
 2 0 -20 80.02 17.9
 2 0 -20 46.72 17.8
 2 0 -20 47.85 19.54
 -2 0 20 66.99 14.54
 -2 0 20 85.06 17.44
 2 0 -19 153.57 12.72
 2 0 -19 144.78 21.84
 -2 0 19 207.75 18.21
 2 0 -19 130.54 19.82
 -2 0 19 187.19 16.26
 2 0 -18 76.06 17.94
 -2 0 18 99.15 15.7
 -2 0 18 103.85 13.5
 2 0 -17 18.5 15.33
 -2 0 17 1.87 12.32
 2 0 -17 23.32 18.61
 2 0 -17 11.22 8.72
 2 0 -17 14.59 14.79
 2 0 -16 129.98 18.23
 2 0 -16 145.55 20.08
 2 0 -16 178.27 17.41
 2 0 -16 187.64 12.61
 2 0 -15 19.44 15.61
 2 0 -15 5.76 13.14
 2 0 -15 4.08 7.89
 2 0 -14 20.19 11.61
 2 0 -14 2.51 7.37
 2 0 -14 5.32 11.81
 2 0 -13 8.5 10.79
 2 0 -13 21.11 12.83
 2 0 -13 21.73 7.06
 2 0 -13 4.25 10.47
 2 0 -12 406.87 22.77
 2 0 -12 339.75 23.04
 2 0 -12 393.62 22.58
 2 0 -12 397.01 20.51
 2 0 -11 15.39 9.39
 2 0 -11 2.87 5.77
 -2 0 11 5.31 3.07
 2 0 -11 8.33 8.4
 -2 0 10 662.33 31.2
 2 0 -10 612.31 32.86
 2 0 -10 648.7 32.55
 2 0 -10 680.33 31.11
 -2 0 10 622.49 30.13
 2 0 -10 597.94 30.58
 -2 0 9 1.98 4.01
 -2 0 9 3.86 2.4
 2 0 -9 2.02 6.29
 2 0 -9 2.6 3.71
 2 0 -9 4.14 4.43
 2 0 -9 2.26 7.63
 2 0 -8 777.75 40.9
 -2 0 8 846.73 39.89
 2 0 -8 817.43 40.72
 2 0 -8 857.37 39.88
 -2 0 8 819 39.2
 2 0 -8 843.6 39.66
 2 0 -7 1879.27 92.56
 -2 0 7 1972.41 91.77
 2 0 -7 1981.2 92.41
 -2 0 7 1937.45 91.85
 2 0 -7 1965.85 91.8
 -2 0 7 1938.53 91.27
 2 0 -6 57.04 2.74
 2 0 -6 40.74 5.34
 -2 0 6 50.11 3.77
 2 0 -6 52.09 5.15
 2 0 -6 43.24 4.15
 -2 0 6 40.79 4.14
 -2 0 6 47.04 3.11
 2 0 -6 45.09 3.59
 -2 0 5 723.08 33.95
 2 0 -5 767.48 33.63
 -2 0 5 667.5 33.46
 -2 0 4 82.32 4.7
 -2 0 4 89.18 5.12
 2 0 -4 85.24 4.64
 2 0 -3 1633.99 80.01
 2 0 -3 1820.57 79.96
 -2 0 3 1820 79.68
 -2 0 3 1528 79.71
 2 0 -2 8805.93 406.14
 -2 0 2 8664.34 405.94
 2 0 -2 8619.82 406.08
 2 0 -1 660.64 31.22
 2 0 0 661.77 31.12
 -2 0 0 672.85 30.95
 -2 0 0 680.39 30.97
 2 0 0 629.34 30.95
 -2 0 0 684.7 31.01
 2 0 0 620.57 31.15
 2 0 0 640.94 31.14
 2 0 1 8489.1 387.67
 2 0 1 8705.51 387.84
 2 0 1 8071.52 387.72
 2 0 1 8330.39 387.79
 -2 0 -1 8151.53 387.74
 -2 0 -1 7667.16 387.79
 -2 0 -1 8772.13 387.66
 2 0 1 8352.9 387.65
 2 0 1 8000.92 387.81
 2 0 1 8192.58 387.85
 2 0 2 7.48 2.35
 2 0 2 13.26 1.49
 2 0 2 16.01 2.06
 -2 0 -2 10.63 2.2
 -2 0 -2 8.86 2.01
 -2 0 -2 12.93 2.3
 -2 0 -2 14.83 2.41
 2 0 2 14.55 1.63
 2 0 2 12.54 1.9
 -2 0 -2 12.35 1.9
 2 0 3 1372.51 66.4
 2 0 3 1400.65 66.1
 2 0 3 1394.46 66.28
 -2 0 -3 1391.17 66.35
 -2 0 -3 1430.68 66.41
 2 0 3 1489.98 66.39
 -2 0 -3 1382.74 66.47
 2 0 3 1408.99 66.14
 2 0 3 1436.15 66.23
 -2 0 -3 1358.81 66.27
 2 0 4 158.45 7.86
 -2 0 -4 149.64 8.33
 -2 0 -4 156.8 8.76
 -2 0 -4 142.44 8.69
 2 0 4 143.4 8.2
 2 0 4 157.56 7.9
 2 0 4 147.81 7.99
 2 0 5 497.99 24.49
 -2 0 -5 499.82 24.92
 -2 0 -5 525.35 25.24
 -2 0 -5 545.04 25.19
 -2 0 -5 514.9 24.58
 2 0 5 505.72 24.43
 2 0 5 515.04 24.65
 2 0 5 486.76 24.6
 2 0 6 694.95 32.47
 -2 0 -6 655.15 32.93
 -2 0 -6 683.14 33.3
 -2 0 -6 694.39 33.21
 2 0 6 695.59 32.28
 -2 0 -6 654.28 32.49
 2 0 6 652.7 32.46
 -2 0 -7 3848.4 182.85
 -2 0 -7 3846.53 183.15
 -2 0 -7 3765.81 183.02
 -2 0 -7 3881.68 182.38
 2 0 7 4001.56 182.15
 2 0 7 3858.25 182.41
 2 0 8 359.26 18.64
 -2 0 -8 365.62 19.45
 -2 0 -8 392.88 20.31
 -2 0 -8 373.49 19.93
 2 0 8 370.93 18.19
 -2 0 -8 372.36 18.67
 2 0 8 361.12 18.17
 2 0 9 590.76 29.88
 -2 0 -9 603.62 30.62
 -2 0 -9 585.6 31.43
 -2 0 -9 635.01 31.17
 -2 0 -9 617.93 28.76
 -2 0 -9 599.26 29.69
 2 0 9 594.7 29.19
 -2 0 -10 458.44 23.62
 -2 0 -10 444.61 25.1
 -2 0 -10 459.55 24.31
 -2 0 -10 430.87 22.35
 2 0 10 433.74 22.53
 -2 0 -11 697.74 35.67
 -2 0 -11 663.3 36.1
 -2 0 -11 677.31 34.85
 2 0 11 681.4 33.93
 -2 0 -12 103.8 12.97
 -2 0 -12 118.69 14.16
 -2 0 -12 130.63 11.84
 2 0 12 104.12 9.25
 -2 0 -13 120.98 14.12
 -2 0 -13 140.18 16.53
 2 0 13 103.32 10.28
 -2 0 -13 108.58 12.11
 -2 0 -14 17.66 14.29
 2 0 14 8.63 8.42
 -2 0 -15 492.11 30.75
 -2 0 -15 499.74 32.88
 2 0 15 576.94 28.48
 -2 0 -15 503.16 29.88
 -2 0 -16 18.25 16.07
 -2 0 -16 7.65 12.79
 2 0 16 9.83 10.43
 -2 0 -17 59.96 16.63
 -2 0 -17 108.24 19.88
 -2 0 -17 91.54 14.93
 2 0 17 90.5 13.05
 -2 0 -18 50.05 17.38
 -2 0 -18 29.75 21.19
 2 0 18 65.75 12.84
 -2 0 -18 76.09 15.07
 -2 0 -19 23.37 14.95
 -2 0 -19 8.9 22.15
 -2 0 -20 4.93 19.14
 -2 0 -20 46.81 22.19
 2 0 20 9.86 13.61
 2 1 -22 0.96 20.9
 2 1 -21 81.94 21.52
 2 1 -21 144.06 21.85
 2 1 -21 128.74 18.9
 2 1 -20 41.85 20.83
 2 1 -20 47.19 18.63
 2 1 -20 23.19 16.26
 2 1 -19 23.21 17.16
 2 1 -19 32.14 17.76
 2 1 -18 246.08 22.03
 2 1 -18 199.94 22.61
 2 1 -17 48.05 16.3
 2 1 -17 36.35 16.48
 2 1 -16 29.16 15.51
 2 1 -16 27.83 14.43
 2 1 -16 54.99 7.41
 2 1 -15 13.39 13.96
 2 1 -15 38.36 14.05
 2 1 -15 33.82 6.88
 2 1 -14 6.88 11.95
 2 1 -14 9.33 12.66
 2 1 -14 28.17 6.38
 2 1 -13 1353.28 74.46
 2 1 -13 1540.92 74.42
 2 1 -13 1572.59 72.29
 2 1 -12 41.64 10.9
 2 1 -12 54.77 6.32
 2 1 -12 46.39 10.63
 2 1 -11 121.9 12.27
 2 1 -11 108.52 8.19
 2 1 -11 119.03 7.99
 2 1 -11 122.83 11.31
 2 1 -10 558.84 27.95
 -2 1 10 552.1 26.91
 2 1 -10 562.65 28.52
 2 1 -10 526.8 26.43
 2 1 -10 519.69 26.69
 2 1 -9 428.83 19.33
 2 1 -9 400.45 21.17
 -2 1 9 375.69 20.16
 2 1 -9 405.29 21.58
 2 1 -9 389.38 19.88
 2 1 -9 382.39 20.19
 -2 1 9 391.45 19.42
 2 1 -8 883.51 38.31
 2 1 -8 779.05 39.38
 -2 1 8 795.28 38.86
 2 1 -8 812.15 39.88
 2 1 -8 807.5 38.62
 -2 1 8 741.22 38.29
 2 1 -8 825.16 38.97
 2 1 -7 305.87 13.42
 -2 1 7 252.52 13.78
 2 1 -7 264.24 14.93
 2 1 -7 283.31 14.5
 2 1 -7 265.7 13.68
 -2 1 7 256.46 13.36
 2 1 -6 919.69 42
 -2 1 6 806.55 41.27
 -2 1 6 858.81 40.94
 2 1 -6 930.38 41.59
 -2 1 5 2500.26 114.25
 2 1 -5 2510.04 113.57
 -2 1 5 2253.14 113.81
 2 1 -5 2352.64 114.11
 -2 1 4 1762.04 83.82
 -2 1 4 1740.93 83.49
 2 1 -4 1839.69 83.59
 -2 1 3 747.73 35.3
 2 1 -3 729.66 34.87
 -2 1 3 737.67 34.96
 2 1 -3 751.91 34.9
 2 1 -2 1598.39 72.23
 -2 1 2 1489.04 72.28
 -2 1 2 1508.92 72.59
 2 1 -1 1756.71 79.41
 2 1 -1 1566.46 79.65
 -2 1 1 1678.25 79.6
 -2 1 0 250.09 11.76
 2 1 0 240.4 12
 2 1 0 240.88 11.92
 2 1 1 5663.58 260.9
 -2 1 -1 5361.51 261.01
 -2 1 -1 5610.51 260.92
 2 1 1 5653.83 261
 -2 1 -2 1100.02 52.23
 2 1 2 1088.36 52.49
 -2 1 -2 1113.2 52.19
 -2 1 -2 1112.23 52.48
 2 1 2 1112.78 52.38
 -2 1 -2 1109.25 52.59
 2 1 2 1106.6 52.36
 2 1 2 1139.38 52.41
 -2 1 -2 1110.81 52.55
 -2 1 -3 42.76 3.19
 -2 1 -3 52.39 4.06
 -2 1 -3 39.62 3.01
 2 1 3 46.74 3.45
 2 1 3 47.8 3.57
 -2 1 -3 41.46 4.18
 2 1 3 45.82 3.42
 2 1 3 46.2 2.87
 -2 1 -3 42.44 3.63
 -2 1 -4 4501.59 211.16
 -2 1 -4 4461.28 211.51
 -2 1 -4 4543.8 211.6
 2 1 4 4556.57 211.23
 2 1 4 4599.61 211.19
 -2 1 -4 4380.98 211.45
 2 1 4 4493.78 211.07
 -2 1 -5 845.49 41.21
 -2 1 -5 875.97 41.71
 -2 1 -5 901.83 41.81
 2 1 5 872.12 41.24
 2 1 5 831.11 41.11
 2 1 5 878.95 41.06
 -2 1 -6 247.93 13.06
 -2 1 -6 242.25 13.84
 -2 1 -6 253.04 14.03
 2 1 6 251.09 12.71
 2 1 6 247.52 12.68
 -2 1 -7 558.34 28.22
 -2 1 -7 576.55 28.32
 -2 1 -7 543.02 27.31
 -2 1 -8 185.22 12.18
 -2 1 -8 194.6 12.7
 2 1 8 179.08 9.34
 -2 1 -8 169.3 10.73
 -2 1 -9 439.43 24.17
 -2 1 -9 440.57 24.6
 2 1 9 457.89 21.9
 -2 1 -9 452.57 23.24
 -2 1 -10 140.94 12.33
 -2 1 -10 125.15 12.6
 2 1 10 124.32 7.18
 -2 1 -10 132.97 10.03
 -2 1 -11 353.87 19.93
 -2 1 -11 352.24 22.06
 -2 1 -11 374.93 21.53
 -2 1 -12 574.18 29.99
 -2 1 -12 596.78 32.08
 -2 1 -12 551.82 31.29
 -2 1 -13 356.47 21.1
 -2 1 -13 369.26 24.46
 -2 1 -13 379.02 23.42
 -2 1 -14 106.06 12.39
 -2 1 -14 120.77 17
 -2 1 -14 104.01 15.59
 -2 1 -15 27.72 10.99
 -2 1 -15 41.61 15.5
 -2 1 -15 19.67 14.41
 -2 1 -16 55.34 12.64
 -2 1 -16 72.21 18.1
 -2 1 -16 98.49 17.62
 -2 1 -17 30.36 12.68
 -2 1 -17 23 19.22
 -2 1 -17 24.39 17.22
 -2 1 -18 68.97 14.02
 -2 1 -18 18.92 20.96
 -2 1 -18 47.31 18.72
 -2 1 -19 63.59 21.6
 -2 1 -19 12.32 19.6
 -2 1 -20 76.59 23.59
 -2 1 -20 53.67 20.11
 2 2 -22 11.66 22.97
 2 2 -22 32.08 19.77
 2 2 -22 6.89 10.41
 -2 2 22 7.13 14.85
 2 2 -21 19.4 9.85
 2 2 -21 6.58 20.09
 2 2 -21 16.48 21.86
 -2 2 21 21.79 17.32
 -2 2 21 1.71 14.33
 2 2 -20 11.63 9.21
 2 2 -20 1.67 15.5
 2 2 -20 18.52 18.52
 2 2 -20 13.44 20.58
 -2 2 20 14.85 16.02
 -2 2 20 0.81 13.4
 2 2 -19 128.3 11.86
 2 2 -19 181.73 22.56
 -2 2 19 182.38 18.09
 -2 2 19 169.47 16.26
 2 2 -19 125.78 20.19
 2 2 -18 75.73 19.24
 2 2 -18 59.32 21.6
 -2 2 18 57.32 14.35
 -2 2 18 73.87 12.46
 2 2 -18 39.13 17.74
 2 2 -17 36.66 16.91
 2 2 -17 47.07 18.35
 2 2 -17 29.84 17.42
 2 2 -16 448.28 30.65
 2 2 -16 505.59 29.55
 2 2 -16 498.4 31.35
 2 2 -15 111.47 16.02
 2 2 -15 106.5 17.17
 2 2 -15 97.94 7.03
 2 2 -15 88.5 15.16
 2 2 -14 125.92 16.39
 2 2 -14 177.62 16.77
 2 2 -14 154.93 9.31
 2 2 -14 177.03 16.32
 2 2 -13 42.24 12.51
 2 2 -13 54.55 13.3
 2 2 -13 48.32 5.41
 2 2 -13 39.05 11.43
 2 2 -12 32.78 10.19
 2 2 -12 24.33 10.29
 2 2 -12 27.08 4.66
 2 2 -12 23.25 9.85
 2 2 -11 384.72 21.97
 2 2 -11 421.91 23.16
 2 2 -11 419.16 23.95
 2 2 -11 432.7 24.27
 2 2 -11 384.87 20.77
 2 2 -11 475.12 20.84
 2 2 -10 671.71 36.97
 2 2 -10 736.38 37.8
 2 2 -10 743.67 38.29
 2 2 -10 698.17 38.4
 2 2 -10 746.91 36.13
 2 2 -10 839.52 36.25
 2 2 -9 318.65 16.73
 2 2 -9 281.65 17.19
 2 2 -9 299.28 17.71
 2 2 -9 285.03 17.9
 2 2 -9 305.61 15.5
 2 2 -9 341.48 15.73
 2 2 -8 598.87 32.02
 2 2 -8 615.14 32.18
 2 2 -8 630.83 32.72
 2 2 -8 698.7 32.94
 2 2 -8 642.07 31.21
 2 2 -8 721.48 31.54
 -2 2 7 3085.86 144.71
 2 2 -7 3268.54 145.58
 2 2 -7 3211.72 145.06
 2 2 -7 3140.58 145.45
 2 2 -7 3006.15 145.04
 -2 2 7 2964.58 144.41
 -2 2 6 1756.01 84.57
 2 2 -6 1798.49 84.8
 2 2 -6 1783.19 85.31
 -2 2 6 2019.02 84.96
 2 2 -6 1863.93 85.25
 -2 2 6 1691.53 84.37
 -2 2 5 1069.91 50.82
 2 2 -5 1177.84 50.81
 -2 2 5 1237.3 51.33
 2 2 -5 1028.81 50.99
 2 2 -5 1095.87 51.27
 -2 2 5 1032.39 50.39
 2 2 -4 42.89 2.88
 -2 2 4 32.11 3.88
 2 2 -4 27.75 2.86
 -2 2 4 29.42 2.79
 2 2 -4 43.57 3.85
 -2 2 4 23.6 1.89
 2 2 -3 521.61 26.07
 2 2 -3 544.73 25.62
 2 2 -3 714.91 26.1
 -2 2 3 504.79 25.86
 -2 2 3 586.45 26.2
 -2 2 3 525.53 25.75
 -2 2 3 528.69 26.01
 2 2 -3 517.16 25.84
 2 2 -3 520.99 25.98
 -2 2 3 509.63 25.96
 2 2 -3 497.24 26.16
 -2 2 3 703.96 26.59
 2 2 -2 3463.29 162.6
 -2 2 2 3498.86 162.38
 2 2 -2 3300.14 162.5
 2 2 -2 3591.87 162.27
 2 2 -2 3532.99 162.54
 -2 2 2 3397.3 162.45
 2 2 -2 3687.26 162.59
 -2 2 2 3555.87 162.53
 -2 2 2 3212.57 162.4
 2 2 -1 198.28 9.07
 -2 2 1 196.01 9.15
 2 2 -1 182.36 9.66
 -2 2 1 189.62 9.42
 2 2 -1 179.99 9.4
 -2 2 1 171.41 9.48
 -2 2 1 191.45 9.41
 -2 2 1 184.65 9.52
 2 2 -1 196.33 9.44
 -2 2 0 684.92 30.82
 2 2 0 645.25 30.83
 -2 2 0 659.42 30.79
 2 2 0 625.11 31.21
 -2 2 0 649.56 31.09
 2 2 0 642.31 31
 2 2 0 648.18 31.02
 -2 2 -1 5257.43 236.59
 2 2 1 4831.67 236.97
 -2 2 -1 4985.52 236.97
 -2 2 -1 5097.3 236.6
 -2 2 -1 5006.25 236.93
 2 2 1 4902.1 236.82
 -2 2 -2 2503.07 118.2
 2 2 2 2522.34 118.25
 -2 2 -2 2513.2 118.64
 2 2 2 2537.36 118.34
 2 2 2 2502.34 118.61
 2 2 2 2567.31 118.57
 2 2 2 2550.28 118.51
 2 2 3 462.66 22.99
 -2 2 -3 462.76 22.51
 2 2 3 476.38 22.62
 -2 2 -3 487.85 22.5
 -2 2 -3 472.09 23.15
 2 2 3 456.98 22.73
 2 2 3 466.37 23.08
 2 2 3 498.21 23
 -2 2 -3 483.54 23.25
 2 2 4 99.68 6.26
 2 2 4 99.53 5.51
 -2 2 -4 91.83 5.45
 -2 2 -4 104.36 6.68
 -2 2 -4 96.64 5.23
 -2 2 -4 106.59 7.03
 2 2 4 105.89 5.74
 2 2 4 94.63 6.38
 2 2 4 102.1 6.13
 -2 2 -4 107.6 6.53
 2 2 4 100.56 5.26
 -2 2 -4 96.25 6.35
 -2 2 -5 142.08 7.54
 -2 2 -5 154.34 9.07
 -2 2 -5 139.12 7.21
 -2 2 -5 148.85 9.18
 2 2 5 129.38 7.71
 2 2 5 137.38 7.3
 2 2 5 141.7 7.53
 -2 2 -6 493.82 23.17
 -2 2 -6 475.56 24.21
 -2 2 -6 459.54 24.35
 2 2 6 466.83 22.97
 2 2 6 475.42 23.15
 -2 2 -7 2007.72 94.08
 -2 2 -7 1997.75 95.04
 -2 2 -7 1937.25 95.04
 2 2 7 1953.69 93.94
 2 2 7 2061.3 94.13
 -2 2 -8 108.25 9.38
 -2 2 -8 109.5 9.85
 2 2 8 109.47 7.04
 -2 2 -8 92.28 7.12
 -2 2 -9 15.27 5.27
 -2 2 -9 21.72 8.85
 -2 2 -9 5.32 8.1
 2 2 9 16.91 4.73
 2 2 9 22.57 2.75
 -2 2 -10 138.66 9.66
 -2 2 -10 116.31 12.47
 -2 2 -10 140.7 12.52
 2 2 10 129.5 9.01
 2 2 10 139.25 7.16
 -2 2 -11 700.28 37.28
 -2 2 -11 716.69 37.19
 -2 2 -11 708.99 35.16
 2 2 11 701.54 34.99
 -2 2 -12 12.63 12.21
 2 2 12 14.12 7
 -2 2 -12 7.73 7.42
 -2 2 -13 38.75 13.82
 -2 2 -13 41.91 14.69
 2 2 13 45.16 8.15
 -2 2 -13 35.23 8.98
 -2 2 -14 235.73 19.45
 -2 2 -14 227.9 19.85
 2 2 14 217.78 14.94
 -2 2 -14 221.16 15.06
 -2 2 -15 120.89 17.15
 -2 2 -15 133.61 18.15
 -2 2 -15 91.76 12.07
 2 2 15 125.73 12.05
 -2 2 -16 7.44 17.5
 2 2 16 11.93 9.83
 -2 2 -16 28.54 11.14
 -2 2 -17 40.54 17.43
 -2 2 -17 44.41 20.37
 2 2 17 63.05 11.88
 -2 2 -18 19.77 19.03
 2 2 18 4.66 15.32
 2 2 18 52.61 12.7
 2 2 19 25.06 15.82
 -2 2 -19 35.73 20.78
 2 2 19 24.04 12.97
 -2 2 -20 4.45 20.99
 2 2 20 15.59 13.47
 -2 3 22 21.67 15.29
 2 3 -22 54.3 10.79
 2 3 -21 79.55 11.21
 2 3 -21 85.45 21.2
 2 3 -21 77.71 23.86
 -2 3 21 108.12 15.94
 -2 3 21 101.2 18.12
 2 3 -20 29.98 9.71
 2 3 -20 12.84 17.74
 2 3 -20 39.29 22.03
 -2 3 20 26.03 13.7
 -2 3 20 37.59 16.76
 2 3 -19 15.07 8.9
 2 3 -19 20.67 18.4
 2 3 -19 14.52 20.15
 -2 3 19 39.06 13.08
 -2 3 19 17.36 14.79
 2 3 -18 57.9 9.17
 2 3 -18 53.64 19.61
 -2 3 18 80.41 14.41
 2 3 -18 86.03 18.67
 -2 3 18 58.65 12.63
 2 3 -17 216.55 23.03
 2 3 -17 231.44 23.49
 -2 3 17 248.28 18.93
 2 3 -17 240.36 21.7
 -2 3 17 258.18 17.5
 2 3 -16 15.94 16.64
 2 3 -16 11.77 16.1
 2 3 -16 6.25 14.37
 2 3 -15 10.11 16.09
 2 3 -15 36.55 15.71
 2 3 -15 36.83 14.13
 2 3 -14 301.51 22.94
 2 3 -14 317.88 22.67
 2 3 -14 351.99 22.17
 2 3 -13 1246.16 58.46
 2 3 -13 1262.12 58.05
 2 3 -13 1122.71 53.54
 2 3 -13 1215.23 57.1
 2 3 -12 105.36 13.24
 2 3 -12 114.69 13.19
 2 3 -12 133.91 6.97
 2 3 -12 112.44 12.45
 2 3 -11 54.49 9.76
 2 3 -11 27.88 10.14
 2 3 -11 46.62 11.28
 2 3 -11 57.12 4.09
 2 3 -11 47.68 8.1
 2 3 -10 476.83 25.99
 2 3 -10 523.97 26.74
 2 3 -10 519.83 26.9
 2 3 -10 496.87 23.73
 2 3 -10 467.42 25.72
 2 3 -9 770.22 36.84
 2 3 -9 714.99 37.11
 2 3 -9 708.9 37.36
 2 3 -9 747.6 35.08
 2 3 -9 722.18 36.66
 2 3 -8 1457.88 61.4
 2 3 -8 1244.14 61.91
 -2 3 8 1265.95 61.06
 -2 3 8 1153.47 61.1
 2 3 -8 1240.71 61.58
 2 3 -8 1303.06 60.48
 2 3 -8 1323.9 61.8
 2 3 -7 92.46 7.55
 -2 3 7 104.82 6.2
 -2 3 7 93.49 6.26
 2 3 -7 83.6 7.12
 2 3 -7 97.71 7.6
 -2 3 7 96.86 4.87
 -2 3 6 320.77 16.07
 -2 3 6 344.79 16.72
 -2 3 6 390.05 17.29
 2 3 -6 350.01 17.55
 2 3 -6 322.09 17.13
 2 3 -6 336.38 17.34
 2 3 -6 364.05 17.64
 -2 3 5 2486.65 107.29
 -2 3 5 2240.13 106.83
 2 3 -5 2594.7 106.83
 2 3 -5 2249.33 106.8
 2 3 -5 2231.48 107.02
 2 3 -5 2232.79 107.15
 -2 3 5 2104.83 106.53
 -2 3 4 777.49 37.74
 -2 3 4 797.25 38.02
 -2 3 4 838.49 38.37
 -2 3 4 746.91 37.85
 2 3 -4 871.85 37.91
 2 3 -4 725.57 38
 2 3 -4 761.62 37.94
 2 3 -4 794.77 38.56
 2 3 -4 793.02 37.84
 2 3 -4 806.85 38.18
 2 3 -4 857.59 37.57
 -2 3 4 758.88 38
 2 3 -3 3009.93 140.11
 2 3 -3 2964.08 140.43
 2 3 -3 3034.65 140.36
 2 3 -3 2945.54 140.47
 2 3 -3 2997.08 140.38
 2 3 -3 2972.75 140.33
 -2 3 3 2863 140.27
 -2 3 3 3221.4 140.51
 -2 3 2 510.83 23.88
 -2 3 2 486.57 23.93
 2 3 -2 525.2 23.99
 2 3 -2 520.15 23.57
 -2 3 2 469.44 23.71
 2 3 -2 508.61 23.96
 2 3 -2 473.62 23.96
 -2 3 2 497.81 23.96
 2 3 -2 488.93 23.98
 2 3 -2 507.96 23.97
 2 3 -2 486.07 23.75
 2 3 -2 510.68 24.02
 -2 3 1 1606.69 74.73
 2 3 -1 1618.53 74.75
 -2 3 1 1503.58 74.97
 -2 3 1 1618.58 74.54
 2 3 -1 1562.89 74.98
 2 3 -1 1600.77 74.56
 2 3 -1 1640.34 74.75
 -2 3 1 1593.47 74.79
 2 3 -1 1543.27 74.97
 -2 3 1 1609.36 74.7
 2 3 -1 1585.99 74.83
 2 3 -1 1500.33 74.95
 -2 3 0 2821.67 134.55
 2 3 0 2893.47 134.45
 -2 3 0 2919.85 134.27
 2 3 0 2771.03 134.77
 -2 3 0 2949.96 134.29
 2 3 0 2700.54 134.84
 -2 3 0 2827.88 134.44
 2 3 0 2840.64 134.47
 2 3 0 2698.36 134.63
 -2 3 0 2948.24 134.3
 -2 3 -1 5385.62 253.77
 -2 3 -1 5513.59 253.75
 -2 3 -1 5458.65 254.27
 2 3 1 5338.84 254.34
 -2 3 -1 5502.56 253.78
 2 3 1 5488.79 253.99
 -2 3 -1 5499.53 254.09
 2 3 1 5065.68 254.11
 -2 3 -2 526.28 27.42
 2 3 2 574 26.85
 2 3 2 575.55 27.49
 -2 3 -2 575.12 27.48
 -2 3 -2 575.74 26.74
 2 3 2 549.39 26.78
 2 3 2 575.64 27.1
 2 3 3 625.67 28.47
 -2 3 -3 572.81 28.35
 -2 3 -3 609.55 29.19
 2 3 3 597.03 28.49
 2 3 3 610.66 29.22
 2 3 3 600.71 28.81
 2 3 3 598.81 28.83
 2 3 4 2048.54 97.56
 -2 3 -4 2135.86 97.26
 -2 3 -4 2050.35 98.25
 2 3 4 2086.72 97.56
 2 3 4 2071.82 98.22
 2 3 4 2048 97.24
 2 3 4 2050.84 97.89
 -2 3 -5 1219.44 59.63
 -2 3 -5 1260.95 60.72
 2 3 5 1317.26 60.71
 2 3 5 1279.35 59.92
 2 3 5 1293.51 59.63
 2 3 5 1279.66 59.93
 -2 3 -6 239.56 11.78
 -2 3 -6 239.75 11.36
 -2 3 -6 241.33 13.75
 -2 3 -6 207.64 13.59
 2 3 6 231.01 13.29
 2 3 6 250.03 12.1
 2 3 6 226.49 11.68
 2 3 6 227.82 12.04
 -2 3 -7 350.37 18.63
 -2 3 -7 360.18 20.49
 -2 3 -7 393.24 18.24
 -2 3 -7 415.02 20.71
 2 3 7 375.18 18.55
 2 3 7 389.94 18.99
 -2 3 -8 634.32 29.63
 -2 3 -8 604.95 29.14
 -2 3 -8 610.79 31.34
 -2 3 -8 594.58 31.52
 2 3 8 601.18 29.49
 2 3 8 622.03 29.88
 -2 3 -9 196.16 11.19
 -2 3 -9 195.99 14.25
 -2 3 -9 205.92 14.26
 2 3 9 204.38 11.35
 2 3 9 199.34 9.72
 -2 3 -10 395.69 24.6
 -2 3 -10 393.06 24.28
 2 3 10 454.91 22.21
 -2 3 -10 440.44 21.84
 -2 3 -11 137.65 13.63
 -2 3 -11 90.19 12.92
 2 3 11 132.08 9.04
 -2 3 -11 97.25 8.64
 -2 3 -12 110.2 14.39
 -2 3 -12 103.19 14.32
 2 3 12 120.59 9.96
 -2 3 -12 128.41 9.56
 -2 3 -13 118 15.17
 -2 3 -13 95.11 7.53
 -2 3 -13 102.39 15.86
 -2 3 -13 104.02 9.39
 2 3 13 86.03 9.55
 -2 3 -14 129.13 10.95
 2 3 14 142 11.52
 -2 3 -15 2.7 15.81
 -2 3 -15 0.82 8.8
 2 3 15 3.07 9.42
 2 3 16 14.83 14.02
 -2 3 -16 7.76 17.49
 2 3 16 13.98 10.12
 2 3 17 135.1 17.4
 -2 3 -17 106.1 20.62
 2 3 17 125.77 13.77
 2 3 18 33.84 16.24
 -2 3 -18 24.95 20.43
 2 3 18 33.26 12.01
 -2 3 -19 30.52 19.37
 -2 3 -20 5.82 21.26
 2 3 20 21.03 13.27
 -2 4 22 32.6 15.19
 2 4 -22 47.31 10.63
 2 4 -21 50.08 10.31
 2 4 -21 49.42 19.29
 2 4 -21 25.78 22.82
 -2 4 21 54.73 14.64
 -2 4 21 75.45 17.06
 2 4 -20 102.12 10.95
 2 4 -20 69.78 19.64
 2 4 -20 65.49 24.15
 -2 4 20 78.72 14.59
 -2 4 20 98.02 17.2
 2 4 -19 63.05 9.75
 2 4 -19 85.22 18
 2 4 -19 55.17 21.72
 -2 4 19 62.24 13.1
 -2 4 19 61.05 15.9
 2 4 -18 1.73 8.13
 2 4 -18 12.94 16.73
 -2 4 18 27.93 11.63
 -2 4 18 25.33 13.85
 2 4 -18 47.34 19.48
 2 4 -17 12.59 7.81
 2 4 -17 31.01 18.02
 2 4 -17 18.82 18.54
 -2 4 17 25.56 12.65
 -2 4 17 0.61 10.68
 2 4 -16 220.3 23.63
 2 4 -16 234.79 22.54
 -2 4 16 293.23 18.75
 2 4 -16 243.26 20.98
 2 4 -15 237.38 22.3
 -2 4 15 284.37 18.32
 2 4 -15 243.83 20.98
 2 4 -15 279.58 20.09
 2 4 -14 127.98 16.96
 2 4 -14 162.86 16.99
 2 4 -14 162.17 10.38
 2 4 -14 147.66 15.69
 2 4 -13 81.37 14.15
 2 4 -13 55.08 13.3
 2 4 -13 74.64 7.74
 2 4 -13 57.28 12.63
 2 4 -12 259.82 20.02
 2 4 -12 261.58 18.36
 2 4 -12 303.74 15.89
 2 4 -12 270.73 18.47
 -2 4 11 526.19 28.22
 2 4 -11 544.68 29.37
 2 4 -11 586.53 30.27
 2 4 -11 514.39 30.27
 2 4 -11 620.59 28.24
 2 4 -11 542.91 29.25
 2 4 -10 12.97 7.77
 -2 4 10 22.44 5.35
 2 4 -10 18.48 8.54
 2 4 -10 23.33 7.99
 2 4 -10 22.4 6.14
 -2 4 9 365.16 18.17
 2 4 -9 380.17 20.95
 -2 4 9 382.25 19.75
 2 4 -9 389.48 18.22
 2 4 -9 397.14 18.27
 2 4 -9 389.99 20.98
 2 4 -9 377.47 20.66
 -2 4 8 428.16 20.68
 2 4 -8 400.45 21.4
 -2 4 8 384.39 20.33
 -2 4 8 387.31 20.16
 2 4 -8 404.55 19.27
 2 4 -8 414.69 21.56
 2 4 -8 396.87 19.78
 2 4 -8 423.7 21.17
 2 4 -7 2080.27 94.89
 2 4 -7 2061.94 93.99
 2 4 -7 1949.94 94.64
 -2 4 7 1952.65 94.2
 -2 4 7 1929.8 94.39
 2 4 -7 1995.12 93.7
 2 4 -7 2013.03 95.14
 2 4 -6 2038.89 91.1
 -2 4 6 1872.12 90.56
 2 4 -6 1880.56 90.94
 2 4 -6 1923.59 90.45
 2 4 -6 1965.42 91.51
 2 4 -6 1899.76 90.25
 2 4 -6 1943.32 90.97
 2 4 -6 1946.98 91.49
 2 4 -5 557.91 27.64
 -2 4 5 620.73 27.67
 -2 4 5 548.46 27.11
 2 4 -5 617.75 27.12
 2 4 -5 540.81 27.12
 2 4 -5 554.02 27.54
 2 4 -5 548.68 28.06
 2 4 -5 564.27 27.52
 2 4 -5 544.15 26.99
 2 4 -5 562.71 28.19
 -2 4 4 20.79 3.18
 -2 4 4 29.33 3.86
 -2 4 4 20.01 2.56
 2 4 -4 20.97 2.59
 2 4 -4 19.5 2.81
 2 4 -4 22.36 3
 2 4 -4 23.26 2.58
 2 4 -4 24.4 4.38
 2 4 -4 16.31 2.82
 2 4 -4 29.64 3.81
 -2 4 3 2435.83 112.68
 -2 4 3 2156.88 112.67
 -2 4 3 2376.86 112.59
 2 4 -3 2535.35 113.07
 2 4 -3 2405.15 112.69
 2 4 -3 2480.49 112.53
 2 4 -3 2459.99 112.75
 2 4 -3 2387.27 112.67
 -2 4 2 799.79 38.4
 2 4 -2 789.7 38.5
 -2 4 2 786.63 38.25
 2 4 -2 826.89 38.59
 2 4 -2 834.62 38.07
 2 4 -2 829.29 38.61
 2 4 -2 792.82 38.4
 -2 4 2 834.76 38.65
 2 4 -2 783.46 38.59
 -2 4 2 834.3 38.34
 -2 4 2 765.89 38.65
 -2 4 1 75.35 4.63
 2 4 -1 78.44 5.15
 2 4 -1 77.37 4.91
 2 4 -1 79.12 4.04
 2 4 -1 82.87 5.05
 -2 4 1 78.42 5.06
 2 4 -1 76.57 5.17
 -2 4 1 76.27 5.15
 -2 4 1 83.41 4.48
 2 4 -1 81.21 4.62
 2 4 0 494.35 23.41
 2 4 0 495.81 23.39
 -2 4 0 480.18 23.52
 -2 4 0 495.56 23.17
 -2 4 0 485 23.16
 2 4 0 510.6 23.92
 -2 4 0 434.94 24.1
 -2 4 0 504.04 23.77
 -2 4 0 464.5 23.58
 -2 4 0 527.37 23.26
 2 4 0 481.45 23.9
 2 4 0 481.15 23.72
 2 4 0 474.5 23.91
 -2 4 -1 719.97 34.69
 2 4 1 786.41 34.57
 -2 4 -1 705.34 34.93
 2 4 1 697.1 35.58
 -2 4 -1 701.82 35.34
 -2 4 -1 741.88 34.68
 2 4 1 715.8 35.4
 2 4 1 703.07 34.94
 2 4 1 699.54 35.22
 2 4 1 698.34 35.46
 -2 4 -2 815.94 38.73
 2 4 2 791.87 37.95
 2 4 2 786.58 38.88
 2 4 2 811.52 38.27
 2 4 2 815.74 37.95
 -2 4 -2 806.64 37.92
 2 4 3 2559.16 123.8
 -2 4 -3 2598.44 123.74
 2 4 3 2697.42 122.92
 2 4 3 2598.06 122.98
 2 4 3 2586.93 123.27
 2 4 3 2624.3 123.29
 2 4 4 40.09 3.15
 -2 4 -4 38.67 5.49
 2 4 4 48.82 5.53
 -2 4 -4 45.73 5.69
 2 4 4 37.74 3.14
 2 4 4 42.12 4.21
 -2 4 -5 967.78 44.77
 -2 4 -5 971.35 44.81
 2 4 5 892.66 43.19
 2 4 5 960.5 43.73
 2 4 5 969.36 44.85
 2 4 5 923.34 43.58
 -2 4 -6 424.77 22.83
 2 4 6 439.08 22.96
 2 4 6 433.81 21.32
 -2 4 -6 448.37 22.71
 2 4 6 438.04 20.95
 2 4 6 451.81 21.5
 -2 4 -7 853.47 40.55
 -2 4 -7 859.71 42.59
 2 4 7 844.62 42.42
 2 4 7 884.25 41
 2 4 7 854.93 40.69
 -2 4 -7 899.04 42.37
 2 4 7 841.45 41.16
 -2 4 -8 313.95 15.22
 -2 4 -8 315.38 18.3
 2 4 8 294.68 17.65
 2 4 8 304.91 15.28
 -2 4 -8 319.02 17.4
 2 4 8 304.11 15.92
 -2 4 -9 98.63 6.4
 -2 4 -9 100.04 11.23
 2 4 9 96.15 6.3
 2 4 9 97.79 10.14
 -2 4 -9 102.42 11.6
 2 4 9 113.01 7.38
 -2 4 -10 80.95 11.58
 2 4 10 70.31 6.51
 -2 4 -10 56.8 5.57
 -2 4 -11 1085.89 50.2
 -2 4 -11 939.58 45.67
 2 4 11 1105.4 47.48
 -2 4 -11 1023.43 46.66
 2 4 12 99.64 8.78
 -2 4 -12 72.34 7.34
 -2 4 -12 83.07 14.22
 2 4 13 42.49 7.69
 -2 4 -13 37.29 6.85
 2 4 13 40.18 12.26
 -2 4 -13 31.11 14.79
 2 4 14 59.83 9.36
 -2 4 -14 73.39 8.23
 2 4 14 68.95 13.4
 -2 4 -14 85.38 17.52
 2 4 15 57.29 9.89
 2 4 15 24.55 13.88
 -2 4 -15 40.14 16.76
 2 4 16 19.74 10.01
 2 4 16 2.37 14.4
 -2 4 -16 8.03 18.29
 2 4 17 121.7 13.62
 -2 4 -17 118.3 21.39
 2 4 17 114.31 17.53
 2 4 18 20.92 11.7
 2 4 18 18.34 17.37
 -2 4 -18 25.76 20.54
 2 4 19 2.69 12.08
 2 4 19 7.24 16.79
 2 4 20 17.49 13.23
 -2 5 21 32.91 17.16
 2 5 -21 4.13 9.79
 2 5 -20 23.25 9.61
 2 5 -20 37.58 18.24
 2 5 -20 5.36 23.46
 -2 5 20 10.21 15.91
 -2 5 20 34.61 13.6
 -2 5 19 6.93 12.37
 2 5 -19 1.28 21.6
 2 5 -18 61.02 9.08
 2 5 -18 96.08 16.96
 2 5 -18 46.05 20.48
 -2 5 18 34.13 11.54
 -2 5 18 89.6 15.36
 2 5 -17 334.28 19.51
 2 5 -17 389.89 25.81
 -2 5 17 387.72 21.8
 -2 5 17 367.86 23.16
 2 5 -16 26.21 7.31
 2 5 -16 9.9 14.67
 2 5 -16 12.71 19.08
 -2 5 16 36.89 9.83
 2 5 -16 8.39 15.85
 -2 5 16 27.66 12.66
 2 5 -15 46.99 17.43
 2 5 -15 43.82 14.95
 2 5 -15 57.69 7.45
 2 5 -15 68.68 15.34
 -2 5 15 62.88 11.68
 2 5 -14 197.62 20.23
 2 5 -14 213.91 13.45
 2 5 -14 193.91 17.81
 2 5 -14 215.05 18.52
 -2 5 14 225.79 15.82
 2 5 -13 213.93 13.37
 2 5 -13 208.81 16.51
 -2 5 13 191.04 14.7
 2 5 -13 205.23 17.2
 2 5 -12 187.98 15.52
 -2 5 12 201.98 13.48
 2 5 -12 231.68 13.52
 2 5 -12 202.88 15.96
 -2 5 12 206.46 13.99
 2 5 -11 27.5 9.55
 -2 5 11 32.23 7.68
 2 5 -11 17.4 4.39
 2 5 -11 25.69 9.75
 -2 5 11 31.52 6.83
 -2 5 11 20.41 2.06
 2 5 -11 28.18 7.34
 2 5 -11 18.2 9.6
 -2 5 10 84.62 8.3
 2 5 -10 77.39 10.07
 -2 5 10 75.02 7.3
 2 5 -10 78.39 5.82
 2 5 -10 80.57 9.86
 2 5 -10 82.33 8.72
 2 5 -10 73.13 10.37
 2 5 -9 3185.41 153.24
 -2 5 9 3461.61 152.83
 -2 5 9 3122.11 152.65
 -2 5 9 3130.47 152.49
 2 5 -9 3357.32 152.06
 2 5 -9 3181.18 151.98
 2 5 -9 3029.22 153.09
 2 5 -9 3143.56 153.86
 2 5 -9 3162.64 153.67
 2 5 -9 3616.33 153.39
 -2 5 8 40.58 5.89
 2 5 -8 42.4 7.02
 -2 5 8 32.16 4.92
 -2 5 8 46.48 5.33
 2 5 -8 41.16 4.14
 2 5 -8 33.15 8.84
 2 5 -8 35.81 8.13
 2 5 -8 38.27 3.11
 2 5 -8 45.37 7.12
 2 5 -8 42.08 4.22
 2 5 -7 211.32 12.39
 -2 5 7 226.09 11.67
 -2 5 7 219.27 11.39
 2 5 -7 192.25 12.4
 2 5 -7 212.47 11.09
 2 5 -7 229.78 13.42
 2 5 -7 225.74 12.3
 2 5 -7 203.12 10.69
 2 5 -7 205.02 13.54
 2 5 -6 1139.16 51.91
 -2 5 6 1036.48 51.41
 2 5 -6 1096.11 51.27
 2 5 -6 1090.56 51.3
 2 5 -6 1034.43 52.02
 2 5 -6 1120.88 52.53
 2 5 -6 1090.57 51.84
 2 5 -6 1068.57 51.15
 2 5 -6 1105.36 52.71
 -2 5 5 189.78 10.72
 -2 5 5 201.87 10.62
 2 5 -5 217.98 10.48
 2 5 -5 203.14 10.61
 -2 5 5 200.6 11.2
 2 5 -5 218.97 11.25
 2 5 -5 210.34 12.12
 2 5 -5 198.86 11.28
 2 5 -5 203.37 10.57
 2 5 -5 218.8 12.63
 -2 5 4 214.5 10.24
 -2 5 4 174.66 9.9
 2 5 -4 182.04 10.03
 2 5 -4 192.92 10.38
 2 5 -4 188.48 11.17
 2 5 -4 190.39 10.14
 2 5 -4 182.6 10.44
 2 5 -4 196.49 11.73
 2 5 -4 197.43 10.04
 -2 5 3 1391.09 65.68
 -2 5 3 1333.42 65.71
 2 5 -3 1413.95 65.36
 2 5 -3 1409.9 65.85
 2 5 -3 1422.58 66.19
 2 5 -3 1354.94 65.87
 2 5 -3 1412.18 65.76
 2 5 -3 1399.72 65.91
 2 5 -2 424.24 20.67
 2 5 -2 413.46 20.5
 2 5 -2 409.58 20.59
 2 5 -2 408.48 21.06
 2 5 -2 422.16 20.25
 -2 5 2 419.18 20.26
 2 5 -2 426.61 20.72
 -2 5 2 431.96 21.01
 2 5 -2 405.89 20.62
 -2 5 2 439.83 20.17
 -2 5 2 411.77 20.85
 2 5 -1 2302.62 106.77
 2 5 -1 2308.68 106.09
 -2 5 1 2193.43 106.17
 2 5 -1 2269.77 106.37
 -2 5 1 2241.66 106.31
 -2 5 1 2215.39 106.8
 2 5 -1 2344.35 106.61
 2 5 -1 2232.26 106.62
 2 5 -1 2227.63 106.75
 -2 5 1 2174.36 106.92
 2 5 -1 2373.57 106.35
 2 5 0 2466.58 117.6
 -2 5 0 2538.42 117.43
 -2 5 0 2516.36 117.42
 -2 5 0 2498.49 117.68
 2 5 0 2552.5 117.6
 -2 5 0 2440.81 117.98
 -2 5 0 2518.59 118
 -2 5 0 2529 117.51
 2 5 0 2410.2 118.19
 2 5 1 1957.22 91.62
 -2 5 -1 1925.66 91.39
 2 5 1 2072.86 91.4
 -2 5 -1 1905.54 91.42
 -2 5 -1 1883.42 91.84
 -2 5 -1 1930.21 92.11
 2 5 1 1951.47 91.65
 2 5 1 1860.47 92.26
 2 5 2 488.54 22.39
 2 5 2 482.3 22.47
 -2 5 -2 468.14 23.53
 2 5 2 465.96 23.88
 -2 5 -2 456.81 22.44
 -2 5 -2 470.82 22.88
 2 5 2 468.63 22.86
 2 5 2 472.06 22.87
 -2 5 -3 858.29 43.31
 2 5 3 914.49 42.17
 2 5 3 857.12 43.57
 2 5 3 898.91 42.65
 2 5 3 889.99 42.66
 2 5 3 895.23 42.3
 2 5 4 189.86 11.89
 -2 5 -4 186.87 11.63
 2 5 4 198.23 9.61
 2 5 4 195.62 9.83
 2 5 4 191.59 10.44
 -2 5 -5 700.16 35.36
 2 5 5 737.08 33.63
 2 5 5 724.17 35.46
 -2 5 -5 622.37 35.13
 -2 5 -5 701.46 35.36
 2 5 5 702.74 33.88
 -2 5 -6 884.24 41.77
 2 5 6 835.63 40.3
 -2 5 -6 836.67 41.86
 2 5 6 838.58 40.03
 2 5 6 867.57 41.84
 -2 5 -7 454.15 21.52
 2 5 7 387.99 18.78
 2 5 7 397.82 19.61
 -2 5 -7 345.99 21.61
 2 5 7 398.48 19.23
 2 5 7 410.7 21.6
 2 5 8 788.36 37.66
 -2 5 -8 868.78 39.41
 2 5 8 785.22 36.94
 2 5 8 767.16 36.68
 2 5 8 739.46 39.29
 2 5 8 795.53 37.27
 -2 5 -9 326.14 17.84
 2 5 9 295.22 14.68
 2 5 9 273.38 18.1
 2 5 9 294.53 15.66
 2 5 10 255.44 17.05
 -2 5 -10 240.7 12.09
 2 5 10 256.87 13.84
 2 5 11 273.27 19.49
 -2 5 -11 309.25 15.2
 2 5 11 314.43 16.88
 2 5 12 112.84 13.45
 -2 5 -12 115.99 15.46
 -2 5 -12 107.45 6.94
 2 5 12 110.31 9.35
 2 5 13 23.8 13.01
 -2 5 -13 5.79 14.34
 2 5 13 24.24 7.84
 2 5 14 128.66 16
 -2 5 -14 127.65 18.38
 2 5 14 150.61 11.83
 -2 5 -15 139.79 20.07
 2 5 15 143.15 17.91
 2 5 15 138.89 12.31
 2 5 16 144.64 18.56
 2 5 16 173.01 13.38
 -2 5 -17 36.13 20.44
 2 5 17 27.37 16.89
 2 5 17 45.36 11.29
 -2 5 -18 56.21 22.09
 2 5 18 68.15 17.97
 2 5 18 47.2 12.19
 -2 5 -19 35.78 21.82
 2 5 19 80.89 18.71
 -2 5 -19 33.4 21.73
 2 5 19 68.46 13.25
 -2 6 21 10.98 13.2
 2 6 -21 6.64 10.23
 2 6 -20 134.14 12.79
 2 6 -20 162.17 21.37
 2 6 -20 138.4 25.35
 -2 6 20 173.97 15.99
 -2 6 20 186.18 19.08
 2 6 -19 22.09 21.52
 2 6 -19 15.73 19.35
 -2 6 19 8.23 15.18
 2 6 -19 17.5 9.09
 2 6 -18 23.16 8.58
 2 6 -18 46.48 17.51
 2 6 -18 54.21 21.13
 -2 6 18 21.65 11.67
 -2 6 18 42.2 14.69
 2 6 -17 31.14 8.22
 2 6 -17 43.76 17.07
 2 6 -17 23.17 19.56
 -2 6 17 42.8 10.79
 -2 6 17 43.56 13.35
 2 6 -16 53.79 8.32
 2 6 -16 92.73 16.2
 2 6 -16 64.91 19.01
 -2 6 16 63.26 10.34
 -2 6 16 47.49 13.09
 -2 6 15 130.4 11.71
 2 6 -15 130.1 9.93
 2 6 -15 138.56 11.6
 -2 6 15 135.53 14.05
 2 6 -15 142.36 16.56
 2 6 -15 138.81 16.42
 2 6 -14 117.89 9.27
 2 6 -14 136.49 15.7
 2 6 -14 127.96 15.26
 -2 6 14 140.44 12.72
 2 6 -14 118.69 11.35
 2 6 -13 16.44 11.83
 2 6 -13 6.96 8.31
 2 6 -13 17.21 11.84
 -2 6 13 23.54 9.72
 2 6 -12 787.2 38.04
 2 6 -12 811.99 40.76
 2 6 -12 697.83 41.87
 2 6 -12 882.19 39.85
 -2 6 12 792.12 39.55
 2 6 -12 698.34 40.45
 2 6 -11 276.92 18.29
 -2 6 11 314.13 17.32
 -2 6 11 303.98 16.85
 2 6 -11 310.61 15.54
 2 6 -11 261.76 18.23
 2 6 -11 271.05 20.11
 -2 6 11 288.9 14.49
 2 6 -11 278.56 19.05
 -2 6 10 489.01 24.5
 2 6 -10 447.26 25.1
 -2 6 10 464.2 24.11
 2 6 -10 498.32 23.14
 2 6 -10 430.03 25.31
 2 6 -10 454.85 22.81
 2 6 -10 421.25 26.56
 2 6 -10 520.84 25.49
 2 6 -10 450.56 26.09
 -2 6 9 193.86 11.95
 2 6 -9 184.68 12.56
 -2 6 9 191.75 11.2
 -2 6 9 184.15 11.04
 2 6 -9 182.25 10.25
 2 6 -9 185.7 10
 2 6 -9 180.76 12.98
 2 6 -9 176.14 9.95
 2 6 -9 179.27 14.64
 2 6 -9 204.19 14.2
 2 6 -9 203.12 13.53
 2 6 -8 26.37 6.87
 -2 6 8 27.37 6.27
 -2 6 8 28.49 4.78
 -2 6 8 32.41 5.17
 2 6 -8 32.7 4.11
 2 6 -8 22.95 3.87
 2 6 -8 21.09 7.22
 2 6 -8 14.68 8.75
 2 6 -8 31.29 3.06
 2 6 -8 16.39 8.87
 -2 6 7 18.94 4.05
 -2 6 7 27.3 4.53
 2 6 -7 13.07 3.36
 2 6 -7 15.33 5.46
 2 6 -7 11.6 7.84
 2 6 -7 15.33 3.14
 2 6 -7 13.35 7.59
 2 6 -7 22.41 5.88
 -2 6 6 2702.78 133.31
 2 6 -6 2800.2 133.15
 2 6 -6 2922.14 133.56
 2 6 -6 2829.89 134.35
 2 6 -6 2820.56 133.1
 2 6 -6 2951.31 133.64
 2 6 -6 2973.39 134.76
 -2 6 5 227.24 13.13
 2 6 -5 257.32 13.4
 -2 6 5 294.83 13.68
 -2 6 5 238.23 13.06
 2 6 -5 309.2 12.9
 2 6 -5 239.49 13.05
 2 6 -5 237.22 14.4
 2 6 -5 252.83 13.11
 2 6 -5 249.82 13.72
 2 6 -5 249.32 15.3
 -2 6 4 405.62 19.55
 2 6 -4 389.99 19.46
 -2 6 4 380.49 19.42
 2 6 -4 394.32 18.94
 2 6 -4 381.75 19.52
 2 6 -4 430.58 19.66
 2 6 -4 411.92 20.45
 2 6 -4 400.11 19.6
 2 6 -4 397.31 19.84
 2 6 -3 3756.79 164.82
 -2 6 3 3517.61 164.83
 2 6 -3 3515.96 164.5
 2 6 -3 3440.41 165.1
 -2 6 3 3368.94 164.96
 2 6 -3 3575.62 165.4
 -2 6 3 3357.15 165.7
 -2 6 3 3490.64 164.77
 2 6 -3 3481.22 165.11
 2 6 -3 3564.73 165.11
 2 6 -2 968.42 49.41
 2 6 -2 1036.06 48.12
 2 6 -2 1009.6 48.87
 2 6 -2 997.1 48.88
 2 6 -2 1040.62 49.65
 2 6 -2 1099.29 48.93
 -2 6 2 1032.65 49.34
 -2 6 2 1021.24 48.31
 -2 6 2 976.49 49.19
 -2 6 2 1028.24 48.36
 2 6 -1 161.57 7.83
 -2 6 1 149.83 7.75
 -2 6 1 161.85 7.49
 -2 6 1 147.55 7.3
 -2 6 1 152.51 9.49
 2 6 -1 132.26 9.56
 2 6 -1 149.25 8.89
 2 6 -1 155.57 8.33
 -2 6 1 142.66 8.92
 2 6 -1 137.79 9.59
 -2 6 0 140.98 6.66
 2 6 0 138.32 7.4
 -2 6 0 123.96 8.14
 -2 6 0 130.34 8.61
 2 6 0 137.93 7.13
 2 6 0 126.21 8.8
 2 6 0 130.42 8.52
 -2 6 -1 21.52 1.71
 2 6 1 27.08 4.83
 2 6 1 16.75 5.21
 -2 6 -1 17.57 4.04
 2 6 1 22.12 2.48
 -2 6 -1 20.93 4.37
 2 6 1 21.83 2.72
 -2 6 -1 15.64 5.71
 -2 6 -1 21.79 5.63
 2 6 1 17.43 2.73
 2 6 1 22.42 2.66
 2 6 2 1182.03 55.66
 2 6 2 1168.95 55.67
 -2 6 -2 1129.71 55.95
 -2 6 -2 1162.41 55.34
 2 6 2 1219.69 55.4
 2 6 2 1172.15 55.29
 2 6 2 1223.5 55.31
 -2 6 -2 1140.9 56.37
 -2 6 -2 1142.77 56.88
 -2 6 -2 1115.84 56.77
 2 6 2 1099.97 56.54
 2 6 3 201.22 10.78
 2 6 3 214.28 10.75
 -2 6 -3 201.18 10.04
 -2 6 -3 192.91 11.93
 2 6 3 202.26 12.79
 2 6 3 211.72 10.08
 -2 6 -3 195.2 12.24
 2 6 3 214.79 11.26
 -2 6 -4 889.96 44.77
 2 6 4 893.08 45.07
 2 6 4 917.98 43.42
 2 6 4 961.49 43.91
 2 6 4 905.69 43.78
 2 6 5 1040.65 48.2
 -2 6 -5 990.32 49.83
 2 6 5 1001.26 48.4
 -2 6 -5 1005.37 49.67
 2 6 5 1025.76 49.96
 2 6 6 138.7 7.7
 -2 6 -6 117.45 10.76
 2 6 6 144.85 7.75
 -2 6 -6 125.1 10.76
 2 6 6 114.47 11.14
 2 6 7 1040.23 48.56
 -2 6 -7 1097.2 50.39
 2 6 7 973.3 48.12
 2 6 7 1045.04 50.53
 -2 6 -7 1084.35 50.52
 -2 6 -8 59.31 8.75
 2 6 8 46.54 5.05
 -2 6 -8 51.78 10.11
 2 6 8 72.25 10.3
 2 6 9 147.84 7.92
 -2 6 -9 196.27 13.86
 2 6 9 183.29 9.74
 2 6 9 199.2 14.25
 -2 6 -9 184.09 14.08
 -2 6 -10 0.53 9.63
 2 6 10 6.76 11.38
 2 6 10 8.97 5.28
 2 6 11 354.17 21.81
 2 6 11 322.29 17.82
 2 6 12 133.35 15.34
 2 6 12 130.48 10.14
 2 6 13 313.16 22.66
 2 6 13 322.21 18.26
 2 6 14 187.98 19.04
 -2 6 -14 168.3 20.95
 2 6 14 205.33 13.74
 -2 6 -15 124.76 19.69
 2 6 15 133.1 18.62
 2 6 15 139 11.94
 -2 6 -16 13.72 18.82
 2 6 16 27.64 15.86
 2 6 16 32.28 9.98
 -2 6 -17 24.59 21.03
 2 6 17 38.22 16.66
 -2 6 -17 44.58 20.15
 2 6 17 35.21 11.12
 2 6 18 2.9 17.78
 2 6 18 15.76 11.33
 2 6 19 32.75 19.7
 2 6 19 34.35 11.93
 -2 7 21 7.5 12.86
 2 7 -21 0.4 9.84
 -2 7 20 2.45 21.8
 2 7 -20 10.91 24.19
 2 7 -20 13.97 18.53
 -2 7 20 4.59 12.18
 2 7 -20 18.83 9.69
 2 7 -19 50.79 9.86
 2 7 -19 38.16 18.8
 2 7 -19 20.97 23.57
 -2 7 19 61.18 12.25
 -2 7 19 68.88 16.07
 2 7 -18 12.59 17.32
 2 7 -18 14.08 8.7
 -2 7 18 26.33 11.02
 -2 7 18 2.59 14.19
 2 7 -17 159.91 20.72
 2 7 -17 204.86 13.6
 -2 7 17 215.11 18.29
 -2 7 17 217.31 15.75
 2 7 -16 6.82 7.55
 -2 7 16 6.46 9.04
 -2 7 16 19.26 12.81
 -2 7 15 69.12 9.42
 2 7 -15 52.9 7.72
 2 7 -15 42.75 15.46
 2 7 -15 64.39 10.8
 -2 7 15 81.74 12.29
 -2 7 14 131.13 10.74
 2 7 -14 121.6 9.72
 2 7 -14 153.46 15.8
 2 7 -14 130.28 18.63
 2 7 -14 148.27 12.98
 -2 7 14 137.89 13.44
 2 7 -13 198.53 11.99
 2 7 -13 213.22 17.39
 2 7 -13 173.3 18.98
 2 7 -13 219.88 16.64
 2 7 -13 215.93 15.25
 -2 7 13 198.35 15.2
 2 7 -12 177.62 11.15
 2 7 -12 165.39 15.36
 2 7 -12 201.23 17.88
 2 7 -12 210.66 14.5
 2 7 -12 192.89 15.09
 -2 7 12 193.47 13.69
 -2 7 11 128.16 10.66
 2 7 -11 117.81 11.85
 -2 7 11 131.87 9.79
 2 7 -11 125.59 8.17
 2 7 -11 104.85 12.95
 2 7 -11 106.41 14.59
 -2 7 11 113.59 6.92
 2 7 -11 107.08 12.04
 2 7 -11 119.75 13.95
 -2 7 10 41.95 6.72
 -2 7 10 39.39 6.48
 2 7 -10 49.41 5.37
 -2 7 10 52.35 8.18
 2 7 -10 38.39 8.77
 2 7 -10 64.87 11.72
 2 7 -10 39.6 10.48
 2 7 -10 34.85 11.83
 -2 7 9 1185.63 56.4
 -2 7 9 1137.86 56.2
 2 7 -9 1110.64 55.49
 2 7 -9 1207.83 55.73
 2 7 -9 1143.28 56.84
 -2 7 9 1256.19 56.66
 2 7 -9 1124.43 58.08
 2 7 -9 1194.96 58.32
 2 7 -9 1294.96 58.05
 -2 7 8 111.13 7.75
 -2 7 8 102.78 7.96
 2 7 -8 118.03 7.16
 2 7 -8 105.82 6.83
 -2 7 8 126.19 9.14
 2 7 -8 120.07 9.07
 2 7 -8 111.07 11.11
 2 7 -8 116.5 6.52
 2 7 -8 111.63 11.98
 -2 7 7 359.37 18.52
 -2 7 7 385.09 18.72
 2 7 -7 362.2 18.01
 2 7 -7 362.11 18.95
 2 7 -7 359.3 20.59
 2 7 -7 353.68 17.92
 2 7 -7 360.69 19.13
 2 7 -7 407.86 21.35
 -2 7 6 438.69 23.6
 -2 7 6 491.05 23.9
 2 7 -6 544.61 23.26
 2 7 -6 455.15 23.42
 2 7 -6 462.09 23.8
 -2 7 6 548.13 24.01
 2 7 -6 435.75 25
 2 7 -6 481.16 24.13
 2 7 -6 451.94 23.41
 2 7 -6 470.18 25.99
 2 7 -5 8.51 3.87
 2 7 -5 6.64 3.48
 -2 7 5 7.56 3.56
 2 7 -5 13.6 6.67
 -2 7 5 2.98 6.9
 -2 7 5 12.09 4.09
 2 7 -5 12.13 7.98
 2 7 -5 12.44 4.91
 -2 7 4 31.98 4.66
 2 7 -4 38.3 3.85
 2 7 -4 47.64 4.5
 2 7 -4 45.06 6.39
 -2 7 4 39.65 7.5
 2 7 -4 46.26 2.83
 -2 7 4 41.61 4.2
 -2 7 4 47.83 4.1
 2 7 -4 36 5.32
 2 7 -3 463.06 21.48
 -2 7 3 447.35 21.6
 -2 7 3 415.83 21.96
 -2 7 3 456.2 23.29
 2 7 -3 442.44 22.57
 -2 7 3 457.3 21.52
 2 7 -3 445.03 22.37
 -2 7 2 282.22 13.45
 2 7 -2 280.67 13.29
 2 7 -2 272.59 15.42
 -2 7 2 279.69 13.11
 -2 7 2 267.92 15.19
 2 7 -2 279.09 14.46
 2 7 -2 261.35 14.5
 2 7 -2 278.42 15.88
 -2 7 2 238.65 15.16
 -2 7 1 521.86 25.55
 2 7 -1 490.32 25.89
 2 7 -1 535.12 24.77
 -2 7 1 496.18 25.75
 -2 7 1 475.07 25.71
 2 7 -1 512.29 26.09
 2 7 -1 507.6 25.22
 -2 7 0 1449.4 65.14
 2 7 0 1336.08 66.8
 -2 7 0 1409.9 66.26
 2 7 0 1420.63 65.53
 2 7 0 1403.96 66.68
 2 7 0 1374.36 66.25
 -2 7 0 1405.26 65.38
 -2 7 0 1412.72 66.8
 -2 7 0 1293.83 66.62
 2 7 0 1406.03 65.17
 2 7 0 1283.47 65.23
 2 7 1 1896.44 88.58
 2 7 1 1960.59 88.6
 -2 7 -1 1856.46 88.39
 -2 7 -1 1794.82 89.35
 -2 7 -1 1890.63 89.35
 2 7 1 1952.6 88.58
 -2 7 -1 1894.57 90.15
 -2 7 -1 1755.47 90.02
 2 7 1 1894.1 88.59
 2 7 1 1837.9 89.67
 2 7 1 1871.68 89.76
 2 7 2 373.65 18.15
 2 7 2 382.68 18.13
 -2 7 -2 369.1 18.87
 -2 7 -2 377.74 17.73
 2 7 2 382.95 17.93
 -2 7 -2 364.47 19.29
 -2 7 -2 362.14 20.04
 2 7 2 366.51 18.18
 -2 7 -2 353.04 19.82
 2 7 2 377.48 19.82
 2 7 2 345.78 19.25
 2 7 3 1027.78 48.43
 2 7 3 1062.69 48.45
 -2 7 -3 1014.68 48.03
 -2 7 -3 995.36 49.38
 2 7 3 1038.97 48.13
 -2 7 -3 1002.63 49.93
 -2 7 -3 854.22 49.82
 2 7 3 1052.59 49.13
 2 7 4 174.61 9.67
 2 7 4 159.1 9.77
 2 7 4 184.3 8.92
 -2 7 -4 176.56 12.24
 2 7 4 179.76 10.28
 -2 7 -4 181.54 11.86
 2 7 4 167.39 12.4
 2 7 5 503.93 24.02
 2 7 5 512.5 24.59
 -2 7 -5 462.81 26.03
 2 7 5 487.3 26.58
 2 7 6 216.78 10.67
 -2 7 -6 199.57 14.12
 2 7 6 199.4 10.97
 -2 7 -6 184.35 13.96
 2 7 6 179 14.12
 2 7 7 354.12 18.13
 -2 7 -7 376.35 21.31
 2 7 7 373.15 17.94
 -2 7 -7 335.8 20.91
 2 7 7 375.95 21.55
 -2 7 -8 1181.93 56.05
 2 7 8 1120.99 53.7
 -2 7 -8 1154.69 56.18
 2 7 8 1063.83 56.06
 -2 7 -9 23.17 9.79
 2 7 9 12.57 4.96
 -2 7 -9 28.91 11.85
 2 7 9 14.46 10.8
 -2 7 -10 454.91 24.72
 2 7 10 416.2 21.42
 -2 7 -10 413.18 25.24
 2 7 10 399.01 24.92
 -2 7 -11 171.7 15
 -2 7 -11 153.38 17
 2 7 11 160.52 16.35
 2 7 11 142.98 10.17
 -2 7 -12 22.54 14.3
 2 7 12 33.56 14.08
 2 7 12 22.44 6.86
 2 7 13 72.85 16.1
 2 7 13 83.71 8.84
 2 7 14 80.41 16.68
 -2 7 -14 78.57 17.52
 2 7 14 69.25 9.24
 2 7 15 119.72 18.76
 -2 7 -15 151.42 20
 2 7 15 157.42 12.35
 2 7 16 80.98 18.5
 -2 7 -16 45.63 19.85
 2 7 16 97.31 11.28
 -2 7 -17 32.72 22.41
 2 7 17 30.31 18.59
 -2 7 -17 33.98 21.09
 2 7 17 34.88 10.62
 -2 7 -18 81.29 22.88
 2 7 18 65.53 19.67
 2 7 18 74.3 11.75
 -2 7 -18 78.06 20.74
 2 7 19 13.79 11.39
 2 8 -20 71.08 10.14
 -2 8 20 66.38 15.71
 -2 8 20 79.74 12.62
 -2 8 19 29.1 21.71
 -2 8 19 12.14 10.8
 -2 8 19 7.23 14.28
 2 8 -18 41.49 9.17
 2 8 -18 53.47 18.66
 -2 8 18 38.53 21.25
 -2 8 18 44.78 10.74
 -2 8 18 45.07 14.58
 2 8 -17 24.8 8.46
 2 8 -17 28.31 17.72
 -2 8 17 6.7 20.63
 2 8 -17 34.51 21.25
 -2 8 17 37.64 9.96
 -2 8 17 20.1 13.1
 -2 8 16 94.53 10.51
 2 8 -16 82.49 9.4
 2 8 -16 96.36 17.85
 2 8 -16 98.05 21.51
 2 8 -16 95.25 12.13
 -2 8 16 74.33 14.13
 -2 8 15 199.4 12.93
 2 8 -15 155.28 11.61
 2 8 -15 159.51 18.05
 2 8 -15 177.18 22.7
 2 8 -15 182.66 15.2
 -2 8 15 155.38 14.94
 2 8 -14 165.36 11.01
 -2 8 14 162.56 14.19
 2 8 -14 165.85 19.6
 2 8 -14 176.08 14.71
 -2 8 14 159.99 11.54
 2 8 -13 26.29 6.49
 -2 8 13 12.72 9.75
 2 8 -13 14.13 15.95
 2 8 -13 25.68 11.5
 -2 8 13 26.79 6.87
 2 8 -12 360.24 19.17
 -2 8 12 386.11 21.48
 2 8 -12 385.22 25.15
 2 8 -12 380.69 22.89
 -2 8 12 361.11 19.48
 2 8 -11 139.17 8.85
 2 8 -11 105.19 11.76
 -2 8 11 148.63 11.41
 2 8 -11 142.59 15.82
 -2 8 11 115.27 7.81
 2 8 -11 153.29 14.12
 -2 8 11 130.53 8.89
 -2 8 11 127.18 10.23
 -2 8 10 70.31 7.59
 -2 8 10 79.52 8.03
 2 8 -10 77.32 6.39
 2 8 -10 85.15 9.62
 -2 8 10 81.08 8.9
 2 8 -10 54.87 12.16
 2 8 -10 75.62 12.42
 2 8 -10 74.9 13.46
 -2 8 9 114.5 8.9
 -2 8 9 137.56 8.85
 2 8 -9 123.68 7.6
 2 8 -9 118.59 9.85
 -2 8 9 108.17 9.35
 -2 8 9 113.51 13.52
 2 8 -9 94.37 13.29
 2 8 -9 144.47 13.92
 2 8 -9 136.06 13.6
 -2 8 8 17.49 5.42
 -2 8 8 14.85 5.07
 2 8 -8 15.28 3.7
 2 8 -8 13.11 3.78
 -2 8 8 9.86 5.82
 2 8 -8 9.55 6.17
 -2 8 8 11.1 10.15
 2 8 -8 17.45 9.72
 2 8 -8 11.19 3.71
 2 8 -8 28.36 10.63
 -2 8 7 20.34 4.8
 -2 8 7 14.58 4.74
 2 8 -7 17.93 3.83
 2 8 -7 22.43 5.53
 -2 8 7 44.88 9.58
 2 8 -7 14.05 8.98
 2 8 -7 22.67 4.2
 2 8 -7 17.53 6.48
 2 8 -7 17.23 10.48
 -2 8 6 921.86 42.05
 2 8 -6 854.72 42.11
 2 8 -6 849.04 41.97
 -2 8 6 851.6 42.22
 -2 8 6 964.8 42.39
 -2 8 6 814.66 44.1
 2 8 -6 871.24 43.6
 2 8 -6 893.49 42.58
 2 8 -6 838.48 44.6
 2 8 -5 510.74 24.75
 -2 8 5 494.33 25.51
 2 8 -5 519.46 25.52
 2 8 -5 534.21 26.91
 -2 8 5 539.64 27.78
 2 8 -5 521.32 25.22
 -2 8 5 530.77 25.28
 2 8 -5 585.82 26.03
 -2 8 4 644.32 30.21
 -2 8 4 615.98 30.65
 2 8 -4 624.69 29.77
 -2 8 4 697.28 31.7
 -2 8 4 612.61 32.25
 2 8 -4 620.14 31.42
 -2 8 4 640.76 30.1
 2 8 -4 629.07 30.92
 -2 8 3 1493.83 71.36
 -2 8 3 1483.3 72.22
 2 8 -3 1547.56 71.41
 -2 8 3 1584.97 71.6
 -2 8 3 1571.81 73.14
 2 8 -3 1584.73 73.88
 2 8 -3 1526.48 72.44
 2 8 -3 1599.39 72.67
 -2 8 3 1492.74 73.38
 2 8 -2 235.22 13.81
 -2 8 2 201.59 13.27
 2 8 -2 223.53 12.19
 2 8 -2 240.06 14.37
 2 8 -2 221.8 12.48
 -2 8 2 192.72 12.87
 -2 8 2 241.1 13.27
 -2 8 1 178.89 11.34
 2 8 -1 180.7 12.23
 2 8 -1 190.28 9.93
 2 8 -1 183.68 10.84
 2 8 -1 173.63 12.1
 -2 8 1 172.58 11.53
 -2 8 1 164.69 12.03
 2 8 0 175.57 9.24
 2 8 0 169.55 12.04
 -2 8 0 169.21 11.08
 -2 8 0 158.57 11.8
 -2 8 0 179.09 11.78
 -2 8 0 178.69 9.14
 2 8 0 171.7 10.92
 2 8 0 200.72 11.83
 2 8 1 382.07 17.01
 2 8 1 314.9 16.58
 -2 8 -1 366.26 18.16
 2 8 1 367.07 16.73
 -2 8 -1 357.73 18.44
 2 8 1 388.81 19.69
 -2 8 -1 392.41 19.56
 -2 8 -1 358.67 19.39
 2 8 1 355.55 18.74
 2 8 1 377.22 19.07
 2 8 2 693.95 32.07
 -2 8 -2 662.04 31.72
 -2 8 -2 647.07 33.1
 2 8 2 686.17 31.99
 -2 8 -2 638.49 33.23
 -2 8 -2 688.98 34.27
 2 8 2 695.64 32
 -2 8 -2 655.63 34.36
 2 8 2 647.01 33.64
 2 8 2 720.01 33.57
 2 8 3 615.61 29.17
 -2 8 -3 608.36 28.92
 -2 8 -3 629.64 30.77
 2 8 3 649.94 29.35
 2 8 3 611.21 29.35
 -2 8 -3 606.78 31.46
 -2 8 -3 560.33 31.48
 2 8 3 605.91 29.38
 2 8 3 622.74 31.26
 2 8 3 582.77 30.37
 2 8 4 386.15 18.57
 -2 8 -4 387.53 20.77
 2 8 4 405.66 18.98
 2 8 4 368.36 19
 -2 8 -4 371.17 21.65
 2 8 4 368.85 19.76
 2 8 5 352.4 17.98
 -2 8 -5 350.77 19.6
 2 8 5 329.36 20.82
 2 8 6 337.32 16.63
 -2 8 -6 333.18 20.88
 2 8 6 336.91 17.22
 -2 8 -6 338.03 19.81
 2 8 6 332.49 20.6
 2 8 7 296.02 20.55
 -2 8 -7 332.74 19.51
 2 8 7 318.25 16.1
 -2 8 -7 343.14 20.47
 -2 8 -8 160.92 14.67
 2 8 8 160.05 14.38
 2 8 8 162.91 9.43
 -2 8 -8 170.49 14.44
 -2 8 -9 354.8 22.15
 2 8 9 320.03 21.82
 2 8 9 343.07 17.62
 -2 8 -9 346.39 21.53
 -2 8 -10 139.04 16.13
 2 8 10 147.85 15.59
 2 8 10 123.68 8.69
 -2 8 -10 115.3 14.38
 -2 8 -11 555.2 33.13
 2 8 11 542.49 33.29
 2 8 11 584.09 29.14
 -2 8 -11 654.75 33.19
 -2 8 -12 11.58 16.1
 2 8 12 4.91 14.96
 2 8 12 1.61 6.47
 -2 8 -12 17.2 12.97
 -2 8 -13 126.04 18.29
 2 8 13 109.65 17.94
 2 8 13 108.11 9.74
 -2 8 -14 191.19 21.14
 2 8 14 155.19 20.37
 2 8 14 178.49 12.73
 2 8 15 37.04 16.91
 2 8 15 15.3 8.59
 2 8 17 19.4 19.23
 2 8 17 27.74 10
 2 8 18 61.65 20.21
 2 8 18 40.29 10.66
 -2 9 19 24.24 13.62
 2 9 -19 18.15 8.43
 -2 9 19 23.13 10.63
 -2 9 18 57.63 21.78
 2 9 -18 53.78 23.1
 -2 9 18 75.44 14.11
 2 9 -18 50.26 8.74
 -2 9 18 60.82 10.89
 2 9 -17 109.28 22.52
 -2 9 17 115.68 21.93
 -2 9 17 113.29 15.26
 2 9 -17 114.03 10.08
 -2 9 17 120.24 11.82
 2 9 -16 107.74 9.89
 -2 9 16 95.68 13.44
 -2 9 16 122.89 22.07
 2 9 -16 121.72 22.62
 2 9 -16 158.82 14.4
 -2 9 16 111.58 10.92
 2 9 -15 11.48 7.08
 -2 9 15 6.58 11.19
 2 9 -15 8.35 18.99
 2 9 -15 20.13 12.41
 -2 9 15 18.55 7.86
 2 9 -14 32.39 6.94
 -2 9 14 31.11 10.82
 2 9 -14 22.28 17.13
 2 9 -14 45.87 13.14
 -2 9 14 52.47 7.83
 2 9 -13 144.19 9.73
 -2 9 13 149.63 12.73
 2 9 -13 130.63 18.36
 2 9 -13 149.49 16.04
 -2 9 13 134.09 10.19
 2 9 -12 493.54 25.75
 -2 9 12 506.72 27.37
 2 9 -12 479.91 31.64
 -2 9 12 544.33 26.23
 2 9 -11 117.65 7.68
 -2 9 11 108.16 10.13
 2 9 -11 115.72 15.17
 -2 9 11 104.73 15.94
 2 9 -11 120.31 14.75
 -2 9 11 101.03 7.77
 -2 9 11 107.22 7.95
 2 9 -10 177.1 10.77
 -2 9 10 203.3 12.47
 2 9 -10 209.44 16.65
 -2 9 10 187.16 17.7
 -2 9 10 198.9 11.41
 2 9 -10 229.57 17.76
 -2 9 10 197.27 10.99
 -2 9 10 217.13 12.53
 -2 9 10 187.65 12.18
 -2 9 9 1170.21 56.26
 -2 9 9 1207.45 57.06
 -2 9 9 1157.06 56.95
 2 9 -9 1217.93 56.14
 -2 9 9 1136.87 59.71
 2 9 -9 1115.36 59.01
 2 9 -9 1146.3 59.87
 2 9 -9 1275.91 59.49
 -2 9 9 1176.34 56.98
 -2 9 8 142.81 9.78
 -2 9 8 154.89 8.63
 -2 9 8 166.94 10.02
 2 9 -8 155.04 15.55
 -2 9 8 159.28 14.5
 2 9 -8 181.49 13.86
 -2 9 7 70.64 6.62
 -2 9 7 74.71 4.89
 -2 9 7 80.31 6.66
 2 9 -7 70.28 12.62
 2 9 -7 80.02 7.79
 2 9 -7 81.46 10.64
 -2 9 7 70.39 11.88
 2 9 -6 168.18 12.81
 -2 9 6 179.75 14.14
 2 9 -6 197.82 11.2
 -2 9 6 176.45 10.24
 -2 9 6 178.49 8.95
 -2 9 6 161.19 10.23
 -2 9 5 158.97 8.93
 -2 9 5 168.27 7.91
 -2 9 5 176.77 9.41
 -2 9 5 152.6 9.38
 2 9 -5 149.95 7.87
 -2 9 5 171.09 10.98
 2 9 -5 145.91 11.41
 -2 9 5 159.43 13.39
 2 9 -5 161.06 10.28
 -2 9 5 167.52 8.57
 -2 9 4 415.57 18.48
 2 9 -4 376.05 18.22
 -2 9 4 369.47 19.48
 -2 9 4 438.02 20.84
 2 9 -4 418.18 19.98
 2 9 -4 417.86 22.49
 -2 9 4 414.95 21.97
 2 9 -4 374.18 20.54
 -2 9 3 645.06 31.85
 -2 9 3 687.12 33.11
 -2 9 3 634.28 33.02
 2 9 -3 655.42 32.2
 2 9 -3 719.68 34.15
 2 9 -3 628.69 32.32
 -2 9 3 670.32 33.57
 -2 9 2 33.42 7.59
 -2 9 2 23.16 6.82
 2 9 -2 25.15 5.96
 2 9 -2 12.76 8.61
 -2 9 2 28.82 7.8
 2 9 -2 18.09 5.15
 2 9 -2 28.21 8.27
 -2 9 1 242.66 14.65
 -2 9 1 252.28 14.7
 2 9 -1 282.45 15.66
 -2 9 1 221.77 12.76
 2 9 -1 278.91 14.09
 2 9 -1 242.48 15.37
 2 9 -1 230.86 12.74
 -2 9 1 246.55 14.57
 -2 9 0 1716.21 84.91
 -2 9 0 1815.32 85
 -2 9 0 1796.52 83.18
 2 9 0 1776.63 84.26
 2 9 0 1869.54 84.98
 2 9 0 1726.96 85.03
 2 9 0 1735.53 83.17
 -2 9 0 1749.36 84.5
 2 9 1 20.19 3.08
 -2 9 -1 17.97 7.38
 -2 9 -1 24.86 9.2
 2 9 1 13.76 6.85
 2 9 1 21.47 7.25
 -2 9 -1 20.26 6.6
 2 9 1 21.24 8.13
 2 9 2 63.53 4.34
 -2 9 -2 59.88 7.32
 -2 9 -2 57.11 7.22
 2 9 2 61.89 9.89
 -2 9 -2 55.25 8.46
 -2 9 -2 73.91 10.21
 2 9 2 55.12 7.91
 2 9 2 59.07 8.55
 2 9 3 155.85 8.09
 -2 9 -3 150.31 7.47
 2 9 3 156.93 8.12
 -2 9 -3 165.04 10.82
 -2 9 -3 150.54 12.05
 2 9 3 156.06 8.09
 -2 9 -3 142.99 13
 2 9 3 144.94 10.56
 2 9 3 158.26 11.85
 2 9 4 495.03 22.62
 -2 9 -4 450.92 22.06
 -2 9 -4 471.92 24.7
 2 9 4 470.84 22.4
 2 9 4 469.36 22.68
 2 9 4 487.98 25.43
 2 9 4 440.87 23.73
 -2 9 -5 574.8 29.35
 2 9 5 550.16 27.89
 -2 9 -6 155.14 13.8
 -2 9 -6 141.23 12.4
 -2 9 -7 51.35 12.62
 -2 9 -7 68.23 11.27
 2 9 7 47.84 12.43
 -2 9 -8 540.36 30.63
 2 9 8 552.28 26.68
 -2 9 -8 561.21 30.45
 2 9 8 512.58 31.05
 -2 9 -9 35.33 12.14
 2 9 9 48.97 5.44
 2 9 9 21.56 13.46
 -2 9 -9 63.46 13.58
 -2 9 -10 13.75 11.86
 2 9 10 32.63 5.46
 -2 9 -10 17.89 13.73
 2 9 10 49.48 14.45
 -2 9 -11 22.12 13.04
 2 9 11 20.29 5.8
 2 9 11 14.92 14.38
 -2 9 -11 27.25 14.77
 -2 9 -12 30.46 13.38
 -2 9 -12 17.65 15.84
 2 9 12 28.79 16.78
 2 9 12 32.34 6.79
 -2 9 -13 0.91 16.94
 2 9 13 0.33 7.06
 2 9 14 156.95 21.05
 -2 9 -14 176.32 21.89
 2 9 14 176.07 12.26
 -2 9 -15 57.51 20.37
 2 9 15 38.82 18.71
 2 9 15 33.02 8.66
 -2 9 -16 24.91 21.75
 2 9 16 15.11 8.66
 2 9 17 123.68 20.41
 2 9 17 137.94 15.45
 2 9 17 126.68 12.07
 2 9 18 42.94 10.4
 2 10 -17 22.35 21.27
 -2 10 17 34.56 21.83
 2 10 -16 150.05 11.02
 -2 10 16 188.23 12.2
 2 10 -16 147.96 23.72
 -2 10 16 116.99 22.15
 2 10 -16 180.01 16.36
 -2 10 16 150.37 14.48
 2 10 -15 78.84 7.94
 -2 10 15 84.8 9
 2 10 -15 81.42 20.21
 2 10 -15 100.87 14.87
 -2 10 15 73.48 11.62
 2 10 -14 87.32 7.58
 -2 10 14 92.22 8.72
 2 10 -14 73.02 18.7
 2 10 -14 106.98 15.26
 -2 10 14 82.95 11.41
 2 10 -13 33.6 5.8
 -2 10 13 26.11 6.55
 2 10 -13 27.86 17.01
 2 10 -13 32.74 13.67
 -2 10 13 29.32 9.24
 2 10 -12 75.87 6.77
 -2 10 12 87.87 7.39
 2 10 -12 89.33 16.86
 2 10 -12 92.88 15.1
 -2 10 12 111.23 10.19
 2 10 -11 234.4 13.01
 -2 10 11 252.13 21.72
 2 10 -11 277.7 20.36
 -2 10 11 272.97 15.09
 2 10 -11 248.42 20.21
 -2 10 11 242.28 13.37
 -2 10 10 659.1 34.42
 2 10 -10 763.17 38.58
 -2 10 10 708.13 33.84
 -2 10 10 711.59 34.92
 2 10 -10 710.98 38.15
 -2 10 10 707.94 38.9
 -2 10 9 122.24 9.31
 2 10 -9 131.94 15.61
 -2 10 9 115.36 7.18
 -2 10 9 127.9 9.03
 -2 10 9 111.98 9.08
 2 10 -9 124.67 14.32
 -2 10 9 108.66 15.65
 -2 10 8 13.77 5.76
 -2 10 8 10.22 5.51
 -2 10 8 15.89 3.19
 2 10 -8 12.84 10.17
 -2 10 8 15.32 13.07
 2 10 -8 21.85 12.58
 -2 10 8 14.56 6.61
 -2 10 8 14.85 6.74
 2 10 -8 7.2 13.47
 -2 10 7 224.86 14.27
 -2 10 7 239.16 11.77
 -2 10 7 267.01 13.27
 -2 10 7 212.87 13.26
 -2 10 7 252.77 14.49
 2 10 -7 232.04 16.43
 -2 10 7 228.64 18.1
 2 10 -7 239.23 19.02
 2 10 -7 240.91 13.78
 -2 10 7 235.42 13.24
 -2 10 6 952.28 47
 -2 10 6 979.45 50.39
 2 10 -6 941.21 48.99
 -2 10 6 1002.06 46.55
 -2 10 6 1067.7 47.58
 -2 10 6 943.15 47.69
 2 10 -6 1049.24 47.89
 -2 10 6 1035.4 48.56
 -2 10 6 907.07 48.31
 -2 10 5 30.88 4.62
 -2 10 5 27.09 5.14
 -2 10 5 38.23 7.48
 -2 10 5 37.9 8.04
 2 10 -5 36.17 6.63
 2 10 -5 21.73 8.01
 -2 10 5 29.74 10.4
 -2 10 4 32.18 5.3
 -2 10 4 37.23 7.51
 -2 10 4 28.45 7.49
 2 10 -4 46.1 11.03
 2 10 -4 38.29 6.58
 2 10 -4 33.52 7.19
 -2 10 4 21.65 10.25
 -2 10 3 889.53 44.7
 -2 10 3 918.11 46.51
 2 10 -3 933.95 45.02
 -2 10 3 920.16 45.89
 -2 10 3 964.07 45.97
 2 10 -3 936.1 44.96
 2 10 -3 1001.01 47.23
 -2 10 2 681.68 34.83
 2 10 -2 663.86 33.06
 2 10 -2 639.88 34.75
 -2 10 2 700.81 34.43
 -2 10 2 640.22 34.39
 2 10 -2 721.25 35.43
 2 10 -2 697.13 33.49
 -2 10 2 688.94 33.19
 2 10 -1 367.03 19.04
 -2 10 1 385.14 21.38
 2 10 -1 397.49 22
 -2 10 1 405.48 21.3
 -2 10 1 360.02 21.11
 2 10 -1 394.8 20.28
 -2 10 1 371.29 19.21
 2 10 -1 444.09 22.17
 -2 10 0 20.59 7.83
 -2 10 0 4.37 9.23
 2 10 0 4.61 8.56
 2 10 0 20.98 7.17
 -2 10 0 16.71 3.71
 2 10 0 15.52 8.87
 2 10 0 13.74 3.15
 -2 10 0 13.67 7.66
 2 10 1 205.57 10.33
 2 10 1 179.22 14.86
 -2 10 -1 192.12 12.84
 -2 10 -1 181.4 13.82
 -2 10 -1 195.68 14.37
 2 10 1 188.14 13.07
 2 10 1 204.52 13.5
 2 10 2 565.14 26.58
 -2 10 -2 572.9 27.86
 2 10 2 509.69 29.73
 -2 10 -2 540.71 28.32
 -2 10 -2 557.03 29.35
 -2 10 -2 523.41 29.2
 2 10 2 547.05 28.6
 2 10 2 547.81 28.71
 2 10 3 486.74 22.93
 -2 10 -3 462.87 24.7
 2 10 3 480.02 26.68
 -2 10 -3 458.09 25.94
 2 10 3 473.95 25.52
 2 10 3 450.45 24.7
 2 10 4 20.07 3.38
 -2 10 -4 21.83 2.37
 -2 10 -4 16.63 1.85
 -2 10 -4 16.53 8.29
 2 10 4 5.56 10.51
 2 10 4 16.31 7.13
 2 10 4 18.72 9.49
 -2 10 -4 33.49 9.53
 2 10 4 23.27 3.39
 2 10 4 21.26 3.41
 2 10 5 118.42 7.56
 -2 10 -5 121.33 11.59
 2 10 5 119.19 12.37
 -2 10 -6 168.3 16.31
 -2 10 -6 158.56 13.49
 2 10 6 160.78 14.92
 -2 10 -7 105.89 13.74
 -2 10 -7 146.03 13.33
 -2 10 -8 210.72 18.53
 -2 10 -8 203.28 16.55
 2 10 8 186.17 18.87
 -2 10 -9 209.83 18.77
 2 10 9 183.68 18.8
 -2 10 -9 174.05 16.82
 -2 10 -10 130.32 16.09
 2 10 10 107.67 17.84
 -2 10 -10 150.57 16.76
 2 10 10 121.57 8.29
 -2 10 -11 246.44 19.96
 -2 10 -11 242.94 20.49
 2 10 11 213.15 20.46
 2 10 11 222.61 12.85
 -2 10 -12 35.59 14.49
 -2 10 -12 51.79 16.79
 2 10 12 50.21 17.92
 2 10 12 42.39 6.72
 -2 10 -13 37.7 15.01
 2 10 13 9.69 18.43
 -2 10 -13 7.28 17.08
 2 10 13 21.56 6.83
 2 10 14 1.64 7.17
 -2 10 -15 98.17 20.66
 2 10 15 46.87 19.55
 -2 10 -16 22.53 21.23
 2 10 16 53.62 19.56
 2 11 -17 36.94 23.01
 2 11 -16 193.31 17.58
 2 11 -16 140.56 23.12
 2 11 -15 106.61 16.03
 2 11 -15 55.93 19.63
 2 11 -14 19.88 14.83
 2 11 -14 7.74 18.55
 2 11 -13 290.35 21.33
 2 11 -13 253.47 23.94
 -2 11 13 224.86 24.87
 2 11 -12 8.89 15.27
 2 11 -12 7.46 16.51
 -2 11 12 16.91 17.57
 2 11 -11 47.73 16.14
 2 11 -11 51.75 15.65
 -2 11 11 24.48 17.31
 2 11 -10 64.86 14.81
 -2 11 10 45.26 7.59
 2 11 -10 71.42 13.87
 -2 11 10 44.44 16.45
 -2 11 10 60.59 8
 -2 11 9 121.78 9.76
 -2 11 9 122.96 10
 -2 11 9 115.46 16.82
 2 11 -9 95.94 14.97
 -2 11 9 119.08 9.45
 -2 11 8 150.62 11.53
 -2 11 8 148.46 10.99
 2 11 -8 159.91 16.14
 2 11 -8 127.25 14
 -2 11 8 136.44 16.24
 -2 11 8 170.75 10.09
 -2 11 8 160.55 10.36
 -2 11 7 190.69 13.62
 -2 11 7 194.18 13.11
 2 11 -7 207.02 15.55
 -2 11 7 233.62 18.07
 -2 11 7 207.43 12.31
 -2 11 7 222.66 11.83
 2 11 -6 40.6 9.52
 -2 11 6 22.61 12.05
 -2 11 6 22.68 4.73
 -2 11 6 19.59 5.79
 2 11 -6 30.11 6.7
 -2 11 6 12.48 7.35
 -2 11 6 2 8.17
 -2 11 5 510.49 27.64
 -2 11 5 503.64 27.91
 2 11 -5 537.66 27.81
 -2 11 5 482.36 29.9
 -2 11 5 586.53 26.11
 -2 11 5 499.36 26.54
 2 11 -5 529.66 26.81
 2 11 -5 556.83 30.55
 -2 11 4 485.95 21.65
 -2 11 4 406.94 22.14
 -2 11 4 430.33 23.92
 -2 11 4 420.33 23.33
 2 11 -4 457.46 25.95
 2 11 -4 453.54 22.62
 -2 11 4 384.2 25.46
 2 11 -4 408.3 23.05
 -2 11 3 147.94 9.87
 -2 11 3 190.19 9.03
 -2 11 3 153.32 12.21
 -2 11 3 167.58 13.17
 2 11 -3 135.29 10.6
 2 11 -3 158.24 14.65
 -2 11 3 151.84 11.03
 2 11 -3 151.96 10.5
 -2 11 3 144.46 13.77
 -2 11 2 79.2 6.68
 2 11 -2 65.59 6.66
 2 11 -2 75.8 11.57
 -2 11 2 71.26 10.84
 2 11 -2 70.61 8.01
 -2 11 2 76.04 7.23
 2 11 -2 66.76 11.52
 -2 11 2 74.57 9.16
 -2 11 2 63.69 10.1
 -2 11 1 45.51 9.29
 2 11 -1 64.6 10.9
 2 11 -1 31.26 4.72
 2 11 -1 35.37 10.23
 2 11 -1 42.85 7.98
 -2 11 1 39.63 5.46
 -2 11 1 28.68 9.83
 -2 11 1 58.51 8.81
 -2 11 0 126.4 11.37
 2 11 0 108.55 12.77
 -2 11 0 112.56 11
 -2 11 0 111.49 12.62
 2 11 0 113.63 12.31
 2 11 0 114.22 10.23
 -2 11 0 125.07 7.07
 -2 11 -1 558.94 29.03
 2 11 1 564.21 26.83
 -2 11 -1 529.88 29.42
 -2 11 -1 511.43 29.83
 2 11 1 549.82 29.29
 2 11 1 571.97 28.73
 2 11 1 546.52 30.29
 2 11 2 12.31 3.76
 -2 11 -2 10.18 10.04
 2 11 2 23.06 9.11
 2 11 2 24.12 8.52
 2 11 2 26.24 11.87
 2 11 3 428.95 20.75
 -2 11 -3 401.48 25.5
 2 11 3 424.58 23.74
 -2 11 -3 419.66 22.74
 2 11 3 438.41 25.74
 2 11 4 915.87 42.03
 -2 11 -4 802.37 45.67
 2 11 4 880.27 44.71
 -2 11 -4 828.45 43.86
 2 11 4 874.75 45.78
 2 11 5 145.16 14.32
 -2 11 -5 149.97 12.74
 2 11 5 155.57 16.22
 2 11 6 24.58 11.94
 -2 11 -6 18.68 10.47
 -2 11 -7 105.52 14.88
 2 11 7 111.74 14.67
 -2 11 -7 108.03 13.12
 -2 11 -8 147.08 17.59
 2 11 8 117.67 15.42
 -2 11 -8 118.13 14.02
 -2 11 -9 125.91 15.85
 -2 11 -9 84.06 15.03
 2 11 9 90.3 18.08
 -2 11 -10 203.09 20.46
 -2 11 -10 211.28 18.73
 2 11 10 185 20.73
 -2 11 -11 4.31 16.98
 -2 11 -11 0.79 14.95
 -2 11 -12 172.71 20.02
 2 11 12 129.22 20.76
 -2 11 -12 159.73 20.23
 -2 11 -13 33.06 17.39
 2 11 13 29.65 19.08
 -2 11 -13 48.05 17.61
 2 11 14 2.11 19.96
 -2 11 -15 32.24 20.08
 2 11 15 24.92 20.63
 2 12 -16 121.36 16.76
 2 12 -16 52.41 21.08
 2 12 -15 13.24 15.67
 2 12 -15 44.61 19.73
 -2 12 15 9.38 20.49
 -2 12 14 41.89 20.92
 2 12 -14 5.72 18.87
 2 12 -13 0.85 16.24
 2 12 -13 24 17.67
 2 12 -12 41.88 17.65
 2 12 -12 8.24 14.98
 -2 12 12 31.2 18.71
 2 12 -11 40.95 16.61
 -2 12 11 30.68 18.5
 2 12 -11 74.22 15.49
 2 12 -10 537.01 31.55
 -2 12 10 499.62 25.89
 2 12 -10 490.67 29.54
 -2 12 10 467.75 32.13
 -2 12 9 32.7 8.39
 2 12 -9 27.89 16.21
 -2 12 9 42.4 7.38
 2 12 -9 21.3 12.72
 -2 12 9 32.02 16.64
 2 12 -8 5.1 15.88
 -2 12 8 1.96 8.49
 -2 12 8 3.06 6.45
 2 12 -7 162.71 17.36
 -2 12 7 190.97 12.71
 -2 12 7 188.02 13.6
 -2 12 7 217.36 11.15
 -2 12 7 172.09 11.81
 2 12 -7 193.58 15.04
 -2 12 7 190.39 18.19
 -2 12 6 45.03 8.08
 -2 12 6 30.58 9.17
 -2 12 6 29.96 4.86
 -2 12 6 33.03 6.57
 -2 12 6 48.28 13.83
 2 12 -6 29.91 9.62
 -2 12 5 72.76 10.37
 -2 12 5 85.43 9.23
 -2 12 5 65.29 7.3
 -2 12 5 76.42 5.71
 2 12 -5 66.46 9.62
 -2 12 5 58.56 13.78
 -2 12 4 11.39 5.72
 -2 12 4 21.28 3.86
 -2 12 4 13.43 8.31
 -2 12 4 18.63 10.16
 2 12 -4 22.07 7.08
 -2 12 4 26.14 8.39
 -2 12 4 35.7 12.47
 2 12 -4 22.06 7.41
 -2 12 3 92.44 5.56
 -2 12 3 64.76 7.32
 -2 12 3 84.35 9.98
 -2 12 3 82.33 10.87
 2 12 -3 89.36 8.63
 -2 12 3 64.87 8.57
 2 12 -3 82.2 7.82
 -2 12 3 76.66 12.17
 -2 12 2 792.44 40.35
 -2 12 2 931.63 39.4
 -2 12 2 745.68 41.96
 -2 12 2 791.3 41.71
 -2 12 2 815.84 40.2
 2 12 -2 795.94 40.68
 2 12 -2 766.43 39.82
 -2 12 2 802.83 42.51
 -2 12 1 90.15 11.39
 -2 12 1 79.07 10.26
 2 12 -1 89.04 9.32
 -2 12 1 74.89 11.88
 2 12 -1 59.42 12.45
 2 12 0 30.31 4.81
 -2 12 0 33.88 10.18
 2 12 0 36.73 12.29
 -2 12 0 40.34 10.18
 -2 12 0 23.08 9.68
 2 12 0 40.38 8.75
 -2 12 -1 483.75 26.45
 2 12 1 482.26 23.6
 -2 12 -1 456.29 27.67
 2 12 1 507.4 25.71
 2 12 1 459.44 27.89
 2 12 2 55.8 5.05
 -2 12 -2 61.42 11.43
 2 12 2 57.8 10.04
 2 12 2 43.02 12.49
 -2 12 -3 20.65 13.13
 2 12 3 3.84 10.32
 2 12 3 2.14 13.15
 -2 12 -4 284.17 20.08
 2 12 4 237.7 17.68
 -2 12 -4 243.96 16.11
 2 12 4 262.78 19.88
 2 12 5 58.56 12.35
 2 12 5 44.5 14.92
 -2 12 -5 56.75 10.21
 2 12 6 50.43 13.18
 -2 12 -6 55.54 11.44
 2 12 6 44.68 15.1
 -2 12 -7 385.11 26.59
 2 12 7 386.12 24.42
 -2 12 -7 375.22 23.26
 -2 12 -8 79.4 15.9
 2 12 8 63.58 15.69
 -2 12 -8 56.1 13.13
 -2 12 -9 96.23 17.95
 2 12 9 124.66 17.16
 -2 12 -9 134.5 16.26
 -2 12 -10 206.73 21.56
 2 12 10 231.28 20.97
 -2 12 -10 198.32 18.61
 2 12 10 208.18 22.14
 -2 12 -11 9.12 17.96
 2 12 11 32.42 18.19
 2 12 11 20.02 17.61
 -2 12 -12 81.26 17.77
 2 12 12 85.09 19.88
 -2 12 -12 56.35 16.91
 2 12 12 102.45 20.94
 -2 12 -13 3.49 16.36
 2 12 13 40.77 18.38
 -2 12 -13 53.53 18.53
 2 12 13 27.73 20.93
 2 13 -15 31.12 16.33
 2 13 -15 9.76 18.68
 2 13 -14 4.29 17.05
 2 13 -14 16.58 17.46
 2 13 -13 130.51 20.05
 -2 13 13 137.96 22.32
 2 13 -13 124.37 19.28
 2 13 -12 45.58 18.21
 2 13 -12 7.25 16.53
 2 13 -11 33.13 18.61
 -2 13 11 18.68 18.78
 2 13 -11 8.92 14.45
 2 13 -10 132.4 20.55
 -2 13 10 117.85 20.51
 2 13 -10 114.08 15.64
 -2 13 9 6.01 8.54
 -2 13 9 13.41 7.26
 -2 13 9 7.55 16.97
 2 13 -9 0.62 12.55
 -2 13 8 51.83 9.89
 2 13 -8 77.63 17.14
 -2 13 8 49.26 7.76
 2 13 -8 81.73 12.42
 -2 13 8 51.93 16.26
 -2 13 7 42.89 10.1
 2 13 -7 36.93 15.21
 -2 13 7 29.88 7.1
 2 13 -7 40.69 10.97
 -2 13 7 46.52 14.73
 -2 13 6 8.51 6.52
 -2 13 6 14.95 9.79
 -2 13 6 3.86 10.52
 -2 13 6 25.43 13.76
 2 13 -6 7.68 9.39
 -2 13 5 302.08 16.82
 -2 13 5 294.86 17.92
 -2 13 5 308.93 19.2
 -2 13 5 317.98 18.68
 2 13 -5 311.57 18.01
 -2 13 5 313.49 22.4
 -2 13 4 224.9 13.46
 -2 13 4 251.08 15.32
 -2 13 4 217.38 16.82
 -2 13 4 239.97 15
 -2 13 4 215.26 19.04
 -2 13 3 18.57 8.96
 -2 13 3 21.75 10.09
 -2 13 3 21.26 6.28
 -2 13 3 18.57 12.36
 -2 13 2 12.97 6.44
 -2 13 2 25.76 12.12
 2 13 -2 20.63 8.05
 -2 13 2 21.78 12.22
 -2 13 1 10.41 6.25
 -2 13 1 35.63 12.35
 2 13 -1 25.29 8.48
 -2 13 1 27.51 11.34
 2 13 -1 22.71 13.14
 2 13 0 50.91 5.57
 -2 13 0 48.28 11.55
 2 13 0 35.85 13.6
 -2 13 0 21.83 13.09
 2 13 0 68.19 9.76
 2 13 1 210.31 19.15
 2 13 1 252.26 15.79
 -2 13 -1 233.71 18.29
 -2 13 -1 235.75 16.91
 -2 13 -2 36.1 12.3
 2 13 2 33.43 10.25
 2 13 2 25.93 13.81
 -2 13 -3 61.67 14.86
 2 13 3 96.17 12.28
 2 13 3 82.44 14.87
 -2 13 -4 553.51 31.08
 2 13 4 510.96 29.04
 2 13 4 491.89 31.28
 2 13 5 25.9 12.61
 2 13 5 5.03 15.91
 2 13 6 55.54 14.39
 -2 13 -6 76.95 11.96
 2 13 6 83.15 16.93
 -2 13 -7 116.49 17.14
 2 13 7 136.92 16.91
 2 13 7 147.57 18.95
 -2 13 -7 118.49 14.23
 -2 13 -8 23.64 13.05
 2 13 8 14.14 17.38
 -2 13 -9 32.73 18.29
 2 13 9 23.63 16.42
 -2 13 -9 68.05 15
 -2 13 -10 8.59 16.32
 2 13 10 8.36 17.44
 -2 13 -10 20.04 14.46
 -2 13 -11 52.51 19.03
 2 13 11 37.01 17.52
 -2 13 -11 16.91 15.79
 2 13 11 21.86 19.78
 -2 13 -12 74.53 19.21
 2 13 12 55.53 19.75
 -2 13 -12 52.44 16.88
 2 13 12 36.39 20.42
 -2 13 -13 33.61 17.64
 2 14 -12 20.4 19.48
 2 14 -12 15.31 16.35
 -2 14 12 15.61 21.01
 2 14 -11 15.77 18.51
 2 14 -11 26.9 14.81
 -2 14 11 38.76 20.19
 2 14 -10 112.72 18.59
 2 14 -10 103.02 15.33
 -2 14 10 81.63 20.45
 2 14 -9 33.09 19.36
 -2 14 9 7.27 14.24
 2 14 -9 9.38 12.68
 -2 14 9 6.91 18.55
 2 14 -8 20.95 16.03
 -2 14 8 27.1 10.29
 -2 14 8 43.77 13.47
 -2 14 8 26.26 17.21
 -2 14 7 180.54 19.4
 -2 14 7 183.91 12.06
 2 14 -7 206.2 20
 -2 14 7 182.25 14.62
 -2 14 6 145.64 18.14
 -2 14 6 126.9 9.73
 -2 14 6 116.3 13.23
 -2 14 5 32.11 15.57
 -2 14 5 36.05 7.14
 -2 14 5 38.27 11.73
 -2 14 4 3.77 14.34
 -2 14 4 19.43 6.59
 -2 14 4 3.45 11.85
 -2 14 3 15.6 13.98
 -2 14 3 24.26 6.69
 -2 14 3 31.82 11.43
 -2 14 2 230.86 14.33
 -2 14 2 242.22 18.99
 -2 14 1 43.83 12.67
 -2 14 1 52 7.38
 -2 14 1 48.09 13.37
 -2 14 0 20.67 13.32
 2 14 0 12.65 14.22
 -2 14 0 28.84 12.46
 2 14 1 341 19.6
 2 14 1 309.29 23.26
 -2 14 -1 304.88 22.58
 2 14 2 0.89 10.69
 -2 14 -3 11.05 12.82
 2 14 3 5.44 11.26
 -2 14 -4 4.13 16.41
 2 14 4 29.97 16.68
 2 14 4 0.54 12.07
 -2 14 -5 57.75 16.77
 2 14 5 57.9 17.1
 2 14 5 42 13.41
 2 14 6 2.78 16.94
 2 14 6 44.28 14.07
 -2 14 -7 70.32 17.15
 2 14 7 69.16 18.61
 2 14 7 96.18 16.11
 -2 14 -8 45.44 16.89
 -2 14 -8 62.5 13.6
 2 14 8 57.09 15.96
 -2 14 -9 141.52 20.75
 -2 14 -9 141.25 16.2
 2 14 9 116.13 20.59
 2 14 9 134.05 19.17
 -2 14 -10 98.52 20.75
 -2 14 -10 70.01 16.12
 2 14 10 61.69 18.18
 -2 14 -11 57.28 15.77
 2 14 11 25.39 18.63
 2 15 -10 152.12 21.25
 -2 15 10 97.13 21.43
 2 15 -9 31.26 19.15
 -2 15 9 27.59 19.66
 2 15 -8 50.39 16.97
 -2 15 8 44.97 18.05
 -2 15 7 15 10.81
 2 15 -7 9.65 15.81
 -2 15 6 18.1 11.56
 -2 15 5 311.8 20.47
 -2 15 5 300.02 23.94
 -2 15 4 198.93 16.96
 2 15 -4 175.1 20.96
 -2 15 4 175.16 19.35
 -2 15 4 206.07 12.64
 -2 15 3 31.29 12.39
 -2 15 3 41.97 15.08
 -2 15 3 23.74 7.03
 -2 15 2 51.52 14.07
 -2 15 2 78.21 14.98
 -2 15 2 44.85 7.61
 -2 15 1 28.71 13.21
 -2 15 1 13.47 13.79
 -2 15 1 36.06 7.59
 -2 15 0 35.83 13.72
 2 15 0 40.95 15.45
 -2 15 0 41.71 7.73
 -2 15 -1 20.66 13.46
 2 15 1 21.19 15.41
 -2 15 -2 48.53 15.17
 2 15 2 31.27 16.2
 -2 15 -3 82.29 18.07
 2 15 3 105.84 18.47
 -2 15 -4 291.21 21.87
 2 15 4 241.15 23.42
 -2 15 -5 23.34 18
 2 15 5 28.98 18.08
 2 15 5 16.88 12.96
 2 15 6 15.76 13.84
 2 15 7 44.96 19.29
 2 15 7 38.06 15.39
 -2 15 -8 67.57 18.18
 2 15 8 78.3 19.97
 2 15 8 34.91 15.84
 2 15 10 13.84 17.42
 -2 16 8 1 18.6
 2 16 -7 75.22 18.39
 -2 16 7 80.41 18.85
 -2 16 6 96.05 13.33
 -2 16 6 29.17 17.72
 -2 16 5 3.63 12.17
 2 16 -5 5.64 19.26
 -2 16 4 45.21 12.83
 2 16 -4 37.66 15.95
 -2 16 4 36.11 15.81
 -2 16 3 102.96 14.8
 2 16 -3 50.76 18.46
 -2 16 3 74.92 16.11
 -2 16 2 186.3 18.56
 2 16 -2 195.87 20
 -2 16 2 209.76 19.17
 -2 16 1 11.72 7.39
 -2 16 1 2.2 14.44
 -2 16 0 4 7.52
 -2 16 0 12.2 14.06
 -2 16 -1 88.62 9.6
 -2 16 -1 101.82 15.55
 2 16 1 85.99 18.36
 -2 16 -2 63.85 15.68
 2 16 2 71.29 17.75
 -2 16 -3 20.72 16.56
 2 16 3 25.49 17.34
 -2 16 -4 79.45 18.87
 2 16 4 73.27 19.68
 -2 16 -5 76.72 16.62
 2 16 5 58.89 19.52
 -2 17 5 35.12 17.5
 -2 17 4 11.07 13.84
 -2 17 4 20.91 16.16
 -2 17 3 29.45 15.05
 -2 17 3 38.14 16.23
 3 -17 -4 135.65 20.93
 3 -17 -1 21.69 17.71
 3 -17 0 60.59 18.32
 3 -16 -7 38.32 20.16
 3 -16 -6 23.84 18.45
 3 -16 -6 16.83 18.83
 3 -16 -5 177.09 21.57
 3 -16 -5 120.33 21.13
 3 -16 -4 15.23 17.43
 3 -16 -3 26.96 16.99
 3 -16 -3 19.49 17.16
 3 -16 -2 73.09 17.03
 3 -16 -2 31.85 17.8
 3 -16 -1 7.08 16.74
 3 -16 0 101.15 17.41
 3 -16 1 110.41 17.26
 -3 -16 -2 54.74 17.67
 3 -16 2 67.52 16.38
 -3 -16 -2 67.87 16.16
 -3 -16 -3 43.28 18.01
 -3 -16 -3 41.78 16.71
 -3 -16 -4 26.72 19
 -3 -16 -4 29.74 17.93
 -3 -16 -5 38.33 18.33
 -3 -16 -6 19.15 16.04
 3 -15 -11 91.1 19.07
 3 -15 -10 29.05 17.66
 3 -15 -9 19.71 20.8
 3 -15 -9 50.03 19.29
 3 -15 -8 145.1 21.76
 3 -15 -8 134.7 20.76
 3 -15 -7 27.44 19.93
 3 -15 -7 55.33 19.38
 3 -15 -6 30.15 19.83
 3 -15 -6 36.24 19.31
 3 -15 -5 161.84 20.73
 3 -15 -5 118.3 20.14
 3 -15 -4 104.7 18.54
 3 -15 -4 118.56 19.33
 3 -15 -3 118.24 17.23
 3 -15 -3 96.57 18.43
 3 -15 -2 7.66 15.27
 3 -15 -1 104.92 16.33
 3 -15 -1 116.04 17.76
 -3 -15 0 62.35 15.85
 3 -15 0 84.91 16.67
 -3 -15 0 59.65 14.41
 -3 -15 -1 80.1 16.37
 3 -15 1 58.98 16.43
 -3 -15 -1 91.96 15.57
 -3 -15 -2 13.96 16.39
 3 -15 2 11.79 14.66
 -3 -15 -2 35.3 15.36
 -3 -15 -3 16.39 16.84
 -3 -15 -3 20.81 16.22
 -3 -15 -3 14.71 13.97
 -3 -15 -4 69.46 18.52
 -3 -15 -4 72.97 17.71
 3 -15 4 80.94 14.49
 -3 -15 -4 58.99 15.98
 -3 -15 -5 14.12 18.59
 -3 -15 -5 36.63 17.52
 -3 -15 -5 39.24 15.92
 -3 -15 -6 72.35 20.24
 -3 -15 -6 62.88 18.41
 -3 -15 -6 94.93 17.1
 -3 -15 -7 69.73 21.09
 -3 -15 -7 66.54 19.02
 -3 -15 -7 62.17 18.53
 -3 -15 -8 79.12 21.08
 -3 -15 -8 71.46 18.71
 3 -14 -13 51.14 19.25
 3 -14 -12 1.17 22.47
 3 -14 -11 208.27 25.66
 3 -14 -11 231.63 21.94
 3 -14 -10 6.63 20.61
 3 -14 -10 40.67 19.49
 3 -14 -10 13.36 16.67
 3 -14 -9 92.63 19.98
 3 -14 -9 71.47 19.65
 3 -14 -9 42.88 16.83
 3 -14 -8 28.69 18.93
 3 -14 -8 20.61 15.38
 3 -14 -7 35.26 18.32
 3 -14 -7 28.62 18.49
 3 -14 -7 12.87 14.48
 3 -14 -6 203.35 21.84
 3 -14 -6 259.52 22.3
 3 -14 -6 197.26 17.94
 3 -14 -5 159.48 19.35
 3 -14 -5 129.42 18.57
 3 -14 -4 39.29 17.04
 3 -14 -4 44.94 17.2
 3 -14 -3 94.29 16.24
 3 -14 -3 107.47 17.89
 3 -14 -2 165.11 17.63
 -3 -14 2 174.41 15.35
 3 -14 -2 162.07 18.3
 3 -14 -1 10.19 13.58
 -3 -14 1 30.93 13.54
 -3 -14 1 27.37 12.57
 3 -14 -1 1.42 14.94
 -3 -14 0 133.88 17.04
 3 -14 0 140.75 15.93
 -3 -14 0 160.25 16.31
 3 -14 0 168.95 17.83
 -3 -14 0 149.48 14.13
 3 -14 1 78.33 12.99
 -3 -14 -1 58.79 15.52
 -3 -14 -1 78.68 14.71
 3 -14 1 74.11 15.61
 -3 -14 -1 91.32 13.25
 -3 -14 -2 69.29 16.3
 -3 -14 -2 61.56 15.49
 3 -14 2 67.87 14.61
 -3 -14 -2 81.31 13.81
 -3 -14 -3 295.96 23.31
 -3 -14 -3 301.8 22
 -3 -14 -3 317.16 24.05
 3 -14 3 329.52 21.48
 -3 -14 -4 38.22 16.97
 -3 -14 -4 48.88 16.26
 3 -14 4 46.42 13.47
 -3 -14 -4 50.31 14.81
 -3 -14 -5 90.94 18.43
 -3 -14 -5 87.34 17.97
 3 -14 5 79.17 13.38
 -3 -14 -5 83.75 16.46
 -3 -14 -6 108.01 20.18
 -3 -14 -6 101.09 19.04
 -3 -14 -6 99.01 17.17
 -3 -14 -7 47.25 19.52
 -3 -14 -7 78.8 19.75
 -3 -14 -7 45.41 17.83
 -3 -14 -8 26.48 18.94
 -3 -14 -8 5.01 17.14
 -3 -14 -8 16.68 18.36
 -3 -14 -9 72.19 21.35
 -3 -14 -9 54.14 20.12
 -3 -14 -9 56.27 18.2
 -3 -14 -10 71 21.65
 -3 -14 -10 60.58 21.1
 3 -13 -14 53.99 19.84
 3 -13 -13 88.86 21.28
 3 -13 -12 50.06 20.58
 3 -13 -12 3.21 17.29
 3 -13 -11 173.96 23.15
 3 -13 -11 130.66 19.89
 3 -13 -10 20.93 15.64
 3 -13 -9 195.69 22.11
 3 -13 -9 228.1 22.05
 3 -13 -9 184.77 20.08
 3 -13 -8 444.75 29.73
 3 -13 -8 519.68 32.87
 3 -13 -8 520.95 32.27
 3 -13 -7 74.37 17.49
 3 -13 -7 79.79 18.35
 3 -13 -7 78.91 14.87
 3 -13 -6 9.72 16.67
 3 -13 -6 13.62 12.55
 3 -13 -5 163.83 18.81
 3 -13 -5 158.78 18.06
 3 -13 -5 117.32 14.31
 3 -13 -4 2.24 15.29
 -3 -13 4 14.72 9.49
 3 -13 -4 15.52 10.63
 -3 -13 3 327.08 20.37
 3 -13 -3 379.6 24.5
 3 -13 -3 325.89 23.38
 3 -13 -2 13.1 13.28
 -3 -13 2 36.28 12.35
 -3 -13 2 33.01 11.14
 3 -13 -2 25.47 13.66
 3 -13 -1 169.9 16.49
 -3 -13 1 184.92 16.3
 -3 -13 1 183.94 15.72
 3 -13 -1 155.05 17.6
 -3 -13 0 757.73 39.74
 -3 -13 0 711.73 38.71
 3 -13 0 787.97 39.62
 -3 -13 0 770.25 40.22
 3 -13 0 738.48 39.96
 3 -13 1 154.04 14.23
 -3 -13 -1 154.56 16.62
 -3 -13 -1 161.47 15.98
 3 -13 1 133.01 15.98
 -3 -13 -1 169.84 14.84
 3 -13 2 116.13 12.35
 -3 -13 -2 136.82 16.23
 3 -13 2 127.58 14.89
 -3 -13 -2 85.66 14.85
 -3 -13 -2 83.29 13.87
 -3 -13 -3 77.65 15.38
 3 -13 3 100.89 13.61
 -3 -13 -3 75.59 15.06
 -3 -13 -3 88.74 14.62
 -3 -13 -4 65.94 16.67
 3 -13 4 57.09 12.93
 -3 -13 -4 71.45 15.95
 -3 -13 -4 75.8 14.58
 -3 -13 -5 94.22 16.65
 3 -13 5 82.82 12.95
 -3 -13 -5 87.3 16.42
 -3 -13 -5 71.33 15.81
 -3 -13 -6 185.48 19.91
 -3 -13 -6 234.95 20.01
 -3 -13 -6 231.24 21.33
 3 -13 6 195.66 16.3
 -3 -13 -7 82.89 17.91
 -3 -13 -7 80.23 17.44
 -3 -13 -8 97.09 19.71
 -3 -13 -8 96.67 18.01
 -3 -13 -9 129.01 21.57
 -3 -13 -9 89.98 19.01
 -3 -13 -10 10.19 18.67
 -3 -13 -11 28.61 20.18
 3 -12 -16 75.7 22.52
 3 -12 -15 82.18 22.77
 3 -12 -15 47.7 21.02
 3 -12 -14 276.09 26.92
 3 -12 -14 196.96 24.72
 3 -12 -13 7.85 18.37
 3 -12 -12 23.34 19.02
 3 -12 -11 151.61 21.2
 3 -12 -11 162.88 19.2
 3 -12 -10 98.84 18.98
 3 -12 -10 74.83 16.17
 3 -12 -9 25.07 16.95
 3 -12 -9 13.92 14.35
 3 -12 -8 85.43 17.56
 3 -12 -8 67.42 17.49
 3 -12 -8 58.64 15.14
 3 -12 -7 159.29 19.4
 3 -12 -7 159.34 18.42
 3 -12 -7 140.13 15.89
 3 -12 -6 321.51 22.92
 3 -12 -6 406.07 24.99
 3 -12 -6 379.13 25.47
 3 -12 -5 490.94 29.14
 3 -12 -5 534.66 31.01
 3 -12 -5 556.06 31.33
 3 -12 -4 183.44 17.32
 3 -12 -4 167.22 17.96
 -3 -12 4 177.61 13.01
 3 -12 -4 155.87 14.08
 -3 -12 3 351.14 19.58
 3 -12 -3 297.46 19.25
 3 -12 -3 352.69 22.62
 3 -12 -3 327.13 22.92
 -3 -12 2 252.07 17.25
 3 -12 -2 268.95 15.92
 -3 -12 2 255.97 17.71
 3 -12 -2 266.81 18.9
 3 -12 -2 239.89 19.87
 -3 -12 1 274.2 17.88
 -3 -12 1 257.03 16.84
 -3 -12 1 263.68 18.7
 3 -12 -1 243.58 18.45
 3 -12 -1 279.24 19.39
 3 -12 0 52.3 11.39
 -3 -12 0 57.18 12.94
 -3 -12 0 32.77 11.54
 3 -12 0 49.1 12.93
 -3 -12 0 34.45 10.45
 3 -12 1 8.91 9.82
 -3 -12 -1 17.67 12.82
 3 -12 1 11.8 12.23
 -3 -12 -1 10.13 11.09
 3 -12 2 60.39 10.45
 -3 -12 -2 70.72 14.17
 -3 -12 -2 51.73 13.08
 3 -12 2 84.9 13.41
 -3 -12 -2 66.7 12.57
 -3 -12 -3 483.44 29.95
 -3 -12 -3 496.65 29.39
 3 -12 3 529.56 27.43
 -3 -12 -3 559.98 30.89
 3 -12 3 531.61 29
 -3 -12 -4 40.88 14.43
 3 -12 4 44.62 12.06
 -3 -12 -4 33.12 13.66
 -3 -12 -4 34.4 13.7
 -3 -12 -5 302.11 21.7
 3 -12 5 274.73 18.63
 -3 -12 -5 285.67 22.82
 -3 -12 -6 491.59 31.8
 -3 -12 -6 566.44 32.96
 3 -12 6 545.31 28.99
 -3 -12 -7 59.72 17.63
 3 -12 7 54.16 10.9
 -3 -12 -7 39.04 15.41
 -3 -12 -8 54.92 17.72
 -3 -12 -8 36.91 16.91
 -3 -12 -9 48.7 18.14
 -3 -12 -11 72.49 20.59
 -3 -12 -11 83.06 19.69
 -3 -12 -12 5.31 20.15
 -3 -12 -12 65.56 20.76
 -3 -12 -13 42.12 20.82
 -3 -12 -13 93.75 21.84
 3 -11 -17 59.72 24.17
 3 -11 -17 82.31 22.6
 3 -11 -16 29.47 23.3
 3 -11 -15 16.15 22.04
 3 -11 -15 55.83 20.22
 3 -11 -14 13.9 19.03
 3 -11 -13 112.5 21.73
 3 -11 -13 107.49 20.36
 3 -11 -12 111.31 19.94
 3 -11 -12 71.4 18.29
 3 -11 -11 193.15 21.88
 3 -11 -11 161.35 20.53
 3 -11 -11 138.63 18.76
 3 -11 -10 11.75 14.23
 3 -11 -10 30.35 16.47
 3 -11 -9 128.93 16.12
 3 -11 -9 117.89 17.16
 3 -11 -8 326.34 22.99
 3 -11 -8 364.91 25.12
 3 -11 -8 371.61 24.86
 3 -11 -7 346.64 23.43
 3 -11 -7 362.85 25.25
 3 -11 -7 407.21 24.91
 3 -11 -6 19.8 13.7
 3 -11 -6 14.03 14.1
 3 -11 -6 7.66 11.18
 3 -11 -5 10.02 12.93
 -3 -11 4 289.74 16.76
 3 -11 -4 270.68 17.87
 3 -11 -4 297.54 20.34
 3 -11 -4 283.7 20.49
 -3 -11 3 56.88 9.96
 3 -11 -3 44.54 12.61
 -3 -11 3 63.29 9.66
 3 -11 -3 55.26 13.13
 3 -11 -3 70.4 9.46
 -3 -11 2 60.74 10.57
 3 -11 -2 61.94 11.19
 3 -11 -2 50.09 12.45
 -3 -11 2 40.65 9.6
 3 -11 -2 51.97 8.36
 -3 -11 1 357.8 20.96
 3 -11 -1 336.95 18.82
 -3 -11 1 370.23 20.22
 -3 -11 1 349.33 21.45
 3 -11 -1 366.17 21.41
 3 -11 -1 345.87 22.11
 -3 -11 0 788.06 41.44
 3 -11 0 778.4 39.05
 -3 -11 0 824.2 40.88
 -3 -11 0 871.79 41.85
 3 -11 0 809.19 41.14
 3 -11 0 838.16 41.84
 3 -11 1 106.31 11.27
 -3 -11 -1 102.3 13.02
 -3 -11 -1 105.04 12.69
 3 -11 1 105.19 12.86
 -3 -11 -1 103.94 11.59
 -3 -11 -2 208.3 16.46
 -3 -11 -2 198.15 15.42
 3 -11 2 183.41 13.85
 -3 -11 -2 200.67 16.86
 3 -11 2 210.5 15.4
 -3 -11 -3 231.51 18.71
 -3 -11 -3 223.03 17.41
 3 -11 3 252.13 14.88
 -3 -11 -3 247.87 18.71
 3 -11 3 247.88 16.84
 3 -11 4 132.59 10.03
 -3 -11 -4 129.49 15.9
 3 -11 4 101.98 12.58
 -3 -11 -4 157.14 14.48
 -3 -11 -5 111.67 15.21
 3 -11 5 113.63 12
 -3 -11 -5 95.91 14.53
 -3 -11 -6 116.04 15.74
 3 -11 6 110.77 12.02
 -3 -11 -6 128.29 16.29
 -3 -11 -7 14.2 15.29
 3 -11 7 34.57 9.62
 -3 -11 -7 31.8 15.27
 3 -11 8 62.08 9.98
 -3 -11 -8 75.84 16.05
 -3 -11 -9 129.43 18.87
 -3 -11 -10 288.02 23.77
 -3 -11 -10 212.98 22.31
 -3 -11 -11 96.82 20.72
 -3 -11 -11 85.33 18.92
 -3 -11 -12 164.25 22.04
 -3 -11 -12 109.84 21.3
 -3 -11 -13 43.94 19.78
 -3 -11 -13 79.52 21.62
 -3 -11 -14 43.51 21.89
 -3 -11 -14 42.82 20.19
 3 -10 -18 133.92 23.51
 3 -10 -18 117.29 23.87
 3 -10 -17 41.86 23.03
 3 -10 -16 51.22 22.83
 3 -10 -16 11.26 20.87
 3 -10 -15 196.61 23.63
 3 -10 -15 129.97 21.67
 3 -10 -14 194.22 23.32
 3 -10 -14 127.81 19.99
 3 -10 -13 135.19 20.22
 3 -10 -13 96.91 18.27
 -3 -10 11 57.19 6.28
 3 -10 -11 75.16 17
 -3 -10 10 268.82 14.54
 3 -10 -10 308.27 23.24
 3 -10 -10 316.44 22.49
 -3 -10 9 24.31 4.3
 3 -10 -9 31.76 14.63
 -3 -10 8 19.84 3.69
 3 -10 -8 16.51 13.25
 3 -10 -7 400.7 24.59
 3 -10 -7 373.35 24.61
 3 -10 -6 214.73 17
 3 -10 -6 176.84 16.85
 -3 -10 5 256.3 15.16
 3 -10 -5 281.73 18.92
 3 -10 -5 262.45 19.06
 3 -10 -4 52.29 12.19
 -3 -10 4 30.94 7.66
 3 -10 -4 33.08 12.03
 3 -10 -4 35.05 8.86
 -3 -10 3 153.34 12.15
 3 -10 -3 148.91 14.27
 3 -10 -3 168.69 14.52
 -3 -10 3 163.21 11.8
 3 -10 -3 164.32 11.88
 -3 -10 2 226.26 14.61
 -3 -10 2 238.04 13.93
 3 -10 -2 184.08 13.39
 -3 -10 2 235.54 14.74
 3 -10 -2 209.71 15.71
 3 -10 -2 229.51 15.98
 -3 -10 1 357.59 20.33
 -3 -10 1 361.94 19.77
 3 -10 -1 340.38 18.7
 3 -10 -1 357.56 20.86
 -3 -10 1 379.21 20.94
 3 -10 -1 336.5 21.37
 -3 -10 0 222.46 15.61
 3 -10 0 230.97 12.7
 -3 -10 0 230.4 14.99
 3 -10 0 216.23 15.06
 -3 -10 0 215.28 15.82
 3 -10 0 261.54 16.46
 3 -10 1 50.12 9.18
 -3 -10 -1 68.51 11.26
 3 -10 1 61.7 10.72
 -3 -10 -1 51.01 10.95
 -3 -10 -1 65.59 9.76
 3 -10 1 65.05 5.24
 3 -10 2 117.3 10.08
 -3 -10 -2 91.1 13.1
 -3 -10 -2 128.58 12.93
 3 -10 2 106.05 11.78
 -3 -10 -2 114.16 12.04
 -3 -10 -3 219.63 15.85
 -3 -10 -3 194.04 16.71
 3 -10 3 212.16 13.13
 3 -10 3 214.26 14.71
 3 -10 4 93.7 8.2
 -3 -10 -4 101.17 12.91
 3 -10 4 100.25 10.88
 -3 -10 -4 73.89 12.99
 3 -10 5 117.94 8.64
 -3 -10 -5 147.48 15.02
 3 -10 5 125.3 11.56
 -3 -10 -5 134.31 14.76
 -3 -10 -6 417.11 25.45
 3 -10 6 388.48 22.11
 -3 -10 -6 407.56 25.6
 -3 -10 -7 118.63 15.98
 -3 -10 -7 111.62 16.08
 3 -10 7 134.97 11.33
 3 -10 8 84.41 9.82
 -3 -10 -8 67.34 16.13
 3 -10 9 215.4 14.01
 -3 -10 -9 188.6 19.87
 -3 -10 -10 15.04 15.94
 -3 -10 -11 4.97 17.28
 -3 -10 -11 52.29 17.69
 -3 -10 -12 54.44 19.25
 -3 -10 -12 93 18.35
 -3 -10 -13 49.32 20.33
 -3 -10 -13 57 20.07
 -3 -10 -14 57.99 21.3
 -3 -10 -14 56.2 20.54
 -3 -10 -15 44.36 21.27
 3 -9 -19 4.55 21.05
 -3 -9 18 30.02 10.31
 3 -9 -18 63.51 22.38
 3 -9 -17 39.85 20.22
 3 -9 -17 44.4 8.1
 3 -9 -17 60.39 20.91
 -3 -9 17 36.09 9.83
 3 -9 -16 94.44 21.96
 3 -9 -16 72.42 8.6
 3 -9 -16 91.43 21.41
 -3 -9 16 79 10.37
 -3 -9 16 92.63 12.73
 3 -9 -15 145 10.45
 3 -9 -15 174.39 22.51
 -3 -9 15 141.26 11.43
 -3 -9 15 136.35 13.81
 3 -9 -14 17 6.47
 -3 -9 14 16.61 10.25
 3 -9 -14 32.26 19.14
 -3 -9 14 16.52 7.47
 3 -9 -13 147.17 9.88
 3 -9 -13 123.92 14.56
 -3 -9 13 155.58 13.13
 3 -9 -13 194.84 18.8
 3 -9 -13 178.64 21.48
 -3 -9 13 147.12 10.54
 3 -9 -12 248.05 13.25
 -3 -9 12 231.12 15.32
 3 -9 -12 230.99 20.96
 3 -9 -12 217.51 21.43
 3 -9 -12 216.83 17.04
 3 -9 -11 119.99 17.81
 3 -9 -11 143.47 12.85
 3 -9 -11 144.51 9.06
 3 -9 -10 9.16 8.37
 3 -9 -10 16.02 13.5
 3 -9 -9 54.01 13.73
 3 -9 -9 86.72 9.25
 3 -9 -9 85.67 14.43
 3 -9 -8 326.99 18.39
 3 -9 -8 372.69 22.81
 3 -9 -7 877.4 41.77
 -3 -9 7 837 41.42
 3 -9 -7 905.74 45.06
 3 -9 -6 51.56 11.69
 3 -9 -6 25.18 11.46
 3 -9 -6 27.78 5.45
 -3 -9 6 27.8 4.82
 3 -9 -5 28.81 10.94
 -3 -9 5 28.44 6.51
 -3 -9 5 27.14 4.08
 3 -9 -5 25.79 4.55
 3 -9 -5 30.41 10.09
 3 -9 -5 29.85 2.39
 -3 -9 4 714.63 35.54
 3 -9 -4 670.38 34.21
 -3 -9 4 745.53 33.99
 3 -9 -4 707.45 37.24
 3 -9 -4 789.17 37.47
 -3 -9 3 251.66 11.84
 3 -9 -3 236.4 12.2
 -3 -9 3 293.73 15.31
 3 -9 -3 254.86 16.42
 3 -9 -3 278.88 16.98
 -3 -9 3 261.7 15.02
 3 -9 -2 103.33 10.68
 -3 -9 2 108.92 10.23
 -3 -9 2 127.16 9.54
 -3 -9 2 113.46 10.19
 3 -9 -2 125.24 12.04
 3 -9 -1 4.09 5.46
 -3 -9 1 2.07 7.69
 -3 -9 0 437.82 22.91
 3 -9 0 426.29 21.43
 -3 -9 0 435.75 23.49
 -3 -9 0 443.99 23.84
 3 -9 0 418.34 22.93
 3 -9 0 410.4 23.37
 -3 -9 -1 361.32 19.62
 3 -9 1 383.26 17
 3 -9 1 305.27 16.48
 -3 -9 -1 360.81 20.04
 3 -9 1 365.06 19
 -3 -9 -1 367.37 20.24
 3 -9 1 391.01 19.95
 3 -9 2 298.63 15.3
 -3 -9 -2 297.87 18.82
 -3 -9 -2 314.12 14.88
 3 -9 2 314.61 17.35
 -3 -9 -2 329.18 19.65
 3 -9 2 338.98 18.59
 -3 -9 -3 316.8 15.87
 -3 -9 -3 325.45 20.1
 3 -9 3 328.24 19.18
 3 -9 3 353.76 16.14
 3 -9 3 327.78 17.8
 -3 -9 -3 352.67 20.58
 3 -9 3 329.12 16.4
 -3 -9 -4 214.18 16.32
 -3 -9 -4 208.41 16.48
 3 -9 4 246.59 12.68
 3 -9 4 200.63 11.76
 3 -9 4 225.19 14.33
 -3 -9 -5 280.12 19.06
 3 -9 5 297.46 14.7
 -3 -9 -5 285.41 18.85
 3 -9 5 265.83 14.86
 3 -9 5 255.5 16.8
 3 -9 6 830.45 42.72
 -3 -9 -6 877.11 44.96
 -3 -9 -6 915.06 44.98
 3 -9 7 33.95 8.62
 -3 -9 -7 27.05 12.78
 3 -9 8 57.54 9.1
 -3 -9 -8 80.92 15.12
 3 -9 9 42.74 8.77
 3 -9 9 49.17 5.97
 -3 -9 -9 42.12 15.25
 -3 -9 -9 52.98 15.04
 3 -9 10 77.4 9.04
 -3 -9 -10 54.27 16.03
 3 -9 10 55.93 6.65
 -3 -9 -11 151.16 18.4
 -3 -9 -11 140.99 18.57
 3 -9 11 122.29 9.49
 -3 -9 -12 219.69 22.11
 -3 -9 -12 245.07 22.51
 3 -9 12 184.85 12.6
 -3 -9 -13 35.88 17.42
 3 -9 13 32.48 7.85
 -3 -9 -14 173.49 22.07
 3 -9 14 144.22 11.52
 -3 -9 -15 57.13 19.69
 -3 -9 -15 30 21.73
 3 -9 15 63.21 9.7
 -3 -9 -16 7.13 20.54
 -3 -8 21 2.59 12.09
 3 -8 -20 28.84 9.16
 3 -8 -20 41.77 21.39
 -3 -8 20 2.68 15.68
 -3 -8 20 28.86 11.45
 3 -8 -19 10.92 21.17
 3 -8 -19 16.56 8.71
 -3 -8 19 24.01 10.97
 3 -8 -18 162.43 12.9
 3 -8 -18 214.01 23.5
 -3 -8 18 206.25 17.53
 -3 -8 18 190.77 14.88
 3 -8 -17 8.48 20.77
 3 -8 -17 11.09 7.94
 -3 -8 17 10.24 13.41
 3 -8 -16 6.09 7.62
 3 -8 -16 26.76 18.81
 -3 -8 16 29.64 11.94
 -3 -8 16 21.1 9.51
 3 -8 -15 142.35 10.89
 3 -8 -15 134.75 20.99
 3 -8 -15 148.23 17.21
 -3 -8 15 169.39 14.24
 -3 -8 15 162.28 11.95
 3 -8 -14 52.5 7.32
 3 -8 -14 81.27 19.43
 -3 -8 14 57.63 11.43
 3 -8 -14 49.94 13.49
 3 -8 -13 101.39 17.06
 3 -8 -13 77.86 7.76
 3 -8 -13 78.89 13.15
 -3 -8 13 95.41 11.02
 3 -8 -13 93.22 17.46
 3 -8 -12 16.35 5.69
 3 -8 -12 15.26 14.74
 -3 -8 12 32.73 9.13
 3 -8 -12 26.59 10.64
 3 -8 -11 79.1 14.81
 3 -8 -11 70.1 15.25
 3 -8 -11 59.85 6.35
 3 -8 -11 47.97 10.37
 -3 -8 11 56.01 8.74
 3 -8 -10 582.54 28.93
 3 -8 -10 680.21 33.51
 -3 -8 10 660.72 30.27
 3 -8 -9 122.32 7.64
 3 -8 -9 104.67 10.4
 3 -8 -9 113.05 14.31
 3 -8 -8 293.97 20.28
 3 -8 -8 290.96 16.58
 3 -8 -7 531.66 27.36
 3 -8 -7 507.26 24.73
 3 -8 -7 469.45 22.9
 3 -8 -7 489.57 22.89
 -3 -8 6 125.08 7.68
 3 -8 -6 130.95 6.72
 3 -8 -6 120.1 12.1
 -3 -8 6 128.49 8.36
 3 -8 -6 108.78 8.55
 3 -8 -5 336.96 18.2
 -3 -8 5 364.38 17.9
 3 -8 -5 412.73 21.4
 3 -8 -5 358.7 17.17
 3 -8 -5 360.5 17.51
 3 -8 -5 343.98 20.74
 -3 -8 5 363.37 17.69
 3 -8 -4 260.19 15.02
 -3 -8 4 301.4 14.8
 3 -8 -4 338.78 18.32
 3 -8 -4 288.56 14.21
 3 -8 -4 313.83 14.83
 -3 -8 4 332.44 16.2
 3 -8 -4 299.71 17.93
 -3 -8 4 301.54 14.61
 -3 -8 3 69.67 7.5
 3 -8 -3 61.11 9.73
 3 -8 -3 53.01 4.85
 -3 -8 3 56.71 7.06
 3 -8 -3 58.67 9.33
 3 -8 -3 51.53 4.67
 -3 -8 3 60.18 4.26
 -3 -8 2 92.54 7.88
 3 -8 -2 72.96 10.03
 -3 -8 2 80.12 8.26
 3 -8 -2 75.1 6.1
 -3 -8 2 92.39 8.82
 3 -8 -2 89.45 9.28
 -3 -8 2 85.85 4.39
 -3 -8 1 2413.42 111.78
 -3 -8 1 2392.89 113.28
 -3 -8 1 2276.37 113.43
 3 -8 -1 2280.99 113.46
 -3 -8 1 2361.47 113.55
 3 -8 -1 2437.43 113.79
 3 -8 0 1058.23 47.89
 -3 -8 0 942.77 45.58
 3 -8 0 1002.36 46.35
 -3 -8 0 1023.77 47.51
 3 -8 0 877.99 45.78
 -3 -8 0 960.46 47.65
 3 -8 0 1020.47 47.41
 -3 -8 0 1009.06 47.78
 3 -8 0 973.95 45.8
 3 -8 0 1043.06 45.84
 3 -8 1 222.7 11.54
 -3 -8 -1 223.23 11.04
 -3 -8 -1 234.83 14.27
 3 -8 1 244 11.69
 3 -8 1 224.82 11.6
 -3 -8 -1 223.28 14.72
 -3 -8 -1 251.56 14.82
 3 -8 1 222.03 13.39
 3 -8 1 231.39 14.3
 3 -8 2 652.11 31.27
 3 -8 2 611.33 29.45
 3 -8 2 605.31 29.29
 -3 -8 -2 618.14 28.96
 -3 -8 -2 625.5 31.68
 -3 -8 -2 615.36 31.79
 3 -8 2 625.44 30.43
 3 -8 2 589.56 29.35
 3 -8 3 479.36 25.99
 -3 -8 -3 499.24 26.93
 3 -8 3 489.23 24.39
 3 -8 3 489.76 24.22
 3 -8 3 539.76 25.03
 -3 -8 -3 486.24 26.99
 3 -8 3 506.08 24.33
 3 -8 4 54.82 8.36
 -3 -8 -4 47.87 10.43
 3 -8 4 56.33 5.91
 -3 -8 -4 55.74 10.83
 3 -8 4 62.98 5.88
 3 -8 5 97.9 9.79
 -3 -8 -5 104.62 12.01
 -3 -8 -5 99.14 12.08
 3 -8 5 104.95 6.94
 3 -8 6 294.34 14.1
 -3 -8 -6 294.57 19.43
 3 -8 7 683.84 34.7
 3 -8 7 697.94 33.37
 -3 -8 -7 668.53 37.28
 3 -8 8 209.52 13.87
 3 -8 8 216.36 11.94
 -3 -8 -8 209.97 17.43
 -3 -8 -8 222.35 18.12
 3 -8 9 321.7 19.31
 3 -8 9 357.66 18.08
 -3 -8 -9 356.25 23.2
 -3 -8 -9 350.73 23.98
 3 -8 10 14.59 8.03
 3 -8 10 13.62 5.79
 -3 -8 -10 16.2 13.89
 -3 -8 -10 26.36 14.42
 3 -8 11 135.57 11.22
 3 -8 11 155.95 10.41
 -3 -8 -11 145.94 17.47
 3 -8 12 107.58 9.5
 -3 -8 -12 117.87 17.16
 3 -8 13 25.4 7.89
 -3 -8 -13 51.18 17.06
 3 -8 14 59.35 9.29
 -3 -8 -14 13.94 18.45
 -3 -8 -14 33.66 17.85
 3 -8 15 86.16 10.34
 -3 -8 -15 70.48 18.3
 -3 -8 -15 51.5 19.6
 -3 -8 -16 36.58 18.06
 -3 -8 -16 2.32 20.22
 -3 -8 -17 42.63 19.38
 -3 -8 -17 71.87 19.83
 3 -8 17 61.26 10.91
 -3 -8 -17 65.48 20.8
 3 -8 18 6.79 10.48
 3 -7 -21 67.07 19.95
 -3 -7 21 31.46 12.97
 3 -7 -21 48.4 9.86
 -3 -7 20 12.79 11.87
 -3 -7 20 22.95 15.9
 3 -7 -20 23.4 9.07
 -3 -7 19 38.39 11.84
 3 -7 -19 30.02 19.31
 -3 -7 19 33.49 15.46
 3 -7 -19 42.47 9.51
 3 -7 -19 30.92 20.64
 -3 -7 18 2.41 10.54
 3 -7 -18 30.66 18.58
 -3 -7 18 0.67 14.18
 3 -7 -18 9.29 8.68
 -3 -7 17 97.87 11.7
 3 -7 -17 116.71 19.34
 -3 -7 17 105.46 15.38
 3 -7 -17 56.33 17.46
 3 -7 -17 99.27 10.12
 3 -7 -16 5.78 18.09
 3 -7 -16 9.01 15.84
 -3 -7 16 27.21 12.64
 3 -7 -16 24.98 8.04
 3 -7 -15 115.39 18.07
 -3 -7 15 123.68 14.11
 3 -7 -15 95.15 16.43
 3 -7 -15 112.72 9.91
 3 -7 -14 7.04 16.3
 3 -7 -14 4.54 12.81
 -3 -7 14 10.01 10.82
 3 -7 -14 0.3 7.03
 3 -7 -13 306.05 21.65
 3 -7 -13 289.43 16.38
 3 -7 -13 299.17 22.43
 -3 -7 13 329.39 19.07
 3 -7 -13 272.22 20.35
 3 -7 -12 322.78 21.05
 3 -7 -12 303.82 16.3
 3 -7 -12 285.36 16.05
 3 -7 -12 348.06 22.23
 3 -7 -12 283.28 19.9
 -3 -7 12 317.98 18.15
 3 -7 -11 72.02 6.86
 3 -7 -11 113.75 13.93
 3 -7 -11 66.5 6.5
 3 -7 -11 95.24 13.78
 3 -7 -11 61.67 11.18
 -3 -7 11 85.19 9.85
 3 -7 -10 8.75 4.74
 3 -7 -10 18.51 12.15
 3 -7 -10 12.08 4.58
 3 -7 -10 8.8 11.99
 3 -7 -10 20.9 8.8
 -3 -7 10 1.83 7.34
 3 -7 -9 343.73 18.35
 3 -7 -9 346.51 20.54
 -3 -7 9 406.75 19.97
 3 -7 -9 384.67 18.67
 3 -7 -9 408.06 22.6
 3 -7 -8 194.16 10.97
 3 -7 -8 234.85 11.31
 -3 -7 8 215.45 12.72
 3 -7 -8 191.54 13.08
 3 -7 -8 209.2 15.47
 3 -7 -7 2019.59 98.61
 3 -7 -7 2198.21 100.2
 3 -7 -6 183.11 9.4
 3 -7 -6 178.67 13.16
 3 -7 -6 168.4 10.78
 -3 -7 5 131.76 7.79
 3 -7 -5 129.66 8.56
 -3 -7 5 136.75 8.36
 3 -7 -5 134.19 6.9
 3 -7 -5 141.6 7.52
 3 -7 -5 123.67 11.51
 3 -7 -5 139.74 12.06
 -3 -7 4 2343.69 113.47
 3 -7 -4 2702.59 115.15
 3 -7 -4 2392.23 113.07
 -3 -7 4 2454.6 114.08
 3 -7 -4 2414.38 113.48
 3 -7 -4 2448.13 115.01
 -3 -7 4 2428.89 113.38
 3 -7 -3 16.13 1.91
 -3 -7 3 21.15 5.86
 3 -7 -3 22.46 7.4
 3 -7 -3 14.78 3.57
 3 -7 -3 18.72 7.2
 -3 -7 3 13.4 3.5
 -3 -7 2 173.21 9.59
 -3 -7 2 185.9 9.19
 3 -7 -2 155.31 9.07
 -3 -7 2 176.36 8.53
 -3 -7 2 199.65 10.76
 -3 -7 2 196.58 11.04
 3 -7 -2 152.63 9.61
 -3 -7 2 182.21 11.03
 3 -7 -2 180.96 11.39
 3 -7 -2 164.12 12.3
 -3 -7 1 520.41 25.27
 3 -7 -1 526.5 25.11
 -3 -7 1 547.02 24.67
 -3 -7 1 562.93 26.4
 -3 -7 1 492.23 24.77
 3 -7 -1 470.91 25.06
 -3 -7 1 528.94 26.56
 3 -7 -1 528.81 26.5
 -3 -7 1 553.1 26.64
 3 -7 -1 572.58 26.98
 -3 -7 0 56.68 3.33
 -3 -7 0 56.31 3.44
 -3 -7 0 71.12 7.23
 -3 -7 0 62.6 7.51
 3 -7 0 60.38 8.26
 3 -7 0 65.39 6.76
 -3 -7 0 68.83 7.57
 3 -7 0 54.65 4.37
 3 -7 1 418.47 19.96
 -3 -7 -1 425.94 21.8
 -3 -7 -1 407.45 19.55
 -3 -7 -1 407.92 19.57
 3 -7 1 406.61 19.93
 3 -7 1 401.73 20.95
 -3 -7 -1 412.22 22.06
 3 -7 1 447.7 22.03
 3 -7 2 1145.98 53.07
 -3 -7 -2 1117.98 53.32
 3 -7 2 1127.18 51.83
 3 -7 2 1068.29 51.7
 3 -7 2 1043.45 52.25
 -3 -7 -2 1046.34 53.26
 3 -7 2 1095.9 51.61
 -3 -7 -3 167.48 12.39
 3 -7 3 174.7 10.09
 3 -7 3 196.25 12.37
 3 -7 3 199.47 10.44
 -3 -7 -3 170.24 12.6
 3 -7 3 169.12 10.06
 3 -7 3 184.49 9.86
 3 -7 4 523.02 25.53
 -3 -7 -4 557.53 27.95
 3 -7 4 500.12 26.87
 -3 -7 -4 521.11 27.76
 3 -7 5 761.06 36.39
 3 -7 5 762.8 37.86
 -3 -7 -5 764.7 39.01
 3 -7 6 135.99 10.87
 -3 -7 -6 142.12 13.15
 3 -7 6 136.31 8.11
 3 -7 6 144.03 7.46
 -3 -7 -7 101.19 12.49
 3 -7 7 99.98 6.78
 -3 -7 -7 113.43 12.69
 -3 -7 -8 73.59 12.36
 3 -7 8 75.99 6.29
 -3 -7 -8 76.08 11.4
 -3 -7 -9 2.23 12.12
 3 -7 9 12.98 5.27
 -3 -7 -9 31.39 11.89
 3 -7 10 500.56 25.15
 -3 -7 -10 477.62 28.97
 3 -7 11 4.98 6.4
 -3 -7 -12 52.98 17.24
 3 -7 12 54.08 7.79
 -3 -7 -12 64.89 15.73
 -3 -7 -13 178.77 20.11
 3 -7 13 201.86 13.5
 -3 -7 -13 220.52 19.41
 -3 -7 -14 68.86 19.32
 3 -7 14 71.35 9.58
 -3 -7 -14 81.13 17.1
 -3 -7 -15 29.03 19.13
 -3 -7 -15 24.24 16.96
 3 -7 15 24.77 9.2
 -3 -7 -16 77.64 19.56
 -3 -7 -16 65.89 18.03
 3 -7 16 51 10.56
 -3 -7 -16 48.21 19.84
 3 -7 17 17.2 10.58
 -3 -7 -17 34.71 20.15
 3 -7 18 16.26 10.97
 -3 -6 21 21.62 12.65
 -3 -6 21 8.47 16.25
 -3 -6 20 29.97 12.53
 3 -6 -20 25.06 19.43
 -3 -6 20 30.9 16.6
 3 -6 -20 1.37 20.85
 3 -6 -20 23.04 9.9
 -3 -6 19 27 12.24
 3 -6 -19 13.58 18.24
 -3 -6 19 18.4 15.99
 3 -6 -19 10.55 9.52
 -3 -6 18 100.36 12.95
 3 -6 -18 113.69 10.86
 3 -6 -18 117.32 20.21
 -3 -6 18 99.36 16.56
 3 -6 -18 112.82 19.22
 3 -6 -17 51.15 8.94
 -3 -6 17 27.16 13.85
 3 -6 -17 25.32 17.4
 3 -6 -17 14.89 16.99
 3 -6 -16 25.09 8.15
 3 -6 -16 26.18 15.67
 -3 -6 16 45.23 13.45
 3 -6 -16 25.04 15.97
 3 -6 -15 304.73 16.94
 3 -6 -15 304.72 23.21
 -3 -6 15 340.83 20.32
 3 -6 -14 53.69 7.49
 3 -6 -14 64.86 15.36
 3 -6 -14 40.72 14.08
 -3 -6 14 54.09 11.74
 3 -6 -14 51.29 8.67
 3 -6 -13 363.15 18.02
 3 -6 -13 306.32 18.52
 3 -6 -13 382.07 23.24
 3 -6 -13 280.01 21.61
 -3 -6 13 344.64 20.49
 3 -6 -12 2.81 5.6
 3 -6 -12 19.83 12.08
 3 -6 -12 5.04 6.33
 3 -6 -12 7.82 12.79
 3 -6 -12 5.1 11.38
 -3 -6 12 11.04 9.27
 3 -6 -11 560.65 25.85
 3 -6 -11 582.31 29.13
 3 -6 -11 431.8 25.87
 3 -6 -11 517.84 29.19
 -3 -6 11 591.65 27.73
 3 -6 -11 473.55 28.07
 3 -6 -10 1283.34 58.67
 3 -6 -10 1396.17 61.14
 3 -6 -10 1160.84 58.67
 3 -6 -10 1231.83 60.97
 3 -6 -10 1027.39 59.94
 -3 -6 10 1340.28 59.8
 3 -6 -9 398.26 21.6
 3 -6 -9 496.39 24.58
 3 -6 -9 434.07 21.52
 3 -6 -9 415.98 23.3
 -3 -6 9 469.57 22.87
 3 -6 -8 2.33 4.4
 3 -6 -8 2.79 3.41
 3 -6 -8 2.3 6.9
 -3 -6 8 4 5.93
 3 -6 -7 1004.86 44.61
 3 -6 -7 786.12 42.38
 -3 -6 7 990.55 43.28
 3 -6 -7 756.72 43.23
 3 -6 -7 981.66 42.44
 3 -6 -6 139.68 10.78
 3 -6 -6 122.81 8.58
 3 -6 -6 119.57 7.65
 3 -6 -5 126.41 10.47
 -3 -6 5 147.26 8.28
 -3 -6 4 432.18 22.29
 3 -6 -4 518.41 24.18
 3 -6 -4 447.91 21.62
 -3 -6 4 449.46 22.74
 3 -6 -4 478.89 22.15
 3 -6 -4 452.27 23.82
 -3 -6 4 454.42 22.12
 -3 -6 3 42.49 3.66
 3 -6 -3 37.13 2.67
 3 -6 -3 43.7 7.48
 -3 -6 3 38.33 5.38
 3 -6 -3 35.3 4
 3 -6 -3 33.53 6.4
 -3 -6 3 40.85 4.16
 3 -6 -2 111.39 7.06
 -3 -6 2 122.26 7.09
 3 -6 -2 134.15 9.53
 -3 -6 2 114.79 6.48
 -3 -6 2 129.78 8.16
 3 -6 -2 125.65 6.22
 -3 -6 2 122.84 8.3
 3 -6 -2 129.67 7.34
 3 -6 -2 128.28 8.96
 -3 -6 2 115.8 8.51
 -3 -6 2 129.68 7.16
 3 -6 -1 4861.17 242.24
 -3 -6 1 5212.46 242.35
 -3 -6 1 5277.74 242.29
 -3 -6 1 5198.64 241.97
 -3 -6 1 5296.4 242.98
 -3 -6 1 5209.79 243.09
 3 -6 -1 5255.52 242.59
 3 -6 -1 5174.96 243.01
 -3 -6 1 5153.65 243.09
 3 -6 -1 5312.01 243.3
 -3 -6 0 143.12 7.37
 3 -6 0 154.07 7.76
 -3 -6 0 141.15 7.07
 -3 -6 0 137.84 7.06
 -3 -6 0 142.55 9.3
 3 -6 0 143.45 7.69
 -3 -6 0 146.02 9.8
 -3 -6 0 126.49 9.38
 3 -6 0 126.67 8.97
 3 -6 0 147.11 10.03
 3 -6 1 4.24 2.99
 -3 -6 -1 6.64 1.81
 -3 -6 -1 8 5.28
 -3 -6 -1 5.95 1.71
 3 -6 1 8.44 5.88
 3 -6 1 13.55 4.64
 -3 -6 -1 5.51 5.63
 3 -6 1 9.3 3.21
 3 -6 2 1002.47 46.84
 -3 -6 -2 974.02 46.47
 -3 -6 -2 995.89 48.2
 -3 -6 -2 997.61 48.2
 3 -6 2 989.43 47.21
 3 -6 2 983.51 46.97
 3 -6 2 1010.4 48.02
 3 -6 3 462.97 24.23
 3 -6 3 471.55 22.99
 -3 -6 -3 464.13 24.65
 -3 -6 -3 474.67 24.55
 3 -6 4 403.83 19.44
 3 -6 4 393.55 19.61
 -3 -6 -4 374.75 21.83
 3 -6 5 62.79 3.87
 -3 -6 -5 45.43 9.46
 3 -6 5 51.51 4.43
 3 -6 5 66.9 4.99
 3 -6 5 53.19 4.47
 3 -6 6 39.71 3.29
 -3 -6 -6 39.33 9.4
 -3 -6 -6 35.2 9.27
 3 -6 6 38.09 3.13
 3 -6 6 36.07 4.18
 3 -6 7 796.35 36.32
 -3 -6 -7 719.16 39.17
 -3 -6 -7 722.43 39.47
 3 -6 7 732.1 36.9
 -3 -6 -8 177.69 14.42
 3 -6 8 176.41 9
 3 -6 8 166.48 10.15
 -3 -6 -9 120.32 12.94
 3 -6 9 118.81 7.1
 3 -6 9 111.72 8.3
 3 -6 10 92.14 7.99
 -3 -6 -10 105.4 13.4
 -3 -6 -11 78.79 14.75
 3 -6 11 96.06 8.44
 -3 -6 -11 65.92 13.83
 -3 -6 -12 65.48 14.78
 3 -6 12 42.48 7.89
 -3 -6 -12 34.34 13.56
 -3 -6 -13 214.48 19.6
 3 -6 13 183.64 13.22
 -3 -6 -13 190.62 18.67
 -3 -6 -14 16.57 17.33
 3 -6 14 28.31 8.8
 -3 -6 -14 37.35 15.28
 -3 -6 -15 52.49 18.79
 -3 -6 -15 23.98 15.5
 3 -6 15 34.66 9.78
 -3 -6 -16 131.9 22.25
 -3 -6 -16 168.44 18.94
 3 -6 16 147.02 13.22
 3 -6 17 54.91 11.44
 -3 -6 -17 79.84 21.38
 3 -6 18 55.43 11.82
 -3 -6 -18 55.85 22.04
 -3 -6 -18 24.04 21.6
 -3 -5 22 22.02 14.32
 3 -5 -22 13.9 10.32
 3 -5 -21 115.72 20.02
 3 -5 -21 122.63 23.28
 3 -5 -21 125.57 12.94
 -3 -5 21 133.13 15.97
 -3 -5 21 134.89 19.21
 -3 -5 20 21.73 12.75
 3 -5 -20 17.57 18.37
 3 -5 -20 14.23 17.23
 3 -5 -20 12.14 9.76
 -3 -5 20 14.14 16.73
 3 -5 -19 20.56 16.93
 -3 -5 19 12.71 11.46
 3 -5 -18 14.07 8.79
 -3 -5 18 13.82 10.55
 3 -5 -18 10.62 16.37
 -3 -5 18 10.43 14.47
 3 -5 -18 5.64 18.55
 3 -5 -17 95.36 13.62
 3 -5 -17 110.1 10.41
 3 -5 -17 124.87 17.95
 3 -5 -17 122.53 20.46
 -3 -5 17 138.93 15.84
 3 -5 -16 27.9 10.58
 3 -5 -16 22.11 7.67
 3 -5 -16 44.53 14.99
 -3 -5 16 29.62 13.37
 3 -5 -16 5.8 15.63
 3 -5 -15 122.81 13.12
 3 -5 -15 151.22 10.83
 3 -5 -15 147.15 17.67
 -3 -5 15 164.07 15.1
 3 -5 -14 46.15 9.23
 3 -5 -14 44.47 7.02
 3 -5 -14 39.24 13.37
 3 -5 -14 32.27 13.44
 -3 -5 14 57.22 11.29
 3 -5 -13 90.01 9.83
 3 -5 -13 108.63 8.13
 -3 -5 13 100.44 7.51
 3 -5 -13 81.95 13.5
 3 -5 -13 87.6 14.08
 -3 -5 13 106.7 11.58
 3 -5 -12 416 22.97
 3 -5 -12 402.3 19.65
 3 -5 -12 316.76 20.58
 3 -5 -12 413.86 23.58
 -3 -5 12 410.12 21.65
 3 -5 -12 328.61 22.81
 3 -5 -11 70.79 6.66
 3 -5 -11 77.02 11.21
 3 -5 -11 65.31 7.86
 3 -5 -11 90.88 11.71
 -3 -5 11 84.87 9.8
 3 -5 -11 80.83 11.27
 3 -5 -10 27.43 5.12
 3 -5 -10 37.47 10
 3 -5 -10 34.28 6.34
 3 -5 -10 26.92 9.28
 -3 -5 10 44.19 8.01
 3 -5 -10 23.71 9.11
 3 -5 -9 42.88 3.51
 3 -5 -9 69.42 5.45
 3 -5 -9 62.11 9.61
 3 -5 -9 43.9 6.1
 3 -5 -9 59.05 9.9
 3 -5 -9 42.97 8.38
 -3 -5 9 51.65 7.8
 3 -5 -8 765.34 33.98
 3 -5 -8 689.97 33.53
 3 -5 -8 781.45 35.86
 3 -5 -8 685.72 35.21
 -3 -5 8 772.19 34.94
 -3 -5 7 1152.05 49.51
 3 -5 -7 916.22 49.52
 3 -5 -7 1076.81 48.64
 3 -5 -7 927.67 48.44
 3 -5 -7 1184.81 50.37
 3 -5 -6 32.62 7.54
 3 -5 -6 31.35 7.2
 3 -5 -6 21.59 3.62
 -3 -5 6 37.99 5.55
 3 -5 -5 300.82 16
 -3 -5 5 279.38 14.67
 -3 -5 4 1481.42 74.17
 3 -5 -4 1589.4 73.63
 -3 -5 4 1587.68 73.98
 -3 -5 4 1666.05 74.32
 3 -5 -4 1516.37 74.91
 -3 -5 4 1537.29 74.02
 -3 -5 3 1676 80.5
 3 -5 -3 1587.48 80.56
 3 -5 -3 1902.02 81.45
 -3 -5 3 1583.94 80.24
 3 -5 -3 1690.45 80.07
 -3 -5 3 1847.99 80.49
 -3 -5 3 1796.87 80.9
 3 -5 -3 1730.62 80.53
 3 -5 -3 1746.01 81.29
 -3 -5 3 1759.3 80.41
 -3 -5 2 186.04 9.52
 3 -5 -2 171.01 9.48
 3 -5 -2 208.61 10.98
 -3 -5 2 183.09 10.12
 3 -5 -2 182.98 8.83
 -3 -5 2 165.09 8.97
 -3 -5 2 183.48 10.27
 3 -5 -2 189.64 9.71
 3 -5 -2 179.25 10.61
 3 -5 -2 164.78 9.6
 -3 -5 2 188.48 9.29
 -3 -5 1 247.9 13.05
 -3 -5 1 262.77 12.49
 3 -5 -1 254.74 12.47
 -3 -5 1 271.63 13.86
 -3 -5 1 258.31 13.96
 3 -5 -1 287.56 14.36
 3 -5 -1 258.03 13.29
 3 -5 -1 249.18 13.78
 -3 -5 1 253.2 13.83
 3 -5 -1 262.55 12.98
 -3 -5 1 256.27 12.83
 3 -5 0 312.13 15.32
 -3 -5 0 307.58 15.59
 -3 -5 0 321.87 14.96
 -3 -5 0 300.82 16.32
 -3 -5 0 314.28 14.8
 -3 -5 0 299.34 14.96
 3 -5 0 322.73 16.71
 -3 -5 0 294.36 16.4
 -3 -5 0 304.49 16.41
 3 -5 0 307.79 16.06
 -3 -5 0 333 15.08
 3 -5 0 298.92 15.36
 3 -5 1 694.97 34.12
 -3 -5 -1 724.61 33.79
 -3 -5 -1 708.05 35.15
 -3 -5 -1 732.84 33.75
 -3 -5 -1 696.38 33.84
 3 -5 1 729.28 35.12
 -3 -5 -1 736.61 35.28
 3 -5 1 692.69 34.52
 3 -5 1 729.12 34.21
 -3 -5 -2 1356.91 62.29
 3 -5 2 1319.9 62.15
 -3 -5 -2 1323.77 63.69
 3 -5 2 1333.1 62.76
 -3 -5 -2 1308.78 63.65
 3 -5 2 1294.24 62.77
 3 -5 2 1316.62 62.66
 3 -5 3 823.39 36.97
 3 -5 3 738.58 36.89
 -3 -5 -3 723.87 38.13
 3 -5 3 775.23 36.29
 -3 -5 -4 73.85 8.57
 3 -5 4 75.34 5.08
 3 -5 4 72.71 4.92
 3 -5 4 70.39 4.68
 3 -5 5 507.42 24.97
 3 -5 5 535.52 24.45
 -3 -5 -5 517.97 27.16
 3 -5 5 504.51 24.35
 3 -5 5 498.44 24.66
 3 -5 5 523.23 24.32
 -3 -5 -6 1192.59 53.57
 3 -5 6 1074.5 54.16
 3 -5 6 1126.1 53.56
 3 -5 6 1123.16 53.71
 3 -5 6 1115.55 53.57
 -3 -5 -6 1120.14 55.74
 3 -5 6 1147.71 53.68
 3 -5 6 1167.54 53.64
 -3 -5 -7 240.35 16.06
 3 -5 7 226.09 12.62
 -3 -5 -7 256.79 12.26
 3 -5 7 244.27 13.21
 3 -5 7 267.67 12.44
 -3 -5 -8 51.78 9.35
 3 -5 8 58.09 5.79
 3 -5 8 54.48 4.34
 -3 -5 -9 157.58 15.7
 3 -5 9 194.99 11.08
 -3 -5 -9 177.57 14.12
 -3 -5 -10 245.1 18.62
 3 -5 10 258.72 14.35
 -3 -5 -10 241.04 17.2
 -3 -5 -11 203.4 17.57
 3 -5 11 198.8 12.74
 -3 -5 -11 208.96 16.57
 -3 -5 -12 283.86 21.07
 3 -5 12 262.15 15.79
 -3 -5 -12 265.27 19.22
 -3 -5 -13 164.26 18.53
 3 -5 13 197.87 13.26
 -3 -5 -13 186.29 17.02
 -3 -5 -14 26.74 15.95
 -3 -5 -14 9.89 13.72
 3 -5 14 14.1 9.24
 -3 -5 -15 38.46 19.26
 -3 -5 -15 49.67 16.45
 3 -5 15 44.48 9.97
 -3 -5 -15 59.61 14.64
 3 -5 16 10.46 9.94
 -3 -5 -16 10.39 20.52
 3 -5 17 24.75 10.81
 -3 -5 -17 35.83 20.97
 -3 -5 -17 31.95 20.11
 3 -5 19 31.2 12.39
 -3 -4 22 7.67 14.28
 3 -4 -21 52.83 19.11
 3 -4 -21 72.12 11.33
 -3 -4 21 82.35 14.62
 -3 -4 21 51.91 18.32
 -3 -4 20 64.41 13.94
 3 -4 -20 86.26 18.04
 3 -4 -20 91.51 11.01
 3 -4 -20 64.86 16.89
 -3 -4 20 49.01 17.45
 -3 -4 19 39.34 12.35
 3 -4 -19 48 9.52
 3 -4 -19 17.71 17.05
 3 -4 -19 52.57 16.75
 3 -4 -19 11.14 20.17
 -3 -4 19 44.21 16.46
 3 -4 -18 148.67 16.86
 3 -4 -18 187.74 13.37
 3 -4 -18 212.61 19.55
 -3 -4 18 225.13 18.72
 3 -4 -18 189.54 23.33
 3 -4 -17 204.33 17.93
 3 -4 -17 230.45 14.36
 3 -4 -17 244.89 20.22
 3 -4 -17 175.95 21.3
 -3 -4 17 263 19.38
 3 -4 -16 66.03 12.56
 3 -4 -16 90.42 8.9
 3 -4 -16 74.59 14.99
 -3 -4 16 113.49 13.89
 3 -4 -16 75.05 18.01
 3 -4 -15 221.56 17.25
 3 -4 -15 269.83 14.76
 3 -4 -15 270.8 19.73
 3 -4 -15 204.67 20.42
 -3 -4 15 275.02 18.09
 3 -4 -14 106.07 12.81
 3 -4 -14 152.23 9.95
 3 -4 -14 143.64 15.4
 -3 -4 14 162.94 13.61
 3 -4 -14 145.88 16.42
 3 -4 -13 78.03 10.48
 3 -4 -13 102.62 7.69
 -3 -4 13 75.71 7.08
 3 -4 -13 102.87 12.98
 -3 -4 13 97.49 11.15
 3 -4 -13 76.56 13.53
 3 -4 -12 7.82 8.09
 3 -4 -12 8.19 5.21
 -3 -4 12 9.16 5.04
 3 -4 -12 22.02 10.38
 -3 -4 12 7.36 8.71
 3 -4 -12 14.62 11.16
 3 -4 -11 760.01 37.94
 3 -4 -11 639.09 36.88
 3 -4 -11 759.3 36.14
 3 -4 -11 778.28 38.37
 -3 -4 11 899.9 37.7
 3 -4 -11 646.45 38.33
 3 -4 -10 347.06 18.78
 3 -4 -10 263.52 17.51
 3 -4 -10 342.59 16.48
 3 -4 -10 313.17 18.79
 -3 -4 10 357.57 18.14
 3 -4 -10 273.56 18.73
 3 -4 -9 937.7 44.05
 3 -4 -9 735.56 43.08
 3 -4 -9 886.89 44.19
 3 -4 -9 964.17 42.65
 -3 -4 9 995.27 43.77
 3 -4 -9 804.5 44.06
 3 -4 -8 596.35 26.86
 3 -4 -8 516.18 28.21
 -3 -4 8 605.28 28.1
 3 -4 -8 547.06 28.24
 -3 -4 7 761.54 36.82
 3 -4 -7 811.39 37.35
 3 -4 -7 782.18 36.1
 3 -4 -6 138.04 7.59
 -3 -4 6 131.37 7.52
 -3 -4 6 130.78 7.05
 3 -4 -6 150.43 9.97
 -3 -4 6 130.77 8.68
 -3 -4 5 1550.11 75.07
 -3 -4 5 1686.4 75.33
 3 -4 -5 1619.85 76.29
 -3 -4 5 1580.05 75.67
 -3 -4 4 765.38 34.58
 -3 -4 4 707.95 33.94
 3 -4 -4 721.41 34.05
 -3 -4 4 655.29 34.17
 -3 -4 4 779.11 34.72
 -3 -4 4 767.76 34.3
 3 -4 -4 792.71 35.31
 3 -4 -4 670.26 34.56
 3 -4 -3 205.62 11.46
 -3 -4 3 221.69 11.54
 -3 -4 3 256.45 11.75
 -3 -4 3 196.99 11.01
 3 -4 -3 227.98 10.76
 -3 -4 3 239.76 11.76
 -3 -4 3 224.33 11.09
 3 -4 -3 198.76 12.1
 -3 -4 3 229.09 11.32
 -3 -4 2 39.15 4.05
 -3 -4 2 43.74 4.23
 -3 -4 2 48.43 4.45
 3 -4 -2 45.58 2.9
 -3 -4 2 43.35 4.61
 3 -4 -2 55.75 5.6
 3 -4 -2 39.49 3.84
 3 -4 -2 50.37 5.23
 3 -4 -2 50.18 4.06
 -3 -4 2 51.49 3.66
 3 -4 -1 1844.03 86.76
 -3 -4 1 1768.67 86.88
 -3 -4 1 1864.92 86.51
 3 -4 -1 1868.35 86.54
 -3 -4 1 1847.58 87.23
 -3 -4 1 1827.06 87.3
 3 -4 -1 1862.07 87.44
 3 -4 -1 1882.9 87.01
 -3 -4 1 1902.29 87.29
 3 -4 -1 1777.14 87.19
 3 -4 -1 1866.64 87.01
 3 -4 -1 1814.71 86.8
 3 -4 0 1291.41 59.17
 -3 -4 0 1218.25 59.4
 -3 -4 0 1265.29 58.95
 -3 -4 0 1219.63 59.78
 -3 -4 0 1249.9 58.93
 -3 -4 0 1265.79 59.86
 3 -4 0 1199.64 59.51
 3 -4 0 1301.54 59.41
 3 -4 0 1239.16 59.55
 -3 -4 0 1250.29 59.82
 3 -4 0 1266.36 59.24
 -3 -4 -1 543.7 26.48
 -3 -4 -1 571.19 26.44
 -3 -4 -1 548.39 27.6
 3 -4 1 537.33 26.79
 -3 -4 -1 532.66 27.57
 3 -4 1 630.34 26.98
 -3 -4 -1 552.56 27.53
 3 -4 1 538.01 27.01
 3 -4 1 562.12 26.89
 -3 -4 -2 356.81 19.57
 3 -4 2 387.48 18.65
 3 -4 2 365.58 18.7
 3 -4 2 369.58 18.69
 3 -4 2 392.74 18.15
 -3 -4 -2 388.73 19.72
 3 -4 3 2892.29 138.45
 -3 -4 -3 2837.97 139.46
 3 -4 3 2945.21 138.15
 3 -4 3 3018.81 138.55
 3 -4 3 2976.18 138.08
 3 -4 4 269.57 13.14
 -3 -4 -4 246.6 15.51
 3 -4 4 276.4 13.81
 -3 -4 -4 287.03 13.18
 3 -4 4 283.56 13.41
 -3 -4 -5 127.72 6.07
 3 -4 5 106.87 6.79
 3 -4 5 117.81 6.03
 -3 -4 -5 131.76 9.44
 3 -4 5 112.42 6.52
 3 -4 6 121.97 6.59
 -3 -4 -6 141.51 6.6
 3 -4 6 126.58 7.5
 3 -4 6 115.88 6.52
 -3 -4 -6 130.85 10.19
 3 -4 7 1052.39 52.51
 3 -4 7 1110.52 51.66
 -3 -4 -7 1116.02 53.87
 3 -4 7 1101.81 51.65
 -3 -4 -8 11.85 8.9
 3 -4 8 10.13 4.63
 -3 -4 -8 9.9 8.31
 -3 -4 -9 392.59 23.14
 3 -4 9 391.42 20.36
 -3 -4 -9 413.17 22.48
 -3 -4 -10 187.73 15.49
 3 -4 10 195.82 11.78
 -3 -4 -10 179.65 14.47
 -3 -4 -11 66.74 12.49
 3 -4 11 75.4 8.08
 -3 -4 -11 58.28 11.03
 -3 -4 -12 130.04 15.54
 -3 -4 -12 120.94 13.34
 3 -4 12 125.6 10.22
 -3 -4 -13 44.85 17.2
 -3 -4 -13 55.68 15.08
 -3 -4 -13 60.44 12.64
 3 -4 13 69.33 8.99
 -3 -4 -14 86.01 18.41
 -3 -4 -14 82.85 16.64
 -3 -4 -14 91.08 13.5
 3 -4 14 68 10.13
 3 -4 15 68.46 10.2
 -3 -4 -15 53 16.84
 -3 -4 -15 70.88 18.32
 3 -4 16 66.53 11.57
 -3 -4 -16 110.94 18.15
 -3 -4 -16 68.82 21.26
 3 -4 17 118.94 13.45
 -3 -4 -17 126.58 20.5
 -3 -4 -17 86.16 23.21
 3 -4 18 22.43 11.77
 -3 -4 -18 51.8 18.85
 -3 -4 -18 45.12 21.14
 3 -4 19 18.15 12.48
 -3 -4 -19 4.21 19.3
 -3 -3 22 38 14.83
 3 -3 -22 21.2 22.18
 3 -3 -22 14.96 10.87
 3 -3 -21 196.38 15.32
 3 -3 -21 212.83 22.89
 -3 -3 21 192.53 18.55
 3 -3 -20 85.3 10.59
 3 -3 -20 41.02 17.41
 3 -3 -20 79.51 16.83
 -3 -3 20 85.34 14.61
 -3 -3 20 86.23 17.61
 3 -3 -19 22.23 9.37
 3 -3 -19 36.05 17.38
 3 -3 -19 28.11 15.11
 3 -3 -19 23.74 14.48
 -3 -3 19 56.9 15.62
 3 -3 -19 21.55 20.91
 3 -3 -18 32.29 8.77
 3 -3 -18 21.36 16.01
 3 -3 -18 15 14.61
 3 -3 -18 7.16 14.06
 3 -3 -18 12.99 18.65
 -3 -3 18 21.94 14.02
 3 -3 -17 205.49 18.5
 3 -3 -17 208.88 22.81
 -3 -3 17 242.29 18.31
 3 -3 -17 260.22 18.94
 3 -3 -17 225.35 14.2
 3 -3 -16 25.73 12.68
 -3 -3 16 50.28 12.66
 3 -3 -16 49.33 16.28
 3 -3 -16 52.13 13.23
 3 -3 -16 49.93 8.02
 3 -3 -15 61.14 12.69
 -3 -3 15 106.92 12.56
 3 -3 -15 96.66 16.93
 3 -3 -15 109.5 13.62
 3 -3 -15 95.7 8.49
 3 -3 -14 43.76 10.57
 3 -3 -14 20.11 12.76
 -3 -3 14 24.15 10.46
 3 -3 -14 21.2 11.14
 3 -3 -14 22.22 6.37
 3 -3 -13 530.42 32.49
 -3 -3 13 705.58 32.66
 3 -3 -13 512.21 33.63
 3 -3 -13 651.21 33.31
 3 -3 -13 657.23 30.73
 3 -3 -12 389.78 23.83
 3 -3 -12 374.2 25.06
 -3 -3 12 503.21 24.14
 3 -3 -12 464.43 24.44
 -3 -3 12 409.4 21.94
 3 -3 -12 473.68 22.11
 3 -3 -11 1391.24 64.33
 3 -3 -11 1523.61 65.72
 3 -3 -11 1104.12 65.27
 3 -3 -11 1438.37 66.02
 -3 -3 11 1311.6 64.31
 3 -3 -11 1199.57 66.24
 -3 -3 11 1539.83 65.67
 3 -3 -10 160.37 9.26
 3 -3 -10 175.83 11.61
 3 -3 -10 117.62 10.91
 3 -3 -10 158.62 11.77
 3 -3 -10 142.89 12.42
 -3 -3 10 199.21 11.43
 3 -3 -9 192.56 10.19
 3 -3 -9 201.17 12
 3 -3 -9 158.2 11.46
 3 -3 -9 182.7 12.52
 3 -3 -9 166.35 12.83
 -3 -3 9 199.78 11.83
 -3 -3 8 402.68 20.09
 -3 -3 8 437.64 21.35
 3 -3 -8 344.21 21.55
 3 -3 -8 436.95 20.24
 3 -3 -8 362.72 21.3
 3 -3 -8 440.33 21.39
 3 -3 -7 2622.79 115.18
 -3 -3 7 2716.83 115.87
 3 -3 -7 2441.78 115.84
 3 -3 -7 2647.4 115.86
 3 -3 -6 8.17 5.1
 -3 -3 6 8.29 4.44
 3 -3 -6 5.65 2.89
 -3 -3 6 4.82 2.23
 -3 -3 5 394.05 21.92
 3 -3 -5 521 22.32
 -3 -3 5 534.03 23.16
 -3 -3 5 456.11 22.03
 3 -3 -5 496.06 23.07
 -3 -3 5 468.08 22.55
 -3 -3 5 457 22.6
 -3 -3 4 4097.4 180.48
 -3 -3 4 3521.46 180.15
 3 -3 -4 3558.71 180.5
 -3 -3 4 4121.56 180.05
 3 -3 -4 3961.6 180.8
 -3 -3 4 3786.88 180.44
 -3 -3 3 2676.16 126.01
 3 -3 -3 3142.02 126.07
 3 -3 -3 2789.53 126.21
 3 -3 -3 2740.21 125.67
 -3 -3 3 2469.39 125.81
 -3 -3 3 2809.06 126.17
 -3 -3 3 2677.15 125.68
 3 -3 -3 2656.7 126.39
 -3 -3 3 2558.59 126.12
 3 -3 -3 2388.9 126.12
 -3 -3 2 1107.26 53.82
 -3 -3 2 1070.25 53.9
 3 -3 -2 1128.65 53.4
 -3 -3 2 1166.32 54.02
 3 -3 -2 1161.33 53.9
 -3 -3 2 1086.39 53.7
 3 -3 -2 1312.74 53.95
 3 -3 -2 1118 53.79
 3 -3 -1 322.28 15.79
 -3 -3 1 317.93 16
 -3 -3 1 325.79 16.13
 -3 -3 1 320.46 15.44
 3 -3 -1 329.8 15.51
 -3 -3 1 321.92 16.23
 -3 -3 1 328.67 16.27
 3 -3 -1 331.84 16.04
 3 -3 -1 335.74 16.02
 3 -3 -1 315.83 15.7
 -3 -3 1 304.11 15.8
 3 -3 -1 310.28 15.81
 3 -3 -1 355.1 16.12
 3 -3 0 419.51 19.63
 -3 -3 0 388.77 19.88
 -3 -3 0 393.29 19.34
 -3 -3 0 424.49 20.16
 -3 -3 0 406.41 19.29
 -3 -3 0 410.55 20.19
 3 -3 0 378.27 19.96
 3 -3 0 406.05 19.94
 3 -3 0 435.9 19.81
 3 -3 0 419.92 19.41
 3 -3 0 393.06 19.7
 -3 -3 -1 545.09 26.09
 3 -3 1 544.16 25.79
 -3 -3 -1 526.6 25.45
 -3 -3 -1 524.28 26.36
 -3 -3 -1 541.93 25.41
 -3 -3 -1 529.34 26.35
 3 -3 1 523.01 26.03
 3 -3 1 547.98 26.12
 -3 -3 -1 550.05 26.09
 3 -3 1 563.19 25.81
 -3 -3 -1 498.96 26.25
 3 -3 1 535.34 25.37
 3 -3 2 557.49 25.15
 3 -3 2 500.47 25.55
 3 -3 2 535.77 25.06
 -3 -3 -2 514.09 26.17
 3 -3 2 513.46 25.15
 3 -3 3 340.54 16.27
 -3 -3 -3 329.51 15.8
 3 -3 3 335.13 16.1
 3 -3 3 339.96 16.1
 3 -3 4 886.45 39.88
 -3 -3 -4 824.05 39.43
 3 -3 4 850.64 39.71
 -3 -3 -4 778.97 40.68
 -3 -3 -5 278.86 13.47
 3 -3 5 289.8 14.01
 -3 -3 -5 296.41 15.49
 3 -3 5 266.98 13.64
 -3 -3 -6 913.75 45.65
 -3 -3 -6 943.83 45.36
 3 -3 6 967.77 43.91
 -3 -3 -6 896.13 43.9
 3 -3 6 925.47 44.41
 -3 -3 -7 261.41 16.09
 -3 -3 -7 248.55 15.35
 3 -3 7 272.07 13.02
 3 -3 7 263.03 13.82
 -3 -3 -7 263.96 14.71
 -3 -3 -8 108.08 11.06
 3 -3 8 112.66 5.98
 -3 -3 -8 109.03 9.67
 3 -3 8 112.31 7.51
 -3 -3 -8 113.59 8.98
 -3 -3 -9 414.55 22.19
 -3 -3 -9 371.57 20.84
 3 -3 9 380.48 18.06
 3 -3 9 363.12 19.54
 -3 -3 -9 372.61 20.42
 -3 -3 -10 237.87 17.14
 -3 -3 -10 235.71 15.66
 3 -3 10 258.48 14.02
 -3 -3 -10 228.89 15.2
 -3 -3 -11 96.64 12.92
 -3 -3 -11 117.19 10.93
 -3 -3 -11 112.97 11.49
 3 -3 11 109.95 9.19
 -3 -3 -12 108.28 14.5
 -3 -3 -12 97.64 15.71
 -3 -3 -12 124.49 12.09
 -3 -3 -12 142.19 12.7
 3 -3 12 118.97 10.09
 -3 -3 -13 164.3 16.92
 -3 -3 -13 160.94 17.92
 -3 -3 -13 170.86 14.13
 -3 -3 -13 156.26 14.15
 3 -3 13 160.01 12.33
 -3 -3 -14 159.91 15.2
 -3 -3 -14 146.24 19.29
 3 -3 14 177.42 13.13
 -3 -3 -14 181.14 18.18
 -3 -3 -15 33.12 12.39
 -3 -3 -15 59.31 18.35
 3 -3 15 30.71 10.05
 -3 -3 -15 56.13 16.37
 -3 -3 -16 129.12 15.82
 3 -3 16 165.86 14
 -3 -3 -16 146.53 18.8
 -3 -3 -16 152.34 22.19
 3 -3 17 28.34 11.22
 -3 -3 -17 20.62 17.27
 -3 -3 -17 43.61 21.44
 3 -3 18 14.43 11.94
 -3 -3 -18 2.91 17.38
 -3 -3 -18 28.96 21.6
 3 -3 19 68.32 13.23
 -3 -3 -19 36.48 18.23
 -3 -3 -19 80.18 22.9
 3 -2 -22 40.43 11.13
 3 -2 -22 62.89 19.48
 -3 -2 22 58.07 15.7
 -3 -2 22 88.3 19.06
 3 -2 -21 3.92 17.88
 -3 -2 21 8.14 17.08
 3 -2 -21 7.72 10.04
 3 -2 -20 41.03 9.78
 3 -2 -20 35.47 18.01
 3 -2 -20 70.33 18.36
 -3 -2 20 67.04 13.75
 -3 -2 20 71.53 18.04
 3 -2 -20 42.69 22.76
 3 -2 -19 160.56 19.56
 3 -2 -19 157.28 19.34
 3 -2 -19 161.14 12.57
 -3 -2 19 162.09 18.23
 3 -2 -19 173.02 23.21
 3 -2 -18 86.24 10.01
 3 -2 -18 130.95 17.51
 3 -2 -18 80.93 16.64
 3 -2 -18 103.35 14.61
 -3 -2 18 98.16 15.6
 3 -2 -18 79.43 20.92
 3 -2 -17 141.57 10.8
 3 -2 -17 152.51 16.81
 3 -2 -17 121.94 16.54
 3 -2 -17 130.59 14.56
 -3 -2 17 144.8 15.97
 3 -2 -17 123.42 19.1
 3 -2 -16 99.99 15
 -3 -2 16 139.08 14.77
 3 -2 -16 124.62 18.98
 3 -2 -16 156.44 14.17
 3 -2 -16 129.32 10.03
 3 -2 -15 153.22 16.23
 3 -2 -15 144.19 18.94
 -3 -2 15 211.02 15.48
 3 -2 -15 213.56 15.91
 3 -2 -15 205.67 12.2
 3 -2 -14 688.33 42.78
 3 -2 -14 765.05 44.13
 -3 -2 14 984.58 42.82
 3 -2 -14 880.21 42.67
 3 -2 -14 836.05 40.66
 3 -2 -13 93.68 11.58
 3 -2 -13 79.36 13.2
 -3 -2 13 105.13 10.61
 3 -2 -13 99.03 11.13
 3 -2 -13 92.94 7.44
 3 -2 -12 164.05 14.34
 -3 -2 12 198.2 12.83
 -3 -2 12 179.54 10.53
 3 -2 -12 179.49 12.96
 3 -2 -12 173.76 10.21
 3 -2 -11 1258.51 55.66
 3 -2 -11 1102.08 54.9
 3 -2 -11 1026.55 56.9
 -3 -2 11 1220.36 55.72
 3 -2 -11 1218.32 56.97
 -3 -2 11 1361.69 57.05
 3 -2 -11 1097.97 57.92
 -3 -2 10 1397.77 61.93
 3 -2 -10 1088.91 62.44
 -3 -2 10 1227.41 61.16
 3 -2 -10 1351.88 60.91
 3 -2 -10 1131.48 61.95
 3 -2 -10 1311.44 62.01
 -3 -2 10 1258.1 60.97
 3 -2 -10 1420.65 61.74
 -3 -2 9 74.1 5.97
 3 -2 -9 92.49 6.03
 3 -2 -9 89.25 7.65
 3 -2 -9 79.19 8.39
 3 -2 -9 84.85 8.05
 -3 -2 9 81.47 6.41
 3 -2 -9 86.94 9.27
 3 -2 -8 566.49 25.65
 -3 -2 8 464.87 25.56
 -3 -2 8 625.54 26.79
 3 -2 -8 426.35 26.87
 3 -2 -8 524.54 26.55
 3 -2 -8 573.8 26.35
 3 -2 -7 1597.49 70.14
 -3 -2 7 1686.4 70.96
 3 -2 -7 1460.73 70.69
 3 -2 -7 1562.07 70.57
 3 -2 -6 549.12 24.63
 -3 -2 6 458.31 24.42
 -3 -2 6 500.05 25.36
 3 -2 -6 496.18 25.27
 3 -2 -6 564.59 25.15
 -3 -2 5 1323.46 63.26
 3 -2 -5 1383.64 63.38
 -3 -2 5 1383.53 63.7
 3 -2 -5 1422.8 63.08
 3 -2 -5 1261.35 63.16
 -3 -2 5 1256.25 63.18
 -3 -2 4 913.62 48.12
 3 -2 -4 907.72 48.47
 3 -2 -4 1055.38 48.51
 -3 -2 4 1018.22 48.38
 3 -2 -4 1149.99 48.03
 -3 -2 4 1011.13 48.46
 -3 -2 3 237.58 12.03
 3 -2 -3 237.2 12.22
 3 -2 -3 259.69 11.72
 3 -2 -3 227.82 11.44
 -3 -2 3 224.74 11.61
 3 -2 -3 222.2 12.04
 -3 -2 3 243.07 12.32
 -3 -2 3 236.74 11.29
 3 -2 -3 237.71 12.1
 -3 -2 3 245.94 12.07
 -3 -2 2 2485.43 123.55
 3 -2 -2 2637.19 123.16
 -3 -2 2 2677.72 123.19
 -3 -2 2 2698.24 123.6
 -3 -2 2 2539.91 122.99
 3 -2 -2 2688.66 123.49
 3 -2 -2 2785.37 123.59
 -3 -2 2 2627.91 123.48
 3 -2 -2 2812.84 123.49
 3 -2 -2 2670.45 123.51
 3 -2 -1 2625.88 121.37
 -3 -2 1 2496.22 121.53
 -3 -2 1 2566.84 121.04
 3 -2 -1 2601.32 121.2
 -3 -2 1 2615.8 121.14
 -3 -2 1 2582.38 121.6
 -3 -2 1 2547.92 121.62
 3 -2 -1 2586.04 121.34
 -3 -2 1 2585.66 121.45
 3 -2 -1 2563.27 121.41
 3 -2 -1 2709.23 121.56
 3 -2 0 159.13 7.86
 -3 -2 0 151.11 8.2
 -3 -2 0 154.27 7.12
 -3 -2 0 140.88 8.24
 -3 -2 0 154.03 7.35
 3 -2 0 137.29 7.44
 -3 -2 0 139.51 8.27
 3 -2 0 140.55 7.93
 3 -2 0 143.4 8.09
 -3 -2 0 150.59 7.95
 3 -2 0 151.5 7.92
 3 -2 0 145.22 7.54
 3 -2 1 896.34 42.83
 -3 -2 -1 884.38 43.07
 -3 -2 -1 900.13 42.53
 -3 -2 -1 910.57 42.49
 3 -2 1 907.06 42.63
 3 -2 1 894.97 42.63
 3 -2 1 867.09 42.86
 -3 -2 -1 931.16 42.92
 3 -2 1 907.96 43.04
 3 -2 1 915.65 42.56
 3 -2 2 822.16 39.17
 3 -2 2 858.32 38.88
 3 -2 2 828.25 38.89
 3 -2 2 822.53 38.84
 3 -2 2 804.91 39.2
 -3 -2 -2 828.28 39.21
 3 -2 2 821.64 38.84
 -3 -2 -2 798.01 38.72
 3 -2 2 818.86 39.32
 -3 -2 -3 2445.87 115.26
 3 -2 3 2471.37 115.4
 -3 -2 -3 2447.85 115.93
 3 -2 3 2398.18 115.38
 3 -2 3 2534.86 115.38
 -3 -2 -4 99.39 7.09
 -3 -2 -4 94.65 6.87
 3 -2 4 88.19 5.39
 -3 -2 -5 453.04 24.34
 3 -2 5 471.62 23.11
 -3 -2 -5 476.65 24.17
 3 -2 5 496.9 23.42
 -3 -2 -5 507 23.96
 -3 -2 -6 162.78 11.04
 -3 -2 -6 172.96 10.34
 3 -2 6 170.82 8.61
 3 -2 6 156.23 9.05
 -3 -2 -6 164.23 10.21
 -3 -2 -7 609.2 31.64
 -3 -2 -7 608.1 31.16
 3 -2 7 635.73 29.87
 3 -2 7 615.29 30.39
 -3 -2 -7 643.06 31.14
 -3 -2 -8 241.96 15.32
 -3 -2 -8 261.31 14.77
 3 -2 8 245.04 12.44
 -3 -2 -8 242.62 14.6
 3 -2 8 252.67 13.38
 -3 -2 -9 10.2 8.27
 -3 -2 -9 9.74 9.04
 -3 -2 -9 3.91 7.29
 3 -2 9 0.22 3.03
 -3 -2 -9 7.31 6.99
 3 -2 9 6.51 5.05
 -3 -2 -10 456.21 26.22
 -3 -2 -10 448.85 26.49
 -3 -2 -10 487.48 25.56
 -3 -2 -10 493.69 25.11
 3 -2 10 475.73 24.23
 -3 -2 -11 278.46 18.45
 -3 -2 -11 262.61 19.67
 -3 -2 -11 288.58 18.15
 -3 -2 -11 292.85 17.43
 3 -2 11 299.92 16.31
 -3 -2 -12 112.55 12.54
 -3 -2 -12 114.6 14.94
 3 -2 12 125.5 10.12
 -3 -2 -12 115.68 13.76
 -3 -2 -13 610.28 32.55
 -3 -2 -13 562.65 34.35
 3 -2 13 615.75 31.07
 -3 -2 -13 584.68 33.17
 -3 -2 -14 63 12.78
 -3 -2 -14 58.27 17
 3 -2 14 80.24 9.81
 -3 -2 -14 77.37 14.61
 -3 -2 -15 35.12 12.78
 -3 -2 -15 28.58 17.71
 3 -2 15 29.96 9.86
 -3 -2 -15 23.51 13.73
 -3 -2 -16 80.29 15.68
 -3 -2 -16 103.37 21.68
 3 -2 16 124.34 12.32
 -3 -2 -16 111.56 16.94
 -3 -2 -17 48.13 15.49
 -3 -2 -17 23.97 20.81
 3 -2 17 53.28 12.01
 -3 -2 -17 26.01 15.73
 -3 -2 -18 8.57 14.97
 -3 -2 -18 39.49 21.92
 -3 -2 -18 7.17 16.56
 3 -2 18 0.67 12.13
 -3 -2 -19 43.47 22.39
 -3 -2 -19 27.41 17.67
 3 -1 -22 57.09 11.06
 3 -1 -22 7.18 20.2
 3 -1 -22 49.7 19.57
 3 -1 -22 8.63 18.9
 -3 -1 22 55.18 15.55
 -3 -1 22 25.65 18.67
 3 -1 -21 49.31 10.81
 3 -1 -21 32.08 18
 3 -1 -21 7.5 18.18
 -3 -1 21 50.97 14.84
 -3 -1 21 62.48 17.74
 3 -1 -20 6.04 9.24
 3 -1 -20 2.53 16.48
 3 -1 -20 17.65 17.23
 -3 -1 20 22.4 13.33
 -3 -1 20 21.45 15.8
 3 -1 -20 30.62 22.34
 3 -1 -19 18.91 16.28
 3 -1 -19 9.74 17.06
 3 -1 -19 29.55 9.21
 -3 -1 19 63.68 15.71
 3 -1 -19 11.73 21.4
 3 -1 -18 10.94 8.27
 3 -1 -18 28.5 15.99
 3 -1 -18 12.27 15.62
 3 -1 -18 16.29 11.25
 3 -1 -18 6.07 18.04
 -3 -1 18 21.55 14.08
 3 -1 -17 824.19 40.5
 3 -1 -17 827.81 43.76
 3 -1 -17 700.59 44.13
 3 -1 -17 889.05 42.27
 3 -1 -17 752.99 46.49
 -3 -1 17 864.61 43.4
 3 -1 -16 288.33 16.38
 3 -1 -16 321.79 21.15
 3 -1 -16 226.55 20.62
 3 -1 -16 299.83 18.99
 3 -1 -16 247.27 22.97
 -3 -1 16 324.83 19.81
 3 -1 -15 27.55 6.63
 3 -1 -15 11.39 12.89
 3 -1 -15 32.62 9.69
 -3 -1 15 16.68 10.68
 3 -1 -15 16.95 14.65
 3 -1 -15 20.61 12.27
 3 -1 -14 341.89 17.11
 -3 -1 14 342.47 19.71
 3 -1 -14 334.95 19.18
 3 -1 -13 55.15 10.95
 3 -1 -13 65.63 9.28
 -3 -1 13 69.46 10.34
 3 -1 -13 47.53 12.55
 3 -1 -12 22.41 4.17
 -3 -1 12 28.76 3.09
 3 -1 -12 30.9 10.02
 3 -1 -12 26.71 7.54
 -3 -1 12 21.77 8.3
 3 -1 -12 15.09 10.92
 -3 -1 11 1605.91 65.99
 3 -1 -11 1250.92 66.74
 -3 -1 11 1321.44 65.15
 3 -1 -11 1458.13 64.69
 -3 -1 11 1371.09 63.95
 3 -1 -11 1194.76 66.19
 3 -1 -11 1449.35 65.7
 -3 -1 11 1388.81 64.93
 3 -1 -11 1233.39 64.41
 -3 -1 10 144.04 9.73
 3 -1 -10 184.58 9.51
 3 -1 -10 169.69 12.6
 -3 -1 10 169.65 11.41
 3 -1 -10 132.08 11.5
 3 -1 -10 184.88 11.08
 -3 -1 10 170.06 9.86
 3 -1 -10 157.03 10.17
 -3 -1 9 249.6 14.52
 3 -1 -9 301.74 14.4
 3 -1 -9 253.34 15.89
 -3 -1 9 283.24 14.71
 3 -1 -9 285.81 15.51
 3 -1 -9 247.8 16.7
 -3 -1 9 323.56 15.91
 3 -1 -9 292.94 14.84
 3 -1 -8 3176.95 168.22
 -3 -1 8 3325.08 167.3
 3 -1 -8 4068.73 167.49
 -3 -1 8 3617.56 167.38
 3 -1 -8 3183.56 167.99
 3 -1 -8 3838.34 167.78
 3 -1 -7 581.74 27.58
 3 -1 -7 627.83 27.33
 3 -1 -6 95.94 6.69
 3 -1 -6 107.33 6.42
 3 -1 -5 2558.78 148.77
 -3 -1 5 3383.49 149.14
 3 -1 -5 3253.71 148.64
 -3 -1 5 2725.74 148.66
 -3 -1 5 2947.1 148.68
 3 -1 -5 3535.89 148.18
 -3 -1 4 1027.84 54.01
 -3 -1 4 1183.19 54.39
 3 -1 -4 1236.21 53.79
 3 -1 -4 1174.22 54.11
 3 -1 -4 1144.88 54.32
 3 -1 -4 1019.99 54.36
 3 -1 -3 4072.44 192.55
 3 -1 -3 3986.35 192.14
 -3 -1 3 4158.9 192.18
 3 -1 -3 4193.08 192.53
 -3 -1 3 4035.1 192.5
 3 -1 -3 4288.35 192.59
 -3 -1 3 4118.21 192.25
 -3 -1 2 726.16 35.05
 -3 -1 2 754.06 34.62
 -3 -1 2 738.81 34.58
 3 -1 -2 695.38 34.58
 3 -1 -2 751.66 34.93
 3 -1 -2 742.02 34.94
 -3 -1 2 749.55 34.95
 3 -1 -1 1853.27 84.9
 -3 -1 1 1764.8 85.06
 -3 -1 1 1835.75 84.57
 -3 -1 1 1828.56 84.66
 3 -1 -1 1711.95 84.77
 -3 -1 1 1903.48 84.98
 -3 -1 1 1803.54 84.97
 3 -1 -1 1767.8 84.93
 3 -1 -1 1766.86 84.84
 3 -1 0 3104.02 148.03
 -3 -1 0 3226.31 147.87
 3 -1 0 3088.67 148.02
 -3 -1 0 3232.19 147.85
 3 -1 0 3093.93 148.11
 -3 -1 0 3281.81 148.14
 3 -1 0 3088.83 148.19
 3 -1 0 3098.3 148.12
 -3 -1 0 3126.01 148.33
 3 -1 1 979.34 45.88
 -3 -1 -1 927.97 45.56
 3 -1 1 950.66 45.75
 -3 -1 -1 966.49 45.54
 3 -1 1 973.41 45.78
 3 -1 1 985.26 45.73
 -3 -1 -1 977.14 45.77
 3 -1 1 1085.83 46.14
 3 -1 1 942.42 45.7
 3 -1 2 1372.5 65.16
 3 -1 2 1394.58 64.87
 3 -1 2 1389.12 64.99
 -3 -1 -2 1366.71 65.28
 3 -1 2 1306.09 65.04
 3 -1 2 1405.73 64.62
 -3 -1 -2 1359.71 64.95
 3 -1 2 1431.45 65.33
 3 -1 2 1351.12 64.99
 -3 -1 -3 533.71 25.94
 3 -1 3 533.75 25.5
 -3 -1 -3 520.59 25.83
 3 -1 3 510.38 25.59
 3 -1 3 539.56 25.09
 3 -1 3 531.05 25.34
 -3 -1 -3 510.62 25.4
 3 -1 3 558.11 25.87
 -3 -1 -4 751.56 38.16
 -3 -1 -4 788.52 38.09
 3 -1 4 795.7 37.36
 3 -1 4 795.99 37.55
 3 -1 4 797.2 37.59
 -3 -1 -5 611.41 30.5
 -3 -1 -5 628.79 30.57
 -3 -1 -5 652.02 30.45
 3 -1 5 594.97 29.61
 3 -1 5 629.77 29.78
 -3 -1 -6 1487.62 70.74
 -3 -1 -6 1503.83 70.84
 -3 -1 -6 1450.52 70.62
 -3 -1 -6 1529.82 70.38
 3 -1 6 1479.96 69.78
 3 -1 6 1444.57 70.02
 -3 -1 -7 576.19 30.15
 -3 -1 -7 595.82 30.41
 -3 -1 -7 589.19 30.05
 -3 -1 -7 606.9 29.66
 3 -1 7 603.25 28.85
 3 -1 7 615.36 29.31
 -3 -1 -8 1023.55 49.22
 -3 -1 -8 998.25 49.62
 -3 -1 -8 981.49 49.08
 3 -1 8 1010.26 47.74
 3 -1 8 1005.23 48.26
 -3 -1 -9 1477.27 72.06
 -3 -1 -9 1445.56 72.44
 -3 -1 -9 1502.94 72.08
 3 -1 9 1478.52 70.45
 3 -1 9 1548.52 71.15
 -3 -1 -10 203.98 14.65
 -3 -1 -10 191.92 16.14
 3 -1 10 218.2 12.44
 -3 -1 -10 212.68 14.49
 -3 -1 -11 15.66 9.78
 -3 -1 -11 3.78 11.29
 3 -1 11 15.42 6.54
 -3 -1 -11 3.69 9.31
 -3 -1 -12 12.65 10.18
 -3 -1 -12 16.12 13.63
 3 -1 12 23.6 7.17
 -3 -1 -12 22.95 10.51
 -3 -1 -13 88.15 13.76
 -3 -1 -13 92.27 14.83
 3 -1 13 99.2 9.88
 -3 -1 -13 81.02 12.69
 -3 -1 -14 98.22 14.78
 -3 -1 -14 104.54 17.73
 3 -1 14 96.82 10.36
 -3 -1 -14 87.01 13.68
 -3 -1 -15 6.6 13.82
 -3 -1 -15 8.12 17.93
 3 -1 15 17.22 9.58
 -3 -1 -15 30.75 13.63
 -3 -1 -16 270.55 21.74
 -3 -1 -16 290.09 25.27
 3 -1 16 308.65 19.04
 -3 -1 -16 289.54 21.72
 -3 -1 -17 111.82 17.47
 -3 -1 -17 107.04 20.49
 -3 -1 -17 141.99 16.81
 3 -1 17 104.71 13.35
 -3 -1 -18 8.57 16.45
 3 -1 18 1.35 12.03
 -3 -1 -18 16.26 15.69
 -3 -1 -19 35.11 17.71
 -3 -1 -19 29.46 22.23
 3 -1 19 14.19 12.76
 -3 -1 -19 4.95 15.88
 3 -1 20 10.36 13.41
 3 0 -22 69.68 11.85
 3 0 -22 66.64 20.14
 3 0 -22 80.88 18.66
 3 0 -22 55.09 20.97
 -3 0 22 62.74 15.71
 -3 0 22 54.81 19.7
 3 0 -21 17.84 10.2
 3 0 -21 6.08 17.56
 3 0 -21 1.16 18.88
 -3 0 21 26.47 14.78
 -3 0 21 12.12 16.79
 3 0 -20 183.63 13.39
 3 0 -20 148 19.82
 3 0 -20 142.18 21.42
 -3 0 20 150.58 16.96
 -3 0 20 172.42 19.12
 3 0 -19 293.12 23.29
 3 0 -19 282.14 17.25
 -3 0 19 317.92 22.58
 3 0 -18 55.96 18.21
 3 0 -18 51.98 16.52
 3 0 -18 57.83 9.1
 -3 0 18 70.41 15.34
 3 0 -17 16.07 7.76
 3 0 -17 45.7 15.31
 3 0 -17 19.23 9.38
 -3 0 17 21.77 13.55
 3 0 -17 15.69 18.8
 3 0 -17 38.97 16.44
 3 0 -16 23.44 13.89
 -3 0 16 20.82 11.98
 3 0 -16 7.22 16.79
 3 0 -15 29.69 6.61
 3 0 -15 21.98 13.67
 -3 0 15 26.77 10.7
 3 0 -15 23.54 14.39
 3 0 -15 34.13 8.99
 3 0 -15 37.85 12.94
 3 0 -14 1028.99 56.23
 3 0 -14 936.74 56.44
 -3 0 14 1244.88 55.14
 3 0 -14 1152.62 54.19
 3 0 -14 1086.78 55.59
 3 0 -13 17.53 10.57
 3 0 -13 6.12 12.14
 3 0 -13 1.86 7.28
 3 0 -13 2.19 10.72
 3 0 -12 407.92 28.64
 -3 0 12 608.52 27.56
 3 0 -12 549.36 28.24
 3 0 -12 443.91 28.48
 -3 0 12 519.12 26.59
 3 0 -12 540.48 26.73
 -3 0 12 537.35 25.01
 3 0 -12 484.87 25.77
 3 0 -11 2375.34 124.03
 -3 0 11 2534.95 122.7
 3 0 -11 2427.33 123.82
 3 0 -11 2790.07 122.81
 3 0 -11 2571.8 122.34
 -3 0 11 2532.47 121.66
 3 0 -10 186.84 13.72
 -3 0 10 226.33 12.38
 -3 0 10 168.39 11.03
 3 0 -10 208.46 10.59
 -3 0 10 190.36 9.77
 3 0 -10 175.26 13.27
 3 0 -10 207.09 11.56
 3 0 -10 177.26 10.85
 -3 0 9 313.53 16.55
 3 0 -9 339.53 16.23
 3 0 -9 287.65 17.91
 3 0 -9 278.25 18.5
 -3 0 9 381.53 17.67
 -3 0 9 328.89 16.78
 3 0 -9 336.74 16.95
 -3 0 9 307.44 15.62
 3 0 -8 43.96 7.4
 -3 0 8 53.7 3.8
 -3 0 8 55.05 4.79
 3 0 -8 64.95 7.31
 3 0 -8 63.31 5.67
 -3 0 8 57.91 5.53
 3 0 -8 66.13 4.71
 -3 0 7 473.29 24.83
 3 0 -7 525.55 24.38
 -3 0 6 3535.14 177.26
 3 0 -6 3935.86 176.94
 -3 0 5 2974.05 136.18
 3 0 -5 2780.27 136.53
 3 0 -5 3171.38 136.09
 3 0 -4 1770.42 88.84
 -3 0 4 2001.18 88.36
 3 0 -4 2004.89 88.77
 -3 0 4 1731.75 88.43
 -3 0 3 973.41 47.64
 3 0 -3 944.45 47.93
 3 0 -3 1073.51 47.95
 -3 0 3 991.23 47.56
 3 0 -3 1058.67 47.54
 3 0 -3 1013.45 47.99
 3 0 -2 3850.22 171.03
 -3 0 2 3609.11 171.02
 -3 0 2 3630.69 171
 3 0 -2 3603.74 171.3
 3 0 -2 3509.01 171.26
 3 0 -1 713.11 33.81
 -3 0 1 711.77 33.53
 -3 0 1 715.74 33.55
 3 0 -1 721.34 33.48
 3 0 -1 693.62 33.8
 3 0 -1 701.31 33.85
 -3 0 0 108.01 5.71
 3 0 0 95.06 5.57
 -3 0 0 108.93 5.17
 3 0 0 97.95 5.61
 3 0 0 101.07 5.27
 3 0 0 99.29 5.7
 -3 0 0 101.64 5.27
 -3 0 0 101.11 5.35
 3 0 0 100.09 5.69
 3 0 0 99.61 5.77
 -3 0 -1 3157.14 149.17
 -3 0 -1 3193.98 149.5
 3 0 1 3310.7 149.49
 -3 0 -1 3195.96 149.49
 -3 0 -1 3113.49 149.33
 3 0 1 3108.29 149.28
 3 0 1 3193.06 149.44
 3 0 1 3145.92 149.21
 -3 0 -1 3365.99 149.24
 3 0 1 3074.47 149.44
 3 0 1 3238.62 149.5
 -3 0 -2 1656.24 83.32
 3 0 2 1712.15 83.37
 3 0 2 1779.32 83.08
 -3 0 -2 1786.5 83.36
 3 0 2 1812.47 83.33
 -3 0 -2 1782.04 83.28
 -3 0 -2 1732.59 83.33
 3 0 2 1780.98 83.4
 3 0 2 1788.26 83.04
 3 0 2 1792.91 83.27
 3 0 2 1824.17 83.34
 3 0 3 8293.12 395.1
 3 0 3 8479.77 395.33
 -3 0 -3 8372.88 395.39
 -3 0 -3 8449.05 395.37
 -3 0 -3 8551.55 395.31
 -3 0 -3 8659.55 395.56
 3 0 3 8361.75 395.39
 3 0 3 8423.44 395.05
 3 0 3 8522.07 395.2
 -3 0 -3 8512.58 395.36
 3 0 4 211.14 10.45
 -3 0 -4 190.35 10.95
 -3 0 -4 201.96 11.24
 -3 0 -4 182.78 10.81
 -3 0 -4 220.85 11.37
 3 0 4 213.08 10.44
 3 0 4 211.26 10.57
 -3 0 -4 198.98 10.78
 -3 0 -5 323.73 16.9
 -3 0 -5 325.95 17.24
 3 0 5 334.34 16.53
 -3 0 -5 335.94 17.31
 3 0 5 332.92 16.41
 3 0 5 327.56 16.35
 -3 0 -6 1025.84 50.01
 -3 0 -6 1053.47 50.37
 -3 0 -6 1012.29 50.33
 3 0 6 1052.31 49.42
 3 0 6 1045.39 49.56
 -3 0 -7 32.68 6.71
 -3 0 -7 35.7 7.72
 -3 0 -7 34.81 5.77
 3 0 7 27.92 4.08
 -3 0 -8 99.5 9.57
 -3 0 -8 110.33 9.81
 -3 0 -8 95.76 8.38
 3 0 8 96.9 7.09
 -3 0 -9 283.53 17.57
 -3 0 -9 300.08 18.2
 -3 0 -9 313.16 17.1
 3 0 9 295.15 15.95
 -3 0 -10 183.75 12.59
 -3 0 -10 157.17 14.08
 -3 0 -10 142.65 13.23
 -3 0 -10 182.77 8.82
 3 0 10 165.26 11.06
 -3 0 -11 662.07 35.19
 -3 0 -11 652.02 35.71
 -3 0 -11 676.38 34.33
 3 0 11 672.05 33.35
 -3 0 -12 102.51 12.62
 -3 0 -12 106.34 14.09
 -3 0 -12 108.88 11.64
 3 0 12 100.38 9.41
 -3 0 -13 227 18.1
 -3 0 -13 202.09 19.7
 -3 0 -13 226.71 16.43
 3 0 13 229.29 14.48
 -3 0 -14 99.02 15.36
 -3 0 -14 102.47 16.71
 3 0 14 114.42 11.28
 -3 0 -14 101.54 13.34
 -3 0 -15 13.46 17
 -3 0 -15 5.13 11.97
 3 0 15 7.54 9.77
 -3 0 -16 4.73 12.78
 3 0 16 5.84 10.58
 -3 0 -17 87.48 18.41
 -3 0 -17 53.38 21.49
 -3 0 -17 76.99 14.69
 3 0 17 86.47 12.48
 -3 0 -18 7.39 16.86
 -3 0 -18 10.81 20.47
 -3 0 -18 30.51 14.21
 3 0 18 31.63 12.85
 -3 0 -19 2.85 18.24
 3 0 19 30.56 13.12
 -3 0 -19 29.1 21.91
 -3 0 -20 10.57 19.55
 3 0 20 28.92 13.71
 3 1 -22 33.94 19.46
 3 1 -22 26.54 21.05
 3 1 -21 65.73 18.74
 3 1 -21 22.21 21.42
 3 1 -20 19.5 17.17
 3 1 -20 28.59 20.34
 3 1 -19 22.82 15.92
 3 1 -19 26.24 19.41
 3 1 -18 20.3 15.3
 3 1 -18 39.81 17.18
 3 1 -17 707.21 39.07
 3 1 -17 693.45 40.52
 3 1 -16 280.45 20.59
 3 1 -16 293.56 16.38
 3 1 -15 17.99 14.06
 3 1 -15 30.76 12.31
 3 1 -15 18.98 7.63
 3 1 -14 269.06 20.59
 3 1 -14 289.62 15.96
 3 1 -14 256.39 19.28
 3 1 -13 64.05 13.27
 3 1 -13 46.88 7.08
 3 1 -13 79.27 7.66
 3 1 -13 84.57 11.13
 3 1 -12 25.57 10.07
 -3 1 12 14.8 6.23
 3 1 -12 18.02 10.33
 3 1 -12 29.84 6.39
 3 1 -12 23.95 6.26
 3 1 -11 1577.44 71.94
 -3 1 11 1392.82 71.03
 3 1 -11 1389.88 72.4
 3 1 -11 1609.98 70.83
 3 1 -11 1429.93 70.94
 3 1 -10 178.59 8.41
 3 1 -10 180.92 11.76
 -3 1 10 135.21 9.73
 3 1 -10 149.55 12.19
 3 1 -10 164.17 9.97
 3 1 -10 143.87 10.11
 3 1 -9 331.37 14.13
 -3 1 9 240.57 14.96
 3 1 -9 259.15 16.81
 3 1 -9 295.26 16.06
 3 1 -9 288.33 15.09
 -3 1 9 264.18 14.26
 3 1 -8 3196.91 156.98
 -3 1 8 3140.2 156.15
 -3 1 8 3378.17 155.6
 3 1 -8 3497.21 156.44
 -3 1 7 412 21.71
 3 1 -7 449.61 20.66
 3 1 -7 440.38 21.61
 -3 1 7 414.42 20.86
 -3 1 6 97.75 6.96
 3 1 -6 113.31 5.69
 3 1 -6 104.21 6.69
 -3 1 5 2814.23 140.97
 -3 1 5 3030.76 140.62
 3 1 -5 2952.21 140.6
 3 1 -5 3071.54 140.33
 -3 1 4 1393.36 67.06
 -3 1 4 1422.87 66.64
 3 1 -4 1479.56 66.53
 3 1 -4 1360.08 66.51
 3 1 -3 4234.93 192.43
 -3 1 3 4201.96 192.48
 -3 1 3 3999.34 192.89
 -3 1 3 4103.75 192.77
 3 1 -3 4043.17 192.25
 3 1 -2 693.03 34.26
 -3 1 2 727.49 34.25
 3 1 -2 746.86 33.9
 -3 1 2 695.81 34
 3 1 -1 1548.64 75.51
 -3 1 1 1651.4 75.41
 3 1 0 2468.3 117.63
 -3 1 0 2613.2 117.58
 3 1 0 2416.72 117.74
 3 1 1 1038.57 48.57
 -3 1 -1 1037.22 48.4
 -3 1 -1 1051.14 48
 3 1 1 955.99 48.37
 3 1 1 993.53 48.51
 3 1 1 1013.58 48.57
 3 1 2 1088.73 54.65
 3 1 2 1182.34 54.66
 -3 1 -2 1161.1 54.43
 -3 1 -2 1146.13 54.38
 -3 1 -2 1199.7 54.6
 -3 1 -2 1177.92 54.83
 3 1 2 1188.57 54.55
 3 1 2 1123.83 54.44
 3 1 2 1134.92 54.56
 -3 1 -2 1129.96 54.74
 3 1 3 599.58 27.81
 -3 1 -3 548.06 27.52
 -3 1 -3 573.86 27.47
 -3 1 -3 586.9 27.86
 -3 1 -3 601.17 28.14
 3 1 3 576.73 27.67
 3 1 3 538.52 27.55
 3 1 3 589.24 27.64
 -3 1 -3 572.06 27.91
 -3 1 -4 798.85 37.45
 -3 1 -4 741.24 37.3
 -3 1 -4 775.39 37.83
 -3 1 -4 821.44 38.03
 3 1 4 807.75 37.47
 3 1 4 790.23 37.45
 -3 1 -4 761.29 37.75
 -3 1 -5 604.11 30.74
 3 1 5 612.54 30.15
 -3 1 -5 631.16 30.67
 -3 1 -5 621.11 29.91
 3 1 5 641.65 29.85
 -3 1 -5 615.98 30.11
 -3 1 -5 611.56 30.43
 -3 1 -6 1399.99 68.53
 3 1 6 1446.31 67.9
 -3 1 -6 1450.88 68.48
 -3 1 -6 1394.17 67.64
 -3 1 -6 1460.63 67.9
 3 1 6 1430.85 67.65
 -3 1 -7 532.46 28.06
 -3 1 -7 556.53 28.12
 -3 1 -7 557.75 27.26
 -3 1 -8 890 43.6
 -3 1 -8 837.19 43.44
 -3 1 -8 894.69 42.64
 -3 1 -9 1306.22 63.8
 -3 1 -9 1316.14 63.79
 -3 1 -9 1300.77 62.83
 -3 1 -10 159.15 14.02
 -3 1 -10 147.38 14.43
 -3 1 -10 165.38 11.5
 -3 1 -11 5.93 10.01
 -3 1 -11 24.15 11.45
 -3 1 -11 4.92 7.57
 -3 1 -12 14.98 12.27
 -3 1 -12 21.25 12.36
 -3 1 -12 7.66 8.73
 -3 1 -13 77.38 14.67
 -3 1 -13 77.36 14.47
 -3 1 -13 69.45 10.22
 -3 1 -14 55.49 15.77
 -3 1 -14 81.9 16.13
 -3 1 -14 95.62 11.93
 3 1 15 1.7 11.34
 -3 1 -15 22.36 15.48
 -3 1 -15 5.38 17.4
 -3 1 -15 0.41 8.99
 -3 1 -16 263.09 23.59
 3 1 16 289.79 20.39
 -3 1 -16 291.02 26.09
 -3 1 -16 336.72 20.67
 -3 1 -17 102.14 19.02
 3 1 17 78.92 14.82
 -3 1 -17 99.69 20.17
 -3 1 -17 114.12 14.26
 -3 1 -19 11.08 19.7
 -3 1 -19 51.76 21.14
 3 2 -22 55.43 11.02
 3 2 -22 31.69 19.28
 3 2 -22 29.39 22.69
 -3 2 22 29.1 15.39
 -3 2 22 24.4 18.01
 3 2 -21 27.73 10.3
 3 2 -21 33.2 18.22
 -3 2 21 10.43 14.29
 -3 2 21 9.59 17.26
 3 2 -21 6.48 21.84
 3 2 -20 23.44 9.52
 3 2 -20 11.24 21.74
 -3 2 20 22.97 13.39
 -3 2 20 15.1 16.69
 3 2 -20 15.08 23.21
 3 2 -19 133.62 22.16
 3 2 -19 146.29 19.6
 3 2 -19 136.77 12.16
 -3 2 19 187.01 17.37
 3 2 -19 119.69 22.83
 3 2 -18 88.77 19.87
 3 2 -18 94.78 16.41
 3 2 -18 131.4 10.68
 -3 2 18 120.37 15.9
 3 2 -18 98.11 21.33
 3 2 -17 166.89 20.86
 3 2 -17 169.79 18.62
 3 2 -17 185.38 12.21
 -3 2 17 179.56 16.35
 3 2 -17 148.39 21.37
 3 2 -16 137.64 18.3
 3 2 -16 129.51 15.29
 3 2 -16 116.69 9.64
 3 2 -16 106.62 19.06
 -3 2 16 120.64 14.24
 3 2 -15 187.38 12.31
 3 2 -15 198.9 16.94
 3 2 -15 203.42 19.01
 3 2 -15 195.76 12
 3 2 -15 219.06 19.25
 -3 2 15 248.49 15.83
 3 2 -14 824.69 39.25
 3 2 -14 777.14 41.81
 3 2 -14 726.47 42.75
 3 2 -14 791.55 39.1
 3 2 -14 800.22 43.38
 -3 2 14 866.59 41.06
 -3 2 13 85.87 10.23
 3 2 -13 94.9 13.07
 -3 2 13 72.21 8.67
 3 2 -13 95.81 7.16
 3 2 -13 83.48 12
 3 2 -13 91.4 14.1
 3 2 -13 75.65 7.42
 3 2 -13 78.18 8.99
 3 2 -12 196.3 9.58
 3 2 -12 143.52 14.5
 -3 2 12 197.76 12.88
 -3 2 12 151.53 11.65
 3 2 -12 194.21 10.43
 3 2 -12 166.88 13.45
 3 2 -12 149.85 14.86
 3 2 -12 158.8 10.54
 3 2 -12 161.39 12.02
 3 2 -11 1185.67 50.28
 -3 2 11 1181.72 51.84
 3 2 -11 931.54 52.71
 -3 2 11 850.08 51.01
 3 2 -11 1082.96 50.53
 3 2 -11 1115.25 52
 3 2 -11 1018.68 52.79
 3 2 -11 1041.11 50.58
 3 2 -11 965.6 51.37
 3 2 -10 1230.46 67.74
 -3 2 10 1483.19 67.05
 3 2 -10 1281.79 66.85
 3 2 -10 1405.4 66.07
 3 2 -10 1285.31 67.01
 3 2 -10 1267.87 67.91
 3 2 -10 1392.12 66.15
 3 2 -10 1549.13 66
 3 2 -9 70.45 8.87
 -3 2 9 88.41 8.19
 3 2 -9 74.71 7.46
 3 2 -9 82.29 5.85
 3 2 -9 99.42 7.94
 3 2 -9 77 9.33
 3 2 -9 80.79 6.21
 3 2 -9 101.23 6.07
 3 2 -8 530 29.77
 3 2 -8 592.51 28.84
 3 2 -8 609.49 28.2
 3 2 -8 520.01 29.55
 -3 2 8 610.92 29.16
 3 2 -7 1277.14 62.63
 3 2 -7 1341.83 62.19
 -3 2 7 1284.23 61.32
 3 2 -7 1302.35 61.74
 3 2 -6 330.49 16.15
 -3 2 6 295.05 15.15
 3 2 -6 305.65 15.42
 3 2 -5 1223.85 49.88
 -3 2 5 1209.45 50.51
 3 2 -5 978.47 49.72
 -3 2 5 986.88 49.92
 3 2 -5 1007.25 50.17
 -3 2 5 972.65 49.96
 3 2 -4 1072.52 48.09
 -3 2 4 953.72 48.34
 3 2 -4 923.4 48.73
 3 2 -4 1015.88 48.14
 -3 2 4 976.03 48.79
 -3 2 4 1023.65 48.47
 3 2 -3 211.51 10.18
 3 2 -3 212.05 10.07
 -3 2 3 205.26 10.27
 -3 2 3 200.46 10.32
 3 2 -3 201.92 10.78
 -3 2 3 189.91 11.08
 3 2 -3 197.93 10.62
 -3 2 3 220.58 10.71
 3 2 -3 220.1 10.89
 -3 2 3 207.91 10.8
 3 2 -2 2442.11 112.84
 -3 2 2 2287.89 112.95
 3 2 -2 2459.28 112.78
 -3 2 2 2406.31 112.85
 -3 2 2 2361.51 113.26
 -3 2 2 2308.64 113.1
 3 2 -2 2536.27 113.19
 -3 2 2 2452.48 113.18
 -3 2 1 2582.71 123.89
 3 2 -1 2578.41 123.85
 3 2 -1 2794.51 123.45
 3 2 -1 2502.29 123.97
 -3 2 1 2609.73 123.57
 3 2 -1 2620.92 123.63
 -3 2 1 2631.55 123.75
 -3 2 1 2490.17 124.04
 3 2 -1 2696.54 123.81
 -3 2 1 2510.53 123.97
 -3 2 0 159.66 8.69
 3 2 0 164.85 8.33
 3 2 0 150.74 8.68
 -3 2 0 163.05 8.04
 -3 2 0 165.29 7.84
 3 2 0 158.01 7.96
 3 2 0 148.43 8.48
 -3 2 0 150.63 8.48
 3 2 0 165.84 8.39
 -3 2 -1 875.61 40.59
 3 2 1 826.56 40.31
 -3 2 -1 827.42 39.98
 -3 2 -1 883.44 39.97
 -3 2 -1 889.3 40.45
 3 2 1 802.74 40.41
 -3 2 -1 838.51 40.27
 3 2 1 836.7 40.55
 -3 2 -2 683.87 33.11
 3 2 2 656.96 32.72
 3 2 2 682.84 32.38
 -3 2 -2 707.4 32.89
 3 2 2 693.37 32.61
 3 2 2 689.4 32.83
 -3 2 -2 671.31 32.48
 3 2 2 689.11 32.8
 3 2 2 682.62 32.99
 3 2 3 2254.65 103.03
 -3 2 -3 2222.19 103.01
 -3 2 -3 2205.2 103.5
 -3 2 -3 2094.63 103.63
 3 2 3 2183.53 103.2
 3 2 3 2165.53 103.38
 -3 2 -3 2194.4 102.89
 -3 2 -3 2157.01 103.69
 -3 2 -4 159.64 8.17
 -3 2 -4 152.31 9.43
 -3 2 -4 157.33 7.99
 -3 2 -4 151.98 9.5
 3 2 4 154.76 8.47
 3 2 4 159.99 8.91
 -3 2 -4 146.94 9.25
 3 2 4 143.61 8.11
 -3 2 -5 394.81 19.03
 -3 2 -5 406.34 18.85
 -3 2 -5 381.33 20.14
 -3 2 -5 381.69 20.35
 3 2 5 378.28 19.6
 -3 2 -5 342.03 19.73
 3 2 5 393.77 19.03
 -3 2 -6 117.3 9.23
 3 2 6 116.85 8.09
 -3 2 -6 119.2 6.83
 3 2 6 121.41 6.7
 -3 2 -6 120.43 9.39
 -3 2 -6 113.32 7.23
 3 2 6 110.95 7.03
 -3 2 -7 653.73 31.09
 -3 2 -7 681.68 32.5
 -3 2 -7 643.85 30.75
 -3 2 -7 628.57 32.33
 3 2 7 623.26 31.67
 3 2 7 620.19 30.78
 3 2 7 639.23 31.06
 -3 2 -8 212.55 14.64
 3 2 8 208.16 13.15
 -3 2 -8 209.84 14.54
 -3 2 -8 207.83 11.64
 3 2 8 229.82 12.05
 -3 2 -8 227.15 12.17
 -3 2 -9 33.82 9.58
 -3 2 -9 29.62 4.99
 -3 2 -9 34.55 9.7
 3 2 9 38.97 5.53
 -3 2 -9 22.76 5.8
 -3 2 -10 471.44 24.32
 -3 2 -10 463.68 23.69
 -3 2 -10 491.38 26.79
 -3 2 -10 484.29 26.91
 3 2 10 504.59 24.35
 3 2 10 467.28 22.95
 -3 2 -11 273.58 20.06
 -3 2 -11 326.35 21.2
 -3 2 -11 303.24 16.7
 3 2 11 351.41 17.52
 -3 2 -11 309.97 17.61
 -3 2 -12 109.08 15.04
 -3 2 -12 112.04 8.87
 -3 2 -12 134.93 14.16
 3 2 12 110.75 9.81
 -3 2 -12 99.25 10.1
 -3 2 -13 581.96 34.26
 3 2 13 582.45 32.06
 -3 2 -13 616.5 34.45
 -3 2 -13 583.54 30.08
 3 2 13 666.81 31.22
 -3 2 -13 579.72 31.12
 3 2 14 43.23 11.96
 -3 2 -14 55.09 15.6
 -3 2 -14 46.77 7.8
 -3 2 -14 70.96 17
 3 2 14 65.84 9.46
 -3 2 -14 45.02 9.82
 3 2 15 38.23 12.67
 -3 2 -15 63.73 16.85
 -3 2 -15 55.88 18.13
 3 2 15 38.11 9.85
 -3 2 -15 32.53 9.98
 -3 2 -16 86.68 18.18
 3 2 16 104.15 14.5
 -3 2 -16 91 19.8
 3 2 16 102.35 12.16
 -3 2 -16 110.2 12.35
 -3 2 -17 95.67 19.1
 3 2 17 55.78 14.77
 -3 2 -17 56.16 20.39
 3 2 17 37.76 12.1
 -3 2 -18 35.08 19.4
 -3 2 -18 45.16 20.47
 3 2 18 2.64 12.25
 -3 2 -19 45.81 21.24
 3 2 19 26.45 12.72
 -3 2 -19 4.34 22.06
 3 3 -22 11.03 23.53
 3 3 -22 14.73 19.03
 -3 3 22 48.02 15.54
 3 3 -22 22.05 10.61
 3 3 -21 197.96 14.92
 3 3 -21 208.01 21.59
 3 3 -21 185.39 26.4
 -3 3 21 197.61 19.07
 -3 3 21 222.98 21.07
 3 3 -20 73.21 10.67
 3 3 -20 93.46 19.12
 3 3 -20 89.28 23.15
 -3 3 20 93.01 14.71
 -3 3 20 68.06 16.96
 3 3 -19 25.91 20.04
 3 3 -19 50.75 16.68
 3 3 -19 38.78 9.38
 -3 3 19 70.33 15.68
 3 3 -19 34 20.42
 3 3 -18 2.34 21.03
 3 3 -18 4.74 15.79
 3 3 -18 30.23 8.78
 -3 3 18 35.41 14.18
 3 3 -18 42.17 20.27
 3 3 -17 215.03 22.4
 3 3 -17 230.82 20.01
 3 3 -17 210.97 13.69
 -3 3 17 219.99 17.84
 3 3 -17 189.64 22.17
 3 3 -16 20.39 16.93
 3 3 -16 25.77 15.11
 3 3 -16 25.32 7.31
 -3 3 16 12.7 11.62
 3 3 -16 5.97 16.6
 3 3 -15 112.59 17.24
 3 3 -15 128.72 15.14
 3 3 -15 136.26 9.75
 -3 3 15 126.3 13.56
 3 3 -15 120.53 16.51
 3 3 -14 28.31 6.1
 3 3 -14 33.44 11.5
 3 3 -14 36.86 13.86
 3 3 -14 22.16 4.66
 3 3 -14 13.14 13.88
 -3 3 14 49.61 10.14
 3 3 -13 515.8 29.34
 3 3 -13 581.99 27.8
 3 3 -13 603.4 30.57
 3 3 -13 487.34 31.96
 3 3 -13 571.37 27.24
 -3 3 13 574.84 29.55
 3 3 -13 485.01 31.42
 3 3 -12 386.51 23.14
 3 3 -12 432.6 21.35
 3 3 -12 439.23 23.79
 3 3 -12 385.79 25.62
 3 3 -12 420.39 20.94
 -3 3 12 460.2 23.1
 3 3 -12 402.87 24.94
 3 3 -11 1192.66 65.28
 3 3 -11 1402.36 64.15
 3 3 -11 1347.12 65.49
 3 3 -11 1292.3 66.66
 3 3 -11 1372.61 63.92
 3 3 -11 1215.6 66.04
 -3 3 11 1486.31 65.4
 3 3 -10 141.49 11.69
 3 3 -10 184.14 9.54
 3 3 -10 154.56 11.63
 3 3 -10 151.8 13.49
 3 3 -10 167.55 9.36
 3 3 -10 147.79 13.01
 -3 3 10 174.84 11.5
 -3 3 9 136.06 9.07
 3 3 -9 162.49 8.53
 3 3 -9 139.77 10.19
 3 3 -9 117.83 11.65
 3 3 -9 153 10.42
 3 3 -9 156.51 11.83
 -3 3 9 149.19 10.3
 3 3 -8 294.51 16.77
 -3 3 8 330.84 17.22
 3 3 -8 281.29 17.55
 -3 3 8 302.56 16.2
 3 3 -8 353.36 16.08
 3 3 -7 2255.65 106.26
 -3 3 7 2234.89 105.67
 3 3 -7 2245.37 105.87
 -3 3 6 12.22 2.99
 3 3 -6 14.53 3.65
 3 3 -6 13.75 4.75
 -3 3 6 11.76 1.81
 3 3 -5 441.58 20.43
 3 3 -5 515.03 21.06
 -3 3 5 513.88 21.82
 3 3 -5 408 21.14
 3 3 -5 397.4 21.01
 3 3 -5 420.12 21.48
 -3 3 5 398.07 20.66
 -3 3 5 401.3 21.15
 3 3 -4 3702.37 169.54
 3 3 -4 3738.03 170.09
 -3 3 4 3353.52 169.76
 3 3 -4 3379.66 170.13
 3 3 -4 3754.31 169.99
 -3 3 4 3737.63 169.92
 -3 3 4 3437.85 169.68
 -3 3 4 4076.19 170.2
 3 3 -3 3065.74 135.43
 -3 3 3 2718.2 135.08
 -3 3 3 2960.78 135.26
 3 3 -3 2994.88 134.87
 -3 3 3 2787.02 135.02
 3 3 -3 2916.38 135.26
 -3 3 3 2918.95 135.39
 3 3 -3 2752.14 135.35
 3 3 -3 2827.39 135.29
 -3 3 3 2890.37 135.14
 3 3 -3 2899.54 135.25
 3 3 -3 2870.2 134.94
 3 3 -3 2853.11 135.3
 -3 3 2 1207.94 55.65
 -3 3 2 1128.96 55.7
 3 3 -2 1207.78 55.7
 3 3 -2 1226.54 55.22
 3 3 -2 1173.18 55.3
 3 3 -2 1151.45 55.77
 -3 3 2 1141.13 55.77
 3 3 -2 1175.52 55.82
 3 3 -2 1143.56 55.78
 -3 3 2 1251.52 55.67
 3 3 -2 1039.92 55.73
 -3 3 1 248.74 12.08
 3 3 -1 238.74 12.07
 -3 3 1 232.98 12.31
 3 3 -1 250.17 11.45
 3 3 -1 245.26 12.34
 3 3 -1 234.62 11.68
 -3 3 1 227.52 11.6
 3 3 -1 242.07 12.52
 3 3 -1 254.06 12.02
 -3 3 1 231.6 12.27
 3 3 -1 224.03 12.33
 -3 3 1 249.59 11.91
 3 3 0 562.89 27.29
 -3 3 0 555.98 27.54
 -3 3 0 574.69 26.96
 -3 3 0 567.32 26.99
 3 3 0 549.46 27.69
 3 3 0 576.15 27.37
 -3 3 0 586.81 27.04
 -3 3 -1 473.57 22.82
 3 3 1 482.21 23.6
 -3 3 -1 496.21 22.86
 -3 3 -1 475.59 23.52
 3 3 1 472.54 23.21
 3 3 2 407.93 21.02
 -3 3 -2 446.83 21.47
 3 3 2 451.22 20.84
 3 3 2 413.37 21.36
 -3 3 -3 330.79 16.4
 3 3 3 304.94 15.37
 3 3 3 321.93 15.56
 3 3 3 313.56 16.27
 -3 3 -4 807.12 37.92
 3 3 4 810.66 37.17
 3 3 4 753.24 37.72
 -3 3 -4 783.62 38.07
 3 3 4 749.55 37.02
 -3 3 -5 213.87 11.14
 -3 3 -5 231.18 13.04
 3 3 5 238.77 11.61
 3 3 5 230.32 12.7
 -3 3 -5 221.47 12.56
 3 3 5 210.14 11.38
 -3 3 -6 1047.98 52.52
 3 3 6 1108.96 52.19
 -3 3 -6 1054.5 52.28
 -3 3 -6 1073.28 51.07
 3 3 6 1097.82 51.35
 -3 3 -7 252.41 16.48
 3 3 7 262.72 15.47
 -3 3 -7 279.77 13.41
 -3 3 -7 279.52 16.37
 3 3 7 273.32 13.58
 -3 3 -7 271.44 13.87
 3 3 7 263.54 14.14
 -3 3 -8 137.76 8.21
 -3 3 -8 135.79 7.47
 -3 3 -8 138.62 11.24
 3 3 8 120.08 10.26
 -3 3 -8 126.49 11.61
 3 3 8 132.59 7.66
 3 3 8 137.49 8.46
 3 3 9 449.4 23.3
 -3 3 -9 443.52 24.2
 -3 3 -9 426.63 20.94
 -3 3 -9 417.7 24.29
 3 3 9 431.89 21.79
 -3 3 -9 419.76 21.52
 -3 3 -10 218.91 12.99
 -3 3 -10 233.19 16.52
 -3 3 -10 234.27 12.14
 -3 3 -10 237.3 16.59
 3 3 10 263.86 15.6
 3 3 10 235.28 13.32
 3 3 10 226.34 11.51
 3 3 11 90.13 11.24
 -3 3 -11 100.58 13.61
 -3 3 -11 98.08 6.79
 -3 3 -11 84.19 12.66
 -3 3 -11 89.57 8.2
 3 3 11 92.04 8.45
 3 3 12 77.01 11.73
 -3 3 -12 74.68 14.29
 -3 3 -12 93.35 6.74
 -3 3 -12 80.3 14.08
 -3 3 -12 69.98 8.4
 3 3 12 82.97 8.84
 3 3 13 162.02 14.67
 -3 3 -13 141.05 16.72
 -3 3 -13 171.9 18
 -3 3 -13 156.62 11.4
 3 3 13 152.21 11.93
 3 3 14 220.57 17.02
 -3 3 -14 196.79 19.79
 -3 3 -14 191.29 19.45
 -3 3 -14 200.79 13.83
 3 3 14 224.21 14.52
 -3 3 -15 84.63 17.14
 3 3 15 55.42 13.42
 3 3 15 61.49 10.69
 -3 3 -15 78.46 17.77
 -3 3 -16 107.9 19.69
 3 3 16 120.06 15.69
 3 3 16 123.88 12.9
 -3 3 -16 127.93 21.2
 -3 3 -17 28.81 18.9
 3 3 17 28.91 14.82
 3 3 17 32.15 11.58
 -3 3 -17 25.78 19.97
 3 3 18 25.2 12.28
 -3 3 -18 13.99 20.08
 3 3 18 27.72 15.35
 -3 3 -19 43.37 21.06
 3 3 19 36.05 12.94
 -3 3 -19 49.18 21.16
 3 4 -22 6.75 10.37
 -3 4 22 12.87 14.55
 3 4 -21 46.22 10.52
 3 4 -21 25.33 18.07
 3 4 -21 44.43 23.86
 -3 4 21 67.62 18.41
 -3 4 21 56.66 14.98
 3 4 -20 112.94 11.72
 3 4 -20 89.69 18.06
 3 4 -20 141.95 24.75
 -3 4 20 110.45 17.8
 -3 4 20 106.65 15.5
 3 4 -19 35.07 9.36
 3 4 -19 36.46 16.63
 3 4 -19 52.36 21.51
 -3 4 19 29.91 15.4
 3 4 -19 20.83 20.59
 -3 4 19 21.88 12.22
 3 4 -18 176.06 23.7
 3 4 -18 166.94 18.67
 -3 4 18 188.37 17.43
 3 4 -18 147.35 21.72
 3 4 -18 171.18 12.7
 3 4 -17 175.73 22.42
 3 4 -17 204.53 19.23
 3 4 -17 186.93 22.89
 -3 4 17 248.82 18.17
 3 4 -17 212.39 13.74
 3 4 -16 61.96 18.86
 3 4 -16 95.13 15.18
 -3 4 16 87.02 13.88
 3 4 -16 83.31 16.99
 3 4 -16 88.12 8.78
 3 4 -15 200.95 20.32
 3 4 -15 209.32 18.48
 -3 4 15 229.56 16.95
 3 4 -15 206.81 20.55
 3 4 -15 235.95 13.48
 3 4 -14 180.78 11.72
 3 4 -14 174.2 16.38
 3 4 -14 164.51 19.22
 3 4 -14 209.38 11.62
 3 4 -14 178.36 17.85
 -3 4 14 207.48 15.03
 3 4 -13 82.21 7.29
 -3 4 13 84.02 10.42
 3 4 -13 61.5 12.34
 -3 4 13 82.84 8.97
 3 4 -13 79.97 7.05
 3 4 -13 85.73 11.88
 3 4 -13 73.5 14.23
 3 4 -13 74.8 4.1
 3 4 -13 62.09 4
 3 4 -13 58.82 10.62
 3 4 -12 12.27 5.95
 -3 4 12 7.98 8.4
 3 4 -12 13.55 9.99
 -3 4 12 6.9 6.8
 3 4 -12 7.09 5.02
 3 4 -12 10.76 9.33
 3 4 -12 12.44 11.89
 3 4 -12 2.9 3.01
 3 4 -12 5.47 3.4
 3 4 -12 21.16 9.55
 3 4 -11 977.94 42.73
 -3 4 11 789.94 42.82
 3 4 -11 903.67 42.1
 3 4 -11 792.84 44.17
 -3 4 11 916.4 43.32
 3 4 -11 843.86 43.54
 3 4 -11 862.89 41.43
 3 4 -11 895.8 41.55
 3 4 -11 787.17 43.8
 -3 4 10 244.72 14.88
 3 4 -10 266.65 14
 3 4 -10 258.29 17.13
 -3 4 10 298.91 15.92
 3 4 -10 274.97 15.96
 3 4 -10 269.52 13.6
 3 4 -10 256.27 16.61
 -3 4 9 974.79 49.39
 -3 4 9 981.58 49.65
 3 4 -9 1128.69 49.13
 3 4 -9 992.09 50.51
 -3 4 9 1121.06 50.14
 3 4 -9 1007.08 49.92
 3 4 -9 1006.29 48.73
 3 4 -9 1006.92 50.58
 -3 4 8 432.52 21.11
 3 4 -8 427.26 23.49
 -3 4 8 522.74 23.16
 -3 4 8 429.5 22.1
 3 4 -8 506.48 21.99
 3 4 -8 430.68 22.63
 3 4 -8 438.62 21.62
 3 4 -8 426.86 22.96
 3 4 -8 419.17 23.45
 3 4 -7 572.58 29.7
 -3 4 7 579.52 28.66
 3 4 -7 616.97 30.24
 3 4 -7 604.75 29.07
 3 4 -7 596.83 28.66
 3 4 -7 614.34 29.54
 3 4 -7 598.47 28.4
 -3 4 7 578.68 28.05
 -3 4 6 167.53 9.25
 3 4 -6 162.38 9.84
 3 4 -6 181.59 9.46
 3 4 -6 168.64 11.14
 3 4 -6 178.01 9.19
 3 4 -6 173.36 10.23
 -3 4 6 168.23 8.75
 -3 4 5 1596.25 82.94
 -3 4 5 1885.16 83.33
 -3 4 5 1635.21 83.07
 3 4 -5 1677.41 83.21
 3 4 -5 1750.58 83.25
 3 4 -5 1759.39 83.99
 3 4 -5 1778.09 83.15
 3 4 -5 1949.11 82.76
 3 4 -5 1748.33 83.48
 -3 4 4 812.18 37.91
 -3 4 4 774.07 37.64
 -3 4 4 734.75 37.57
 3 4 -4 812.08 37.36
 3 4 -4 788.97 37.8
 -3 4 4 760.03 37.5
 3 4 -4 811.75 37.42
 3 4 -4 797.92 37.96
 3 4 -4 817.17 37.87
 3 4 -4 801.87 37.81
 -3 4 4 819.7 37.75
 3 4 -4 755.31 37.92
 3 4 -3 212.7 11.42
 -3 4 3 235.41 11.56
 -3 4 3 194.24 10.83
 3 4 -3 229.59 10.59
 3 4 -3 215.51 11.3
 3 4 -3 212.03 10.91
 3 4 -3 212.57 11.52
 3 4 -3 215.64 11.35
 -3 4 3 218.73 11.1
 3 4 -3 233.65 11.33
 -3 4 3 232.57 11.26
 -3 4 3 191.69 11.1
 -3 4 2 45.41 4.15
 -3 4 2 37.67 3.53
 3 4 -2 49.38 4.4
 3 4 -2 43.81 2.84
 3 4 -2 44.95 4.15
 3 4 -2 47.24 3.68
 3 4 -2 44.72 4.23
 -3 4 2 41.86 3.6
 -3 4 2 42.12 3.99
 3 4 -2 42.2 3.99
 3 4 -1 1815.07 83.03
 -3 4 1 1767.81 83.19
 3 4 -1 1760.73 82.81
 -3 4 1 1754.63 82.76
 3 4 -1 1678.72 83.56
 3 4 -1 1806.19 83.08
 -3 4 1 1650.7 83.4
 -3 4 1 1881.78 82.96
 3 4 -1 1750.6 83.18
 3 4 -1 1672.7 83.39
 3 4 0 1313.05 60.72
 -3 4 0 1268.27 60.96
 -3 4 0 1258.81 60.46
 -3 4 0 1293.13 60.47
 3 4 0 1221.03 61.31
 -3 4 0 1238.13 60.62
 3 4 0 1322.54 60.8
 3 4 0 1233.24 61.21
 -3 4 0 1358.42 60.46
 -3 4 -1 601.12 28.25
 -3 4 -1 606.35 29.15
 3 4 1 579.54 29.25
 -3 4 -1 606.27 28.23
 -3 4 -1 600.24 28.21
 3 4 1 563.58 28.69
 3 4 1 593.95 28.61
 -3 4 -1 599.89 28.9
 3 4 2 326.54 16.42
 -3 4 -2 347.61 17.39
 3 4 2 347.96 17.52
 3 4 2 340.18 16.75
 3 4 3 2969.85 140.69
 -3 4 -3 2897.44 141.53
 3 4 3 3128.13 140.78
 3 4 3 2913.5 141.51
 -3 4 -4 296.44 16.36
 -3 4 -4 277.14 16.33
 3 4 4 294.72 14.83
 3 4 4 319.33 14.91
 3 4 4 291.28 16.21
 -3 4 -5 82.47 7.82
 -3 4 -5 72.47 7.39
 -3 4 -5 84.73 7.58
 3 4 5 76.66 5.26
 3 4 5 80.59 5.4
 3 4 5 83.69 7.67
 -3 4 -6 58.86 8.11
 -3 4 -6 51.48 8.04
 3 4 6 64.55 4.89
 3 4 6 63.29 7.48
 3 4 6 52.95 4.74
 3 4 7 982.48 48.85
 3 4 7 1015.27 47.7
 -3 4 -7 972.87 49.01
 -3 4 -8 12.8 9.16
 3 4 8 33.85 8.02
 -3 4 -8 27.88 9.53
 3 4 8 19.13 4.65
 -3 4 -8 18.84 3.53
 -3 4 -9 388.42 24.11
 3 4 9 427.65 23.38
 3 4 9 406.17 20.64
 -3 4 -9 410.07 24.17
 3 4 9 454.24 21.62
 -3 4 -9 433.04 20.76
 -3 4 -10 162.43 9.41
 -3 4 -10 170.62 14.86
 3 4 10 181.11 13.68
 -3 4 -10 148.27 14.31
 3 4 10 187.93 10.5
 3 4 10 158.48 7.99
 -3 4 -11 35.01 12.91
 3 4 11 44.09 11
 -3 4 -11 38.93 12.58
 3 4 11 43.94 6.94
 -3 4 -11 45.85 5.73
 -3 4 -12 126.5 15.72
 3 4 12 119.23 14.04
 -3 4 -12 166.95 16.29
 3 4 12 149.02 10.86
 -3 4 -12 139 9.33
 -3 4 -13 74.97 15.37
 3 4 13 86.45 12.95
 -3 4 -13 51.7 15.67
 3 4 13 76.18 9.15
 -3 4 -13 61.96 7.27
 -3 4 -14 81.03 16.89
 3 4 14 50.83 13.85
 -3 4 -14 66.56 16.96
 3 4 14 56.66 9.76
 -3 4 -15 53.77 17.61
 3 4 15 54.73 14.03
 -3 4 -15 44.02 17.54
 3 4 15 66.93 10.6
 -3 4 -16 138.77 20.4
 3 4 16 112.99 16.41
 -3 4 -16 90.85 20.14
 3 4 16 115.91 12.61
 -3 4 -17 119.07 22.52
 3 4 17 126.99 17.63
 -3 4 -17 110.64 21.63
 3 4 17 117.11 13.31
 -3 4 -18 34.45 19.68
 3 4 18 32.9 16.36
 -3 4 -18 37.07 21.56
 3 4 18 22.02 12.16
 3 4 19 12.51 12.3
 -3 5 22 6.57 14.78
 3 5 -22 0.43 9.91
 3 5 -21 98.2 11.89
 3 5 -21 94.4 19.39
 3 5 -21 57.94 25.07
 -3 5 21 110.8 15.63
 -3 5 21 126.97 18.44
 3 5 -20 24.69 9.99
 3 5 -20 22.21 18.05
 3 5 -20 12.3 22.3
 -3 5 20 36.78 13.52
 -3 5 20 14.33 16.21
 3 5 -19 19.56 22.21
 3 5 -19 16.86 16.79
 -3 5 19 14.12 12.28
 3 5 -19 4.26 8.88
 3 5 -18 45.76 8.69
 3 5 -18 2.47 21.71
 -3 5 18 34.12 12.01
 -3 5 18 28.74 15.07
 3 5 -18 45.44 20.26
 3 5 -17 118.24 20.58
 3 5 -17 146.94 17.55
 3 5 -17 131.65 11.17
 -3 5 17 144.17 15.63
 3 5 -17 141.39 19.87
 3 5 -16 65.71 18.51
 3 5 -16 51.71 14
 3 5 -16 46.75 7.92
 -3 5 16 38.36 12.76
 3 5 -16 57.49 16.29
 3 5 -15 168.17 11.45
 3 5 -15 149.42 16.59
 3 5 -15 159.13 19.51
 3 5 -15 162.82 11.26
 3 5 -15 177.14 18.58
 -3 5 15 208.61 15.42
 3 5 -14 47.67 7.06
 3 5 -14 42.75 12.1
 3 5 -14 41.18 15.87
 3 5 -14 54.14 8.05
 -3 5 14 60.63 11.02
 3 5 -14 24.99 13.89
 -3 5 13 88.44 10
 3 5 -13 95.31 8.08
 -3 5 13 121.34 11.61
 3 5 -13 101.28 13.51
 3 5 -13 109.9 9.37
 3 5 -13 93.65 12.1
 -3 5 12 365.17 20.79
 3 5 -12 395.65 19.64
 3 5 -12 352.94 23.04
 -3 5 12 407.11 21.66
 3 5 -12 348.71 21.84
 3 5 -12 344.67 22.69
 3 5 -12 415.8 20.81
 3 5 -11 84.64 8.63
 -3 5 11 63.7 7.65
 3 5 -11 82.28 6.73
 -3 5 11 82.14 9.67
 3 5 -11 72.85 11.37
 3 5 -11 84.82 9.97
 3 5 -11 78.06 4.85
 3 5 -11 76.45 4.67
 3 5 -11 64.17 10.53
 -3 5 10 28.44 2.38
 3 5 -10 45.48 7.52
 -3 5 10 28.59 7.88
 3 5 -10 21.54 8.9
 -3 5 10 29.25 5.54
 -3 5 10 31.96 6.18
 3 5 -10 31.92 4.94
 3 5 -10 23.02 7.78
 3 5 -10 31.48 3.55
 3 5 -10 34.58 9.41
 -3 5 9 29.59 2.78
 3 5 -9 19.76 7.72
 -3 5 9 37.45 7.15
 -3 5 9 37.89 5.25
 -3 5 9 20.36 5.31
 3 5 -9 40.58 4.86
 3 5 -9 17.92 7.35
 3 5 -9 34.57 10.11
 3 5 -9 24.92 3.66
 3 5 -9 27.28 8.94
 -3 5 8 769.28 39.08
 -3 5 8 890.71 40.48
 3 5 -8 860.29 40.81
 -3 5 8 765.88 39.75
 3 5 -8 897.33 39.59
 3 5 -8 831.01 40.46
 3 5 -8 841.86 41.52
 3 5 -8 828.52 39.34
 3 5 -8 871.8 40.6
 3 5 -8 830.17 41.42
 -3 5 7 1002.29 48.38
 3 5 -7 1043.65 49.63
 -3 5 7 998.07 48.78
 3 5 -7 942.37 49.26
 3 5 -7 1068.2 50.21
 3 5 -7 1121.2 49.51
 3 5 -7 1033.43 48.57
 3 5 -7 1044.74 50.25
 -3 5 6 33.67 3.53
 3 5 -6 25.77 4.16
 -3 5 6 32.77 3.98
 3 5 -6 27.54 7.02
 3 5 -6 28 3.77
 3 5 -6 41.35 5.63
 -3 5 5 414.32 19
 -3 5 5 352.72 18.51
 -3 5 5 355.37 18.52
 3 5 -5 361.62 18.67
 3 5 -5 384.79 19.84
 3 5 -5 372.15 18.66
 3 5 -5 411.72 18.3
 3 5 -5 356.17 19.07
 -3 5 4 1773.66 84.56
 -3 5 4 1750.52 84.59
 3 5 -4 1806.64 84.11
 -3 5 4 1719.52 84.45
 3 5 -4 1787.53 84.63
 -3 5 4 1762.17 84.76
 3 5 -4 1857.25 85.24
 3 5 -4 1777.5 84.62
 3 5 -4 1866.87 84.36
 3 5 -4 1826.8 84.75
 -3 5 3 1614.28 80.98
 -3 5 3 1825.02 80.79
 -3 5 3 1648.24 80.57
 3 5 -3 1747.98 80.38
 -3 5 3 1705.35 80.78
 3 5 -3 1636.43 80.9
 -3 5 3 1718.85 80.9
 -3 5 3 1753.83 80.74
 3 5 -3 1715.16 81.06
 3 5 -3 1730.27 80.74
 3 5 -2 141.21 8.37
 3 5 -2 148.92 8.88
 -3 5 2 147.12 7.74
 3 5 -2 151.86 7.56
 -3 5 2 152.48 8.39
 3 5 -2 150.65 8.24
 -3 5 2 151.09 8.08
 3 5 -2 165.07 8.45
 -3 5 2 153.92 8.86
 -3 5 2 152.84 8.11
 3 5 -1 235.74 11.76
 -3 5 1 209.61 12.4
 -3 5 1 232.75 11.24
 3 5 -1 223.06 11.25
 -3 5 1 239.73 11.94
 -3 5 1 237.3 12.08
 -3 5 1 249.85 11.65
 3 5 -1 224.44 12.49
 3 5 0 349.7 17.43
 -3 5 0 334.79 17.7
 -3 5 0 348.93 17.05
 -3 5 0 363.92 17.06
 -3 5 0 361.99 17.53
 3 5 0 328.07 18.44
 -3 5 0 341.78 18.35
 3 5 0 353.46 17.5
 -3 5 0 384.14 17.05
 3 5 0 342.59 18.28
 3 5 1 698.6 33.82
 -3 5 -1 706.18 33.43
 -3 5 -1 690.16 34.41
 -3 5 -1 696.6 33.69
 3 5 1 696.99 34.74
 -3 5 -1 746.04 33.5
 3 5 1 705.66 33.91
 3 5 1 674.76 34.58
 -3 5 -2 1265.09 59.93
 3 5 2 1228.63 60.09
 3 5 2 1234.26 60.03
 3 5 2 1267.59 59.28
 -3 5 -3 700.65 32.97
 3 5 3 639.35 31.66
 3 5 3 715.08 33.18
 -3 5 -4 128.75 10.22
 3 5 4 128.2 7.28
 -3 5 -4 142.29 9.67
 3 5 4 129.7 9.65
 3 5 4 144.29 7.36
 -3 5 -5 587.79 30.67
 -3 5 -5 589.64 30.58
 -3 5 -5 566.24 30.68
 3 5 5 602.39 28.94
 -3 5 -5 583.14 30.49
 3 5 5 574.54 30.41
 3 5 5 633.15 28.87
 -3 5 -6 1114.13 53.12
 -3 5 -6 1082.54 52.89
 3 5 6 1080.23 51.49
 -3 5 -6 1071.38 53.11
 3 5 6 1047.94 52.9
 3 5 6 1089.32 51.32
 -3 5 -7 252.24 15.69
 -3 5 -7 248.42 15.01
 3 5 7 244.93 12.86
 3 5 7 220.15 15.46
 -3 5 -8 30.04 10.16
 -3 5 -8 49.08 8.58
 3 5 8 43.24 9.38
 3 5 8 50.89 5.26
 3 5 9 192.8 13.76
 -3 5 -9 168.02 14.19
 3 5 9 169.47 10.48
 3 5 10 305.79 20.16
 -3 5 -10 315.86 20.34
 3 5 10 326.18 17.28
 -3 5 -11 200.72 16.68
 3 5 11 192.06 15.47
 -3 5 -11 165.47 17
 3 5 11 168.57 11.52
 -3 5 -12 214.3 19.78
 3 5 12 228.15 17.91
 -3 5 -12 207.22 18.87
 3 5 12 240.83 14.2
 -3 5 -13 177.05 19.05
 3 5 13 157.11 17.03
 -3 5 -13 190.59 18.67
 3 5 13 194.53 12.99
 -3 5 -14 26.3 16.45
 3 5 14 13.17 13.36
 3 5 14 12.31 8.51
 -3 5 -15 49.58 18.51
 3 5 15 57.98 15.67
 -3 5 -15 33.79 18.86
 3 5 15 38.17 9.82
 -3 5 -16 25.81 19.58
 3 5 16 8.93 15.68
 -3 5 -16 9.42 18.48
 3 5 16 25.19 10.32
 -3 5 -17 29.41 20.55
 3 5 17 16.87 16.52
 3 5 17 17.19 11.03
 -3 5 -18 21.6 20.69
 3 5 18 6.1 16.86
 3 5 18 23.02 11.86
 3 5 19 31.09 17.57
 3 5 19 60.25 12.98
 -3 6 21 3.76 13.11
 3 6 -21 2.44 9.45
 3 6 -20 33.35 9.77
 3 6 -20 57.93 18.46
 3 6 -20 30.38 22.52
 -3 6 20 41.65 13.25
 -3 6 20 24.72 15.12
 3 6 -19 20.56 9.67
 3 6 -19 11.98 17.32
 3 6 -19 9.25 22.25
 -3 6 19 35.16 12.08
 -3 6 19 18.49 15.25
 3 6 -18 170.5 12.29
 3 6 -18 140.41 18.3
 3 6 -18 120.47 23.76
 -3 6 18 143.02 14.68
 -3 6 18 162.75 17.63
 3 6 -17 33.04 21.01
 3 6 -17 55.7 16.39
 -3 6 17 28.46 13.44
 3 6 -17 38.52 17.87
 3 6 -17 43.45 8.69
 3 6 -16 28.12 14.67
 3 6 -16 22.69 15.32
 -3 6 16 22.84 12.33
 3 6 -16 31.38 7.73
 3 6 -16 13.92 7.79
 3 6 -15 286.66 21.39
 3 6 -15 261.16 22.24
 -3 6 15 338.56 20.1
 3 6 -15 287.98 17.36
 3 6 -15 292.68 16.57
 3 6 -14 61.84 12.92
 -3 6 14 93.32 12.13
 3 6 -14 68.33 14.23
 3 6 -14 89.68 9.68
 3 6 -14 84.16 8.2
 3 6 -13 372.56 23.28
 -3 6 13 370.92 21.61
 -3 6 13 344.17 20.63
 3 6 -13 362.02 19.17
 3 6 -13 347.71 22.34
 3 6 -13 414.02 20.96
 3 6 -13 334.95 22.91
 3 6 -12 1.71 5.57
 3 6 -12 7.83 14
 3 6 -12 15.93 8.48
 3 6 -11 478.86 27.82
 -3 6 11 549.97 26.93
 -3 6 11 500.19 26.22
 -3 6 11 534.57 25.95
 3 6 -11 554.15 25.32
 3 6 -11 524.47 27.36
 3 6 -11 477.06 28.92
 3 6 -11 528.1 28.54
 3 6 -11 597.1 27.25
 -3 6 11 478.91 24.01
 -3 6 10 1198.27 59.64
 3 6 -10 1253.56 61.86
 -3 6 10 1356.72 61.48
 -3 6 10 1302.46 61.16
 -3 6 10 1300.96 60.83
 3 6 -10 1389.94 60.4
 3 6 -10 1209.92 61.56
 3 6 -10 1295.21 62.99
 3 6 -10 1270.25 59.65
 3 6 -10 1183.27 62.57
 -3 6 9 420.55 20.6
 3 6 -9 416.84 22.78
 -3 6 9 464.06 22.49
 -3 6 9 410.04 21.97
 -3 6 9 404.91 21.51
 3 6 -9 452.71 21.11
 3 6 -9 408.1 22.72
 3 6 -9 434.1 24.38
 3 6 -9 415.52 20.66
 3 6 -9 428.6 24.06
 -3 6 8 12.21 3.37
 -3 6 8 13.08 4.43
 3 6 -8 13.19 3.7
 3 6 -8 13.08 9.05
 3 6 -8 19.23 6.96
 3 6 -8 14.02 9.22
 3 6 -8 14.83 3.73
 -3 6 8 20.95 6.24
 3 6 -8 9.94 6.77
 -3 6 7 788.9 40.79
 3 6 -7 920.52 41.83
 -3 6 7 841.71 41.11
 3 6 -7 883.57 42.65
 3 6 -7 901.74 41.73
 3 6 -7 877.02 40.89
 3 6 -7 842.99 42.86
 -3 6 6 102.07 6.45
 3 6 -6 101.97 7.81
 3 6 -6 105.25 9.37
 -3 6 6 103.83 6.54
 3 6 -6 104.44 7.83
 3 6 -6 88.03 6.5
 3 6 -6 104.74 9.9
 -3 6 5 95.03 6.41
 3 6 -5 99.96 8.9
 -3 6 5 109.15 6.81
 -3 6 5 95.38 6.99
 3 6 -5 103.69 7.65
 3 6 -5 94.59 9.32
 3 6 -5 110.95 6.43
 -3 6 4 470.01 23.28
 3 6 -4 484.99 22.72
 3 6 -4 492.38 24.24
 3 6 -4 457.76 23.69
 3 6 -4 483.9 23.32
 -3 6 4 509.08 23.3
 -3 6 4 439.49 23.52
 -3 6 4 461.96 23.51
 -3 6 3 75.37 5.92
 -3 6 3 74.22 4.85
 -3 6 3 65.92 4.85
 3 6 -3 69.2 5.31
 3 6 -3 66.22 6.17
 -3 6 3 80.66 6.73
 3 6 -3 64.62 6.34
 -3 6 3 69.64 5
 -3 6 3 57.94 5.26
 3 6 -3 66.34 5
 -3 6 2 128.24 7.52
 3 6 -2 115.7 7.34
 3 6 -2 128.24 8.4
 -3 6 2 121.05 6.85
 3 6 -2 132.27 6.57
 3 6 -2 156.4 8.37
 -3 6 2 129.61 8.32
 -3 6 2 141.36 7.26
 -3 6 2 115.68 8.43
 3 6 -1 5446.51 249.16
 -3 6 1 4895.18 249.79
 -3 6 1 5360.97 248.81
 -3 6 1 5399.39 250.26
 -3 6 1 5304.81 249.53
 3 6 -1 5104.69 249.67
 -3 6 1 5413.99 249.03
 -3 6 1 5325.66 249.2
 -3 6 0 101.38 6.02
 3 6 0 93.31 5.5
 -3 6 0 78.39 6.06
 -3 6 0 86.77 4.65
 -3 6 0 87.78 4.69
 -3 6 0 87.55 7.97
 3 6 0 79.54 5.49
 -3 6 0 69.66 7.12
 3 6 0 80.28 7.28
 -3 6 0 97.32 4.77
 3 6 1 17.91 3.34
 -3 6 -1 9.78 4.88
 -3 6 -1 16.95 3.48
 3 6 1 12.47 6.37
 -3 6 -1 17.05 1.89
 3 6 1 16.29 1.27
 -3 6 -1 17.32 6.05
 -3 6 -1 15.45 6.19
 3 6 1 16.79 3.5
 3 6 1 7.32 5.61
 3 6 2 1307.24 59.19
 -3 6 -2 1207.69 58.8
 3 6 2 1274.83 59.27
 -3 6 -2 1199.28 60.2
 3 6 2 1259.49 59.25
 3 6 2 1229.7 60.16
 3 6 2 1285.7 58.87
 -3 6 -2 1223.42 59.92
 3 6 2 1222.26 60.28
 3 6 3 323.9 18.38
 -3 6 -3 319.69 18.11
 3 6 3 341.05 16.24
 3 6 3 336.3 18.47
 -3 6 -4 465.91 25
 3 6 4 493.46 23.18
 3 6 4 461.67 25.46
 3 6 5 68.62 8.65
 -3 6 -5 67.69 8.43
 3 6 5 75.18 4.63
 3 6 5 68.06 4.97
 -3 6 -5 64.03 8.97
 3 6 6 30.82 3.41
 -3 6 -6 24.18 8.75
 3 6 6 28.52 9.07
 -3 6 -6 17.79 7.53
 3 6 6 20.36 3.78
 3 6 7 715.35 37.58
 -3 6 -7 748.93 37.62
 3 6 7 740.59 35
 -3 6 -7 698.16 37.58
 -3 6 -7 750.44 37.6
 3 6 7 730.82 35.41
 3 6 8 198.42 10.76
 -3 6 -8 188.56 14.95
 3 6 8 203.75 14.23
 -3 6 -8 195.73 14.78
 -3 6 -8 211.63 14.64
 3 6 8 170.94 9.7
 3 6 9 114.13 7.73
 -3 6 -9 85.6 12.71
 3 6 9 102.22 12.13
 -3 6 -9 93.74 13.9
 -3 6 -9 114.73 12.45
 3 6 9 95.82 5.35
 3 6 10 149.41 14.7
 -3 6 -10 157.84 16.25
 3 6 10 154.11 10.09
 3 6 11 116.59 13.29
 -3 6 -11 92.44 15.52
 3 6 11 93.91 8.61
 3 6 12 35.09 12.43
 -3 6 -12 30.28 14.3
 3 6 12 44.24 7.54
 3 6 13 222.89 13.93
 3 6 13 185.27 18.33
 3 6 14 26.89 8.7
 -3 6 -14 9.33 17.25
 3 6 14 12.56 15.1
 3 6 15 58.84 9.88
 -3 6 -15 36.9 19.63
 3 6 15 47.02 15.53
 3 6 16 151.92 13.23
 -3 6 -16 128.69 21.49
 3 6 16 136.12 18.94
 3 6 17 16.99 10.74
 -3 6 -17 58.88 21.01
 3 6 17 51.79 17.72
 3 6 18 49.18 11.9
 -3 6 -18 8.07 23.27
 3 6 18 45.86 17.83
 -3 7 21 60.47 13.71
 3 7 -21 40.54 9.76
 3 7 -20 6.43 8.99
 3 7 -20 4.16 23.79
 -3 7 20 20.24 12.37
 -3 7 20 25.58 15.17
 3 7 -19 38.89 17.71
 3 7 -19 39.95 9.01
 -3 7 19 44.04 11.54
 -3 7 19 51.67 15.46
 3 7 -18 14.65 15.55
 3 7 -18 12.9 8.65
 -3 7 18 13.11 10.63
 -3 7 18 36.78 13.87
 3 7 -17 74.89 16.15
 3 7 -17 81.28 9.83
 -3 7 17 91.15 11.97
 -3 7 17 114.74 15.12
 -3 7 16 46.11 10.13
 3 7 -16 40.6 8.34
 3 7 -16 30.34 14.32
 3 7 -16 45.68 9.78
 -3 7 16 46.27 12.91
 3 7 -16 49.35 16.49
 3 7 -15 126.87 10.3
 3 7 -15 150.97 16.3
 3 7 -15 98.14 19.72
 3 7 -15 135.54 12.32
 -3 7 15 137.54 14.07
 3 7 -15 123.25 17.13
 3 7 -14 1.92 15.72
 3 7 -14 8.15 12.38
 3 7 -14 8.35 6.88
 -3 7 14 2.05 10.51
 3 7 -13 299.37 21.5
 -3 7 13 343.14 20.48
 -3 7 13 355.57 19.69
 3 7 -13 334.02 17.88
 3 7 -13 289.62 21
 3 7 -13 331.22 23.89
 3 7 -13 375.96 20.33
 3 7 -13 307.13 22.99
 3 7 -12 308.85 20.32
 -3 7 12 356.35 19.16
 -3 7 12 296.72 18.38
 3 7 -12 331.32 17
 3 7 -12 313.48 20.36
 3 7 -12 295.31 22.25
 3 7 -12 320.6 19.69
 3 7 -12 320.24 21.73
 -3 7 11 101.74 9.76
 -3 7 11 121.77 9.4
 3 7 -11 111.48 8.14
 -3 7 11 124.28 10.88
 3 7 -11 111.82 12.05
 3 7 -11 111.2 14.33
 3 7 -11 112.14 13.88
 -3 7 11 116.43 6.68
 3 7 -11 117.75 12.32
 -3 7 10 10.91 3.63
 -3 7 10 13.79 5.95
 -3 7 10 20.91 6.65
 3 7 -10 5.72 4.43
 3 7 -10 15.19 8.68
 -3 7 10 14.41 7.25
 3 7 -10 19.63 11.29
 3 7 -10 14.33 3.22
 3 7 -10 3.37 11.46
 -3 7 9 388.96 20.15
 -3 7 9 414.07 21.43
 -3 7 9 396.06 20.95
 3 7 -9 442.98 20.35
 3 7 -9 384.54 21.96
 -3 7 9 434.28 21.63
 3 7 -9 394.68 23.76
 3 7 -9 406.07 20.05
 3 7 -9 409.37 24.27
 -3 7 8 198.85 11.21
 -3 7 8 197.28 12.21
 -3 7 8 200.53 11.68
 3 7 -8 209.21 10.97
 3 7 -8 200.4 14.66
 3 7 -8 194.9 15.56
 3 7 -8 207.74 11.16
 3 7 -8 217.67 13.17
 3 7 -8 195.59 12.89
 -3 7 8 242.95 12.54
 -3 7 7 2085.65 104.53
 3 7 -7 2354.58 105.04
 -3 7 7 2211.82 104.69
 3 7 -7 2241.62 106.02
 3 7 -7 2235.4 105.09
 3 7 -7 2300.08 106.62
 -3 7 6 178.95 10.79
 -3 7 6 194.63 10.58
 3 7 -6 209.21 11.2
 3 7 -6 187.81 12.76
 3 7 -6 188.82 11.65
 3 7 -6 194.99 14.2
 3 7 -5 190.31 9.95
 -3 7 5 180.25 10.24
 -3 7 5 163.91 9.52
 3 7 -5 171.1 9.68
 3 7 -5 172.04 11.31
 -3 7 5 158.85 9.59
 -3 7 5 155 10.02
 3 7 -5 171.74 10.42
 -3 7 4 2483.68 117.22
 3 7 -4 2484.13 116.7
 -3 7 4 2373.93 117.31
 3 7 -4 2620.19 118
 -3 7 4 2470.95 118.27
 -3 7 4 2644.42 117.11
 -3 7 4 2284.2 117.58
 3 7 -4 2568.56 117.58
 -3 7 3 5.67 3.83
 -3 7 3 8.69 3.57
 3 7 -3 10.09 1.89
 3 7 -3 10.27 5.27
 -3 7 3 15.64 6.08
 3 7 -3 3.78 7.39
 3 7 -3 3.11 4.85
 -3 7 3 7.86 5.09
 -3 7 3 10.36 3.16
 -3 7 2 140.63 10.63
 -3 7 2 180.43 9.57
 3 7 -2 182.44 9.41
 -3 7 2 186.41 8.73
 3 7 -2 158.92 11.61
 -3 7 2 186.47 11.66
 -3 7 2 153.57 10.93
 3 7 -2 174.29 10.27
 -3 7 2 187.3 9.51
 3 7 -2 173.7 10.68
 3 7 -2 185.91 12
 3 7 -1 470.56 22.9
 -3 7 1 500.41 24.77
 -3 7 1 452.34 24.14
 -3 7 1 492.49 22.35
 -3 7 1 422.46 22.49
 -3 7 1 481.21 23.71
 3 7 -1 503.07 23.27
 3 7 -1 495.87 23.92
 -3 7 1 501.05 22.74
 3 7 -1 427.34 22.81
 -3 7 1 493.64 22.89
 -3 7 0 72.15 3.79
 -3 7 0 62.61 3.87
 -3 7 0 73.35 5.97
 3 7 0 70.85 5.21
 -3 7 0 61.15 7.06
 -3 7 0 72.89 7.98
 3 7 0 68.93 4.88
 3 7 0 62.16 7.04
 -3 7 0 72.1 3.83
 -3 7 0 70.51 3.93
 3 7 1 355.65 15.8
 -3 7 -1 328.04 15.88
 3 7 1 307.51 16.34
 -3 7 -1 355.33 16.91
 3 7 1 347.54 16.31
 -3 7 -1 327.7 18.44
 -3 7 -1 320.35 17.94
 3 7 1 298.86 16.35
 3 7 1 313.92 16.38
 3 7 1 311.36 17.95
 3 7 2 1068.61 49.58
 -3 7 -2 1046.72 49.78
 3 7 2 1086.85 49.84
 -3 7 -2 1052.23 51.13
 3 7 2 1044.02 51.78
 3 7 2 1065.06 50.26
 3 7 2 1047.69 50.18
 -3 7 -2 983.5 51.48
 -3 7 -2 1038.81 51.87
 3 7 2 1029.04 50.27
 3 7 2 1052.8 51.47
 -3 7 -3 226.52 15.17
 -3 7 -3 227.38 14.77
 3 7 3 241.09 14.52
 -3 7 -3 239.12 14.17
 3 7 3 244 11.66
 3 7 3 241.83 14.95
 3 7 4 547.54 28.09
 -3 7 -4 530.7 27.58
 3 7 4 536.55 28.09
 3 7 4 534.02 25.22
 3 7 5 805.97 40.95
 -3 7 -5 836.18 42.34
 3 7 5 861.51 39.94
 3 7 5 832.19 42.81
 3 7 6 237.49 12.21
 -3 7 -6 222.82 16.05
 3 7 6 223.82 12.6
 -3 7 -6 250.55 15.4
 3 7 6 243.62 16.17
 3 7 7 115.05 7.6
 -3 7 -7 122.12 11.94
 3 7 7 133.3 7.79
 -3 7 -7 138.44 12.28
 3 7 7 128.31 13.07
 3 7 8 92.07 7.08
 -3 7 -8 101.06 11.65
 3 7 8 107.48 6.32
 -3 7 -8 89.68 12.93
 3 7 8 84.33 11.79
 -3 7 -9 2.41 11.09
 3 7 9 15.89 5.04
 -3 7 -9 11.51 12.33
 3 7 9 1.27 10.92
 -3 7 -10 566.28 29.67
 3 7 10 521.94 26.23
 -3 7 -10 499.87 30.41
 3 7 10 492.29 29.81
 3 7 11 8.25 6.2
 -3 7 -11 17.52 14.3
 3 7 12 27.75 7.23
 -3 7 -12 6.59 15.63
 3 7 12 40.85 14.26
 3 7 13 180.93 12.59
 3 7 13 185.18 18.58
 3 7 14 97.04 10.3
 3 7 14 92.24 16.4
 3 7 15 37.02 9.3
 3 7 15 33.33 17.33
 3 7 16 70.29 10.68
 -3 7 -16 36.4 21.66
 3 7 16 67.32 17.82
 3 7 17 21.65 10.46
 -3 7 -17 40.35 21.41
 3 7 17 16.88 17.19
 3 7 18 15.64 10.72
 3 7 18 33.53 18.38
 3 8 -21 8.77 8.82
 -3 8 20 40.17 15.02
 -3 8 20 33.04 11.96
 3 8 -20 16.13 8.65
 -3 8 19 17.67 14.27
 -3 8 19 10.1 10.93
 3 8 -18 213.27 26.59
 -3 8 18 231.92 18.44
 3 8 -18 203.62 14.21
 -3 8 18 253.58 16.65
 3 8 -17 20.52 20.76
 -3 8 17 22.68 13.02
 3 8 -17 11.17 7.65
 -3 8 17 30.05 10.16
 3 8 -16 10.01 7.25
 -3 8 16 11.56 11.65
 3 8 -16 5.67 19.34
 3 8 -16 18.29 10.68
 -3 8 16 17.64 9.1
 3 8 -15 136.37 10.61
 -3 8 15 159.61 14.36
 3 8 -15 150.07 20.77
 3 8 -15 177.29 14.31
 -3 8 15 164.66 12.25
 3 8 -14 90.62 18.78
 -3 8 14 92.28 11.97
 3 8 -14 98.05 14.49
 3 8 -14 91.96 12.61
 3 8 -14 78.89 7.95
 3 8 -13 55.21 6.92
 -3 8 13 57.61 10.2
 3 8 -13 69.79 12.46
 3 8 -13 82.38 16.89
 3 8 -13 84.93 12.2
 -3 8 13 70.75 10.05
 -3 8 12 4.98 7.76
 3 8 -12 13.5 5.42
 -3 8 12 7.29 8.3
 3 8 -12 24.31 10.53
 3 8 -12 31.9 14.57
 3 8 -12 15.36 10.79
 3 8 -12 16.28 14.02
 -3 8 11 51.22 7.53
 -3 8 11 46.62 8.18
 3 8 -11 59.89 6
 3 8 -11 61.87 10.24
 -3 8 11 74.47 9.37
 3 8 -11 46.06 13.65
 3 8 -11 54.37 11.93
 -3 8 11 63.49 5.21
 3 8 -11 62.95 13.55
 -3 8 10 812.29 39.32
 -3 8 10 795.95 39.64
 3 8 -10 806.56 38.43
 -3 8 10 848.93 39.61
 3 8 -10 783.58 39.99
 3 8 -10 810.49 42.11
 -3 8 10 773.26 38.39
 3 8 -10 788.78 42.46
 -3 8 9 134.18 9.39
 -3 8 9 108.33 8.86
 3 8 -9 118.27 7.54
 3 8 -9 131.56 13.68
 3 8 -9 137.35 14.41
 -3 8 9 117.45 7.93
 3 8 -9 136.82 10.34
 -3 8 9 148.18 9.83
 -3 8 8 264.37 14.74
 3 8 -8 268.99 15.65
 -3 8 8 275.13 15.4
 -3 8 8 256.65 14.86
 3 8 -8 328.68 18.24
 3 8 -8 319.44 16.09
 3 8 -8 266.49 19.16
 -3 8 7 465.85 24.99
 3 8 -7 535.14 25.25
 -3 8 7 492.99 24.97
 -3 8 7 493.07 27.45
 3 8 -7 500.54 26.97
 3 8 -7 528.99 25.59
 3 8 -7 498.58 28
 -3 8 6 131.97 9.27
 -3 8 6 142.28 8.78
 3 8 -6 152.76 8.97
 -3 8 6 161.8 12.48
 3 8 -6 138.35 11.25
 3 8 -6 136.28 10.1
 3 8 -6 136.93 13.19
 -3 8 5 295.96 16.06
 3 8 -5 309.07 15.07
 3 8 -5 313.72 15.89
 -3 8 5 327.28 16.17
 3 8 -5 325.87 17.75
 -3 8 5 315.56 18.47
 -3 8 5 332.84 15.83
 -3 8 5 277.78 16.58
 3 8 -5 326.97 16.91
 -3 8 4 309.7 16.91
 3 8 -4 332.92 15.94
 3 8 -4 339.99 16.44
 -3 8 4 325.26 16.67
 3 8 -4 332.98 17.96
 -3 8 4 324.47 18.87
 -3 8 4 350.99 16.4
 -3 8 4 305.74 17.73
 3 8 -4 334.13 17.5
 -3 8 3 43.57 4.85
 3 8 -3 38.27 2.76
 3 8 -3 49.65 6.48
 -3 8 3 43.56 7.29
 3 8 -3 41.65 8.66
 3 8 -3 40.77 6.51
 -3 8 3 43.75 6.84
 -3 8 3 58.44 7.63
 -3 8 3 47.55 4.32
 3 8 -3 48.99 3.88
 -3 8 2 82.61 8.29
 -3 8 2 80.35 8.66
 -3 8 2 84.79 5.44
 -3 8 2 89.02 4.38
 3 8 -2 91.07 6.93
 3 8 -2 62.94 8.77
 -3 8 2 69.57 7.89
 -3 8 2 86.82 5.82
 3 8 -2 77.86 7.57
 3 8 -2 82.22 9.48
 -3 8 1 2047.5 108.54
 -3 8 1 2236.69 109
 -3 8 1 2346.2 106.98
 3 8 -1 2263.59 107.2
 3 8 -1 2255.76 107.69
 3 8 -1 2090.02 108.82
 -3 8 1 2224.8 108.32
 -3 8 1 2357.06 107.33
 3 8 -1 2209.57 108.24
 3 8 -1 2320.32 108.98
 -3 8 0 1058.85 52.67
 3 8 0 1166.86 53.12
 -3 8 0 1165.71 53.9
 3 8 0 1056.04 52.89
 3 8 0 1141.19 52.92
 -3 8 0 1147.73 54.93
 3 8 0 1196.6 52.84
 -3 8 0 1080.13 54.54
 3 8 0 1211.1 54.68
 3 8 0 1140.25 54.24
 -3 8 -1 285.85 14.33
 3 8 1 308.86 14.41
 3 8 1 322.62 14.8
 -3 8 -1 306.75 15.85
 3 8 1 295.06 14.65
 -3 8 -1 276.96 17.36
 -3 8 -1 250.86 16.7
 3 8 1 302.05 14.85
 3 8 1 322.67 17.06
 3 8 1 317.4 17.16
 3 8 2 652.12 27.97
 -3 8 -2 593.23 28.04
 -3 8 -2 637.01 29.85
 3 8 2 548.06 27.88
 3 8 2 584.63 27.89
 3 8 2 619.3 28.52
 3 8 2 586.83 28.47
 3 8 2 590.09 28.51
 -3 8 -2 586.34 30.6
 -3 8 -2 624.37 30.89
 3 8 2 599.25 29.87
 3 8 2 591.75 30.3
 -3 8 -3 503.71 25.97
 3 8 3 439.94 26.88
 3 8 3 521.62 24.46
 3 8 3 494.64 24.41
 3 8 3 510.67 24.56
 -3 8 -3 482.63 26.95
 -3 8 -3 486.65 26.61
 3 8 3 497.56 26.53
 3 8 3 515.28 25.6
 -3 8 -4 56.46 9.5
 3 8 4 38.01 6.44
 3 8 4 47.91 9.32
 -3 8 -4 35.14 7.98
 3 8 4 63.14 10.31
 -3 8 -5 115.93 11.66
 3 8 5 107.03 11.91
 3 8 5 107 8.23
 -3 8 -5 108.05 10.64
 3 8 5 123.67 12.14
 -3 8 -6 271.05 18.62
 3 8 6 306.22 15.62
 -3 8 -6 313.06 18.53
 3 8 6 267.35 18.76
 3 8 7 730.02 34.09
 -3 8 -7 733.29 37.45
 3 8 7 675.73 34.12
 -3 8 -7 695.37 36.95
 3 8 7 723.81 37.47
 3 8 8 210.37 11.19
 -3 8 -8 220.92 15.8
 3 8 8 180.15 10.59
 -3 8 -8 208.31 15.94
 3 8 8 218.16 16.34
 -3 8 -9 498.22 27.8
 3 8 9 460.4 23.86
 -3 8 -9 514 28.04
 3 8 9 488.43 28.05
 -3 8 -10 15.03 13.13
 3 8 10 14.77 5.6
 -3 8 -10 8.62 13.36
 3 8 10 16.08 13.27
 3 8 11 171.85 11.36
 3 8 11 168.74 17.36
 3 8 12 130.58 9.94
 -3 8 -12 105.4 18.3
 3 8 12 114.4 17.01
 3 8 13 30.64 7.83
 3 8 13 25.54 16.79
 -3 8 -13 40.79 16.98
 3 8 14 71.08 9.42
 3 8 14 76.53 17.62
 3 8 15 90.88 10.57
 -3 8 -15 76.92 22.03
 3 8 15 105.51 17.98
 3 8 16 1.82 9.53
 3 8 16 20.1 18.16
[truncated: 1,320,425 more chars]
