# Supplementary material for: Rhodium(II)-Catalyzed Asymmetric Cyclopropanation and Desymmetrization of [2.2]Paracyclophanes
Source: ACS Catal. 2024 Apr 11;14(9):6423–31. doi: 10.1021/acscatal.4c01292 (PMC11075029; doi:10.1021/acscatal.4c01292)
Supplement: Supplementary file 4 — cs4c01292_si_004.cif [file cs4c01292_si_004.cif]

data_DL-87-01-01a
# start Validation Reply Form
_vrf_PLAT090_DL-87-01-01a
;
PROBLEM: Poor Data / Parameter Ratio (Zmax > 18) ........ 5.55 Note
RESPONSE: 
The refinement of thermal motion and the positions of all hydrogen 
atoms contribute to the lower data-to-parameter ratio. The hydrogen 
atoms were refined using anisotropic temperature factors derived from 
Hirshfeld-partitioned electron densities. To maintain physically meaningful 
ellipsoids while effectively reducing the dependence of each atom's harmonic 
displacement parameters on unique data, RIGU restraints were utilized. 
The limiting factor in this context is the Cu wavelength, though the 
application of these correlated restraints serves to enhance the 
data-to-parameter ratio..
A significant number of reflections, over 68,500, were collected, with 
4,985 of these being unique. These were acquired through 68 omega 
scans, achieving a completeness of 99.1% to 2theta full degrees.
;
# end Validation Reply Form

_audit_creation_date               2024-01-15
_audit_creation_method
;
Olex2 1.5-alpha
(compiled 2023.11.24 svn.r209d9fb2 for OlexSys, GUI svn.r6869)
;
_audit_contact_author_address      ?
_audit_contact_author_email        ?
_audit_contact_author_name         ''
_audit_contact_author_phone        ?
_publ_contact_author_id_orcid      ?
_publ_section_references
;
Bourhis, L.J., Dolomanov, O.V., Gildea, R.J., Howard, J.A.K., Puschmann, H.
 (2015). Acta Cryst. A71, 59-75.

Dolomanov, O.V., Bourhis, L.J., Gildea, R.J, Howard, J.A.K. & Puschmann, H.
 (2009), J. Appl. Cryst. 42, 339-341.

Kleemiss, F., Dolomanov, O.V., Bodensteiner, M., Peyerimhoff, N., Midgley, L.,
Bourhis, L.J., Genoni, A., Malaspina, L.A., Jayatilaka, D., Spencer, J.L.,
White, F., Grundkoetter-Stock, B., Steinhauer, S., Lentz, D., Puschmann, H.,
Grabowsky, S. (2021), Chem. Sci., 12, 1675-1692.

Sheldrick, G.M. (2015). Acta Cryst. A71, 3-8.
;
_chemical_formula_moiety           'C26 H20 Br Cl5 O2'
_chemical_formula_sum              'C26 H20 Br Cl5 O2'
_chemical_formula_weight           621.614
_chemical_absolute_configuration   ad
_chemical_oxdiff_formula           'Br4  C104  Cl20  O8  H1  '
loop_
  _atom_type_symbol
  _atom_type_scat_dispersion_real
  _atom_type_scat_dispersion_imag
  _atom_type_scat_source
  _atom_type_scat_dispersion_source
 Br -0.66955 1.28295 'NoSpherA2: Chem.Sci. 2021, DOI:10.1039/D0SC05526C'
 'Brennan, Cowan, Rev. Sci. Instrum., 1992, 63, 850'
 C 0.01788 0.00908 'NoSpherA2: Chem.Sci. 2021, DOI:10.1039/D0SC05526C'
 'Brennan, Cowan, Rev. Sci. Instrum., 1992, 63, 850'
 Cl 0.36457 0.70364 'NoSpherA2: Chem.Sci. 2021, DOI:10.1039/D0SC05526C'
 'Brennan, Cowan, Rev. Sci. Instrum., 1992, 63, 850'
 H 0.00000 0.00000 'NoSpherA2: Chem.Sci. 2021, DOI:10.1039/D0SC05526C'
 'Brennan, Cowan, Rev. Sci. Instrum., 1992, 63, 850'
 O 0.04960 0.03234 'NoSpherA2: Chem.Sci. 2021, DOI:10.1039/D0SC05526C'
 'Brennan, Cowan, Rev. Sci. Instrum., 1992, 63, 850'

_space_group_crystal_system        'orthorhombic'
_space_group_IT_number             19
_space_group_name_H-M_alt          'P 21 21 21'
_space_group_name_Hall             ' P 2ac 2ab'
loop_
  _space_group_symop_id
  _space_group_symop_operation_xyz
 1 x,y,z
 2 x+1/2,-y+1/2,-z
 3 -x,y+1/2,-z+1/2
 4 -x+1/2,-y,z+1/2

_symmetry_Int_Tables_number        19
_cell_length_a                     10.19212(8)
_cell_length_b                     13.93645(13)
_cell_length_c                     18.23321(15)
_cell_angle_alpha                  90
_cell_angle_beta                   90
_cell_angle_gamma                  90
_cell_volume                       2589.88(4)
_cell_formula_units_Z              4
_cell_measurement_reflns_used      24616
_cell_measurement_temperature      173.0(2)
_cell_measurement_theta_max        71.7780
_cell_measurement_theta_min        3.9710
_exptl_absorpt_coefficient_mu      7.098
_exptl_absorpt_correction_T_max    0.807
_exptl_absorpt_correction_T_min    0.391
_exptl_absorpt_correction_type     gaussian
_exptl_absorpt_process_details
;
CrysAlisPro 1.171.43.92a (Rigaku Oxford Diffraction, 2023)
Numerical absorption correction based on gaussian integration over
a multifaceted crystal model
Empirical absorption correction using spherical harmonics,
implemented in SCALE3 ABSPACK scaling algorithm.
;
_exptl_crystal_colour              colourless
_exptl_crystal_colour_primary      colourless
_exptl_crystal_density_diffrn      1.594
_exptl_crystal_description         plate
_exptl_crystal_F_000               1255.251
loop_
  _exptl_crystal_face_index_h
  _exptl_crystal_face_index_k
  _exptl_crystal_face_index_l
  _exptl_crystal_face_perp_dist
 0 0 -1 0.0450
 0 -1 0 0.0865
 -1 -1 0 0.0900
 0 0 1 0.0500
 0 1 0 0.0982
 1 -1 0 0.0877
 -1 1 0 0.1121
 0 -1 -1 0.0822
 1 2 2 0.0675
 -1 -2 -2 0.0821
 -2 -1 -11 0.0560
 1 2 -11 0.0563
 5 5 3 0.0746
 0 -1 12 0.0474
 -5 -5 -3 0.0834
 5 3 6 0.0667
 3 -8 -2 0.0834
 0 8 5 0.0799
 4 -7 3 0.0819
 0 2 12 0.0508
 -6 -3 6 0.0709
 -3 6 -6 0.1056
 -5 5 5 0.1021
 -5 -3 -5 0.0795
 -6 3 1 0.1013
 1 -9 -1 0.0821
 3 7 -6 0.0772
 6 0 -3 0.0791
 -6 0 3 0.0791
 4 -4 -8 0.0606
 3 -4 -9 0.0578

_exptl_crystal_recrystallization_method 
 'The material was recrystallised from --- by as supplied'
_exptl_crystal_size_max            0.195
_exptl_crystal_size_mid            0.167
_exptl_crystal_size_min            0.095
loop_
  _exptl_oxdiff_crystal_face_indexfrac_h
  _exptl_oxdiff_crystal_face_indexfrac_k
  _exptl_oxdiff_crystal_face_indexfrac_l
  _exptl_oxdiff_crystal_face_x
  _exptl_oxdiff_crystal_face_y
  _exptl_oxdiff_crystal_face_z
 -0.0004 0.0005 -0.9991 -0.0084 -0.0708 -0.0452
 0.0000 -1.0005 -0.0022 -0.0910 0.0410 -0.0476
 -0.9997 -1.0003 -0.0003 -0.0065 0.1010 -0.1575
 0.0004 -0.0005 0.9991 0.0084 0.0708 0.0452
 -0.0000 1.0005 0.0022 0.0910 -0.0410 0.0476
 0.9998 -1.0007 -0.0040 -0.1756 -0.0190 0.0623
 -0.9998 1.0007 0.0040 0.1756 0.0190 -0.0623
 -0.0004 -1.0000 -1.0012 -0.0994 -0.0298 -0.0927
 1.0005 1.9997 2.0006 0.1143 -0.0004 0.2954
 -1.0005 -1.9997 -2.0006 -0.1143 0.0004 -0.2954
 -1.6561 -0.5023 -11.4380 -0.0030 -0.6911 -0.7228
 1.4971 2.3859 -11.0987 -0.0040 -0.9747 -0.2234
 5.4234 4.7862 2.5979 -0.0010 -0.3375 0.9413
 0.4443 -0.6500 11.7772 0.0035 0.8351 0.5500
 -5.4299 -4.8003 -2.5081 0.0011 0.3449 -0.9386
 5.3868 2.5229 6.0246 -0.1747 0.0007 0.9846
 3.0956 -7.8625 -1.8907 -0.9930 0.0040 -0.1180
 -0.1755 8.3198 4.6332 0.8111 -0.0033 0.5849
 3.6398 -7.1328 3.2516 -0.9289 0.3060 0.2088
 -0.0123 1.6468 11.6364 0.2499 0.7580 0.6025
 -5.5216 -2.6397 5.5360 0.2738 0.8318 -0.4828
 -3.3343 6.4303 -5.8049 0.8174 -0.4764 -0.3238
 -4.8516 5.0898 4.5176 0.9116 0.4015 -0.0881
 -5.4993 -2.9065 -5.3682 0.1549 0.0683 -0.9856
 -6.2719 2.7333 1.1897 0.7890 0.3476 -0.5066
 1.1138 -8.8512 -1.4092 -0.9113 0.1975 -0.3613
 3.0180 6.5138 -6.1932 0.2847 -0.8878 0.3615
 6.3625 0.0833 -3.2498 -0.5580 -0.6149 0.5572
 -6.3625 -0.0833 3.2498 0.5580 0.6149 -0.5572
 3.9864 -3.6908 -8.1187 -0.7419 -0.6626 -0.1033
 2.7868 -4.3516 -9.0994 -0.7089 -0.6331 -0.3110

_diffrn_reflns_av_R_equivalents    0.0318
_diffrn_reflns_av_unetI/netI       0.0141
_diffrn_reflns_Laue_measured_fraction_full  0.9906
_diffrn_reflns_Laue_measured_fraction_max  0.9858
_diffrn_reflns_limit_h_max         12
_diffrn_reflns_limit_h_min         -12
_diffrn_reflns_limit_k_max         17
_diffrn_reflns_limit_k_min         -16
_diffrn_reflns_limit_l_max         22
_diffrn_reflns_limit_l_min         -22
_diffrn_reflns_number              68525
_diffrn_reflns_point_group_measured_fraction_full  0.9861
_diffrn_reflns_point_group_measured_fraction_max  0.9765
_diffrn_reflns_theta_full          67.6840
_diffrn_reflns_theta_max           72.22
_diffrn_reflns_theta_min           4.85
_diffrn_ambient_environment        N~2~
_diffrn_ambient_temperature        173.0(2)
_diffrn_detector                   'Hybrid Pixel Array Detector'
_diffrn_detector_area_resol_mean   5.8140
_diffrn_measured_fraction_theta_full  0.9906
_diffrn_measured_fraction_theta_max  0.9858
_diffrn_measurement_details
;
List of Runs (angles in degrees, time in seconds):

  # Type    Start    End  Width  t~exp~   \w     \q     \k     \f   Frames
--------------------------------------------------------------------------
  1  \w   -119.00  -2.00   1.00    1.00    --  -53.30  37.00 -90.00  117
  2  \w   -120.00  34.00   1.00    1.00    --  -53.30  46.00  60.00  154
  3  \w    -73.00 -20.00   1.00    1.00    --  -53.30  37.00  30.00   53
  4  \w   -132.00   4.00   1.00    1.00    --  -53.30  37.00 -90.00  136
  5  \w    -36.00  35.00   1.00    1.00    --  -53.30  37.00 150.00   71
  6  \w    -32.00  35.00   1.00    1.00    --  -53.30  37.00   0.00   67
  7  \w    -22.00  34.00   1.00    1.00    --  -53.30  28.00-180.00   56
  8  \w    -76.00 -19.00   1.00    1.00    --  -53.30  28.00-180.00   57
  9  \w   -130.00 -13.00   1.00    1.00    --  -53.30  37.00  30.00  117
 10  \w   -141.00 -42.00   1.00    1.00    --  -53.30  37.00 150.00   99
 11  \w   -133.00 -35.00   1.00    1.00    --  -53.30  37.00-120.00   98
 12  \w    -11.00  16.00   1.00    1.00    --  -53.30  37.00-120.00   27
 13  \w   -143.00 -45.00   1.00    1.00    --  -53.30  37.00   0.00   98
 14  \w   -113.00 -86.00   1.00    1.00    --  -69.30  28.00-180.00   27
 15  \w   -133.00  10.00   1.00    1.00    --  -69.30  28.00  30.00  143
 16  \w    -64.00  16.00   1.00    1.00    --  -73.40   9.00  90.00   80
 17  \w   -138.00 -68.00   1.00    1.00    --  -73.40  46.00-150.00   70
 18  \w   -163.00 -89.00   1.00    1.00    --  -73.40   9.00  90.00   74
 19  \w   -136.00-110.00   1.00    1.00    --  -73.40  18.00-120.00   26
 20  \w   -162.00 -71.00   1.00    1.00    --  -73.40  28.00 120.00   91
 21  \w    -40.00 -14.00   1.00    1.00    --  -73.40  28.00 120.00   26
 22  \w     -9.00  16.00   1.00    1.00    --  -73.40  28.00 120.00   25
 23  \w   -133.00 -37.00   1.00    1.00    --  -82.20  46.00  90.00   96
 24  \w    -23.00   7.00   1.00    1.00    --  -82.20  28.00 -60.00   30
 25  \w   -172.00-146.00   1.00    1.00    --  -88.80  37.00 120.00   26
 26  \w   -168.00-142.00   1.00    1.00    --  -88.80  18.00 -60.00   26
 27  \w   -135.00-109.00   1.00    1.00    --  -88.80  37.00 120.00   26
 28  \w   -133.00 -93.00   1.00    1.00    --  -88.80  46.00 150.00   40
 29  \w    -85.00 -37.00   1.00    1.00    --  -88.80  46.00 150.00   48
 30  \w   -139.00-113.00   1.00    1.00    --  -88.80  46.00-120.00   26
 31  \w    -72.00 -46.00   1.00    1.00    --  -88.80  28.00 -30.00   26
 32  \w   -176.00 -96.00   1.00    1.00    --  -88.80  28.00 -30.00   80
 33  \w   -139.00 -35.00   1.00    1.00    --  -88.80  46.00 -30.00  104
 34  \w    -29.00   1.00   1.00    1.00    --  -88.80  46.00 -30.00   30
 35  \w   -175.00-124.00   1.00    1.00    --  -88.80  46.00 -90.00   51
 36  \w   -122.00 -84.00   1.00    1.00    --  -88.80  37.00-120.00   38
 37  \w    -79.00 -49.00   1.00    1.00    --  -88.80  37.00-120.00   30
 38  \w   -152.00-127.00   1.00    1.00    --  -88.80  37.00 -90.00   25
 39  \w    -75.00   0.00   1.00    1.00    --  -88.80  37.00 -90.00   75
 40  \w    -41.00 -14.00   1.00    1.00    --  -88.80  46.00-120.00   27
 41  \w   -176.00-100.00   1.00    1.00    --  -90.00  54.00-144.62   76
 42  \w    -26.00  -1.00   1.00    1.00    --  -90.00  54.00-144.62   25
 43  \w   -171.00-126.00   1.00    1.00    --  -90.00  46.00-150.38   45
 44  \w    -61.00 -35.00   1.00    1.00    --  -90.00  54.00-144.62   26
 45  \w    -88.00 -62.00   1.00    1.00    --  -90.00  55.00 -31.16   26
 46  \w   -163.00-125.00   1.00    1.00    --  -90.00  31.00 -10.40   38
 47  \w    -62.00 -36.00   1.00    1.00    --  -90.00  31.00 -10.40   26
 48  \w   -110.00 -84.00   1.00    1.00    --  -90.00  36.00-173.98   26
 49  \w    -35.00  -1.00   1.00    1.00    --  -90.00  36.00-173.98   34
 50  \w   -174.00-148.00   1.00    1.00    --  -90.00  38.00 134.16   26
 51  \w   -102.00 -76.00   1.00    1.00    --  -90.00  38.00 134.16   26
 52  \w   -158.00-132.00   1.00    1.00    --  -90.00  54.00-123.32   26
 53  \w    -85.00 -59.00   1.00    1.00    --  -90.00  54.00-123.32   26
 54  \w    -51.00  -9.00   1.00    1.00    --  -90.00  54.00-123.32   42
 55  \w   -162.00-121.00   1.00    1.00    --  -90.00  30.00 -54.47   41
 56  \w   -107.00 -77.00   1.00    1.00    --  -90.00  30.00 -54.47   30
 57  \w    -29.00  -3.00   1.00    1.00    --  -90.00  30.00 -54.47   26
 58  \w    -61.00  -1.00   1.00    1.00    --  -90.00  35.00 -70.77   60
 59  \w   -168.00-143.00   1.00    1.00    --  -90.00  55.00 -76.56   25
 60  \w    -59.00 -12.00   1.00    1.00    --  -90.00  55.00 -76.56   47
 61  \w   -171.00-145.00   1.00    1.00    --  -90.00   1.00  88.79   26
 62  \w   -122.00 -78.00   1.00    1.00    --  -90.00   1.00  88.79   44
 63  \w    -33.00  -7.00   1.00    1.00    --  -90.00   1.00  88.79   26
 64  \w   -161.00-120.00   1.00    1.00    --  -90.00   3.00-114.24   41
 65  \w   -146.00 -94.00   1.00    1.00    --  -90.00  28.00  14.36   52
 66  \w   -174.00-148.00   1.00    1.00    --  -90.00  44.00-108.31   26
 67  \w    -26.00  -1.00   1.00    1.00    --  -90.00  44.00-108.31   25
 68  \w   -164.00-138.00   1.00    1.00    --  -90.00  55.00 -31.16   26
;
_diffrn_measurement_device         'four-circle diffractometer'
_diffrn_measurement_device_type    'XtaLAB AFC11 (RCD3): quarter-chi single'
_diffrn_measurement_method         '\w scans'
_diffrn_orient_matrix_type        
 'CrysAlisPro convention (1999,Acta A55,543-557)'
_diffrn_orient_matrix_UB_11        -0.0845443000
_diffrn_orient_matrix_UB_12        0.0909635000
_diffrn_orient_matrix_UB_13        0.0085102000
_diffrn_orient_matrix_UB_21        -0.0598968000
_diffrn_orient_matrix_UB_22        -0.0411387000
_diffrn_orient_matrix_UB_23        0.0709005000
_diffrn_orient_matrix_UB_31        0.1100315000
_diffrn_orient_matrix_UB_32        0.0474725000
_diffrn_orient_matrix_UB_33        0.0451727000
_diffrn_radiation_monochromator    mirror
_diffrn_radiation_probe            x-ray
_diffrn_radiation_type             'Cu K\a'
_diffrn_radiation_wavelength       1.54184
_diffrn_source                     'Rotating-anode X-ray tube'
_diffrn_source_type                'Rigaku (Cu) X-ray Source'
_reflns_Friedel_coverage           0.964
_reflns_limit_h_max                12
_reflns_limit_h_min                -12
_reflns_limit_k_max                17
_reflns_limit_k_min                -17
_reflns_limit_l_max                22
_reflns_limit_l_min                -22
_reflns_number_gt                  4890
_reflns_number_total               4985
_reflns_threshold_expression       I>=2u(I)
_computing_cell_refinement         'CrysAlisPro 1.171.43.92a (Rigaku OD, 2023)'
_computing_data_collection        
 'CrysAlisPro system (CCD 43.92a 64-bit (release 05-10-2023))'
_computing_data_reduction          'CrysAlisPro 1.171.43.92a (Rigaku OD, 2023)'
_computing_molecular_graphics      'Olex2 1.5-alpha (Dolomanov et al., 2009)'
_computing_publication_material    'Olex2 1.5-alpha (Dolomanov et al., 2009)'
_computing_structure_refinement   
 'olex2.refine 1.5-alpha (Bourhis et al., 2015)'
_computing_structure_solution      'SHELXT  (Sheldrick, 2015)'
_refine_diff_density_max           0.1560
_refine_diff_density_min           -0.1237
_refine_diff_density_rms           0.0296
_refine_ls_abs_structure_details  
 'Hooft, R.W.W., Straver, L.H., Spek, A.L. (2010). J. Appl. Cryst., 43, 665-668.'
_refine_ls_abs_structure_Flack     -0.018(3)
_refine_ls_d_res_high              0.8096
_refine_ls_d_res_low               9.1166
_refine_ls_extinction_coef         0.000044(16)
_refine_ls_extinction_expression   Fc^*^=kFc[1+0.001xFc^2^\l^3^/sin(2\q)]^-1/4^
_refine_ls_goodness_of_fit_ref     1.0801
_refine_ls_hydrogen_treatment      refall
_refine_ls_matrix_type             full
_refine_ls_number_constraints      0
_refine_ls_number_parameters       513
_refine_ls_number_reflns           4985
_refine_ls_number_restraints       408
_refine_ls_R_factor_all            0.0136
_refine_ls_R_factor_gt             0.0127
_refine_ls_restrained_S_all        1.0340
_refine_ls_shift/su_max            -0.0005
_refine_ls_shift/su_mean           0.0000
_refine_ls_structure_factor_coef   Fsqd
_refine_ls_weighting_details      
 'w=1/[\s^2^(Fo^2^)+(0.0075P)^2^+0.1149P] where P=(Fo^2^+2Fc^2^)/3'
_refine_ls_weighting_scheme        calc
_refine_ls_wR_factor_gt            0.0225
_refine_ls_wR_factor_ref           0.0226
_olex2_refinement_description
;
1. Rigid body (RIGU) restrains
 O1, C19, H19a, H19b, C20
 with sigma for 1-2 distances of 0.002 and sigma for 1-3 distances of 0.004
 C1, C2, C3, C4, C5, C6, C7, C8, C9, C10, C11, C12, C13, C14, C15, C16, C17,
 H4a, H4b, H5a, H5b, H7, H10a, H10b, H11a, H11b, H13, H15, H16, H17, H2
 with sigma for 1-2 distances of 0.002 and sigma for 1-3 distances of 0.004
 C21, C22, C23, C24, C25, C26, H22, H23, H25, H26, C1, C15, C2, C18
 with sigma for 1-2 distances of 0.002 and sigma for 1-3 distances of 0.004
;
_olex2_refine_details
;
Refinement using NoSpherA2, an implementation of
NOn-SPHERical Atom-form-factors in Olex2.
Please cite:
F. Kleemiss et al. Chem. Sci. DOI 10.1039/D0SC05526C - 2021
NoSpherA2 implementation of HAR makes use of
tailor-made aspherical atomic form factors calculated
on-the-fly from a Hirshfeld-partitioned electron density (ED) - not from
spherical-atom form factors.

The ED is calculated from a gaussian basis set single determinant SCF
wavefunction - either Hartree-Fock or DFT using selected funtionals
 - for a fragment of the crystal.
This fragment can be embedded in an electrostatic crystal field by employing cluster charges
or modelled using implicit solvation models, depending on the software used.
The following options were used:
   SOFTWARE:       U:\RCD_A178-DL-87-01-01a\DL-87-01-01a.wfn
   PARTITIONING:   NoSpherA2
   INT ACCURACY:   Normal
   METHOD:         PBE
   BASIS SET:      x2c-TZVP
   CHARGE:         0
   MULTIPLICITY:   1
   SOLVATION:      Chloroform
   RELATIVISTIC:   DKH2
   DATE:           2024-01-15_12-48-47
;
_atom_sites_solution_primary       dual
loop_
  _atom_site_label
  _atom_site_type_symbol
  _atom_site_fract_x
  _atom_site_fract_y
  _atom_site_fract_z
  _atom_site_U_iso_or_equiv
  _atom_site_adp_type
  _atom_site_occupancy
  _atom_site_refinement_flags_posn
  _atom_site_refinement_flags_adp
 Br1 Br 0.19913(2) 0.68969(2) 0.382115(16) 0.04436(11) Uani 1.000000 . .
 Cl1 Cl 1.10416(3) 0.36672(2) 0.375216(15) 0.03785(7) Uani 1.000000 . .
 Cl2 Cl 0.60716(3) 0.44932(2) 0.588168(14) 0.03711(7) Uani 1.000000 . .
 Cl3 Cl 0.76134(3) 0.91836(2) 0.420898(15) 0.04050(7) Uani 1.000000 . .
 Cl4 Cl 0.65970(3) 0.84404(2) 0.284454(16) 0.04013(7) Uani 1.000000 . .
 Cl5 Cl 0.85925(3) 0.992343(18) 0.283463(14) 0.03639(7) Uani 1.000000 . .
 O1 O 0.87228(7) 0.73284(4) 0.36909(4) 0.02613(15) Uani 1.000000 . U
 O2 O 0.87432(9) 0.63794(5) 0.26917(4) 0.0396(2) Uani 1.000000 . .
 C1 C 0.78848(9) 0.57514(6) 0.38412(5) 0.02215(19) Uani 1.000000 . U
 C2 C 0.85606(10) 0.57713(7) 0.45806(5) 0.0230(2) Uani 1.000000 . U
 C3 C 0.81408(10) 0.52848(7) 0.51747(5) 0.0238(2) Uani 1.000000 . U
 C4 C 0.88196(12) 0.54204(7) 0.59112(5) 0.0296(2) Uani 1.000000 . U
 C5 C 0.93158(12) 0.44966(8) 0.63056(6) 0.0332(2) Uani 1.000000 . U
 C6 C 0.95375(11) 0.37016(7) 0.57645(5) 0.0290(2) Uani 1.000000 . U
 C7 C 1.03196(10) 0.38718(8) 0.51526(6) 0.0283(2) Uani 1.000000 . U
 C8 C 1.01582(10) 0.33285(8) 0.45246(6) 0.0289(2) Uani 1.000000 . U
 C9 C 0.92168(10) 0.25998(7) 0.44806(6) 0.0299(2) Uani 1.000000 . U
 C10 C 0.86748(12) 0.22727(8) 0.37607(7) 0.0367(3) Uani 1.000000 . U
 C11 C 0.76261(12) 0.29944(8) 0.34683(7) 0.0354(3) Uani 1.000000 . U
 C12 C 0.75465(9) 0.39664(7) 0.38460(6) 0.0256(2) Uani 1.000000 . U
 C13 C 0.68202(10) 0.40138(7) 0.45302(5) 0.0275(2) Uani 1.000000 . U
 C14 C 0.70575(10) 0.46100(7) 0.51046(5) 0.0256(2) Uani 1.000000 . U
 C15 C 0.80776(11) 0.47557(7) 0.35308(5) 0.0249(2) Uani 1.000000 . U
 C16 C 0.87736(11) 0.28699(7) 0.57745(6) 0.0324(2) Uani 1.000000 . U
 C17 C 0.86258(11) 0.23305(8) 0.51395(6) 0.0326(2) Uani 1.000000 . U
 C18 C 0.85083(10) 0.64938(7) 0.33264(5) 0.0249(2) Uani 1.000000 . U
 C19 C 0.91064(10) 0.81451(8) 0.32794(6) 0.0281(2) Uani 1.000000 . U
 C20 C 0.80149(11) 0.88889(7) 0.32925(5) 0.0280(2) Uani 1.000000 . U
 C21 C 0.64209(9) 0.60407(7) 0.38619(5) 0.0228(2) Uani 1.000000 . U
 C22 C 0.59172(10) 0.66467(7) 0.43943(5) 0.0261(2) Uani 1.000000 . U
 C23 C 0.45977(10) 0.69102(8) 0.43871(6) 0.0282(2) Uani 1.000000 . U
 C24 C 0.37948(10) 0.65683(7) 0.38350(6) 0.0301(2) Uani 1.000000 . U
 C25 C 0.42836(11) 0.59790(9) 0.32877(6) 0.0390(3) Uani 1.000000 . U
 C26 C 0.55955(11) 0.57171(8) 0.33071(6) 0.0329(3) Uani 1.000000 . U
 H2 H 0.9468(10) 0.6189(7) 0.4627(5) 0.036(3) Uani 1.000000 . U
 H4a H 0.9674(11) 0.5878(8) 0.5811(6) 0.053(3) Uani 1.000000 . U
 H4b H 0.8180(12) 0.5822(8) 0.6288(6) 0.051(3) Uani 1.000000 . U
 H5a H 1.0219(12) 0.4664(9) 0.6606(6) 0.052(3) Uani 1.000000 . U
 H5b H 0.8575(12) 0.4263(8) 0.6719(6) 0.053(3) Uani 1.000000 . U
 H7 H 1.1008(12) 0.4497(8) 0.5123(6) 0.058(3) Uani 1.000000 . U
 H10a H 0.9460(13) 0.2210(9) 0.3345(6) 0.056(3) Uani 1.000000 . U
 H10b H 0.8217(12) 0.1578(8) 0.3824(7) 0.063(3) Uani 1.000000 . U
 H11a H 0.6639(13) 0.2672(9) 0.3484(7) 0.062(3) Uani 1.000000 . U
 H11b H 0.7735(13) 0.3106(8) 0.2893(6) 0.065(3) Uani 1.000000 . U
 H13 H 0.6035(12) 0.3487(8) 0.4615(6) 0.054(3) Uani 1.000000 . U
 H15 H 0.8657(12) 0.4698(8) 0.3021(6) 0.053(3) Uani 1.000000 . U
 H16 H 0.8161(12) 0.2689(8) 0.6256(6) 0.059(3) Uani 1.000000 . U
 H17 H 0.7914(13) 0.1745(9) 0.5127(7) 0.068(4) Uani 1.000000 . U
 H19a H 0.9264(13) 0.7966(8) 0.2715(6) 0.055(3) Uani 1.000000 . U
 H19b H 0.9971(11) 0.8460(8) 0.3549(6) 0.050(3) Uani 1.000000 . U
 H22 H 0.6538(11) 0.6920(9) 0.4833(6) 0.062(3) Uani 1.000000 . U
 H23 H 0.4220(11) 0.7362(9) 0.4812(6) 0.063(4) Uani 1.000000 . U
 H25 H 0.3628(12) 0.5722(12) 0.2857(7) 0.094(5) Uani 1.000000 . U
 H26 H 0.5968(12) 0.5222(9) 0.2888(6) 0.067(4) Uani 1.000000 . U

loop_
  _atom_site_anharm_GC_C_label
  _atom_site_anharm_GC_C_111
  _atom_site_anharm_GC_C_112
  _atom_site_anharm_GC_C_113
  _atom_site_anharm_GC_C_122
  _atom_site_anharm_GC_C_123
  _atom_site_anharm_GC_C_133
  _atom_site_anharm_GC_C_222
  _atom_site_anharm_GC_C_223
  _atom_site_anharm_GC_C_233
  _atom_site_anharm_GC_C_333
 Br1 0.00000015(5) 0.00000015(2) -0.000000026(17) 0.00000026(2) -0.000000148(13)
 0.000000064(11) -0.00000011(3) 0.000000042(13) -0.000000027(9) -0.000000168(12)

loop_
  _atom_site_anharm_GC_D_label
  _atom_site_anharm_GC_D_1111
  _atom_site_anharm_GC_D_1112
  _atom_site_anharm_GC_D_1113
  _atom_site_anharm_GC_D_1122
  _atom_site_anharm_GC_D_1123
  _atom_site_anharm_GC_D_1133
  _atom_site_anharm_GC_D_1222
  _atom_site_anharm_GC_D_1223
  _atom_site_anharm_GC_D_1233
  _atom_site_anharm_GC_D_1333
  _atom_site_anharm_GC_D_2222
  _atom_site_anharm_GC_D_2223
  _atom_site_anharm_GC_D_2233
  _atom_site_anharm_GC_D_2333
  _atom_site_anharm_GC_D_3333
 Br1 -0.000000006(4) -0.000000000(2) -0.0000000021(16) -0.0000000062(11)
 -0.0000000007(7) -0.0000000061(6) -0.0000000002(14) -0.0000000005(6)
 0.0000000006(4) 0.0000000005(6) -0.000000017(2) -0.0000000020(9)
 -0.0000000021(4) -0.0000000003(5) 0.0000000027(7)

loop_
  _atom_site_aniso_label
  _atom_site_aniso_U_11
  _atom_site_aniso_U_22
  _atom_site_aniso_U_33
  _atom_site_aniso_U_12
  _atom_site_aniso_U_13
  _atom_site_aniso_U_23
 Br1 0.02099(16) 0.0569(2) 0.0551(2) 0.01130(16) -0.00443(15) -0.01372(18)
 Cl1 0.03143(14) 0.04877(16) 0.03334(13) 0.00602(12) 0.00630(12) 0.00512(13)
 Cl2 0.03408(15) 0.04297(15) 0.03429(13) -0.00963(13) 0.01086(12) -0.00234(12)
 Cl3 0.04159(16) 0.04624(17) 0.03366(13) 0.01245(13) 0.00382(12) -0.00790(12)
 Cl4 0.03001(14) 0.04220(16) 0.04817(16) 0.00344(12) -0.01010(12) -0.00417(13)
 Cl5 0.04937(17) 0.02281(12) 0.03699(14) 0.00417(12) -0.00690(13) 0.00170(11)
 O1 0.0281(4) 0.0232(3) 0.0270(3) 0.0017(3) 0.0029(3) 0.0004(3)
 O2 0.0597(6) 0.0318(4) 0.0272(4) -0.0028(4) 0.0141(4) -0.0009(3)
 C1 0.0207(4) 0.0227(5) 0.0231(4) 0.0007(4) 0.0019(4) -0.0013(4)
 C2 0.0201(5) 0.0244(5) 0.0246(5) -0.0021(4) -0.0007(4) -0.0003(4)
 C3 0.0228(5) 0.0249(5) 0.0236(5) -0.0019(4) 0.0004(4) -0.0012(4)
 C4 0.0333(6) 0.0314(6) 0.0242(5) -0.0038(5) -0.0022(4) -0.0017(4)
 C5 0.0378(6) 0.0374(6) 0.0243(5) -0.0025(5) -0.0039(5) 0.0018(4)
 C6 0.0293(5) 0.0298(6) 0.0280(5) -0.0014(4) -0.0020(4) 0.0050(4)
 C7 0.0241(5) 0.0310(6) 0.0298(5) -0.0009(4) -0.0017(4) 0.0036(4)
 C8 0.0251(5) 0.0312(6) 0.0305(5) 0.0039(4) -0.0001(4) 0.0024(4)
 C9 0.0298(6) 0.0240(5) 0.0358(5) 0.0045(4) -0.0002(4) -0.0012(4)
 C10 0.0403(7) 0.0289(6) 0.0410(6) 0.0055(5) -0.0021(5) -0.0078(5)
 C11 0.0415(7) 0.0272(6) 0.0375(6) 0.0028(5) -0.0071(5) -0.0094(5)
 C12 0.0264(5) 0.0223(5) 0.0282(5) 0.0005(4) -0.0022(4) -0.0038(4)
 C13 0.0246(6) 0.0265(5) 0.0315(5) -0.0042(4) -0.0004(4) -0.0019(4)
 C14 0.0233(5) 0.0264(5) 0.0272(5) -0.0036(4) 0.0008(4) -0.0007(4)
 C15 0.0259(5) 0.0240(5) 0.0247(5) 0.0025(4) 0.0006(4) -0.0023(4)
 C16 0.0333(6) 0.0295(6) 0.0343(6) -0.0020(5) 0.0024(5) 0.0049(4)
 C17 0.0316(6) 0.0255(6) 0.0408(6) -0.0016(5) 0.0016(5) 0.0022(4)
 C18 0.0258(5) 0.0242(5) 0.0247(5) 0.0027(4) 0.0042(4) 0.0002(4)
 C19 0.0258(5) 0.0260(5) 0.0326(6) 0.0025(5) 0.0037(4) 0.0034(4)
 C20 0.0275(5) 0.0265(5) 0.0301(5) 0.0057(5) -0.0025(4) -0.0017(4)
 C21 0.0210(5) 0.0255(5) 0.0219(4) 0.0026(4) -0.0007(4) -0.0030(4)
 C22 0.0227(5) 0.0265(5) 0.0290(5) 0.0016(4) -0.0005(4) -0.0090(4)
 C23 0.0223(5) 0.0306(6) 0.0316(5) 0.0034(4) 0.0014(4) -0.0088(5)
 C24 0.0216(5) 0.0351(6) 0.0335(5) 0.0039(4) -0.0007(4) -0.0065(4)
 C25 0.0256(6) 0.0554(8) 0.0360(6) 0.0111(5) -0.0097(5) -0.0178(5)
 C26 0.0257(5) 0.0448(7) 0.0283(5) 0.0090(5) -0.0051(4) -0.0125(5)
 H2 0.026(3) 0.044(6) 0.038(5) -0.013(2) -0.001(2) -0.003(3)
 H4a 0.046(4) 0.055(5) 0.058(6) -0.0179(19) -0.002(2) 0.005(3)
 H4b 0.056(5) 0.055(6) 0.042(5) 0.007(2) 0.008(2) -0.009(2)
 H5a 0.049(3) 0.058(7) 0.048(6) -0.006(2) -0.0166(19) 0.000(3)
 H5b 0.057(5) 0.060(6) 0.043(4) -0.005(3) 0.011(2) 0.008(3)
 H7 0.055(6) 0.053(5) 0.067(7) -0.025(3) 0.011(4) -0.005(3)
 H10a 0.052(4) 0.062(7) 0.054(4) 0.005(3) 0.008(2) -0.012(3)
 H10b 0.072(6) 0.038(3) 0.080(7) -0.0085(18) -0.004(3) -0.003(2)
 H11a 0.047(3) 0.050(6) 0.090(8) -0.0051(17) -0.0074(19) -0.008(3)
 H11b 0.094(8) 0.060(6) 0.042(2) 0.006(4) -0.0025(14) -0.0049(13)
 H13 0.047(5) 0.050(5) 0.066(7) -0.027(3) 0.012(3) -0.009(3)
 H15 0.061(7) 0.055(6) 0.042(4) -0.004(4) 0.024(2) -0.009(3)
 H16 0.072(7) 0.054(7) 0.049(4) -0.017(4) 0.025(2) 0.001(3)
 H17 0.075(6) 0.059(5) 0.071(7) -0.039(3) 0.011(4) -0.007(3)
 H19a 0.081(7) 0.048(6) 0.037(2) 0.007(3) 0.0114(15) -0.0007(14)
 H19b 0.034(4) 0.053(6) 0.063(6) -0.004(2) -0.006(2) -0.006(3)
 H22 0.048(5) 0.077(8) 0.061(5) 0.010(3) -0.024(2) -0.038(3)
 H23 0.044(6) 0.081(8) 0.063(5) 0.014(3) 0.003(3) -0.044(3)
 H25 0.038(5) 0.165(12) 0.079(7) 0.028(4) -0.027(3) -0.081(5)
 H26 0.051(7) 0.095(8) 0.054(5) 0.029(4) -0.012(3) -0.047(3)

loop_
  _geom_bond_atom_site_label_1
  _geom_bond_atom_site_label_2
  _geom_bond_distance
  _geom_bond_site_symmetry_2
  _geom_bond_publ_flag
 Br1 C24 1.8945(10) . ?
 Cl1 C8 1.7369(10) . ?
 Cl2 C14 1.7446(10) . ?
 Cl3 C20 1.7688(10) . ?
 Cl4 C20 1.7737(11) . ?
 Cl5 C20 1.7670(11) . ?
 O1 C18 1.3573(11) . ?
 O1 C19 1.4183(12) . ?
 O2 C18 1.1925(11) . ?
 C1 C2 1.5141(13) . ?
 C1 C15 1.5114(13) . ?
 C1 C18 1.5347(13) . ?
 C1 C21 1.5460(13) . ?
 C2 C3 1.3477(13) . ?
 C2 H2 1.096(10) . ?
 C3 C4 1.5224(13) . ?
 C3 C14 1.4559(14) . ?
 C4 C5 1.5591(15) . ?
 C4 H4a 1.095(11) . ?
 C4 H4b 1.101(11) . ?
 C5 C6 1.5007(15) . ?
 C5 H5a 1.097(12) . ?
 C5 H5b 1.116(11) . ?
 C6 C7 1.3915(14) . ?
 C6 C16 1.3965(15) . ?
 C7 C8 1.3826(15) . ?
 C7 H7 1.120(11) . ?
 C8 C9 1.3995(15) . ?
 C9 C10 1.4953(15) . ?
 C9 C17 1.3952(15) . ?
 C10 C11 1.5614(15) . ?
 C10 H10a 1.106(12) . ?
 C10 H10b 1.081(11) . ?
 C11 C12 1.5218(14) . ?
 C11 H11a 1.102(13) . ?
 C11 H11b 1.066(11) . ?
 C12 C13 1.4521(14) . ?
 C12 C15 1.3541(14) . ?
 C13 C14 1.3586(13) . ?
 C13 H13 1.097(11) . ?
 C15 H15 1.105(10) . ?
 C16 C17 1.3886(15) . ?
 C16 H16 1.107(11) . ?
 C17 H17 1.093(11) . ?
 C19 C20 1.5208(15) . ?
 C19 H19a 1.071(11) . ?
 C19 H19b 1.100(11) . ?
 C21 C22 1.3854(13) . ?
 C21 C26 1.3908(14) . ?
 C22 C23 1.3941(14) . ?
 C22 H22 1.089(10) . ?
 C23 C24 1.3820(14) . ?
 C23 H23 1.070(10) . ?
 C24 C25 1.3852(14) . ?
 C25 C26 1.3865(15) . ?
 C25 H25 1.091(11) . ?
 C26 H26 1.098(11) . ?

loop_
  _geom_angle_atom_site_label_1
  _geom_angle_atom_site_label_2
  _geom_angle_atom_site_label_3
  _geom_angle
  _geom_angle_site_symmetry_1
  _geom_angle_site_symmetry_3
  _geom_angle_publ_flag
 C19 O1 C18 118.24(7) . . ?
 C15 C1 C2 106.93(8) . . ?
 C18 C1 C2 110.11(8) . . ?
 C18 C1 C15 109.64(8) . . ?
 C21 C1 C2 114.36(8) . . ?
 C21 C1 C15 111.96(8) . . ?
 C21 C1 C18 103.81(7) . . ?
 C3 C2 C1 124.20(9) . . ?
 H2 C2 C1 117.6(5) . . ?
 H2 C2 C3 118.2(5) . . ?
 C4 C3 C2 120.15(9) . . ?
 C14 C3 C2 119.68(9) . . ?
 C14 C3 C4 120.15(8) . . ?
 C5 C4 C3 116.86(9) . . ?
 H4a C4 C3 106.7(6) . . ?
 H4a C4 C5 107.5(6) . . ?
 H4b C4 C3 110.2(6) . . ?
 H4b C4 C5 108.9(6) . . ?
 H4b C4 H4a 106.2(9) . . ?
 C6 C5 C4 110.80(8) . . ?
 H5a C5 C4 109.1(6) . . ?
 H5a C5 C6 111.1(7) . . ?
 H5b C5 C4 109.5(6) . . ?
 H5b C5 C6 109.3(6) . . ?
 H5b C5 H5a 107.0(8) . . ?
 C7 C6 C5 119.18(10) . . ?
 C16 C6 C5 121.35(10) . . ?
 C16 C6 C7 118.12(10) . . ?
 C8 C7 C6 120.17(10) . . ?
 H7 C7 C6 122.0(6) . . ?
 H7 C7 C8 117.5(6) . . ?
 C7 C8 Cl1 117.46(8) . . ?
 C9 C8 Cl1 120.41(8) . . ?
 C9 C8 C7 121.76(10) . . ?
 C10 C9 C8 121.65(10) . . ?
 C17 C9 C8 116.22(10) . . ?
 C17 C9 C10 120.95(10) . . ?
 C11 C10 C9 110.87(9) . . ?
 H10a C10 C9 111.0(6) . . ?
 H10a C10 C11 108.2(7) . . ?
 H10b C10 C9 109.8(7) . . ?
 H10b C10 C11 108.5(7) . . ?
 H10b C10 H10a 108.4(9) . . ?
 C12 C11 C10 117.08(9) . . ?
 H11a C11 C10 110.7(7) . . ?
 H11a C11 C12 107.6(6) . . ?
 H11b C11 C10 111.1(7) . . ?
 H11b C11 C12 108.7(6) . . ?
 H11b C11 H11a 100.4(10) . . ?
 C13 C12 C11 117.16(9) . . ?
 C15 C12 C11 120.65(9) . . ?
 C15 C12 C13 122.11(9) . . ?
 C14 C13 C12 126.82(9) . . ?
 H13 C13 C12 117.6(6) . . ?
 H13 C13 C14 115.5(6) . . ?
 C3 C14 Cl2 115.20(7) . . ?
 C13 C14 Cl2 117.81(8) . . ?
 C13 C14 C3 126.70(9) . . ?
 C12 C15 C1 122.34(9) . . ?
 H15 C15 C1 116.8(6) . . ?
 H15 C15 C12 120.8(6) . . ?
 C17 C16 C6 119.93(10) . . ?
 H16 C16 C6 120.9(6) . . ?
 H16 C16 C17 118.5(6) . . ?
 C16 C17 C9 121.70(10) . . ?
 H17 C17 C9 118.0(6) . . ?
 H17 C17 C16 119.6(6) . . ?
 O2 C18 O1 123.87(9) . . ?
 C1 C18 O1 110.18(7) . . ?
 C1 C18 O2 125.91(9) . . ?
 C20 C19 O1 109.70(8) . . ?
 H19a C19 O1 111.2(6) . . ?
 H19a C19 C20 106.5(6) . . ?
 H19b C19 O1 107.7(6) . . ?
 H19b C19 C20 107.9(6) . . ?
 H19b C19 H19a 113.7(9) . . ?
 Cl4 C20 Cl3 109.17(6) . . ?
 Cl5 C20 Cl3 109.51(5) . . ?
 Cl5 C20 Cl4 109.96(5) . . ?
 C19 C20 Cl3 110.02(7) . . ?
 C19 C20 Cl4 110.40(7) . . ?
 C19 C20 Cl5 107.76(8) . . ?
 C22 C21 C1 122.25(9) . . ?
 C26 C21 C1 118.78(8) . . ?
 C26 C21 C22 118.89(9) . . ?
 C23 C22 C21 120.76(9) . . ?
 H22 C22 C21 120.9(6) . . ?
 H22 C22 C23 118.4(6) . . ?
 C24 C23 C22 119.16(9) . . ?
 H23 C23 C22 119.7(6) . . ?
 H23 C23 C24 121.1(6) . . ?
 C23 C24 Br1 120.06(8) . . ?
 C25 C24 Br1 118.86(8) . . ?
 C25 C24 C23 121.08(9) . . ?
 C26 C25 C24 118.99(10) . . ?
 H25 C25 C24 119.5(6) . . ?
 H25 C25 C26 121.5(7) . . ?
 C25 C26 C21 121.10(10) . . ?
 H26 C26 C21 120.1(6) . . ?
 H26 C26 C25 118.8(6) . . ?

loop_
  _geom_torsion_atom_site_label_1
  _geom_torsion_atom_site_label_2
  _geom_torsion_atom_site_label_3
  _geom_torsion_atom_site_label_4
  _geom_torsion
  _geom_torsion_site_symmetry_1
  _geom_torsion_site_symmetry_2
  _geom_torsion_site_symmetry_3
  _geom_torsion_site_symmetry_4
  _geom_torsion_publ_flag
 Br1 C24 C23 C22 178.92(8) . . . . ?
 Br1 C24 C25 C26 -178.34(9) . . . . ?
 Cl1 C8 C7 C6 173.11(8) . . . . ?
 Cl1 C8 C9 C10 -16.73(10) . . . . ?
 Cl1 C8 C9 C17 175.53(8) . . . . ?
 Cl2 C14 C3 C2 -148.71(7) . . . . ?
 Cl2 C14 C3 C4 32.90(9) . . . . ?
 Cl2 C14 C13 C12 -177.71(7) . . . . ?
 Cl3 C20 C19 O1 56.16(7) . . . . ?
 Cl4 C20 C19 O1 -64.40(7) . . . . ?
 Cl5 C20 C19 O1 175.49(7) . . . . ?
 O1 C18 C1 C2 -43.10(8) . . . . ?
 O1 C18 C1 C15 -160.48(8) . . . . ?
 O1 C18 C1 C21 79.75(8) . . . . ?
 O2 C18 C1 C2 138.95(11) . . . . ?
 O2 C18 C1 C15 21.56(12) . . . . ?
 O2 C18 C1 C21 -98.21(12) . . . . ?
 C1 C2 C3 C4 -174.63(9) . . . . ?
 C1 C2 C3 C14 6.99(11) . . . . ?
 C1 C15 C12 C11 172.67(9) . . . . ?
 C1 C15 C12 C13 -3.83(12) . . . . ?
 C1 C21 C22 C23 178.55(9) . . . . ?
 C1 C21 C26 C25 -178.06(10) . . . . ?
 C2 C3 C4 C5 -126.27(10) . . . . ?
 C2 C3 C14 C13 37.67(12) . . . . ?
 C3 C4 C5 C6 23.69(11) . . . . ?
 C3 C14 C13 C12 -4.23(13) . . . . ?
 C4 C5 C6 C7 52.40(11) . . . . ?
 C4 C5 C6 C16 -114.09(10) . . . . ?
 C5 C6 C7 C8 -155.32(10) . . . . ?
 C5 C6 C16 C17 155.21(10) . . . . ?
 C6 C7 C8 C9 0.07(12) . . . . ?
 C6 C16 C17 C9 -0.45(12) . . . . ?
 C7 C8 C9 C10 156.10(10) . . . . ?
 C7 C8 C9 C17 -11.64(12) . . . . ?
 C8 C9 C10 C11 -77.99(11) . . . . ?
 C8 C9 C17 C16 11.79(12) . . . . ?
 C9 C10 C11 C12 12.83(11) . . . . ?
 C10 C11 C12 C13 -81.07(12) . . . . ?
 C10 C11 C12 C15 102.25(12) . . . . ?
 C11 C12 C13 C14 148.96(9) . . . . ?
 C21 C22 C23 C24 -0.79(12) . . . . ?
 C21 C26 C25 C24 -0.39(13) . . . . ?
 C22 C23 C24 C25 -0.67(13) . . . . ?
 C23 C24 C25 C26 1.25(13) . . . . ?

loop_
  _diffrn_refln_index_h
  _diffrn_refln_index_k
  _diffrn_refln_index_l
  _diffrn_refln_intensity_net
  _diffrn_refln_intensity_u
  _diffrn_refln_scale_group_code
 0 0 -2 116121 2522.42 13
 0 0 2 118864 2580.75 2
 0 0 2 116602 2619.31 10
 0 0 4 954561 20975.9 14
 0 0 -4 977463 20764.7 13
 0 0 4 999439 20979.6 17
 0 0 4 953634 20887.7 2
 0 0 4 999999 20967.2 10
 0 0 6 125563 2900.32 14
 0 0 6 123300 2836.84 23
 0 0 6 121531 2701.26 15
 0 0 6 127624 2915.19 17
 0 0 6 122371 2832.77 16
 0 0 6 120352 2773.13 2
 0 0 8 129531 3222.95 41
 0 0 -8 128790 3189.07 39
 0 0 8 127783 3151.57 16
 0 0 8 124651 2985.62 15
 0 0 8 127302 3228.98 51
 0 0 -8 126994 3169.88 4
 0 0 -8 126136 3164.4 1
 0 0 8 134156 3109.74 2
 0 0 8 127247 3211.3 10
 0 0 8 129259 2947.62 9
 0 0 8 124816 3164.14 23
 0 0 8 122290 3200.48 43
 0 0 8 127608 3220.44 66
 0 0 10 45652.7 1564.72 43
 0 0 10 47890.6 1504.93 16
 0 0 10 46668.9 1571.15 51
 0 0 10 48065.5 1535.12 23
 0 0 10 47093.3 1572.2 41
 0 0 -10 46179.8 1518.19 39
 0 0 -10 47226 1514.97 4
 0 0 -10 45600 1553.04 12
 0 0 10 46598.8 1536.08 28
 0 0 -10 46643 1447.45 58
 0 0 10 45829.5 1558.1 10
 0 0 -10 47078.9 1516.62 1
 0 0 10 49284.4 1451.31 2
 0 0 12 66415.8 2146.53 43
 0 0 12 70516.8 2067.98 16
 0 0 12 67797.2 2179.13 51
 0 0 12 68766.7 2110.66 23
 0 0 12 63704 2096.96 20
 0 0 12 67966.1 2158.93 41
 0 0 -12 68618 2098.03 39
 0 0 -12 67120.2 2071.99 4
 0 0 -12 68329.6 2156.57 12
 0 0 12 65090 2101.68 28
 0 0 -12 67143.8 2055.22 60
 0 0 12 65542.8 2136.76 10
 0 0 12 67811.3 1974.85 2
 0 0 -12 69754.8 2088 1
 0 0 -14 10649.1 792.809 67
 0 0 14 10883.5 757.358 51
 0 0 14 9726.62 748.025 43
 0 0 14 9375.78 734.664 41
 0 0 -14 9568.83 716.083 39
 0 0 14 9376.74 685.739 23
 0 0 14 9716.23 703.635 20
 0 0 -14 9315.6 676.95 4
 0 0 -14 10348.7 777.63 12
 0 0 14 9973.16 714.259 28
 0 0 -14 9822.32 691.513 1
 0 0 14 10238.5 680.597 16
 0 0 14 9412.8 708.787 10
 0 0 -16 1901.15 371.295 1
 0 0 16 2424.96 426.528 51
 0 0 16 2249.57 389.219 20
 0 0 -16 1932.88 455.751 67
 0 0 -16 1932.95 486.402 12
 0 0 16 1697.37 373.866 28
 0 0 16 1476.59 346.004 10
 0 0 -16 1474.86 411.624 39
 0 0 16 2424.46 416.926 23
 0 0 -16 2018.72 386.382 60
 0 0 16 2040.45 429.697 41
 0 0 16 2101.61 500.799 43
 0 0 -16 1789.34 380.229 4
 0 0 18 25316.3 1196.67 28
 0 0 18 24342.3 1169.29 23
 0 0 18 24268.7 1218.8 10
 0 0 -18 26682.6 1254.48 67
 0 0 20 50375.4 1716.63 20
 0 0 20 52256.7 1697.33 23
 0 0 -22 292.337 245.874 40
 0 0 -22 77.6098 234.445 54
 0 0 22 84.6934 119.554 27
 0 1 1 33852 818.897 9
 0 -1 1 36399.4 818.017 11
 0 1 1 33223.3 815.661 10
 0 1 -1 34785.8 806.473 9
 0 -1 1 34420.3 813.67 5
 0 1 1 35299.1 821.234 3
 0 1 1 32894.4 819.1 2
 0 -1 -1 34585.7 811.114 7
 0 -1 1 34691.1 813.56 8
 0 1 1 35177 809.442 6
 0 1 -1 35813.7 824.888 13
 0 1 2 14346.2 419.844 9
 0 1 -2 14662.1 397.562 9
 0 -1 2 14735.8 433.123 10
 0 1 2 14877.9 443.979 10
 0 -1 2 14619 402.614 2
 0 1 2 14713.8 418.82 3
 0 -1 -2 15611.5 394.76 4
 0 1 2 14033 433.239 2
 0 -1 -2 15390.9 394.085 1
 0 -1 2 14465.9 434.079 8
 0 1 2 15503.3 391.974 6
 0 1 -2 15537.8 418.315 13
 0 -1 -2 14999.3 430.108 12
 0 1 3 437312 9270.99 10
 0 -1 3 416970 9248.89 10
 0 1 3 412684 9195.18 9
 0 -1 -3 437118 9198.51 4
 0 1 3 418461 9196.16 3
 0 -1 3 422249 9188.37 2
 0 -1 -3 432179 9197.47 1
 0 1 3 424584 9236 2
 0 1 3 432053 9139.55 6
 0 1 -3 434203 9177.75 13
 0 -1 4 14398.4 537.437 14
 0 1 -4 14762.5 439.257 13
 0 -1 4 15103.1 529.519 21
 0 1 4 14429.5 519.153 20
 0 1 4 14728 398.987 6
 0 -1 4 14247.2 468.842 2
 0 -1 -4 14872.3 497.34 4
 0 1 4 15187.4 467.908 3
 0 1 4 14982.2 513.307 2
 0 -1 -4 14823.1 498.348 1
 0 1 4 15407 541.725 10
 0 -1 4 14597.5 529.491 10
 0 1 4 14334.2 465.9 9
 0 -1 5 2769.55 264.942 14
 0 1 -5 2545.34 171.129 13
 0 1 5 2696.19 231.613 20
 0 1 5 3104.04 134.747 6
 0 -1 5 2497.58 249.891 16
 0 1 5 2639.17 203.009 15
 0 1 5 2794.54 241.414 16
 0 -1 5 3324.74 265.859 17
 0 -1 -5 2978.93 239.866 1
 0 1 5 2623.78 226.878 2
 0 -1 5 2926.29 209.705 2
 0 1 5 2635.45 190.466 3
 0 -1 -5 2597.55 226.994 4
 0 1 5 2733.71 246.216 10
 0 -1 5 2744.68 243.577 10
 0 1 5 2594.64 192.21 9
 0 1 6 226691 5287.24 23
 0 1 6 224898 5290.82 20
 0 1 6 230822 5329.21 10
 0 1 6 231693 5149.66 9
 0 1 6 236737 5153.08 3
 0 -1 -6 236824 5239.21 4
 0 -1 6 235338 5324.56 17
 0 1 6 226261 5261.24 16
 0 1 6 233071 5158.79 15
 0 -1 6 230343 5288.19 16
 0 1 -6 226364 5066.77 13
 0 -1 6 232036 5335.32 14
 0 -1 6 230304 5197.06 2
 0 -1 -6 237094 5235.93 1
 0 1 6 234909 5008.21 6
 0 1 7 22456.9 538.939 6
 0 -1 7 23120.4 853.334 17
 0 1 7 22934.6 804.787 16
 0 1 7 21817.4 703.264 15
 0 -1 7 21198.2 807.679 16
 0 1 -7 22694.4 845.098 4
 0 1 7 21343 690.304 3
 0 -1 -7 21573.3 836.587 12
 0 1 -7 21237.2 606.881 13
 0 -1 7 23444.5 868.4 14
 0 1 7 20887 820.017 28
 0 -1 7 22648.9 838.559 10
 0 1 7 22903.5 845.003 10
 0 1 7 21612.6 695.176 9
 0 1 7 21775.9 814.178 20
 0 1 7 22132.9 814.978 23
 0 1 7 23384.5 791.177 2
 0 -1 8 212120 5098.13 63
 0 -1 8 216829 5146.14 66
 0 -1 8 204422 5087.12 43
 0 1 8 219778 5161.23 43
 0 1 8 216517 4902.44 15
 0 -1 8 221738 5089.67 16
 0 1 8 217691 5056.84 16
 0 -1 8 219928 5141.7 17
 0 1 8 220332 5157.95 51
 0 -1 8 216476 5107.04 41
 0 1 -8 215456 5137.37 39
 0 1 8 217529 5153.64 41
 0 1 8 217025 4884.45 3
 0 -1 -8 220497 5036.7 4
 0 1 -8 219035 5128.21 4
 0 -1 -8 218681 5113.25 12
 0 -1 8 217277 5150.69 14
 0 -1 8 219535 5136.32 29
 0 1 8 214447 5118.3 28
 0 1 8 224232 5152.19 10
 0 1 8 216284 4884.87 9
 0 -1 8 212719 5121.46 10
 0 -1 8 208720 5065.15 23
 0 1 8 213409 5094.97 23
 0 1 8 217835 5101.71 20
 0 -1 8 214849 4969.82 2
 0 -1 -8 218363 5032.55 1
 0 1 8 222440 5033.09 2
 0 1 -9 53153.1 1581.46 58
 0 -1 9 50791.1 1630.59 66
 0 -1 9 51511.6 1593.06 63
 0 1 9 50359.4 1625.57 43
 0 -1 9 49049.5 1585.08 43
 0 -1 9 51214.5 1568.69 16
 0 1 9 51981.4 1547.04 16
 0 -1 9 48170.8 1384.74 15
 0 1 9 51038.6 1629.83 51
 0 1 9 54542.4 1660.73 41
 0 -1 9 50698 1593.53 41
 0 1 -9 52203.2 1624.55 39
 0 -1 -9 54620.7 1550.99 4
 0 1 -9 51123.9 1600.28 4
 0 -1 -9 50775 1604.38 12
 0 1 9 48822 1585.27 28
 0 1 9 53232.3 1630.19 10
 0 -1 9 49564 1594.71 10
 0 1 9 49608.5 1575.89 20
 0 -1 9 50131.2 1558.58 23
 0 1 9 52521 1592.12 23
 0 -1 -9 52295 1533.98 1
 0 1 -9 50806.5 1596.01 1
 0 1 9 53845.1 1536.72 2
 0 -1 9 52808.5 1477.67 2
 0 1 -10 63227.3 1865.17 58
 0 -1 10 62785.1 1910.62 63
 0 -1 10 61999.5 1939.07 66
 0 -1 10 60606.1 1911.09 43
 0 1 10 63383.6 1959.51 43
 0 -1 10 62028.7 1908.62 41
 0 1 -10 62345.1 1920.66 39
 0 1 10 63416.4 1961.85 41
 0 1 10 64521.2 1964.79 51
 0 1 -10 61970.8 1907.29 4
 0 -1 -10 64583.8 1844.1 4
 0 -1 -10 63937.9 1934.24 12
 0 1 -10 61895.8 1940.57 12
 0 1 10 63032.3 1917.01 28
 0 1 10 64789.7 1947.43 10
 0 -1 10 61988.7 1928.93 10
 0 1 10 63976.2 1855.24 16
 0 -1 10 59543 1862.54 23
 0 1 10 62407 1898.41 23
 0 1 -10 64835.4 1924.91 1
 0 -1 10 64398.8 1775.76 2
 0 1 10 62668.5 1819.68 2
 0 -1 -10 65227.7 1849.17 1
 0 1 11 4189.71 459.588 41
 0 1 -11 4712.18 476.613 39
 0 -1 11 4109.05 426.979 41
 0 1 11 4546.38 464.695 43
 0 -1 11 5034.98 489.169 43
 0 1 11 3949.12 419.321 51
 0 -1 11 3585.43 402.71 51
 0 -1 11 3615.81 390.145 23
 0 1 11 3126.67 370.691 20
 0 1 -11 4089.64 433.742 4
 0 -1 -11 3708.78 372.398 4
 0 -1 -11 3288.53 422.237 12
 0 1 -11 5210.54 500.732 12
 0 1 11 4128.9 408.629 28
 0 -1 -11 4392.04 412.706 60
 0 -1 11 3338.33 368.79 16
 0 1 11 4157.29 420.612 10
 0 -1 11 4360.63 422.328 10
 0 1 11 3459.5 356.025 2
 0 1 -11 4388.37 433.156 1
 0 -1 11 3875.33 337.919 2
 0 -1 -11 4406.85 397.756 1
 0 1 -12 748.236 314.425 60
 0 1 -12 872.692 291.035 58
 0 -1 -12 1147.76 352.624 67
 0 -1 12 1050.34 265.49 16
 0 1 12 995.366 257.781 16
 0 1 12 967.109 273.327 51
 0 -1 12 1214.63 288.762 51
 0 1 12 416.974 275.916 41
 0 -1 12 930.947 291.823 41
 0 -1 12 1190.43 351.875 43
 0 -1 -12 714.256 298.028 39
 0 1 -12 955.793 345.812 39
 0 1 12 1277.72 372.852 43
 0 1 -12 978.561 277.625 4
 0 -1 -12 1034.77 271.99 4
 0 -1 -12 1071.07 361.675 12
 0 1 -12 964.662 328.792 12
 0 1 12 1332.16 286.208 28
 0 -1 12 1143.72 283.577 28
 0 1 12 613.556 215.583 10
 0 -1 12 930.806 269.695 10
 0 -1 12 819.642 255.782 23
 0 1 12 1061.75 254.992 20
 0 1 12 1452.08 299.2 23
 0 -1 -12 1527.04 302.042 1
 0 -1 12 1154.05 218.332 2
 0 1 -12 1118.85 289.557 1
 0 1 12 918.179 232.623 2
 0 1 13 6265.15 601.075 43
 0 1 13 6342.66 513.321 16
 0 -1 13 5983.61 513.333 16
 0 1 13 5514.51 551.431 51
 0 -1 13 6186.06 572.358 51
 0 -1 13 5485.79 515.947 23
 0 1 13 5330.92 519.753 23
 0 1 13 5705.93 521.874 20
 0 -1 13 5311.92 515.037 20
 0 1 13 6357.51 595.072 41
 0 -1 -13 5293.95 519.984 39
 0 1 -13 5840.11 549.954 4
 0 -1 -13 6057.1 494.064 4
 0 1 -13 5796.68 592.463 12
 0 -1 -13 4788.91 544.321 12
 0 -1 13 6510.3 555.163 28
 0 1 13 5848.37 537.291 28
 0 1 -13 5848.57 515.296 58
 0 1 13 5995.25 546.532 10
 0 -1 13 6379.15 559.748 10
 0 1 -13 6208.02 556.26 1
 0 -1 13 6671.42 459.862 2
 0 1 13 5585.95 470.72 2
 0 -1 -13 7052.74 526.229 1
 0 1 -14 136017 3600.13 60
 0 -1 -14 134615 3664.13 67
 0 1 -14 132859 3720.43 67
 0 -1 14 129239 3688.76 51
 0 1 14 133176 3722.28 51
 0 -1 14 134427 3671.64 43
 0 1 14 132423 3695.01 43
 0 -1 14 131133 3637.54 41
 0 1 -14 131231 3619.11 39
 0 -1 -14 129627 3505.61 39
 0 1 14 132889 3693.86 41
 0 -1 14 129015 3621.84 20
 0 1 14 124245 3604.3 20
 0 -1 14 128670 3605 23
 0 1 14 129117 3635.81 23
 0 -1 -14 124113 3464.12 4
 0 1 -14 133756 3611.83 4
 0 1 -14 133944 3706.61 12
 0 -1 -14 133166 3671.44 12
 0 1 14 127936 3628.4 28
 0 -1 14 127870 3611.93 28
 0 -1 14 130085 3535.66 16
 0 1 14 126366 3675.56 10
 0 -1 14 126619 3657.51 10
 0 1 -14 132506 3598.61 1
 0 -1 -14 126783 3470.71 1
 0 1 14 131311 3458.88 2
 0 -1 15 4239.87 467.3 16
 0 1 -15 3854.57 560.801 67
 0 -1 -15 4155.87 564.792 67
 0 -1 15 4493.25 588.323 43
 0 1 -15 4638.18 564.077 39
 0 -1 15 5364.68 559.049 41
 0 1 15 6078.66 620.061 41
 0 1 15 5130.95 608.535 43
 0 1 15 4564.95 513.237 23
 0 -1 15 3935.92 477.213 20
 0 -1 15 4444.58 500.733 23
 0 -1 -15 4572.54 516.062 39
 0 1 -15 4297.02 518.303 1
 0 -1 -15 3780.36 442.131 1
 0 1 15 4711.31 531.857 28
 0 -1 15 4540.1 498.7 28
 0 1 -15 4983.01 526.541 60
 0 1 15 4424.77 509.7 20
 0 -1 15 4684.83 533.034 51
 0 -1 -15 3881.13 451.209 4
 0 1 -15 4196.66 496.518 4
 0 -1 16 111958 3309.78 51
 0 1 -16 104764 3271.26 67
 0 -1 -16 111799 3242.15 67
 0 -1 16 115253 3270.59 41
 0 1 16 111750 3288.78 41
 0 1 16 112984 3314.26 43
 0 -1 16 113429 3289.45 43
 0 1 -16 111125 3192.26 39
 0 1 -16 108652 3126.08 60
 0 -1 16 114398 3137.13 16
 0 1 -16 102981 3135.05 4
 0 -1 16 104891 3211.66 28
 0 1 16 109224 3229.05 28
 0 -1 16 110301 3291.19 10
 0 1 16 105069 3276.1 10
 0 1 -16 106386 3157.16 1
 0 -1 -16 110532 3274.24 12
 0 1 -16 116741 3344.54 12
 0 1 16 106287 3227.02 23
 0 -1 16 105942 3216.63 20
 0 1 16 104690 3204.69 20
 0 -1 16 108003 3194.84 23
 0 -1 17 17681.5 1045.45 51
 0 1 -17 18127.8 1082.25 12
 0 -1 17 16449.1 975.704 28
 0 1 17 17148.4 996.996 28
 0 -1 17 16078 956.514 23
 0 1 17 16890 991.322 20
 0 -1 17 18292.7 1010.65 20
 0 1 17 18209 1013.63 23
 0 -1 -17 20014.1 1079.34 67
 0 1 -17 17078 1043.48 67
 0 1 -17 17588.7 943.764 60
 0 1 17 16286.1 999.433 10
 0 -1 17 16688.5 1010.09 10
 0 1 17 19110.5 1103.04 43
 0 -1 17 18599.7 1024.69 41
 0 1 -17 19241.5 1013.05 39
 0 1 17 20147.3 1088.91 41
 0 -1 17 18198.6 1049.18 43
 0 -1 18 4832.89 576.07 43
 0 1 -18 4443.78 500.31 39
 0 -1 -18 4475.36 527.86 7
 0 -1 -18 3764.96 527.758 67
 0 1 -18 4069.04 530.006 67
 0 1 18 4445.81 505.067 28
 0 -1 18 4161.4 479.058 28
 0 -1 18 4243.28 490.754 10
 0 1 18 3158.09 462.528 10
 0 1 -18 3546.87 439.27 60
 0 1 18 4460.42 499.204 23
 0 -1 18 4258.69 471.704 23
 0 -1 19 1659.29 321.559 28
 0 1 19 1289.65 304.006 28
 0 -1 19 1491.08 305.874 10
 0 1 19 1225.84 291.028 10
 0 -1 -19 1615.28 341.699 7
 0 -1 -19 1312.63 428.834 54
 0 1 -19 1564.12 408.922 54
 0 -1 -19 1422.09 435.5 40
 0 1 -19 1332.8 382.403 67
 0 -1 19 1015.68 271.543 20
 0 1 19 1407.99 299.033 20
 0 1 20 3417.28 381.017 20
 0 -1 20 2877.36 363.909 20
 0 -1 20 2343.19 346.307 28
 0 1 20 2520.47 358.364 23
 0 -1 20 3054.66 363.003 23
 0 1 -20 2061.5 438.537 42
 0 1 21 12208.6 628.076 23
 0 -1 -21 14354.9 779.813 54
 0 1 -21 13163.4 759.4 54
 0 1 -21 11984.4 676.973 42
 0 1 -21 12249.9 735.084 40
 0 -1 -21 12288.4 724.707 40
 0 -1 -21 14293.6 758.184 42
 0 1 21 12226.1 664.563 27
 0 1 -22 3780.35 378.412 54
 0 -1 -22 4199.77 393.236 54
 0 -1 -22 3498.6 368.782 40
 0 1 -22 3797.3 386.549 40
 0 -1 -22 4598.84 385.723 42
 0 -1 22 3703.86 307.778 27
 0 1 22 3684.46 308.108 27
 0 -2 0 4319.32 184.411 7
 0 -2 0 4493.54 188.669 5
 0 -2 0 4388.92 148.18 11
 0 2 0 4234.66 186.059 2
 0 2 0 4483.45 205.545 3
 0 2 0 4563.29 210.051 9
 0 -2 1 16406 462.248 8
 0 -2 1 16479 469.473 5
 0 -2 -1 15882.4 458.783 7
 0 -2 -1 15444.7 406.919 11
 0 2 -1 15932.8 496.535 13
 0 2 -1 15928.1 449.494 2
 0 2 1 17216.5 485.072 2
 0 2 1 17027.3 495.085 3
 0 -2 -1 16852.5 386.551 4
 0 -2 1 16767.1 447.548 11
 0 2 1 16600 493.048 9
 0 2 -1 15885.6 474.134 9
 0 2 2 2607.58 159.48 6
 0 -2 -2 2554.02 167.243 7
 0 -2 2 2451.1 157.07 8
 0 -2 -2 2661.4 96.6729 4
 0 -2 2 2929.16 170.226 5
 0 2 2 2850.17 185.269 3
 0 2 -2 2548.1 184.931 13
 0 2 2 2452.89 169.787 2
 0 -2 -2 2695.42 96.9183 1
 0 -2 2 2757.45 173.094 11
 0 2 2 3035.23 197.604 9
 0 2 2 2793.13 173.616 10
 0 2 -2 2533.31 161.327 9
 0 -2 3 134152 3107.95 8
 0 2 3 135650 3054.54 6
 0 2 3 134844 3100.91 3
 0 -2 3 137671 3051.72 2
 0 -2 -3 139628 2989.74 4
 0 2 3 133773 3089.39 15
 0 2 -3 133176 3079.06 15
 0 2 -3 138144 3090.2 13
 0 -2 -3 136187 3063.91 12
 0 -2 -3 138270 2988.01 1
 0 2 3 134258 3120.58 2
 0 2 -3 138905 3053.21 9
 0 2 3 136925 3122.42 10
 0 2 3 136207 3102.85 9
 0 -2 4 103011 2488.69 17
 0 -2 4 106265 2509.98 21
 0 2 4 105411 2507.03 20
 0 2 4 104796 2397.02 6
 0 -2 -4 109861 2394.44 4
 0 2 4 105870 2470.99 3
 0 -2 4 103707 2423.99 2
 0 -2 4 102924 2511.28 16
 0 2 4 105341 2458.95 15
 0 2 -4 104364 2443.31 15
 0 -2 -4 104925 2474.36 12
 0 2 -4 106705 2442.94 13
 0 -2 -4 108402 2392.12 1
 0 2 4 104740 2504.56 2
 0 2 4 108802 2527.94 10
 0 2 4 105538 2471.79 9
 0 2 -4 104849 2406.07 9
 0 -2 4 103832 2500.73 10
 0 -2 5 8643.48 428.185 17
 0 -2 5 9411.06 437.273 21
 0 2 5 9759.17 444.773 20
 0 2 5 9199.1 330.186 6
 0 2 -5 9398.44 376.738 13
 0 2 -5 9117.88 385.52 15
 0 -2 -5 9503.42 447.612 12
 0 2 5 9754.79 408.306 3
 0 -2 5 9402.31 381.611 2
 0 -2 -5 10086.9 384.295 4
 0 2 5 9164.77 400.955 9
 0 -2 -5 9836.88 383.892 1
 0 -2 5 8096.04 423.621 16
 0 2 5 9135.02 420.217 16
 0 2 5 9967.84 406.03 15
 0 -2 6 8164.81 450.25 16
 0 2 6 8452.75 425.887 16
 0 2 6 7892.62 385.123 15
 0 -2 -6 8573.11 388.405 4
 0 2 6 8220.66 390.447 3
 0 -2 6 8452.37 464.797 14
 0 2 -6 8288.26 356.728 13
 0 2 6 7775.04 431.868 20
 0 2 -6 8857.64 479.267 24
 0 2 6 7886.23 440.809 23
 0 -2 6 8105.06 438.178 21
 0 -2 6 7980.35 437.155 10
 0 2 6 8633.67 400.766 9
 0 2 6 7904.32 448.296 10
 0 -2 6 8121.85 437.473 17
 0 -2 6 8223.4 378.68 2
 0 -2 -6 8749.34 390.031 1
 0 -2 7 46342.3 1410.29 66
 0 2 7 43455 1400.45 43
 0 -2 7 45011.1 1362.76 16
 0 2 7 45732.8 1331.26 16
 0 2 7 44714.2 1245.88 15
 0 -2 7 45442.4 1371.47 17
 0 2 7 43905.9 1401.67 51
 0 2 7 43624.1 1401.62 41
 0 2 7 45705.3 1254.4 3
 0 -2 -7 44393.2 1260.8 4
 0 -2 7 44573.6 1388.1 14
 0 -2 -7 45972.4 1363.21 12
 0 2 -7 45875.9 1177.59 13
 0 -2 7 43996.4 1366.4 29
 0 2 7 46903.1 1408.74 28
 0 -2 7 43330.7 1360.24 10
 0 2 7 47197.5 1414.98 10
 0 2 7 44717.2 1251.54 9
 0 2 7 43422.1 1361.36 23
 0 2 7 43627.1 1351.01 20
 0 -2 -7 45575.7 1262.74 1
 0 2 7 47710.6 1351.62 2
 0 -2 8 54032.5 1615.55 66
 0 -2 8 50928.4 1574.97 63
 0 -2 8 52002.2 1601.6 48
 0 -2 8 49825.1 1539.04 43
 0 2 8 49834.9 1586.38 43
 0 -2 8 51269.2 1560.63 17
 0 2 8 48728 1395.54 15
 0 -2 8 50972.4 1544.7 16
 0 2 8 51030.7 1504.94 16
 0 -2 8 53559.8 1590.22 52
 0 2 8 51130.4 1601.65 51
 0 2 -8 49253.6 1556.06 58
 0 2 8 53840.2 1620.22 41
 0 -2 8 50136.1 1520.83 41
 0 2 -8 50853.6 1580.23 4
 0 -2 -8 50853 1546.8 12
 0 -2 8 49959.3 1576.9 14
 0 -2 8 50517.2 1558.96 29
 0 2 8 52501.5 1591.19 28
 0 2 8 54008.3 1603.69 10
 0 -2 8 49344.9 1557.35 10
 0 2 8 49793.9 1541.99 20
 0 2 8 49030.4 1537.57 23
 0 -2 8 49974.6 1420.77 2
 0 2 8 54168.7 1530.13 2
 0 -2 9 6023.81 477.793 63
 0 -2 9 5934.68 509.583 66
 0 2 9 5861.45 492.746 43
 0 -2 9 5514.99 451.597 43
 0 2 9 6556.46 440.749 16
 0 -2 9 5719.9 448.042 17
 0 -2 9 5755.13 444.969 16
 0 2 9 5648.64 360.847 15
 0 2 9 6167.89 472.611 51
 0 2 -9 5643.17 473.891 58
 0 2 -9 6342.19 508.48 39
 0 2 9 6107.52 497.105 41
 0 -2 9 5315.21 432.431 41
 0 -2 -9 5902.58 391.121 4
 0 2 -9 5449.87 449.646 4
 0 -2 9 5673.92 472.358 14
 0 -2 -9 6122.69 486.555 12
 0 2 9 5928.11 456.931 28
 0 -2 9 5715.52 434.837 29
 0 2 9 6771.81 485.384 10
 0 -2 9 4749.14 410.752 10
 0 2 9 6098.63 446.459 23
 0 -2 -9 5784.61 396.249 1
 0 2 9 6370.11 432.473 2
 0 2 -9 5566 457.522 1
 0 -2 9 5815.03 370.905 2
 0 -2 10 30578.6 1196.43 63
 0 -2 -10 29246.8 1151.67 67
 0 -2 10 30867.7 1223.4 66
 0 2 10 31012 1222.42 43
 0 -2 10 31488.6 1187.9 43
 0 2 10 29637 1206.49 41
 0 2 -10 31267.2 1219.23 39
 0 -2 10 29973 1145.29 41
 0 2 10 31114 1218.55 51
 0 2 -10 30982.6 1185.13 58
 0 2 10 31572.8 1128.32 16
 0 2 10 29740.5 969.194 3
 0 -2 -10 30928.1 1064.95 4
 0 2 -10 29366.8 1180.73 4
 0 -2 10 29887.4 1200.89 14
 0 -2 -10 31094.6 1167.26 12
 0 -2 10 30850.1 1185.89 29
 0 2 10 31639.8 1205.15 28
 0 2 10 31351.6 1211.26 10
 0 2 10 30152.8 968.919 9
 0 -2 10 29879.9 1183.27 10
 0 2 10 31615.6 1190.27 23
 0 2 10 29935 1165.22 20
 0 -2 10 30786.4 1150.35 23
 0 2 -10 30477.2 1192.98 1
 0 -2 -10 30669.5 1064.82 1
 0 -2 10 31817.8 1044.08 2
 0 2 10 31360.1 1127.62 2
 0 -2 11 4299.29 472.387 63
 0 -2 -11 4189.89 444.492 67
 0 -2 11 4938.1 450.507 16
 0 2 11 4845.32 473.349 51
 0 -2 11 5054.3 459.394 41
 0 -2 11 3942.7 448.937 43
 0 2 11 5261.51 519.448 43
 0 2 -11 4631.01 496.248 39
 0 2 11 5631.23 516.631 41
 0 -2 -11 4330.59 382.518 4
 0 2 -11 3625.83 421.101 4
 0 2 -11 4395.48 487.546 12
 0 -2 -11 4595.36 466.168 12
 0 2 11 5148.06 466.892 28
 0 2 11 4939.73 447.772 20
 0 2 -11 4411.17 478.631 60
 0 2 -11 4639.32 466.164 58
 0 2 -11 4677.44 468.087 1
 0 -2 -11 4109.08 369.903 1
 0 -2 11 4098.82 341.558 2
 0 2 11 4542.33 411.494 2
 0 -2 11 3638.66 402.464 10
 0 2 11 4290.82 436.2 10
 0 -2 12 66251.7 2118.3 43
 0 -2 12 68329.8 2113.83 41
 0 2 -12 67517.5 2143.84 60
 0 2 -12 68091.4 2088.7 58
 0 2 -12 66020.5 2136.18 4
 0 -2 -12 65351.7 1945.02 4
 0 2 -12 65724.1 2162.27 12
 0 -2 -12 67296.4 2110.53 12
 0 2 12 66142.7 2148.29 10
 0 -2 12 64872.7 2122.27 10
 0 2 12 65403.2 2099.51 20
 0 2 12 67544.6 2125.33 23
 0 -2 12 67063.4 2089.29 23
 0 -2 12 66738.1 2085.41 16
 0 -2 -12 64790.9 2088.14 67
 0 -2 12 67209.4 2115.37 63
 0 -2 -12 64045.5 1940.62 1
 0 2 12 68770.1 2047.77 2
 0 2 -12 68722.8 2158.71 1
 0 -2 12 67417.6 1911.8 2
 0 -2 13 26248.1 1136.49 16
 0 -2 13 23569.9 1167.53 51
 0 2 13 26973 1227.89 43
 0 2 13 25144.3 1192.1 41
 0 2 -13 23325.6 1155.26 39
 0 -2 -13 24512.3 1009.36 4
 0 2 -13 21896.8 1106.77 4
 0 -2 -13 26888.5 1192.18 12
 0 2 -13 25030.1 1191.73 12
 0 2 13 27553.4 1211.07 28
 0 2 13 24593.1 1165.8 10
 0 -2 13 23469 1140.07 10
 0 2 13 24550.4 1148.53 23
 0 -2 13 24180.5 1110.04 23
 0 2 13 23733.7 1118.78 20
 0 2 -13 22106.3 1109.93 1
 0 -2 -13 24202.8 1010.08 1
 0 2 13 25006.7 1075.41 2
 0 -2 -14 12108.5 798.809 67
 0 2 -14 11364.6 858.351 67
 0 -2 14 12083.1 822.018 43
 0 -2 14 12606.6 776.721 16
 0 -2 14 10336.2 763.061 51
 0 2 -14 12177.8 784.49 58
 0 2 -14 11511.4 810.45 60
 0 2 14 11710 843.77 43
 0 -2 14 12130.8 792.757 41
 0 2 14 12195.8 836.188 41
 0 2 -14 12524.9 848.104 39
 0 2 -14 11316.7 797.475 4
 0 2 -14 10079.8 800.858 12
 0 -2 -14 11303.8 811.037 12
 0 -2 14 11508 772.498 28
 0 2 14 12544.8 812.43 28
 0 2 14 10707.7 784.567 10
 0 -2 14 12346.6 813.386 10
 0 2 14 12784 808.873 23
 0 2 14 11557.8 769.682 20
 0 -2 14 12318.2 779.129 23
 0 -2 14 10314.6 749.651 20
 0 2 14 11316.5 704.819 2
 0 2 -14 12252.9 823.742 1
 0 2 -15 19340.6 1066.85 39
 0 -2 15 18373.2 1008.88 41
 0 2 15 19139.8 1089 41
 0 2 15 19266.3 1097.61 43
 0 -2 15 17896.5 961.816 16
 0 2 -15 18019.2 944.093 58
 0 2 -15 17786 1008.93 60
 0 -2 15 17111.7 1028.56 51
 0 2 15 18632.1 927.869 2
 0 2 15 18227.3 1030.37 28
 0 -2 15 17062.5 972.616 28
 0 2 15 18563.2 1031.57 23
 0 -2 15 19040 1013.72 23
 0 -2 15 16893 988.322 20
 0 2 15 19116.2 1034.54 20
 0 -2 -15 20041.1 1055.99 67
 0 2 -15 19411.1 1098.65 67
 0 -2 15 19477.3 1056.69 43
 0 2 -16 51576.4 1804.11 58
 0 2 -16 52843.6 1920.79 60
 0 -2 -16 57979.6 1980.81 67
 0 2 -16 52922.9 2017.3 67
 0 -2 16 53477.5 2004 51
 0 -2 16 52167.6 1869.79 16
 0 -2 16 56773.8 1963.58 41
 0 -2 16 54434.9 1977.53 43
 0 2 16 57860.7 2080.45 43
 0 2 16 58814.4 2072.34 41
 0 2 -16 56381.5 1998.13 39
 0 -2 -16 54468.4 2031.85 7
 0 2 -16 52887.6 1952.01 4
 0 2 -16 58908.6 2085.52 12
 0 -2 16 51222.9 1923.53 28
 0 2 16 51475.8 1944.15 28
 0 2 16 51067 1990.94 10
 0 -2 16 52495.3 1981.36 10
 0 -2 16 52416 1950.48 20
 0 -2 16 54439.6 1928.02 23
 0 2 16 53762.9 1969.51 20
 0 2 16 52717.6 1960.04 23
 0 2 -16 54416.1 1961.3 1
 0 -2 17 543.247 266.758 51
 0 2 17 38.4094 212.353 20
 0 -2 17 159.676 209.461 16
 0 -2 17 105.818 262.693 41
 0 -2 -17 104.293 324.546 67
 0 2 -17 36.8204 295.753 1
 0 2 -17 248.075 340.723 12
 0 2 17 78.833 225.843 28
 0 -2 17 148.291 233.354 28
 0 2 17 124.462 211.698 10
 0 -2 -17 790.557 319.212 7
 0 2 -17 274.95 294.797 60
 0 -2 17 345.695 255.211 20
 0 -2 17 71.5146 225.076 23
 0 2 17 116.035 246.909 23
 0 -2 18 10527.1 757.939 51
 0 -2 -18 10626.9 824.824 54
 0 2 -18 9400.27 679.113 60
 0 -2 -18 8418.54 715.604 7
 0 -2 18 10399.3 759.161 43
 0 2 -18 10304.8 743.659 39
 0 -2 -18 9925.2 804.245 40
 0 2 -18 9837.75 775.735 67
 0 2 -18 6848.52 633.303 4
 0 2 -18 10617.9 798.588 12
 0 -2 18 8183.78 685.195 10
 0 2 18 9843.72 754.841 10
 0 2 18 9703.77 713.798 23
 0 -2 18 9729.81 681.716 23
 0 2 -18 8177.77 668.209 1
 0 -2 18 9068.69 672.157 28
 0 2 18 9715.76 718.993 28
 0 2 -19 3316.61 445.78 39
 0 -2 19 2991.87 382.273 23
 0 2 -19 4151.46 513.34 67
 0 -2 19 3150.1 390.755 28
 0 -2 -19 3435.1 490.901 40
 0 -2 -19 3109.78 486.967 42
 0 2 -19 3626.67 528.334 54
 0 -2 -19 2877.57 481.188 54
 0 2 19 3179.03 402.927 20
 0 -2 19 3326.75 419.521 20
 0 -2 -20 423.571 320.794 40
 0 2 -20 171.526 294.977 42
 0 2 20 371.152 213.006 23
 0 -2 20 234.341 181.585 23
 0 -2 20 154.598 195.838 28
 0 2 -20 158.179 249.889 39
 0 -2 20 162.594 184.684 20
 0 2 20 563.822 197.97 20
 0 -2 21 2583.19 295.159 28
 0 2 21 2698.78 315.515 27
 0 2 21 2658.29 303.513 23
 0 2 -21 2594.75 381.134 54
 0 -2 -21 2490.43 391.803 54
 0 2 -21 3227.98 429.219 40
 0 -2 -21 3158.49 431.917 42
 0 -2 -21 3460.91 404.095 40
 0 -2 -22 3183.95 343.31 54
 0 2 -22 3351.62 350.903 54
 0 2 -22 3956.26 372.379 40
 0 -2 -22 3385.2 355.085 42
 0 2 22 3765.82 304.358 27
 0 -2 22 3310.52 289.685 27
 0 -3 1 2386.7 145.364 11
 0 3 1 2563.12 209.11 9
 0 3 -1 2321.9 195.517 9
 0 -3 -1 2485.45 175.004 7
 0 -3 -1 2214.49 167.378 5
 0 -3 1 2061.95 153.05 8
 0 -3 1 1919.42 164.389 5
 0 3 -1 2123.48 165.848 2
 0 3 1 2389.38 190.466 2
 0 3 1 2068.3 167.361 20
 0 3 -1 2389.93 181.022 18
 0 3 1 2500.3 204.46 15
 0 3 -1 2509.63 207.349 15
 0 3 1 2866.15 213.938 3
 0 3 -1 2126.96 220.446 13
 0 -3 -1 2063.5 111.046 11
 0 -3 -2 830260 17652.9 11
 0 3 -2 849775 17818.1 13
 0 -3 2 838548 17778 22
 0 -3 2 830740 17769.9 5
 0 -3 -2 834149 17756.5 7
 0 -3 2 826936 17755.8 8
 0 3 2 819510 17791.4 2
 0 3 -2 829007 17776 18
 0 3 2 827440 17774.7 20
 0 -3 2 828088 17774.1 19
 0 3 2 814313 17793.9 15
 0 3 -2 828494 17782.9 15
 0 3 2 835506 17807.1 3
 0 -3 2 823207 17742.1 11
 0 3 2 815340 17803.7 9
 0 3 -2 812678 17762.3 9
 0 3 -3 182.332 136.243 15
 0 3 -3 290.915 164.734 13
 0 -3 3 164.832 102.27 22
 0 -3 3 324.957 108.797 8
 0 3 -3 346.688 126.185 9
 0 -3 -3 295.352 137.23 7
 0 -3 -3 225.605 49.4131 1
 0 3 3 169.859 123.847 2
 0 3 -3 292.954 118.126 18
 0 -3 3 165.363 140.917 19
 0 3 3 410.416 144.156 15
 0 -3 3 432.857 120.261 5
 0 -3 -3 178.727 47.8226 4
 0 3 3 144.806 129.386 3
 0 3 3 82.6244 145.873 9
 0 3 3 492.642 135.409 10
 0 3 -4 126183 2981.28 13
 0 -3 4 131221 3021.23 21
 0 3 4 126842 3008.03 20
 0 -3 -4 133666 3017.17 7
 0 3 4 125627 2988.93 15
 0 3 -4 128783 2968.82 15
 0 3 4 127069 3007.03 9
 0 3 -4 129021 2929.48 9
 0 -3 -4 127972 2796.93 4
 0 3 4 129103 3009.94 3
 0 -3 4 127780 2921.18 2
 0 -3 4 125810 2958.12 17
 0 -3 4 127786 3033.74 19
 0 -3 -4 124627 2795.53 1
 0 3 5 78525.3 2030.5 2
 0 -3 -5 78672.2 1812.84 1
 0 -3 5 79164.8 2007.35 10
 0 3 5 78744.4 2035.71 10
 0 3 -5 78896.9 1895.3 9
 0 3 5 76717.9 1967.81 15
 0 -3 5 79834.8 2027.22 16
 0 3 -5 79258.7 2069.74 24
 0 3 5 78991.5 2015.95 20
 0 3 5 77400.6 2023.7 23
 0 -3 5 79805.1 2018.12 21
 0 -3 -5 78376.2 1812.88 4
 0 -3 5 77628.1 1903.95 2
 0 -3 5 77474 1975.03 17
 0 -3 -5 79373.7 1941.32 12
 0 3 -5 77232.7 1940.32 15
 0 3 -5 78473 1944.09 13
 0 -3 6 109812 2670.4 17
 0 3 -6 104554 2727.1 24
 0 3 6 106889 2709.05 23
 0 3 6 107798 2692.22 20
 0 -3 6 107383 2694.42 21
 0 -3 6 105922 2695.55 16
 0 3 6 106760 2615.99 15
 0 -3 6 107400 2743.27 35
 0 -3 -6 106679 2489 4
 0 -3 6 106156 2560.65 2
 0 3 6 106951 2728.08 28
 0 3 6 114093 2741.13 10
 0 -3 6 106556 2681.87 10
 0 3 -6 105365 2584.55 15
 0 3 -6 109763 2575.91 13
 0 -3 -6 108467 2488.91 1
 0 3 6 106253 2695.3 2
 0 -3 7 88314.3 2325.65 17
 0 3 7 86513.5 2393.25 43
 0 -3 7 87708 2372.44 48
 0 3 7 89971.9 2248.72 15
 0 -3 7 88942.9 2359.81 16
 0 -3 7 86245.3 2367.28 64
 0 -3 7 87382.6 2378.89 66
 0 3 7 88324.8 2406.04 41
 0 -3 -7 89602.3 2299.75 12
 0 -3 7 91417.9 2389.07 14
 0 -3 -7 88144.6 2154.73 4
 0 -3 7 90529.3 2352.65 29
 0 3 7 90835.7 2402.29 28
 0 3 7 94166.3 2413.89 10
 0 -3 7 86600.8 2345.12 10
 0 3 -7 86888 2372.07 57
 0 3 -7 88106.9 2415.44 58
 0 3 7 91850.6 2358.03 2
 0 -3 -7 88841.9 2151.9 1
 0 -3 7 89480.5 2361.2 21
 0 3 7 87458.6 2363.19 23
 0 3 7 91280.6 2362.38 20
 0 -3 8 22644.5 795.957 2
 0 3 8 23593.1 908.639 2
 0 3 8 23435.3 975.376 43
 0 -3 8 22677.3 932.298 48
 0 -3 8 21054.5 880.588 43
 0 -3 8 22108.7 916.556 16
 0 3 8 22397.4 807.983 15
 0 -3 8 23857.2 908.072 17
 0 -3 8 23435.8 969.32 66
 0 3 8 23519.1 968.131 41
 0 -3 8 21740.5 860.267 41
 0 -3 -8 23560.3 895.386 12
 0 3 -8 23617.1 900.099 31
 0 -3 8 23515 923.907 29
 0 3 8 22010.6 932.8 28
 0 -3 8 21318.5 901.845 10
 0 3 8 23052.6 945.7 10
 0 3 8 22978.6 821.964 9
 0 3 -8 23283.5 965.782 58
 0 3 8 22914.1 927.173 23
 0 3 8 23045.7 919.093 20
 0 3 8 24655.1 837.822 3
 0 3 -8 22370.3 958.828 4
 0 3 9 50299.3 1598.29 2
 0 -3 9 52423.5 1485.05 2
 0 -3 9 50985.5 1611.83 43
 0 -3 9 52284.2 1687.19 48
 0 3 9 51019.3 1688.09 43
 0 -3 9 54132.6 1643.13 17
 0 3 9 49304 1464.43 15
 0 -3 9 54864.4 1706.86 66
 0 -3 9 50879.6 1665.44 63
 0 3 9 49936.2 1681.21 41
 0 3 -9 52132.3 1709.33 39
 0 -3 9 52206.5 1589.77 41
 0 -3 -9 52431.6 1610.58 12
 0 -3 9 52095.9 1676.8 14
 0 3 -9 52027.8 1599.03 31
 0 -3 9 52783 1659.51 29
 0 3 9 54892.7 1709.88 28
 0 3 9 49808 1665.78 10
 0 -3 9 49505.2 1640.1 10
 0 3 9 51462.7 1486.02 9
 0 3 -9 50654.1 1672.93 58
 0 3 9 52288.2 1659.96 23
 0 3 -9 53498.8 1704.08 4
 0 3 9 50473.9 1483.31 3
 0 -3 -10 148589 3611.79 1
 0 -3 10 152340 3649.56 2
 0 3 -10 146051 3910.32 1
 0 3 10 153524 3837.13 2
 0 -3 10 145917 3809.38 43
 0 -3 10 149682 3859.58 16
 0 -3 10 149660 3916.28 66
 0 -3 10 147825 3878.36 63
 0 -3 10 145192 3783.7 41
 0 3 10 154899 3946.46 43
 0 3 10 150434 3937.32 41
 0 3 -10 150651 3934.13 39
 0 -3 10 150773 3909.69 14
 0 -3 -10 151075 3813.48 12
 0 3 -10 150477 3736.64 31
 0 3 10 155390 3929.44 28
 0 -3 10 149578 3881.84 29
 0 -3 10 146625 3890.83 10
 0 3 10 147418 3937.65 10
 0 3 10 153186 3633.25 9
 0 3 -10 157449 3929.39 58
 0 3 10 148944 3879.28 23
 0 3 10 151808 3881.16 20
 0 3 -10 147643 3917.9 4
 0 3 10 151772 3630.3 3
 0 -3 -10 149025 3617.78 4
 0 -3 -11 9669.99 644.386 67
 0 -3 11 10301.1 713.621 63
 0 3 -11 9912.32 704.029 39
 0 3 11 10611.1 723.198 41
 0 3 11 10215.1 719.796 43
 0 -3 11 9734.84 626.422 41
 0 -3 11 11681.9 706.562 16
 0 -3 11 10535.9 673.064 43
 0 -3 -11 10204.6 541.315 4
 0 3 -11 9370.33 672.527 4
 0 -3 11 9867.07 681.775 14
 0 -3 -11 11381.8 698.751 12
 0 -3 11 10456.3 685.274 29
 0 3 11 11655.2 719.026 28
 0 3 11 11907.4 697.623 20
 0 3 -11 10611.3 700.207 58
 0 3 -11 10635.7 718.923 60
 0 3 11 10112.1 631.251 2
 0 3 -11 9717.57 668.661 1
 0 -3 11 9820.52 527.747 2
 0 -3 -11 10377.6 544.686 1
 0 3 11 10699.5 693.31 10
 0 -3 11 9316.23 652.554 10
 0 -3 12 7041.57 561.812 41
 0 -3 12 6112.34 538.077 16
 0 -3 12 6749.18 575.896 43
 0 3 -12 6777.57 589.6 4
 0 -3 -12 7531.88 597.026 12
 0 3 -12 7410.24 634.333 12
 0 -3 12 5930.88 543.039 10
 0 3 12 6940.01 576.175 10
 0 -3 12 6078.35 520.864 23
 0 3 12 6104.22 551.916 23
 0 3 12 6489.58 550.686 20
 0 3 -12 5946.42 570.493 58
 0 -3 -12 6455.28 558.632 67
 0 -3 12 6173.68 559.63 63
 0 3 12 6373.36 519.293 2
 0 3 -12 5886.58 563.489 1
 0 -3 13 24533.8 1180.19 63
 0 3 -13 25463.8 1231.78 60
 0 3 -13 26860.7 1202.73 58
 0 -3 13 25818.2 1180.37 43
 0 -3 13 26468.1 1181.04 16
 0 3 13 27369.2 1265.66 43
 0 3 -13 25167.7 1231.58 39
 0 3 13 25280.3 1233.81 41
 0 3 -13 25088.8 1209.9 4
 0 3 -13 24979.4 1242.97 12
 0 3 13 26697.5 1237.86 28
 0 -3 13 25050.9 1198.03 10
 0 3 13 26769.5 1235.74 10
 0 3 13 24795 1166.42 20
 0 -3 13 27395.4 1177.44 23
 0 3 13 25638.2 1202.24 23
 0 3 13 26276.2 1138.05 2
 0 3 -13 25786.4 1216.16 1
 0 -3 -14 18642.9 964.364 67
 0 3 -14 17974.4 1064.67 67
 0 -3 14 17644.2 1029.5 51
 0 -3 -14 18566.2 1036.1 7
 0 -3 14 17388.4 981.754 43
 0 -3 14 18157.6 976.409 16
 0 3 -14 18799.4 1059.18 60
 0 3 -14 17572.6 974.808 58
 0 3 -14 17967.5 1050.37 39
 0 3 14 17131 1029.96 41
 0 -3 14 18809.4 976.248 41
 0 3 14 20504.2 1108.5 43
 0 3 -14 19706.2 1062.45 4
 0 3 -14 18864.9 1080.77 12
 0 3 14 18204.4 1034.92 28
 0 -3 14 18470.5 1035.98 10
 0 3 14 18658.2 1044.42 10
 0 3 14 18166.5 1001.5 20
 0 3 14 17527.6 1008.44 23
 0 -3 14 19779.8 1006.94 23
 0 3 -14 16587.3 995.526 1
 0 3 14 19187.9 965.941 2
 0 -3 15 12679.3 838.763 43
 0 -3 15 13471.1 828.47 16
 0 -3 15 12812 881.644 51
 0 -3 -15 14102 841.095 67
 0 3 -15 13430.4 950.087 67
 0 3 15 13595.1 887.469 28
 0 -3 15 11955.9 808.446 28
 0 3 -15 12760.5 879.359 60
 0 3 -15 14432.9 874.136 58
 0 -3 15 12930.3 850.96 20
 0 3 15 13068.2 862.509 23
 0 -3 15 12259.1 803.704 23
 0 3 15 12099.6 825.901 20
 0 3 15 13276.5 936.055 43
 0 -3 15 12678 809.912 41
 0 3 15 14368.1 947.93 41
 0 3 -15 13428.6 921.765 39
 0 3 -16 11878.4 770.298 58
 0 3 -16 11106.7 810.794 60
 0 -3 -16 11166.8 788.84 67
 0 3 -16 11738.4 882.142 67
 0 -3 16 11358.3 841.103 51
 0 -3 16 11829.1 779.623 16
 0 3 -16 11975.1 865.234 39
 0 -3 16 11198.4 798.199 43
 0 -3 16 11840.6 780.681 41
 0 -3 -16 12180.3 875.562 7
 0 3 -16 10767.8 809.051 4
 0 3 -16 10725.5 851.877 12
 0 -3 16 10971.1 773.936 28
 0 3 16 12438.8 839.966 28
 0 -3 16 10990.5 804.428 10
 0 3 16 11563.1 838.975 10
 0 3 -16 11538.4 831.512 1
 0 -3 16 11216.3 765.488 23
 0 3 16 11842.5 807.176 20
 0 3 16 11399.3 813.182 23
 0 -3 16 11180.7 795.335 20
 0 3 -17 192.163 271.285 1
 0 3 -17 219.085 308.391 60
 0 3 17 689.256 270.293 20
 0 -3 -17 455.99 406.628 54
 0 -3 17 910.983 302.072 51
 0 3 -17 82.1244 352.245 67
 0 -3 17 293.433 242.883 16
 0 -3 17 104.805 313.225 43
 0 -3 -17 495.096 382.274 40
 0 -3 17 97.6903 247.481 41
 0 3 17 547.163 272.723 23
 0 -3 17 382.849 244.461 20
 0 -3 17 277.618 242.173 23
 0 3 -17 76.4053 312.239 39
 0 3 17 319.307 258.364 28
 0 -3 17 436.727 238.759 28
 0 -3 17 280.089 217.15 10
 0 3 17 125.169 212.973 10
 0 -3 -17 497.474 289.272 7
 0 3 -17 310.736 271.041 4
 0 3 -17 123.903 331.783 12
 0 -3 -18 10047.5 791.339 54
 0 -3 18 9026.36 713.522 51
 0 3 -18 10103.9 732.997 60
 0 -3 -18 10612.3 773.119 40
 0 -3 18 10479.1 743.954 43
 0 3 -18 9191.1 725.121 39
 0 3 -18 10059.1 777.32 67
 0 3 -18 8069.58 684.518 4
 0 3 -18 10320.9 796.418 12
 0 -3 18 10136.2 698.124 28
 0 3 18 9537.64 717.546 27
 0 -3 18 8774.21 705.069 10
 0 3 18 10281.1 761.922 10
 0 -3 -18 10253.2 771.32 7
 0 -3 18 9519.72 664.857 23
 0 3 18 10007.9 712.836 20
 0 3 18 9398.87 709.551 23
 0 -3 18 9903.05 711.269 20
 0 3 -18 9044.87 712.487 1
 0 -3 19 1032.17 267.185 28
 0 3 19 993.585 280.586 27
 0 3 19 1076.52 272.522 23
 0 -3 19 1302.57 270.238 23
 0 3 -19 1044.53 371.484 54
 0 -3 -19 1275.53 395.648 54
 0 3 -19 751.778 356.912 67
 0 -3 -19 1463.89 441.916 42
 0 -3 19 1003.73 259.478 20
 0 3 19 1028.34 278.298 20
 0 3 -20 3610.22 410.172 39
 0 3 -20 2721.13 349.626 60
 0 -3 20 3523.83 366.652 28
 0 3 20 3160.98 380.044 27
 0 -3 -20 4126.51 498.35 54
 0 3 -20 3718.13 468.85 54
 0 3 20 3733.62 390.913 23
 0 3 20 3459.77 368.834 20
 0 -3 20 2844.26 353.07 20
 0 -3 -20 3464.24 420.823 40
 0 3 -20 4227.31 511.239 40
 0 3 21 1809.42 265.002 27
 0 -3 21 1742.84 247.695 28
 0 -3 -21 2189.44 347.309 54
 0 3 -21 1910.56 339.205 54
 0 3 -21 1630.03 340.868 40
 0 -3 -21 1988.9 324.121 40
 0 -3 -21 1978.63 356.398 42
 0 3 21 1467.1 235.407 23
 0 -3 -22 722.394 244.824 42
 0 3 -22 458.602 217.267 40
 0 -4 0 100592 2246.25 11
 0 4 0 96193.4 2417.97 9
 0 4 0 96532.5 2421.3 15
 0 -4 0 104312 2361.51 8
 0 -4 0 100946 2381.64 5
 0 4 0 102342 2374.54 2
 0 4 0 97545.7 2421.73 3
 0 4 0 98669 2374.16 20
 0 4 0 101448 2382.19 18
 0 4 0 99224.7 2457.42 13
 0 -4 -1 8905.81 277.669 11
 0 4 -1 8316.17 364.935 2
 0 4 1 8592.36 389.566 2
 0 4 1 9000.36 384.661 18
 0 4 -1 8346.96 381.499 18
 0 4 1 9341.13 392.995 20
 0 -4 1 8742.6 324.216 11
 0 4 -1 7636.58 398.938 9
 0 -4 1 8335.37 361.801 8
 0 -4 -1 9126.72 377.341 7
 0 -4 1 8149.48 373.976 5
 0 -4 -1 8827.09 389.113 5
 0 4 1 9123.28 429.209 15
 0 4 -1 9122.73 417.457 15
 0 -4 2 1188.93 147.283 11
 0 -4 2 1555.4 161.053 8
 0 -4 -2 976.055 164.388 7
 0 4 -2 1256.48 188.998 9
 0 4 2 1495.13 177.184 20
 0 4 2 1216.23 159.566 18
 0 4 -2 1784.54 185.949 18
 0 -4 2 1398 181.246 19
 0 4 2 1538.02 214.658 15
 0 4 -2 1508.56 194.939 15
 0 -4 -2 1489.82 108.795 11
 0 -4 2 2205.21 197.245 22
 0 4 3 218391 5106.58 23
 0 -4 3 223722 5096.18 22
 0 4 -3 220567 5172.89 24
 0 4 3 229711 5108.8 20
 0 4 3 224392 5072.07 18
 0 4 -3 227525 5103.43 18
 0 -4 3 228155 5108.58 19
 0 -4 -3 228427 4932.12 11
 0 4 3 222992 5120.33 15
 0 4 -3 225914 5101.49 15
 0 4 -4 24378.7 894.943 24
 0 4 4 25270.2 832.484 20
 0 4 4 23688.3 832.942 23
 0 4 4 26643.3 855.377 10
 0 4 4 24204.5 842.241 2
 0 4 4 25295.4 841.488 15
 0 4 -4 24865.8 812.489 15
 0 4 4 25038.4 799.037 18
 0 -4 4 24687.4 758.87 17
 0 4 -4 24065.6 817.32 18
 0 -4 4 24605 846.526 19
 0 -4 5 195.77 158.232 16
 0 4 5 276.676 164.057 15
 0 -4 5 348.311 133.792 17
 0 -4 -5 168.667 165.661 7
 0 -4 5 317.816 134.84 8
 0 4 5 403.229 172.473 2
 0 4 5 358.211 154.659 3
 0 4 -5 302.898 149.053 15
 0 4 5 279.093 139.853 27
 0 4 5 279.452 178.751 9
 0 4 5 381.165 146.573 10
 0 -4 5 229.964 137.56 10
 0 4 5 362.131 167.156 23
 0 4 -5 317.883 224.258 24
 0 -4 5 111.042 124.159 21
 0 4 5 378.54 151.135 20
 0 -4 6 14377.6 680.045 64
 0 4 -6 14528.5 730.558 58
 0 4 -6 14288.3 729.477 57
 0 -4 -6 14661.7 659.897 7
 0 -4 6 13956 599.271 17
 0 4 6 14665 630.956 15
 0 -4 6 14517.6 664.797 16
 0 4 6 14761.5 665.463 2
 0 4 6 15101.6 687.42 41
 0 4 -6 13765.9 667.964 33
 0 4 -6 14210.7 608.987 13
 0 4 -6 14322.6 597.792 15
 0 -4 6 14334 638.766 29
 0 4 6 14845.7 680.293 28
 0 4 6 15020.6 674.022 10
 0 -4 6 15109.6 648.979 10
 0 4 6 15689.2 658.469 9
 0 4 6 14131.3 629.537 3
 0 4 6 14967.5 671.318 23
 0 -4 6 14242.8 645.055 21
 0 4 -6 14063.5 697.385 24
 0 4 6 15600.4 664.639 20
 0 4 7 145563 3543.54 3
 0 -4 7 144271 3425.78 2
 0 -4 7 147067 3624.76 66
 0 4 -7 140237 3650.47 57
 0 4 -7 148617 3700.92 58
 0 -4 -7 149005 3622.93 7
 0 4 7 147442 3617.57 2
 0 -4 7 139526 3521.57 17
 0 -4 7 142848 3596.4 48
 0 4 7 145643 3657.99 41
 0 4 7 143407 3638.02 43
 0 4 7 143580 3509.77 15
 0 -4 7 147715 3618.47 16
 0 4 -7 144216 3590.16 33
 0 4 -7 145762 3621.8 31
 0 -4 7 146275 3585.48 29
 0 4 7 150284 3668.45 28
 0 4 7 151073 3657.69 10
 0 4 7 140584 3527.56 9
 0 -4 7 141035 3580.69 10
 0 4 7 144077 3597.09 20
 0 4 7 145395 3617.43 23
 0 -4 7 144095 3597.28 21
 0 4 -7 142401 3644.79 24
 0 4 7 147679 3377.68 13
 0 4 -7 141967 3466.49 15
 0 4 -7 144890 3463.92 13
 0 4 8 3159.41 343.502 2
 0 4 -8 2709.65 388.58 58
 0 -4 8 2260.18 369.775 66
 0 -4 8 2676.61 358.296 64
 0 4 -8 2896.71 305.031 65
 0 -4 -8 2532.71 330.915 7
 0 -4 8 2925.95 334.476 48
 0 4 8 2893.97 382.263 43
 0 4 8 2878.25 377.79 41
 0 -4 8 2715.65 296.633 41
 0 4 8 2630.68 279.256 15
 0 -4 8 2502.44 288.319 17
 0 4 -8 2672.79 274.683 13
 0 -4 8 2607.17 331.177 14
 0 4 -8 3841.22 366.326 33
 0 4 -8 3310.84 365.067 31
 0 4 8 2687.97 335.196 28
 0 -4 8 2731.18 307.736 29
 0 -4 8 2105.71 289.878 10
 0 4 8 2817.84 338.157 10
 0 4 8 3138.11 319.107 9
 0 4 8 3383.15 354.274 23
 0 4 8 3131.02 304.691 3
 0 4 -8 2515.94 351.544 4
 0 -4 8 2652.98 257.966 2
 0 4 9 102.832 170.84 2
 0 -4 9 182.813 140.389 2
 0 4 -9 680.387 309.06 58
 0 -4 -9 246.657 225.872 7
 0 -4 9 159.694 312.767 66
 0 4 9 211.816 175.947 20
 0 -4 9 79.9364 177.066 48
 0 -4 9 154.23 243.618 43
 0 4 9 140.22 256.672 41
 0 -4 9 80.4713 185.388 41
 0 4 9 249.338 311.93 43
 0 4 -9 201.007 276.652 39
 0 4 9 109.456 151.627 15
 0 -4 9 448.284 239.715 16
 0 -4 9 216.641 213.686 14
 0 4 -9 118.97 150.139 13
 0 4 -9 386.486 211.864 33
 0 4 -9 311.285 253.486 31
 0 4 9 434.868 236.931 28
 0 -4 9 52.3334 167.069 29
 0 4 9 249.971 172.41 9
 0 4 9 114.627 169.785 10
 0 -4 9 80.2494 168.402 10
 0 4 9 136.556 199.226 23
 0 4 9 501.773 173.041 3
 0 4 -9 113.54 219.871 4
 0 4 10 1148.07 255.285 20
 0 -4 -10 549.719 260.763 7
 0 4 -10 1226.23 336.421 58
 0 4 -10 1535.97 362.85 60
 0 -4 10 1334.21 296.631 48
 0 -4 10 900.577 282.343 16
 0 -4 10 1126.4 255.627 41
 0 4 10 771.412 285.057 41
 0 4 10 914.723 346.968 43
 0 4 -10 848.612 335.021 39
 0 -4 10 1302.93 306.829 43
 0 4 10 953.185 201.516 3
 0 4 -10 1122.04 291.71 4
 0 -4 10 572.552 257.322 14
 0 4 -10 1328.83 300.136 31
 0 4 10 1183.96 273.142 28
 0 -4 10 1055.99 256.29 29
 0 4 10 1147.26 259.048 10
 0 -4 10 660.661 229.113 10
 0 4 10 1086.07 217.302 9
 0 -4 10 1328.7 350.411 66
 0 -4 10 967.233 340.947 63
 0 4 -10 1364.04 290.158 1
 0 4 10 837.236 236.587 2
 0 -4 10 754.2 164.57 2
 0 -4 11 2814.37 443.733 63
 0 -4 11 2925.81 402.651 16
 0 -4 11 2712.29 411.14 43
 0 4 11 3529.6 475.701 43
 0 -4 11 3089.57 370.105 41
 0 4 11 3371.52 442.572 41
 0 4 11 3377.75 407.198 20
 0 -4 -11 2802.83 408.328 7
 0 4 -11 3062.67 462.471 60
 0 4 -11 3192.3 459.719 58
 0 4 -11 2715.37 407.264 4
 0 -4 11 2855.95 387.578 14
 0 -4 11 3811.56 424.419 29
 0 4 11 3413.16 414.33 10
 0 -4 11 2471.26 358.179 10
 0 4 11 3030.01 393.933 23
 0 4 -11 3004.38 428.31 1
 0 4 11 3219.98 392.205 2
 0 -4 -12 212.225 276.544 67
 0 4 12 138.964 215.545 20
 0 -4 -12 288.777 239.853 7
 0 -4 12 81.5939 208.69 41
 0 4 -12 183.159 246.505 4
 0 4 -12 248.358 315.818 12
 0 -4 12 180.869 237.261 14
 0 4 12 445.743 265.116 28
 0 -4 12 280.814 204.577 29
 0 -4 12 107.44 208.723 10
 0 -4 12 219.049 218.34 23
 0 4 12 224.489 196.033 2
 0 -4 -13 7112.9 641.442 7
 0 4 -13 7358.41 670.095 58
 0 4 -13 8099.54 719.068 60
 0 -4 13 8322.49 607.002 41
 0 4 13 8130.73 722.214 43
 0 4 13 7651.32 677.302 41
 0 4 -13 6758.11 671.342 39
 0 -4 13 7480.32 625.623 16
 0 -4 13 7037.23 616.976 43
 0 4 -13 8083.05 690.103 4
 0 4 13 8025.09 628.604 2
 0 4 -13 7134.16 641.916 1
 0 4 13 7887.45 657.609 28
 0 4 13 6968.15 627.221 23
 0 -4 13 7494.58 600.26 23
 0 4 13 7382.5 623.507 20
 0 -4 13 7509.05 629.507 10
 0 4 13 8417.08 681.19 10
 0 -4 13 7618.17 680.231 63
 0 4 -14 18520.6 1103.33 39
 0 -4 14 19327 962.455 41
 0 4 14 20004.8 1111.69 41
 0 -4 14 17181.5 992.91 16
 0 4 -14 19637.7 1104.04 60
 0 4 -14 19093.3 1061.45 58
 0 -4 -14 19118.7 1081.11 7
 0 4 14 18629.6 982.85 2
 0 4 14 19349.9 1084.41 28
 0 4 14 19228.8 1047.29 20
 0 -4 14 19210.6 1006.19 23
 0 4 14 19714.9 1066.99 23
 0 -4 -14 18648 967.237 67
 0 4 -14 19606.1 1120.32 67
 0 -4 14 20155.9 1089.35 63
 0 -4 14 17940.6 985.191 43
 0 4 -15 13947.1 962.051 67
 0 -4 15 13643.8 936.881 51
 0 -4 -15 13818 926.246 7
 0 4 -15 15134.1 975.914 60
 0 4 -15 14451.9 924.844 58
 0 -4 15 15495.5 920.233 43
 0 -4 -15 14541.3 923.19 40
 0 -4 15 15786.6 863.976 41
 0 4 -15 14104.6 968.045 39
 0 4 15 15324.6 945.085 23
 0 4 15 15151.2 921.157 20
 0 -4 15 13847.3 855.697 23
 0 4 -15 14199.5 948.07 4
 0 4 -15 14395.2 967.477 12
 0 -4 15 13469.3 870.583 28
 0 4 15 14560.6 933.162 28
 0 -4 15 15895.5 917.828 16
 0 -4 15 13504.8 902.597 10
 0 4 15 15394.3 972.315 10
 0 4 15 13590.9 834.047 2
 0 4 -15 15069.7 959.023 1
 0 4 -16 7769.76 666.104 58
 0 4 -16 7029.76 674.735 60
 0 4 -16 7228.93 724.037 67
 0 -4 16 7736 636.438 16
 0 -4 -16 7164.49 665.052 40
 0 4 -16 7115.46 705.163 39
 0 -4 16 6549.37 609.697 43
 0 -4 16 6471.9 570.599 41
 0 -4 16 7196.65 652.621 20
 0 4 16 7869.93 662.128 20
 0 -4 16 7342.1 610.058 23
 0 4 16 7732.49 674.068 23
 0 4 -16 6987.2 662.898 4
 0 4 -16 6620.6 670.588 12
 0 4 16 7147.01 654.277 27
 0 -4 16 6707.27 605.474 28
 0 -4 16 6953.46 650.58 51
 0 -4 -16 7008.48 700.086 54
 0 -4 -16 5405.97 603.008 7
 0 4 16 7430.85 676.461 10
 0 -4 16 7809.72 671.39 10
 0 4 -16 7084.03 659.702 1
 0 -4 -17 9388.34 767.136 54
 0 -4 17 9418.84 742.346 51
 0 4 -17 8411.13 662.476 58
 0 4 -17 9353.51 738.332 60
 0 -4 17 8268.91 667.278 43
 0 -4 -17 10291.9 772.576 40
 0 4 -17 8563.39 736.575 39
 0 4 -17 9402.74 777.421 67
 0 4 -17 7644.37 687.95 4
 0 4 -17 8573.26 765.972 12
 0 4 17 8981.32 708.542 27
 0 -4 17 8404.99 649.057 28
 0 4 17 9184.99 735.214 10
 0 -4 17 9547.36 728.363 10
 0 -4 -17 8342.44 723.767 7
 0 4 17 10043.9 745.542 23
 0 -4 17 9041.2 665.714 23
 0 4 -17 8233.59 704.073 1
 0 4 -18 7707.87 695.378 54
 0 -4 -18 7244.98 676.366 54
 0 -4 18 7357.44 630.155 51
 0 4 -18 6949.95 586.356 58
 0 4 -18 7496.29 659.627 60
 0 -4 18 7274.65 609.143 43
 0 4 -18 7270.33 653.144 39
 0 -4 -18 7768.31 638.787 40
 0 -4 -18 7325.52 713.178 42
 0 4 -18 7071.55 680.28 67
 0 4 -18 5979.95 588.089 4
 0 4 -18 7607.25 690.101 12
 0 -4 18 7991.71 621.815 28
 0 4 18 6833.22 600.697 27
 0 -4 -18 6487.86 623.61 7
 0 -4 18 7315.68 619.39 10
 0 4 18 6534.47 611.771 10
 0 4 18 7374.33 625.673 23
 0 4 18 7028.96 589.478 20
 0 -4 18 6168.6 571.658 20
 0 4 -18 6274.95 616.439 1
 0 -4 19 7230.26 575.593 20
 0 -4 19 8427.08 556.014 23
 0 4 19 8355.72 619.568 23
 0 -4 19 9049.99 660.342 51
 0 4 -19 8252.11 669.862 67
 0 -4 -19 8353.65 629.488 40
 0 -4 -19 7669.78 687.125 42
 0 4 19 8546.71 610.096 20
 0 -4 20 5639.95 462.665 20
 0 4 20 6110.73 482.153 23
 0 4 20 6034.69 468.854 20
 0 -4 20 6196.28 457.719 28
 0 4 20 6158.5 495.621 27
 0 4 -20 5756.92 471.098 60
 0 4 -20 6108.05 552.203 40
 0 4 -20 6173.41 511.7 39
 0 4 -20 5600.63 519.494 54
 0 -4 -20 6787.38 554.423 54
 0 4 21 455.98 162.237 27
 0 -4 21 500.462 153.642 28
 0 4 -21 394.287 227.366 54
 0 -4 -21 470.552 229.345 54
 0 -4 -21 306.61 264.764 42
 0 4 -21 353.387 277.228 40
 0 4 -21 269.49 202.91 39
 0 5 -1 27928.7 973.488 13
 0 5 1 27073.6 961.308 13
 0 5 1 27183 883.571 23
 0 -5 1 28869.5 789.503 11
 0 5 1 27057.8 933.811 9
 0 5 -1 28551 930.206 9
 0 -5 -1 27565.5 710.969 11
 0 5 -1 28403 935.299 15
 0 5 1 28557.8 940.22 15
 0 -5 -1 28264.1 894.169 5
 0 -5 1 29440.8 899.772 5
 0 5 1 28309 944.828 3
 0 5 1 26614.5 885.489 2
 0 5 1 28101 889.803 20
 0 5 1 28142.3 883.601 18
 0 -5 1 28081.6 858.57 19
 0 5 -1 28975.4 903.615 18
 0 5 2 32176.1 992.514 2
 0 -5 -2 33260.5 988.14 5
 0 -5 2 33000.1 979.548 5
 0 5 -2 32379.3 1049.78 13
 0 -5 -2 31313.1 773.206 11
 0 5 2 33757.2 1061.36 13
 0 5 -2 31552 1039.25 24
 0 5 2 32246.4 1033.95 9
 0 5 -2 31808 990.86 9
 0 5 2 31197.8 1016.29 15
 0 5 -2 31697.8 1009.84 15
 0 5 2 28100.3 706.001 4
 0 5 2 31717.1 1030.36 3
 0 5 2 31933.3 987.525 23
 0 -5 2 32337.5 978.622 22
 0 -5 2 31252.1 952.489 19
 0 5 2 33094.7 986.541 20
 0 5 2 32670.1 965.338 18
 0 5 -2 31533.6 975.823 18
 0 5 3 28925.4 950.93 2
 0 -5 -3 28367.6 929.047 5
 0 -5 3 29376.1 906.964 8
 0 -5 -3 28024.3 901.258 7
 0 5 -3 27464.9 930.906 15
 0 5 3 27991.8 953.362 15
 0 -5 3 27735.1 909.197 5
 0 5 3 28247.3 970.083 3
 0 -5 -3 27981.6 728.931 11
 0 5 -3 26862.7 964.607 13
 0 5 3 27580.2 928.302 27
 0 5 -3 27741.5 990.569 24
 0 5 -3 28050.1 911.958 9
 0 5 3 27359.4 963.246 9
 0 5 3 28518.9 934.709 23
 0 -5 3 27250.7 910.364 22
 0 5 3 28000 898.229 18
 0 5 -3 27413.4 916.741 18
 0 -5 3 26770.9 797.762 17
 0 -5 3 28231.7 920.427 19
 0 5 3 27562.4 917.411 20
 0 -5 4 96465.3 2546.35 64
 0 -5 4 98815 2380.5 17
 0 -5 4 99768.9 2527.96 19
 0 5 4 100224 2521.45 20
 0 5 -4 98005.4 2510.92 18
 0 5 4 101030 2477.63 18
 0 -5 4 100523 2490.95 8
 0 -5 -4 100402 2494.34 7
 0 -5 -4 100486 2536.66 5
 0 5 -4 100998 2552.73 61
 0 5 -4 101277 2636.13 57
 0 5 -4 97641.1 2614.78 58
 0 5 -4 96927.9 2582.56 47
 0 5 4 100103 2551.18 2
 0 5 4 97500.1 2531.35 15
 0 5 -4 101542 2515.42 15
 0 5 -4 100536 2650.5 33
 0 5 -4 101409 2552.95 13
 0 -5 -4 97130.3 2295.16 11
 0 5 4 96372.1 2526.61 27
 0 5 4 95460.6 2547.3 9
 0 5 -4 100754 2464.08 9
 0 -5 4 100166 2509.35 22
 0 5 -4 98010.8 2602.28 24
 0 5 4 96746.5 2518.15 23
 0 -5 4 99755.2 2499.09 5
 0 5 4 100560 2577.63 3
 0 -5 5 13501.4 659.911 64
 0 5 -5 14078 719.368 58
 0 5 -5 12781.5 642.275 61
 0 5 -5 13293.8 710.701 57
 0 -5 5 13650.1 608.5 8
 0 -5 -5 12838 612.364 7
 0 5 5 14310.1 639.378 20
 0 5 5 13818.3 597.995 18
 0 -5 5 13169.3 548.211 17
 0 5 -5 13525.8 679.398 47
 0 5 -5 15216.8 630.899 15
 0 5 5 13573.7 636.197 15
 0 5 5 13413 646.537 2
 0 5 -5 14234.5 707.756 33
 0 5 5 14250.2 622.863 13
 0 5 -5 14663.3 656.362 13
 0 -5 -5 13171 492.639 11
 0 5 5 13731.7 643.504 27
 0 5 -5 13863.6 576.735 9
 0 5 5 14073.7 657.912 9
 0 5 -5 13435.4 691.509 24
 0 5 5 13871.8 643.235 23
 0 5 5 14178.4 655.057 3
 0 -5 5 13991.6 556.623 2
 0 -5 6 84429.8 2329.13 64
 0 -5 6 84993.7 2290.37 66
 0 5 -6 86069.2 2403.93 58
 0 5 -6 83068.2 2308.48 61
 0 5 -6 79127.9 2366.57 57
 0 -5 -6 86005 2291.02 7
 0 -5 6 83943.8 2181.64 17
 0 5 6 83642.6 2217.13 18
 0 -5 6 82111.5 2305.58 16
 0 5 6 83814.8 2263.02 15
 0 5 6 83413.8 2321.86 2
 0 5 6 83885.9 2307.1 41
 0 5 -6 84261 2370 33
 0 5 6 84801.6 2190.78 13
 0 5 -6 82129.8 2233.88 13
 0 5 -6 84012.9 2216.42 15
 0 5 6 86018.6 2317.49 27
 0 -5 6 84747.2 2280.29 29
 0 -5 6 82729.9 2268.48 10
 0 5 6 88609.7 2341.63 10
 0 5 -6 84892.8 2157.84 9
 0 5 6 82940.9 2288.35 9
 0 -5 6 85251.5 2143.79 2
 0 5 6 84662.6 2305.45 3
 0 5 6 87433.4 2325.77 23
 0 -5 6 85772.7 2304.55 21
 0 5 -6 81928.4 2363.43 24
 0 5 6 89271.5 2323.27 20
 0 -5 7 15435.9 623.809 2
 0 5 -7 14837.3 767.999 4
 0 5 7 14622.4 707.703 3
 0 5 -7 14453.3 690.914 65
 0 5 7 14213.7 641.644 62
 0 -5 7 16626.1 792.246 64
 0 -5 7 15025.2 758.59 66
 0 5 -7 14477.1 784.768 57
 0 5 -7 15355.8 809.501 58
 0 5 -7 14863.3 621.094 9
 0 -5 -7 15692 745.689 7
 0 5 7 15461.4 757.419 2
 0 5 7 15235.3 685.021 18
 0 -5 7 15624.4 678.721 17
 0 -5 7 14945.9 721.085 48
 0 5 7 15153.4 704.246 15
 0 5 7 16748.9 783.14 41
 0 5 -7 14079.7 745.505 33
 0 5 -7 14734.3 769.928 31
 0 -5 7 15306.5 718.934 29
 0 5 7 15407.5 748.789 27
 0 5 7 15740.6 761.949 10
 0 -5 7 15214 721.249 10
 0 5 7 15034.6 716.606 9
 0 5 -7 14923.5 787.968 24
 0 5 7 16100.9 769.083 23
 0 5 -7 15690.3 697.074 13
 0 5 -7 15131.8 668.479 15
 0 5 7 15304.6 630.627 13
 0 5 8 7323.75 522.771 2
 0 5 -8 5667.07 545.898 58
 0 -5 -8 6746.49 502.714 7
 0 5 -8 5514.04 445.763 65
 0 -5 8 5869.36 508.133 64
 0 -5 8 5710.64 524.238 66
 0 5 8 6316.67 439.592 18
 0 -5 8 4943.7 446.892 48
 0 -5 8 6227.77 458.469 43
 0 -5 8 6303.72 508.484 16
 0 -5 8 6009.14 440.558 17
 0 5 8 6110.57 520.771 41
 0 -5 8 5599.47 476.226 14
 0 5 -8 5973.01 430.977 13
 0 5 -8 6494.87 534.604 31
 0 5 -8 5270.5 474.643 33
 0 -5 8 6223.77 465.704 29
 0 5 8 6830.94 509.18 27
 0 -5 8 6097.11 475.265 10
 0 5 8 6595.12 475.303 9
 0 5 8 6140.44 498.851 10
 0 5 8 6275.02 488.271 20
 0 -5 8 5941.88 470.297 21
 0 5 8 6284.49 500.802 23
 0 5 8 7491.55 497.446 3
 0 -5 8 6177.34 390.316 2
 0 5 -8 6818.1 545.214 4
 0 5 9 9688.41 635.677 2
 0 -5 9 9596.76 510.635 2
 0 5 -9 9770.01 695.268 60
 0 5 -9 9851.7 709.741 58
 0 -5 9 9809.88 680.745 64
 0 5 -9 9144.04 568.502 65
 0 -5 9 10864.6 706.557 66
 0 -5 -9 9828.88 658.685 7
 0 -5 9 9031.16 574.25 43
 0 -5 9 9467.32 632.058 48
 0 5 9 11020.5 698.699 41
 0 5 -9 9430.59 688.279 39
 0 -5 9 9508.87 634.831 16
 0 5 -9 9465.23 536.656 13
 0 -5 9 9919.54 656.258 14
 0 5 -9 10570.6 678.197 31
 0 5 -9 10547.3 641.216 33
 0 5 9 9369.24 633.406 27
 0 -5 9 9237.56 608.561 29
 0 -5 9 8335.25 593.825 10
 0 5 9 9461.19 586.026 9
 0 5 9 10996 689.314 10
 0 -5 9 9550.41 627.98 21
 0 5 9 10361.5 650.462 20
 0 5 9 9635.13 590.275 3
 0 5 -9 9403.25 663.036 4
 0 5 10 12656.5 756.578 2
 0 5 -10 12752.2 796.719 1
 0 5 -10 12759 824.662 60
 0 5 -10 11625.9 794.092 58
 0 5 10 10885.3 647.665 18
 0 -5 10 11876.3 794.485 63
 0 -5 10 13026.7 767.52 48
 0 -5 10 11647.1 684.122 43
 0 5 -10 12532.4 826.114 39
 0 5 10 12291.6 786.702 41
 0 -5 -10 11523.1 748.337 7
 0 -5 10 12506.8 763.463 16
 0 5 10 12743.3 640.339 15
 0 -5 10 11739.1 743.704 14
 0 5 -10 12219.8 602.643 13
 0 5 -10 12400.8 717.924 33
 0 5 -10 13086.1 779.033 31
 0 5 10 12042.4 757.775 27
 0 -5 10 12089.7 733.556 29
 0 -5 10 13005.7 764.598 10
 0 5 10 12443.2 657.307 9
 0 5 10 13880.9 816.028 10
 0 5 10 12347.6 776.512 23
 0 5 10 11952.9 741.196 20
 0 5 -10 11336.3 771.036 4
 0 5 10 12482.1 655.523 3
 0 5 11 787.276 220.294 18
 0 5 11 416.353 224.981 20
 0 5 -11 978.854 338.736 1
 0 5 11 232.728 206.738 2
 0 -5 11 722.272 286.132 16
 0 -5 -11 786.171 289.877 7
 0 -5 11 698.787 279.05 43
 0 -5 11 454.962 268.861 14
 0 5 -11 596.658 256.333 33
 0 5 -11 806.781 333.704 31
 0 -5 11 668.341 234.137 10
 0 5 11 1058.71 290.419 10
 0 5 11 900.912 216.123 9
 0 5 11 821.997 284.88 23
 0 5 -11 839.234 303.514 4
 0 5 11 675.559 194.09 3
 0 5 -12 274.098 351.016 60
 0 5 -12 76.2099 346.364 58
 0 -5 12 378.845 337.211 63
 0 -5 12 327.755 262.78 16
 0 -5 -12 38.2573 226.63 7
 0 5 12 148.029 219.227 20
 0 5 12 164.147 177.068 18
 0 5 12 114.56 275.547 41
 0 5 -12 39.1154 360.385 39
 0 5 -12 468.294 265.85 4
 0 5 -12 292.54 354.424 12
 0 -5 12 226.341 223.469 14
 0 -5 12 36.8166 179.518 29
 0 5 12 231.005 231.721 27
 0 -5 12 37.833 213 10
 0 -5 12 65.1415 205.02 23
 0 5 12 280.123 238.544 2
 0 5 -12 349.131 300.456 1
 0 5 -13 6055.3 641.457 58
 0 5 -13 6005.25 662.908 60
 0 -5 13 6348.6 651.463 63
 0 5 13 6183.05 493.788 18
 0 -5 13 5650.41 585.789 16
 0 5 -13 5144.88 618.46 39
 0 -5 13 5557.83 547.081 43
 0 -5 -13 5084.97 584.269 40
 0 -5 13 6036.19 509.737 41
 0 -5 -13 5178.21 565.683 7
 0 5 -13 4943.89 582.262 4
 0 5 -13 5648.15 628.969 12
 0 5 13 5683.17 593.56 10
 0 -5 13 6401.91 598.864 10
 0 5 13 5878.33 563.884 20
 0 -5 13 5118.51 515.239 23
 0 5 13 5481.47 568.553 23
 0 5 -13 6217.87 628.525 1
 0 5 13 6109.18 570.674 2
 0 -5 13 5797.96 568.193 29
 0 5 13 4663.3 543.499 27
 0 -5 14 849.086 302.58 16
 0 -5 14 1244.53 408.053 63
 0 5 -14 1152.49 422.886 67
 0 -5 14 1203.28 313.574 23
 0 5 14 874.494 335.241 23
 0 5 14 965.326 306.955 27
 0 5 -14 1313.9 411.416 60
 0 5 -14 925.7 381.248 58
 0 5 14 1206.37 332.152 20
 0 -5 -14 1044.93 373.52 54
 0 5 -14 935.182 394.892 39
 0 -5 -14 1337.04 391.777 40
 0 -5 14 1208.86 363.639 43
 0 5 -15 6289.77 670.038 60
 0 5 -15 4533.82 582.328 58
 0 5 15 5048.8 547.313 20
 0 -5 15 5201.79 579.419 51
 0 -5 -15 5271.29 618.717 54
 0 5 -15 5107.5 620.027 67
 0 -5 15 5184.74 550.149 16
 0 -5 -15 4806.58 571.725 7
 0 -5 -15 5522.42 608.405 40
 0 5 -15 5182.33 635.521 39
 0 -5 15 4483.67 512.115 43
 0 5 -15 4664.16 567.286 4
 0 5 -15 5647.4 646.091 12
 0 5 15 5175.59 563.068 27
 0 -5 15 5104.1 553.79 10
 0 5 15 4086.57 524.426 10
 0 5 15 4374.05 549.369 23
 0 -5 15 6328.52 569.352 23
 0 5 -15 5307.53 608.464 1
 0 5 15 5031.92 529.129 2
 0 -5 16 5687.56 604.468 51
 0 -5 -16 6220.03 658.333 54
 0 5 -16 6394.35 670.302 67
 0 -5 16 5559.04 558.741 16
 0 -5 -16 6948.59 655.992 7
 0 5 -16 6140.37 647.742 60
 0 5 -16 6818.53 658.485 58
 0 5 -16 5761.67 646.794 39
 0 -5 -16 6485.07 607.814 40
 0 -5 -16 7007.93 699.71 42
 0 -5 16 5995.23 572.72 43
 0 5 -16 5583.62 610.117 4
 0 5 -16 7067.29 677.669 12
 0 -5 16 6338.51 590.813 28
 0 5 16 6186.15 621.744 27
 0 5 16 7054.06 655.637 10
 0 -5 16 5763.26 596.923 10
 0 5 -16 5822.51 623.866 1
 0 5 16 6261.49 604.465 20
 0 5 16 7550.5 662.592 23
 0 -5 16 6682.22 568.375 23
 0 5 -17 79.0457 269.307 1
 0 5 -17 78.2542 348.319 67
 0 -5 17 357.392 253.559 51
 0 5 -17 658.482 361.302 54
 0 -5 -17 545.069 372.856 54
 0 5 -17 153.401 326.452 60
 0 5 -17 275.225 301.878 58
 0 -5 17 329.835 248.207 16
 0 -5 -17 119.031 260.285 7
 0 -5 17 258.619 296.459 43
 0 -5 -17 184.909 332.8 40
 0 5 -17 860.877 397.164 39
 0 5 -17 313.728 312.269 12
 0 -5 17 648.063 266.729 28
 0 5 17 352.116 246.327 27
 0 -5 17 76.6045 219.534 10
 0 -5 17 470.83 243.193 23
 0 5 17 347.049 246.227 23
 0 5 -17 519.269 291.397 4
 0 5 -18 4652.05 534.193 60
 0 5 -18 5457.25 531.794 58
 0 5 18 4421.92 478.101 20
 0 5 18 4295.17 475.443 27
 0 -5 18 4870.71 479.177 28
 0 -5 18 4153.74 422.514 23
 0 -5 18 4629.94 483.243 20
 0 5 -18 4972.55 554.082 39
 0 -5 -18 5038.48 606.52 42
 0 -5 18 4517.36 500.044 51
 0 -5 -18 5197.47 557.641 54
 0 5 -18 4522.22 525.39 54
 0 5 -18 5575.7 592.59 67
 0 5 -19 5672.94 493.971 58
 0 5 19 6770.99 517.313 20
 0 5 19 6204.43 522.192 23
 0 -5 19 6729.39 527.954 20
 0 5 -19 5492.79 573.704 40
 0 5 -19 5887.25 534.761 54
 0 -5 -19 6386.82 563.382 54
 0 -5 19 6370.14 495.76 28
 0 5 20 481.393 188.458 27
 0 -5 20 504.189 182.5 28
 0 5 -20 516.112 255.991 60
 0 5 20 573.467 204.439 23
 0 -5 -20 26.0018 296.82 42
 0 5 -20 569.611 306.302 40
 0 5 -20 418.942 263.413 39
 0 -5 -20 462.079 269.264 54
 0 -5 20 677.305 181.636 20
 0 -5 -21 597.615 263.794 42
 0 5 -21 566.826 244.862 40
 0 5 -21 643.509 229.391 39
 0 -5 -21 772.575 225.437 49
 0 6 0 26790.4 995.207 15
 0 -6 0 27804.9 945.244 5
 0 -6 0 29263.6 919.369 8
 0 6 0 29021.5 945.571 2
 0 6 0 28265.3 1056.6 33
 0 6 0 27385.3 1026.97 13
 0 6 0 28203.2 950.205 25
 0 6 0 26656.1 982.569 9
 0 -6 0 27933.3 762.264 11
 0 6 0 27198.1 943.504 18
 0 6 0 29811.2 964.625 20
 0 6 0 28191 948.835 50
 0 6 0 26966.4 1032.4 47
 0 6 1 67840.7 1839.28 18
 0 6 -1 67775.6 1846.44 18
 0 6 1 68991.4 1851.06 20
 0 -6 1 68154.8 1790.84 19
 0 6 -1 67350.3 1814.21 2
 0 6 1 70755.7 1857.68 2
 0 6 1 66270.7 1842.56 50
 0 6 -1 66682.6 1946.82 47
 0 6 1 66071.8 1928.63 47
 0 -6 -1 71129.8 1821.49 8
 0 -6 -1 67636.9 1857.45 5
 0 -6 1 65555.6 1832.71 5
 0 -6 1 68169.6 1802.03 8
 0 6 -1 66924.6 1902.11 15
 0 6 1 68761.4 1919.32 15
 0 6 1 68886.6 1943.5 33
 0 6 -1 66601.2 1986.48 33
 0 6 -1 65689.7 1940.12 13
 0 6 1 68222.1 1951.2 13
 0 6 1 68870.2 1861.28 25
 0 6 -1 67230.6 1894.16 24
 0 6 -1 65142.1 1829.67 25
 0 6 -1 64732.4 1874.66 9
 0 6 1 68699 1917.2 9
 0 -6 -1 70537.7 1583.57 11
 0 6 1 68926.9 1848.64 23
 0 6 1 70867.8 1616.86 4
 0 -6 2 174785 4180.26 64
 0 6 -2 173904 4251.98 57
 0 -6 2 177869 4126.28 19
 0 6 -2 176082 4165.93 18
 0 6 2 179108 4168.84 20
 0 6 2 178619 4145.74 18
 0 6 2 175694 4172.61 2
 0 6 2 173357 4160.54 50
 0 6 -2 174939 4278.28 47
 0 -6 -2 177536 4117.56 7
 0 -6 2 167443 4136.72 5
 0 -6 -2 180325 4179.11 5
 0 -6 2 176489 4111.16 8
 0 6 -2 171550 4200.65 15
 0 6 2 169552 4219.91 15
 0 6 -2 187832 4375.03 33
 0 6 2 175560 4254.79 13
 0 6 -2 167595 4247.54 13
 0 6 -2 170992 4224.01 24
 0 -6 2 174512 4169.1 22
 0 6 2 171228 4154.54 23
 0 6 2 178304 4246.24 3
 0 6 2 176069 4242.57 9
 0 6 -2 168448 4169.59 9
 0 -6 -2 177491 3829.84 11
 0 6 3 230960 5428.12 18
 0 6 3 236016 5471.7 20
 0 6 -3 232378 5467.13 18
 0 -6 3 236838 5448.49 19
 0 6 3 234488 5496.75 2
 0 6 -3 245358 5587.74 58
 0 6 -3 226559 5586.03 57
 0 6 -3 235842 5501.52 61
 0 6 -3 236919 5590.79 47
 0 -6 3 234969 5414.22 8
 0 -6 -3 236315 5424.78 7
 0 -6 -3 238685 5484.51 5
 0 6 -3 236096 5494.85 15
 0 6 3 233186 5528.85 15
 0 6 -3 239577 5657.57 33
 0 6 -3 237096 5554.73 13
 0 6 3 233387 5540.53 13
 0 6 3 231285 5539.63 9
 0 6 -3 232930 5455.32 9
 0 -6 3 235151 5467.38 22
 0 6 -3 235555 5567.64 24
 0 6 3 235502 5472.17 23
 0 -6 3 239182 5508.25 64
 0 6 3 240343 5566.11 3
 0 -6 3 234546 5450.65 5
 0 -6 4 27194.5 1019.57 64
 0 -6 4 25963.8 968.255 19
 0 6 4 28305.4 992.616 20
 0 6 4 26712.4 943.824 18
 0 6 -4 26533.7 973.311 18
 0 -6 4 27910.9 836.715 17
 0 6 4 25600.5 989.87 2
 0 6 4 28016.3 927.699 62
 0 6 -4 26896.8 1010.89 61
 0 6 -4 26825.8 1080.71 57
 0 6 -4 27551.9 1023.6 60
 0 6 -4 25628.6 1050.62 58
 0 6 -4 25201.7 1036.78 47
 0 -6 -4 25777.1 970.706 5
 0 -6 4 25898.2 929.055 8
 0 -6 -4 26628.2 946.468 7
 0 6 4 26435.7 1000.96 15
 0 6 -4 25169.9 1065.77 33
 0 6 4 27050.3 1009.11 13
 0 6 -4 25024.3 998.261 13
 0 6 4 27155.6 991.007 27
 0 6 -4 26501.9 939.808 9
 0 6 4 26277.8 1023.89 9
 0 -6 4 26896.5 969.619 22
 0 6 4 26789.7 985.503 23
 0 6 -4 27095.1 1062.61 24
 0 6 4 28124 1039.53 3
 0 -6 4 25254.5 941.43 5
 0 -6 5 43771.1 1468.42 64
 0 6 -5 46868.9 1516.57 60
 0 6 -5 44457.5 1469.68 61
 0 6 5 45496.4 1358.29 62
 0 6 -5 45725.3 1558.17 57
 0 6 -5 44632.9 1528.93 58
 0 -6 5 44639.3 1284.7 17
 0 6 5 48205.7 1416.41 18
 0 6 5 46597.9 1452.16 20
 0 6 -5 42967.4 1479.14 47
 0 6 5 45948 1480.46 2
 0 6 5 44615.7 1445.72 23
 0 6 -5 42571.7 1505.79 24
 0 6 -5 45539.6 1558.49 33
 0 6 5 45842.9 1489.98 3
 0 6 5 46736.5 1473.43 27
 0 6 5 44884 1481.4 9
 0 6 -5 44483.4 1361.86 9
 0 -6 -5 45870.8 1459.97 5
 0 -6 -5 46369.1 1424.16 7
 0 -6 5 43783.6 1394.57 8
 0 6 -5 42464.7 1436.04 13
 0 6 5 44176.3 1409.45 13
 0 -6 6 62.9501 289.348 66
 0 -6 6 75.3907 242.105 64
 0 6 -6 263.179 294.986 60
 0 6 -6 390.207 232.072 61
 0 6 6 200.003 144.778 62
 0 6 -6 111.52 290.616 58
 0 6 6 100.093 149.103 18
 0 6 -6 167.187 300.856 57
 0 -6 6 64.2748 130.221 2
 0 6 -6 54.7382 248.783 24
 0 6 6 73.2814 189.205 23
 0 -6 6 32.2256 132.809 17
 0 -6 -6 262.926 108.516 11
 0 6 -6 66.144 209.81 13
 0 6 6 77.7151 205.673 13
 0 6 -6 220.617 238.354 33
 0 -6 6 136.531 145.276 29
 0 6 -6 25.3304 227.079 4
 0 -6 -6 223.263 200.153 7
 0 6 -6 87.8126 199.506 9
 0 -6 -6 699.681 212.688 5
 0 -6 6 22.7901 139.307 10
 0 6 6 24.1563 218.075 9
 0 6 -7 117078 3076.32 4
 0 6 7 114465 3011.32 3
 0 -6 7 109316 2781.43 2
 0 -6 7 109675 3028.44 64
 0 -6 7 105489 2933.97 66
 0 6 -7 108899 2940.24 65
 0 6 -7 109389 3101.12 57
 0 6 -7 108191 3092.7 58
 0 6 -7 114506 3102.52 60
 0 -6 -7 112238 2980.86 7
 0 -6 7 103891 2807.71 17
 0 6 7 110689 3004.79 20
 0 -6 7 108953 2941.11 48
 0 6 7 111274 3030.33 2
 0 6 7 113124 2955.52 15
 0 -6 7 114060 3031.19 16
 0 6 -7 113255 3081.75 33
 0 6 -7 108478 3072 31
 0 -6 7 113291 2973.98 29
 0 6 7 113286 3033.14 27
 0 6 7 112140 2991.47 9
 0 6 -7 113400 2818.03 9
 0 -6 7 111134 2971.92 10
 0 6 7 113501 3027.04 23
 0 -6 7 109582 2991.44 21
 0 6 7 109387 2832.87 13
 0 6 -7 111061 2892.74 15
 0 6 -7 113992 2931.17 13
 0 6 8 11487.9 702.595 2
 0 6 -8 11575.2 777.014 58
 0 6 -8 10805.4 735.441 60
 0 -6 -8 11145.6 677.499 7
 0 -6 8 10650.8 715.184 64
 0 6 -8 10963.6 640.682 65
 0 -6 8 11041.6 720.607 66
 0 6 8 10924.4 676.411 20
 0 -6 8 9799.57 636.624 48
 0 6 -8 10966.9 738.617 39
 0 -6 8 11197.8 705.65 16
 0 6 8 12083.9 663.178 15
 0 -6 8 10968.1 595.083 17
 0 -6 8 10849.9 675.043 14
 0 6 -8 10971.4 630.825 13
 0 6 -8 11362.5 611.157 15
 0 6 -8 10472.2 712.495 31
 0 6 -8 10708.5 708.332 33
 0 6 8 10763.7 687.382 27
 0 -6 8 11681.5 673.436 29
 0 6 8 11847 673.347 9
 0 -6 8 10456.7 652.679 10
 0 -6 8 10451 661.862 21
 0 6 -8 11778 725.262 4
 0 6 8 13069.3 700.017 3
 0 -6 8 10655.4 546.721 2
 0 6 -9 4206.01 473.122 1
 0 6 9 3985.67 447.44 2
 0 6 -9 3754.65 414.707 65
 0 -6 9 3830.8 469.498 64
 0 6 -9 4354.19 525.033 60
 0 6 -9 3885.1 527.902 58
 0 -6 -9 3535.46 444.437 7
 0 -6 9 3958.35 444.104 21
 0 6 9 4124.14 457.141 23
 0 -6 9 3817.07 424.318 48
 0 6 -9 4191.48 510.282 39
 0 -6 9 3965.6 461.31 16
 0 6 9 3977.24 393.658 15
 0 6 -9 3903.21 390.022 13
 0 -6 9 3898.96 445.566 14
 0 6 -9 3771.68 377.915 15
 0 6 -9 4002.04 449.039 33
 0 6 -9 4836.45 499.594 31
 0 6 9 3873.39 442.129 27
 0 -6 9 4010.86 422.259 29
 0 6 9 4434.8 411.872 18
 0 6 9 3835.82 425.386 20
 0 -6 9 3509.03 323.141 2
 0 6 9 3732.18 398.688 3
 0 6 -9 3020.37 426.102 4
 0 6 9 4231.97 424.657 9
 0 -6 9 4462.58 448.24 10
 0 6 -10 6070.84 499.742 65
 0 6 10 5767.45 474.023 18
 0 -6 -10 5824.83 546.383 7
 0 -6 -10 5319.76 526.265 54
 0 -6 10 6056.68 538.251 48
 0 -6 10 6320.87 584.356 16
 0 6 10 6514.79 474.234 15
 0 -6 10 5168.23 468.471 43
 0 6 -10 5667.5 447.876 13
 0 -6 10 5581.3 543.034 14
 0 6 -10 5420.04 523.538 33
 0 6 -10 5815.98 566.231 1
 0 6 10 5162.5 518.621 2
 0 6 10 5558.32 482.823 9
 0 -6 10 5848.87 539.853 10
 0 6 10 5431.08 544.644 10
 0 6 10 5706.85 531.95 20
 0 6 10 5807.57 552.276 23
 0 6 10 6115.21 491.525 3
 0 6 -10 6319.23 584.646 4
 0 6 11 37958.5 1534.71 2
 0 6 -11 41483.8 1624.25 1
 0 -6 11 35797.8 1558.12 63
 0 6 -11 37306.5 1580.87 58
 0 6 -11 38438.2 1606.56 60
 0 6 11 38220.4 1397.75 18
 0 -6 11 38504.4 1566.64 16
 0 -6 -11 40350.5 1592.67 7
 0 6 -11 39187.5 1625.75 39
 0 6 -11 37460.9 1523.31 12
 0 -6 11 38437.4 1551.55 14
 0 6 -11 39203.4 1521.33 31
 0 -6 11 37915.9 1528.13 29
 0 6 11 35166 1540.44 27
 0 6 11 40338.7 1402.32 9
 0 -6 11 36348.5 1533.41 10
 0 6 11 40422.4 1638.05 10
 0 6 11 41497.6 1610.16 23
 0 6 11 37309.3 1534.32 20
 0 6 -11 35403.7 1537.89 4
 0 6 11 40464.9 1402.46 3
 0 6 12 58647.1 2059.78 2
 0 6 -12 60468.1 2132.01 1
 0 -6 12 56417.8 2105.3 63
 0 6 -12 58261.6 2119.63 58
 0 6 -12 61526.3 2169.25 60
 0 6 12 58090.6 1870.01 18
 0 -6 -12 57204.1 1989.76 54
 0 -6 -12 60214.8 2116.11 7
 0 -6 12 55503.7 1858.26 43
 0 -6 12 58719.4 2089.79 16
 0 6 -12 57862.5 2138.37 39
 0 -6 12 56242.5 2073.93 14
 0 6 -12 59543.7 2064.43 12
 0 6 -12 55907.6 1880.52 33
 0 6 12 59321.1 2107.67 27
 0 -6 12 57655.2 2055.13 29
 0 6 12 61873.6 2185.38 10
 0 -6 12 55187.9 2050.98 10
 0 6 12 58851 2106.54 23
 0 6 12 62557.6 2111.46 20
 0 6 -12 57844.9 2118.59 4
 0 -6 13 17866 907.369 43
 0 6 -13 18060.1 1098.55 39
 0 6 -13 18471.7 1054.8 67
 0 -6 13 15899 1035.47 63
 0 6 -13 18641.3 1100.5 60
 0 6 -13 16710.9 1042.8 58
 0 -6 13 15474.9 980.637 14
 0 -6 13 16668 990.716 29
 0 6 13 17675.8 1038 27
 0 -6 -13 17759 993.33 54
 0 -6 13 16117.8 1004.32 16
 0 -6 13 16624 939.409 23
 0 6 13 17362.7 1017.82 20
 0 6 13 17307.1 1026.75 23
 0 -6 -14 5472.56 598.485 54
 0 6 14 5677.91 578.805 20
 0 6 -14 4695.98 629.474 67
 0 -6 14 5543 627.949 63
 0 -6 14 4671.12 565.351 16
 0 -6 14 5676.15 531.366 43
 0 6 -14 5892.03 682.542 39
 0 -6 -14 5560.09 670.192 42
 0 -6 -14 4517.45 554.157 7
 0 6 14 5462.54 563.209 2
 0 6 -14 6711.48 658.097 12
 0 6 14 4730.72 550.523 27
 0 -6 14 5444.19 582.837 10
 0 6 -14 5420.68 626.661 58
 0 6 -14 5258.92 639.328 60
 0 6 14 5078.01 575.956 23
 0 -6 14 6684.14 578.335 23
 0 6 -15 24238.2 1253 58
 0 6 -15 24386.3 1277.66 60
 0 6 15 24975.5 1233.47 20
 0 6 -15 25690.5 1272.61 67
 0 -6 15 26329.2 1279.19 63
 0 -6 15 22642.7 1185.93 16
 0 6 -15 24174.4 1271.01 4
 0 6 -15 21083 1195.16 12
 0 6 15 23609.1 1215.31 27
 0 -6 15 22417.1 1191.77 10
 0 -6 -15 22744.7 1174.35 54
 0 -6 -15 23592.8 1235.07 7
 0 6 15 24565.7 1243.89 23
 0 -6 15 23684.7 1127.84 23
 0 6 -15 21755.9 1229.89 39
 0 -6 15 23731.3 1080.98 43
 0 -6 -15 24001.3 1284.33 42
 0 6 -15 25172.3 1282.34 1
 0 6 15 21830.7 1144.71 2
 0 6 -16 3054.11 491.427 58
 0 6 -16 2475.14 471.764 60
 0 6 -16 3368.32 477.623 54
 0 -6 16 2272.36 413.615 51
 0 -6 -16 3138.04 470.923 54
 0 -6 -16 2437.22 433.448 7
 0 6 -16 2606.16 482.089 67
 0 6 -16 2984.96 524.716 39
 0 -6 -16 2984.93 545.021 42
 0 6 -16 2401.33 444.796 4
 0 6 -16 2322.92 469.618 12
 0 6 16 2792.85 427.152 27
 0 -6 16 2270.67 368.097 28
 0 -6 16 2873.92 428.16 10
 0 6 16 2010.31 363.554 2
 0 6 -16 3212.32 483.177 1
 0 -6 16 2363.5 374.998 23
 0 6 16 2233.7 413.531 23
 0 6 -17 4450.42 548.386 1
 0 6 -17 5797.65 606.05 67
 0 -6 -17 5207.44 553.058 54
 0 -6 17 4792.95 534.749 51
 0 6 17 4663.97 490.131 20
 0 6 -17 5510.48 597.857 60
 0 6 -17 3667.51 529.303 58
 0 -6 17 5701.04 536.156 16
 0 -6 -17 6164.03 583.514 5
 0 -6 -17 5707.16 578.517 7
 0 -6 -17 6031.67 655.037 42
 0 6 -17 5953.01 629.673 39
 0 6 -17 5638.71 598.444 12
 0 6 17 5626.37 547.422 27
 0 -6 17 4827.7 490.049 28
 0 -6 17 5329.8 529.007 10
 0 -6 17 5314.72 529.058 20
 0 6 17 5506.08 555.325 23
 0 6 -17 4380.53 547.77 4
 0 6 18 21803.7 1056.46 27
 0 -6 18 19233.5 999.157 20
 0 6 18 22111.8 1081.44 23
 0 6 18 23030.9 1049.35 20
 0 -6 18 21675.3 1065.22 51
 0 6 -18 23374.5 1137.16 39
 0 -6 -18 24442.6 1171.79 42
 0 6 -18 22549 1104.71 60
 0 6 -18 22248.4 1097.12 67
 0 6 -19 3619.99 451.26 67
 0 -6 19 3300.38 344.15 28
 0 6 19 3525 392.178 27
 0 6 -19 3686.62 442.091 60
 0 6 -19 3727.19 393.446 58
 0 -6 19 3111.4 378.347 51
 0 6 19 3169.63 379.651 23
 0 -6 19 2830.75 352.692 20
 0 6 -19 3242.65 435.673 40
 0 -6 -19 4232.23 490.69 42
 0 6 19 3638.66 369.286 20
 0 6 -19 3957.42 471.624 39
 0 -6 -20 155.195 214.907 49
 0 6 20 122.774 152.422 23
 0 6 -20 171.626 223.643 39
 0 -6 -20 382.048 270.509 42
 0 6 21 4184.92 311.779 50
 0 7 1 45240.1 1406.7 20
 0 7 1 45094.9 1402.79 18
 0 -7 1 45263.1 1343.9 19
 0 7 -1 45555 1421.58 18
 0 -7 1 47160.4 1442.76 64
 0 7 1 42960.1 1489.57 47
 0 7 -1 44184 1518.38 47
 0 -7 -1 45074.9 1358.36 49
 0 7 1 44470.8 1412.78 50
 0 -7 1 44238.8 1400.38 5
 0 -7 -1 44528.7 1356.42 8
 0 -7 1 46917.9 1369.22 8
 0 -7 -1 44620.2 1412.64 5
 0 7 -1 45030 1372.09 2
 0 7 1 43828.3 1400.28 2
 0 7 -1 45995.4 1575.65 33
 0 7 1 46356.4 1521.94 33
 0 7 -1 45033.6 1478.46 57
 0 7 1 44891.2 1416.83 25
 0 7 -1 43709.4 1397.12 25
 0 7 1 42995.6 1466.02 9
 0 7 -1 45677.6 1467.54 9
 0 7 1 45856.6 1406.4 23
 0 7 -1 44088 1444.72 24
 0 7 1 44941.1 1517.25 13
 0 7 -1 45259 1520.11 13
 0 -7 2 680.033 228.716 64
 0 7 -2 582.097 233.152 61
 0 7 -2 621.607 274.733 58
 0 -7 2 468.278 196.791 19
 0 7 2 511.641 176.906 18
 0 7 -2 635.961 333.502 57
 0 7 -2 596.32 296.084 47
 0 7 2 454.411 277.871 47
 0 -7 -2 396.038 191.018 49
 0 7 2 1298.47 220.966 50
 0 7 2 487.648 195.795 2
 0 7 -2 905.92 232.132 9
 0 -7 -2 624.988 158.229 8
 0 -7 2 976.472 188.959 8
 0 7 2 726.818 292.377 13
 0 7 -2 479.566 257.896 13
 0 7 -2 1077.31 249.636 15
 0 7 2 314.838 222.264 33
 0 7 -2 763.399 309.967 33
 0 7 2 549.704 181.831 25
 0 -7 -2 760.319 193.741 5
 0 -7 2 365.711 166.562 5
 0 7 -2 621.647 189.632 4
 0 7 -2 419.93 244.8 24
 0 7 2 799.124 199.043 23
 0 7 2 769.093 254.752 9
 0 7 -3 1434.17 285.882 61
 0 7 -3 978.819 304.89 58
 0 7 3 1391.1 232.711 18
 0 -7 3 1458.52 259.237 19
 0 -7 3 908.525 274.818 64
 0 7 -3 1467.69 368.857 57
 0 7 3 1371.35 236.984 50
 0 -7 -3 1517.57 268.157 49
 0 7 3 910.674 283.542 47
 0 7 -3 1519.63 334.363 47
 0 -7 -3 1739.95 255.611 7
 0 -7 3 1033.06 191.908 8
 0 7 -3 1084.34 246.274 9
 0 7 3 1662.14 295.769 15
 0 7 -3 1632.32 330.172 13
 0 7 -3 1176.47 264.061 15
 0 7 3 1678.75 326.583 13
 0 7 -3 1258.39 306.333 33
 0 7 3 1390.25 284.09 33
 0 7 3 1326.48 281.925 9
 0 7 -3 1797.02 275.353 4
 0 -7 -3 1476.21 255.612 5
 0 -7 3 1178.01 224.44 5
 0 7 3 1309.07 239.498 23
 0 7 -3 1311.85 301.377 24
 0 7 3 1208.47 244.197 2
 0 7 -4 71117.7 2177.06 57
 0 7 -4 68105.3 2127.14 58
 0 7 4 69033.8 1960.88 62
 0 7 -4 70202.2 2078.71 61
 0 7 -4 73646 2056.45 60
 0 -7 4 72461.6 2095.2 64
 0 -7 4 70598.9 2037.34 19
 0 7 4 69433.8 2042.23 47
 0 -7 -4 70350.9 2019.12 49
 0 7 -4 72108.3 2160.59 47
 0 7 -4 68560 2034.46 15
 0 7 4 72248.4 2097.3 15
 0 -7 -4 72361.5 2073.38 5
 0 -7 4 69089.4 1979.15 8
 0 -7 -4 73781.8 2010.36 7
 0 7 -4 69988.7 2206.91 33
 0 7 4 70576.8 2070.35 2
 0 7 4 71414.1 2135.84 9
 0 7 -4 69847.1 2007.29 9
 0 -7 4 67993 2004.49 5
 0 7 4 72173 2142.04 3
 0 7 -4 69607.1 2038.01 4
 0 7 4 71039.8 2064.34 23
 0 7 -4 67761.4 2123.68 24
 0 7 4 71180.8 2099.95 13
 0 7 -4 68869.4 2100.85 13
 0 -7 5 1113.02 277.17 64
 0 7 -5 985.59 353.699 58
 0 7 -5 1184.21 314.291 60
 0 7 5 1222.98 210.228 62
 0 7 -5 1405.81 297.878 61
 0 7 5 997.591 227.841 20
 0 7 -5 927.134 353.602 57
 0 -7 -5 854.408 278.675 49
 0 7 5 1016.04 249.03 2
 0 7 -5 1165.63 336.104 24
 0 7 5 1049.07 253.466 23
 0 7 -5 1202.58 305.52 13
 0 7 5 1065.51 285.467 13
 0 7 -5 775.746 240.958 15
 0 7 -5 970.003 320.102 33
 0 -7 -5 996.158 226.003 5
 0 -7 5 1060.24 214.526 8
 0 7 -5 1266.97 244.063 9
 0 -7 -5 839.085 232.534 7
 0 7 5 1129.31 269.535 3
 0 7 -5 1406.39 278.595 4
 0 7 5 1574.37 302.89 15
 0 7 5 902.252 276.883 9
 0 7 -6 39993.2 1421.33 4
 0 -7 6 37306.3 1226.46 2
 0 7 6 37811.9 1418.67 3
 0 -7 6 37368.7 1417.66 64
 0 -7 6 37609.7 1307.86 66
 0 7 -6 36874.6 1396.59 61
 0 7 -6 38274.2 1434.35 60
 0 7 -6 38366.2 1481.72 58
 0 7 6 39817.8 1288.58 62
 0 7 -6 36637 1469.62 57
 0 -7 -6 35598.1 1397.07 5
 0 -7 -6 41079.2 1379.29 7
 0 7 6 40397.1 1397.86 20
 0 7 -6 38899 1340.71 15
 0 7 6 40066.2 1409.17 15
 0 -7 6 40307.1 1430.48 16
 0 7 6 38127 1409.72 2
 0 -7 -6 36579.6 1329.31 42
 0 7 -6 39395.5 1493.55 33
 0 7 -6 37876.9 1494.53 31
 0 7 6 39019.1 1412.32 27
 0 -7 6 35552.2 1332.01 29
 0 7 -6 37969.3 1283.6 9
 0 7 6 37926.7 1416.06 9
 0 -7 6 39239.5 1396.29 21
 0 7 6 39303.8 1344.05 13
 0 7 -6 37615 1385.25 13
 0 -7 7 153.991 153.336 2
 0 7 7 441.042 206.663 2
 0 7 -7 539.929 311.552 60
 0 7 -7 269.531 304.174 58
 0 -7 -7 63.1944 171.484 5
 0 7 -7 423.934 196.657 9
 0 -7 -7 250.337 205.081 7
 0 -7 7 439.397 294.929 64
 0 7 -7 189.991 263.109 65
 0 7 7 369.218 183.379 18
 0 7 7 265.933 213.265 20
 0 -7 7 361.344 201.844 48
 0 7 -7 308.935 322.056 39
 0 -7 -7 240.748 310.476 42
 0 -7 7 122.829 216.757 16
 0 7 7 330.964 217.663 15
 0 7 -7 149.227 187.168 15
 0 7 7 294.388 205.901 13
 0 7 -7 535.316 268.678 13
 0 7 -7 440.472 308.015 31
 0 7 -7 199.593 267.232 33
 0 -7 7 422.85 212.125 29
 0 7 7 29.3993 212.191 9
 0 -7 7 171.166 179.626 10
 0 -7 7 237.374 164.11 21
 0 7 7 177.786 216.173 3
 0 7 -7 122.247 238.977 4
 0 -7 8 1686.72 252.082 2
 0 7 -8 1425.42 321.141 1
 0 7 8 1836.28 341.054 2
 0 7 -8 2034.14 408.188 60
 0 7 -8 1262.97 392.954 58
 0 7 8 1930.51 295.671 18
 0 7 8 1543.46 307.845 20
 0 7 -8 1560.12 339.621 65
 0 -7 8 1640.47 357.847 64
 0 -7 8 1321.54 293.524 48
 0 7 8 1425.3 302.184 15
 0 -7 8 1394.31 311.761 16
 0 -7 -8 1526.7 319.345 5
 0 -7 -8 1354.96 303.938 7
 0 7 -8 2136.85 287.6 9
 0 7 -8 1611.93 405.61 39
 0 -7 -8 1094 389.425 42
 0 7 -8 2075.49 311.459 15
 0 7 -8 1022.12 286.733 13
 0 7 -8 1550.21 396.343 31
 0 7 -8 1944.98 385.665 33
 0 -7 8 1743.27 294.787 29
 0 7 8 2012.15 344.294 9
 0 -7 8 1403.47 281.627 10
 0 7 8 1473.64 304.229 23
 0 -7 8 1585.11 309.678 21
 0 7 -8 1766.29 356.157 4
 0 7 8 1695.33 309.098 3
 0 -7 -9 57665.1 2059.1 5
 0 -7 -9 62674.9 2033.37 7
 0 7 -9 59845.6 1932.72 65
 0 7 9 61544.2 2040.81 20
 0 7 9 58675.6 1880.19 18
 0 -7 9 59477.7 1977.65 48
 0 7 9 60570 1903.47 15
 0 -7 9 58823.4 2032.6 16
 0 -7 -9 60542.5 2027.93 42
 0 -7 9 60087.4 2005.7 14
 0 7 -9 60862.4 1867.96 15
 0 7 -9 56027.7 1851.46 13
 0 7 9 60935.3 1974.99 3
 0 7 -9 58125.9 2031.97 4
 0 7 9 57363.8 2026.24 27
 0 -7 9 56762.7 1981.63 10
 0 7 9 58776.3 1950.89 9
 0 7 -9 57745 2022.44 1
 0 7 9 59740.6 2039.35 2
 0 -7 9 59339.2 2027.28 21
 0 7 9 62086.5 2069.91 23
 0 7 10 60141.2 1904.39 18
 0 7 10 63033.1 2087.98 20
 0 -7 10 56120.6 2041.28 21
 0 7 10 59949.2 2099.2 23
 0 7 10 61264.6 1900.73 15
 0 -7 10 58833.1 2074.75 16
 0 -7 -10 58875.6 2048.36 7
 0 -7 -10 57967.3 2097.96 5
 0 7 -10 60870.6 2126.8 60
 0 7 -10 56641.3 2104.45 58
 0 7 -10 57604.7 2078.55 39
 0 -7 10 54645.8 1998.22 14
 0 7 -10 55800.9 1826.78 13
 0 7 -10 58903.6 2064.97 31
 0 7 -10 58815.3 2019.53 33
 0 -7 10 61433.9 2043.38 29
 0 7 10 62142.7 2117.44 27
 0 7 10 59003.8 2069.22 2
 0 7 -10 58829.7 2084.64 1
 0 7 10 59717 1941.98 9
 0 -7 10 57346.3 2026.77 10
 0 7 -10 57817.2 2077.87 4
 0 7 11 16788.1 999.505 2
 0 7 -11 18783.3 1077.79 1
 0 7 11 17018 873.427 18
 0 7 11 17925.5 1023.93 20
 0 7 -11 16956.9 876.448 65
 0 -7 11 15903.9 1038 63
 0 -7 11 17274 1026.17 16
 0 -7 -11 18333.8 1030.97 7
 0 -7 -11 17959.8 1066.89 5
 0 -7 -11 17103.3 1032.33 42
 0 7 -11 17927 1090.42 39
 0 7 -11 17448.9 1072.26 58
 0 7 -11 17358.1 1068.5 60
 0 7 -11 16390.9 960.478 12
 0 -7 11 17262.9 1001.25 14
 0 7 -11 17689.7 974.374 33
 0 7 -11 18753.8 1041.26 31
 0 7 11 16610.4 1006.22 27
 0 -7 11 16322.7 958.043 29
 0 -7 11 15518.9 972.406 10
 0 7 11 17311.1 889.233 9
 0 7 11 18243.6 1035.58 23
 0 7 -11 17419.6 1037.75 4
 0 7 -12 599.051 389.097 39
 0 -7 -12 833.822 458.924 42
 0 7 -12 830.719 392.092 58
 0 7 -12 696.566 414.405 60
 0 -7 12 261.818 394.067 63
 0 7 -12 793.112 389.708 67
 0 -7 12 283.913 286.443 14
 0 7 -12 962.647 327.687 33
 0 7 12 702.338 299.235 27
 0 -7 12 404.28 247.335 29
 0 7 12 562.358 325.611 23
 0 -7 12 336.535 303.742 16
 0 7 12 415.393 257.934 20
 0 -7 13 34260.9 1549.66 63
 0 7 -13 35984 1521.96 67
 0 -7 13 33391.8 1503.21 16
 0 -7 -13 31702.4 1529.19 5
 0 -7 -13 31382.5 1467.57 7
 0 7 13 34617.9 1497.95 20
 0 7 -13 34833.6 1570.85 60
 0 7 -13 33605.5 1554.51 58
 0 7 -13 35386.3 1573.02 39
 0 -7 -13 33702.9 1538.26 42
 0 7 -13 31894 1508.62 4
 0 7 -13 31993.5 1451.86 12
 0 -7 13 34362.2 1500.17 14
 0 7 13 30975.2 1493.99 27
 0 -7 13 32443.2 1470.7 29
 0 -7 13 32888.3 1503.42 10
 0 7 13 33431.4 1515.42 23
 0 -7 13 34046.7 1404.36 23
 0 7 -13 30549.3 1483.35 1
 0 7 13 31546.9 1447.93 2
 0 -7 14 4924.94 610.517 63
 0 7 -14 5205.94 598.605 67
 0 -7 14 4764.27 555.638 16
 0 -7 -14 4660.32 575.395 5
 0 -7 -14 5539.64 596.311 7
 0 7 14 5596.34 581.616 20
 0 7 -14 4747.3 615.337 58
 0 7 -14 5675.54 659.014 60
 0 -7 -14 5754.74 693.673 42
 0 7 -14 4212.76 598.387 39
 0 7 -14 4787 572.077 4
 0 7 -14 4969.62 579.313 12
 0 7 14 4772.51 556.68 27
 0 -7 14 4431.08 533.656 10
 0 -7 14 5318.99 524.909 23
 0 7 14 4592.48 553.161 23
 0 7 -14 6106.62 639.6 1
 0 7 14 5877.13 591.462 2
 0 -7 15 450.883 375.271 63
 0 7 -15 463.191 374.263 67
 0 7 15 437.649 247.047 20
 0 7 -15 541.241 362.707 58
 0 7 -15 257.585 332.672 60
 0 -7 15 430.529 294.626 16
 0 -7 -15 723.248 288.74 5
 0 -7 -15 736.394 304.853 7
 0 -7 -15 167.106 397.661 42
 0 7 -15 554.142 400.644 39
 0 7 -15 777.573 364.928 4
 0 7 -15 653.476 356.669 12
 0 7 15 170.393 240.052 27
 0 -7 15 573.45 238.927 10
 0 7 15 674.388 307.602 23
 0 -7 15 691.013 259.844 23
 0 7 15 604.047 247.826 2
 0 7 -15 514.129 319.241 1
 0 7 -16 2770.19 475.733 67
 0 -7 16 1626 353.703 51
 0 7 16 2245.14 370.405 20
 0 7 -16 2296.9 457.823 58
 0 7 -16 2447.13 471.879 60
 0 -7 16 1848.79 371.741 16
 0 -7 -16 2376.86 409.18 5
 0 -7 -16 2900.45 522.984 42
 0 7 -16 2637.72 479.633 39
 0 7 -16 1631.96 398.301 4
 0 7 -16 1972.06 440.427 12
 0 7 16 2460.02 389.808 27
 0 -7 16 2444.59 377.673 10
 0 -7 16 2710.17 360.238 23
 0 7 16 2121.58 394.988 23
 0 7 -16 3393.65 479.054 1
 0 7 16 1746.25 341.168 2
 0 -7 17 14719.7 881.793 51
 0 7 17 14022.4 828.221 20
 0 -7 17 13858.6 793.648 28
 0 7 17 14721.7 873.539 27
 0 -7 17 13175.2 817.89 20
 0 -7 -17 15520.5 948.261 42
 0 7 -17 15233.1 931.974 39
 0 7 -17 14562.4 914.037 60
 0 7 -17 16430.2 924.924 58
 0 -7 17 14691.9 834.033 16
 0 7 -17 15412.6 908.346 67
 0 -7 18 4541.4 413.118 28
 0 7 18 5129.14 496.586 23
 0 -7 18 3972.05 428.757 20
 0 7 18 4933.29 450.134 20
 0 7 -18 4035.15 473.549 40
 0 -7 -18 4950.99 557.913 42
 0 -7 -18 5147.45 532.109 49
 0 7 -18 5886.78 528.896 58
 0 -7 -19 5995.97 519.24 42
 0 -7 19 4780.93 416.212 20
 0 7 19 5816.09 466.929 23
 0 -7 19 5835.79 407.741 28
 0 -7 19 5083 436.557 51
 0 -7 -19 6416.33 512.586 49
 0 7 -19 5476.29 498.43 39
 0 7 -19 6257.55 515.423 60
 0 7 -19 5513.58 468.623 58
 0 7 20 16050.6 702.114 50
 0 7 -20 17086.3 744.793 60
 0 -7 -20 17025.8 732.853 49
 0 7 -20 16505.4 754.169 39
 0 8 0 24607.9 1046.17 15
 0 -8 0 25307.7 940.012 8
 0 -8 0 22896.3 964.808 5
 0 8 0 25406.6 993.886 18
 0 -8 0 23400.2 882.376 19
 0 8 0 24716.8 972.241 2
 0 8 0 23395.2 1090.54 33
 0 8 0 23496.6 1082.15 13
 0 8 0 23874.8 980.165 25
 0 8 0 23670.9 1011.44 57
 0 8 0 24645.5 1099.57 47
 0 8 0 23559.4 1032.41 9
 0 8 -1 25164.4 1086.69 57
 0 8 -1 23748.6 959.526 2
 0 8 1 25226.8 1006.14 2
 0 8 1 26195.3 1016.69 18
 0 8 -1 25026.9 1014.73 18
 0 -8 1 26422.5 962.506 19
 0 8 1 26373.3 1023.98 20
 0 -8 -1 25808.9 894.354 19
 0 8 1 25768.9 1128.39 47
 0 8 -1 24957.3 1127.11 47
 0 8 1 24576.4 1003.12 50
 0 -8 -1 23552.1 995.422 5
 0 -8 -1 25575.4 966.853 8
 0 -8 1 25339.1 957.963 8
 0 -8 1 24334.9 997.604 5
 0 8 1 24965.8 1068.65 15
 0 8 -1 26080.5 1084.85 15
 0 8 -1 25526.6 1154.8 33
 0 8 1 26595.6 1110.42 33
 0 8 1 24639.9 1109.14 13
 0 8 -1 24288.2 1104.03 13
 0 8 1 25052.8 1018.1 25
 0 8 -1 25818.7 1016.84 25
 0 8 -1 25119.3 1040.13 24
 0 -8 1 25683.3 1025.63 22
 0 8 -1 23097.1 1029.77 9
 0 8 1 25299.9 1083.21 9
 0 -8 1 23505.1 1009 64
 0 8 -2 48666.7 1401.59 4
 0 -8 2 45106.7 1530.31 64
 0 8 -2 44677.6 1589.05 57
 0 8 -2 43852.6 1524.12 61
 0 -8 2 44961.7 1459.34 19
 0 8 2 43315.7 1467.14 18
 0 8 2 47391.8 1519.02 20
 0 8 -2 47089.6 1526.15 18
 0 8 -2 47232.2 1392.63 1
 0 8 2 44161.6 1503.11 2
 0 8 2 45966 1515.37 50
 0 -8 -2 44525.8 1434.96 49
 0 8 -2 44873.6 1632.01 47
 0 8 2 43180.9 1574.65 47
 0 -8 -2 45812.3 1451.51 8
 0 -8 2 46840.1 1454.98 8
 0 -8 -2 43763.7 1497.34 5
 0 -8 2 46545.4 1508.51 5
 0 8 -2 43133.6 1543 15
 0 8 2 45292.5 1575.81 15
 0 8 -2 49640.7 1731.28 33
 0 8 2 46699.5 1572.26 33
 0 8 2 44402.8 1510.15 25
 0 8 -2 45852.3 1544.12 9
 0 8 2 43279.2 1579.25 9
 0 -8 2 47609 1535.6 22
 0 8 2 43000.7 1480.96 23
 0 8 -2 46798 1590.6 24
 0 8 -2 44422.7 1621.94 13
 0 8 2 44905.4 1609.66 13
 0 -8 3 17529.1 839.373 5
 0 8 -3 19508.6 825.573 4
 0 -8 3 19475.1 911.606 64
 0 8 -3 18945 907.838 61
 0 8 -3 19892.8 942.733 58
 0 8 -3 19840.4 995.228 57
 0 8 3 20939.4 882.96 18
 0 8 -3 19783.2 894.504 18
 0 8 3 20644 897.397 20
 0 8 3 18745.6 887.187 2
 0 8 3 18719.6 880.512 50
 0 -8 -3 20408 864.937 49
 0 8 3 21166.1 970.348 47
 0 8 -3 19481.4 988.105 47
 0 -8 -3 19591.1 843.073 8
 0 -8 3 18455.1 817.161 8
 0 -8 -3 19345.9 895.337 5
 0 8 3 19144.6 936.18 15
 0 8 -3 19161.1 907.606 15
 0 8 -3 19909.5 1031.17 33
 0 8 3 19100.8 880.427 33
 0 8 3 20866.4 916.384 25
 0 8 -3 18487.7 933.997 24
 0 -8 3 19407.2 885.984 22
 0 8 3 18284.6 869.609 23
 0 8 -3 18875.7 972.523 13
 0 8 3 18247.7 937.957 13
 0 8 -3 20429.9 913.579 9
 0 8 3 18034.6 932.276 9
 0 -8 4 108445 2957.14 64
 0 8 -4 99313.5 2964.01 58
 0 8 -4 103134 2837.25 60
 0 8 -4 102796 3020.06 57
 0 8 -4 106275 2947.37 61
 0 8 4 110471 2918.16 20
 0 8 -4 102468 2898.69 18
 0 8 4 110637 2871.46 18
 0 8 4 108330 2931.57 50
 0 8 -4 105067 3031.72 47
 0 8 4 106621 2920.84 47
 0 -8 -4 108649 2860.49 49
 0 -8 4 105022 2824.96 8
 0 -8 -4 104565 2827.96 7
 0 -8 -4 109425 2942.15 5
 0 8 -4 104300 2907.44 15
 0 8 4 108488 2985.07 15
 0 8 -4 107926 3113.95 33
 0 8 4 109223 2991.16 13
 0 8 -4 103336 2990.11 13
 0 8 4 107954 3007.84 9
 0 8 -4 103956 2866.77 9
 0 -8 4 100943 2859.98 5
 0 8 -4 102433 2836.61 4
 0 -8 4 103508 2892.9 22
 0 8 4 108691 2943.44 2
 0 8 -5 11956.5 841.156 57
 0 8 -5 12720.9 763.581 61
 0 8 -5 11569.4 784.662 58
 0 8 -5 12650.4 745.496 60
 0 8 5 11813.2 673.837 18
 0 8 5 11470.1 693.729 20
 0 -8 -5 11851.8 681.954 7
 0 -8 5 11609.8 674.422 8
 0 -8 -5 13601.3 763.553 5
 0 8 5 12307.3 726.421 50
 0 8 5 11537.4 703.974 47
 0 -8 -5 12168.3 714.946 49
 0 8 -5 12282.9 741.615 39
 0 8 -5 12518.4 721.068 15
 0 8 5 11533.3 727.536 15
 0 8 -5 12498 843.047 33
 0 8 -5 11605.1 700.489 4
 0 8 5 11079.9 716.075 2
 0 8 -5 11767 706.514 1
 0 8 5 12506.5 782.547 9
 0 8 -5 12606.3 696.105 9
 0 -8 5 12657.8 773.29 64
 0 8 -5 12139.1 763.183 13
 0 8 5 11867.1 732.621 13
 0 8 6 19218.9 980.16 2
 0 8 -6 18341.3 940.255 1
 0 8 -6 19643.1 1048.39 58
 0 8 -6 20829.5 1023.38 61
 0 8 -6 21241.4 1028.67 60
 0 -8 -6 20791.3 948.26 7
 0 -8 -6 18743.9 974.214 5
 0 -8 6 19046.4 1000.59 64
 0 8 6 19905.8 913.752 18
 0 8 6 20726.4 988.089 20
 0 -8 -6 19808.9 967.933 49
 0 8 -6 20044.2 1002.6 39
 0 8 -6 19354.7 931.782 15
 0 -8 6 19033.2 983.797 16
 0 8 6 19018 965.578 15
 0 8 6 20924.6 961.174 13
 0 8 -6 20858.6 1016.49 13
 0 8 -6 20746.2 1082.79 33
 0 -8 6 20735.5 965.35 29
 0 8 6 20004.7 984.375 23
 0 -8 6 19029.6 956.589 21
 0 -8 6 18127.1 816.944 2
 0 8 -6 20908.8 990.949 4
 0 8 -6 20446.2 910.331 9
 0 8 6 19708.8 1000.7 9
 0 8 7 366.612 197.445 20
 0 8 7 166.991 167.533 18
 0 -8 -7 107.033 200.874 5
 0 -8 -7 305.94 220.774 7
 0 8 -7 99.4278 179.389 9
 0 8 -7 31.5039 268.143 65
 0 -8 -7 160.753 288.221 49
 0 8 -7 364.844 319.536 39
 0 8 7 127.081 231.738 15
 0 -8 7 105.133 232.851 16
 0 8 -7 62.8522 254.637 13
 0 8 7 106.878 182.049 13
 0 8 -7 197.437 252.463 4
 0 8 7 35.5989 224.08 2
 0 8 -7 523.721 269.754 1
 0 -8 7 326.769 163.917 2
 0 8 7 101.718 230.991 9
 0 8 -7 103.261 299.746 60
 0 -8 7 168.741 199.932 21
 0 8 7 240.999 213.597 23
 0 8 -8 1167.99 322.646 1
 0 8 8 911.89 292.515 2
 0 8 -8 1144.86 403.579 58
 0 -8 -8 1199.6 293.356 7
 0 8 -8 1421.4 286.655 9
 0 -8 -8 1542.61 321.373 5
 0 -8 8 1067.35 389.746 64
 0 8 8 964.765 267.226 20
 0 8 8 782.352 227.856 18
 0 -8 8 1261.27 295.563 48
 0 -8 -8 1707.18 406.511 42
 0 -8 8 1084.79 298.985 21
 0 8 8 1411.59 333.894 23
 0 8 -8 1097.57 319.19 13
 0 8 -8 1559.69 317.137 15
 0 -8 8 1299.08 309.901 14
 0 8 -8 1076.98 407.757 31
 0 8 -8 1087.72 363.473 33
 0 8 8 864.47 275.225 27
 0 -8 8 918.02 266.939 29
 0 8 8 827.384 267.699 15
 0 -8 8 1606.88 338.225 16
 0 8 8 1371.61 337.218 9
 0 -8 8 1492.46 322.834 10
 0 8 -8 1209.91 335.248 4
 0 8 -9 18504.7 1024.56 1
 0 8 9 17896.6 1031.63 2
 0 8 -9 19879.4 1098.63 60
 0 8 -9 21164.2 1138.88 58
 0 -8 -9 18992.6 1009.54 7
 0 -8 -9 18065.8 1053.97 5
 0 8 9 19170.5 937.062 18
 0 8 9 20388.4 1058.21 20
 0 -8 9 17978.6 1043.64 16
 0 8 9 19282.6 965.603 15
 0 -8 9 17685.4 1049.01 64
 0 8 -9 17665.4 951.774 65
 0 8 -9 17938 1042.48 39
 0 8 -9 18945.9 925.924 15
 0 -8 9 18408.7 997.096 14
 0 8 -9 18660.1 950.7 13
 0 8 -9 17831.4 943.27 12
 0 8 -9 19344.8 1068.11 33
 0 8 -9 18543 1077.37 31
 0 8 9 20024.5 1069.79 27
 0 -8 9 19194.5 1008 29
 0 8 9 19325.6 994.205 9
 0 -8 9 15318 946.39 10
 0 8 9 18018.4 1027.22 23
 0 -8 9 19025.6 1037.13 21
 0 8 -9 19462.9 1056.22 4
 0 8 10 4969.03 572.584 2
 0 8 -10 5226.83 571.538 1
 0 8 -10 4689.51 622.761 58
 0 8 -10 5097.91 632.014 60
 0 -8 -10 4432.38 549.015 5
 0 -8 -10 4404.66 535.94 7
 0 8 -10 4365.91 505.054 65
 0 8 -10 4416.82 525.361 67
 0 -8 10 5156.44 518.813 48
 0 8 -10 4977.72 609.577 39
 0 -8 -10 3992.22 562.822 42
 0 -8 10 4745.15 523.576 21
 0 8 10 4512.2 556.8 23
 0 -8 10 4743.48 545.87 14
 0 8 -10 5060.94 495.845 13
 0 8 -10 5048.09 542.907 12
 0 8 10 4982.95 491.71 15
 0 8 -10 4999.3 558.814 33
 0 8 -10 5596.52 627.143 31
 0 8 10 4265.18 523.147 27
 0 -8 10 4519.43 501.628 29
 0 8 10 5145.51 478.98 18
 0 8 10 5287.42 552.398 20
 0 -8 10 4757.08 580.587 16
 0 8 10 4265 485.573 9
 0 -8 10 4805.91 538.237 10
 0 8 -10 4327.57 553.491 4
 0 -8 11 34688.4 1570.43 16
 0 -8 11 35196.4 1610.79 63
 0 8 -11 34413.7 1463.56 67
 0 8 -11 34528.2 1386.51 65
 0 -8 -11 34325.8 1534.42 42
 0 8 -11 35209.8 1585.69 39
 0 8 11 35074 1563.9 23
 0 8 -11 34767.8 1455.41 12
 0 -8 11 35848.1 1530.11 14
 0 8 -11 36267.1 1569.26 31
 0 8 -11 35002.9 1499.2 33
 0 8 11 35539.3 1578.41 27
 0 -8 11 32570.9 1487.72 29
 0 8 11 35619.3 1360.83 18
 0 8 11 36941.2 1575.77 20
 0 8 -11 35497.6 1590.9 60
 0 8 -11 37129.6 1631.56 58
 0 8 11 35425.7 1409.33 9
 0 8 12 12710 887.442 2
 0 8 -12 12813 910.718 1
 0 8 -12 12659.3 962.716 58
 0 8 -12 13106.9 953.257 60
 0 -8 -12 12600.8 876.441 7
 0 -8 -12 13111.9 943.726 5
 0 8 12 13166.8 906.586 20
 0 -8 12 12870.3 911.809 16
 0 8 -12 13346.3 872.432 67
 0 -8 12 12928.8 957.109 63
 0 -8 -12 14340.1 956.379 42
 0 8 -12 14218.7 977.202 39
 0 -8 12 13840.1 908.328 14
 0 8 -12 13230.7 864.805 12
 0 8 -12 14376.8 873.729 33
 0 -8 12 13233.1 877.798 29
 0 8 12 14397.4 949.454 27
 0 -8 12 11865.2 858.257 10
 0 8 12 13277 923.883 23
 0 8 -12 13088.4 913.685 4
 0 8 13 19818 1116.5 2
 0 8 -13 18203.2 1098.5 1
 0 8 -13 21079 1189.88 60
 0 8 -13 20637.1 1180.05 58
 0 -8 -13 18703.6 1075.99 7
 0 -8 -13 17790.1 1112.62 5
 0 8 -13 17886.4 1033.05 67
 0 -8 13 19686.9 1181.7 63
 0 8 13 18475.3 1069.67 20
 0 8 -13 16151.9 923.865 45
 0 -8 13 21012.9 1156.16 16
 0 8 -13 19570.3 1152.48 39
 0 -8 -13 18821.8 1096.55 42
 0 -8 13 19054.1 1083.47 14
 0 8 -13 18345.7 1029.64 12
 0 8 -13 19456 996.243 33
 0 8 13 17296.6 1086.38 27
 0 -8 13 19177.4 1085.09 29
 0 -8 13 18228.2 1070.9 10
 0 8 13 18907.1 1103.08 23
 0 -8 13 20200.4 1021.42 23
 0 8 -13 17450.9 1083.17 4
 0 -8 14 10747.7 835.123 63
 0 8 -14 11016.3 779.685 67
 0 -8 14 8930.14 753.87 16
 0 8 -14 10408.6 846.364 39
 0 -8 -14 11071.1 860.165 42
 0 8 -14 10598.4 842.664 60
 0 8 -14 9183.24 793.793 58
 0 -8 -14 9696.92 763.911 7
 0 -8 -14 10907.9 844.195 5
 0 8 -14 9952.12 800.197 4
 0 8 -14 10638.1 783.144 12
 0 8 14 10654.7 804.688 27
 0 -8 14 9994.1 750.838 29
 0 -8 14 9718.48 767.575 10
 0 8 14 11577.3 803.169 20
 0 8 14 9249.51 739.384 2
 0 8 -14 10250.1 809.23 1
 0 8 14 11218.7 827.062 23
 0 -8 14 9703.64 683.341 23
 0 8 -15 243.915 317.808 58
 0 -8 -15 43.7967 208.38 5
 0 -8 -15 38.0829 229.192 7
 0 8 -15 243.141 368.337 39
 0 8 -15 163.812 272.085 1
 0 8 15 37.0461 204.798 2
 0 8 -15 139.73 294.974 12
 0 8 15 82.1593 247.225 27
 0 -8 15 120.958 195.695 23
 0 8 15 203.556 241.149 23
 0 8 -15 289.468 301.601 4
 0 8 -15 139.629 294.761 67
 0 8 -16 95.9922 317.518 67
 0 -8 16 101.004 237.607 16
 0 -8 -16 160.181 229.44 5
 0 8 -16 573.698 290.587 4
 0 -8 -16 291.655 295.387 49
 0 8 -16 338.641 339.667 60
 0 8 -16 219.297 315.898 58
 0 -8 16 73.9706 219.096 51
 0 8 16 33.9732 177.09 20
 0 -8 17 905.592 229.288 28
 0 -8 17 579.656 236.902 20
 0 8 17 766.259 267.992 23
 0 -8 17 1012.27 285.869 16
 0 8 17 841.267 256.922 20
 0 -8 -18 785.347 340.157 42
 0 8 -18 1502.63 335.941 39
 0 -8 18 1181.79 249.084 20
 0 8 18 1181.29 264.419 23
 0 8 18 1350.33 236.044 20
 0 -8 18 745.669 229.52 51
 0 -8 -18 890.584 297.384 49
 0 8 18 1347.27 260.077 50
 0 8 -18 436.668 316.189 60
 0 8 -18 1666.55 349.935 58
 0 -8 18 832.328 212.798 28
 0 8 19 811.308 192.395 50
 0 -8 -19 676.722 227.646 49
 0 8 -19 928.396 260.29 60
 0 8 19 842.881 206.457 23
 0 -8 19 639.177 181.527 51
 0 8 -19 449.038 244.421 39
 0 9 -1 141491 3709.73 61
 0 9 -1 139290 3724.84 57
 0 -9 -1 143815 3657.39 64
 0 -9 1 146897 3715.88 64
 0 9 -1 138041 3674.67 18
 0 9 1 144402 3682.82 18
 0 9 -1 136402 3839.76 47
 0 9 1 136383 3824.54 47
 0 9 -1 139562 3756.97 15
 0 9 1 145529 3790.91 15
 0 -9 1 134325 3658.07 5
 0 -9 -1 145081 3598.29 8
 0 -9 -1 139582 3690.62 5
 0 -9 1 142402 3582.56 8
 0 9 -1 145256 3874.06 13
 0 9 1 136198 3845.63 13
 0 9 -1 140632 3877.91 33
 0 9 1 140510 3803.8 33
 0 9 1 133902 3676.12 25
 0 9 1 139493 3784.36 9
 0 9 -1 139169 3741.5 9
 0 9 1 142683 3671.23 2
 0 -9 1 135899 3682.4 22
 0 9 -1 129079 3657.6 24
 0 9 2 6025.74 512.592 2
 0 9 -2 6368.67 574.36 61
 0 9 2 5675.57 494.913 20
 0 -9 2 6571.65 493.234 19
 0 9 -2 5900.22 501.744 18
 0 9 2 6729.5 515.249 18
 0 -9 2 6175.16 537.608 64
 0 9 -2 6222.24 597.887 57
 0 9 2 5632.66 500.591 50
 0 9 -2 6366.9 632.402 47
 0 9 2 6317.54 613.782 47
 0 9 2 5955.89 555.659 15
 0 9 -2 5956.04 547.647 15
 0 -9 2 5748.83 452.905 8
 0 -9 -2 5796.84 495.013 5
 0 -9 -2 6754.79 494.669 8
 0 9 -2 5531.23 574.909 13
 0 9 2 5713.58 590.284 13
 0 9 -2 5926.07 617.797 33
 0 9 2 5998.12 550.737 33
 0 9 2 5759.03 497.094 25
 0 -9 2 5778.49 498.663 22
 0 -9 2 6500.32 512.719 5
 0 9 2 5666.44 554.359 9
 0 9 -2 5819.04 534.764 9
 0 -9 3 7535.45 607.854 64
 0 9 -3 7298.32 645.185 57
 0 9 3 7117.33 557.035 50
 0 -9 -3 6941.29 523.453 49
 0 9 -3 6748.15 645.859 47
 0 9 3 5617.16 566.667 47
 0 9 -3 6234.97 569.536 58
 0 9 -3 6587.76 585.143 61
 0 -9 -3 7668.42 577.226 5
 0 -9 3 6684 495.146 8
 0 -9 -3 6960.87 509.479 8
 0 9 3 8053.04 577.808 20
 0 9 -3 6321.28 539.225 18
 0 9 3 6825.11 527.741 18
 0 9 3 7081.12 598.981 15
 0 9 -3 7518.48 586.243 15
 0 9 -3 5728.31 581.271 13
 0 9 3 7760.16 643.231 13
 0 9 3 6107.75 527.529 33
 0 9 3 7408.29 622.233 9
 0 9 -3 6893.09 566.206 9
 0 9 3 7281.9 565.459 2
 0 -9 3 7312.89 567.005 22
 0 9 3 7903.36 580.895 23
 0 -9 3 6839.41 535.914 5
 0 9 -4 1323.56 402.257 58
 0 -9 4 1451.89 268.456 8
 0 -9 -4 1353.52 265.846 8
 0 9 -4 1879.67 345.842 9
 0 -9 -4 1650.07 335.442 49
 0 9 4 1895.37 396.195 47
 0 9 -4 1110.87 291.707 18
 0 9 4 922.05 250.485 18
 0 9 4 1264.39 284.63 20
 0 9 -4 1191.22 311.318 15
 0 9 -4 1583.36 420.226 13
 0 9 4 825.621 336.495 15
 0 9 4 722.304 357.66 13
 0 9 -4 1838.73 313.299 4
 0 -9 -4 1021.9 270.715 5
 0 -9 4 974.346 256.476 5
 0 9 4 1542.52 361.029 9
 0 -9 4 1516.05 305.457 22
 0 9 4 824.734 277.53 23
 0 9 -4 1751.46 306.698 1
 0 9 4 1024.74 282.618 2
 0 -9 4 1252.52 360.316 64
 0 9 5 140560 3737.15 20
 0 9 5 138151 3646.6 18
 0 -9 -5 137173 3760.75 5
 0 -9 -5 141191 3640.84 7
 0 -9 5 135816 3622.74 8
 0 -9 -5 135421 3634.46 49
 0 9 5 133344 3635.11 47
 0 9 -5 138964 3660.56 39
 0 9 -5 133972 3787.9 13
 0 9 5 136355 3733.09 13
 0 9 -5 137952 3627.64 4
 0 -9 5 136706 3531.47 2
 0 9 -5 134194 3618.68 1
 0 9 5 127896 3722.44 2
 0 9 -5 140738 3650.22 9
 0 9 5 137266 3825.22 9
 0 9 -5 138380 3652.64 60
 0 9 5 141776 3787.57 15
 0 9 -5 139033 3710.83 15
 0 9 5 139073 3735.9 23
 0 9 6 14097.5 851.618 2
 0 9 -6 12501.3 771.333 1
 0 9 -6 13499.5 858.228 61
 0 9 6 12892.7 803.45 20
 0 9 6 12637.2 743.054 18
 0 9 6 11691.3 780.187 50
 0 9 -6 12349.2 785.206 15
 0 -9 6 12846.4 854.153 16
 0 9 6 12657.2 815.904 15
 0 -9 6 13666.3 868.514 64
 0 -9 -6 11492.7 780.387 5
 0 -9 -6 12414.5 751.283 7
 0 9 6 11027.3 743.308 13
 0 9 -6 11419.9 811.867 13
 0 9 -6 12847.8 911.122 31
 0 9 -6 13295.4 904.875 33
 0 -9 6 11751 759.544 29
 0 9 -6 12207.7 728.664 9
 0 9 6 12398.6 833.587 9
 0 -9 6 11772.3 760.082 10
 0 9 6 13023.3 812.439 23
 0 -9 6 14159.5 835.984 21
 0 9 -6 12261.7 772.663 4
 0 -9 6 12576 679.475 2
 0 9 7 18075.1 1024.01 2
 0 9 -7 18562.8 980.792 1
 0 9 -7 18910.2 1025.35 65
 0 -9 7 17381.5 1030.79 64
 0 9 -7 18802.3 1032.58 60
 0 9 -7 18031.9 1058.57 58
 0 9 7 18788 931.613 18
 0 9 7 19104.1 1010.55 20
 0 9 7 18149.7 1012.29 50
 0 -9 7 18681.4 1037.15 16
 0 9 7 17764.1 976.996 15
 0 -9 7 18357.9 999.376 21
 0 9 7 17989.5 1006.31 23
 0 9 -7 17406.7 975.781 39
 0 9 7 19333.2 955.762 13
 0 9 -7 18503.5 964.872 15
 0 9 -7 18825.6 1015.38 13
 0 9 -7 18817.9 1118.47 31
 0 9 -7 18566.4 1077.31 33
 0 -9 7 17944.9 965.503 29
 0 -9 -7 17901.4 1011.51 5
 0 -9 -7 18277.1 954.936 7
 0 9 -7 18094.8 896.315 9
 0 -9 7 17473.5 963.93 10
 0 9 7 17164.7 999.727 9
 0 9 -7 16743.2 953.225 4
 0 9 8 834.917 327.058 2
 0 9 -8 849.225 324.622 1
 0 9 -8 1248.7 394.41 60
 0 9 -8 887.778 374.197 58
 0 9 -8 1137.29 282.323 9
 0 -9 -8 1026.85 302.118 7
 0 9 -8 1298.73 356.558 65
 0 -9 8 755.046 352.032 64
 0 9 8 1058.87 298.721 20
 0 9 8 1391.71 299.851 18
 0 9 8 491.515 247.432 50
 0 -9 -8 963.252 316.037 49
 0 -9 8 1101 295.122 48
 0 9 -8 744.477 365.725 39
 0 -9 8 1410.56 387.879 16
 0 9 8 1132.28 341.543 15
 0 9 -8 1249.56 322.992 13
 0 -9 8 717.558 306.102 14
 0 9 -8 1060.92 310.241 15
 0 9 -8 1255.8 374.872 33
 0 9 -8 885.565 432.254 31
 0 -9 8 1158.35 295.589 29
 0 -9 8 687.269 276.33 10
 0 9 8 1071.7 364.827 9
 0 -9 8 1320.49 341.231 21
 0 9 8 772.233 281.042 23
 0 -9 -8 1313.45 328.848 5
 0 9 -8 1374.15 356.237 4
 0 9 9 43.5747 240.895 2
 0 9 -9 234.879 273.105 1
 0 9 -9 484.342 380.554 58
 0 9 -9 206.244 328.394 60
 0 -9 -9 134.491 218.576 5
 0 -9 9 263.467 336.874 64
 0 9 -9 215.114 282.877 65
 0 -9 -9 158.309 269.612 49
 0 -9 9 173.648 252.975 16
 0 9 9 205.513 247.374 20
 0 9 9 63.6682 185.523 18
 0 9 -9 354.292 360.264 39
 0 9 -9 208.458 247.961 13
 0 -9 9 343.352 278.257 14
 0 9 9 68.8344 256.319 15
 0 9 -9 134.4 330.21 31
 0 9 -9 172.712 304.708 33
 0 -9 9 78.25 203.934 29
 0 9 9 37.7668 260.4 9
 0 9 -9 118.262 275.017 4
 0 9 9 342.865 265.874 23
 0 -9 9 210.612 249.519 21
 0 9 -10 657.517 386.119 39
 0 -9 10 45.0848 332.311 16
 0 9 -10 244.893 290.7 65
 0 -9 10 210.22 252.822 48
 0 9 -10 169.862 299.683 33
 0 -9 10 81.4969 212.398 29
 0 9 -10 42.9345 362.548 60
 0 9 10 125.789 170.624 18
 0 9 10 596.13 293.588 20
 0 -9 10 87.8906 272.621 21
 0 9 10 89.2194 246.619 23
 0 9 -11 1939.36 436.465 1
 0 9 11 1827.09 389.863 2
 0 9 -11 1452.37 465.017 60
 0 9 -11 1742.77 456.627 58
 0 -9 -11 1738.66 403.036 5
 0 -9 -11 2032.61 393.416 7
 0 9 -11 1924.62 394.888 65
 0 9 -11 1514.02 359.049 67
 0 -9 11 1514.05 457.339 63
 0 9 11 1865.31 368.211 20
 0 -9 -11 1467.89 417.596 49
 0 9 -11 1855.23 465.506 39
 0 -9 -11 1677.39 453.168 42
 0 -9 11 1331.34 404.481 16
 0 -9 11 1817.33 381.294 14
 0 9 -11 2658.14 468.043 33
 0 9 -11 1537.15 449.71 31
 0 -9 11 1966.01 376.841 29
 0 -9 11 1834.52 376.507 10
 0 9 11 1918.93 399.618 23
 0 9 -11 1657.11 415.983 4
 0 9 -12 1447.71 377.006 1
 0 9 12 700.448 309.823 2
 0 9 -12 1325.34 465.846 60
 0 9 -12 1231.34 460.863 58
 0 -9 -12 859.084 308.633 7
 0 -9 -12 1119.67 336.453 5
 0 -9 12 1543.71 472.697 63
 0 9 -12 1140.98 363.084 67
 0 9 12 1163.85 311.909 20
 0 9 -12 1250.66 386.123 45
 0 -9 -12 870.565 379.767 49
 0 9 -12 1188.66 431.457 39
 0 -9 -12 1156.16 428.685 42
 0 -9 12 815.015 351.463 16
 0 -9 12 1126.69 356.364 14
 0 9 -12 1182.96 366.119 33
 0 -9 12 1251.8 330.048 29
 0 -9 12 1308.68 322.38 10
 0 9 12 1049.12 326.369 23
 0 9 -12 1114.74 354.087 4
 0 -9 13 11479.1 914.546 63
 0 9 -13 11339.9 767.043 67
 0 9 13 11964.6 837.253 20
 0 -9 -13 12171.8 885.24 49
 0 9 -13 11932.6 778.268 45
 0 -9 13 11626.9 856.842 16
 0 -9 -13 10610.4 817.17 42
 0 9 -13 12134.4 892.683 39
 0 -9 -13 11660.5 820.065 7
 0 -9 -13 11377.7 879.084 5
 0 9 -13 11522.2 853.885 4
 0 9 -13 10128 745.053 33
 0 9 13 11904.5 854.381 23
 0 -9 13 10888.6 734.251 23
 0 -9 13 11783 815.334 29
 0 9 -13 11370.5 886.319 58
 0 9 -13 12640 906.852 60
 0 9 13 11253.8 827.985 2
 0 9 -13 10623.3 824.315 1
 0 -9 13 11721.9 831.415 10
 0 9 -14 1294.37 449.231 58
 0 9 -14 1774.12 441.742 60
 0 -9 -14 1500.12 399.116 49
 0 -9 -14 937.553 319.485 5
 0 -9 -14 1174.86 388.817 42
 0 9 -14 836.887 393.87 39
 0 9 -14 1613.57 374.863 1
 0 9 14 1327.47 338.265 2
 0 9 -14 814.585 294.824 4
 0 -9 14 1161.19 312.129 29
 0 -9 14 938.131 248.419 23
 0 9 14 788.562 300.391 23
 0 -9 14 1115.17 312.251 10
 0 9 -14 956.472 346.7 67
 0 -9 14 1635.2 451.1 63
 0 -9 -15 10241.8 743.693 42
 0 9 -15 8367.52 714.085 39
 0 -9 15 9803.56 719.602 16
 0 -9 -15 8921.13 736.67 5
 0 -9 15 9783.48 766.547 63
 0 9 -15 8112.66 635.128 67
 0 9 -15 7451.09 669.516 1
 0 9 -15 9131.2 744.36 60
 0 9 -15 9182.4 746.463 58
 0 -9 -15 8778.54 698.057 49
 0 9 -15 7452.84 674.755 4
 0 9 15 8533.6 689.877 50
 0 9 15 9593.64 685.261 20
 0 9 -16 4551.79 480.964 67
 0 -9 16 4423.44 420.452 28
 0 9 16 4142.99 464.37 23
 0 -9 16 3790.21 442.98 16
 0 9 16 4228.26 441.906 20
 0 -9 -16 4251.44 500.247 42
 0 9 -17 7885.38 619.101 58
 0 9 -17 7812.53 618.198 60
 0 9 17 8553.82 554.84 20
 0 -9 17 8134.31 573.869 20
 0 9 17 9046.95 612.563 23
 0 9 17 8278.26 579.188 50
 0 -9 17 8900.34 607.367 51
 0 -9 -17 8492.1 585.048 49
 0 -9 17 8609.61 571.547 16
 0 -9 17 8476.97 528.964 28
 0 9 -17 8318.06 628.413 39
 0 9 -18 90.1936 245.821 39
 0 -9 18 506.608 186.018 51
 0 -9 18 76.1945 124.569 28
 0 9 18 131.273 156.171 23
 0 9 -18 205.997 254.237 60
 0 9 -18 151.577 231.531 58
 0 9 18 130.638 151.925 50
 0 -9 -18 150.042 183.981 49
 0 9 -19 3496.23 339.381 60
 0 9 19 4321.52 323.001 50
 0 -9 19 4460.79 324.753 51
 0 9 -19 4559.42 369.72 39
 0 9 19 4523.32 318.275 25
 0 -10 0 936.237 276.453 5
 0 10 0 1165 286.375 25
 0 10 0 1413.18 309.6 18
 0 -10 0 1242.39 285.274 22
 0 -10 0 855.473 222.787 8
 0 10 0 886.916 315.314 9
 0 10 0 1316.58 353.595 13
 0 10 0 933.077 325.781 15
 0 10 -1 9366.42 789.897 47
 0 10 1 8143.6 679.072 15
 0 10 -1 8589.76 696.2 15
 0 10 1 9651.68 761.06 13
 0 10 -1 8194.24 712.181 13
 0 10 -1 8441.93 741.573 33
 0 10 1 8202.21 627.909 25
 0 -10 1 7619.69 612.333 22
 0 -10 -1 9281.51 669.313 22
 0 -10 -1 8918.54 634.439 64
 0 10 1 8891.88 646.089 18
 0 10 -1 9079.94 648.39 18
 0 -10 -1 8608.05 578.934 8
 0 -10 1 8617.07 634.66 5
 0 -10 1 8371.65 571.412 8
 0 -10 -1 9122.2 655.885 5
 0 10 1 7879.95 685.687 9
 0 10 -1 8670.68 689.131 9
 0 10 1 8402.4 629.02 2
 0 10 2 2045.83 338.561 18
 0 10 -2 1703.6 332.106 18
 0 -10 -2 1699.23 346.055 64
 0 -10 2 1505.15 269.15 8
 0 10 -2 1241.46 337.243 9
 0 10 2 1708.41 382.452 9
 0 -10 -2 1954.61 291.201 8
 0 10 2 1470.88 411.571 13
 0 10 2 1718.94 374.11 15
 0 10 -2 1548.31 356.879 15
 0 10 -2 1688.49 414.818 13
 0 10 -2 1252.87 422.955 31
 0 10 -2 2041.56 444.633 33
 0 10 2 1588.09 311.476 25
 0 10 2 1820.46 340.176 2
 0 -10 2 1460.34 293.386 22
 0 -10 2 1910.55 324.82 5
 0 -10 -2 1667.94 315.654 5
 0 10 3 6416.85 571.939 2
 0 10 3 6480.25 552.919 18
 0 10 3 7096.84 586.969 20
 0 10 -3 6873.18 589.025 18
 0 -10 -3 7343.2 565.836 64
 0 -10 3 7033.72 628.868 64
 0 10 3 7816.88 625.878 50
 0 -10 -3 7089.61 592.522 5
 0 -10 3 7252.95 546.289 8
 0 -10 -3 6522.05 517.832 8
 0 10 -3 6555.17 617.594 61
 0 10 3 6462.54 631.847 15
 0 10 -3 7224.84 626.012 15
 0 10 3 6958.41 656.824 13
 0 10 -3 6430.22 657.861 13
 0 10 -3 6890.14 708.215 33
 0 10 -3 6131.37 670.537 31
 0 10 3 7338.52 609.699 25
 0 10 -3 6238.77 583.303 9
 0 10 3 6890.5 639.601 9
 0 -10 3 6999.98 585.138 22
 0 -10 3 7413.7 596.964 5
 0 10 -4 6710.94 616.753 61
 0 -10 4 6306.95 624.941 64
 0 10 4 6155.94 554.339 20
 0 10 4 5387 515.504 18
 0 10 4 5866 562.688 50
 0 10 -4 6538.68 616.368 15
 0 10 -4 5935.57 570.812 9
 0 10 4 6037.16 610.914 9
 0 10 4 5522.23 597.828 13
 0 10 4 5529.96 573.379 15
 0 10 -4 5888.09 617.981 13
 0 10 -4 5525.81 626.947 33
 0 10 -4 5872.26 674.102 31
 0 10 4 4811.88 504.188 25
 0 -10 -4 6219.23 514.5 8
 0 -10 4 6071.76 506.956 8
 0 -10 -4 5970.66 571.499 5
 0 10 4 4630.25 519.114 2
 0 -10 4 7158.89 579.005 5
 0 10 5 12304.4 826.471 2
 0 10 -5 12293.7 852.832 58
 0 10 -5 12662.7 861.745 61
 0 10 5 12559.9 775.007 18
 0 10 5 12085 807.481 20
 0 10 5 12972.1 843.136 50
 0 -10 -5 10793 782.167 5
 0 -10 -5 12132.7 747.007 8
 0 -10 5 11382.1 836.821 64
 0 10 5 11461.4 813.605 15
 0 -10 5 11597.7 825.573 16
 0 10 -5 13719.7 847.029 15
 0 10 -5 12769.9 894.5 13
 0 10 5 12366.8 838.789 13
 0 10 -5 11838.3 920.694 31
 0 10 -5 13683 961.49 33
 0 10 5 12594.3 819.831 25
 0 10 5 11672.8 854.55 9
 0 10 -5 11973 781.15 9
 0 10 5 12799 831.712 23
 0 -10 5 12348.8 712.862 2
 0 10 6 1818.32 376.713 2
 0 10 -6 1570.11 317.418 1
 0 10 -6 1853.37 456.532 58
 0 10 -6 1431.01 377.433 60
 0 10 -6 1215.8 321.664 9
 0 10 6 1268.47 363.779 9
 0 -10 -6 1080.2 260.539 8
 0 10 6 1832.04 353.029 20
 0 10 6 1506 309.658 18
 0 10 6 1448.35 335.504 50
 0 -10 6 1102.64 268.671 48
 0 -10 -6 1470.44 338.494 49
 0 -10 6 948.166 362.778 64
 0 10 -6 1683.6 462.154 65
 0 -10 6 967.26 320.784 16
 0 10 6 1750.79 367.71 15
 0 10 -6 849.836 325.405 15
 0 10 6 1587.39 377.134 13
 0 10 -6 1551.96 408.581 13
 0 10 -6 1117.66 449.531 31
 0 10 -6 1219.12 412.335 33
 0 10 6 1494.8 322.898 25
 0 -10 6 1590.21 320.985 29
 0 -10 6 1638.82 335.566 10
 0 10 6 1905.74 378.865 23
 0 -10 6 806.087 276.039 21
 0 10 -6 1161.4 296.623 4
 0 -10 -6 1327.32 322.52 5
 0 10 -7 2539.38 397.659 1
 0 10 7 2333.44 435.992 2
 0 10 -7 1838.35 435.883 65
 0 -10 7 2161.49 462.073 64
 0 10 7 2594.45 411.579 20
 0 10 7 1747.71 334.601 18
 0 10 -7 1940.96 348.107 9
 0 10 7 2823.09 448.254 9
 0 -10 -7 1992.5 345.684 8
 0 -10 7 2227.08 339.989 48
 0 -10 -7 2419.02 420.405 49
 0 10 7 2483.01 429.437 50
 0 -10 7 1264.45 367.98 16
 0 10 -7 2198.26 492.637 58
 0 10 -7 2124.89 422.157 60
 0 10 -7 2205.58 418.806 39
 0 10 -7 2422.07 442.33 13
 0 10 7 2062.65 371.325 13
 0 10 -7 2206.89 387.98 15
 0 10 7 2081.9 396.774 15
 0 10 -7 1796.22 468.485 31
 0 10 -7 2495.61 482.558 33
 0 -10 7 1869.04 356.756 29
 0 10 7 2488.59 411.255 25
 0 -10 7 2255.3 386.092 10
 0 -10 7 1545.74 358.366 21
 0 10 7 2539.54 415.529 23
 0 -10 -7 1870.22 372.865 5
 0 10 -7 1959.34 371.194 4
 0 10 8 41.9575 227.63 20
 0 -10 -8 75.2138 277.204 49
 0 -10 8 98.1047 199.884 48
 0 10 8 131.438 242.217 50
 0 -10 8 360.274 317.811 16
 0 10 -8 483.29 330.911 39
 0 10 -8 108.929 256.253 15
 0 -10 8 112.874 240.186 14
 0 10 -8 47.5892 372.046 31
 0 10 -8 187.303 330.453 33
 0 -10 8 160.335 217.467 29
 0 10 8 477.833 269.486 23
 0 -10 8 346.634 260.779 21
 0 10 -8 158.031 308.875 65
 0 10 -8 351.241 373.677 58
 0 10 -8 276.553 351.66 60
 0 10 -9 12545.3 870.592 1
 0 10 9 14443.8 971.382 2
 0 -10 9 13228.9 961.112 64
 0 10 -9 12554.6 888.017 65
 0 10 -9 13813.3 942.53 60
 0 10 -9 13923.6 977.532 58
 0 10 9 14692.8 973.356 50
 0 -10 -9 14664.9 917.033 49
 0 -10 9 14061.3 828.452 48
 0 -10 9 15389.4 1012.33 16
 0 10 9 13699.9 860.274 15
 0 -10 -9 13829.7 960.924 5
 0 -10 -9 14139.2 877.012 7
 0 -10 9 12800.1 913.432 21
 0 10 9 15616.7 983.207 23
 0 10 -9 14493.9 930.695 39
 0 10 -9 12999.5 871.902 13
 0 10 -9 12859.7 830.18 15
 0 -10 9 14587.9 904.842 14
 0 10 -9 14991.9 1005.4 33
 0 10 -9 13862.3 992.363 31
 0 -10 9 14247.9 904.294 29
 0 -10 9 13079 896.257 10
 0 10 9 13779 901.131 9
 0 10 9 14706.7 838.91 18
 0 10 9 15147.9 953.177 20
 0 10 -9 13111.8 882.455 4
 0 -10 -10 38.5036 231.735 7
 0 10 10 38.0967 274.895 9
 0 10 10 217.546 261.856 20
 0 -10 -10 80.8977 307.316 49
 0 10 10 184.172 239.984 50
 0 -10 10 46.8914 319.431 16
 0 10 -10 199.716 360.574 39
 0 10 -10 35.0941 258.679 13
 0 -10 10 39.4046 240.833 14
 0 -10 -10 337.02 303.03 5
 0 10 -10 322.561 260.932 4
 0 10 -10 419.53 408.937 31
 0 -10 10 125.098 238.914 29
 0 -10 10 136.347 236.889 21
 0 10 10 365.388 303.453 23
 0 10 -10 720.858 335.477 1
 0 10 -10 73.5184 307.933 65
 0 10 -11 17314.3 1043.45 1
 0 10 11 17867.8 1106.61 2
 0 -10 11 18233 1170.51 63
 0 10 -11 18890.9 1004.16 65
 0 10 -11 18974.3 1119.58 60
 0 10 -11 20026.7 1177.59 58
 0 10 11 20021.8 1113.46 20
 0 10 11 20064.4 1164.84 50
 0 -10 -11 18396.3 1134.96 5
 0 10 -11 18735.9 1092.94 39
 0 -10 11 19986.2 1162.57 16
 0 10 11 20670 1174.34 23
 0 -10 11 20012.8 1071.16 14
 0 10 -11 18469.6 1080.43 33
 0 10 -11 17824.5 1111.11 31
 0 -10 11 19992.1 1086.94 29
 0 -10 -11 19635.3 1098.63 49
 0 10 -11 18148.3 1081.72 45
 0 -10 11 17872.2 1070.42 10
 0 10 -11 18322.3 1067.23 4
 0 10 -12 5355.72 636.945 60
 0 10 -12 4828.54 632.116 58
 0 -10 12 5878.38 671.271 63
 0 10 12 4870.7 569.833 2
 0 10 -12 5237.46 580.548 1
 0 -10 -12 4180 551.15 49
 0 10 12 5816.97 620.72 50
 0 10 -12 5370.67 594.07 45
 0 10 -12 5103.77 612.024 39
 0 -10 12 4589.74 588.429 16
 0 -10 12 4285 512.299 14
 0 10 -12 4513.47 544.249 33
 0 -10 12 5417.44 560.309 29
 0 -10 12 5201.63 571.978 10
 0 10 12 5542.08 618.817 23
 0 -10 -12 4932.82 589.484 5
 0 10 -12 5400.55 581.916 4
 0 10 13 386.706 239.95 20
 0 -10 13 85.8772 376.724 63
 0 10 13 251.881 223.376 50
 0 -10 -13 111.679 291.074 49
 0 10 -13 158.507 256.906 45
 0 -10 13 82.8697 278.844 16
 0 10 -13 706.669 380.455 58
 0 10 -13 360.126 345.871 60
 0 10 -13 416.811 362.839 39
 0 10 -13 539.206 292.664 1
 0 10 13 80.4948 214.162 2
 0 10 -13 299.542 269.713 33
 0 -10 13 186.713 198.718 29
 0 10 13 374.597 273.013 23
 0 -10 13 278.387 246.765 10
 0 -10 -13 402.612 251.891 5
 0 10 -13 466.607 268.144 4
 0 10 14 1915.48 343.763 20
 0 10 -14 1585.07 401.955 39
 0 10 14 1903.76 362.089 50
 0 -10 -14 1408.27 351.629 49
 0 10 -14 1986.9 463.29 58
 0 10 -14 1890.96 440.928 60
 0 -10 14 2233.9 407.697 16
 0 10 15 12227.4 734.968 20
 0 -10 -15 12016.6 739.011 49
 0 10 15 12396.4 793.033 23
 0 -10 15 11029.1 739.961 16
 0 -10 16 1262.92 289.562 16
 0 10 -16 1743.06 368.646 39
 0 10 16 1853.86 314.502 50
 0 -10 -16 2200.56 326.194 49
 0 10 16 1967.73 289.368 20
 0 10 16 2267.46 350.003 23
 0 10 -16 1596.4 354.603 60
 0 10 -16 1846.27 372.948 58
 0 -10 16 2061.31 316.135 51
 0 10 16 1954.99 304.15 25
 0 -10 16 1979.71 275.679 28
 0 -10 17 5296.98 424.456 51
 0 10 17 5909.13 448.161 50
 0 10 17 6464.11 462.242 25
 0 -10 17 5113.59 358.62 28
 0 10 17 5460.24 439.287 23
 0 10 -17 6025.63 487.391 39
 0 10 -17 5452.8 478.316 60
 0 10 -17 6031.59 501.227 58
 0 10 18 5370.24 357.185 25
 0 10 -18 4321.04 376.663 60
 0 -10 18 4878.37 352.263 51
 0 10 18 5113.89 358.939 50
 0 10 -18 5427.93 398.817 39
 0 11 1 2882.07 442.443 61
 0 11 -1 2693.12 454.354 61
 0 -11 -1 3376.14 387.738 8
 0 -11 1 2233.34 334.38 8
 0 11 1 2338.54 442.818 9
 0 11 -1 3090.72 467.981 9
 0 -11 1 2719.67 450.752 64
 0 -11 -1 2750.51 422.149 64
 0 11 -1 2914.51 510.396 13
 0 11 1 3499.12 537.814 13
 0 11 -1 2379.54 439.439 15
 0 11 1 2587.18 472.895 15
 0 11 -1 3908.83 589.599 31
 0 11 -1 2913.75 504.737 33
 0 11 1 3708.88 531.746 31
 0 11 1 2471.46 431.073 33
 0 11 1 3582.29 459.197 25
 0 11 -1 2482.51 398.845 18
 0 11 1 2901.32 412.486 18
 0 -11 1 3322.04 440.361 22
 0 -11 -1 3080.24 436.856 22
 0 -11 -1 3334.11 435.799 5
 0 -11 1 2859.42 404.928 5
 0 11 2 16681.2 965.005 2
 0 11 -2 16780.4 980.316 18
 0 11 2 17828.8 986.168 18
 0 -11 -2 17366.8 896.157 8
 0 -11 -2 18374.7 1013.77 5
 0 -11 2 18541.7 920.09 8
 0 11 -2 17677.8 1026.46 61
 0 11 2 18116.3 989.714 61
 0 11 2 19129.6 1033.05 45
 0 -11 2 17898.4 1022.62 64
 0 -11 -2 17674.3 940.709 64
 0 11 2 17541.8 1054.34 15
 0 11 -2 18007.8 1039.82 15
 0 11 2 18427.6 1124.82 13
 0 11 -2 16854.4 1093.91 13
 0 11 2 18380.5 1015.44 33
 0 11 -2 16448.3 1100.53 33
 0 11 2 20296.3 1061.32 31
 0 11 -2 18395.9 1143.59 31
 0 11 2 17359.7 982.256 25
 0 11 2 18047 1075.14 9
 0 11 -2 17246.8 1011.77 9
 0 -11 2 16375.5 974.753 22
 0 -11 -2 19288.2 1034.51 22
 0 -11 2 16577.5 973.106 5
 0 11 -3 1486.89 351.406 18
 0 11 3 726.717 276.89 18
 0 11 -3 1401.39 364.025 9
 0 11 3 752.559 349.918 9
 0 -11 -3 1226.24 274.636 8
 0 -11 3 1087.71 268.843 8
 0 11 3 1005.85 364.041 45
 0 11 3 1020.25 351.428 61
 0 11 -3 991.901 373.394 61
 0 -11 3 1061.66 399.617 64
 0 11 -3 781.741 388.883 13
 0 11 -3 948.118 351.487 15
 0 11 3 904.614 358.56 15
 0 11 3 890.773 397.003 13
 0 11 -3 928.53 429.251 33
 0 11 -3 993.431 469.897 31
 0 11 3 1097.13 338.926 33
 0 11 3 915.187 300.094 25
 0 11 3 1294.63 323.995 2
 0 -11 3 912.308 293.142 22
 0 -11 3 1292.1 313.895 5
 0 -11 -3 722.452 270.902 5
 0 11 -4 43544 1724.8 15
 0 11 4 39790.2 1707.6 15
 0 -11 4 41518.5 1738.31 16
 0 -11 4 43078.8 1725.58 64
 0 11 4 42574.2 1757.97 13
 0 11 -4 38612.4 1789.73 33
 0 11 -4 44016.4 1864.79 31
 0 11 4 40768.9 1665.21 25
 0 11 4 43962.2 1710.32 50
 0 11 -4 42232.5 1661.29 9
 0 -11 4 40285.7 1542.66 8
 0 -11 -4 39195.3 1515.24 8
 0 -11 -4 39935 1670.18 5
 0 11 4 39023.9 1580.74 18
 0 11 -4 43621.1 1652.23 58
 0 11 -4 41013.5 1692.4 61
 0 11 5 302.687 305.154 15
 0 11 -5 121.9 299.504 15
 0 11 -5 250.073 356.938 33
 0 -11 5 40.251 209.805 29
 0 11 5 126.573 205.715 25
 0 11 5 396.181 242.352 18
 0 11 5 163.166 229.652 20
 0 -11 -5 133.554 191.312 8
 0 11 -5 338.28 345.544 61
 0 11 -5 193.281 318.559 58
 0 -11 5 44.564 276.458 16
 0 -11 5 340.327 356.362 64
 0 11 -5 43.7714 329.282 65
 0 11 6 16115.7 1005.3 15
 0 -11 6 15280.3 1000.54 16
 0 11 -6 15277.7 1016.94 65
 0 -11 6 14827.1 1006.18 64
 0 11 -6 15288.3 959.547 15
 0 11 -6 14370.3 1039.65 31
 0 11 -6 16017 1103.09 33
 0 -11 6 15298.1 942.617 29
 0 11 6 17630 1011.07 25
 0 11 6 17283.2 1012.28 20
 0 11 6 16066.8 914.538 18
 0 11 -6 15752.6 994.674 58
 0 -11 -6 15277.8 882.758 49
 0 11 6 16509.1 993.93 50
 0 -11 6 15082.3 977.022 21
 0 11 7 1365.72 360.132 2
 0 11 7 1469.15 303.465 18
 0 11 7 1580.91 355.989 20
 0 11 7 1337.71 394.916 9
 0 11 -7 1053.55 314.218 9
 0 11 -7 1187.71 411.956 58
 0 11 -7 1050.99 352.584 60
 0 11 7 841.494 320.643 50
 0 -11 -7 1362.37 343.631 49
 0 -11 7 1090.41 405.247 64
 0 11 -7 1196.34 404.858 65
 0 -11 7 976.923 343.885 16
 0 -11 7 1391.74 322.372 14
 0 11 -7 950.418 362.835 13
 0 11 -7 1143.29 325.936 15
 0 11 7 1613.52 387.111 15
 0 11 -7 1388.91 460.792 31
 0 11 -7 1488.8 451.843 33
 0 -11 7 986.408 304.073 29
 0 11 7 1335.53 345.788 25
 0 -11 7 1634.39 349.195 10
 0 11 7 1182.53 343.401 23
 0 -11 7 1024.35 339.385 21
 0 -11 -7 1606.79 369.663 5
 0 11 8 648.658 296.053 2
 0 11 -8 939.422 360.034 60
 0 11 -8 565.265 355.569 58
 0 11 8 645.735 293.558 9
 0 11 8 432.53 268.65 20
 0 11 8 845.083 267.041 18
 0 11 8 677.161 288.475 50
 0 -11 -8 180.257 304.718 49
 0 -11 8 601.216 355.041 64
 0 11 -8 747.201 374.962 65
 0 -11 8 377.004 305.253 16
 0 11 -8 663.91 327.655 13
 0 11 -8 457.745 269.523 15
 0 -11 8 938.677 299.221 14
 0 11 8 903.854 313.146 15
 0 11 -8 934.567 468.224 31
 0 11 -8 534.302 361.967 33
 0 11 8 634.097 285.383 25
 0 -11 8 372.687 249.573 29
 0 -11 8 724.302 279.737 10
 0 11 8 805.544 293.797 23
 0 -11 8 678.389 284.964 21
 0 -11 -8 938.096 315.88 5
 0 11 9 742.765 316.444 2
 0 11 -9 702.401 401.918 58
 0 11 -9 313.363 341.292 60
 0 11 9 489.164 312.936 9
 0 11 -9 395.589 336.878 65
 0 11 9 865.671 295.077 20
 0 11 9 409.537 302.542 50
 0 -11 -9 990.589 344.907 49
 0 11 -9 611.338 329.305 39
 0 -11 9 283.754 314.413 16
 0 11 9 802.475 277.371 15
 0 11 -9 217.934 259.48 15
 0 11 -9 779.289 323.961 13
 0 -11 9 489.314 283.386 14
 0 11 -9 608.798 359.448 33
 0 11 -9 480.674 424.925 31
 0 -11 9 662.093 275.172 29
 0 11 9 956.913 318.096 25
 0 -11 9 473.315 251 10
 0 11 9 813.729 336.855 23
 0 -11 9 272.891 282.377 21
 0 -11 -9 332.644 277.146 5
 0 11 -10 1028.49 356.411 65
 0 -11 10 382.806 370.986 63
 0 11 10 595.453 279.445 20
 0 11 -10 820.218 370.65 45
 0 11 10 1037.15 352.931 50
 0 -11 -10 914.798 337.554 49
 0 -11 10 839.951 361.804 16
 0 11 -10 1379.95 398.109 39
 0 11 10 566.116 278.692 9
 0 -11 -10 710.836 307.13 5
 0 11 -10 1193.99 405.05 33
 0 -11 10 557.061 281.529 10
 0 11 10 807.34 324.069 23
 0 11 10 454.873 290.846 2
 0 11 -10 913.385 409.006 58
 0 11 -10 829.668 357.042 60
 0 -11 10 1103.22 310.892 29
 0 11 -10 691.979 405.053 31
 0 11 10 1217.13 329.214 25
 0 11 -11 250.559 346.934 39
 0 11 -11 155.412 322.842 60
 0 11 -11 42.2201 350.816 58
 0 -11 11 596.394 396.507 63
 0 11 -11 32.6758 275.937 65
 0 11 11 262.105 245.94 25
 0 -11 11 166.429 225.731 10
 0 11 11 43.5848 278.227 23
 0 -11 -11 284.471 290.592 49
 0 11 -11 157.804 305.562 45
 0 11 11 306.275 250.689 50
 0 -11 12 11478 898.66 63
 0 11 -12 13277.5 903.548 58
 0 11 -12 12916.2 875.7 60
 0 11 12 13122.4 843.111 20
 0 -11 -12 12871.8 899.384 5
 0 11 12 11776.2 845.781 50
 0 11 -12 11557.4 807.091 45
 0 -11 -12 12842.5 802.75 49
 0 -11 12 13322.1 897.167 16
 0 11 -12 12812.7 845.164 39
 0 -11 12 13078.9 792.737 14
 0 11 -12 11737.5 803.953 33
 0 -11 12 11633 805.232 10
 0 11 12 12466.6 855.904 2
 0 11 12 12804.4 875.432 23
 0 11 12 13306.1 881.414 25
 0 -11 12 12613.9 813.745 29
 0 -11 13 4266.25 547.481 63
 0 11 13 4144.36 487.102 50
 0 11 -13 3836.15 531.56 58
 0 11 -13 3939.89 498.896 60
 0 11 13 3497.99 453.835 25
 0 11 13 4641.43 494.166 20
 0 -11 13 3345.69 477.114 16
 0 11 14 526.695 262.275 23
 0 -11 -14 452.794 251.261 49
 0 11 -14 604.503 322.806 39
 0 -11 14 227.879 242.653 16
 0 11 14 709.303 226.968 20
 0 11 15 111.898 197.416 23
 0 11 15 82.4861 170.57 25
 0 11 -15 169.995 259.288 58
 0 11 15 137.769 189.977 50
 0 11 -15 149.119 268.337 39
 0 -11 15 27.0143 205.244 16
 0 -11 16 2426.23 253.282 28
 0 11 16 2441.53 298.699 25
 0 -11 16 2933.59 309.46 51
 0 11 16 2713.44 312.151 50
 0 11 -16 2880.38 355.23 39
 0 11 -16 3082.11 376.597 58
 0 11 -16 2741.79 357.692 60
 0 11 -17 1068.96 248.862 58
 0 11 -17 545.931 209.978 60
 0 11 17 1023.47 188.054 50
 0 -11 17 1082.52 189.443 51
 0 11 17 1066.44 182.254 25
 0 12 0 2290.64 448.565 9
 0 12 0 3258.24 537.505 45
 0 12 0 2019.55 488.031 31
 0 12 0 1529.96 412.158 33
 0 12 0 2567.78 469.192 61
 0 -12 0 2696.21 447.433 64
 0 12 0 2891.45 421.668 18
 0 12 0 2503.53 479.624 15
 0 12 0 1791.18 470.228 13
 0 -12 0 2643.36 435.645 22
 0 -12 0 2461.57 407.925 5
 0 12 -1 3204.03 514.107 9
 0 12 1 4215.74 566.326 9
 0 12 1 3822.03 533.427 45
 0 12 1 3868.16 543.269 33
 0 12 -1 4301.88 614.443 31
 0 12 1 4979.41 613.645 31
 0 12 -1 3946.55 578.411 33
 0 12 1 3932.51 526.568 61
 0 12 -1 3838.37 541.205 61
 0 -12 -1 4268.77 514.6 64
 0 -12 1 4280.22 556.728 64
 0 12 -1 3740.95 494.666 18
 0 12 1 3368.32 471.26 18
 0 12 -1 3925.59 536.799 15
 0 12 1 4255.99 567.694 15
 0 12 -1 4779.7 630.079 13
 0 12 1 4351.22 605.595 13
 0 -12 -1 4118.46 500.745 22
 0 -12 1 3698.31 485.896 22
 0 -12 -1 3361.07 468.451 5
 0 -12 1 4114.87 501.25 5
 0 12 -2 6554.83 640.515 9
 0 12 2 4980.14 609.469 9
 0 12 2 5388.72 621.493 45
 0 12 -2 5766.63 641.517 15
 0 12 -2 5156.25 660.576 13
 0 12 2 4820.74 645.006 13
 0 12 2 5788.42 640.311 15
 0 12 -2 4716.88 646.576 33
 0 12 2 4904.54 558.507 31
 0 12 2 6113.92 606.369 33
 0 12 -2 5795.46 685.893 31
 0 12 2 4910.48 540.03 61
 0 12 -2 6360.05 641.679 61
 0 -12 2 5605.29 613.473 64
 0 -12 2 6122.37 602.775 22
 0 -12 -2 5460.65 578.346 22
 0 12 2 5638.61 575.38 18
 0 -12 2 5282.59 562.36 5
 0 -12 -2 5307.79 562.819 5
 0 12 3 1543.22 348.268 18
 0 -12 3 2199.43 464.84 64
 0 12 3 1856.52 364.638 45
 0 -12 3 1371.73 385.21 16
 0 -12 -3 2678.29 422.381 22
 0 12 -3 1499.56 394.702 15
 0 12 3 2495.48 489.938 13
 0 12 3 2019.09 438.563 15
 0 12 -3 2113 463.513 13
 0 12 -3 2453.39 561.281 31
 0 12 -3 1020.79 426.058 33
 0 12 3 1788.14 364.659 25
 0 12 3 2087.21 393.261 61
 0 12 -3 2102.52 473.092 61
 0 12 3 2588.65 492.304 9
 0 12 -3 1871.1 416.979 9
 0 -12 -3 2324.65 411.673 5
 0 -12 -4 16375.2 1007.09 5
 0 -12 4 15639.4 1021.06 64
 0 12 -4 15364.4 1056.26 65
 0 12 -4 16278.8 1024.61 15
 0 12 4 17329.7 1084.7 15
 0 -12 4 16579.9 1070.73 16
 0 -12 -4 17541.3 1048.88 22
 0 12 -4 16408.5 1089.95 13
 0 12 4 17316.4 1079.86 13
 0 12 -4 16601.1 1128.06 31
 0 12 -4 15857.3 1103.2 33
 0 12 4 17366.8 1030.76 25
 0 12 4 16580.1 931.461 61
 0 12 -4 16560.9 1040.81 61
 0 12 4 15515.2 987.431 2
 0 12 4 16890 975.683 18
 0 12 -4 16405.9 981.763 9
 0 12 4 16315 1064.3 9
 0 12 -5 254.272 281.351 58
 0 12 5 88.4635 249.02 2
 0 12 5 111.206 208.704 18
 0 12 -5 309.188 296.51 9
 0 12 5 47.251 279.899 9
 0 12 -5 137.394 361.343 65
 0 -12 5 93.6794 272.952 16
 0 12 5 358.732 305.474 15
 0 12 -5 42.5679 293.503 15
 0 12 -5 378.747 322.515 13
 0 12 -5 256.904 354.257 33
 0 12 -5 50.2147 406.847 31
 0 12 5 175.976 243.219 25
 0 -12 5 210.646 265.175 10
 0 -12 5 315.373 271.152 21
 0 -12 -5 223.699 242.719 5
 0 12 -6 2815.1 463.266 58
 0 12 6 2573.83 450.904 2
 0 -12 6 2467.34 486.978 64
 0 12 -6 2190.12 463.77 65
 0 12 6 2873.39 418.134 18
 0 12 6 2068.26 408.566 50
 0 -12 6 2499.88 496.776 16
 0 12 -6 1652.86 372.082 9
 0 12 6 2418.13 466.822 9
 0 12 -6 2110.29 450.144 13
 0 12 6 2664.99 467.012 13
 0 12 -6 2611.85 471.552 15
 0 12 6 3956.81 531.84 15
 0 12 -6 2082.1 491.816 33
 0 12 -6 2104.61 502.623 31
 0 -12 6 1915.42 374.052 29
 0 12 6 2980.99 451.87 25
 0 -12 6 2747.73 420.097 10
 0 -12 6 1718.86 397.114 21
 0 -12 -6 2414.51 431.004 5
 0 12 7 6638.07 577.919 18
 0 12 7 7031.18 689.401 2
 0 12 -7 7858.95 718.233 65
 0 -12 7 7233.08 739.789 64
 0 12 7 6332.62 630.284 50
 0 -12 7 6279.68 690.374 16
 0 12 7 5503.38 641.805 9
 0 -12 -7 7256.54 693.315 5
 0 12 -7 8069.1 717.473 15
 0 12 -7 5615.11 645.242 13
 0 12 -7 7091.79 729.458 33
 0 12 -7 6079.49 738.424 31
 0 12 7 7819.75 696.747 25
 0 -12 7 6518.1 619.665 29
 0 -12 7 6892.49 646.995 10
 0 -12 7 6468.93 662.685 21
 0 12 -7 5655.37 627.167 58
 0 12 8 20615 1125.17 20
 0 12 -8 19454.7 1180.69 45
 0 12 8 20063 1131.23 50
 0 -12 -8 20236.8 1167.08 5
 0 12 8 18099.9 1128.05 2
 0 12 -8 22267 1171.06 65
 0 -12 8 20051.3 1181.77 16
 0 12 -8 20527.9 1131.1 13
 0 -12 8 19033.6 1007.47 14
 0 12 -8 20022 1200.94 33
 0 12 -8 22061.4 1255.21 31
 0 -12 8 20592.2 1097.31 29
 0 12 8 21139.6 1157.65 25
 0 -12 8 18663.2 1081.32 10
 0 12 8 19533.4 1131.37 9
 0 12 -8 19985.6 1129.78 58
 0 -12 8 18713.4 1108.09 21
 0 12 9 356.418 255.457 2
 0 12 -9 132.437 360.888 45
 0 12 9 735.789 309.056 50
 0 12 -9 599.188 382.605 58
 0 12 9 781.884 324.997 9
 0 12 9 823.761 273.453 15
 0 12 -9 113.492 309.311 13
 0 12 -9 764.562 373.829 33
 0 -12 9 788.038 293.61 29
 0 12 9 609.42 278.054 25
 0 12 -9 45.9592 345.885 31
 0 -12 9 537.274 260.328 10
 0 -12 -9 317.962 236.97 5
 0 12 -9 496.61 356.763 65
 0 -12 10 264.023 288.652 16
 0 12 10 212.722 256.121 2
 0 12 10 274.253 228.393 20
 0 12 -10 435.255 275.982 60
 0 12 -10 193.884 350.099 58
 0 12 -10 621.707 347.251 33
 0 -12 10 565.042 262.871 29
 0 12 10 250.872 255.614 25
 0 -12 10 279.133 232.453 10
 0 12 -10 202.266 310.407 45
 0 12 10 499.449 276.596 50
 0 -12 -10 219.668 219.328 5
 0 -12 10 578.656 393.402 63
 0 12 11 11462.4 796.114 25
 0 -12 11 11699 774.518 29
 0 12 11 10896.4 759.031 20
 0 12 -11 11157 764.799 60
 0 12 -11 10662.7 806.338 58
 0 -12 11 11890.6 883.828 63
 0 -12 11 12119.3 853.988 16
 0 12 11 11855.8 815.305 50
 0 12 -11 9987.26 777.366 45
 0 12 -11 10863.5 788.225 33
 0 12 12 7886.36 593.214 20
 0 -12 12 9363.77 699.362 16
 0 -12 12 8176.88 690.45 63
 0 12 12 9083.4 658.882 50
 0 12 -13 1004.4 261.393 39
 0 12 -13 693.423 281.945 33
 0 12 13 930.813 258.509 25
 0 -12 13 914.889 226.727 29
 0 12 13 895.071 235.085 20
 0 12 -13 1459.74 376.387 58
 0 12 -13 836.138 287.577 60
 0 -12 13 1245.44 302.563 16
 0 12 13 804.876 251.54 50
 0 12 -13 604.522 270.479 45
 0 12 14 78.2382 173.344 25
 0 12 -14 288.86 268.005 58
 0 -12 14 275.951 299.424 63
 0 -12 14 718.45 254.824 16
 0 12 14 234.028 191.728 50
 0 12 15 2561.42 294.088 25
 0 12 -15 2100.73 308.758 60
 0 12 -15 2936.9 371.04 58
 0 12 15 2676.29 301.215 50
 0 -12 15 1930.68 277.38 51
 0 12 -16 2595.52 288.577 58
 0 -12 16 2083.47 234.76 51
 0 13 1 20637.1 1132.74 45
 0 13 -1 18881.6 1168.45 45
 0 13 1 19876.5 1087.78 61
 0 13 -1 17647.6 1068.9 61
 0 -13 1 21038.2 1110.61 64
 0 13 -1 19834.1 1162.28 15
 0 13 1 19764.8 1168.12 15
 0 13 -1 19428.1 1212.46 13
 0 13 1 18201.4 1176.14 13
 0 13 -1 18777.2 1159.2 33
 0 13 1 19279.1 1095.29 33
 0 13 -1 19644.9 1186.98 31
 0 13 1 19324.1 1084.83 31
 0 13 -1 18654.7 1116.88 9
 0 13 1 19573.5 1155.17 9
 0 -13 1 20381.1 1125.4 22
 0 -13 -1 18666.3 1091.55 22
 0 -13 1 20714.4 1116.37 5
 0 -13 -1 19644.2 1099.25 5
 0 13 1 18551.2 1062.62 18
 0 -13 2 4738.61 580.503 16
 0 13 -2 4516.85 569.881 9
 0 13 2 3960.83 568.642 9
 0 13 -2 3607.91 542.377 61
 0 13 2 4240.94 535.324 61
 0 -13 2 4666.11 575.237 64
 0 13 2 4465.68 599.179 15
 0 13 2 3957.39 617.749 13
 0 13 -2 4812.47 602.824 15
 0 13 -2 5075.32 657.09 13
 0 13 -2 5257.68 667.839 33
 0 13 -2 4713.89 629.175 31
 0 13 2 4214.02 498.514 33
 0 13 2 5075.7 566.203 45
 0 13 -2 4876.36 642.221 45
 0 13 2 4054.81 509.541 18
 0 -13 -2 4821.75 554.793 22
 0 -13 -2 3814.46 480.898 5
 0 -13 3 9532.84 802.279 16
 0 -13 -3 9087.46 743.063 5
 0 13 3 10015.6 691.497 61
 0 13 3 9254.37 823.525 13
 0 13 -3 10143.7 864.762 13
 0 13 -3 9883.56 857.14 31
 0 13 -3 9047.04 840.151 33
 0 13 -3 9088.08 767.285 9
 0 13 3 8659.71 787.946 9
 0 -13 -3 9006.4 750.404 22
 0 13 -3 8519.02 811.825 65
 0 -13 3 9100.7 762.506 64
 0 13 3 8202.1 685.684 18
 0 13 -3 8931.65 842.637 45
 0 13 4 4636.44 510.988 18
 0 13 -4 4113.39 624.883 45
 0 13 -4 4166.97 527.034 9
 0 13 4 4519.21 624.567 9
 0 13 4 4583.29 594.944 13
 0 13 -4 4009.13 577.627 13
 0 13 -4 4001.19 630.966 31
 0 13 -4 4608.31 628.53 33
 0 -13 4 4797.96 540.878 29
 0 -13 4 4227.64 538.928 21
 0 -13 -4 5151.39 568.832 22
 0 -13 4 3930.14 552.833 64
 0 13 -4 5144.98 662.748 65
 0 -13 4 3851.76 557.758 16
 0 -13 4 5141.6 559.835 10
 0 -13 -4 4361.16 533.286 5
 0 13 -5 7791.88 756.557 13
 0 13 -5 7871.43 788.13 33
 0 13 -5 7263.59 790.448 31
 0 -13 5 9403.59 723.959 29
 0 13 5 9181.35 747.099 25
 0 -13 -5 8988.59 744.32 22
 0 -13 5 7092.56 675.258 21
 0 13 -5 7913.88 673.703 9
 0 -13 5 8068.11 687.084 10
 0 13 5 9332.24 793.351 9
 0 -13 5 7606.64 729.099 64
 0 13 -5 8142.51 770.573 65
 0 -13 -5 8027.57 712.24 5
 0 13 -5 8654.73 821.772 45
 0 -13 5 8422.28 774.532 16
 0 13 6 247.616 291.31 15
 0 13 -6 88.9628 321.022 13
 0 13 -6 80.1515 279.659 15
 0 13 -6 434.182 370.152 33
 0 -13 6 478.606 254.677 29
 0 13 6 470.525 245.158 25
 0 13 -6 615.283 424.317 31
 0 -13 6 285.438 249.299 10
 0 13 -6 129.52 370.357 65
 0 -13 6 380.888 345.893 64
 0 13 -6 352.092 270.197 9
 0 13 6 757.871 354.974 9
 0 -13 -6 305.438 262.683 5
 0 13 7 3742.45 502.054 2
 0 13 -7 2249.67 526.484 45
 0 13 -7 3266.08 545.081 65
 0 13 7 2687.99 473.756 9
 0 13 -7 2711.96 485.095 13
 0 13 7 2552.39 426.468 15
 0 13 -7 3697.83 482.981 15
 0 13 -7 2639.95 531.062 33
 0 13 7 2983.01 436.619 25
 0 13 -7 3993.28 625.691 31
 0 -13 7 3589.46 458.494 29
 0 -13 7 2995.6 440.714 10
 0 -13 -7 3166.33 465.045 22
 0 -13 -7 2460.38 434.061 5
 0 13 -8 35325.4 1582.55 45
 0 -13 -8 38408.6 1583.12 5
 0 13 -8 33848.2 1482.96 65
 0 13 -8 32165.3 1405.08 15
 0 13 -8 32563.2 1493.01 13
 0 13 -8 37467.9 1619.95 31
 0 13 -8 32378.3 1539.52 33
 0 13 8 36003.2 1525.86 25
 0 -13 8 36526.6 1476.89 29
 0 -13 8 35522.8 1493.75 10
 0 13 8 34222.9 1501.28 9
 0 13 -8 35471.9 1457.11 58
 0 -13 8 35674.6 1594 16
 0 13 8 35452.1 1441.25 15
 0 -13 8 36607.1 1567.16 21
 0 -13 -8 36101.3 1539.24 22
 0 13 8 30393.6 1477.76 2
 0 13 -9 7242.91 684.691 33
 0 -13 -9 8587.69 678.173 22
 0 13 -9 7179.13 639.81 58
 0 13 -9 6835.06 678.188 45
 0 -13 9 7889.49 729.867 16
 0 13 -9 8341.08 674.993 65
 0 -13 9 6898.68 697.599 63
 0 -13 9 6891.7 593.026 29
 0 13 9 7985.01 664.804 25
 0 -13 10 9620.89 766.815 63
 0 -13 10 8657.41 722.831 16
 0 -13 -10 10638.2 740.194 22
 0 13 -11 2815.96 411.679 33
 0 -13 -11 2116.96 342.715 22
 0 13 -11 1658.37 383.194 58
 0 13 11 2184.71 348.298 25
 0 -13 11 2321.81 335.982 29
 0 13 -11 1845.51 383.678 45
 0 -13 11 2591.81 420.154 16
 0 13 -11 2239.33 331.584 65
 0 13 -12 4506.64 458.022 33
 0 -13 -12 5955.67 482.114 22
 0 13 -12 4560.22 481.869 58
 0 -13 12 5181.59 532.819 63
 0 13 -12 3951.91 437.786 45
 0 -13 12 6056.71 525.525 16
 0 13 12 5862.46 490.297 25
 0 -13 12 5146.04 424 29
 0 13 13 94.4862 170.51 25
 0 -13 13 178.145 258.315 63
 0 13 -13 251.214 203.572 33
 0 13 -13 403.669 267.846 58
 0 13 -13 410.423 223.868 45
 0 13 -14 3888.8 378.035 58
 0 13 14 3856.88 335.286 25
 0 14 0 190.929 355.484 13
 0 14 0 220.035 331.072 15
 0 14 0 78.5136 306.928 33
 0 14 0 109.756 293.883 31
 0 14 0 181.564 351.574 65
 0 -14 0 255.939 307.814 16
 0 14 0 391.059 306.656 9
 0 14 0 478.298 362.315 45
 0 -14 0 278.291 231.702 5
 0 14 1 13745.6 874.473 33
 0 14 -1 11483.1 886.655 33
 0 14 -1 11882.5 886.332 31
 0 14 -1 12797.5 896.627 9
 0 14 1 14033.1 958.004 9
 0 14 -1 13763.1 976.446 65
 0 -14 1 14154.7 876.077 64
 0 14 -1 13948.8 945.083 15
 0 -14 1 12133.4 900.255 16
 0 14 1 15094.9 986.098 15
 0 14 1 14447 856.547 61
 0 -14 -1 14152 898.022 5
 0 14 1 13949.7 995.628 13
 0 14 -1 13528.4 993.809 13
 0 14 1 14175.6 904.521 45
 0 14 -1 14051 961.638 45
 0 14 2 16044.8 1019.64 15
 0 -14 2 17067.1 1037.79 16
 0 14 -2 16639.8 1065.75 45
 0 14 2 15879.7 1031.76 13
 0 14 -2 17518.6 1033.89 15
 0 14 -2 16794.5 1084.96 13
 0 14 -2 16120.7 1026.32 31
 0 14 -2 16715.4 1040.2 33
 0 14 -2 16746.9 994.307 9
 0 14 2 16180.4 1030.22 9
 0 -14 -2 17287 997.618 22
 0 -14 2 15669.8 924.017 64
 0 14 -2 16101.6 1045.71 65
 0 -14 -2 17916.1 997.804 5
 0 14 3 1918.86 359.605 18
 0 -14 3 1697.62 406.316 64
 0 14 -3 1322.87 443.908 65
 0 -14 3 2214.2 449.138 16
 0 14 -3 1643.57 369.303 9
 0 14 3 1945.25 452.447 9
 0 14 -3 1123.57 426.371 45
 0 14 -3 1945.46 471.351 13
 0 14 -3 1083.85 370.006 15
 0 14 3 1502.34 386.331 13
 0 14 3 1668.15 392.969 15
 0 14 -3 2205.89 470.519 33
 0 -14 3 1688.88 351.301 29
 0 14 -3 1448.12 442.991 31
 0 -14 3 1535.24 331.567 10
 0 -14 3 1406.69 364.437 21
 0 -14 -3 1829.74 358.352 22
 0 -14 -3 1655.11 347.969 5
 0 14 4 1420.88 319.926 18
 0 14 -4 1714.96 490.659 45
 0 14 -4 1144.17 371.799 9
 0 14 4 1475.86 401.191 9
 0 14 -4 1623.73 462.445 65
 0 -14 4 1099.96 365.223 64
 0 14 -4 1393.02 436.687 33
 0 14 -4 1241.25 447.28 31
 0 -14 4 2057.34 366.175 29
 0 -14 4 1697.81 342.479 10
 0 -14 4 1033.81 365.126 16
 0 14 4 1634.56 412.44 13
 0 14 -4 1606.23 388.155 15
 0 14 4 1443.99 396.304 15
 0 14 -4 2014.93 475.029 13
 0 -14 4 1509.01 360.934 21
 0 -14 -4 1725.36 356.474 22
 0 -14 -4 1566.55 335.275 5
 0 -14 5 22662.8 1205.8 16
 0 14 5 19738.1 1126.5 15
 0 14 -5 24027.3 1240.33 65
 0 -14 5 22249.3 1111.66 29
 0 14 5 20062.9 1164.36 9
 0 14 -5 23723.5 1256.69 31
 0 14 -5 20505.8 1198.97 33
 0 14 -5 21544.4 1208.84 13
 0 14 -5 21695.8 1143.58 15
 0 -14 -5 25188.8 1214.2 22
 0 -14 5 24665.9 1220.07 21
 0 14 -5 21506.1 1218.66 45
 0 14 6 3022.85 469.842 15
 0 14 -6 2826.31 431.692 15
 0 -14 -6 2603.29 420.012 22
 0 -14 6 3577.7 471.197 21
 0 14 -6 2875.82 504.816 33
 0 14 -6 2734.06 490.373 65
 0 -14 6 2735.03 403.078 29
 0 14 -6 3164.49 522.837 31
 0 14 -6 2238.48 496.083 45
 0 -14 6 3714.44 506.332 16
 0 -14 -7 1927.03 353.541 22
 0 -14 7 1181.17 325.281 21
 0 14 -7 837.705 370.837 33
 0 -14 7 675.278 346.837 16
 0 14 -7 1670 423.386 65
 0 14 -7 1110.17 405.377 45
 0 14 -7 1183.25 341.763 15
 0 14 7 1191.82 322.471 15
 0 -14 -8 381.521 239.414 22
 0 -14 8 612.275 276.544 21
 0 -14 8 735.872 233.24 29
 0 -14 8 487.4 296.032 16
 0 -14 9 3426.35 387.148 29
 0 -14 -9 3898.73 427.417 22
 0 -14 9 4124.27 506.022 63
 0 14 -9 4207.51 469.478 65
 0 14 -9 3378.23 472.96 33
 0 14 -9 3577.73 489.795 45
 0 -14 9 4110.91 495.475 16
 0 -14 10 308.448 238.927 16
 0 -14 10 181.799 273.547 63
 0 -14 -10 251.327 168.111 22
 0 14 -10 28.0578 267.01 45
 0 14 -11 1010.58 287.118 45
 0 14 -11 1242.52 281.921 33
 0 14 -11 925.958 254.289 58
 0 -14 11 1393.13 324.695 63
 0 -14 11 1394.24 212.682 29
 0 -14 12 831.012 266.949 63
 0 14 -12 747.716 231.966 33
 0 14 -12 1108.86 241.509 45
 0 15 1 5968.7 628.508 65
 0 15 -1 4174.86 563.268 65
 0 -15 1 5058.37 531.442 21
 0 15 -1 5714.1 575.831 15
 0 15 1 5560.21 582.202 15
 0 -15 -1 5195.36 538.827 16
 0 -15 1 5200.35 557.289 16
 0 15 -2 539.475 362.122 65
 0 -15 2 300.3 246.284 21
 0 15 2 299.398 278.797 15
 0 15 -2 370.121 261.291 15
 0 -15 -2 238.737 243.507 16
 0 -15 2 597.061 302.426 16
 0 15 -3 187.473 321.634 65
 0 -15 -3 142.323 214.197 22
 0 -15 3 294.39 231.669 21
 0 15 3 397.82 295.576 15
 0 -15 -3 224.605 257.771 16
 0 -15 3 444.933 261.705 16
 0 -15 4 2078.37 390.873 16
 0 -15 4 1163.62 269.168 29
 0 15 4 664.663 331.135 65
 0 15 4 1372 362.348 15
 0 15 -4 1901.56 369.493 15
 0 -15 4 1145.67 301.253 21
 0 -15 -4 1520.88 308.972 22
 0 15 -5 3206.43 442.61 15
 0 15 5 3288.9 429.241 15
 0 -15 -5 3845.58 447.991 22
 0 -15 5 3207.37 432.599 21
 0 15 -5 3974.02 494.764 33
 0 -15 5 3441.95 397.329 29
 0 -15 5 3929.99 492.276 16
 0 15 5 3155.41 439.755 65
 0 15 -6 4908.96 493.288 15
 0 15 -6 4815.55 542.468 33
 0 -15 6 5318.85 469.421 29
 0 15 -6 4962.39 566.961 45
 0 -15 -6 5228.61 484.855 22
 0 -15 6 6526.99 559.201 21
 0 -15 6 7175.81 630.616 63
 0 15 6 4340.6 430.303 65
 0 15 -6 6165.25 564.134 65
 0 -15 6 6410.22 578.589 16
 0 15 -7 12106.2 791.344 33
 0 -15 7 14085.7 725.132 29
 0 15 -7 12687.8 808.899 45
 0 -15 -7 12688 738.844 22
 0 -15 7 13613 787.011 21
 0 -15 7 14013 813.384 63
 0 15 -7 13430.5 778.93 65
 0 -15 7 13124 808.379 16
 0 -15 8 1010.59 214.027 29
 0 15 -8 1057.4 314.031 45
 0 -15 8 1118.91 329.177 63
 0 15 -8 1074.72 295.996 65
 0 -15 8 1102.11 295.125 16
 0 15 -8 815.223 293.812 33
 0 -15 9 2615.46 370.186 63
 0 15 -9 2393 309.9 65
 0 15 -9 2054 340.545 33
 0 -15 9 2807.08 281.399 29
 0 15 -9 2997.66 385.689 45
 0 15 -10 1737.73 275.354 33
 0 -15 10 1281.4 287.511 63
 0 15 -10 1367.42 271.938 45
 0 -16 0 240.857 192.344 21
 0 -16 0 649.355 217.46 29
 0 16 0 238.987 296.534 65
 0 -16 1 3052.28 376.6 21
 0 -16 -1 3320.44 392.28 21
 0 16 1 2550.54 404.621 65
 0 16 -1 2885.49 426.504 65
 0 -16 -1 2793.03 358.809 29
 0 -16 1 3085.23 357.145 29
 0 16 -1 3170.94 396.891 45
 0 -16 2 1394.99 256.828 29
 0 -16 2 824.524 245.561 21
 0 -16 -2 1115.35 252.608 21
 0 16 -2 847.424 281.385 33
 0 16 2 1206.37 320.196 65
 0 16 -2 681.18 315.759 65
 0 16 -2 752.288 288.874 45
 0 -16 3 672.794 206.311 29
 0 -16 3 257.948 193.076 21
 0 16 -3 441.431 231.317 33
 0 16 -3 507.178 266.563 45
 0 -16 3 372.399 253.901 63
 0 16 3 249.678 253.561 65
 0 16 -3 858.151 302.933 65
 0 -16 4 2076.76 280.713 29
 0 16 -4 1952.89 337.752 33
 0 16 -4 2500.36 374.933 45
 0 -16 4 2739.22 366.02 63
 0 16 4 1851.87 313.375 65
 0 16 -4 1915.06 346.104 65
 0 -16 5 526.221 167.073 29
 0 16 -5 451.816 243.476 33
 0 -16 5 486.81 269.609 63
 0 16 -5 471.147 271.777 65
 0 16 -5 331.641 253.329 45
 0 16 -6 492.805 256.12 33
 0 16 -6 527.664 248.949 65
 0 -16 6 619.647 246.969 63
 0 16 -6 757.888 268.128 45
 0 16 -7 3978.58 394.86 33
 0 16 -7 3768.92 375.391 65
 0 -16 7 5158.31 412.924 63
 0 16 -7 4574.77 418.248 45
 0 16 -8 346.143 195.912 33
 0 16 -8 451.035 219.828 45
 0 17 -1 5792.85 443.251 65
 0 17 1 5362.23 427.249 65
 0 17 -2 1322.31 258.592 65
 0 17 -3 90.8279 189.354 65
 -1 0 1 102872 2265.88 10
 1 0 1 106880 2283.59 10
 1 0 1 103925 2297.35 13
 1 0 -1 107424 2347.11 13
 1 0 1 106803 2305.63 11
 1 0 -1 103282 2322.38 4
 -1 0 1 102521 2321.77 2
 1 0 1 104165 2306.04 4
 1 0 1 102031 2302.76 1
 1 0 -1 104714 2322.46 1
 1 0 1 102548 2280.99 8
 1 0 2 36502.1 899.082 11
 1 0 2 35892.8 905.626 10
 -1 0 2 36453.1 898.287 10
 1 0 -2 36196.8 927.654 12
 1 0 -2 36459.1 926.333 13
 1 0 -2 37248.7 927.87 4
 -1 0 2 36752.6 930.458 2
 1 0 2 35936.2 891.425 4
 1 0 2 36104.1 827.185 2
 1 0 -2 37765.3 930.102 1
 -1 0 -2 36700.1 834.338 6
 -1 0 3 6669.3 293.551 10
 1 0 3 6877.77 286.315 11
 1 0 3 6592.07 297.609 10
 1 0 -3 6137.78 299.741 4
 1 0 -3 6214.97 285.847 13
 1 0 -3 6261.32 315.091 12
 -1 0 -3 6777.98 174.959 6
 1 0 3 6759.08 223.054 2
 -1 0 3 6446.64 300.264 2
 1 0 -3 6451.13 303.95 1
 1 0 4 223849 5077.27 10
 1 0 4 229324 5061.27 11
 -1 0 4 228909 5085.57 10
 1 0 -4 234529 5089.84 4
 1 0 -4 228964 5002.21 13
 1 0 -4 225445 5094.89 12
 1 0 4 222001 5071.48 14
 -1 0 4 229249 5127.08 16
 1 0 -4 231433 5084.19 1
 1 0 4 222021 4943.98 2
 -1 0 4 226186 5068.94 2
 1 0 4 223176 5084.93 17
 1 0 5 35024.2 1048.01 10
 -1 0 5 35619.2 1052.76 10
 1 0 -5 35516.1 1055.13 4
 1 0 5 34365.3 1044.61 14
 1 0 -5 35929.9 947.364 13
 -1 0 5 36294.5 1084.35 16
 -1 0 5 35846 1031.94 2
 1 0 -5 36419.7 1061.26 1
 1 0 5 33531.1 922.249 2
 1 0 5 36179.3 1067.45 17
 1 0 6 432562 9435.19 17
 1 0 6 421397 9236.48 2
 1 0 6 427279 9403.79 10
 1 0 6 423044 9051.58 9
 1 0 6 422036 9052.61 3
 1 0 -6 430074 9434.58 12
 1 0 6 435038 9413.27 14
 -1 0 6 438154 9435.61 16
 1 0 6 428203 9289.55 16
 -1 0 6 409343 9389.28 23
 -1 0 7 69860.2 1722.82 6
 1 0 7 73117.1 1981.59 17
 1 0 -7 72735.1 1946.84 4
 1 0 -7 69070.4 1968.86 12
 1 0 7 72436.4 1956.53 14
 1 0 -7 72038.8 1939.69 1
 1 0 7 70696.4 1781.89 2
 -1 0 7 70979.6 1892.63 2
 -1 0 7 71770.5 1949.21 10
 1 0 7 74467 1960.34 10
 -1 0 7 69305 1948.53 16
 1 0 7 70959.2 1832.48 16
 -1 0 7 70861.1 1926.22 23
 -1 0 8 494.363 180.33 2
 1 0 -8 868.743 226.982 1
 -1 0 8 178.495 83.7412 6
 1 0 8 307.367 252.464 52
 -1 0 8 104.844 139.532 51
 1 0 8 370.146 256.471 66
 1 0 -8 276.471 255.085 67
 -1 0 8 665.697 227.249 16
 -1 0 8 267.274 158.947 15
 1 0 8 2033.84 281.609 17
 1 0 8 354.738 159.778 16
 1 0 -8 637.594 255.361 39
 -1 0 8 263.082 209.984 41
 -1 0 8 122.419 234.912 43
 1 0 8 1873.89 301.907 43
 1 0 8 184.181 204.38 41
 1 0 8 439.534 219.702 35
 1 0 8 327.86 190.204 14
 -1 0 8 337.651 175.288 28
 -1 0 8 182.2 147.859 10
 1 0 8 347.223 168.494 10
 1 0 8 483.05 170.381 23
 -1 0 8 672.076 184.694 23
 1 0 -8 408.562 196.508 4
 1 0 -9 17586 798.572 1
 -1 0 9 17860.8 760.855 2
 1 0 9 18116.1 674.213 2
 -1 0 9 17474.8 806.833 51
 1 0 9 18046.7 810.414 51
 1 0 9 17655.3 830.341 52
 1 0 9 17026.5 815.874 66
 1 0 -9 17421.4 834.917 67
 1 0 9 16676.8 814.594 43
 -1 0 9 17845.3 830.419 43
 -1 0 9 17201.1 799.41 16
 1 0 9 17579.7 714.877 16
 -1 0 9 17309.5 706.031 15
 1 0 -9 17501.5 761.874 58
 1 0 -9 17844.6 783.112 60
 1 0 -9 17477.2 822.727 39
 -1 0 9 17958.3 823.977 41
 1 0 9 17443.7 819.132 41
 1 0 9 18330.6 803.463 35
 1 0 -9 17873.8 840.241 12
 -1 0 9 17943.3 782.034 28
 1 0 9 17987.5 807.063 10
 -1 0 9 18281.9 804.502 10
 1 0 9 17985.9 759.151 23
 -1 0 9 17087.2 784.307 23
 -1 0 -9 17814.5 768.342 4
 1 0 -9 17062.7 799.636 4
 1 0 10 16908 815.201 51
 1 0 10 16664.7 836.545 52
 -1 0 10 15416.9 786.858 51
 1 0 -10 16397.4 834.262 67
 1 0 10 15763.8 816.195 66
 -1 0 10 15275.7 805.786 43
 1 0 10 16534.2 836.636 43
 1 0 10 16803.2 719.836 16
 -1 0 10 16733.4 698.542 15
 1 0 -10 15475.5 765.865 60
 1 0 -10 17041.2 835.677 39
 -1 0 10 16306.6 816.792 41
 -1 0 -10 16571.6 790.155 39
 1 0 10 16088.5 812.23 41
 1 0 -10 15242.3 773.409 4
 -1 0 -10 17201.4 773.343 4
 1 0 -10 16206.8 834.093 12
 -1 0 10 16484 777.629 28
 -1 0 10 15878.6 657.398 9
 -1 0 10 15827.6 789.36 10
 1 0 10 16083.4 794.036 10
 -1 0 10 15875.6 795.806 20
 1 0 10 15449.1 743.762 23
 -1 0 10 16655.2 801.881 23
 -1 0 10 16443.1 751.727 2
 1 0 -10 15639.1 789.852 1
 1 0 10 17052.7 670.895 2
 1 0 11 12094.3 714.413 51
 -1 0 11 11362 699.289 51
 1 0 11 12293.9 739.536 66
 1 0 -11 10635 718.233 67
 -1 0 11 12568 743.228 43
 1 0 11 11946.7 730.094 43
 -1 0 11 12522.7 711.164 16
 1 0 -11 11361.1 668.99 60
 1 0 -11 12327.8 735.739 39
 1 0 11 11746 720.463 41
 -1 0 11 10867.9 703.579 41
 -1 0 -11 14293.3 737.779 39
 1 0 -11 11418 690.205 4
 -1 0 -11 12246.1 669.253 4
 1 0 -11 11825.6 746.042 12
 -1 0 11 11117.9 669.923 28
 1 0 11 10844.4 673.078 28
 -1 0 11 12310.9 568.273 9
 1 0 11 11850.6 701.855 10
 -1 0 11 11942.5 697.861 10
 1 0 11 12055.6 673.981 20
 1 0 11 11646.8 668.136 23
 -1 0 11 11702.2 697.673 20
 -1 0 11 12528.9 666.738 2
 -1 0 -11 13428.6 697.016 1
 1 0 11 12368.7 577.488 2
 1 0 -11 12290.9 711.342 1
 -1 0 12 119862 3400.09 51
 1 0 12 121639 3404.16 51
 1 0 12 122697 3382.48 66
 1 0 -12 122464 3418.93 67
 1 0 12 117787 3380.13 43
 -1 0 12 123995 3367.95 16
 1 0 12 125200 3203.83 16
 1 0 -12 120529 3241.96 58
 1 0 -12 121323 3286.18 60
 1 0 12 119050 3395.41 41
 -1 0 12 126360 3410.47 41
 -1 0 -12 123707 3297.6 39
 -1 0 12 125884 3424.15 43
 1 0 -12 126344 3359.8 39
 -1 0 -12 129564 3311.28 4
 1 0 -12 128109 3365.21 4
 1 0 -12 122860 3422.45 12
 -1 0 -12 128168 3412.67 12
 -1 0 12 124383 3346.06 28
 -1 0 12 123391 3391.81 10
 1 0 12 122610 3391.42 10
 1 0 12 118109 3299.87 20
 -1 0 12 122358 3366.95 23
 -1 0 12 122358 3374.56 20
 -1 0 12 123974 3278.1 2
 1 0 -12 125890 3355.64 1
 -1 0 -12 123783 3280.66 1
 1 0 13 7200.12 657.147 43
 1 0 13 6897.18 500.86 16
 1 0 -13 7092.94 560.829 60
 -1 0 13 7218.16 601.042 23
 1 0 13 7230.91 573.496 20
 -1 0 13 7040.04 583.318 20
 1 0 13 6607.1 547.053 23
 1 0 13 6362.22 598.451 41
 1 0 -13 7568.07 600.94 4
 -1 0 -13 7761.32 588.041 4
 1 0 -13 7277.88 653.329 12
 -1 0 -13 6875.02 623.12 12
 1 0 13 7045.85 583.051 28
 1 0 13 7376.59 613.315 51
 -1 0 13 8649.88 650.677 51
 -1 0 13 7087.54 584.65 10
 1 0 13 7601 605.702 10
 -1 0 13 6876.72 530.872 2
 -1 0 -13 7878.16 588.086 1
 1 0 -13 7741.22 601.706 1
 1 0 14 11460.9 791.426 51
 -1 0 14 11348.3 787.62 51
 1 0 -14 11427.1 833.562 67
 1 0 14 12586.9 842.348 43
 -1 0 -14 12608.8 783.318 39
 1 0 -14 11282.3 763.522 39
 1 0 14 12597 832.396 41
 -1 0 14 12352.1 840.17 43
 -1 0 14 11843.1 803.965 41
 -1 0 14 11757.1 782.022 23
 1 0 14 10815.2 734.633 20
 1 0 14 11445 746.629 23
 -1 0 14 10912.7 752.608 20
 -1 0 -14 11050.3 712.652 4
 1 0 -14 11254.4 749.135 4
 -1 0 -14 12521.3 843.749 12
 1 0 -14 11593.8 836.751 12
 1 0 14 11769.3 788.356 28
 -1 0 14 10537.9 729.458 28
 -1 0 -14 10324.7 711.954 60
 1 0 -14 11726 749.809 60
 -1 0 14 10644.8 742.117 16
 -1 0 14 10496.9 748.528 10
 1 0 14 11932.9 789.451 10
 1 0 -14 11998.7 769.298 1
 -1 0 -14 11724.3 736.075 1
 -1 0 14 12565.4 738.033 2
 -1 0 15 5419 560.671 16
 -1 0 15 6363.8 645.792 43
 -1 0 -15 6206.37 570.306 39
 1 0 15 5665.5 610.544 41
 -1 0 15 5988.04 609.727 41
 1 0 15 5763.28 670.122 43
 -1 0 -15 6242.34 573.391 60
 1 0 -15 5730.99 535.355 60
 -1 0 15 6693.84 629.607 51
 1 0 15 5612.49 572.793 51
 1 0 -15 6202.95 594.923 39
 -1 0 -15 5972.26 532.772 4
 1 0 -15 6670 583.345 4
 -1 0 15 5895.3 557.847 28
 1 0 15 6092.65 587.818 28
 -1 0 15 6217.02 587.659 20
 1 0 15 6883.16 593.024 23
 -1 0 15 6329.75 603.942 23
 1 0 15 5932.69 552.902 20
 1 0 -15 5806.08 563.155 1
 -1 0 -15 6547.43 561.145 1
 -1 0 15 5792.81 510.397 2
 1 0 -15 5557.29 653.253 67
 -1 0 -15 6659.62 652.938 67
 -1 0 -16 251.279 247.879 1
 1 0 -16 137.793 245.905 1
 1 0 16 168.769 219.971 51
 1 0 16 146.319 230.296 20
 -1 0 -16 565.478 304.531 39
 -1 0 16 238.064 358.208 43
 1 0 16 436.152 342.728 41
 1 0 16 438.531 339.337 43
 -1 0 -16 304.692 300.651 60
 1 0 -16 240.731 292.739 39
 -1 0 -16 471.609 359.702 12
 -1 0 16 73.7924 232.287 28
 1 0 16 397.786 274.311 28
 1 0 16 318.428 235.129 23
 -1 0 16 636.308 293.173 23
 -1 0 -16 310.192 354.882 67
 1 0 -16 283.507 378.122 67
 -1 0 16 283.921 240.315 10
 1 0 16 123.897 228.368 10
 1 0 -16 591.748 272.18 4
 -1 0 -16 190.102 231.15 4
 1 0 -17 2510.32 467.643 67
 -1 0 -17 2171.31 467.115 67
 1 0 -17 2854.13 447.641 39
 -1 0 -17 2077.96 368.381 39
 -1 0 -17 2685.45 471.689 12
 1 0 17 2243.05 387.659 28
 -1 0 17 3012.95 417.812 28
 1 0 17 2871.74 431.185 10
 -1 0 17 2572.97 409.5 10
 1 0 17 2414.8 379.733 20
 -1 0 17 3063.94 445.404 20
 1 0 17 2801.45 395.018 23
 -1 0 17 3258.03 451.222 23
 1 0 17 2365.94 453.248 43
 1 0 17 2347.36 421.922 41
 1 0 -17 3068.46 550.602 54
 1 0 -18 16310.4 1034.3 54
 -1 0 -18 16448 976.902 12
 1 0 18 14807.6 902.273 28
 -1 0 18 15943.4 889.06 28
 -1 0 18 14408.5 886.342 23
 1 0 18 15640 859.855 23
 1 0 -18 14205.1 926.797 7
 -1 0 -18 14594.2 907.439 67
 -1 0 18 14998.4 914.585 10
 1 0 18 14485.9 909.786 10
 1 0 -18 12903 812.229 39
 1 0 18 15637.9 926.698 41
 1 0 18 15115.8 946.673 43
 1 0 -18 16245.6 1013.26 40
 1 0 -18 14434.7 924.456 42
 1 0 -19 907.144 355.356 54
 1 0 19 452.352 222.637 20
 -1 0 19 714.583 253.721 20
 1 0 19 279.527 206.422 23
 1 0 -19 588.939 268.759 7
 -1 0 -19 413.655 335.347 67
 1 0 19 821.41 252.342 10
 1 0 -19 676.626 349.176 42
 1 0 -19 627.396 378.836 40
 1 0 19 676.196 315.875 43
 1 0 19 672.76 255.877 28
 -1 0 19 816.669 259.74 28
 -1 0 20 334.081 213.799 23
 -1 0 20 405.908 209.427 20
 1 0 20 650.736 208.188 20
 -1 0 -21 7620.38 588.456 54
 1 0 -21 8144.53 603.173 54
 -1 0 -21 8055.55 594.274 40
 1 0 -21 8498.54 570.617 42
 1 0 -21 8116.29 611.511 40
 -1 0 -21 7443.64 562.412 42
 1 0 21 6605.19 472.839 27
 -1 0 21 7989.93 514.747 23
 -1 0 21 7536.89 522.351 20
 -1 0 -22 3042.12 352.306 54
 1 0 -22 3165.3 350.296 54
 1 0 22 3128.28 270.382 27
 -1 0 22 2745.33 270.499 27
 -1 0 -22 3201.63 328.778 42
 -1 0 -22 3452.55 357.062 40
 1 0 -22 3434.92 350.026 40
 -1 -1 -22 1186.75 275.849 54
 1 1 -22 1421.62 278.767 54
 1 1 -22 1779.98 304.106 40
 -1 -1 -22 1517.57 278.134 42
 1 -1 22 1391.39 194.108 27
 -1 1 22 1771.11 221.354 27
 1 1 -21 7166.61 569.997 54
 -1 -1 -21 8154.06 607.037 54
 -1 1 21 7077.95 487.371 23
 1 -1 21 7026.5 493.466 28
 -1 1 21 7587.37 512.971 27
 -1 -1 -21 6931.59 548.072 40
 1 1 -21 7213.56 577.312 40
 -1 -1 -21 8282.39 598.082 42
 1 -1 20 11588.5 671.058 20
 -1 1 20 11664.8 718.813 20
 -1 1 20 11504.7 704.122 23
 1 1 -20 11540.4 725.245 42
 -1 -1 -20 14105 815.07 40
 1 1 -19 2561.25 464.797 54
 1 -1 19 2560.11 351.496 20
 -1 1 19 2578.97 376.623 20
 1 -1 19 2267.83 310.905 23
 1 -1 19 2448.31 374.99 10
 1 1 -19 2387.32 391.712 7
 1 -1 19 1886.43 341.243 28
 -1 -1 -19 2006.04 393.786 67
 1 -1 19 2206.23 426.105 43
 1 1 -19 2213.27 452.684 42
 1 -1 19 2418.71 383.188 41
 1 1 -19 2328.41 472.722 40
 1 1 -18 4081.22 517.073 39
 -1 -1 -18 4367.89 529.766 67
 1 1 -18 4506.72 575.254 67
 -1 1 18 4070.52 461.117 28
 1 -1 18 4531.1 508.782 28
 -1 1 18 4837.23 522.407 10
 1 -1 18 4057.14 482.105 10
 1 1 -18 4723.76 595.098 54
 1 -1 18 4268.11 450.983 23
 -1 1 18 4641.13 510.495 23
 1 -1 18 4027.71 505.791 41
 1 -1 18 3842.41 517.379 43
 1 1 -18 5070.68 622.105 40
 1 1 -18 4505.54 549.799 42
 1 1 -17 2361.44 387.368 1
 1 1 -17 2861.21 512.604 67
 -1 -1 -17 2849.47 466.067 67
 1 -1 17 2918.11 447.661 41
 1 -1 17 2942.23 480.636 43
 1 1 -17 3063.56 438.515 60
 1 -1 17 3000.36 413.327 20
 -1 1 17 2317.41 385.051 20
 1 -1 17 2921.19 441.478 51
 1 1 -17 3201.71 536.294 54
 1 1 -17 3374.47 466.813 39
 -1 -1 -17 3506.29 511.825 12
 -1 1 17 3302.7 436.74 28
 1 -1 17 2847.23 425.504 28
 1 -1 17 2419.22 399.693 10
 -1 1 17 2688.83 439.819 10
 1 -1 17 2982.04 407.866 23
 -1 1 17 3572.91 474.229 23
 1 1 -17 2531.11 406.216 4
 1 1 -16 961.042 322.318 1
 1 -1 16 841.812 304.171 51
 -1 1 16 847.07 288.362 20
 1 -1 16 441.268 221.95 20
 1 1 -16 1252.15 364.694 60
 1 1 -16 830.264 400.273 67
 -1 -1 -16 849.226 389.219 67
 1 -1 16 925.468 369.594 41
 1 -1 16 942.394 387.757 43
 1 1 -16 848.997 368.768 39
 1 1 -16 631.406 382.982 12
 -1 -1 -16 642.631 386.1 12
 -1 1 16 1096.64 312.076 28
 1 -1 16 869.561 331.526 28
 -1 1 16 453.079 263.461 10
 1 -1 16 951.727 305.459 10
 1 1 -16 1007.56 318.049 4
 -1 1 16 886.125 318.235 23
 1 -1 16 722.959 259.532 23
 1 -1 15 43988.7 1766.03 43
 1 1 -15 41909.2 1579.66 58
 1 1 -15 44525.9 1683.61 60
 1 1 -15 43801.3 1781.14 67
 -1 -1 -15 46004.1 1736.89 67
 -1 1 15 46526.3 1659.07 2
 -1 1 15 46989.6 1739.24 28
 1 -1 15 44950.3 1732.44 28
 1 -1 15 44274.6 1773.14 51
 -1 1 15 44250.3 1740.52 20
 1 -1 15 43834.4 1680.48 20
 1 -1 15 44299.1 1663.46 23
 -1 1 15 46996.3 1776.52 23
 -1 1 15 46959.9 1832.05 43
 1 -1 15 46313.2 1753.57 41
 1 1 -15 47024.3 1764.66 39
 -1 1 15 47130.9 1795.52 41
 1 -1 14 25156.3 1190.05 51
 -1 -1 -14 23853.3 1168.24 67
 1 1 -14 24511.4 1242.31 67
 1 -1 14 22905.8 1166.85 43
 -1 1 14 25166.2 1156.15 16
 1 -1 14 22853.8 1014.09 16
 1 1 -14 23339.1 1101.58 60
 1 1 -14 22937.7 1055.67 58
 1 1 -14 24075.1 1172.53 39
 1 -1 14 23936.4 1164.68 41
 -1 1 14 23965.2 1207.22 43
 -1 -1 -14 22440.1 1039.69 39
 -1 1 14 23730.3 1177.8 41
 -1 -1 -14 22478.3 1012.68 4
 1 1 -14 23549.3 1147.87 4
 1 1 -14 21529.5 1174.02 12
 -1 -1 -14 22381.5 1126.17 12
 -1 1 14 23506.5 1129.41 28
 1 -1 14 24497.8 1161.17 28
 1 -1 14 23346 1165.07 10
 -1 1 14 23376.3 1160.63 10
 -1 1 14 24100 1165.56 23
 1 -1 14 23876.6 1094.32 23
 -1 1 14 21827 1126.85 20
 1 -1 14 22296.5 1096.62 20
 1 1 -14 22356.4 1125.26 1
 -1 1 14 22372.5 1057.72 2
 -1 -1 -14 22590.8 1014.59 1
 1 -1 13 7671.89 620.837 51
 -1 1 13 6956.51 606.435 51
 1 1 -13 6989.94 655.391 67
 1 -1 13 6842.7 614.676 43
 -1 1 13 7415.5 591.473 16
 1 -1 13 7155.56 525.891 16
 -1 -1 -13 6718.81 545.331 60
 1 1 -13 6635.74 568.776 58
 -1 1 13 7724.62 644.773 41
 1 -1 13 6647.03 604.58 41
 -1 1 13 7552.02 657.335 43
 -1 -1 -13 7666.82 571.433 39
 -1 -1 -13 7262 529.397 4
 1 1 -13 6980.29 590.831 4
 1 1 -13 7531.73 685.159 12
 -1 -1 -13 8235.11 652.113 12
 -1 1 13 7212.65 586.221 28
 1 -1 13 7162.64 598.125 28
 1 -1 13 6509.62 579.24 10
 -1 1 13 6686.79 587.309 10
 -1 1 13 7432.98 599.224 20
 1 -1 13 6955.51 555.013 23
 1 -1 13 7191.03 568.323 20
 -1 1 13 6628.31 579.889 23
 1 1 -13 7911.67 630.854 1
 -1 1 13 6521.35 536.209 2
 -1 -1 -13 7027.74 527.367 1
 1 -1 12 17318.3 918.742 51
 -1 1 12 17300.6 928.694 51
 1 1 -12 17656.6 963.804 67
 1 -1 12 17520 937.605 66
 1 -1 12 16729.7 918.146 43
 -1 1 12 18339.7 904.94 16
 1 -1 12 17996.2 821.595 16
 1 1 -12 16469.3 884.659 60
 1 1 -12 16911.5 863.304 58
 -1 1 12 17581.9 952.354 43
 -1 1 12 18538.6 967.822 41
 -1 -1 -12 17361.7 830.466 39
 1 -1 12 17321.8 917.136 41
 1 1 -12 16652.6 925.139 39
 -1 -1 -12 16855.8 804.854 4
 1 1 -12 16222.9 880.965 4
 1 1 -12 16230 920.967 12
 -1 -1 -12 15508.3 881.053 12
 -1 1 12 17933.7 897.639 28
 1 -1 12 16269.8 884.516 10
 -1 1 12 16075.8 889.745 10
 -1 1 12 17188.4 895.439 23
 -1 1 12 16579.1 884.205 20
 -1 1 12 17008.6 850.577 2
 1 1 -12 16402.3 888.56 1
 -1 -1 -12 16878 805.115 1
 1 -1 11 51628.5 1786.96 52
 1 -1 11 51936 1767.71 51
 -1 1 11 54708.7 1803.41 51
 1 -1 11 52679.7 1662.64 63
 1 -1 11 53426.5 1795.69 66
 1 1 -11 50975.8 1784.58 67
 1 -1 11 49539.6 1740.75 43
 -1 1 11 54017.1 1749.6 16
 1 1 -11 55338.6 1762.42 60
 1 1 -11 53552.5 1718.87 58
 -1 1 11 55964.9 1825.25 43
 -1 1 11 54364.9 1806.33 41
 1 -1 11 51380.4 1753.79 41
 1 1 -11 53436.9 1782.65 39
 -1 1 11 53785.8 1544.86 3
 -1 -1 -11 54104.7 1649.18 4
 1 1 -11 48905.7 1746.18 4
 1 1 -11 51314.1 1787.11 12
 -1 -1 -11 52311.3 1751.37 12
 -1 1 11 53870.3 1747.01 28
 1 -1 11 54700.8 1784.13 10
 -1 1 11 53928.6 1781 10
 -1 1 11 54128.5 1551.7 9
 1 -1 11 50709.2 1669.34 23
 -1 1 11 51814.2 1754.92 20
 1 1 -11 52297 1773.1 1
 -1 -1 -11 53037.5 1638.75 1
 -1 1 11 54088.9 1704.68 2
 1 -1 10 13581.7 752.36 52
 -1 1 10 11865 692.504 51
 1 -1 10 12542.6 660.674 63
 1 -1 10 13733 761.837 66
 1 1 -10 11446.1 714.169 67
 1 -1 10 12202.7 715.006 43
 -1 1 10 12630.1 602.561 15
 1 -1 10 12705.1 711.27 17
 1 -1 10 13670.5 653.649 16
 1 1 -10 12205.3 701.25 60
 1 1 -10 12535.1 697.133 58
 -1 1 10 12883.3 742.272 43
 -1 1 10 13453.2 745.177 41
 1 1 -10 12610.5 733.776 39
 1 -1 10 12375.1 701.593 41
 1 1 -10 11946.5 699.302 4
 -1 -1 -10 12182.7 629.563 4
 -1 1 10 13137.6 588.794 3
 1 -1 10 12562.2 712.593 14
 1 1 -10 12474.7 733.957 12
 -1 1 10 11965 671.198 28
 -1 1 10 13180.3 595.902 9
 -1 1 10 13590.7 719.171 10
 1 -1 10 12467.2 699.685 10
 -1 1 10 11880.5 647.132 2
 1 1 -10 11443.8 684.428 1
 1 -1 10 13074.1 553.418 2
 -1 -1 -10 12674 638.818 1
 -1 1 10 13405.7 711.786 23
 1 -1 10 12117.6 636.98 23
 -1 1 10 11939.3 689.577 20
 1 1 -9 45601.4 1510.92 1
 -1 1 9 48123.2 1472.9 2
 1 -1 9 45118.6 1425.24 63
 1 -1 9 47836 1534.64 66
 1 1 -9 46849 1510.13 60
 1 1 -9 46211.6 1480.28 58
 1 -1 9 45997.9 1521.81 52
 -1 1 9 46220.4 1525.48 51
 1 -1 9 43167.6 1492.8 43
 -1 1 9 48337.3 1565.78 43
 -1 1 9 47931.5 1513.09 16
 1 -1 9 47341.4 1423.15 16
 -1 1 9 47063.3 1388.01 15
 1 -1 9 45541.5 1498.14 41
 -1 -1 -9 44472.1 1408.72 39
 -1 1 9 47307.9 1550.36 41
 1 1 -9 45209.6 1521.94 39
 1 -1 9 47774.6 1514.5 35
 1 1 -9 46929.1 1541.48 12
 -1 1 9 46041.8 1485.31 28
 1 -1 9 47797.6 1547.76 29
 -1 1 9 47835.3 1522.14 10
 -1 1 9 46638.8 1363.88 9
 1 -1 9 47125.6 1516.8 10
 -1 1 9 48461.2 1513.39 23
 1 -1 9 46012.6 1426.92 23
 1 1 -9 44672.9 1508.11 4
 -1 -1 -9 46575.6 1409.48 4
 -1 1 8 7670.02 460.333 2
 1 1 -8 6959.97 484.909 1
 1 -1 8 7731.24 369.092 2
 1 -1 8 7775.99 532.145 66
 1 1 -8 7230.93 489.057 58
 1 1 -8 7816.88 513.325 60
 1 -1 8 6850.14 492.223 52
 -1 1 8 7345.29 486.457 51
 -1 1 8 7120.01 317.048 6
 -1 1 8 6888.99 459.531 20
 1 -1 8 7103.58 425.225 23
 -1 1 8 7344.96 471.888 23
 1 -1 8 8028.78 511.129 48
 -1 1 8 8234.8 532.433 43
 -1 1 8 7578.38 505.996 41
 1 -1 8 6706.82 471.116 41
 1 1 -8 7223.16 519.627 39
 -1 1 8 7425.9 489.97 16
 -1 1 8 6590.61 406.141 15
 1 -1 8 7251.97 430.916 16
 1 -1 8 7178.6 483.236 35
 1 -1 8 7508.88 497.443 14
 1 1 -8 7438.98 353.498 13
 1 1 -8 7279.35 508.313 12
 1 -1 8 7740 486.24 29
 -1 1 8 8172.94 484.112 28
 1 -1 8 7772.62 497.851 17
 -1 1 8 6354.16 391.166 9
 -1 1 8 7489.02 483.317 10
 1 -1 8 6852.55 458.235 10
 1 1 -8 6758.34 485.427 4
 -1 -1 -8 7289.28 428.901 4
 1 -1 7 80629.5 1958.83 2
 -1 1 7 82435 2136.69 2
 1 1 -7 82100.3 2185.88 1
 1 -1 7 82801.1 2179.96 17
 -1 1 7 81949.5 1938.41 6
 1 -1 7 77983.9 2153.91 66
 1 -1 7 79755.2 2166.1 52
 1 1 -7 82470.1 2206.63 39
 -1 1 7 81108.8 2193.32 41
 1 -1 7 78655.9 2154.69 35
 1 1 -7 80427.9 2193.87 12
 1 -1 7 78864.7 2165.9 14
 1 1 -7 81744.2 1973.9 13
 1 -1 7 80164 2175.16 29
 1 -1 7 81185.6 2164.46 10
 -1 1 7 83806.6 2182.29 10
 1 1 -7 83619 2198.21 4
 -1 1 7 78862.4 2180.75 43
 1 -1 7 80846.4 2193.7 48
 1 -1 7 80696 2074.65 16
 -1 1 7 81841.4 2078.23 15
 -1 1 7 80613.5 2172.51 16
 -1 1 7 80719.5 2149.99 23
 -1 1 7 81819.4 2168.36 20
 1 -1 7 78632.6 2075.79 23
 1 -1 6 26613.1 837.137 16
 -1 1 6 26969.7 860.792 15
 -1 1 6 25691.3 912.504 16
 -1 1 6 26376.3 906.019 20
 -1 1 6 26169.1 894.561 23
 -1 1 6 26649.2 755.523 6
 1 -1 6 26423.1 901.221 17
 1 1 -6 26364.6 782.861 13
 1 1 -6 23880.6 906.19 12
 1 -1 6 25093.5 892.401 14
 1 1 -6 25272.3 911.954 4
 1 1 -6 26566.7 919.452 1
 -1 1 6 25681.1 876.57 2
 1 -1 6 26779.1 746.381 2
 -1 1 6 26801.3 906.416 10
 1 -1 6 26774.7 896.771 10
 -1 1 5 105157 2421.46 6
 1 -1 5 103059 2542.49 17
 1 1 -5 107767 2461.48 13
 1 -1 5 105216 2374.63 2
 1 -1 5 102074 2466 16
 -1 1 5 105887 2516.94 15
 -1 1 5 103194 2568.54 16
 -1 1 5 102702 2558.15 20
 -1 1 4 12676.7 512.427 16
 -1 1 4 12824.9 491.28 15
 -1 1 4 12176.5 490.012 20
 -1 1 4 12551.5 429.962 6
 1 -1 4 12366 462.976 19
 1 -1 4 13071 487.906 17
 1 1 -4 12087.9 517.975 4
 1 -1 4 12335.2 365.865 2
 1 1 -4 12442.1 523.143 1
 -1 1 4 13401.4 504.09 2
 -1 1 4 13305.6 494.393 10
 1 -1 4 12911.1 485.353 10
 1 -1 4 12365.1 478.442 11
 1 1 -4 11994.9 526.773 12
 1 1 -4 11843.7 464.392 13
 1 -1 3 78180.3 1836.23 10
 1 -1 3 76824.3 1839.26 11
 -1 1 3 76271 1837.05 10
 1 1 -3 79570.9 1846.67 13
 1 1 -3 78628.2 1869.41 12
 1 1 -3 79781.3 1883.6 4
 -1 1 3 76935.2 1809.51 6
 1 -1 3 79011.7 1837.53 8
 -1 1 3 73201.9 1853.9 15
 1 -1 3 76171.5 1695.81 2
 -1 1 3 76303.3 1863.27 2
 1 1 -3 77438.8 1878.43 1
 1 -1 2 185399 4044.82 8
 -1 1 2 186941 4055.27 6
 1 1 -2 182035 4079.72 4
 1 -1 2 184679 4053.91 4
 1 1 -2 184883 4081.25 1
 -1 1 2 179083 4079.21 2
 1 1 -2 184727 4084.47 13
 1 1 -2 180309 4053.4 12
 1 -1 2 183347 4051.51 11
 -1 1 2 184107 4037.28 10
 1 -1 1 36635.1 877.75 8
 1 -1 1 34037.1 863.104 5
 -1 1 1 36292.4 898.898 6
 1 1 -1 35458.3 887.245 4
 1 -1 1 36321.1 886.189 4
 1 1 -1 35978.5 887.673 1
 1 -1 1 35695 881.662 1
 -1 1 1 36712.4 892.715 2
 1 -1 1 35965.3 883.513 11
 1 1 -1 37392.3 931.43 13
 1 1 -1 35909.3 859.641 12
 1 1 -1 35450.4 899.55 9
 1 -1 0 2442.48 124.941 5
 -1 -1 0 2857.4 91.7231 5
 1 -1 0 2813.39 142.883 7
 -1 1 0 3202.52 155.101 6
 1 1 0 2715.74 130.341 4
 1 -1 0 2989.46 148.022 4
 1 1 0 2710.27 131.018 1
 1 -1 0 2690.16 143.221 1
 -1 1 0 2928.09 126.191 2
 1 1 0 3065.37 185.406 13
 1 -1 0 3005.34 148.184 11
 1 1 0 2764.82 110.829 11
 1 1 0 2641.93 155.444 9
 -1 1 -1 39281.8 926.652 6
 1 -1 -1 37979.9 930.107 7
 -1 1 -1 37782.9 893.265 3
 1 -1 -1 38596.9 928.218 4
 1 1 1 37739.8 884.581 4
 1 1 1 37519.8 883.81 1
 1 1 1 39197.4 913.513 2
 1 -1 -1 37949.4 925.295 1
 1 -1 -1 38659.4 937.037 11
 1 1 1 38617.8 940.673 13
 1 1 1 38757.3 877.147 11
 -1 1 -1 38025.3 894.407 9
 1 1 1 37765.3 884.828 10
 1 1 1 39812.8 920.836 9
 -1 1 -2 181378 3963.39 6
 1 -1 -2 181746 4021.38 7
 -1 1 -2 180582 3912.62 3
 1 1 2 184022 3946.25 4
 1 -1 -2 185492 4004.51 4
 -1 -1 2 186521 4024.05 2
 1 -1 -2 183648 4001.07 1
 1 1 2 178480 3976.44 2
 1 1 2 185778 3964.87 13
 -1 -1 2 180206 3984.98 10
 1 1 2 178315 3999.3 10
 1 1 2 185164 3969.12 11
 1 1 2 183644 3959.63 9
 -1 1 -2 178321 3912.02 9
 -1 1 -3 71812.9 1617.19 6
 -1 1 -3 72374.4 1556.09 9
 1 1 3 72399.9 1621.42 9
 -1 -1 3 70726.8 1710.1 10
 1 1 3 70852.8 1686.85 11
 1 1 3 70478.6 1718.1 10
 1 1 3 70022.6 1595.92 13
 -1 -1 3 72510.9 1742.1 14
 1 -1 -3 71252.9 1727.28 12
 1 -1 -3 72439.5 1702.03 1
 1 1 3 70812.6 1666.81 2
 -1 -1 3 72130.7 1720.99 2
 1 -1 -3 71985.4 1702.65 4
 -1 -1 4 10898.7 450.442 2
 1 1 4 12168.1 358.356 3
 1 -1 -4 12666.4 463.158 4
 1 1 4 12151.8 471.404 10
 -1 -1 4 11338.5 461.457 10
 1 1 4 11807.6 356.45 9
 1 1 4 11639.5 481.98 17
 -1 -1 4 11092.3 504.864 16
 1 1 4 12106.8 477.401 14
 1 -1 -4 12374.4 498.173 12
 -1 1 -4 12155.3 347.673 13
 -1 -1 4 11974.3 490.768 14
 1 -1 -4 12896.5 465.359 1
 1 1 4 11936.4 414.908 2
 -1 1 -5 101842 2276.16 13
 -1 -1 5 104271 2546.28 14
 1 1 5 105842 2530.4 14
 1 1 5 104377 2315.59 9
 -1 -1 5 101631 2508.4 10
 1 1 5 104390 2525.8 10
 1 1 5 99977.7 2461.56 20
 1 1 5 101479 2544.61 17
 -1 -1 5 100984 2482.11 2
 1 1 5 104545 2317.39 3
 1 -1 -5 104719 2485.36 4
 1 -1 -5 105383 2486.4 1
 1 1 5 102870 2420.27 2
 1 -1 -6 24860.6 882.674 12
 -1 -1 6 24961.6 868.228 14
 1 1 6 23245.1 794.801 20
 1 1 6 22524 789.02 23
 1 1 6 24884.4 846.812 10
 1 1 6 24189.8 640.202 9
 1 1 6 22980.3 638.083 3
 -1 -1 6 24103.2 864.87 16
 1 1 6 23526.5 861.984 17
 1 1 6 24024.4 753.458 2
 1 1 7 75342.9 2084.43 41
 1 1 7 77347.9 1941.82 16
 1 1 7 77709.4 2104.49 17
 -1 -1 7 80773.4 2107.4 16
 1 1 7 72495.5 2066.31 43
 1 -1 -7 78386.8 2043.65 4
 1 1 7 76536 1783.91 3
 1 -1 -7 76873.4 2089.35 12
 1 1 7 77212.2 2075.91 28
 1 1 7 76846.8 1780.76 9
 1 1 7 76893.7 2067.66 10
 -1 -1 7 78979.9 2066.79 10
 1 1 7 74308.9 2017.48 23
 1 1 7 74255.6 2004.87 20
 -1 -1 7 79598.9 2019.87 2
 1 -1 -7 76849.7 2032.11 1
 1 1 8 6556.39 470.898 66
 1 -1 -8 6437.6 485.574 67
 -1 -1 8 5762.09 466.571 63
 1 1 8 5977.92 475.254 43
 -1 -1 8 6108.58 452.172 43
 1 1 8 5964.43 441.502 17
 1 1 8 5313.89 351.108 16
 -1 -1 8 5460.18 434.769 16
 1 1 8 5400.08 449.719 52
 1 1 8 5861.93 423.571 51
 -1 -1 8 5995.12 431.304 41
 1 1 8 5109.01 432.119 41
 1 -1 -8 5981.41 425.234 4
 1 -1 -8 5698.87 476.368 12
 1 1 8 6023.57 429.264 28
 -1 -1 8 6126.19 427.01 10
 1 1 8 6204.75 433.441 10
 1 1 8 5619.08 386.59 20
 1 1 8 5978.46 408.811 23
 -1 1 -8 5602.39 380.769 24
 1 -1 -8 5726.75 423.778 1
 1 1 8 5718.44 354.839 2
 -1 -1 8 5972.86 393.51 2
 -1 1 -9 41508.4 1345.2 58
 1 -1 -9 41284.8 1416.28 67
 1 1 9 41971.9 1392.47 66
 -1 -1 9 43467.8 1448.5 63
 -1 -1 9 43543.2 1406.92 41
 1 1 9 40617.8 1419.49 41
 1 1 9 42288 1269.1 16
 -1 -1 9 41519.5 1399.04 16
 1 1 9 40299.8 1415.76 43
 -1 -1 9 42841.5 1407.32 43
 1 -1 -9 41791.6 1362.29 4
 1 -1 -9 40351.4 1419.71 12
 1 1 9 41425.1 1397.9 28
 -1 -1 9 41886.2 1394.22 10
 1 1 9 41525.1 1396.87 10
 1 1 9 42387.6 1415.77 51
 1 1 9 42566.7 1433.57 52
 -1 -1 9 40601.4 1378.16 23
 1 1 9 43075.2 1364.25 23
 1 1 9 41113.9 1339.28 20
 1 1 9 43050.6 1275.55 2
 -1 -1 9 43416.1 1341.45 2
 1 -1 -9 44176.1 1375.6 1
 1 1 10 11859.5 676.453 66
 1 -1 -10 11222.3 687.241 67
 1 1 10 9991.22 656.645 43
 -1 -1 10 10823.2 658.702 43
 1 1 10 11433.7 565.945 16
 -1 -1 10 11194.6 570.346 15
 -1 -1 10 10613 639.701 51
 1 1 10 11455.8 693.327 52
 1 1 10 10864.3 646.68 51
 1 -1 -10 11591.6 653.311 39
 -1 -1 10 9971.58 618.902 41
 1 1 10 10431.6 664.85 41
 -1 1 -10 12140.1 667.778 4
 1 -1 -10 10568.3 619.372 4
 1 -1 -10 10303.7 661.823 12
 1 1 10 10458.7 634.254 28
 -1 -1 10 9953.95 615.523 10
 1 1 10 11023.2 650.722 10
 -1 -1 10 10666.5 637.272 23
 1 1 10 11068 621.937 23
 1 1 10 11813.3 570.032 2
 1 -1 -10 13053.5 662.385 1
 -1 -1 10 10943.3 596.946 2
 -1 1 -11 53953.1 1689.21 58
 1 1 11 55757.4 1784.59 66
 1 -1 -11 53830.2 1794.55 67
 -1 -1 11 51676.3 1765.61 43
 1 1 11 53200.4 1798.28 43
 1 1 11 55215.7 1627.46 16
 -1 -1 11 56329.9 1796.91 16
 -1 -1 11 53982 1796.65 51
 1 1 11 53358.9 1795 51
 1 -1 -11 54833.2 1730.74 39
 1 1 11 54738.3 1816.8 41
 -1 -1 11 55265.4 1786.68 41
 -1 1 -11 54392.2 1771.03 39
 1 -1 -11 52605.4 1711.3 4
 -1 1 -11 52683.3 1742.89 4
 1 -1 -11 54885.9 1817.3 12
 -1 -1 11 51513.3 1713.61 28
 1 1 11 54664.5 1793.66 28
 -1 -1 11 51492.7 1757.81 10
 1 1 11 55158.9 1796.6 10
 1 1 11 53500.3 1729.91 23
 1 1 11 52880.4 1720.69 20
 1 1 11 54907.2 1616.41 2
 -1 -1 11 53242.6 1674.99 2
 1 -1 -11 54236 1722.76 1
 -1 1 -12 18145.5 859.633 58
 1 -1 -12 19285.2 973.826 67
 -1 -1 12 17478.1 932.34 43
 1 1 12 18636.7 974.548 43
 1 1 12 17616.3 797.09 16
 -1 -1 12 17999.3 916.888 16
 -1 -1 12 18450.1 944.374 51
 1 1 12 19123.4 965.906 51
 1 -1 -12 18540.1 899.114 39
 -1 1 -12 18387.8 927.774 39
 -1 -1 12 18980.4 947.051 41
 1 1 12 17470.3 948.914 41
 1 -1 -12 18638.2 894.821 4
 -1 1 -12 20326.8 947.218 4
 1 -1 -12 17720.6 954.133 12
 -1 -1 12 17551.9 891.942 28
 -1 -1 12 16473 890.499 10
 1 1 12 16754.5 905.604 10
 1 1 12 17599.4 887.473 23
 -1 -1 12 18674 937.285 23
 1 1 12 18055.3 885.111 20
 1 -1 -12 18341.7 889.47 1
 -1 -1 12 18592.1 859.147 2
 1 1 12 18073.1 794.73 2
 -1 1 -12 19396.4 925.791 1
 1 1 13 8970.7 698.947 43
 -1 -1 13 8483.68 640.874 16
 -1 -1 13 8073.65 642.219 51
 1 1 13 8327.07 658.885 51
 -1 -1 13 8226.56 640.874 20
 -1 -1 13 8899.15 659.335 23
 1 1 13 8034.36 602.946 20
 1 1 13 9068.07 641.966 23
 1 1 13 8137.23 661.793 41
 -1 1 -13 8462.58 621.959 4
 1 -1 -13 8530.81 614.671 4
 1 -1 -13 8505.88 696.168 12
 -1 1 -13 8212.13 695.507 12
 -1 -1 13 8713.21 628.736 28
 1 1 13 9202.41 673.665 28
 -1 1 -13 8629.49 601.308 58
 -1 -1 13 7593.29 615.311 10
 1 1 13 7970.03 627.873 10
 -1 1 -13 8973.59 642.237 1
 1 -1 -13 8238.16 608.026 1
 -1 -1 13 8573.41 591.896 2
 -1 1 -14 18908.3 1005.16 60
 1 -1 -14 19063.4 1066.54 67
 1 1 14 21453.7 1109.76 43
 -1 -1 14 20823.5 1047.84 16
 -1 -1 14 19520.6 1060.86 51
 1 1 14 20674.9 1086.04 51
 1 1 14 19166.2 1056.32 41
 1 -1 -14 20743.9 1009.2 39
 -1 1 -14 19539.5 1023.54 39
 -1 -1 14 19888.4 1069.11 43
 -1 -1 14 20072.6 1043.36 41
 1 -1 -14 18921 966.292 4
 -1 1 -14 20573.5 1024.29 4
 1 -1 -14 19210.4 1066.25 12
 -1 1 -14 21008.2 1096.2 12
 -1 -1 14 20149.3 1013.6 28
 1 1 14 19023.5 1037.14 28
 -1 -1 14 19905.4 1042.95 10
 1 1 14 18369.9 1035.65 10
 -1 -1 14 20043.5 944.836 2
 1 -1 -14 18866.2 960.42 1
 -1 1 -14 20512.6 1025.15 1
 1 1 14 18779 991.037 23
 -1 -1 14 17358.1 986.083 20
 1 1 14 18141.9 972.16 20
 -1 -1 14 21481.7 1070.85 23
 1 1 15 45920.6 1799.1 43
 -1 1 -15 45432.2 1714.5 39
 1 1 15 46894.6 1806.51 41
 1 -1 -15 46961.6 1668.24 39
 -1 -1 15 48312.9 1799 43
 -1 -1 15 48930.7 1779.9 41
 1 -1 -15 45721.5 1776.85 67
 -1 -1 15 46956.7 1728.32 16
 -1 1 -15 47025.6 1708.88 60
 -1 1 -15 40427.2 1641.9 4
 1 -1 -15 45085.1 1640.61 4
 -1 -1 15 46569.7 1709.63 28
 1 1 15 45948.6 1777.45 28
 1 -1 -15 43686.1 1626.65 1
 -1 1 -15 44551.3 1690.07 1
 -1 -1 15 44098.7 1771.98 51
 -1 -1 15 45046.4 1762.61 20
 -1 -1 15 46729 1776.15 23
 1 1 15 42546.5 1674.71 20
 1 1 15 45838.3 1707.25 23
 -1 1 -16 552.589 260.223 1
 -1 1 -16 812.829 330.548 60
 -1 -1 16 1003.47 302.304 20
 1 1 16 841.316 261.462 20
 -1 -1 16 669.628 288.923 51
 -1 -1 16 1238.25 333.614 16
 1 -1 -16 234.755 351.035 67
 -1 1 -16 965.6 417.436 67
 1 1 16 606.631 310.599 41
 1 1 16 1207.6 430.613 43
 -1 -1 16 804.336 391.105 43
 -1 1 -16 311.087 308.008 39
 1 -1 -16 499.529 318.915 39
 -1 1 -16 567.211 380.945 12
 -1 -1 16 759.362 285.672 28
 1 1 16 603.121 284.121 28
 1 1 16 538.329 282.466 10
 -1 -1 16 1203.96 316.97 10
 1 1 16 582.641 277.052 23
 -1 -1 16 669.315 308.143 23
 -1 1 -16 557.286 275.196 4
 -1 1 -17 2207.34 401.914 60
 -1 -1 17 2299.62 391.057 20
 1 1 17 1474.45 311.194 20
 1 -1 -17 2107.56 489.409 54
 -1 1 -17 2095.67 470.227 67
 -1 -1 17 2175.66 375.585 16
 -1 1 -17 2278.31 410.215 39
 1 1 17 1790.6 431.588 43
 1 -1 -17 2120.07 517.926 40
 1 1 17 1675.17 415.617 41
 -1 -1 17 1472.02 344.796 23
 1 1 17 2132.66 365.031 23
 -1 1 -17 1477.82 335.82 4
 1 1 17 2184.37 393.986 28
 -1 -1 17 1667.47 340.095 28
 1 1 17 2053.98 375.661 10
 -1 -1 17 2460.8 393.736 10
 1 -1 -17 1819.37 381.514 7
 -1 1 -17 2259.38 367.954 1
 -1 1 -17 2004.05 447.075 12
 1 -1 -18 3279.18 471.786 7
 -1 1 -18 3793.77 515.226 67
 1 -1 -18 3813.73 566.097 42
 1 -1 -18 4210.01 577.112 40
 1 1 18 3468.35 487.019 41
 1 1 18 3433.9 506.916 43
 -1 -1 18 3712.94 460.993 23
 1 1 18 3432.92 437.915 23
 -1 1 -18 3663.02 465.133 39
 -1 1 -18 3578.71 498.339 12
 1 1 18 4135.55 484.063 28
 -1 -1 18 2985.43 403.083 28
 1 -1 -18 3666.81 574.269 54
 1 1 18 3092.14 431.147 10
 -1 -1 18 3617.07 461.327 10
 -1 1 -18 3288.19 425.532 60
 1 -1 -19 2223.8 394.598 7
 -1 1 -19 2591.22 442.377 67
 1 1 19 2646.15 360.205 23
 -1 -1 19 3280.69 386.015 28
 1 1 19 2303.86 370.348 28
 1 -1 -19 2485.94 479.31 54
 1 -1 -19 3029.63 500.677 40
 1 -1 -19 3133.41 511.336 42
 1 1 19 2995.44 414.405 10
 -1 -1 19 2872.26 391.478 20
 1 1 19 2746.54 372.17 20
 1 1 20 10618.4 620.019 23
 -1 -1 20 10987 690.263 20
 -1 -1 20 11610.9 684.718 23
 1 1 20 12015.1 664.389 20
 1 1 20 11633.3 691.391 27
 -1 -1 20 9960.79 622.057 28
 1 -1 -21 6494.1 549.581 54
 -1 1 -21 6807.93 541.743 54
 -1 -1 21 6018.63 440.333 23
 -1 -1 21 6423.32 463.751 20
 1 1 21 5856.77 446.978 27
 -1 1 -21 5521.89 478.314 42
 1 -1 -21 6484.99 528.575 42
 -1 1 -21 5961.67 528.73 40
 1 -1 -21 6526.6 562.217 40
 1 -1 -22 1064.33 261.981 54
 -1 1 -22 677.404 227.116 54
 -1 -1 22 952.951 184.122 27
 1 1 22 825.687 160.35 27
 1 -1 -22 1052.48 275.737 40
 1 -1 -22 701.792 241.761 42
 -1 1 -22 1387.49 283.244 40
 1 2 -22 4712.35 374.949 54
 -1 -2 -22 3659.32 356.308 54
 1 2 -22 4035.57 386.704 40
 -1 -2 -22 5206.33 388.963 42
 -1 2 22 4573.6 331.915 27
 -1 -2 -21 3299.46 410.063 54
 1 2 -21 3264.23 407.109 54
 -1 2 21 3070.64 329.6 23
 -1 2 21 3253.19 339.937 27
 1 -2 21 2594.75 312.967 28
 -1 -2 -21 2805.86 372.217 40
 -1 -2 -21 3912.61 423.115 42
 1 2 -21 2891.07 410.699 40
 -1 2 20 8473.29 585.779 20
 -1 2 20 8388.52 581.918 23
 1 -2 20 6710.06 507.03 20
 -1 -2 -20 8980 647.062 40
 1 2 -20 8400.26 568.959 39
 1 -2 20 7439.64 558.973 28
 1 -2 19 451.279 228.074 28
 -1 2 19 970.945 269.424 20
 1 -2 19 713.67 237.314 20
 -1 -2 -19 1275.86 415.059 54
 1 2 -19 605.539 351.802 54
 1 -2 19 1256.83 360.395 43
 1 2 -19 1267.99 427.758 40
 -1 -2 -19 516.031 343.507 40
 1 2 -18 1694.37 354.12 60
 1 -2 18 1214.3 279.881 20
 -1 -2 -18 1330.33 335.046 7
 -1 -2 -18 1618.53 366.14 67
 1 2 -18 1671.45 429 67
 1 2 -18 1313.91 372.905 42
 1 2 -18 1411.02 457.081 40
 1 -2 18 1648.95 386.968 41
 1 -2 18 1517.66 391.575 43
 -1 2 18 1914.31 351.925 23
 1 -2 18 1824.52 305.289 23
 1 2 -18 1924.7 436.931 39
 1 2 -18 1483.75 337.741 4
 1 -2 18 1447.46 319.135 28
 1 2 -18 1311.38 436.482 54
 1 -2 18 1213.75 307.831 51
 1 -2 18 1818.62 357.993 10
 -1 2 18 1518.51 327.795 10
 1 2 -18 1850.19 369.099 1
 1 2 -17 2886.58 462.141 60
 1 -2 17 2063.4 363.963 20
 -1 2 17 2195.7 395.923 20
 1 2 -17 2402.41 510.66 54
 1 -2 17 3030.81 447.741 51
 -1 -2 -17 2838.14 431.381 7
 -1 -2 -17 3235.22 462.26 67
 1 2 -17 2565.74 485.816 67
 1 -2 17 3943.76 490.392 41
 1 -2 17 2750.05 482.82 43
 1 2 -17 3114.94 481.02 39
 1 2 -17 3174.11 453.249 1
 1 -2 17 2354.76 398.24 28
 -1 2 17 2805.81 411.58 28
 1 -2 17 3153.61 458.651 10
 -1 2 17 2270.11 394.658 10
 1 -2 17 3163.53 410.544 23
 -1 2 17 2644.07 432.31 23
 1 2 -17 2904.68 454.729 4
 1 2 -16 22964.7 1097.82 58
 1 2 -16 22752.5 1145.03 60
 1 2 -16 22783.8 1234.33 67
 -1 -2 -16 21729.5 1099.41 67
 1 -2 16 22872 1195.64 43
 1 -2 16 22146.8 1183.32 51
 1 2 -16 22948.8 1193.27 39
 1 -2 16 23852.2 1165.83 41
 1 2 -16 22159.6 1172.75 4
 1 2 -16 22925.2 1231.49 12
 -1 -2 -16 23861.7 1155.85 12
 -1 2 16 21823.8 1133.52 28
 1 -2 16 21835.1 1151.92 28
 1 -2 16 22396.9 1180.33 10
 -1 2 16 22511.8 1190.4 10
 -1 2 16 23791.3 1198.58 23
 -1 2 16 23890.2 1191.93 20
 1 -2 16 21440.3 1062.38 23
 1 -2 16 21313.1 1100.65 20
 -1 2 16 22307.8 1080.28 2
 1 2 -16 21846.3 1157.17 1
 1 -2 15 31353.4 1410.16 43
 1 -2 15 30985.2 1249.49 16
 1 -2 15 29272.1 1386.9 51
 1 2 -15 30094.5 1431.95 67
 -1 -2 -15 30030.1 1321.02 67
 1 -2 15 31809 1388.76 28
 -1 2 15 30761.2 1373.13 28
 1 2 -15 31749.1 1322.59 58
 1 2 -15 34061.9 1413.39 60
 1 -2 15 30432 1336.67 20
 1 -2 15 30806.8 1297.86 23
 -1 2 15 30496.6 1397.74 20
 -1 2 15 29302.9 1386.36 23
 1 2 -15 31182.3 1413.73 39
 1 -2 15 30808.9 1364.2 41
 1 2 -14 14252.1 897.141 60
 1 2 -14 15079.3 870.201 58
 -1 -2 -14 15483.1 903.288 67
 1 2 -14 15005.3 965.481 67
 1 -2 14 16043.7 952.19 43
 1 2 -14 14527.2 900.842 4
 -1 -2 -14 16345.3 908.843 12
 1 2 -14 14059.7 937.831 12
 1 -2 14 14163.2 873.164 28
 -1 2 14 14980.6 892.053 28
 1 -2 14 15197.2 924.431 10
 -1 2 14 15438.1 938.313 10
 1 -2 14 15294.7 929.671 51
 1 -2 14 14121.8 794.947 16
 -1 2 14 14923.6 909.284 23
 -1 2 14 14147.2 900.721 20
 1 -2 14 15266.7 843.311 23
 1 -2 14 14351.8 852.122 20
 -1 2 14 15814.7 966.923 41
 -1 2 14 15539.1 973.954 43
 1 -2 14 15081.6 894.721 41
 1 2 -14 14901.6 944.766 39
 -1 2 14 14335.2 834.882 2
 1 2 -14 13492.3 874.565 1
 -1 2 13 3452.32 429.722 20
 1 -2 13 3042.57 383.998 16
 1 -2 13 2967.39 459.722 43
 -1 2 13 3897.72 511.815 43
 1 2 -13 2781.07 466.443 39
 1 -2 13 3175.58 453.048 41
 -1 2 13 3314.8 467.062 41
 1 -2 13 3053.02 416.024 51
 1 2 -13 3097.76 438.863 4
 1 2 -13 3316.82 497.492 12
 -1 -2 -13 3687.68 488.354 12
 -1 2 13 2707.59 405.207 28
 1 -2 13 3376.1 402.782 23
 -1 2 13 3183.15 427.441 23
 1 2 -13 3345.86 506.421 67
 1 2 -13 2437.24 399.951 1
 -1 2 13 3881.83 422.842 2
 -1 2 13 3348.97 430.706 10
 1 -2 13 3522.9 443.474 10
 -1 2 12 327.945 215.113 23
 1 -2 12 61.0512 259.833 41
 -1 -2 -12 577.953 207.515 4
 1 2 -12 33.1125 222.837 4
 1 2 -12 135.464 301.462 12
 -1 -2 -12 231.11 294.812 12
 -1 2 12 198.535 202.27 20
 1 -2 12 135.21 190.34 10
 1 2 -12 158.56 282.294 60
 1 2 -12 90.1413 255.761 58
 -1 -2 -12 572.681 208.084 1
 -1 2 12 59.4273 187.067 2
 1 -2 11 9523.81 665.312 52
 1 -2 11 9110.17 616.542 63
 1 2 -11 9349.75 690.43 67
 1 -2 11 9809.07 694.474 66
 1 -2 11 9994.56 664.564 43
 1 -2 11 9656.2 600.83 16
 1 -2 11 9176 635.063 17
 -1 2 11 9167.71 618.281 16
 1 2 -11 10469.8 696.788 60
 1 2 -11 9301.43 645.699 58
 1 -2 11 10097.1 650.645 41
 -1 2 11 9463.17 678.355 43
 -1 2 11 9459.71 672.705 41
 1 2 -11 10001.6 702.721 39
 -1 -2 -11 9506.79 533.101 4
 1 2 -11 8598.41 636.629 4
 -1 2 11 10150.4 536.931 3
 1 -2 11 10689.1 698.286 14
 -1 -2 -11 10007 646.308 12
 1 2 -11 9965.69 701.033 12
 -1 2 11 8869.33 620.959 28
 -1 2 11 8357.16 611.43 10
 1 -2 11 10332.3 666.439 10
 -1 2 11 9003.51 516.222 9
 -1 2 11 9376.48 635.691 20
 1 -2 11 9373.94 586.039 23
 1 2 -11 9014.37 649.067 1
 -1 2 11 9909.04 619.089 2
 -1 -2 -11 9312.75 529.385 1
 1 -2 10 35585.9 1358.1 52
 -1 2 10 37767.2 1400.33 51
 1 -2 10 38450.2 1401.37 66
 1 -2 10 37626.2 1319.63 63
 1 -2 10 34926.6 1334.78 43
 1 -2 10 39485.2 1387.21 17
 1 2 -10 35747.6 1353.14 60
 1 2 -10 37272 1364.64 58
 -1 2 10 40031.1 1435.54 43
 -1 2 10 36121 1389.43 41
 1 2 -10 36983.7 1398.6 39
 1 -2 10 36522.6 1333.99 41
 -1 2 10 37817.4 1216.35 3
 1 2 -10 35733.8 1358.59 4
 -1 -2 -10 38458 1208.76 4
 1 2 -10 36830.5 1379.78 12
 1 -2 10 38836 1406.29 14
 -1 -2 -10 40397.8 1346.79 12
 -1 2 10 37080.7 1358.41 28
 1 -2 10 38870.6 1395.19 29
 -1 2 10 37646.2 1223.1 9
 -1 2 10 38009.6 1380 10
 1 -2 10 36935.4 1361.24 10
 1 2 -10 37198.5 1374.93 1
 -1 -2 -10 38385.7 1203.74 1
 -1 2 10 38010.6 1329.37 2
 -1 2 10 36277.8 1343.46 23
 1 -2 10 36897.3 1272.62 23
 -1 2 10 38870.9 1383.94 20
 -1 2 9 59960.1 1777.31 2
 1 2 -9 58418.2 1827 1
 -1 -2 -9 59926.6 1633.01 1
 1 -2 9 56374.7 1740.99 63
 1 -2 9 60174.2 1832.61 66
 1 2 -9 58115.2 1810.11 58
 1 2 -9 58829.8 1832.42 60
 1 -2 9 58115.6 1809.21 52
 -1 2 9 60054.8 1852.94 51
 1 -2 9 57458.8 1838.63 48
 -1 2 9 57659.9 1676.9 15
 1 -2 9 58206.1 1722.53 16
 -1 2 9 61318.7 1814.71 16
 1 -2 9 55226.3 1757.53 41
 1 2 -9 58795.7 1841.69 39
 -1 2 9 59679.6 1858.91 41
 -1 2 9 60776.5 1868.81 43
 1 -2 9 58839.3 1815.54 35
 1 2 -9 56193 1812.37 12
 -1 -2 -9 60843.8 1756.19 12
 1 -2 9 57280 1809.7 14
 -1 2 9 59374.5 1806.26 28
 1 -2 9 57940.1 1819.82 29
 -1 2 9 59604.7 1672.64 9
 -1 2 9 60213.1 1831 10
 1 -2 9 59723.4 1818.18 10
 -1 2 9 59425.4 1806.68 23
 1 -2 9 56189.8 1692.32 23
 1 2 -9 57276.4 1822.03 4
 -1 2 9 59175.5 1668.96 3
 -1 -2 -9 62706.3 1650.64 4
 1 -2 8 26963 823.379 2
 1 2 -8 26872.9 1046.39 1
 -1 2 8 28330 1010.74 2
 1 -2 8 27256 1046.48 66
 1 -2 8 26018.6 984.539 64
 1 2 -8 25899.4 1030.99 58
 1 2 -8 28397.1 1063.34 60
 1 -2 8 27383.6 1023.59 17
 -1 2 8 27694.4 804.971 6
 -1 2 8 28978.7 1076.82 51
 1 -2 8 26769.4 1030.94 52
 1 -2 8 28301.3 1067.42 48
 -1 2 8 29036.6 1040.93 16
 -1 2 8 27786.4 949.744 15
 1 -2 8 27643.5 967.9 16
 1 -2 8 25649.3 994.239 41
 -1 2 8 26794.9 1065.03 43
 -1 2 8 27399.1 1064.25 41
 1 2 -8 28357.6 1083.68 39
 1 -2 8 27311.1 1039.13 35
 1 2 -8 28405.4 1061.59 12
 -1 2 8 28188 1030.59 28
 1 -2 8 27730.7 1037.72 29
 -1 2 8 27190.7 1036.6 10
 1 -2 8 26290.1 1013.92 10
 -1 2 8 27567.8 943.676 9
 1 -2 8 25959.2 937.683 23
 -1 2 8 27596.3 1026.9 23
 -1 2 8 26501.8 1017.45 20
 -1 2 8 27443.5 939.675 3
 1 2 -8 27502.4 1056.89 4
 1 -2 7 56256.2 1440.79 2
 1 2 -7 56187.1 1692.71 1
 -1 2 7 59500.8 1664.6 2
 1 -2 7 52491.6 1660.96 66
 1 2 -7 55860 1692.5 58
 1 2 -7 57532 1697.44 60
 -1 2 7 59612.8 1712.89 51
 1 -2 7 58344.3 1668.97 52
 1 -2 7 58251.7 1694.05 48
 -1 2 7 56964.2 1705.27 43
 1 2 -7 55845.3 1698.33 39
 -1 2 7 56814 1700.08 41
 1 -2 7 59338.4 1686.05 35
 1 2 -7 57366.8 1687.11 12
 1 -2 7 59988.3 1683.6 14
 -1 2 7 58328.4 1666.31 28
 1 -2 7 57464.4 1671.95 29
 1 -2 7 56925.2 1663.44 10
 -1 2 7 58150.4 1691 10
 -1 2 7 58534.4 1590.79 9
 -1 2 7 58946.1 1680.14 16
 -1 2 7 57196.1 1593.12 15
 1 -2 7 57648.6 1598.12 16
 1 -2 7 58163.2 1660.27 17
 -1 -2 -7 56479.6 1503.84 4
 1 2 -7 57266.2 1704.21 4
 -1 2 7 56826.3 1579.43 3
 -1 2 7 57053.2 1457.64 6
 -1 2 7 58673.3 1676.43 20
 -1 2 7 55271.6 1652.39 23
 1 2 -6 46934.3 1383.73 12
 1 2 -6 46621.6 1259.42 13
 -1 2 6 46205.3 1362.64 20
 -1 2 6 44217 1348.81 23
 1 -2 6 45259 1312.02 21
 -1 2 6 46129.6 1205.49 6
 1 -2 6 45281.8 1287.59 16
 -1 2 6 45336.9 1310.09 15
 -1 2 6 45808.1 1361.07 16
 1 -2 6 46039.4 1345.87 17
 1 2 -6 45279.7 1387.49 4
 1 -2 6 44493.4 1150.54 2
 1 2 -6 46522.1 1393.57 1
 -1 2 6 46682.4 1348.49 2
 1 -2 6 44696.6 1336.2 10
 -1 2 6 47005.9 1364.74 10
 -1 2 5 167049 3771.14 6
 -1 2 5 168290 3904.94 16
 1 -2 5 165460 3823.84 16
 -1 2 5 167772 3870.08 15
 1 -2 5 167965 3870.86 19
 1 -2 5 166277 3865.94 17
 1 -2 5 164254 3680 2
 1 2 -5 170177 3829.42 13
 -1 2 5 166852 3899.08 20
 -1 2 5 160491 3885.14 23
 1 -2 5 168194 3847.51 21
 1 2 -4 59911.1 1507.75 15
 1 2 -4 59058.3 1504.14 13
 -1 2 4 58050.6 1517.95 20
 1 -2 4 60063.3 1485.31 21
 1 -2 4 57297.4 1499.4 8
 -1 2 4 60065.5 1462.44 6
 -1 2 4 59146.8 1520.94 15
 1 -2 4 56686.2 1487.8 17
 1 -2 4 57656.8 1500.25 19
 1 -2 4 56795.2 1342.6 2
 1 2 -4 58499.1 1566.39 4
 -1 2 4 57209 1533.1 2
 1 2 -4 57127 1557.39 1
 1 -2 4 56368.8 1499.09 10
 -1 2 4 57828.6 1520.15 9
 1 -2 4 57096.7 1511.85 11
 -1 2 4 60798.8 1523.37 10
 1 2 -3 103095 2394.14 15
 1 2 -3 100612 2401.33 13
 -1 2 3 102162 2386.68 20
 -1 2 3 101928 2362.83 6
 1 -2 3 102899 2378.06 8
 -1 2 3 100163 2401.72 15
 1 -2 3 97679.6 2356.74 17
 1 -2 3 100747 2376.75 19
 1 2 -3 99953.2 2426.45 1
 -1 2 3 101517 2409.24 2
 1 -2 3 100609 2225.48 2
 1 2 -3 100460 2423.65 4
 1 -2 3 100409 2380.2 11
 -1 2 3 101144 2410.65 9
 -1 2 3 101976 2379.19 10
 1 2 -3 104166 2373.07 9
 -1 2 2 92612.1 2151.08 6
 1 -2 2 92744.2 2142.27 8
 1 2 -2 90085.2 2162.79 4
 -1 2 2 91565 2170.24 3
 1 -2 2 92991.5 2131.64 5
 -1 2 2 92216.9 2172.51 15
 1 2 -2 89206.1 2114.83 12
 1 2 -2 89661.3 2181.47 13
 1 2 -2 98448.5 2178.38 15
 1 2 -2 90371.1 2160.77 1
 -1 2 2 89137.9 2152.55 2
 -1 2 2 91869.1 2171.32 9
 1 -2 2 92775.9 2136.81 11
 -1 2 2 93282.8 2135.34 10
 1 2 -2 90078.8 2145.61 9
 -1 -2 -1 191729 4203.27 7
 -1 2 1 199879 4332.77 6
 1 -2 1 198842 4298.05 5
 1 -2 1 195960 4309.73 8
 1 -2 1 198493 4298.43 4
 -1 2 1 198227 4333.78 3
 1 2 -1 197802 4291.34 4
 -1 2 1 191978 4326.57 15
 1 2 -1 191781 4324 15
 1 2 -1 193330 4355.63 13
 1 2 -1 192231 4231.89 12
 1 -2 1 197979 4292.15 11
 -1 2 1 191897 4293.85 2
 1 2 -1 195059 4289.86 1
 1 2 -1 191966 4317.46 9
 -1 2 1 197374 4333.23 9
 -1 -2 0 93389.2 2063.15 8
 -1 2 0 98559.2 2194.75 6
 1 -2 0 96686.1 2159.1 5
 -1 -2 0 93433.1 2104.76 5
 1 -2 0 94178.1 2169.41 7
 1 2 0 94799.4 2214.69 13
 1 -2 0 95130.6 2147.8 11
 -1 2 0 95397.4 2125.64 2
 1 2 0 91860.3 2159.08 2
 1 2 0 93058.8 2102.01 1
 1 -2 0 96210.9 2142.22 1
 -1 2 0 95993.7 2174.23 3
 1 -2 0 95357.8 2142.13 4
 1 2 0 94298.1 2103.87 4
 -1 2 0 95793.8 2174.57 9
 1 2 0 92414.1 2181.79 9
 1 -2 -1 178182 3781.26 5
 1 -2 -1 177443 3798.71 7
 -1 -2 1 176242 3709.71 8
 -1 -2 1 170578 3726.5 5
 -1 2 -1 176057 3801.08 6
 1 2 1 170961 3812.87 13
 1 -2 -1 176417 3747.9 1
 -1 2 -1 177637 3704.33 2
 1 2 1 167463 3674.86 1
 1 2 1 172608 3782.61 2
 1 -2 -1 180914 3753.96 4
 -1 2 -1 169379 3763.46 3
 1 2 1 167982 3675.95 4
 1 2 1 167734 3793.8 9
 -1 2 -1 167011 3762.26 9
 1 -2 -2 98923.4 2267.17 7
 -1 2 -2 99604 2239.97 6
 1 2 2 96264.9 2111.98 4
 1 -2 -2 97403 2203.69 4
 -1 2 -2 97780.4 2191.11 3
 1 2 2 96894.1 2241.26 13
 1 2 2 97492.9 2242.53 2
 1 -2 -2 98434.1 2203.27 1
 -1 2 -2 96458.2 2187.67 9
 1 2 2 96231.6 2215.44 10
 1 2 2 96390.9 2236.68 9
 -1 -2 3 102512 2374.9 21
 1 -2 -3 99308.7 2380.12 7
 1 2 3 101422 2300.71 13
 -1 -2 3 97768.7 2355.3 14
 1 -2 -3 101743 2307.58 4
 -1 -2 3 100189 2359.56 2
 1 2 3 103698 2324.14 3
 1 2 3 101838 2320.05 9
 1 2 3 98251.3 2347.8 10
 -1 2 -3 99309.6 2248.94 9
 -1 -2 3 102134 2336.84 10
 1 2 3 100801 2349.13 2
 1 -2 -3 101813 2305.42 1
 -1 -2 3 100001 2405.56 16
 1 2 4 59662.5 1459.09 9
 -1 -2 4 58002.4 1515.37 10
 -1 2 -4 59882.4 1374.87 9
 1 2 4 59993.7 1539.09 10
 1 2 4 59915.1 1408.04 13
 -1 -2 4 59367.6 1551.39 14
 -1 2 -4 60597.2 1445.92 13
 -1 -2 4 59596.4 1517.84 2
 1 -2 -4 61562.7 1481.98 4
 1 2 4 60931.7 1462.85 3
 1 2 4 57501 1490.36 20
 -1 -2 4 60060.1 1550.5 21
 1 2 4 59993.3 1512.91 2
 1 -2 -4 59724.8 1475.74 1
 1 2 4 60304.9 1572.54 17
 -1 -2 4 59713.4 1591.21 16
 1 2 5 165206 3705.36 9
 -1 2 -5 166348 3671.87 13
 -1 -2 5 164119 3850.92 14
 1 2 5 165644 3599.7 13
 1 2 5 165539 3706.33 3
 1 -2 -5 167156 3762.75 4
 1 2 5 165982 3886.11 17
 -1 -2 5 160461 3882.55 16
 1 2 5 163939 3785.27 2
 1 -2 -5 165125 3759.48 1
 -1 -2 5 159748 3841.33 21
 1 2 5 162096 3787.09 20
 -1 -2 6 44422 1340.54 16
 1 2 6 43783.2 1146.87 3
 1 -2 -6 45107.2 1235.66 4
 -1 -2 6 43637.6 1310.28 14
 -1 2 -6 44281.1 1099.61 13
 -1 2 -6 44270.8 1286.37 24
 1 2 6 43828.2 1144.79 9
 -1 -2 6 44507.9 1291.52 10
 1 2 6 43432.1 1296.66 10
 1 2 6 41760.6 1263.24 23
 1 2 6 43144 1255.61 20
 1 -2 -6 43652.5 1226.97 1
 -1 -2 7 56143.5 1676.07 63
 1 2 7 53642.7 1637.8 43
 -1 -2 7 56096.7 1661.01 16
 1 2 7 57180.3 1650.81 51
 1 2 7 55273.4 1653.47 41
 1 2 7 56097.5 1428.51 3
 1 -2 -7 56629.2 1637.08 12
 -1 -2 7 58581.9 1659.12 14
 -1 2 -7 56722 1352.6 13
 1 2 7 54151.2 1638.03 28
 1 2 7 56355.3 1634.12 10
 1 2 7 55737.3 1421.91 9
 -1 -2 7 55715.6 1614.03 10
 -1 2 -7 57004 1600.68 24
 1 2 7 54942 1573.21 20
 1 2 7 54764.4 1597.42 23
 -1 -2 7 58235 1573.09 2
 1 2 7 56758.1 1552.77 2
 -1 2 -8 31248.5 1121.05 58
 -1 -2 8 32731.7 1179 63
 1 -2 -8 29982.2 1108.28 67
 1 2 8 30719.3 1129.82 43
 -1 -2 8 33112.1 1106.2 43
 -1 -2 8 30968.7 1141.96 16
 1 2 8 31659.8 1154.61 41
 -1 -2 8 32286 1084.99 41
 1 2 8 33544.4 1157.43 51
 1 2 8 30988.4 1131.71 52
 1 -2 -8 31808.6 1059.17 4
 1 2 8 32236.9 906.063 3
 -1 -2 8 30251.3 1122.7 14
 1 -2 -8 30310.3 1130.83 12
 -1 -2 8 31716.7 1095.99 29
 1 2 8 32270.4 1144.3 28
 1 2 8 32515 900.978 9
 1 2 8 32129 1130.92 10
 -1 -2 8 31092.6 1106.77 10
 1 2 8 31408.3 1071.96 20
 -1 2 -8 32491.4 1090.45 24
 1 2 8 30294.2 1082.13 23
 1 -2 -8 30963.3 1047.07 1
 1 2 8 31273.8 1037.9 2
 -1 -2 8 30579.8 1043.24 2
 -1 2 -9 54444.8 1667.47 58
 -1 -2 9 52608.3 1712.64 63
 1 -2 -9 52242.5 1664.08 67
 1 2 9 54487.4 1631.17 66
 -1 -2 9 51088.4 1622.41 43
 1 2 9 51615.1 1678.63 43
 1 2 9 55504.1 1700.72 52
 1 2 9 53733.2 1687.55 51
 -1 -2 9 50376 1604.61 41
 1 2 9 52455 1696.33 41
 1 -2 -9 54096.5 1589.71 4
 1 -2 -9 51402.8 1671.98 12
 -1 -2 9 55991.9 1665.7 29
 1 2 9 51434.1 1668.76 28
 -1 -2 9 49779 1629.99 10
 1 2 9 55074.9 1685.28 10
 1 2 9 53840.3 1624.97 20
 1 2 9 54667.8 1651.36 23
 1 -2 -9 53160.7 1579.03 1
 1 2 9 54094.5 1572.5 2
 -1 -2 9 54721.9 1589.03 2
 -1 2 -10 38916.5 1334.96 58
 1 2 10 37246.3 1296.5 66
 1 -2 -10 34938.8 1307.07 67
 -1 -2 10 35515.8 1345.08 63
 -1 -2 10 34426.2 1277.1 43
 1 2 10 36570 1352.4 43
 -1 -2 10 34311.2 1317.81 16
 1 2 10 36361.7 1342.83 51
 1 -2 -10 35330.7 1234.15 39
 1 2 10 36593.3 1353.91 41
 -1 -2 10 37270.1 1292.45 41
 1 -2 -10 35728.2 1236.38 4
 1 -2 -10 34558.2 1321.72 12
 1 2 10 35677.5 1324.19 28
 -1 -2 10 35334.5 1306.9 10
 1 2 10 34548.9 1308.74 10
 -1 -2 10 35848.7 1307.95 23
 1 2 10 37135.6 1308.92 23
 -1 -2 10 36118.3 1229.95 2
 1 -2 -10 35589.8 1228.75 1
 1 2 10 37199.4 1222.79 2
 -1 2 -11 9477.25 625.544 58
 -1 -2 11 8164.9 644.657 63
 1 -2 -11 9631.45 654.381 67
 1 2 11 8887.54 625.844 51
 1 2 11 9290.55 663.474 43
 -1 -2 11 9277.21 637.079 43
 -1 2 -11 9222.13 652.969 39
 -1 -2 11 8938.73 599.675 41
 1 2 11 8486.22 632.548 41
 1 -2 -11 9273.06 587.29 39
 1 2 11 9457.76 599.261 20
 1 -2 -11 9782.44 585.995 4
 -1 2 -11 9076.5 626.005 4
 1 -2 -11 9412.88 647.067 12
 1 2 11 8270.56 602.773 28
 -1 -2 11 9191.82 631.582 16
 1 -2 -11 8567.52 559.118 1
 -1 -2 11 8730.63 551.39 2
 1 2 11 9371.54 554.36 2
 -1 -2 11 9318.48 614.568 10
 1 2 11 8385.06 595.573 10
 1 2 12 206.719 180.603 20
 -1 2 -12 426.901 275.916 58
 -1 -2 12 541.895 264.938 16
 1 -2 -12 465.156 309.545 67
 1 -2 -12 178.224 266.849 39
 1 -2 -12 32.2756 295.444 12
 -1 -2 12 380.467 233.782 23
 1 2 12 244.126 192.178 23
 1 2 12 298.836 199.936 10
 -1 -2 12 546.191 229.385 10
 -1 -2 12 230.165 233.195 41
 -1 -2 12 503.754 307.332 43
 1 -2 -12 126.508 206.863 4
 -1 2 -12 446.39 251.65 4
 -1 -2 12 353.822 193.999 2
 1 -2 -12 200.198 195.751 1
 -1 2 -12 539.094 257.011 1
 1 2 12 435.994 176.789 2
 -1 -2 13 2980.21 414.632 51
 1 2 13 3500 401.067 20
 -1 -2 13 3112.11 429.543 16
 1 2 13 3340.06 491.615 43
 1 2 13 3107.12 466.067 41
 -1 2 -13 3231.2 477.298 39
 -1 2 -13 3803.59 452.937 4
 1 -2 -13 3051.32 372.829 4
 -1 2 -13 3237.98 500.162 12
 -1 -2 13 3002.99 389.234 28
 1 2 13 3505.72 447.221 28
 -1 -2 13 3522.72 428.334 10
 1 2 13 3140.09 410.05 10
 1 2 13 3188.94 411.503 23
 -1 -2 13 3445.45 432.674 23
 1 -2 -13 3310.54 393.108 1
 1 2 13 2991.9 342.027 2
 -1 -2 13 2307.95 319.849 2
 -1 2 -13 3370.17 438.223 1
 1 -2 -14 14367.5 908.452 67
 1 2 14 14130.3 929.85 43
 1 2 14 14697.3 920.267 41
 -1 -2 14 13698.5 846.468 41
 -1 2 -14 15026 916.279 39
 -1 -2 14 14676.8 885.317 43
 -1 -2 14 14643.6 895.24 51
 -1 -2 14 13785.3 859.765 20
 -1 -2 14 12447.2 829.14 23
 1 2 14 14212.4 849.516 20
 1 2 14 12547.4 816.984 23
 1 -2 -14 12934.2 748.97 4
 -1 2 -14 14120.7 865.483 4
 -1 2 -14 13101.6 897.657 12
 -1 -2 14 14232.3 837.489 28
 1 2 14 14775.9 899.3 28
 -1 -2 14 13742.2 863.645 10
 1 2 14 14976.9 896.069 10
 1 -2 -14 13448.7 763.614 1
 -1 2 -14 14845.7 876.812 1
 -1 -2 14 14315.5 760.222 2
 -1 -2 14 13226.3 832.439 16
 -1 2 -14 13927.6 829.811 58
 -1 2 -14 14225.5 887.424 60
 -1 -2 15 29018 1329.02 16
 -1 -2 15 29826.2 1386.12 51
 1 -2 -15 30919.1 1364.19 67
 -1 -2 15 28511.7 1280.74 28
 1 2 15 26956.8 1332.31 28
 -1 2 -15 29856.3 1252.14 58
 -1 2 -15 30721.6 1366.29 60
 -1 -2 15 27460.9 1323.73 20
 -1 -2 15 28792.1 1326.87 23
 1 2 15 30469 1335.93 23
 1 2 15 30159.9 1313.42 20
 -1 -2 15 31475.5 1334.74 41
 1 2 15 30100.7 1406.07 43
 -1 -2 15 30527.4 1364.45 43
 -1 2 -15 33116.2 1404.56 39
 1 2 15 32021.8 1424.78 41
 -1 2 -16 24841.7 1192.67 60
 -1 2 -16 23924.3 1257.66 67
 -1 -2 16 21211.6 1158.98 51
 1 -2 -16 23861.1 1280.95 54
 -1 -2 16 23233.5 1168.68 16
 1 2 16 24949 1264.13 43
 1 2 16 24425 1244.62 41
 -1 -2 16 25390.3 1216.81 43
 1 -2 -16 24114.6 1276.08 40
 -1 2 -16 22656.7 1182.02 39
 1 -2 -16 24552.2 1267.14 7
 -1 2 -16 20609.9 1117.72 4
 -1 2 -16 21880.6 1202.37 12
 1 2 16 24254.1 1201.84 28
 -1 -2 16 24469.3 1160.15 28
 1 2 16 22555.3 1194.95 10
 -1 -2 16 23190.1 1180.97 10
 -1 -2 16 25216.3 1212.9 20
 1 2 16 24722.7 1174.62 20
 -1 -2 16 22726.1 1171.17 23
 1 2 16 22812.9 1144.09 23
 -1 2 -16 21611 1145.56 1
 -1 2 -17 2539.83 435.235 60
 1 2 17 2758.54 408.963 20
 -1 2 -17 2345.76 517.529 67
 1 -2 -17 2651.74 513.84 54
 -1 -2 17 2664.66 415.198 51
 -1 -2 17 2704.51 406.279 16
 -1 2 -17 2595.24 458.826 39
 1 -2 -17 3162.28 561.414 42
 1 -2 -17 3013.19 522.552 40
 1 2 17 3061.07 493.583 41
 1 2 17 2072.18 450.114 43
 -1 -2 17 2437.76 392.655 23
 -1 -2 17 3080.52 446.158 20
 1 2 17 2546.15 405.988 23
 -1 2 -17 2635.22 417.363 4
 -1 2 -17 2692.24 486.44 12
 1 2 17 2725.56 432.149 28
 -1 -2 17 2662.72 396.736 28
 -1 2 -17 2501.7 411.519 1
 1 -2 -17 2303.36 443.477 7
 1 2 17 2550.5 402.587 10
 -1 -2 17 2663.11 418.285 10
 -1 2 -18 1643.03 335.981 1
 1 -2 -18 2047.81 469.027 54
 1 2 18 1531.49 313.479 20
 -1 2 -18 1935.11 389.374 60
 1 -2 -18 1604.14 445.253 42
 1 -2 -18 1778.89 474.428 40
 1 2 18 2311.49 434.229 41
 -1 2 -18 2350.08 480.565 67
 -1 2 -18 2327.58 411.852 39
 -1 2 -18 1851.41 414.401 12
 1 2 18 2300.81 407.311 28
 -1 -2 18 2275.03 358.235 28
 1 2 18 2065.47 384.414 10
 -1 -2 18 2214.63 362.204 10
 1 -2 -18 1662.56 378.293 7
 -1 2 -18 1592.27 346.388 4
 -1 -2 18 2164.18 377.76 23
 1 2 18 1744.05 348.346 23
 1 2 19 1106.38 272.683 23
 -1 2 -19 1317.85 374.226 67
 1 2 19 1061.5 270.345 27
 1 2 19 1317.35 301.451 28
 -1 -2 19 924.467 250.314 28
 1 2 19 1225.39 255.013 20
 -1 -2 19 664.602 250.939 20
 1 -2 -19 515.8 391.202 40
 1 -2 -19 1395.26 395.108 54
 1 2 20 7787.63 513.585 20
 -1 -2 20 7715.42 546.931 23
 1 2 20 6551.57 489.768 23
 -1 -2 20 8233.16 577.947 20
 1 2 20 7021.46 537.852 27
 -1 -2 20 7793.74 510.534 28
 1 -2 -20 7587.49 639.825 40
 1 -2 -21 2505.7 395.417 54
 -1 2 -21 2502.46 385.5 54
 -1 -2 21 2702.74 293.603 23
 1 -2 -21 2535.48 379.021 42
 -1 2 -21 2730.43 404.863 40
 1 -2 -21 2653.82 374.108 40
 -1 2 -21 2065.12 320.28 42
 1 2 21 2171.47 272.451 27
 -1 2 -22 4627.86 386.341 54
 1 -2 -22 5070.89 403.313 54
 -1 2 -22 5232.6 404.981 40
 1 -2 -22 5009.47 397.783 42
 -1 3 22 2173.39 228.683 27
 -1 -3 -22 2195.92 288.042 42
 -1 -3 -21 6896.42 506.416 54
 1 3 -21 6231.54 489.595 54
 -1 3 21 6090.31 438.593 23
 1 3 -21 4819.07 401.652 39
 -1 -3 -21 7584.32 545.226 42
 1 3 -21 6148.79 509.326 40
 -1 3 21 5686.91 434.722 27
 1 -3 21 6930.94 452.396 28
 -1 -3 -20 1777.5 362.062 40
 -1 -3 -20 2031.25 412.793 42
 1 3 -20 1922.82 415.556 40
 1 3 -20 2091.43 381.691 54
 -1 -3 -20 2219.42 395.918 54
 -1 3 20 1974.53 308.807 27
 1 -3 20 2151.59 320.449 28
 -1 3 20 1911.35 303.192 20
 1 -3 20 1979.08 278.784 20
 -1 3 20 2058.31 317 23
 1 3 -20 1411.02 332.994 39
 -1 3 19 2794.31 391.867 27
 1 -3 19 2879.4 392.736 28
 -1 3 19 3703.28 417.271 20
 1 -3 19 3100.8 377.281 20
 1 3 -19 2788.65 465.369 54
 -1 -3 -19 2531.89 486.717 54
 -1 3 19 3801.84 442.025 23
 1 -3 19 3151.3 444.114 43
 1 3 -19 4126.01 533.662 40
 1 3 -18 1196.55 344.56 60
 1 -3 18 1464.21 307.179 20
 -1 3 18 1402.89 329.148 20
 -1 -3 -18 703.725 292.837 7
 1 3 -18 770.002 371.375 67
 1 -3 18 555.559 273.41 41
 -1 -3 -18 772.445 375.205 40
 1 -3 18 1000.52 357.072 43
 1 3 -18 1092.14 411.216 40
 -1 3 18 820.458 302.749 23
 1 3 -18 603.805 342.688 39
 1 3 -18 839.114 313.492 4
 1 -3 18 810.935 265.912 28
 -1 3 18 750.523 271.432 27
 1 -3 18 1420.24 332.292 51
 1 3 -18 1127.9 410.283 54
 -1 3 18 856.38 284.54 10
 1 -3 18 1066.73 306.582 10
 1 3 -18 469.231 282.816 1
 1 3 -17 702.149 317.224 58
 1 3 -17 1049.08 353.192 60
 -1 3 17 837.643 303.594 20
 1 -3 17 947.685 297.861 51
 1 3 -17 727.009 398.884 54
 1 3 -17 537.132 396.02 67
 -1 -3 -17 1067.38 334.311 67
 -1 -3 -17 945.27 319.63 7
 1 -3 17 1250.93 343.593 41
 1 -3 17 758.195 352.502 43
 1 3 -17 855.667 395.132 39
 1 3 -17 587.863 323.469 1
 1 -3 17 1370.59 332.032 28
 1 -3 17 815.762 294.869 10
 -1 3 17 833.319 270.247 10
 1 -3 17 759.051 267.039 20
 1 -3 17 924.849 269.076 23
 -1 3 17 764.375 293.984 23
 1 3 -17 791.433 329.304 4
 -1 -3 -16 10897.8 728.061 67
 1 3 -16 10827.4 852.926 67
 1 3 -16 11075.5 772.75 58
 1 3 -16 10678.1 799.114 60
 1 -3 16 10498.2 779.605 51
 -1 -3 -16 9886.25 773.584 7
 1 -3 16 10323.6 750.265 41
 1 3 -16 9536.48 790.007 39
 1 3 -16 11629.9 836.334 1
 -1 3 16 11223.2 755.471 2
 1 3 -16 8739.14 761.384 4
 -1 3 16 10730.3 784.939 28
 1 -3 16 10903.7 780.694 28
 1 -3 16 11170.3 809.199 10
 -1 3 16 10426 795.48 10
 1 -3 16 10423.1 793.583 43
 1 -3 16 10366.9 700.807 23
 -1 3 16 10286.6 785.293 23
 -1 3 16 11794.9 814.933 20
 1 -3 16 10287.6 740.168 20
 1 3 -16 10462.8 834.172 12
 1 -3 15 83.9366 214.134 51
 1 -3 15 31.5027 206.606 16
 1 -3 15 148.923 336.084 43
 1 -3 15 70.5088 275.611 41
 -1 -3 -15 316.992 286.154 67
 1 3 -15 41.7701 361.007 12
 1 -3 15 235.218 260.46 28
 -1 3 15 40.0045 233.112 28
 -1 3 15 169.829 221.287 10
 1 -3 15 125.186 226.37 10
 -1 3 15 245.549 238.474 20
 -1 3 15 123.166 243.189 23
 1 -3 15 37.3473 210.252 20
 1 -3 15 196.293 199.948 23
 1 3 -14 9442.36 751.366 60
 1 3 -14 9929.71 733.993 58
 -1 3 14 9798.37 702.623 2
 1 3 -14 9417.62 747.113 1
 1 -3 14 8524.82 691.229 51
 1 -3 14 8822.16 715.355 43
 1 -3 14 9021.29 693.045 41
 1 3 -14 10265.5 793.784 39
 1 -3 14 8452.93 631.156 16
 1 3 -14 9109.99 733.331 4
 -1 -3 -14 8298.72 654.629 12
 1 3 -14 8008.47 719.132 12
 -1 3 14 8697.18 695.183 28
 1 -3 14 8797.31 642.639 23
 -1 3 14 9264.55 730.074 20
 -1 3 14 8981.4 714.902 23
 -1 3 14 8631.49 700.578 10
 1 -3 14 7700.42 673.687 10
 -1 -3 -14 9500.64 686.528 67
 1 3 -14 10369.1 814.766 67
 1 3 -13 173.03 318.973 58
 1 3 -13 437.895 338.567 60
 -1 3 13 440.79 222.571 2
 1 3 -13 224.372 258.001 1
 1 3 -13 188.619 247.579 4
 1 3 -13 601.045 355.33 12
 -1 -3 -13 573.824 311.653 12
 -1 3 13 258.085 225.528 28
 -1 3 13 581.236 250.935 10
 1 -3 13 456.575 232.724 10
 1 -3 13 509.911 232.507 23
 -1 3 13 743.199 276.893 23
 -1 3 13 1091.65 361.707 41
 1 3 -13 640.959 342.837 39
 1 -3 13 420.453 300.109 41
 1 -3 13 510.238 329.821 43
 1 -3 13 880.315 281.693 16
 1 3 -13 190.644 332.16 67
 -1 3 13 373.346 217.761 20
 1 -3 12 29212.6 1179.32 16
 1 3 -12 28357.3 1267.37 4
 -1 -3 -12 26999.7 1146.65 12
 1 -3 12 27038.1 1244.39 14
 1 3 -12 28710.6 1288.04 12
 -1 3 12 28450.1 1266.54 10
 1 -3 12 27280.2 1245.19 10
 1 -3 12 29157.1 1158.42 23
 -1 3 12 29923 1271.15 23
 -1 3 12 28150.8 1244.59 20
 1 3 -12 28373.8 1263.44 1
 -1 3 12 29475 1226.14 2
 1 -3 12 28369 1217.24 63
 -1 -3 -12 28886.2 1170.89 67
 -1 3 11 13787.9 762.727 2
 1 3 -11 12470.9 771.282 1
 1 3 -11 12702.4 789.98 60
 1 3 -11 11925.1 764.078 58
 1 -3 11 13197.9 772.932 43
 1 -3 11 12364.3 709.24 16
 -1 3 11 11589.2 623.673 15
 1 -3 11 12263.7 741.92 17
 1 -3 11 12241.6 727.867 41
 -1 3 11 12955.2 815.032 41
 1 3 -11 12273.1 814.114 39
 -1 3 11 14044.1 839.176 43
 1 3 -11 12827.9 784.988 4
 -1 3 11 12849.7 650.423 3
 1 3 -11 13531.7 807.587 12
 1 -3 11 13017.9 791.781 14
 -1 -3 -11 11972.7 690.116 12
 -1 3 11 12963.1 774.792 28
 1 -3 11 13908 796.737 29
 -1 3 11 13483.2 778.046 23
 -1 3 11 12898 767.41 20
 -1 3 11 12384.4 646.652 9
 1 -3 11 11272.5 725.586 10
 -1 3 11 13104.6 780.437 10
 1 3 -11 11092 768.31 67
 1 -3 11 11964.2 741.707 63
 1 -3 11 11428 777.597 66
 1 -3 10 37376.8 1407.81 52
 -1 3 10 40797.1 1421.55 2
 -1 -3 -10 37432.8 1164.95 1
 1 3 -10 38061.2 1447.09 1
 1 3 -10 37966.1 1440.16 58
 1 3 -10 39928.3 1477.95 60
 1 -3 10 38543.1 1466.83 48
 1 -3 10 35819.5 1381.45 43
 1 -3 10 40995.7 1436.13 17
 -1 3 10 42485.7 1528.72 43
 1 -3 10 38869.4 1380.35 41
 -1 3 10 42270 1518.49 41
 1 3 -10 38932.7 1473.09 39
 -1 3 10 41503.6 1320.61 3
 1 3 -10 37230.2 1438.01 4
 -1 -3 -10 39050.9 1179.9 4
 1 3 -10 40129.1 1181.29 13
 1 3 -10 39195.7 1468.32 12
 -1 -3 -10 41911 1369.05 12
 1 -3 10 39405.4 1452.82 14
 1 -3 10 41441.8 1471.4 29
 -1 3 10 40354.8 1456.59 28
 -1 3 10 38904.4 1437.27 20
 1 -3 10 38501.7 1324.88 23
 -1 3 10 42044 1329.64 9
 1 -3 10 38142.9 1430.45 10
 -1 3 10 42044.6 1489.82 10
 1 -3 10 39339.4 1457.69 66
 1 -3 10 37520.7 1381.8 63
 1 3 -9 92713.6 2395.42 65
 1 -3 9 84834.9 2458.21 64
 1 -3 9 94304.2 2552.21 66
 1 3 -9 91220.8 2554.28 58
 1 3 -9 93741 2588.54 60
 1 3 -9 89950.7 2559.6 1
 -1 3 9 89981.4 2497.35 2
 1 -3 9 86526.3 2482.4 52
 1 -3 9 86510.4 2530.96 48
 1 -3 9 88321.1 2446.97 16
 -1 3 9 89167.8 2392.14 15
 -1 3 9 91092 2589.03 43
 1 3 -9 91680.2 2579.85 39
 1 -3 9 86421.3 2450.1 41
 -1 3 9 91203.3 2585.23 41
 1 -3 9 88704.9 2540.96 35
 1 -3 9 88675.7 2526.67 14
 1 3 -9 90342 2281.63 13
 -1 -3 -9 91117.8 2411.7 12
 1 3 -9 87095.4 2520.45 12
 -1 3 9 89575.5 2529.82 28
 1 -3 9 88548.7 2521.68 29
 -1 3 9 90247.5 2396.96 9
 -1 3 9 92954.7 2567.74 10
 1 -3 9 87130.3 2508.76 10
 1 3 -9 90608.1 2560.78 4
 -1 3 9 90226.2 2392.96 3
 -1 3 9 87419.1 2506.72 23
 -1 3 8 146013 3525.45 3
 1 3 -8 144169 3665.43 4
 -1 -3 -8 141016 3319.11 4
 1 -3 8 146276 3631.73 66
 1 3 -8 138929 3498.24 65
 1 -3 8 140280 3569.79 64
 1 3 -8 140839 3656.92 58
 1 3 -8 141108 3655.4 60
 1 -3 8 141094 3592.89 17
 1 -3 8 140849 3301.83 2
 1 3 -8 137675 3641.75 1
 -1 3 8 145622 3608.54 2
 -1 -3 -8 139455 3318.18 1
 1 -3 8 142207 3589.25 52
 1 -3 8 143495 3640.51 48
 -1 3 8 144032 3520.27 15
 1 -3 8 141138 3539.14 16
 1 3 -8 139430 3663.01 39
 1 -3 8 139433 3543.14 41
 -1 3 8 149632 3698.76 41
 -1 3 8 146045 3683.77 43
 1 -3 8 144549 3641.9 35
 1 3 -8 143444 3576.96 31
 1 -3 8 143810 3627.63 29
 -1 3 8 150973 3657.91 28
 -1 3 8 144672 3525.3 9
 -1 3 8 147760 3659.56 10
 1 -3 8 143483 3612.1 10
 -1 3 8 143002 3627.09 23
 -1 3 8 146286 3640.48 20
 1 3 -8 145198 3426.6 13
 1 3 -8 145986 3629.45 12
 -1 -3 -8 145933 3496.08 12
 -1 3 7 96853.3 2486.44 2
 1 -3 7 89990.6 2204.77 2
 1 3 -7 93609.7 2527.56 1
 -1 -3 -7 92201.1 2210.13 1
 1 -3 7 95517.6 2497.5 66
 1 -3 7 88290.8 2425.02 64
 1 3 -7 92525.5 2530.09 58
 1 3 -7 91423.9 2521.43 60
 1 -3 7 92633.7 2442.23 17
 1 -3 7 92596.6 2441.31 52
 1 -3 7 94657.6 2491.6 48
 -1 3 7 94305.5 2421.27 15
 1 -3 7 92938.3 2405.56 16
 1 3 -7 95664.5 2550.15 39
 -1 3 7 94304.9 2526.45 41
 -1 3 7 92685.8 2525.76 43
 1 -3 7 91963 2508.37 35
 1 3 -7 94121.1 2474.99 31
 1 -3 7 93872.9 2474.6 29
 -1 3 7 98117.4 2504.99 28
 -1 3 7 96967.5 2507.67 10
 1 -3 7 91029.4 2452.89 10
 -1 3 7 94333.9 2415.5 9
 1 -3 7 90781.2 2424.03 21
 -1 3 7 96661.2 2495.19 20
 -1 3 7 92435.2 2480.17 23
 -1 3 7 95053 2416.93 3
 -1 -3 -7 91476.1 2212.41 4
 1 3 -7 94360.6 2534.29 4
 1 3 -6 77427.5 2132.89 60
 1 3 -6 76409 2140.5 58
 -1 3 6 78802.5 1941.26 6
 1 3 -6 79917.8 2148.86 39
 1 -3 6 72357.6 2084.84 35
 -1 3 6 78319.5 2044.98 3
 -1 -3 -6 77980.9 1820.42 4
 1 3 -6 78242.2 2127.71 4
 -1 3 6 79590.1 2088.34 28
 1 -3 6 77471.5 2064.11 29
 -1 3 6 80894.2 2103.41 10
 -1 3 6 76694.6 2041.7 9
 1 -3 6 77058 2053.05 10
 -1 3 6 77605 2040.45 15
 1 -3 6 77283.4 2015.65 16
 -1 3 6 74976.1 2071.69 23
 -1 3 6 81103.3 2094.68 20
 1 -3 6 79032.5 2036.56 21
 1 3 -6 75592.2 2008.5 15
 1 -3 6 75894.6 2054.75 19
 1 -3 6 76043.7 2030.38 17
 -1 3 6 77502 2084.52 2
 1 3 -6 75916.4 2117.63 1
 1 -3 6 74719.8 1839.24 2
 -1 -3 -6 78118.8 1821.34 1
 1 3 -5 493.531 195.382 4
 -1 -3 -5 437.092 92.0105 4
 1 -3 5 760.898 161.383 8
 -1 3 5 867.617 141.648 6
 1 -3 5 603.846 157.945 11
 1 -3 5 819.844 171.518 10
 -1 3 5 658.355 163.345 10
 -1 3 5 507.362 178.275 15
 1 -3 5 992.446 164.248 17
 -1 3 5 513.253 166.575 23
 1 -3 5 619.847 153.553 21
 1 3 -5 412.461 162.474 15
 -1 -3 -5 401.495 179.655 12
 1 -3 5 521.226 181.36 19
 -1 3 5 685.689 169.688 20
 1 -3 5 566.139 100.915 2
 -1 3 5 556.04 166.053 2
 -1 -3 -5 469.823 96.2569 1
 1 3 -5 677.153 210.385 1
 -1 3 4 212782 4506.16 6
 1 -3 4 203693 4530.26 19
 1 -3 4 203252 4488.23 17
 -1 3 4 207707 4557.82 15
 -1 3 4 208349 4549.18 20
 1 3 -4 201956 4524.35 15
 -1 -3 -4 208581 4387.16 12
 -1 -3 -4 191824 4239.01 1
 1 -3 4 209276 4339.46 2
 -1 -3 -4 188271 4240.04 4
 -1 3 3 173046 4083.63 3
 1 3 -3 187750 4107.89 4
 -1 3 3 179980 4051.24 6
 -1 -3 -3 177689 3967.99 7
 -1 3 3 180478 4056.8 10
 1 -3 3 178253 4033.93 11
 -1 3 3 175825 4088.74 9
 1 3 -3 174643 4039.13 9
 1 3 -3 176933 4066.95 15
 -1 3 3 174455 4079.61 15
 1 -3 3 174622 4013.1 22
 -1 3 3 176766 4051.46 20
 1 3 -3 179664 4091.14 13
 1 -3 3 177823 4052.76 19
 1 -3 3 175773 4007.96 17
 1 3 -3 179742 4092.48 1
 -1 3 3 176343 4070.32 2
 1 3 -2 110254 2623.03 4
 -1 3 2 115356 2662.88 3
 1 -3 2 112733 2618.3 8
 1 -3 2 112705 2612.55 5
 -1 -3 -2 110864 2522.16 7
 -1 3 2 114195 2645.6 6
 1 3 -2 113351 2633.14 9
 1 -3 2 112266 2596.55 11
 -1 3 2 114559 2660.71 9
 1 3 -2 111580 2642.43 15
 -1 3 2 109985 2651.46 15
 -1 3 2 113505 2615.03 20
 1 -3 2 112235 2594.29 22
 1 3 -2 110869 2678.22 13
 -1 3 2 108300 2613.38 18
 1 -3 2 110897 2577.98 17
 1 3 -2 108611 2609.66 18
 1 3 -2 111602 2629.21 1
 -1 3 2 111102 2624.27 2
 1 -3 1 261038 5801.81 5
 1 -3 1 261963 5811.6 8
 -1 3 1 266814 5846.46 6
 -1 -3 -1 265283 5698.01 7
 -1 -3 -1 269990 5756.39 5
 -1 3 1 261174 5802.55 18
 1 3 -1 259407 5783.83 18
 -1 3 1 258106 5791.65 20
 -1 3 1 256743 5835.62 15
 1 3 -1 262738 5833.97 15
 1 3 -1 265604 5831.55 9
 -1 3 1 260324 5836.27 9
 1 -3 1 258515 5768.2 11
 1 3 -1 262429 5683.47 12
 1 3 -1 253372 5866.86 13
 -1 3 1 261968 5787.54 2
 1 3 -1 268261 5766.65 1
 1 3 -1 272840 5770.27 4
 1 -3 1 267556 5783.98 4
 -1 3 1 254129 5835.86 3
 -1 -3 0 404216 8596.72 5
 -1 3 0 390256 8685.69 6
 1 -3 0 386056 8648.94 7
 1 -3 0 399072 8647.28 5
 -1 -3 0 395975 8544.76 8
 -1 3 0 388488 8645.83 18
 -1 3 0 391687 8629.92 20
 1 3 0 395900 8673.99 15
 -1 3 0 391928 8667.14 15
 1 3 0 400768 8682.5 9
 -1 3 0 391802 8662.1 9
 1 3 0 401452 8717.27 13
 1 -3 0 396294 8602.5 11
 1 3 0 406155 8549.99 1
 -1 3 0 396336 8603.7 2
 1 3 0 393641 8650.36 2
 1 -3 0 404046 8603.11 4
 1 3 0 406404 8551.31 4
 -1 3 0 394943 8665.29 3
 -1 3 -1 277003 6027.72 3
 1 3 1 271745 5869.84 4
 1 -3 -1 274062 5964.35 4
 -1 -3 1 273123 5980.86 5
 1 -3 -1 285153 6043.89 5
 -1 3 -1 272215 6068.39 6
 1 -3 -1 276456 6047.61 7
 -1 -3 1 277238 5946.87 8
 -1 3 -1 272903 6023.92 9
 1 3 1 282488 6069.59 9
 -1 3 -1 272701 6037.49 15
 1 3 1 278314 6052.13 15
 -1 -3 1 273382 6013.42 22
 1 -3 -1 276395 5991.56 11
 1 3 1 269098 6087.28 13
 -1 3 -1 270552 6025.97 18
 -1 3 -1 268398 6012.89 20
 1 3 1 276969 6044.03 2
 -1 3 -1 275350 5956.45 2
 1 -3 -1 280489 5964.23 1
 1 3 1 267772 5869.05 1
 -1 -3 2 113207 2675.19 5
 -1 3 -2 114614 2687.34 3
 1 -3 -2 118168 2638.44 4
 1 -3 -2 121926 2740.32 5
 -1 -3 2 116171 2660.42 8
 1 -3 -2 116210 2741.58 7
 1 3 2 113254 2738.09 9
 -1 3 -2 119075 2689.47 9
 -1 3 -2 119618 2709.22 15
 1 3 2 120055 2722.84 15
 -1 -3 2 115656 2709.26 22
 1 3 2 114898 2743.21 13
 1 -3 -2 119237 2686.81 11
 1 3 2 115491 2686.35 20
 -1 3 -2 117955 2712.67 18
 1 -3 -2 118421 2637.12 1
 1 3 2 114004 2729.37 2
 -1 3 -2 119512 2617.02 2
 1 -3 -3 169257 3765.85 4
 1 -3 -3 171303 3901.65 7
 -1 3 -3 175052 3791.8 9
 1 3 3 169043 3865.09 9
 1 3 3 173845 3852.18 10
 -1 -3 3 172783 3918.19 16
 -1 3 -3 169528 3818.72 15
 1 3 3 167501 3836.99 15
 1 3 3 171306 3836.21 20
 1 3 3 168867 3850.67 13
 -1 3 -3 166783 3846.22 18
 1 -3 -3 165836 3760.07 1
 1 3 3 166435 3876.95 2
 1 3 4 185199 4317.89 3
 1 -3 -4 195473 4232.73 4
 -1 3 -4 187457 4387.77 24
 1 3 4 185499 4315.37 9
 -1 -3 4 191863 4322.39 10
 -1 3 -4 192398 4215.57 9
 -1 -3 4 187256 4399.7 16
 1 3 4 188226 4279.72 15
 -1 3 -4 188333 4258.3 15
 -1 -3 4 192113 4365.31 21
 1 3 4 189589 4313.47 20
 -1 3 -4 192460 4301.01 13
 1 3 4 191093 4269.21 13
 -1 3 -4 187772 4312.78 18
 1 -3 -4 193476 4228.17 1
 1 -3 -5 565.3 139.587 4
 1 3 5 569.915 148.027 3
 1 -3 -5 478.449 187.598 7
 -1 3 -5 637.548 115.747 9
 1 3 5 381.94 153.212 10
 1 3 5 532.199 151.54 9
 1 3 5 396.048 141.425 15
 -1 -3 5 528.07 196.7 16
 -1 -3 5 720.4 162.242 21
 -1 3 -5 881.394 222.582 24
 1 3 5 607.852 163.81 23
 -1 3 -5 554.649 126.244 15
 -1 -3 5 1003.73 204.365 14
 -1 3 -5 534.073 157.94 13
 1 3 5 617.756 142.671 13
 1 3 5 578.554 147.682 20
 1 -3 -5 497.077 139.689 1
 1 3 6 69553.1 1850.11 20
 1 3 6 69748.8 1879.99 23
 -1 -3 6 67690.3 1884.27 21
 -1 -3 6 70353.9 1934.98 16
 1 3 6 67945.3 1739.77 15
 1 3 6 69752.5 1654.01 13
 -1 3 -6 69008.2 1724.78 15
 -1 3 -6 70613.7 1738.55 13
 -1 -3 6 68377.3 1889.72 14
 -1 -3 6 70518 1831.31 2
 1 3 6 70259.4 1786.43 3
 1 -3 -6 71069.6 1758.24 4
 1 3 6 69578.9 1913.16 28
 -1 3 -6 68427.2 1897.84 24
 1 -3 -6 71168 1932.8 7
 -1 3 -6 68903.1 1647.17 9
 1 3 6 69453 1780.18 9
 -1 -3 6 67004.7 1852.65 10
 1 3 6 69217.3 1889.59 10
 1 3 6 73722.9 1869.82 2
 1 -3 -6 71371.9 1755.86 1
 1 -3 -7 89142.8 2392.01 7
 1 3 7 87939 2374.48 43
 -1 -3 7 87079.7 2384.56 16
 1 3 7 85358.2 2141.5 15
 -1 -3 7 85792.1 2413.49 63
 1 3 7 89107.7 2385.46 41
 -1 3 -7 90814.3 2126.76 13
 -1 -3 7 88100.6 2359.11 14
 -1 3 -7 85817.2 2126.92 15
 -1 -3 7 89580.3 2266.99 2
 1 3 7 87286.1 2370.19 28
 -1 -3 7 88578.5 2305.96 29
 -1 -3 7 84730.7 2310.68 10
 1 3 7 90742.1 2361.66 10
 -1 3 -7 86144.6 2348.89 57
 1 3 7 91384.6 2306.43 20
 -1 3 -7 84193.4 2334.29 24
 1 3 7 87715.6 2330.58 23
 1 3 7 90654.8 2305.14 2
 1 3 8 141715 3589.79 43
 -1 -3 8 142855 3497.85 43
 -1 -3 8 139621 3608.13 16
 1 3 8 142029 3613.63 41
 -1 -3 8 139558 3637.01 63
 1 -3 -8 140745 3526.01 67
 -1 3 -8 141346 3267.44 13
 -1 3 -8 145775 3497.33 31
 1 3 8 142060 3623.45 28
 -1 -3 8 139032 3530.65 29
 -1 -3 8 137894 3550.74 10
 1 3 8 143951 3598.31 10
 -1 3 -8 144989 3622.71 58
 -1 3 -8 144502 3563.71 57
 -1 3 -8 141706 3559.1 24
 1 3 8 142523 3562.26 23
 1 3 8 144703 3533.38 20
 1 3 8 143904 3520.44 2
 -1 -3 8 142569 3476.39 2
 -1 -3 9 89393.5 2584.14 63
 1 -3 -9 85117.1 2467.13 67
 1 3 9 90610.8 2571.38 41
 -1 -3 9 93984.3 2451.15 41
 1 3 9 92243.2 2571.81 43
 -1 -3 9 89219.5 2465.1 43
 1 -3 -9 88301.7 2372.45 4
 -1 -3 9 93546.5 2571.78 14
 -1 -3 9 94212.6 2521.75 29
 1 3 9 92976.3 2581.33 28
 1 3 9 93171.3 2567.9 10
 -1 -3 9 93698.5 2540.41 10
 -1 3 -9 91729.5 2505.41 57
 -1 3 -9 94561.8 2585.12 58
 -1 3 -9 94581.8 2523.79 24
 1 3 9 92966.9 2539.33 23
 1 -3 -9 88970.8 2378.23 1
 -1 -3 9 89047.5 2427.52 2
 1 -3 -10 41124.3 1452.03 67
 -1 -3 10 41465.1 1524.11 63
 -1 -3 10 42200 1430.58 43
 1 3 10 40870.3 1488.44 43
 -1 -3 10 42809.7 1516.86 16
 -1 3 -10 42912.7 1506.52 58
 1 3 10 40736.2 1497.15 41
 -1 -3 10 43178.4 1408.97 41
 1 -3 -10 40765.2 1329.99 4
 -1 -3 10 42212 1500.53 14
 -1 -3 10 44042.3 1475.79 29
 1 3 10 41848.4 1506.86 28
 1 3 10 38642.1 1459.98 10
 -1 -3 10 42389.4 1471.53 10
 1 3 10 42835.9 1444.75 20
 1 3 10 41664.8 1463.29 23
 1 3 10 40601.5 1388.33 2
 -1 -3 10 42442.9 1381.79 2
 1 -3 -10 42423.1 1342.89 1
 -1 3 -11 12727.8 776.777 58
 1 -3 -11 12168 770.053 7
 -1 3 -11 13747.7 791.443 4
 1 -3 -11 11667 634.643 4
 1 -3 -11 11864.9 642.565 1
 1 3 11 13371.2 703.618 2
 -1 -3 11 12952.5 675.067 2
 1 3 11 12462.1 759.55 28
 -1 -3 11 12398.3 731.121 10
 1 3 11 12800.8 757.428 10
 1 3 11 12488.2 717.862 20
 1 3 11 12274.2 765.334 41
 -1 -3 11 13041.6 708.785 41
 -1 -3 11 13190.8 780.381 16
 1 3 11 13306.1 796.967 43
 -1 -3 11 13012.7 747.519 43
 1 -3 -11 11543.9 726.448 67
 -1 -3 11 13987.3 820.856 63
 -1 -3 12 29946.1 1237.57 43
 -1 -3 12 30315 1210.2 41
 -1 3 -12 28384.8 1280.56 4
 1 -3 -12 28285.5 1117.44 4
 1 3 12 31402.9 1195.98 2
 -1 -3 12 31713.7 1177.76 2
 1 -3 -12 29789.7 1130.45 1
 -1 3 -12 31119.7 1321.26 1
 -1 -3 12 28947.3 1261.16 10
 1 3 12 30378.5 1293.19 10
 1 3 12 29798.3 1239.63 20
 1 3 12 32044.8 1295.68 23
 -1 -3 12 30182.9 1276.55 23
 1 -3 -12 31025.7 1258.84 67
 -1 -3 12 31470.7 1305.19 16
 1 -3 -12 30187.1 1327.17 7
 -1 -3 13 608.828 316.629 16
 1 -3 -13 508.456 266.606 7
 1 3 13 175.089 226.816 23
 -1 -3 13 915.004 280.339 23
 -1 -3 13 594.221 342.686 43
 1 3 13 482.587 328.188 41
 -1 3 -13 368.855 344.468 39
 1 3 13 616.638 334.327 43
 -1 3 -13 441.387 259.747 4
 -1 3 -13 365.775 269.772 1
 -1 -3 13 791.286 226.441 2
 1 3 13 340.032 211.244 2
 1 3 13 224.582 228.959 28
 -1 3 -13 799.355 347.303 58
 1 3 13 333.646 210.22 20
 1 3 13 448.971 225.373 10
 -1 -3 13 321.281 218.382 10
 -1 -3 13 670.953 247.838 51
 -1 -3 14 10586.2 764.028 51
 1 3 14 10282.4 719.531 20
 1 3 14 11213.2 769.034 23
 -1 -3 14 11181.7 763.543 23
 -1 -3 14 10682.9 778.815 16
 -1 -3 14 10654.6 718.826 41
 -1 -3 14 11040.6 766.118 43
 1 3 14 10031.8 789.212 43
 -1 3 -14 10125.6 802.079 39
 1 3 14 10887.3 796.665 41
 1 -3 -14 9838.48 777.11 7
 -1 3 -14 10434.7 773.101 4
 -1 3 -14 10729.8 827.612 12
 -1 -3 14 10486.5 711.489 28
 1 3 14 10899.8 775.355 28
 -1 -3 14 9120.21 699.743 10
 1 3 14 10098.4 755.364 10
 -1 3 -14 11638.8 800.709 1
 1 3 14 11103.8 677.356 2
 -1 3 -14 9713.66 730.245 58
 -1 3 -14 11364.8 845.67 60
 -1 -3 15 76.5101 237.326 16
 1 -3 -15 302.243 301.224 7
 1 3 15 38.335 234.299 23
 -1 -3 15 159.95 233.026 20
 -1 -3 15 41.1826 223.421 51
 1 -3 -15 258.865 386.756 54
 1 3 15 146.752 217.335 20
 1 3 15 373.477 253.624 10
 1 -3 -15 284.594 401.107 40
 -1 -3 15 390.99 292.087 41
 -1 -3 15 34.5006 304.894 43
 -1 3 -15 355.96 349.521 39
 1 3 15 160.41 383.971 43
 -1 3 -16 10711.7 746.628 58
 -1 3 -16 10840.6 800.926 60
 -1 3 -16 9856.61 810.013 67
 1 -3 -16 9979.94 848.329 54
 -1 -3 16 11013.4 789.644 51
 -1 -3 16 10145.5 768.258 16
 1 -3 -16 10331.4 817.178 40
 1 3 16 10817.8 841.582 43
 1 3 16 9868.16 786.121 41
 -1 -3 16 10884 772.161 43
 -1 3 -16 10161.4 787.404 39
 1 -3 -16 9842.35 802.862 7
 -1 3 -16 9626.51 750.822 4
 -1 3 -16 10964.8 835.488 12
 -1 -3 16 9450.25 691.429 28
 1 3 16 10372.3 797.001 28
 -1 -3 16 9707.95 748.609 10
 1 3 16 9441.44 763.504 10
 1 3 16 10774.6 751.11 20
 -1 -3 16 9365.78 731.885 20
 1 3 16 10454.6 771.546 23
 -1 -3 16 10627.7 775.433 23
 -1 3 -16 10324.6 773.328 1
 -1 3 -17 1876.8 407.601 60
 -1 3 -17 1213.09 325.015 58
 1 3 17 1309.96 292.799 20
 -1 3 -17 1913.64 454.96 67
 1 -3 -17 1186.5 435.437 54
 -1 -3 17 1536.77 347.745 51
 -1 -3 17 1293.25 336.264 16
 1 3 17 763.22 368.442 41
 1 -3 -17 1342.14 422.763 40
 -1 3 -17 1271.01 402.408 39
 1 -3 -17 777.872 422.081 42
 1 -3 -17 1368.8 347.444 7
 -1 3 -17 493.762 292.426 4
 -1 3 -17 1229.71 409.816 12
 1 3 17 887.46 298.35 28
 -1 -3 17 1008.39 278.093 28
 -1 -3 17 1039.88 281.986 10
 1 3 17 942.179 286.842 10
 -1 3 -17 1128.14 335.623 1
 -1 -3 17 1601.54 355.261 23
 1 3 17 1069.97 294.771 23
 -1 -3 17 1647.26 342.423 20
 -1 3 -18 791.945 313.627 1
 -1 3 -18 1362.86 415.136 67
 1 -3 -18 1143.65 400.722 54
 -1 -3 18 866.152 284.013 51
 -1 -3 18 1091.1 287.664 20
 1 3 18 1135.54 276.867 20
 -1 3 -18 1289.27 362.648 60
 -1 -3 18 711.607 258.306 16
 -1 3 -18 1321.86 395.509 39
 -1 3 -18 1460.26 405.205 12
 -1 -3 18 982.348 273.991 28
 1 3 18 1319.6 297.026 27
 1 3 18 1001.45 304.564 10
 -1 -3 18 607.506 244.274 10
 1 -3 -18 837.078 399.139 40
 1 -3 -18 1165.23 425.791 42
 -1 3 -18 487.311 285.156 4
 1 -3 -18 1245.51 350.45 7
 1 3 18 808.767 269.043 23
 -1 -3 18 855.312 277.93 23
 1 3 19 3299.94 407.998 27
 -1 -3 19 3167.87 388.835 23
 1 3 19 3357.81 401.053 23
 1 -3 -19 3452.37 518.286 54
 1 3 19 3057.53 366.592 20
 -1 -3 19 2864.98 385.52 20
 -1 3 -19 2981.33 470.675 67
 1 -3 -19 2841.73 486.97 42
 1 -3 -20 2114.38 394.396 40
 -1 3 -20 1918.35 310.954 42
 1 -3 -20 2281.51 411.06 42
 -1 -3 20 2230.5 282.405 28
 1 3 20 2026.23 299.794 27
 1 3 20 2594.49 315.114 23
 -1 -3 20 2058.01 306.723 23
 -1 -3 20 1938.33 309.119 20
 1 -3 -20 1510 381.044 54
 -1 3 -20 1896.21 389.426 54
 -1 3 -20 2566.1 343.086 60
 -1 3 -20 2685.99 426.492 67
 -1 3 -20 2028.41 337.006 39
 1 -3 -21 7177.24 528.716 42
 -1 3 -21 6286.55 515.3 40
 1 -3 -21 7097.65 491.021 40
 -1 3 -21 7399.84 519.261 54
 1 -3 -21 6994.97 530.364 54
 1 3 21 6496.71 444.536 27
 -1 3 -22 2018.23 278.777 40
 1 -3 -22 2479.64 282.355 49
 -1 4 21 4428.45 365.822 23
 -1 4 21 4542.68 373.003 27
 1 -4 21 4812.24 363.01 28
 1 4 -21 4594.59 385.091 39
 -1 -4 -21 4706.88 434.605 42
 1 4 -21 4812.36 430.569 40
 -1 -4 -21 4146.37 388.304 54
 1 4 -21 4433.8 375.25 54
 1 4 -20 2996.33 444.415 40
 -1 -4 -20 3432.71 465.438 42
 -1 -4 -20 3018.03 399.601 54
 1 4 -20 3019.3 405.04 54
 1 -4 20 3044.65 321.409 20
 -1 4 20 3229.65 356.861 20
 1 -4 20 3170.37 351.061 28
 -1 4 20 3076.4 360.72 27
 -1 4 20 3596.87 378.274 23
 1 4 -20 2991.98 406.029 39
 1 4 -20 2152.22 338.866 60
 -1 4 19 8191.94 630.09 23
 -1 4 19 8854.64 630.336 20
 1 -4 19 7198.24 550.064 20
 1 -4 19 9616.03 668.511 51
 -1 -4 -19 9442.76 622.26 40
 -1 -4 -19 8230.34 696.201 42
 1 4 -18 3919.13 533.471 67
 1 4 -18 4689.13 539.42 54
 -1 -4 -18 3625.83 512.795 54
 1 -4 18 4097.61 476.401 51
 -1 4 18 3595.94 455.616 20
 -1 -4 -18 4083.83 486.698 7
 1 4 -18 4334.2 486.748 58
 1 4 -18 4608.39 539.501 60
 1 4 -18 4164.04 559.39 40
 1 -4 18 4464.92 490.929 43
 1 -4 18 3978.27 444.683 41
 -1 -4 -18 4006.38 503.28 40
 1 4 -18 4831.56 572.24 39
 1 4 -18 3685.23 487.49 4
 1 -4 18 3390.92 427.521 28
 -1 4 18 3902.47 466.1 27
 1 -4 18 4436.28 492.141 10
 1 4 -18 3497.07 492.827 1
 1 -4 18 3473.78 422.926 20
 -1 4 18 3689.57 469.089 23
 1 4 -17 18171.3 977.224 60
 1 4 -17 17884.1 922.832 58
 1 4 -17 16996 956.254 54
 1 -4 17 16529.7 934.612 51
 1 -4 17 17505.6 923.238 43
 1 4 -17 17707 988.618 39
 1 -4 17 16205.1 832.537 41
 -1 -4 -17 16639 896.85 40
 -1 -4 -17 15381.6 900.703 7
 1 4 -17 16026.3 944.089 1
 1 4 -17 15798.1 943.391 4
 -1 4 17 16483.6 936.316 27
 1 -4 17 15619.8 879.58 28
 -1 4 17 17214.2 955.528 23
 1 -4 17 15840.6 922.554 10
 -1 4 17 16988.2 967.848 10
 1 4 -17 17888.4 1002.74 67
 -1 4 16 798.028 278.721 2
 1 4 -16 334.062 301.706 1
 1 4 -16 675.153 399.305 67
 1 4 -16 480.316 314.842 58
 1 4 -16 520.256 366.575 60
 -1 4 16 1034.24 326.769 20
 1 4 -16 551.798 377.698 54
 1 -4 16 636.046 271.119 51
 1 -4 16 822.438 263.301 16
 1 -4 16 811.47 253.357 23
 -1 4 16 1044.99 311.675 23
 1 -4 16 565.748 266.622 20
 1 -4 16 847.761 304.79 41
 1 -4 16 749.416 352.42 43
 1 4 -16 1166.19 406.395 39
 1 4 -16 962.731 385.959 12
 1 -4 16 940.246 298.056 28
 -1 4 16 881.815 289.935 27
 -1 -4 -16 797.138 317.692 7
 1 4 -16 548.541 308.147 4
 -1 4 16 740.192 314.553 10
 1 -4 16 714.516 283.232 10
 1 -4 15 8660.32 720.632 51
 1 -4 15 7949.69 685.362 43
 1 -4 15 8816.75 664.199 16
 -1 -4 -15 9910.56 751.099 7
 1 4 -15 9440.75 768.058 4
 1 4 -15 8597.78 759.872 12
 1 -4 15 8132.72 703.478 10
 -1 4 15 9280.33 769.816 10
 1 -4 15 8218.96 622.543 23
 -1 4 15 9426.39 743.198 23
 -1 4 15 9037.84 729.786 20
 1 4 -15 7775.57 718.815 60
 1 4 -15 8945.24 737.581 58
 1 4 -15 8457.16 777.112 67
 1 -4 15 9508.34 697.738 41
 1 4 -15 9541.6 800.28 39
 1 4 -15 9531.79 773.914 1
 -1 4 15 9011 701.103 2
 -1 4 14 14411.5 813.671 62
 1 4 -14 17097.6 1037.28 67
 1 -4 14 14147.7 913.143 63
 -1 4 14 16938.7 990.011 20
 -1 4 14 17120 994.742 23
 1 -4 14 16124.2 865.113 23
 1 4 -14 14765.3 948.968 58
 1 4 -14 15549.2 995.061 60
 1 -4 14 16726.8 910.327 16
 1 -4 14 16474.3 962.493 43
 1 4 -14 15549.9 1014.39 39
 1 -4 14 16026 899.854 41
 1 -4 13 69256.5 2297.97 63
 -1 4 13 66799.1 2172.66 62
 1 4 -13 74214.5 2438.56 67
 1 -4 13 67160.1 2282.39 43
 1 4 -13 72751.2 2453.6 39
 1 -4 13 74101 2272.25 41
 -1 -4 -13 71115.5 2337.6 7
 1 4 -13 74679.2 2432.73 60
 1 4 -13 74840.7 2411.17 58
 1 -4 13 69900.2 2258.2 16
 1 4 -13 71125 2406.38 4
 1 -4 13 72155.9 2416.32 14
 1 4 -13 74247.4 2421.64 12
 -1 4 13 74404.4 2426.28 28
 1 -4 13 69085.9 2384.99 10
 -1 4 13 72568.2 2417.52 10
 1 -4 13 71607.9 2227.05 23
 -1 4 13 72237 2391.81 23
 -1 4 13 76605.4 2418.11 20
 -1 4 13 73811.2 2347.36 2
 1 4 -13 71453.3 2398.27 1
 1 4 -12 17533.6 999.416 67
 1 -4 12 17354.8 1015.85 66
 1 -4 12 18280.5 931.318 16
 1 -4 12 18386.4 956.55 17
 -1 -4 -12 18027.8 954.914 7
 1 4 -12 18662.7 1034.49 60
 1 4 -12 18716.2 1040.47 39
 -1 4 12 17623.5 821.296 3
 1 4 -12 15288.9 944.357 4
 -1 -4 -12 15935.5 849.189 12
 1 -4 12 18847.4 1011.64 14
 1 4 -12 17434.6 998.47 12
 1 -4 12 18608.2 994.192 29
 -1 4 12 18332.6 1001.21 28
 1 -4 12 16833.7 864.462 23
 -1 4 12 18141.9 976.478 23
 -1 4 12 18562 990.263 20
 -1 4 12 18207.3 964.485 2
 1 4 -12 19176.2 1026.94 1
 1 -4 12 18459.3 1003.73 10
 -1 4 12 17128.7 978.636 10
 1 4 -11 22985.8 1127.45 58
 -1 -4 -11 23256.2 1076.33 7
 1 -4 11 24699.9 1153.83 48
 1 -4 11 22567 1065.25 43
 1 -4 11 21282.4 1002.25 41
 -1 4 11 23618.8 970.746 15
 1 -4 11 22185 1038.71 16
 1 -4 11 24104.1 1089.95 17
 -1 4 11 25147.2 993.167 3
 1 4 -11 23707.4 1135.73 4
 1 -4 11 23593.6 1122.48 14
 1 4 -11 24615.4 1139.95 12
 -1 -4 -11 25066.5 1014.95 12
 1 -4 11 23170.8 1104.7 10
 -1 4 11 25690.7 1179.85 10
 -1 4 11 23861.7 979.144 9
 -1 4 11 23149.4 1103.38 20
 -1 4 11 23345.8 1102.75 23
 1 4 -11 23489.6 1128.65 1
 -1 4 11 24302.5 1098.87 2
 1 4 -11 22863.1 1138.34 67
 1 -4 11 23760.2 1106.15 63
 1 4 -10 11467.5 756.415 58
 1 4 -10 10886.4 735.562 60
 1 -4 10 10482.2 653.379 17
 1 -4 10 10515.2 675.621 52
 1 4 -10 11142.8 718.647 1
 -1 4 10 11098.3 685.236 2
 1 -4 10 10555.2 685.159 43
 1 -4 10 10469.2 703.984 48
 -1 4 10 12161.7 783.417 41
 1 4 -10 11267.7 765.22 39
 1 -4 10 11119.3 654.42 41
 1 -4 10 11525.1 681.353 16
 -1 4 10 10635.1 618.557 15
 -1 4 10 10755.6 615.286 3
 1 4 -10 11826.6 743.549 4
 1 4 -10 10679.5 555.049 13
 -1 -4 -10 11791.6 642.599 12
 1 4 -10 10579.9 715.801 12
 1 -4 10 9908.82 675.462 14
 -1 4 10 10825.2 714.901 28
 1 -4 10 11589.2 713.853 29
 -1 4 10 9883.4 671.524 20
 1 -4 10 10635.1 689.464 10
 -1 4 10 11612.2 645.292 9
 -1 4 10 11105.3 722.272 10
 1 -4 10 9605.61 709.544 66
 1 4 -10 11769.8 638.331 65
 1 4 -9 72512.8 2196.03 4
 -1 4 9 71063.4 2038.78 3
 -1 4 9 73079 2143.99 2
 1 4 -9 70326 2170.31 1
 1 4 -9 70806.7 2025.68 65
 1 -4 9 74081.7 2165.96 66
 1 -4 9 69484.7 2116.22 64
 1 4 -9 70519.7 2190.24 58
 1 4 -9 69703.4 2186.11 60
 1 -4 9 71749.6 2093.18 52
 1 -4 9 69110.1 2148 48
 1 4 -9 70423.8 2191.11 39
 1 -4 9 69104.7 2035.35 41
 -1 4 9 71299.3 2211.03 41
 1 -4 9 71118.3 2189.16 35
 1 4 -9 73544.8 2126.1 31
 1 4 -9 70417 2048.69 33
 1 -4 9 69288.9 2125.32 29
 -1 4 9 71362.2 2183.83 28
 -1 4 9 70494.9 2177.52 10
 -1 4 9 70164.8 2033.9 9
 1 -4 9 68786 2123.55 10
 -1 4 9 68493.4 2139.06 23
 -1 4 9 68590.2 2142.86 20
 1 4 -9 70891.2 1946.18 13
 1 4 -9 71722.2 2145.67 12
 1 -4 9 68164.5 2129.08 14
 -1 -4 -9 71724.6 1971.82 12
 1 4 -8 52680.8 1754.64 4
 -1 4 8 53113.7 1645.95 3
 1 4 -8 53184.7 1749.9 1
 -1 4 8 55113.4 1724.68 2
 1 -4 8 58876.2 1762.68 66
 1 4 -8 53438.8 1636.89 65
 1 -4 8 55290.6 1710.85 64
 1 4 -8 55385.8 1787.2 58
 1 4 -8 53869.4 1769.33 60
 1 -4 8 55280 1674.43 17
 -1 4 8 53981.6 1496.11 6
 -1 -4 -8 53878.9 1665.1 7
 1 -4 8 55678.8 1680.88 52
 1 -4 8 53640.3 1713.23 48
 1 -4 8 54684.1 1670.45 16
 1 -4 8 51852.7 1614.59 41
 -1 4 8 59221.7 1809.76 41
 1 4 -8 54538.9 1773.3 39
 1 -4 8 58150.2 1778.71 35
 1 4 -8 52259.7 1656.03 33
 1 4 -8 53344.3 1708.66 31
 -1 4 8 57698.8 1768.93 28
 1 -4 8 55365.6 1719.79 29
 1 -4 8 54701.7 1706.11 10
 -1 4 8 54483.6 1756.46 10
 -1 4 8 54062.6 1653.94 9
 -1 4 8 56205.6 1736.27 23
 1 4 -8 51050.5 1691.06 12
 -1 -4 -8 54644.5 1562.45 12
 1 4 -8 54394.6 1583.5 13
 1 -4 7 27337.5 813.725 2
 1 4 -7 27635.6 1082.37 4
 -1 4 7 28395.1 1030.43 3
 1 4 -7 26681 1065.16 1
 -1 4 7 28566.8 1062.77 2
 1 -4 7 25974.9 1049.07 66
 1 -4 7 26193.8 1013.06 64
 1 4 -7 27317.2 1009.95 65
 1 4 -7 26266.5 1090.77 58
 1 4 -7 25956.8 1086.16 60
 1 -4 7 27601.8 991.643 17
 -1 4 7 28428.2 916.434 6
 -1 -4 -7 30602.6 1037.35 7
 1 -4 7 27311.5 1004.37 52
 1 -4 7 27971.2 1046.62 48
 1 4 -7 27415.3 1097.49 39
 -1 4 7 29343.8 1097.6 41
 1 -4 7 26511.4 961.712 41
 -1 4 7 27771.4 1053.72 23
 -1 4 7 27144.1 1045.9 20
 1 -4 7 29392.2 1033.81 21
 1 -4 7 28626.8 1082.29 35
 1 4 -7 26816.6 1028.28 33
 1 4 -7 26828.2 1067.8 31
 1 -4 7 27558.1 1026.12 29
 1 -4 7 27863.2 1006.43 16
 -1 4 7 27921.7 1017.14 15
 1 -4 7 28370.3 1032.21 10
 -1 4 7 29166 1079.52 10
 -1 4 7 29327.4 1040.99 9
 1 4 -7 28547.8 981.432 13
 1 4 -7 27179.8 978.771 15
 1 4 -6 101198 2739.54 4
 1 -4 6 105331 2433.3 2
 -1 4 6 107641 2695.3 3
 1 4 -6 104757 2785.51 58
 1 4 -6 105640 2769.05 60
 1 4 -6 103576 2575.57 9
 -1 -4 -6 106407 2626.69 7
 1 -4 6 100121 2658.16 8
 -1 4 6 100458 2630.79 62
 1 -4 6 103363 2675.23 64
 1 4 -6 100508 2652.03 65
 1 -4 6 104412 2620.58 17
 1 -4 6 105059 2694.71 19
 1 -4 6 108833 2659.59 16
 -1 4 6 105657 2682.5 15
 1 4 -6 102119 2753.5 39
 1 4 -6 103874 2748.43 1
 -1 4 6 103945 2706.39 2
 1 -4 6 101186 2725.98 35
 1 4 -6 103573 2721.01 33
 1 4 -6 101325 2747.63 31
 1 -4 6 104105 2679.33 29
 1 -4 6 102076 2670.55 30
 1 -4 6 104691 2671.26 10
 -1 4 6 109219 2734.9 10
 -1 4 6 105361 2692.65 9
 -1 4 6 103966 2687.7 23
 1 -4 6 103397 2648.87 21
 -1 4 6 107513 2716.64 20
 1 4 -6 102017 2631.61 15
 1 4 -6 104329 2636.26 13
 -1 -4 -6 101276 2488.88 12
 1 4 -5 21793.9 861.932 4
 -1 4 5 21242.9 821.966 3
 1 -4 5 20665.8 636.774 2
 1 4 -5 23886.3 897.298 60
 1 4 -5 21336 887.822 58
 1 -4 5 19980.6 743.872 17
 1 -4 5 20105.7 792.244 19
 1 -4 5 21931.1 821.99 64
 -1 4 5 22138.3 830.329 15
 1 4 -5 20332.3 840.943 1
 -1 4 5 22461.4 831.957 2
 -1 4 5 20097.8 791.93 23
 -1 4 5 20576.9 800.512 20
 1 -4 5 22787.1 792.772 21
 1 4 -5 21922.2 873.057 39
 1 -4 5 21370.7 839.163 35
 1 -4 5 22153.5 810.079 29
 -1 4 5 21171 800.685 27
 1 4 -5 22372 827.148 13
 1 4 -5 21123.5 786.941 15
 -1 4 5 22057.4 824.175 10
 1 -4 5 21666.1 806.277 11
 -1 4 5 21767.9 837.791 9
 1 4 -5 21080.5 757.694 9
 1 4 -5 21501.8 882.633 31
 1 -4 5 21074.3 789.882 8
 1 4 -4 38056.8 1230.75 13
 1 4 -4 40525.8 1257.91 1
 -1 4 4 41429 1238.01 2
 -1 -4 -4 41154.1 1143.91 7
 1 -4 4 43826.4 1221.37 8
 1 4 -4 39486.8 1181.37 9
 1 -4 4 41528.7 1207.68 11
 -1 4 4 42799.2 1265.27 9
 1 -4 4 43261.1 1234.98 19
 1 -4 4 41680 1163.12 17
 -1 4 4 40795.7 1248.78 3
 1 4 -4 38612.1 1244.32 4
 1 -4 4 40635.8 1205.04 5
 -1 4 4 40343 1213.06 23
 1 -4 4 40437.4 1184.22 22
 -1 4 4 40524.3 1215.62 20
 -1 4 4 41162 1246.65 15
 1 4 -4 42496.1 1232.84 15
 -1 4 3 67201 1719.74 2
 1 -4 3 63557.4 1684.69 8
 -1 -4 -3 66962 1615.57 7
 -1 4 3 66130.6 1749.55 9
 1 -4 3 63020.5 1630.17 17
 1 -4 3 61519.1 1684.55 19
 -1 4 3 62516.1 1691.6 20
 -1 4 3 64954.2 1693.97 18
 -1 4 3 67481.3 1755.41 3
 1 -4 3 61558.9 1677.57 5
 -1 4 3 66462.2 1690.19 23
 1 -4 3 63928.9 1670.96 22
 1 4 -3 65747.9 1721.32 15
 -1 4 3 65562.4 1743.45 15
 1 4 -2 174800 3842.99 1
 -1 -4 -2 168339 3809.78 5
 -1 -4 -2 168656 3744.53 7
 1 -4 2 163670 3800.38 11
 1 4 -2 162068 3836.71 18
 -1 4 2 164805 3845.31 18
 -1 4 2 165766 3847.79 20
 1 4 -2 171381 3839.27 4
 1 -4 2 164326 3827.73 22
 -1 4 2 165090 3895.55 15
 1 4 -2 165137 3879.78 15
 1 4 -1 39206.3 1117 15
 -1 4 1 36231.2 1102.61 15
 -1 -4 -1 38694.1 1040.23 5
 -1 -4 -1 38763 984.895 7
 -1 4 1 36271.5 1058.73 20
 1 4 -1 38806.8 1065.8 18
 -1 4 1 37722 1077 18
 1 4 -1 40539 1032.98 4
 1 -4 1 36599.2 1023.37 11
 -1 4 1 36552.5 1052.12 2
 1 4 -1 39442.4 1028.56 1
 1 4 0 4260.53 294.752 15
 -1 4 0 3242.13 266.882 15
 -1 -4 0 3808.92 200.536 8
 -1 -4 0 4179.1 241.416 5
 1 4 0 4411.64 254.738 20
 1 4 0 4110.58 249.733 18
 -1 4 0 3195.93 243.418 18
 -1 4 0 3614.39 240.719 20
 1 -4 0 3227.49 220.726 4
 1 4 0 4253.02 204.575 4
 1 -4 0 3453.06 215.583 11
 1 4 0 4168.11 204.287 1
 -1 4 0 3273.14 224.523 2
 1 -4 -1 38283.6 1030.66 11
 -1 4 -1 40277.9 1042.34 2
 1 4 1 38810.8 912.13 1
 -1 -4 1 40332.8 1023.23 8
 -1 -4 1 40367.4 1069.22 5
 -1 4 -1 39800.1 1113.32 9
 -1 4 -1 39225.5 1102.79 18
 1 4 1 41012.6 1069.3 18
 1 4 1 40031.7 1079.83 20
 -1 4 -1 39358.3 1093.34 20
 -1 4 -1 39424.5 1111.24 3
 1 4 1 39644.5 914.583 4
 1 -4 -1 39209.3 1018.09 4
 -1 4 -1 40183.3 1126.68 15
 1 4 1 40546.2 1141.78 15
 -1 -4 1 39899.9 1092.06 22
 1 -4 -2 160594 3653.72 11
 1 4 2 159208 3778.85 13
 1 -4 -2 162751 3597.95 1
 -1 4 -2 159139 3619.48 2
 -1 -4 2 164394 3651.69 8
 -1 -4 2 159675 3682.5 5
 -1 4 -2 159473 3705.3 9
 1 4 2 164202 3703.53 20
 -1 4 -2 160433 3724.38 18
 1 4 2 163337 3666.51 18
 1 -4 -2 164618 3600.76 4
 -1 4 -2 154393 3706.05 3
 -1 4 -2 160690 3729.73 15
 1 4 2 164053 3756.98 15
 -1 -4 2 163391 3724.03 22
 1 4 2 164482 3746.01 23
 1 4 3 78877.3 1955.56 13
 1 -4 -3 77714 1864.04 11
 1 -4 -3 75187 1776.42 1
 1 4 3 77343.9 1954.37 2
 1 -4 -3 77145.8 1953.57 5
 -1 -4 3 75452.7 1870.36 8
 -1 4 -3 75006.7 1870.97 9
 -1 4 -3 74388.5 1915.4 18
 1 4 3 77026.7 1906.05 20
 1 4 3 77167.1 1854.02 18
 1 -4 -3 75498.3 1778.34 4
 -1 4 -3 74389.9 1901.95 15
 1 4 3 76989.5 1932.18 15
 -1 -4 3 74756.6 1921.24 22
 1 4 3 77485.8 1949.38 23
 1 4 4 45146.2 1257.7 15
 -1 -4 4 43732.4 1320.66 16
 -1 4 -4 45088 1229.03 15
 1 -4 -4 45161.3 1309.9 7
 1 4 4 45113.5 1189.13 18
 -1 4 -4 45322.5 1262.24 18
 1 4 4 43868.1 1244.5 20
 1 -4 -4 43855.3 1113.01 4
 -1 -4 4 45278.3 1248.83 2
 1 -4 -4 43578.1 1218.28 11
 1 4 4 41218.5 1240.47 13
 -1 4 -4 45067.9 1339.57 24
 1 4 4 45735.3 1267.82 10
 -1 4 -4 45825.3 1187.84 9
 1 -4 -4 42757.1 1109.42 1
 1 4 4 44586.3 1294.02 2
 1 4 4 45067.4 1292.41 23
 1 4 5 17513.5 697.155 2
 1 -4 -5 16335.4 542.34 1
 -1 4 -5 17124 749.905 57
 1 -4 -5 17239.9 712.302 7
 1 4 5 17931.4 607.977 18
 -1 4 -5 16289.9 652.721 18
 1 4 5 17753.6 658.975 15
 -1 -4 5 18030.6 624.661 17
 -1 4 -5 16838 621.456 15
 -1 -4 5 17553.4 728.684 16
 -1 -4 5 17464.9 655.609 2
 1 -4 -5 16363.2 547.657 4
 1 4 5 17679.8 634.046 13
 1 4 5 17042.1 704.475 28
 -1 4 -5 16993.5 732.098 24
 1 4 5 17102.3 683.958 27
 -1 -4 5 17939.3 702.785 21
 1 4 5 16518.3 690.858 23
 1 4 5 17134.5 663.874 20
 -1 4 -5 17507.4 582.705 9
 -1 -4 5 18530 687.048 10
 1 4 5 18294.5 695.751 10
 -1 -4 5 16735.6 741.979 64
 -1 -4 6 98395.9 2675.89 64
 -1 4 -6 98331.4 2598.85 61
 -1 4 -6 98391.4 2666.69 57
 1 -4 -6 102862 2668.16 7
 1 4 6 100682 2469.4 18
 1 -4 -6 102693 2397.63 1
 1 4 6 103843 2622.72 2
 -1 4 -6 99598.7 2473.17 15
 1 4 6 103128 2513.34 15
 -1 -4 6 98698.2 2662.55 16
 -1 4 -6 101947 2648.25 34
 1 4 6 100045 2433.22 13
 -1 -4 6 100074 2601.89 14
 -1 -4 6 101044 2565.54 29
 1 4 6 109094 2683.21 28
 -1 4 -6 103807 2674.23 24
 -1 -4 6 100588 2590.69 10
 -1 4 -6 101169 2397.48 9
 1 4 6 102405 2619.3 10
 1 4 6 100690 2559.63 9
 1 4 6 101782 2558 3
 -1 -4 6 101725 2545.94 2
 1 -4 -6 103577 2403.72 4
 1 4 6 105135 2593.4 20
 1 4 6 102613 2624.68 23
 -1 -4 6 99823.4 2618.76 21
 1 4 7 27697.9 903.05 18
 -1 -4 7 27669.4 1008.38 48
 1 4 7 27689.1 1040.59 43
 1 4 7 28536.2 914.542 15
 -1 -4 7 26359.7 1051.84 16
 1 4 7 28970.4 1069.79 41
 -1 4 -7 26009.1 1038.75 24
 -1 -4 7 27249.3 1025.92 21
 1 4 7 28947.2 1004.6 20
 1 4 7 28378.4 1035.92 23
 1 -4 -7 27830.6 846.878 4
 1 4 7 28013.6 951.621 3
 -1 -4 7 26570.1 939.986 2
 -1 -4 7 26022.6 1008.75 14
 -1 4 -7 28125.5 890.004 15
 -1 -4 7 27266.8 981.976 29
 1 4 7 28695.2 1068.21 28
 -1 4 -7 28809.3 814.867 9
 1 -4 -7 27730.1 1055 7
 1 4 7 26715 1007.85 2
 1 -4 -7 27846 842.46 1
 1 4 7 28409.4 953.057 9
 -1 -4 7 26154.6 991.322 10
 1 4 7 29483.7 1049.49 10
 -1 4 -7 27011.1 1060.41 57
 -1 4 -7 26503 1001.19 61
 1 -4 -8 54468.6 1758.62 7
 1 4 8 57872.4 1702.52 2
 -1 -4 8 52873.6 1677.33 48
 1 4 8 54571.9 1719.52 43
 -1 -4 8 55239.4 1780.23 63
 1 4 8 55236.2 1741.26 41
 -1 4 -8 59269.3 1806.07 58
 -1 4 -8 54593.3 1746.58 57
 -1 4 -8 54348.4 1494.1 15
 -1 -4 8 52174.4 1640.9 29
 1 4 8 56168.2 1753.49 28
 -1 -4 8 52304.5 1675.49 10
 1 4 8 53376.1 1551.2 9
 1 4 8 58483.9 1748.11 10
 -1 -4 8 54449.5 1601.82 2
 1 4 8 53257.2 1560.91 3
 -1 4 -8 52549.3 1715.2 24
 1 4 8 56011.3 1717.45 23
 1 4 8 55242.9 1673.41 20
 1 -4 -9 62979.9 1798.47 4
 -1 4 -9 66510.6 2053.15 57
 -1 4 -9 70823 2130.93 58
 1 -4 -9 63149.7 1788.59 1
 -1 -4 9 70742.8 1951.91 2
 1 4 9 68549 2018.06 2
 -1 -4 9 69080.7 2143.78 63
 1 -4 -9 65167.6 2102.49 7
 1 4 9 69699.5 2077.72 43
 1 4 9 67927.2 2082.88 41
 -1 -4 9 69929.6 2102.91 16
 -1 4 -9 70772.1 1992.07 33
 -1 4 -9 67343.8 1995.23 31
 1 4 9 68903.7 2104.12 28
 -1 -4 9 69618.7 2029.01 29
 1 4 9 69515.8 2085.21 10
 -1 -4 9 66378.1 2038.07 10
 1 4 9 66982.9 1841.82 9
 1 4 9 68666.6 2061.2 23
 -1 4 -9 67761.5 2054.06 24
 -1 -4 9 70892 2083.92 14
 1 -4 -10 12188.5 769.403 7
 -1 -4 10 12227.8 791.327 63
 1 4 10 12726.1 765.487 43
 -1 -4 10 12796.2 691.795 43
 -1 -4 10 12505.5 769.877 16
 -1 4 -10 12090.6 767.325 58
 1 4 10 12872.1 768.169 41
 -1 -4 10 13139.7 756.626 14
 -1 4 -10 11439.5 674.932 31
 1 4 10 13000.8 770.668 28
 -1 -4 10 11656.9 698.186 29
 -1 -4 10 12620.5 733.209 10
 1 4 10 13149 762.504 10
 1 4 10 13902.2 737.913 20
 1 4 10 13713.2 724.398 2
 -1 -4 10 13422.5 669.762 2
 -1 4 -11 23104.4 1130.07 58
 -1 -4 11 24181.6 1170.15 63
 1 4 11 23480.9 1110.11 43
 1 4 11 25974.9 1164.4 41
 -1 -4 11 23836.2 994.721 41
 -1 -4 11 24634.3 1135.23 16
 -1 -4 11 24864.2 1043.95 43
 -1 4 -11 23773.6 1135.53 4
 -1 4 -11 22995.5 1000.87 31
 -1 -4 11 25472.9 1100.13 29
 1 4 11 24055.5 1128.06 10
 -1 -4 11 23803.9 1084.06 10
 1 4 11 25954.5 1135.44 23
 1 4 11 23984.9 1072.22 20
 1 -4 -11 23691.1 1152.43 7
 -1 -4 11 24284.5 990.899 2
 1 4 11 24339.8 1057.38 2
 1 -4 -12 15565 936.188 7
 -1 -4 12 15087.6 899.257 16
 -1 4 -12 17296.8 1003.13 39
 1 4 12 16646.5 933.61 41
 -1 -4 12 16133.9 809.873 41
 -1 4 -12 16121.4 933.263 4
 -1 -4 12 14468.1 755.705 2
 -1 4 -12 15379.3 908.364 1
 1 4 12 15747.3 834.363 2
 1 4 12 15361.6 914.243 28
 1 4 12 15746.2 896.269 23
 -1 -4 12 14045.5 846.107 23
 1 4 12 14751.3 842.923 20
 -1 -4 12 14408.1 860.977 10
 1 4 12 17020.4 941.715 10
 -1 -4 12 14097.3 902.603 63
 1 -4 -13 68852.4 2380.49 54
 1 -4 -13 69614.5 2391.08 7
 -1 4 -13 70567.4 2390.09 60
 -1 4 -13 72329.9 2348.22 58
 1 -4 -13 73977.4 2358.22 40
 1 4 13 73323.4 2370.68 43
 -1 4 -13 70048.6 2392.2 39
 1 4 13 74041.8 2398.33 41
 -1 -4 13 68276.4 2328.95 16
 -1 -4 13 70226 2199.71 43
 -1 4 -13 69046.2 2350.61 1
 1 4 13 70477.2 2211.27 2
 1 4 13 70280 2359.77 28
 -1 -4 13 70084.8 2291.32 23
 1 4 13 72713.2 2337.01 23
 1 4 13 67397.2 2264.65 20
 -1 -4 13 70904.2 2369.12 63
 -1 4 -13 70727.4 2369.12 4
 -1 -4 13 70250.9 2305.95 10
 1 4 13 70865.1 2350.67 10
 1 4 14 16951.6 896.785 2
 1 4 14 15196.2 967.408 28
 -1 4 -14 14937.6 987.482 60
 -1 4 -14 16239.4 976.526 58
 -1 -4 14 15401.1 936.683 23
 1 4 14 18369.5 985.359 20
 1 4 14 18376.8 1021.31 23
 -1 -4 14 15877.2 967.072 16
 -1 -4 14 16751.3 986.893 51
 1 -4 -14 16170.7 1030.39 54
 -1 4 -14 18015.6 1068.19 39
 1 4 14 18679.8 1061.93 41
 1 -4 -14 15635.4 985.973 40
 1 4 14 19677.9 1088.69 43
 -1 -4 14 17217.9 940.078 43
 -1 -4 14 18302.7 903.566 41
 -1 -4 15 8197.56 686.548 51
 1 -4 -15 6457.87 718.937 54
 1 4 15 8108.25 643.728 20
 1 4 15 7055.21 648.872 23
 -1 -4 15 7910.88 662.675 23
 -1 -4 15 7143.66 669.061 16
 -1 -4 15 7226.27 624.96 43
 1 -4 -15 8320.04 712.309 40
 -1 4 -15 7790.74 722.552 39
 1 4 15 7508.6 707.344 41
 1 4 15 6918.16 681.15 43
 1 -4 -15 7032.9 685.275 7
 -1 4 -15 6950.92 672.282 4
 -1 4 -15 7793.16 732.571 12
 -1 -4 15 7825.63 634.841 28
 1 4 15 7203.84 665.723 28
 -1 4 -15 6610.35 693.138 60
 -1 4 -15 7006.48 678.259 58
 1 4 15 7098.1 651.583 10
 -1 -4 15 7659.76 657.342 10
 -1 4 -15 7445.62 685.51 1
 -1 4 -16 485.692 352.577 60
 -1 4 -16 176.821 325.958 58
 1 4 16 515.17 238.322 20
 -1 4 -16 210.018 354.806 67
 -1 -4 16 423.191 280.756 16
 -1 4 -16 369.757 290.081 4
 -1 4 -16 967.348 417.448 12
 1 4 16 505.679 283.696 28
 -1 -4 16 446.489 248.003 28
 1 4 16 797.081 281.406 27
 1 4 16 380.522 242.417 10
 -1 -4 16 313.181 243.036 10
 -1 -4 16 248.208 241.244 51
 1 -4 -16 507.389 371.052 54
 1 -4 -16 485.054 311.321 7
 1 4 16 156.637 228.386 23
 -1 -4 16 605.112 250.431 20
 -1 -4 16 228.42 256.332 23
 1 -4 -16 763.691 430.221 42
 -1 4 -16 610.669 375.2 39
 1 4 16 1233.24 396.126 41
 1 -4 -16 736.628 422.741 40
 -1 -4 16 704.261 306.652 43
 -1 4 -16 611.842 321.959 1
 -1 4 -17 15583.7 957.405 60
 -1 4 -17 15569.4 886.491 58
 -1 -4 17 15101.6 929.686 51
 1 -4 -17 15825.9 992.708 54
 1 -4 -17 18177.5 1056.67 7
 -1 4 -17 17318.2 1039.94 67
 1 -4 -17 16607.2 1051.28 42
 1 -4 -17 16716.3 1006.71 40
 -1 4 -17 17331.5 1004.84 39
 -1 4 -17 12689.6 886.053 4
 -1 4 -17 18281.7 1060.11 12
 1 4 17 15069 914.835 27
 -1 -4 17 16229.4 882.302 28
 1 4 17 16290.4 990.605 10
 -1 -4 17 14647.9 911.985 10
 1 4 17 15932.9 932.986 23
 -1 -4 17 16229.1 929.513 23
 -1 4 -17 13782.6 907.17 1
 -1 4 -18 4293.42 466.419 58
 -1 4 -18 5598.7 569.604 60
 1 4 18 4874.5 471.784 20
 -1 4 -18 5177.16 601.443 67
 1 -4 -18 4723.85 558.354 40
 -1 4 -18 5633.73 583.349 39
 1 -4 -18 5481.81 638.925 42
 1 -4 -18 4625.24 542.075 7
 -1 4 -18 4195.68 513.495 4
 -1 4 -18 4879.56 564.052 12
 1 4 18 4773.56 496.74 27
 -1 -4 18 4638.38 455.309 28
 1 4 18 4856.59 519.888 10
 -1 -4 18 3884.78 447.617 10
 -1 -4 18 5167.77 513.6 16
 -1 4 -18 4537.51 529.78 1
 -1 -4 18 5050.59 518.568 51
 1 -4 -18 5287.84 596.247 54
 -1 -4 18 5272.58 527.507 20
 -1 -4 19 8050.26 535.78 28
 -1 4 -19 7464.83 648.81 67
 1 4 19 6428.41 536.679 23
 -1 -4 19 7569.39 563.691 23
 -1 -4 19 7649.08 592.753 20
 1 -4 -19 8136.92 617.463 40
 1 -4 -19 8421.58 703.972 42
 -1 -4 19 7532.49 554.669 16
 -1 -4 19 8014.92 602.952 51
 1 -4 -20 2994.02 444.277 42
 1 -4 -20 2382.04 346.621 40
 1 4 20 2244.52 301.003 27
 -1 -4 20 2489.3 279.577 28
 1 4 20 2178.4 301.874 23
 -1 -4 20 2259.34 287.28 23
 -1 -4 20 1826.77 278.202 20
 1 -4 -20 2483.96 386.455 54
 -1 4 -20 2186.04 387.969 54
 -1 4 -20 2110.2 325.984 60
 -1 4 -20 2211.31 384.392 67
 -1 4 -20 2730.44 368.538 39
 1 4 21 5028 369.466 27
 1 -4 -21 5833.81 477.349 42
 -1 4 -21 5583.83 457.328 40
 -1 4 -21 4302.64 389.172 54
 1 -4 -21 4221.99 404.105 54
 -1 -5 -21 1019.99 219.104 49
 -1 -5 -21 606.257 243.06 42
 1 5 -21 500.344 222.463 39
 -1 5 21 722.489 169.473 27
 1 -5 21 840.454 162.286 28
 1 5 -20 1416.02 327.235 40
 -1 -5 -20 2048.96 369.449 42
 -1 -5 -20 1443.35 285.196 54
 1 5 -20 827.58 261.077 60
 1 -5 20 1463.09 244.643 28
 -1 5 20 1304.62 245.511 27
 1 5 -20 1421.89 326.479 39
 -1 5 20 1326.3 259.768 23
 1 5 -19 1293.19 370.003 40
 -1 -5 -19 901.807 318.001 54
 1 5 -19 1269.56 323.945 54
 1 -5 19 857.821 225.653 20
 -1 5 19 1103.73 263.041 20
 1 5 -19 826.664 306.778 60
 1 -5 19 1350.92 276.501 28
 1 5 -19 1275.48 360.407 39
 -1 5 19 566.831 242.628 23
 -1 5 18 28443.1 1270.47 27
 1 -5 18 28876.9 1243.04 28
 1 5 -18 28008.6 1268.63 60
 1 5 -18 28417.2 1238.17 58
 -1 5 18 31058.6 1299.61 20
 1 -5 18 28500.1 1223.26 20
 1 -5 18 27884.2 1271.57 51
 -1 -5 -18 30112.8 1272.95 54
 1 5 -18 28493.9 1224.56 54
 1 5 -18 28915.5 1300.18 40
 -1 -5 -18 29135.5 1330.68 42
 1 5 -18 28935.4 1312.91 39
 1 -5 18 28733.6 1191.78 43
 1 5 -17 2013.63 450.285 60
 1 5 -17 2372.32 448.943 58
 1 5 -17 1767.58 423.869 54
 -1 -5 -17 2362.68 473.838 54
 1 -5 17 1503.59 344.627 51
 -1 -5 -17 2243.3 377.673 7
 1 5 -17 2181.79 467.198 67
 1 -5 17 1799.73 335.701 41
 1 -5 17 2149.25 422.998 43
 1 5 -17 2044.81 462.141 39
 1 5 -17 2170.93 419.035 4
 -1 5 17 1938.78 364.602 27
 1 -5 17 1983.63 354.232 28
 1 -5 17 1694.14 355.741 10
 1 5 -17 2783.73 474.915 1
 -1 5 17 2037.52 386.673 23
 -1 5 16 1444.26 326.75 2
 1 5 -16 1562.07 395.659 1
 1 5 -16 2496.27 459.933 58
 1 5 -16 1395.03 426.876 60
 -1 5 16 1484.89 347.277 20
 1 5 -16 1689.16 473.345 67
 1 -5 16 1559.67 351.987 51
 1 5 -16 1780.34 435.283 54
 -1 -5 -16 1445.5 409.363 54
 1 -5 16 1789.26 347.851 16
 1 -5 16 1728.41 415.356 43
 -1 -5 -16 1521.45 391.01 40
 1 -5 16 1877.16 336.968 41
 -1 -5 -16 1637.64 381.78 7
 1 5 -16 2269.33 493.018 39
 1 5 -16 895.896 347.408 4
 -1 5 16 1982.63 374.41 27
 1 -5 16 1857.12 362.866 28
 1 -5 16 1426.56 338.806 10
 1 -5 16 1540.3 276.937 23
 -1 5 16 1839.16 378.936 23
 1 5 -16 2157.59 467.747 12
 1 -5 15 1739.32 432.528 63
 1 5 -15 1927.86 485.441 67
 1 5 -15 927.96 382.921 58
 1 5 -15 1572.28 448.736 60
 -1 5 15 1437.73 303.903 18
 -1 5 15 1696.44 359.635 20
 1 -5 15 863.474 306.45 51
 1 5 -15 1744.98 437.507 54
 1 -5 15 1357.67 322.423 16
 1 -5 15 1808.86 318.219 23
 -1 5 15 1286.47 357.829 23
 1 -5 15 1363.2 317.484 41
 -1 -5 -15 1288.81 393.705 40
 1 5 -15 1597.51 491.528 39
 1 -5 15 1513.26 372.789 43
 1 5 -15 1441.85 441.675 12
 1 5 -15 1829.58 428.526 4
 -1 5 15 1817.64 369.796 27
 -1 5 15 2253.32 393.818 10
 1 -5 15 2023.92 400.733 10
 -1 -5 -15 1627.44 383.81 7
 1 5 -15 1900.89 425.012 1
 -1 5 15 1789.96 367.089 2
 1 -5 14 63099.6 2120.26 43
 1 -5 14 59549.2 2083.21 16
 1 -5 14 65547.2 2196.84 63
 1 5 -14 62773.4 2226.85 67
 -1 5 14 62291.2 2228.41 23
 1 -5 14 62016.3 2027.52 23
 -1 5 14 64807.7 2246.2 20
 -1 5 14 63550.5 2242.77 27
 1 5 -14 65895.8 2263.02 58
 1 5 -14 61545.3 2237.35 60
 -1 5 14 61404.6 2056.69 18
 1 5 -14 61238.4 2272.86 39
 1 -5 14 63525 2032.69 41
 -1 -5 -13 15657 939.669 7
 1 -5 13 14807.7 932.5 63
 -1 5 13 14936.9 818.729 62
 1 5 -13 15497.9 987.37 67
 1 -5 13 15705.1 918.731 43
 1 -5 13 15216.4 901.96 16
 1 5 -13 15293.3 966.434 58
 1 5 -13 14651.3 975.485 60
 1 5 -13 16020.1 1028.48 39
 1 -5 13 16783 876.848 41
 1 -5 13 15553 967.836 14
 1 5 -13 15190.1 979.427 12
 1 5 -13 14692.6 966.225 4
 1 -5 13 15295.6 930.214 29
 -1 5 13 15606.4 969.034 27
 -1 5 13 16296 1015.95 10
 1 -5 13 14138 918.018 10
 1 -5 13 15409 837.214 23
 -1 5 13 15312.5 954.369 20
 -1 5 13 16576.3 985.107 23
 1 5 -13 13406.1 939.37 1
 -1 5 13 15317.5 926.574 2
 -1 -5 -12 125104 3470.25 7
 1 -5 12 124701 3518.65 66
 1 -5 12 120490 3471.02 63
 1 5 -12 124914 3525.6 67
 1 -5 12 124162 3393.98 43
 1 5 -12 125674 3592.69 39
 1 -5 12 117242 3295.61 23
 -1 5 12 119724 3516.04 23
 -1 5 12 123025 3543.47 20
 1 -5 12 119677 3526.06 14
 1 5 -12 123361 3495.48 12
 -1 5 12 124766 3278.74 3
 1 5 -12 121008 3548.08 4
 -1 5 12 120484 3530.76 27
 1 -5 12 121357 3512.64 29
 -1 5 12 122738 3479.5 2
 1 5 -12 124778 3561.08 1
 1 5 -12 123797 3540.35 58
 1 5 -12 124429 3570.05 60
 1 -5 12 119138 3394.38 17
 1 -5 12 123534 3437.52 16
 1 -5 12 114497 3493.66 10
 -1 5 12 127215 3622.77 10
 -1 5 12 123633 3273.99 9
 -1 5 11 6414.97 576.181 2
 1 5 -11 6722.13 616.116 1
 -1 -5 -11 5693.03 542.382 7
 1 -5 11 6772.63 551.247 17
 1 -5 11 6538.4 567.887 16
 -1 5 11 6388.28 492.608 15
 1 5 -11 5902.52 505.589 65
 -1 5 11 6792.46 524.538 62
 1 -5 11 6213.43 509.694 41
 1 5 -11 6121.33 634.368 39
 1 5 -11 6225.95 598.988 12
 1 -5 11 5326.78 541.643 14
 1 5 -11 5556.44 502.857 33
 -1 5 11 6992.34 606.126 27
 1 -5 11 5416.78 537.044 29
 -1 5 11 7549.14 619.226 20
 -1 5 11 6606.44 597.432 23
 1 5 -11 5738.02 578.002 4
 -1 5 11 6730.25 512.578 3
 1 -5 11 6236.45 567.717 10
 -1 5 11 6894.42 614.639 10
 -1 5 11 6110.96 497.717 9
 1 -5 10 79486.5 2397.79 66
 1 -5 10 78468.7 2381.98 64
 1 5 -10 79505 2248.55 65
 1 5 -10 74985.8 2375.99 67
 -1 5 10 75987.7 2258.37 62
 1 5 -10 76168.3 2440.56 60
 1 5 -10 78608 2447.5 58
 -1 -5 -10 79933.2 2354.6 7
 1 -5 10 74161 2277.45 17
 1 -5 10 77571 2413.29 48
 1 -5 10 73422.7 2262.19 43
 -1 5 10 79153.7 2264.03 15
 1 -5 10 75814 2325.34 16
 1 -5 10 72560.6 2202.7 41
 1 5 -10 76926.8 2358.65 12
 1 -5 10 73333.9 2372.88 14
 1 5 -10 78127 2165.66 13
 1 5 -10 78502.5 2288.64 33
 -1 5 10 75246.7 2362.75 2
 1 5 -10 78025.4 2422.83 1
 -1 5 10 77024.6 2441.27 10
 -1 5 10 77223.4 2265.11 9
 1 -5 10 72900.3 2366.72 10
 -1 5 10 76009.6 2394.73 20
 -1 5 10 80122.3 2414.3 23
 1 5 -10 75664.3 2410.29 4
 -1 5 10 77672.2 2267.16 3
 -1 5 9 12813.4 755.809 2
 1 5 -9 13044.4 780.098 1
 1 -5 9 12316.7 759.603 66
 -1 5 9 13017.6 696.577 62
 1 5 -9 14962.2 740.69 65
 1 -5 9 12949.1 759.591 64
 1 5 -9 12248.9 789.691 58
 1 5 -9 14536.4 851.321 60
 1 -5 9 12234.7 690.787 17
 -1 -5 -9 13984.6 746.625 7
 1 -5 9 12761.5 714.352 52
 1 -5 9 12899.6 760.483 48
 1 -5 9 13451.5 745.35 16
 -1 5 9 12119.3 693.171 15
 1 -5 9 12384.7 665.898 41
 1 5 -9 12479.4 795.348 39
 1 -5 9 12179.1 742.574 14
 1 5 -9 12136 667.702 13
 1 5 -9 12757.4 758.698 12
 1 5 -9 14675.4 773.92 33
 1 5 -9 12694.4 776.73 31
 1 -5 9 12692 743.006 29
 -1 5 9 12453.9 756.555 27
 -1 5 9 15283 832.628 10
 1 -5 9 12680.3 745.432 10
 -1 5 9 12486.7 712.834 9
 1 5 -9 13890.1 803.888 4
 -1 5 9 12279.3 693.834 3
 -1 5 9 13356 773.914 20
 1 -5 9 12134.4 724.798 21
 -1 5 8 81798.6 2266.73 3
 1 5 -8 75999.7 2311.46 4
 -1 5 8 80611.1 2318.37 2
 1 5 -8 76513.4 2320.68 1
 -1 5 8 77786.9 2201.43 62
 1 5 -8 77957 2217.88 65
 1 -5 8 77181 2273.65 64
 1 -5 8 73369 2248.66 66
 1 5 -8 76205 2342.28 60
 1 5 -8 74715.4 2346.55 58
 -1 -5 -8 78737.7 2218.74 7
 1 -5 8 75998.5 2175.35 52
 1 -5 8 77820 2275.87 48
 1 5 -8 79139.9 2351.29 39
 1 -5 8 72114.9 2109.81 41
 -1 5 8 79804 2310.72 23
 1 -5 8 78017.3 2252.41 21
 -1 5 8 83055.4 2339.47 20
 1 -5 8 76828.3 2312.8 35
 1 5 -8 78297.2 2317.63 31
 1 5 -8 77304.4 2269.95 33
 1 -5 8 77358.4 2268.69 29
 -1 5 8 79695.6 2326.88 27
 1 -5 8 76511.1 2233.07 16
 -1 5 8 77876.3 2239.72 15
 -1 5 8 77355.6 2243.93 9
 -1 5 8 85172.5 2372.82 10
 1 -5 8 75592.7 2264.92 10
 1 5 -8 77786.7 2175.69 13
 1 5 -8 76775.8 2238.77 12
 1 5 -7 38032.4 1340.83 4
 -1 5 7 36404.6 1278.64 3
 1 5 -7 35601.2 1346.14 60
 1 5 -7 36512.7 1361.56 58
 -1 -5 -7 37745.7 1233.25 7
 1 -5 7 34345.7 1198.41 17
 -1 5 7 35487.4 1290.56 2
 1 5 -7 39492.8 1357.98 1
 -1 5 7 35945.5 1223.72 62
 1 -5 7 32837.3 1255.62 66
 1 5 -7 33185.6 1241.13 65
 1 -5 7 35737.8 1274.53 64
 1 -5 7 33919.4 1148.15 41
 1 5 -7 36591.4 1338.5 39
 1 -5 7 35641.9 1307.99 35
 1 5 -7 36597 1344.07 31
 1 5 -7 37123.2 1324.94 33
 1 -5 7 35595.8 1264.12 29
 -1 5 7 36781.4 1296.85 27
 1 -5 7 36501.9 1278.07 10
 -1 5 7 38708.6 1333.55 10
 -1 5 7 34556.3 1263.78 9
 -1 5 7 35632.2 1281.56 23
 1 5 -7 36771.2 1243.98 13
 -1 5 6 18996.9 823.883 3
 1 5 -6 17420.6 816.559 4
 1 5 -6 18840.5 866.793 60
 1 5 -6 17943.4 871.186 58
 -1 -5 -6 17325.6 726.938 7
 1 5 -6 16954.8 711.594 9
 1 -5 6 16876.6 754.994 8
 1 5 -6 17046.1 778.999 65
 1 -5 6 17979.7 804.294 64
 -1 5 6 17921.6 755.666 62
 1 -5 6 17448 798.887 66
 1 -5 6 17942.2 796.208 19
 1 -5 6 19042.6 741.115 17
 -1 5 6 18189.3 771.071 18
 1 -5 6 19701.6 804.923 16
 1 5 -6 17697.2 843.893 39
 -1 5 6 17748.2 796.171 20
 -1 5 6 17660.7 785.24 23
 1 -5 6 19079.1 792.079 21
 1 -5 6 18617.4 831.062 35
 1 5 -6 17420.4 838.966 33
 1 5 -6 15739.1 821.127 31
 1 -5 6 18374.7 790.791 29
 -1 5 6 17467.8 787.837 27
 1 5 -6 17860 825.723 1
 -1 5 6 17962.4 807.408 2
 1 -5 6 18789.8 796.221 10
 -1 5 6 16917.8 795.899 9
 1 5 -6 17329.5 775.236 13
 -1 5 5 21435.6 896.346 3
 1 5 -5 21955.9 901.566 4
 1 -5 5 23206 713.315 2
 1 -5 5 22671.5 803.528 17
 -1 5 5 22651 858.259 18
 1 -5 5 23285.9 886.331 19
 -1 -5 -5 22742.3 805.038 7
 -1 5 5 22589.5 847.119 6
 1 -5 5 22911.4 861.248 8
 1 5 -5 22725.4 928.851 60
 1 5 -5 23411 967.898 58
 -1 5 5 21793.1 883.034 2
 1 5 -5 22871.8 915.424 1
 1 -5 5 22181.6 885.447 64
 -1 5 5 23126.9 852.615 62
 1 5 -5 22134 897.451 65
 -1 5 5 22081.6 890.887 15
 1 -5 5 22855.8 903.677 35
 1 5 -5 20489.5 929.199 31
 1 5 -5 21555.3 936.825 33
 -1 5 5 22793.5 881.571 27
 -1 5 5 23122.3 919.31 9
 1 5 -5 22054 825.774 9
 1 -5 5 22878.9 870.843 11
 -1 5 5 23687.2 893.494 20
 -1 5 5 22850.5 873.614 23
 1 5 -5 22884.4 867.188 15
 1 5 -5 23169.1 895.674 13
 -1 5 4 16395.5 680.543 18
 1 -5 4 16779.2 697.154 19
 -1 5 4 16815.1 692.371 20
 1 -5 4 16435.5 619.952 17
 1 -5 4 15357 657.179 8
 -1 5 4 16452.1 691.459 6
 1 5 -4 16091.1 731.46 60
 1 5 -4 15648.2 704.384 61
 1 5 -4 15923.8 760.434 58
 -1 5 4 16286.9 699.519 2
 1 5 -4 16465.9 711.469 1
 1 -5 4 17049.8 719.29 64
 1 5 -4 16802 733.661 13
 1 5 -4 17449 794.224 33
 1 5 -4 17055.1 800.56 31
 -1 5 4 16193 682.872 27
 1 -5 4 16221.2 658.02 11
 1 5 -4 16069.7 672.387 9
 -1 5 4 16516.2 730.463 9
 1 -5 4 15488.3 650.865 22
 -1 5 4 15789.5 669.708 23
 1 -5 4 16045.6 673.978 5
 1 5 -4 15592.4 695.116 4
 -1 5 4 14885.1 702.564 3
 1 5 -4 15578 686.868 15
 -1 5 4 16394.5 720.541 15
 -1 5 3 141293 3443.45 15
 1 5 -3 139547 3414.98 15
 1 -5 3 140427 3367.32 22
 -1 5 3 141112 3366.23 23
 1 5 -3 136141 3457.4 13
 1 5 -3 138544 3515.37 31
 1 5 -3 136137 3524.54 33
 -1 5 3 141259 3395.05 27
 -1 5 3 144284 3441.05 6
 1 -5 3 141731 3382.02 8
 -1 -5 -3 141479 3353.89 5
 1 -5 3 143610 3388.62 19
 -1 5 3 141578 3388.49 18
 1 -5 3 139636 3291.65 17
 1 5 -3 138924 3381.83 18
 -1 5 3 143069 3394.03 20
 -1 5 3 138876 3397.67 2
 1 5 -3 140897 3392.53 9
 -1 5 3 142097 3457.61 9
 1 -5 3 137929 3375.18 5
 -1 5 3 142651 3460.47 3
 1 5 -2 16546.3 713.828 13
 1 5 -2 15972.6 736.339 33
 -1 5 2 15413.5 621.765 2
 1 5 -2 16375.4 661.963 9
 -1 5 2 15251.8 668.266 9
 1 -5 2 15599.6 615.677 22
 -1 5 2 16471.2 617.47 23
 1 -5 2 15294.4 612.466 8
 1 -5 2 14711.9 615.009 5
 -1 -5 -2 16146.4 556.274 7
 -1 -5 -2 16323.4 607.528 5
 -1 5 2 16260.9 676.212 15
 1 5 -2 15225.9 662.445 15
 -1 5 2 15785.6 629.588 20
 -1 5 2 15963.6 630.077 18
 1 5 -2 15920.2 622.58 18
 1 -5 2 14639.2 562.185 17
 -1 5 2 15411.4 668.871 3
 1 5 -1 7961.04 479.949 13
 -1 5 1 7826.99 398.092 2
 1 5 -1 7671.54 398.943 2
 1 5 -1 6871.94 345.888 1
 -1 5 1 7801.39 447.441 9
 1 5 -1 7716.61 441.605 9
 1 -5 1 7328.63 354.567 11
 -1 5 1 6969.46 369.631 23
 -1 -5 -1 7818.53 339.114 8
 1 -5 1 7569.59 400.801 8
 1 -5 1 7945.26 409.14 5
 1 5 -1 6997.62 422.758 15
 -1 5 1 7463.82 434.322 15
 1 5 -1 7300.32 390.885 18
 -1 5 1 8001.26 407.004 20
 -1 5 1 7197.46 395.322 18
 -1 5 1 7335.17 433.523 3
 1 5 -1 7310.05 349.495 4
 1 -5 0 106490 2582.86 11
 1 5 0 110861 2789.28 13
 1 5 0 108237 2511.02 1
 1 5 0 112525 2697.05 2
 -1 5 0 111247 2728.27 9
 1 5 0 109195 2736.23 9
 -1 5 0 109714 2633.62 23
 -1 -5 0 109860 2573.6 8
 1 -5 0 112691 2700.07 8
 1 -5 0 112721 2707.04 5
 -1 5 0 112325 2736.62 15
 1 5 0 108133 2734.79 15
 -1 5 0 113336 2687.27 20
 1 5 0 109836 2656.95 18
 -1 5 0 109231 2687.59 18
 1 5 0 110526 2657.93 20
 -1 5 0 112861 2735.92 3
 1 5 0 109634 2513.88 4
 1 5 1 6741.04 447.169 13
 1 -5 -1 7777.88 331.379 11
 1 5 1 7617.69 409.74 2
 1 5 1 6904 229.6 1
 1 5 1 7662.18 442.002 9
 -1 5 -1 7806.22 415.536 9
 -1 -5 1 7566.56 386.628 22
 1 5 1 7198.51 395.161 23
 1 -5 -1 7442.86 400.579 5
 1 -5 -1 8036.69 419.032 7
 -1 -5 1 7192.49 331.508 8
 1 5 1 7678.22 433.476 15
 -1 5 -1 7636.16 423.57 15
 1 5 1 7465.38 377.308 20
 -1 -5 1 7315.98 359.199 19
 -1 5 -1 7565.48 405.857 18
 1 5 1 6907.68 359.583 18
 -1 5 -1 7872.98 398.917 20
 1 5 1 6515.17 227.819 4
 -1 5 -1 7884.01 416.688 3
 -1 5 -2 14724.1 705.444 34
 1 5 2 15345 670.143 13
 1 -5 -2 15795.3 533.001 11
 1 5 2 16272.5 640.353 2
 1 5 2 15976.6 664.342 9
 -1 5 -2 14721.7 608.494 9
 -1 -5 2 15160.7 599.268 22
 1 5 2 16154.7 632.883 23
 -1 -5 2 15725.6 553.534 8
 1 -5 -2 14895.2 620.052 7
 1 -5 -2 15869.6 631.042 5
 -1 -5 2 14644.5 572.745 5
 1 5 2 15743.5 656.882 15
 -1 5 -2 14844.6 622.563 15
 1 5 2 15944.8 600.345 20
 1 5 2 15442.5 575.516 18
 -1 5 -2 14488.1 600.183 18
 1 -5 -2 16016.8 501.211 4
 1 5 3 133006 3146.34 20
 -1 5 -3 130414 3166.12 18
 1 5 3 130508 3087.63 18
 1 -5 -3 139061 3219.84 5
 1 -5 -3 130050 3183.4 7
 -1 -5 3 127307 3150.88 22
 1 5 3 128895 3180.79 23
 1 5 3 131872 3188.15 15
 -1 5 -3 128461 3157.12 15
 -1 5 -3 123697 3271.31 34
 1 -5 -3 134528 3045.54 11
 1 5 3 130523 3203.1 13
 -1 5 -3 130006 3213.86 13
 -1 5 -3 130296 3240.77 24
 1 5 3 128110 3164.29 27
 1 5 3 131495 3199.73 2
 1 5 3 131627 3220.76 9
 -1 5 -3 131503 3124.87 9
 -1 -5 3 128553 3114.55 5
 1 -5 -3 133760 2950.95 4
 1 5 4 20676 795.182 2
 1 -5 -4 20151.4 571.358 1
 -1 5 -4 20532 799.706 61
 -1 5 -4 18033.4 831.523 57
 1 -5 -4 18559.3 767.326 7
 1 -5 -4 20192.8 789.216 5
 1 5 4 20396.5 753.897 20
 1 5 4 20915.3 707.111 18
 -1 5 -4 19532.7 752.931 18
 -1 5 -4 19644.5 816.151 47
 -1 -5 4 19426.4 808.455 64
 -1 5 -4 19033.5 738.319 15
 1 5 4 20132.2 774.274 15
 -1 -5 4 20542.2 811.101 16
 -1 5 -4 20743.5 865.113 34
 1 5 4 20454.1 771.057 13
 -1 5 -4 19833.2 787.066 13
 1 5 4 20450.5 774.336 27
 -1 5 -4 21426 851.141 24
 -1 5 -4 20262 708.932 9
 1 5 4 19996.4 797.618 9
 1 5 4 21305.1 795.343 23
 1 -5 -4 19966.9 572.704 4
 1 5 5 20264 826.837 2
 1 -5 -5 21478.1 596.585 1
 -1 5 -5 21749.4 847.472 61
 -1 5 -5 20431.8 900.257 57
 1 -5 -5 21789 858.191 7
 -1 -5 5 20561.4 863.762 64
 1 5 5 19814.9 778.99 20
 1 5 5 20801.9 729.714 18
 -1 5 -5 20887.2 800.173 18
 -1 5 -5 22566.6 872.453 47
 1 -5 -5 21550.8 873.538 42
 1 5 5 20725.6 795.697 15
 -1 -5 5 21012.3 860.367 16
 -1 5 -5 20122.2 763.532 15
 -1 5 -5 21354.4 898.777 34
 -1 5 -5 22317.1 821.736 13
 1 5 5 19908.9 802.491 27
 -1 -5 5 20689.9 781.186 29
 -1 5 -5 21119.5 888.659 24
 -1 -5 5 21039.3 790.001 10
 1 5 5 21028.7 830.956 9
 -1 -5 5 20687.9 818.076 21
 1 5 5 20598 829.306 23
 1 -5 -5 19781 589.489 4
 -1 -5 5 20276.5 774.208 2
 -1 -5 6 16260.9 784.238 64
 -1 5 -6 17748.6 833.459 57
 -1 5 -6 17415.5 769.031 61
 1 -5 -6 17093.4 778.09 7
 1 5 6 15526.1 699.441 20
 1 5 6 16150.2 641.216 18
 -1 5 -6 16734.1 752.862 47
 -1 5 -6 16469.7 671.567 15
 1 5 6 15740.5 686.067 15
 -1 -5 6 16006.3 770.984 16
 1 5 6 15448.9 720.676 43
 1 -5 -6 16711 806.515 42
 1 5 6 15591.9 729.076 41
 -1 -5 6 16481.9 701.269 2
 -1 5 -6 19040.2 733.745 13
 1 -5 -6 16291.5 680.042 11
 -1 -5 6 17224.1 732.52 14
 1 5 6 15716 725.183 27
 -1 -5 6 16450.9 703.64 29
 -1 5 -6 18593.3 837.437 24
 1 5 6 16844 736.204 9
 -1 -5 6 15571.4 697.404 10
 1 5 6 16720.9 740.936 10
 1 5 6 16249.7 746.442 23
 -1 -5 6 17353.2 759.461 21
 1 5 6 16624.2 753.248 2
 -1 -5 7 34972.1 1317.45 64
 -1 5 -7 37980.9 1378.62 58
 -1 5 -7 36851.1 1350.59 57
 -1 5 -7 36258.6 1281.23 61
 1 5 7 36641.5 1145.28 18
 1 -5 -7 36043.8 1307.6 7
 1 -5 -7 35709.1 1250.17 54
 -1 5 -7 35343.7 1242.03 47
 -1 -5 7 36281.4 1240.06 48
 1 5 7 37370.2 1183.79 15
 1 5 7 38624.9 1284.03 43
 1 5 7 37151 1297.41 41
 1 5 7 37875.6 1298.95 2
 -1 5 -7 36123.1 1145.98 15
 -1 5 -7 36689 1174.67 13
 1 5 7 35819.2 1272.2 27
 -1 -5 7 37171 1237.59 29
 1 5 7 38472.8 1302.08 10
 -1 -5 7 37372.1 1257.61 10
 1 5 7 38156 1235.66 9
 -1 -5 7 37052.4 1196.89 2
 1 5 7 36819.7 1252.89 20
 -1 5 -7 35320.7 1324.4 24
 1 5 7 38300.3 1306.46 23
 -1 5 -8 74304.3 2276.09 24
 -1 -5 8 76782.5 2254.49 21
 1 5 8 81640.5 2291.05 23
 -1 5 -8 75460.1 2314.56 58
 -1 5 -8 74822 2277.52 57
 1 -5 -8 78649.9 2302.1 7
 1 5 8 74732.5 2045.12 18
 -1 -5 8 71571.9 2169.77 48
 1 5 8 79100.9 2250.4 43
 1 5 8 77110.6 2256.69 41
 1 5 8 77293.4 2238.04 2
 -1 5 -8 77754.1 2246.17 33
 -1 5 -8 76716.8 2053.18 13
 -1 5 -8 75704.1 2029.89 15
 -1 -5 8 73912.5 2204.18 14
 1 5 8 76276.2 2234.97 27
 1 5 8 77814.7 2292.01 28
 -1 -5 8 73458 2161.76 29
 -1 -5 8 77260.3 2116.41 2
 1 5 8 78809.1 2264.48 10
 1 5 8 78008.2 2124.97 9
 -1 -5 8 75050.9 2199.93 10
 -1 -5 8 76164.9 2280.88 16
 1 5 8 79097.8 2077.62 15
 -1 -5 9 13828.1 692.886 2
 -1 -5 9 12686.6 825.4 63
 -1 5 -9 14613 863.445 58
 -1 5 -9 13956.1 839.907 57
 1 5 9 14082.5 656.74 18
 1 -5 -9 13904.2 794.302 54
 1 5 9 15669 810.631 2
 -1 -5 9 14986.9 848.056 16
 1 5 9 16162.8 839.357 41
 1 -5 -9 13669.5 773.966 40
 1 5 9 15977.5 844.829 43
 1 -5 -9 13956 813.563 7
 -1 5 -9 13807.4 763.774 33
 -1 5 -9 15609.6 819.637 31
 1 5 9 15204.8 837.948 28
 1 5 9 15396.1 808.6 27
 -1 -5 9 13887.8 743.982 29
 -1 -5 9 15770.2 808.503 10
 1 5 9 15103.9 703.623 9
 1 5 9 15468.8 814.049 10
 1 5 9 16078 800.227 20
 -1 5 -9 12999.5 619.018 13
 -1 -5 9 14585.1 789.943 14
 -1 5 -10 79448.4 2450.06 4
 -1 -5 10 80492.2 2486.58 63
 -1 5 -10 77882.8 2465.69 58
 1 -5 -10 74909.2 2365.64 54
 -1 -5 10 77262.1 2412.82 16
 1 -5 -10 78069.8 2456.24 7
 -1 -5 10 78889.8 2222.67 2
 1 5 10 79570.9 2359.96 2
 1 -5 -10 73001.3 2297.57 40
 1 5 10 76751.2 2365.82 43
 1 5 10 79775.7 2411.14 41
 -1 5 -10 76546.3 2278.85 33
 -1 5 -10 80676.1 2335.56 31
 1 5 10 76793.9 2372.56 27
 -1 -5 10 74720 2310.65 29
 -1 -5 10 77297.4 2365.63 10
 1 5 10 78382.1 2411.68 10
 1 5 10 79285.4 2349.03 20
 1 5 10 77931.8 2406.1 23
 -1 -5 10 77966 2379.68 14
 1 5 11 3985.33 467.324 23
 1 5 11 4597.88 466.946 20
 -1 -5 11 4174.48 513.464 16
 1 5 11 4800.02 499.58 10
 -1 -5 11 4419.72 467.57 10
 1 -5 -11 4452.29 531.833 40
 -1 -5 11 4773.78 456.132 43
 -1 5 -11 4128.6 551.863 39
 -1 -5 11 4051.08 458.094 14
 -1 5 -11 3979.55 479.384 31
 -1 5 -11 4653.5 440.5 33
 1 5 11 4775 522.128 28
 1 -5 -11 4136.27 503.85 7
 -1 5 -11 4480.86 519.017 4
 -1 -5 11 3819.49 382.33 2
 1 5 11 5333.4 498.164 2
 -1 5 -12 129835 3650.55 58
 1 -5 -12 123564 3665.19 7
 -1 -5 12 126483 3614.22 16
 1 -5 -12 126900 3612.95 54
 -1 5 -12 128087 3676.09 39
 1 5 12 133419 3619.03 43
 1 -5 -12 122074 3497.68 40
 1 5 12 132512 3625.37 41
 -1 5 -12 126619 3642.19 4
 1 5 12 130749 3521.59 2
 -1 -5 12 124320 3332.51 2
 -1 5 -12 122513 3613.31 1
 1 5 12 130858 3616.11 27
 -1 -5 12 127259 3531.59 29
 1 5 12 128537 3661.5 28
 1 5 12 128396 3608.7 23
 1 5 12 130399 3550.99 20
 -1 -5 12 123075 3546.2 10
 1 5 12 127335 3643.75 10
 -1 -5 12 129688 3667.79 63
 -1 5 -13 13590.1 935.77 58
 -1 5 -13 13960.4 944.239 60
 1 -5 -13 12986.9 920.358 7
 1 5 13 15352.7 949.614 43
 1 -5 -13 13354.6 884.7 40
 -1 5 -13 14699.3 973.241 39
 1 5 13 12604.9 867.276 41
 -1 -5 13 12995 889.189 16
 -1 -5 13 14344.2 810.282 43
 -1 5 -13 14531.9 943.643 4
 1 5 13 13215.7 871.313 27
 1 5 13 14212.2 863.363 20
 -1 -5 13 13364.6 852.621 23
 1 5 13 14836 916.089 23
 -1 -5 13 15831.3 989.565 63
 1 -5 -13 14906 958.314 54
 -1 -5 13 13510.3 874.338 10
 1 5 13 15857.8 946.683 10
 -1 5 -13 13790.6 933.778 1
 1 5 13 14097.3 842.98 2
 -1 -5 14 63251.9 2257.02 16
 -1 -5 14 69077.8 2370.74 63
 1 5 14 66163.8 2232.23 20
 -1 -5 14 69826.4 2265.37 23
 1 5 14 68162.3 2299.1 23
 1 5 14 65282.8 2257.9 27
 -1 5 -14 63280.2 2311.04 60
 -1 5 -14 65895.5 2285.31 58
 1 -5 -14 66553 2327.29 54
 -1 5 -14 64073.2 2327.52 39
 1 -5 -14 67236.2 2262.53 40
 1 5 14 70197.3 2332.56 41
 -1 -5 14 65264.9 2093.62 43
 1 -5 -14 64227.8 2365.68 42
 -1 5 -15 1110.85 409.743 60
 -1 5 -15 1063.04 404.61 58
 1 5 15 1354.3 316.003 20
 -1 5 -15 1559.02 432.918 67
 1 -5 -15 1066.26 400.544 54
 -1 -5 15 1299.9 334.651 51
 -1 -5 15 971.762 350.731 16
 1 -5 -15 1596.6 480.985 42
 -1 5 -15 983.209 439.192 39
 -1 -5 15 1181.39 352.074 43
 1 -5 -15 1363.96 421.211 40
 1 5 15 1314.33 398.771 41
 1 -5 -15 1301.67 367.529 7
 -1 5 -15 1290.17 402.149 4
 -1 5 -15 758.224 380.973 12
 -1 -5 15 694.158 267.299 28
 1 5 15 1063.95 299.378 27
 -1 -5 15 832.546 296.168 10
 1 5 15 1463.36 355.447 10
 1 5 15 1017.77 333.499 23
 -1 -5 15 1112.41 322.18 23
 -1 5 -15 940.259 350.032 1
 -1 5 -16 2345.71 453.195 58
 -1 5 -16 1734.82 416.257 60
 1 5 16 1851.9 351.833 20
 -1 5 -16 1981.65 464.253 67
 1 -5 -16 1920.5 458.004 54
 -1 -5 16 1186.79 327.972 51
 -1 -5 16 1824.13 386.957 16
 -1 5 -16 1905.55 453.144 39
 1 -5 -16 1847.4 435.861 40
 1 -5 -16 1203.87 468.688 42
 1 -5 -16 2107.1 421.986 7
 -1 5 -16 1466 379.974 4
 -1 5 -16 2153.72 442.224 12
 -1 -5 16 1837.7 329.878 28
 1 5 16 1835.5 376.792 27
 -1 -5 16 1660.06 343.234 10
 1 5 16 1941.9 372.252 10
 -1 -5 16 1371.62 341.342 23
 1 5 16 1929.89 381.285 23
 -1 5 -16 2204.03 441.792 1
 -1 5 -17 1807.29 388.51 58
 -1 5 -17 1608.53 415.128 60
 1 5 17 2014.01 340.761 20
 -1 5 -17 1557.86 457.239 67
 1 -5 -17 1835.14 436.181 54
 -1 -5 17 2074.99 389.549 51
 -1 -5 17 1671.13 380.041 16
 -1 5 -17 1851.14 437.67 39
 1 -5 -17 1804.08 465.298 42
 1 -5 -17 1697.17 440.727 40
 1 -5 -17 1864.56 391.033 7
 -1 5 -17 1571.3 363.776 4
 -1 5 -17 1492.7 423.647 12
 -1 -5 17 1720.75 327.327 28
 1 5 17 1794.67 344.135 27
 -1 -5 17 1411.06 324.132 10
 -1 -5 17 1785.3 338.74 23
 1 5 17 1721.53 346.102 23
 -1 5 -17 1791.75 396.995 1
 -1 5 -18 30101.9 1326.81 60
 1 5 18 30232.4 1227.42 20
 1 5 18 31383.7 1303.84 27
 -1 5 -18 31816.4 1366.34 67
 -1 -5 18 28758.6 1283.91 20
 -1 -5 18 28566.3 1222.27 23
 -1 5 -18 30535.1 1340.83 39
 1 -5 -18 33091 1424.95 42
 -1 -5 18 26369 1244.4 51
 1 -5 -18 31875 1358.96 54
 -1 -5 18 30594.7 1268.06 16
 -1 5 -19 336.466 260.723 60
 -1 -5 19 866.687 246.592 20
 1 5 19 960.437 243.015 27
 -1 -5 19 971.41 212.565 28
 -1 -5 19 818.098 235.169 23
 1 5 19 1233.18 268.2 23
 -1 5 -19 1119.23 340.489 39
 -1 -5 19 1078.99 259.499 16
 1 -5 -19 835.638 339.682 54
 -1 5 -19 676.837 319.936 54
 -1 5 -20 1438.96 338.617 40
 1 -5 -20 1682.99 373.521 42
 1 -5 -20 1133.16 295.076 54
 1 5 20 1087.46 217.939 27
 -1 -5 20 1421.92 228.044 23
 1 5 20 1141.28 231.928 23
 -1 5 -20 845.865 298.788 39
 -1 -5 20 1255.27 237.33 20
 -1 5 -20 1073.01 312.398 67
 -1 5 -20 1386.9 284.694 60
 -1 5 -21 1022.79 256.591 40
 1 -5 -21 873.568 230.321 49
 -1 6 21 171.189 117.61 50
 1 -6 20 1632.13 228.791 28
 1 6 -20 1453.19 282.859 60
 -1 -6 -20 1594.26 267.481 49
 -1 -6 -20 1189.74 309.004 42
 1 6 -20 1370.02 286.273 40
 1 6 -20 1343.97 287.878 39
 -1 6 20 1596.71 254.801 23
 -1 -6 -19 3072.33 449.921 42
 1 6 -19 3364.45 450.441 40
 1 -6 19 2879.01 362.601 51
 -1 6 19 3234.75 363.925 20
 1 -6 19 3453.12 355.539 20
 1 6 -19 3494.15 431.367 60
 1 -6 19 3361.56 360.494 28
 -1 6 19 4038.3 412.589 27
 1 6 -19 3329.74 440.387 39
 -1 6 19 2844.8 364.311 23
 -1 6 18 16117.7 888.095 27
 1 6 -18 16757.3 928.699 60
 -1 6 18 15564.1 860.56 20
 -1 -6 -18 15843.2 819.418 54
 1 -6 18 15218.8 868.452 51
 1 -6 18 14519 818.741 20
 -1 6 18 14540.9 863.409 23
 1 -6 18 14718.6 755.648 43
 1 6 -17 3439.85 502.285 60
 1 6 -17 3796.51 518.53 58
 -1 6 17 2763.99 400.845 20
 -1 -6 -17 2867.57 436.697 54
 1 -6 17 2765.83 427.318 51
 1 6 -17 2504.41 480.119 67
 -1 -6 -17 3331.74 439.799 5
 -1 -6 -17 3728.19 543.05 42
 1 -6 17 3304.27 415.135 43
 1 6 -17 3087.35 476.373 40
 1 6 -17 3354.73 529.344 39
 1 6 -17 2818.41 460.425 4
 -1 6 17 3434.59 439.814 27
 1 -6 17 3078.07 413.147 28
 1 -6 17 2717.7 410.321 10
 1 6 -17 2400.67 430.639 1
 1 -6 17 2257.17 374.231 20
 -1 6 17 2451.09 427.231 23
 -1 6 16 5827.56 562.159 2
 1 6 -16 5189.76 606.005 1
 1 6 -16 5997.05 636.476 67
 1 6 -16 5757.89 648.128 60
 1 6 -16 6424.23 648.41 58
 1 -6 16 5205.79 558.372 51
 -1 -6 -16 5873.31 586.792 54
 1 -6 16 6467.63 570.253 43
 -1 -6 -16 5365.39 630.226 42
 -1 -6 -16 5504.37 559.051 7
 1 6 -16 5976.24 670.069 39
 1 6 -16 4560.96 568.561 4
 -1 6 16 7125.79 628.964 27
 1 -6 16 5386.11 571.034 10
 -1 6 16 6380.76 613.779 23
 1 6 -16 5644.56 597.651 12
 1 -6 15 1532.52 441.3 63
 1 6 -15 731.74 408.458 67
 1 6 -15 1255.36 419.999 60
 1 6 -15 1204.95 412.75 58
 -1 6 15 832.258 230.377 18
 -1 6 15 766.647 304.578 20
 -1 -6 -15 727.384 361.565 54
 1 6 -15 770.105 315.194 54
 1 -6 15 717.945 308.506 16
 -1 -6 -15 1088.36 336.506 7
 1 -6 15 1075.66 361.454 43
 1 6 -15 954.247 413.18 39
 1 6 -15 797.183 355.309 12
 1 6 -15 659.371 324.579 4
 -1 6 15 1093.25 316.127 27
 1 -6 15 952.64 295.612 10
 -1 6 15 1507.07 355.36 23
 1 -6 15 1013.12 244.274 23
 1 6 -15 1218.14 373.648 1
 -1 6 15 516.9 264.884 2
 1 -6 14 22425.1 1179.77 63
 1 6 -14 24272.4 1236.85 67
 1 6 -14 21296.1 1217.36 60
 1 6 -14 22128.5 1216.71 58
 -1 6 14 23854.6 1092.92 18
 -1 -6 -14 20248 1115.84 7
 1 6 -14 21123.1 1079.99 54
 1 6 -14 21524.8 1218.06 39
 1 -6 14 22144.9 1144.87 16
 1 6 -14 22329.2 1219.42 1
 -1 6 14 22230.4 1169.06 2
 1 -6 14 23659.2 1242.43 14
 1 6 -14 21554.5 1178.52 12
 1 6 -14 22544.3 1224.84 4
 1 -6 14 23793 1236.34 10
 -1 6 14 22787.7 1206.61 23
 1 -6 14 22335.5 1044.12 23
 -1 6 14 24402.4 1245.47 20
 1 -6 14 23310.2 1115.17 43
 -1 6 14 25582.4 1269.94 27
 1 -6 14 24213.7 1227.49 29
 1 -6 13 4001.12 498.57 16
 1 6 -13 3879.1 580.189 39
 1 -6 13 4283.11 503.932 43
 1 -6 13 4622.1 556.067 14
 1 6 -13 4568.16 587.331 60
 1 6 -13 4348.26 588.169 58
 -1 6 13 3871.65 512.598 27
 1 -6 13 4478.16 535.302 29
 -1 6 13 4597.76 548.808 23
 1 -6 13 4786.95 471.039 23
 1 6 -13 4400.39 562.442 67
 1 -6 13 4955.57 619.192 63
 -1 6 13 4283.98 463.983 18
 -1 6 13 4513.25 541.305 20
 -1 6 12 19378.5 943.138 62
 1 -6 12 18763.3 1099.73 63
 1 6 -12 20010.2 1083.34 67
 1 6 -12 20210.1 1128.66 58
 1 6 -12 20705.1 1149.92 60
 -1 -6 -12 19720.2 1052.54 7
 -1 6 12 20295.4 1101.81 2
 1 6 -12 19346.9 1112.27 1
 -1 6 12 20359 1009.45 18
 1 -6 12 19686 1095.66 48
 1 -6 12 18527.1 980.941 43
 1 -6 12 19412 1054.15 16
 1 6 -12 19964.8 1138.04 39
 1 -6 12 19886.6 1100.73 14
 1 6 -12 21174.8 1109.47 12
 1 6 -12 19601.7 961.815 33
 1 -6 12 20203.3 1102.77 29
 -1 6 12 19958.7 1104.38 27
 1 -6 12 19358.4 1088.18 10
 -1 6 12 20631.6 981.344 9
 1 -6 12 20645 979.242 23
 -1 6 12 22586.4 1162.74 23
 -1 6 12 21289.5 1144.06 20
 1 6 -12 18857.1 1107.42 4
 -1 6 12 20596.3 973.477 3
 1 6 -11 3151.97 500.635 58
 1 6 -11 3163.68 514.941 60
 -1 6 11 4301.58 501.582 20
 -1 6 11 3506.71 424.054 18
 -1 6 11 3934.31 474.587 2
 1 6 -11 3545.23 501.251 1
 -1 -6 -11 3312.11 445.209 7
 1 -6 11 3445.65 458.327 48
 1 -6 11 3945.05 431.056 17
 1 -6 11 3131.16 437.945 16
 -1 6 11 4027.37 424.051 15
 1 6 -11 3456.95 532.268 39
 1 -6 11 4068.28 501.967 14
 1 6 -11 3380.5 478.152 12
 -1 6 11 3853.63 431.15 3
 1 6 -11 2669.87 461.772 4
 -1 6 11 4054.01 482.224 27
 1 -6 11 3519.14 441.796 29
 -1 6 11 3074.23 446.1 23
 1 -6 11 3212.55 445.461 10
 -1 6 11 3923.3 426.476 9
 1 -6 11 3094.94 520.173 66
 1 6 -11 3460.03 483.903 67
 1 6 -10 24947.3 1120.09 65
 -1 6 10 28749.8 1142.25 62
 -1 -6 -10 25322.4 1156.59 7
 -1 6 10 28342.3 1189.85 18
 1 -6 10 25268.1 1109.5 43
 1 6 -10 25097.8 1219.78 1
 -1 6 10 28036.8 1247.69 2
 -1 6 10 28413.3 1156.29 15
 1 -6 10 27352.4 1207.78 16
 1 -6 10 27891.9 1142.49 17
 1 -6 10 27194.4 1235.17 14
 1 6 -10 25807.6 1174.47 12
 1 6 -10 24904.6 1055.32 13
 1 6 -10 25723.6 1153.76 33
 -1 6 10 26940.2 1265.99 27
 -1 6 10 29773.2 1288.7 20
 -1 6 10 26855.3 1231.13 23
 1 6 -10 25759.2 1234.7 4
 -1 6 10 28767.7 1175.4 3
 1 -6 10 25585.2 1202.9 10
 -1 6 10 27958.3 1161.55 9
 1 6 -9 27121 1272.28 58
 1 6 -9 29761.3 1319.7 60
 -1 -6 -9 29536.8 1190.72 7
 1 6 -9 31063.6 1296.61 1
 -1 6 9 27720.3 1238.06 2
 1 -6 9 29899 1155.48 17
 -1 6 9 26308.5 1152.79 18
 1 -6 9 30533.7 1250.35 48
 -1 6 9 28897.3 1182.05 15
 1 -6 9 28515.8 1206.58 16
 1 6 -9 28204 1288.18 39
 1 -6 9 27429 1213.67 14
 1 6 -9 28412.6 1142.52 13
 1 6 -9 27095.9 1176.85 12
 1 6 -9 29243.9 1262.68 31
 1 6 -9 29411.5 1228.88 33
 -1 6 9 28970.3 1192.84 9
 1 -6 9 27632.3 1207.87 10
 1 -6 9 27506.2 1197.96 21
 -1 6 9 30689.6 1275.27 20
 -1 6 9 28725.8 1242.23 23
 1 -6 9 27609.6 1225.82 66
 1 6 -9 30063.7 1235.19 67
 -1 6 9 28266.5 1136.99 62
 1 6 -9 29476.7 1186.84 65
 1 -6 9 29072.3 1262.29 64
 1 6 -9 29285.8 1264.89 4
 -1 6 9 28803.3 1185.97 3
 1 6 -8 37788.1 1390.81 65
 1 -6 8 38488.6 1419.36 66
 1 6 -8 38481 1408.49 67
 1 -6 8 38853.7 1455.05 64
 -1 6 8 40043.8 1373.78 62
 1 6 -8 37721.7 1483.99 60
 1 6 -8 35867 1484.58 58
 -1 -6 -8 39969.7 1387.29 7
 1 6 -8 37475.3 1451.5 1
 -1 6 8 36776.5 1445.63 2
 -1 6 8 40540.5 1411.06 18
 1 -6 8 38960.7 1423.4 48
 1 6 -8 37815.8 1474.67 39
 -1 6 8 38643.8 1448.26 20
 1 -6 8 40578.8 1434.17 21
 1 6 -8 38116.8 1385.83 12
 1 6 -8 38549.8 1376.6 13
 1 6 -8 38631.6 1357.87 15
 1 6 -8 36064.5 1466.16 31
 1 6 -8 36520 1437.57 33
 -1 6 8 40158.6 1483.14 27
 1 -6 8 39702.2 1444.54 29
 -1 6 8 40264.3 1448.26 3
 1 6 -8 38748.5 1468.08 4
 -1 6 8 38094.2 1404.04 15
 1 -6 8 39513.6 1433.34 16
 1 -6 8 38916.6 1428.52 10
 -1 6 8 39368.5 1433.06 9
 -1 6 7 8244.63 571.765 3
 1 6 -7 6738.39 540.305 4
 1 6 -7 7634.95 617.672 60
 1 6 -7 6870.72 598.442 58
 1 6 -7 6275.5 535.499 1
 -1 6 7 7197.33 554.577 2
 -1 6 7 7555.03 501.591 62
 1 -6 7 7144.72 562.729 64
 1 6 -7 7382.87 540.856 65
 1 -6 7 6748.73 554.883 66
 -1 6 7 7999.11 560.543 20
 -1 6 7 7477.38 520.937 18
 1 -6 7 6597.38 457.345 17
 1 -6 7 6705.88 514.341 16
 -1 6 7 7583.34 545.811 15
 1 6 -7 7334.77 591.769 39
 1 6 -7 6901.41 479.382 9
 -1 -6 -7 7378.55 502.085 7
 1 -6 7 6584.31 554.479 35
 1 6 -7 7219.99 605.089 31
 1 6 -7 7109.1 579.199 33
 -1 6 7 8082.43 563.557 27
 1 -6 7 6345.99 494.179 29
 1 -6 7 6298.08 493.485 10
 -1 6 7 7563.49 553.581 9
 1 -6 7 6949.09 512.211 21
 -1 6 7 7616.96 553.35 23
 1 6 -7 6848.35 519.407 13
 1 6 -7 7784.31 523.539 15
 1 6 -7 7249.74 533.131 12
 1 6 -6 158798 4085.92 4
 -1 6 6 161461 4106.89 3
 1 -6 6 158015 3761.39 2
 1 6 -6 164936 4134.72 60
 1 6 -6 161333 4166.02 58
 1 6 -6 160934 4091.22 1
 -1 6 6 162257 4099.88 2
 1 -6 6 160181 4083.64 64
 1 -6 6 155091 3991.25 66
 -1 6 6 163607 3999.23 62
 1 6 -6 159704 4065.92 65
 1 -6 6 163079 3921.56 17
 -1 6 6 163231 4078.44 20
 -1 6 6 165987 4093.74 15
 1 -6 6 158600 4026.82 8
 -1 -6 -6 167378 3961.44 7
 1 6 -6 166269 4122.41 39
 1 -6 6 161822 4083.1 35
 1 6 -6 158889 4168.77 31
 1 6 -6 156086 4159.42 33
 -1 6 6 162106 4079.61 27
 1 -6 6 167803 4071.92 29
 1 6 -6 166304 3966.22 9
 -1 6 6 159055 4103.55 9
 -1 6 6 167719 4080.82 23
 1 6 -6 164340 4031.9 15
 1 6 -6 159909 4050.93 13
 -1 6 5 68199.4 2069.66 3
 1 -6 5 72633.9 1810.56 2
 1 6 -5 69486.7 2035.31 4
 -1 6 5 70493.3 2002.06 18
 1 -6 5 72405.5 1902.19 17
 1 -6 5 67321.5 1977.55 66
 1 -6 5 68955.9 2031.58 64
 1 6 -5 69982.7 2056.79 65
 -1 -6 -5 70691.3 1915.09 7
 -1 -6 -5 69009.6 1995.88 5
 1 -6 5 69512.1 1993.66 8
 -1 6 5 66285.9 2024.05 2
 1 6 -5 72876.5 2055.23 1
 1 6 -5 67506 2039.39 61
 -1 6 5 70520.5 1979.4 62
 1 6 -5 72027.9 2135.08 58
 1 6 -5 70554.3 2067.18 60
 1 6 -5 71399.6 2071.6 39
 1 -6 5 69036.6 2028.41 35
 1 6 -5 71683.3 2157.18 31
 1 6 -5 69813.1 2157.17 33
 -1 6 5 70306.6 2037.26 27
 1 6 -5 72489.5 1977.53 9
 -1 6 5 68992.6 2071.83 9
 -1 6 5 72413.7 2026.95 23
 1 6 -5 70468.8 2057.7 13
 1 -6 4 258828 6164.12 5
 -1 6 4 265640 6273.08 3
 1 6 -4 266591 6186.26 4
 1 -6 4 269763 6037.22 17
 -1 6 4 270427 6178.86 18
 -1 6 4 268447 6201.03 20
 1 -6 4 264451 6179.89 19
 1 -6 4 269208 6220.7 64
 -1 -6 -4 272900 6166.1 5
 1 -6 4 269506 6170.47 8
 -1 -6 -4 272752 6056.08 7
 1 -6 4 261574 6153.39 22
 -1 6 4 267589 6173.08 23
 1 6 -4 267973 6194.96 39
 1 -6 4 264010 6170.79 35
 -1 6 4 266779 6206.33 27
 1 6 -4 271068 6166.18 9
 1 -6 4 264073 6123.05 11
 -1 6 4 264391 6267.34 9
 -1 6 4 260942 6199.42 2
 1 6 -4 271618 6189.62 1
 1 6 -4 269013 6260.94 13
 1 6 -4 269229 6211.57 60
 1 6 -4 265085 6216.02 61
 1 6 -4 248466 6251.53 58
 -1 6 4 269041 6158.4 62
 1 6 -4 257398 6333.66 31
 1 6 -4 263622 6362.8 33
 1 -6 3 71101 1953.33 8
 -1 -6 -3 72366.4 1947.97 5
 -1 -6 -3 73447.9 1861.3 7
 -1 6 3 72689.1 1984.34 20
 1 -6 3 72899.8 1969.61 19
 1 -6 3 68797.3 1836.63 17
 1 6 -3 70326.1 1966.61 18
 -1 6 3 71740.6 1976.82 18
 -1 6 3 71261.6 1976.43 2
 1 6 -3 73738.5 1943.61 1
 1 6 -3 71186.5 2066.83 13
 1 6 -3 70277.8 2106.44 31
 1 6 -3 68681.4 2109.3 33
 -1 6 3 72496 2051.1 3
 1 -6 3 68600 1954.69 5
 1 6 -3 73267.5 1944.48 4
 1 -6 3 72053.7 1899.29 11
 1 6 -3 68780.1 1969.7 9
 -1 6 3 74669.4 2064.52 9
 -1 6 3 72509.2 1952.8 23
 1 -6 3 69205.5 1948.87 22
 1 6 -3 68866.4 2029.29 58
 1 6 -3 72393.3 1965.56 60
 1 6 -3 69470.4 1988.9 61
 -1 6 3 72282.9 1962.25 62
 -1 6 2 167981 3979.61 62
 1 6 -2 166146 3999.34 61
 1 6 -2 162857 3972.43 18
 1 -6 2 166190 3857.57 17
 -1 6 2 168319 3988.8 20
 -1 6 2 162520 3985.18 18
 -1 6 2 165699 3988.86 50
 1 -6 2 163881 3968.42 8
 1 -6 2 162348 3988.38 5
 -1 -6 -2 168119 3950.77 5
 -1 6 2 169436 3982.98 2
 1 6 -2 162112 4041.46 15
 -1 6 2 171033 4072.09 15
 -1 6 2 166230 4025.83 34
 1 6 -2 167476 4145.39 31
 1 6 -2 165560 4164.03 33
 -1 6 2 167533 4073.38 3
 1 6 -2 163608 4013.71 9
 -1 6 2 168417 4070.3 9
 1 -6 2 168963 3986.42 22
 -1 6 2 169533 3958.78 23
 1 6 -2 160790 4099.5 13
 -1 6 1 86524.7 2198.12 23
 -1 6 1 84182.5 2233.41 62
 -1 6 1 84775.4 2240.69 50
 1 6 -1 85095.2 2362.42 47
 -1 -6 -1 85942.3 2202.58 5
 1 -6 1 84384.4 2255.65 5
 1 -6 1 87113.5 2242.03 8
 1 6 -1 85812.1 2094.39 1
 -1 6 1 82942.6 2212.02 2
 1 6 -1 84780.4 2295.41 9
 -1 6 1 83449.7 2297.78 9
 -1 6 1 87214.8 2310.69 15
 1 6 -1 85370.7 2299.42 15
 -1 6 1 84407.7 2322.23 34
 1 6 -1 86777.2 2400.59 33
 -1 6 1 87623 2247.73 25
 1 6 -1 84281.5 2221.07 25
 -1 6 1 85694.9 2245.59 20
 1 6 -1 88118.3 2232.42 18
 -1 6 1 83539.6 2240.38 18
 -1 6 1 82521.7 2292.73 3
 1 6 -1 87862.7 2102.96 4
 1 6 -1 88962.7 2370.55 13
 -1 -6 0 51994.3 1381.53 19
 1 6 0 52580.9 1490.45 18
 -1 6 0 52824.3 1526.07 18
 -1 6 0 54089.7 1522.5 20
 -1 6 0 54585.7 1477.16 23
 1 6 0 50109.4 1299.21 1
 -1 6 0 54925 1478.37 2
 1 6 0 50627.9 1502.2 2
 1 6 0 53437.8 1638.31 47
 -1 6 0 51904.9 1512.6 50
 1 6 0 52349.4 1490.73 50
 1 -6 0 52215.8 1513.98 49
 -1 6 0 53422.7 1574.89 15
 1 6 0 51757.2 1574.87 15
 1 -6 0 54397.6 1539.31 5
 -1 -6 0 53100.7 1479.45 5
 1 -6 0 56306.7 1535.62 8
 -1 6 0 54986.2 1635.81 34
 1 6 0 50568.8 1622.84 33
 -1 6 0 53629 1515.05 25
 1 -6 0 54709.3 1547.3 26
 1 6 0 51264.6 1494.7 25
 1 6 0 49133.1 1298.06 4
 -1 6 0 53460.5 1567.96 3
 -1 6 0 52578.5 1562.12 9
 1 6 0 52899.4 1574.49 9
 1 -6 0 55177.8 1387.99 11
 1 6 0 52779.8 1626.97 13
 1 6 1 90731.2 2326.19 18
 -1 6 -1 93460.4 2386.42 18
 1 6 1 91777.2 2344.88 20
 1 6 1 90960.1 2382.96 2
 -1 6 -1 93806.4 2295.35 2
 -1 -6 1 94256.7 2369.19 22
 1 6 1 91891.5 2379.36 23
 1 6 1 88800.8 2336.99 50
 1 -6 -1 91854 2375.89 49
 1 6 1 88140.8 2450.54 47
 1 6 1 90829.3 2431.2 15
 -1 6 -1 93745.9 2422.61 15
 1 -6 -1 90234.2 2389.76 5
 1 -6 -1 92022.8 2371.1 7
 -1 -6 1 94385.2 2333.31 5
 1 -6 -1 95494.6 2390.98 8
 -1 6 -1 93439 2511.08 34
 1 6 1 91176.8 2470.89 33
 -1 6 -1 90546.3 2419.87 24
 1 6 1 91346.6 2359.53 25
 -1 6 -1 93355.4 2366.18 25
 1 6 1 87600.6 2431.38 9
 -1 6 -1 89627.5 2394.02 9
 -1 6 -1 89372.4 2396.74 3
 1 -6 -1 94208.9 2208.28 11
 1 6 1 89472.8 2476.11 13
 1 6 2 171211 3990.9 18
 1 6 2 171666 4025.52 20
 -1 6 -2 169666 4055.76 18
 -1 -6 2 168603 4061.59 64
 1 6 2 166159 4023.73 50
 -1 6 -2 167612 4156.88 47
 1 -6 -2 166927 4057.37 49
 -1 -6 2 168579 4036.71 22
 1 6 2 173784 4069.05 23
 1 6 2 171869 4109.12 15
 -1 6 -2 166644 4066.84 15
 -1 6 -2 170617 4194.89 34
 1 -6 -2 167968 3861.34 11
 -1 6 -2 166549 4130.55 13
 1 6 2 170773 4157.29 13
 -1 6 -2 169990 4123.31 24
 -1 6 -2 171753 3931.99 2
 1 6 2 171398 4076.52 2
 -1 -6 2 169204 3997.67 5
 1 -6 -2 174988 4087.43 5
 1 -6 -2 171341 4058.99 7
 -1 -6 2 171592 3934.23 8
 1 6 2 169747 4135.02 9
 -1 6 -2 161244 4038.24 9
 1 6 3 78745.3 2105.57 2
 -1 6 -3 72863.5 2052.28 18
 1 6 3 77542.3 2042.97 20
 1 6 3 78169.3 2000.3 18
 1 -6 -3 79447.2 2107.22 5
 1 -6 -3 76419.8 2077.92 7
 -1 -6 3 75549.2 1963.99 8
 -1 6 -3 77932.5 2172.25 57
 -1 6 -3 72124.7 2134.33 47
 1 -6 -3 76943.5 2101.98 49
 -1 -6 3 77300.1 2105.46 64
 1 6 3 77100.7 2111 15
 -1 6 -3 73737.9 2054.44 15
 -1 6 -3 70895.8 2160.98 34
 1 6 3 76718.2 2131.83 13
 -1 6 -3 71304.7 2103.07 13
 1 -6 -3 77540.5 1887.15 11
 -1 6 -3 75349.3 2145.5 24
 -1 6 -3 74619.5 2026.29 9
 1 6 3 79749.5 2144.51 9
 -1 -6 3 75959.6 2056.34 22
 1 6 3 77996 2092.48 23
 -1 -6 3 73564.2 2002.68 5
 1 6 4 277107 6322.32 2
 -1 6 -4 276185 6320.1 61
 -1 6 -4 273756 6395.39 57
 -1 -6 4 276667 6189.43 8
 1 -6 -4 272160 6296.7 7
 1 -6 -4 284017 6340.09 5
 1 6 4 279247 6258.85 20
 1 6 4 267837 6160.7 18
 -1 6 -4 272566 6270.83 18
 1 -6 -4 264257 6320.93 49
 -1 6 -4 268743 6357.68 47
 -1 -6 4 264566 6325.14 64
 -1 6 -4 272271 6246.91 15
 1 6 4 272549 6298.19 15
 -1 6 -4 266021 6404.37 34
 1 6 4 270823 6291.94 13
 -1 6 -4 268787 6311.67 13
 -1 6 -4 274269 6382.16 24
 1 6 4 266505 6329.75 9
 -1 6 -4 270421 6195.61 9
 1 6 4 271167 6293.77 23
 -1 -6 4 262456 6200.77 5
 -1 6 -5 76794.3 2163.85 61
 -1 6 -5 78248.4 2259.68 57
 1 -6 -5 78648.3 2192.83 5
 1 -6 -5 77625.8 2168.63 7
 -1 -6 5 74377.4 2188.58 64
 1 6 5 75134.3 2016.89 18
 1 6 5 74191.5 2095.59 20
 -1 6 -5 76784.9 2205.55 47
 1 -6 -5 74387.3 2124.51 42
 1 6 5 74145.9 2122.5 15
 -1 -6 5 77705.1 2077.84 2
 1 6 5 77342.9 2105.07 13
 -1 6 -5 78053.3 2146.33 13
 -1 6 -5 74726.1 2225.42 24
 1 6 5 74035 2129.41 27
 -1 6 -5 77773.2 2026.18 9
 1 6 5 76721.2 2162.43 9
 1 6 5 77409.1 2160.58 23
 1 6 5 77115.6 2173.56 2
 1 6 6 161672 3792.77 18
 1 -6 -6 158202 4010.22 5
 1 -6 -6 162681 3997.32 7
 -1 -6 6 157679 4016.81 64
 -1 -6 6 156100 3837.37 48
 -1 6 -6 153925 3956.88 47
 1 -6 -6 161226 3965.54 42
 -1 -6 6 156415 3993.64 16
 1 6 6 158882 3977.9 2
 1 6 6 163013 3827.1 13
 -1 6 -6 158975 3894.81 13
 1 -6 -6 145203 3743.04 11
 -1 -6 6 156850 3879.22 29
 1 6 6 155251 3939.61 27
 -1 6 -6 165179 3760.78 9
 -1 -6 6 159008 3898.79 10
 1 6 6 153979 3931.87 9
 -1 6 -6 154225 3951.49 61
 -1 6 -6 155938 4054.93 57
 -1 6 -6 157702 4065.23 58
 1 6 6 159642 3969.01 23
 -1 6 -6 151425 4027.31 24
 -1 6 -7 8236.56 596.248 61
 -1 6 -7 8066.86 643.434 57
 -1 6 -7 9100.8 664.152 58
 1 -6 -7 9231.37 614.261 7
 1 -6 -7 9383.98 630.503 5
 -1 -6 7 8493.38 628.64 64
 1 6 7 8482.23 482.673 18
 1 6 7 9428.24 578.342 20
 -1 -6 7 8251.34 528.255 48
 -1 6 -7 7879.24 572.825 47
 1 6 7 10264.9 608.186 41
 1 -6 -7 7705.87 621.826 42
 -1 -6 7 9006.22 619.779 16
 -1 -6 7 9166.37 529.67 2
 -1 -6 7 8669.08 564.164 14
 -1 6 -7 7916.46 522.229 13
 1 -6 -7 8734.31 493.854 11
 1 6 7 9374.62 497.633 13
 1 6 7 8600.82 566.833 27
 -1 -6 7 9793.49 568.162 29
 -1 -6 7 9207.28 562.332 10
 1 6 7 8860.07 562.41 9
 -1 6 -7 9059.46 465.637 9
 1 6 7 9529.32 612.106 2
 -1 -6 7 8880.19 586.912 21
 -1 6 -7 8844.89 635.669 24
 1 6 7 9015.13 594.926 23
 1 6 8 40512.4 1468.09 2
 -1 6 -8 38840.1 1331.51 65
 -1 6 -8 41718.4 1556.58 57
 -1 6 -8 42553.6 1577.32 58
 1 -6 -8 40041.6 1497.73 7
 -1 6 -8 39343.6 1191.34 9
 1 6 8 39865.4 1411.8 20
 1 6 8 39098.5 1278.92 18
 -1 -6 8 38892.7 1378.6 48
 -1 -6 8 38992.2 1488.82 16
 1 -6 -8 39432.7 1500.43 42
 1 6 8 39361.9 1429.71 41
 -1 6 -8 41310.7 1490.89 33
 -1 -6 8 37751.6 1400.65 14
 -1 6 -8 39390.5 1315.61 13
 -1 6 -8 39873.1 1290.55 15
 1 -6 -8 39209 1300.75 11
 -1 -6 8 39660.1 1391.76 29
 1 6 8 42592.6 1477.02 27
 1 6 8 40262 1373.41 9
 -1 -6 8 35718.6 1378.66 10
 -1 -6 8 39240.6 1324.22 2
 -1 -6 8 38480.7 1444.48 21
 1 6 9 29027.3 1227.65 2
 -1 -6 9 29696.8 1249.41 21
 -1 6 -9 29206.6 1287.26 24
 1 6 9 29800.8 1247.09 23
 -1 6 -9 29366.7 1321.66 58
 -1 6 -9 30499.8 1307.15 57
 1 -6 -9 27537.4 1164.92 54
 1 -6 -9 29914.3 1282.02 7
 1 6 9 28378.6 1233.02 10
 -1 -6 9 26541.5 1163.54 10
 1 6 9 30814.3 1138.01 9
 -1 -6 9 28012.9 1161.88 48
 1 6 9 28548.1 1209.23 41
 1 -6 -9 26438.6 1272.82 42
 1 6 9 30005.3 1209.03 20
 -1 6 -9 30355.9 1234.07 33
 -1 6 -9 29566 1261.14 31
 -1 -6 9 30395.3 1198.28 29
 1 6 9 27007.1 1194.66 27
 -1 -6 9 28843 1263.08 16
 -1 6 -9 30645.9 1062.32 15
 -1 6 -9 28037.6 1054.33 13
 -1 -6 9 30044.4 1224.43 14
 -1 -6 9 29039.5 1100.64 2
 1 -6 -10 18259.8 991.041 54
 -1 -6 10 20846.9 1092.85 16
 1 6 10 21506.1 1062.59 23
 1 -6 -10 21597.2 1115.28 7
 -1 -6 10 20631 1020.02 14
 1 -6 -10 19296.7 912.278 11
 -1 6 -10 23094.7 1057.46 33
 1 6 10 20464.5 1012.29 20
 1 6 10 21646.8 1049.58 2
 -1 -6 10 22002.8 931.157 2
 1 6 10 21765.2 912.283 9
 1 6 10 21216.9 1063.93 10
 -1 -6 10 19181 987.945 10
 -1 6 -10 21013.8 1080.81 4
 -1 -6 11 3818.28 383.226 2
 1 6 11 4356.01 471.788 2
 -1 6 -11 4495.92 571.309 58
 -1 6 -11 4612.4 586.42 60
 -1 -6 11 3718.61 552.437 63
 1 6 11 4023.37 457.985 20
 -1 -6 11 3340.86 466.158 16
 1 -6 -11 4131.04 599.713 42
 1 6 11 4477.96 501.933 41
 -1 6 -11 3456.34 531.585 39
 1 -6 -11 4492.24 529.591 7
 1 -6 -11 3069.08 390.721 11
 -1 -6 11 4854.85 519.066 14
 -1 6 -11 4563.36 528.922 31
 -1 -6 11 3890.15 442.671 29
 1 6 11 3671.53 461.979 27
 1 6 11 5005.16 526.739 10
 -1 -6 11 4677.26 485.844 10
 1 6 11 4946.92 535.824 23
 -1 6 -11 3763.87 509.674 4
 -1 6 -12 20091.6 1158.09 58
 -1 6 -12 22876.2 1213.57 60
 1 6 12 20882.2 1075.97 20
 -1 -6 12 19828 1150.7 63
 1 -6 -12 20812.5 1107.38 54
 -1 -6 12 20778.6 1146.95 16
 1 -6 -12 21453.6 1191.91 42
 1 -6 -12 21133.3 1077.86 40
 -1 6 -12 22127.9 1187.93 39
 1 6 12 21107.9 1110.2 41
 1 -6 -12 20508 1161.82 7
 -1 6 -12 19905.7 1118.13 4
 -1 6 -12 21809.6 1008.92 33
 -1 6 -12 19465 1026.02 31
 1 6 12 20472.7 1094.49 27
 -1 -6 12 19113.2 1025.25 29
 1 6 12 22487.7 1162.98 10
 -1 -6 12 19785.6 1072.48 10
 1 6 12 21022.6 1131.16 23
 1 6 12 20345.2 1056.51 2
 -1 6 -12 20879.4 1139.96 1
 -1 -6 13 2823.85 458.613 16
 -1 6 -13 2386.38 504.644 60
 -1 6 -13 2203.43 465.429 58
 1 6 13 2547.02 394.162 20
 1 -6 -13 2357.92 466.571 54
 1 6 13 2647.16 432.661 27
 1 6 13 3279.3 462.456 23
 -1 -6 13 2950.58 517.18 63
 1 -6 -13 3323.56 489.106 40
 1 6 13 2645.61 463.691 41
 1 -6 -13 2422 536.51 42
 -1 6 -13 2814.46 511.974 39
 -1 -6 14 18670.9 1152.98 63
 1 -6 -14 24799.1 1219.07 54
 1 6 14 22446.8 1130.31 20
 -1 6 -14 21607.9 1188.59 58
 -1 6 -14 20879.1 1200.54 60
 -1 -6 14 20523.2 1157.11 16
 1 -6 -14 22819 1240.16 7
 1 -6 -14 23362.4 1122.27 40
 1 -6 -14 23226.7 1288.02 42
 -1 6 -14 24130.3 1276.94 39
 -1 6 -14 21444.8 1203.56 4
 -1 6 -14 24091.2 1235.45 12
 1 6 14 21693.8 1161.98 27
 -1 -6 14 20880.8 1118.4 10
 -1 -6 14 21622.6 1124.37 23
 1 6 14 21402.8 1167.41 23
 -1 6 -14 21685.2 1202.55 1
 1 6 14 21448.3 1093.87 2
 -1 6 -15 1234.3 431.778 67
 -1 -6 15 961.631 318.594 51
 1 -6 -15 1569.03 444.79 54
 1 6 15 1235.7 299.118 20
 -1 -6 15 1189.78 371.161 16
 1 -6 -15 1535.46 504.477 42
 -1 6 -15 1729.26 487.339 39
 -1 6 -15 1515.45 440.092 60
 -1 6 -15 777.576 372.795 58
 1 -6 -15 1211.62 364.4 7
 -1 6 -15 1179.17 375.384 4
 -1 6 -15 1279.92 408.068 12
 1 6 15 1155.74 341.024 27
 -1 -6 15 549.167 265.071 10
 -1 -6 15 1094.08 326.987 23
 1 6 15 1896.88 390.688 23
 -1 6 -15 1083.08 394.548 1
 -1 6 -16 6961.39 675.144 67
 -1 -6 16 6465.69 611.262 51
 1 -6 -16 6582.14 646.606 54
 1 -6 -16 6005.98 632.18 7
 1 -6 -16 5841.87 625.99 5
 -1 6 -16 6916.85 680.854 60
 -1 6 -16 6056.37 629.408 58
 1 -6 -16 7475.68 750.806 42
 -1 6 -16 5599.14 647.618 39
 -1 6 -16 6274.6 648.456 4
 -1 6 -16 7053.56 683.966 12
 1 6 16 6405.91 602.363 27
 -1 -6 16 6898.92 565.529 28
 -1 -6 16 6047.65 572.386 10
 1 6 16 6127.04 599.812 23
 -1 -6 16 5963.29 566.384 23
 -1 6 -16 7171.47 670.992 1
 -1 6 -17 2156.8 450.17 67
 1 -6 -17 1975.23 425.285 54
 -1 -6 17 2560.67 393.023 51
 1 6 17 2633.95 367.737 20
 -1 6 -17 2703.76 453.546 60
 -1 6 -17 2329.28 440.336 58
 -1 -6 17 2312.75 414.227 16
 1 -6 -17 2212.06 402.432 7
 1 -6 -17 2515 401.637 5
 1 -6 -17 3140.2 515.633 42
 -1 6 -17 2936.69 508.029 39
 -1 6 -17 2969.64 467.425 4
 -1 6 -17 2928.52 464.847 12
 -1 -6 17 2822.95 361.842 28
 1 6 17 2766.08 395.437 27
 -1 -6 17 2700.52 387.06 10
 -1 -6 17 2241.08 372.908 20
 1 6 17 3086.12 425.475 23
 -1 6 -17 2711.21 450.225 1
 -1 -6 18 16032.7 840.149 51
 1 6 18 15939 783.542 20
 -1 -6 18 15356.2 727.388 28
 -1 6 -18 16214.9 891.35 67
 -1 -6 18 16220.6 791.768 23
 1 6 18 15169.3 811.116 23
 -1 -6 18 14290.4 802.71 20
 1 -6 -18 16540.7 933.91 42
 -1 -6 18 16268.5 825.832 16
 -1 6 -18 15648.6 885.568 60
 1 -6 -19 3028.66 426.963 49
 1 6 19 3257.74 357.853 27
 -1 -6 19 3811.25 324.491 28
 -1 -6 19 3163.91 336.577 23
 1 6 19 3776.77 387.302 23
 -1 -6 19 3258.78 365.896 20
 -1 6 -19 3815.1 452.619 39
 1 -6 -19 3483.83 498.42 42
 -1 6 -19 3141.97 418.678 60
 -1 -6 19 3566.15 387.643 51
 -1 6 -19 2978.35 421.613 67
 -1 6 -20 1912.93 308.852 39
 -1 6 -20 1706.56 318.444 40
 1 -6 -20 2137.88 351.595 42
 1 -6 -20 1611.76 294.431 49
 -1 6 -20 1985.93 316.516 60
 1 7 -20 1288.26 269.482 39
 -1 7 20 1245.38 204.925 50
 -1 -7 -20 806.687 240.837 42
 -1 -7 -19 4398.77 436.855 42
 1 -7 19 3766.27 350.999 28
 -1 7 19 3521.57 369.825 23
 1 -7 19 2996.16 340.382 51
 1 7 -19 3800.65 420.474 39
 -1 -7 -19 4287.73 409.56 49
 1 7 -19 4209.75 438.438 60
 1 7 -18 4052.32 502.399 39
 -1 7 18 4482.18 469.197 23
 1 -7 18 3921.71 391.886 20
 -1 7 18 5148.99 469.34 20
 1 -7 18 4286.9 417.828 28
 -1 7 18 5263.44 488.49 27
 1 7 -18 4671.28 494.365 58
 -1 -7 -18 4863.98 507.161 42
 1 7 -18 2972.36 364.272 56
 1 7 -17 3508.25 526.01 39
 1 -7 17 3851.03 433.768 20
 1 -7 17 4292.9 450.343 28
 -1 7 17 4189.69 466.21 27
 1 7 -17 2387.85 440.053 58
 1 7 -17 2847.87 465.077 60
 -1 7 17 3391.5 432.937 20
 1 -7 17 3752.56 456.397 51
 -1 -7 -17 3170.17 523.362 42
 1 7 -16 15772 984.13 60
 1 7 -16 14267.6 922.963 58
 -1 7 16 16437.4 962.853 20
 1 -7 16 14820.1 926.139 51
 1 -7 16 14816.9 855.282 16
 1 7 -16 15482.6 985.876 39
 1 7 -16 13597 858.597 40
 -1 -7 -16 16728.5 996.396 42
 1 7 -16 15848.3 957.718 67
 -1 7 16 13398.2 872.377 2
 1 7 -16 14560.5 949.42 1
 1 7 -16 15492.9 971.175 4
 -1 7 16 17282.7 983.425 27
 1 -7 16 16248.4 959.218 10
 -1 -7 -16 15257.7 949.155 5
 -1 7 16 17854.6 1005.07 23
 1 7 -15 9807.04 804.888 58
 1 7 -15 8970.64 776.922 60
 -1 -7 -15 9357.77 766.363 5
 -1 -7 -15 9698 723.103 7
 -1 7 15 10915.9 799.133 20
 1 -7 15 9914.81 653.71 43
 1 7 -15 9658.29 776.865 67
 1 -7 15 9217.82 756.584 63
 1 7 -15 9177.09 795.707 39
 -1 -7 -15 11377.6 829.691 42
 1 7 -15 10280.9 777.356 12
 1 7 -15 8859.26 766.859 4
 -1 7 15 9790.32 765.804 27
 1 -7 15 10345.9 788.208 10
 -1 7 15 11092 807.383 23
 1 7 -15 9708.56 808.36 1
 -1 7 15 8392.19 715.415 2
 1 7 -14 8326.55 769.092 60
 1 7 -14 10006.4 818.782 58
 -1 -7 -14 8685.68 706.792 7
 -1 -7 -14 7725.58 712.475 5
 1 -7 14 8924.96 792.794 63
 1 7 -14 9419.41 763.931 67
 -1 7 14 9010.47 638.629 18
 -1 7 14 10017.5 779.002 20
 1 -7 14 8897.89 646.771 43
 -1 -7 -14 9860.52 802.602 42
 1 7 -14 10204.8 841.475 39
 -1 7 14 8851.48 762.608 23
 1 -7 14 9340.74 786.323 14
 1 7 -14 9364.37 748.611 12
 1 7 -14 8592.61 771.066 4
 1 -7 14 9355.13 739.445 29
 -1 7 14 9931.17 784.941 27
 -1 7 14 8402.93 723.774 2
 1 7 -14 10177.3 811.15 1
 1 -7 14 9486.55 743.105 16
 1 -7 14 8046.35 719.232 10
 -1 7 13 3624.99 504.55 2
 1 7 -13 3764.5 536.113 1
 1 7 -13 3763.56 572.813 60
 1 7 -13 2838.71 536.915 58
 -1 -7 -13 2695.87 436.071 7
 -1 -7 -13 3339.48 492.858 5
 -1 7 13 3389.23 425.887 18
 -1 7 13 3684.05 509.601 20
 1 -7 13 3214.74 483.682 16
 1 7 -13 4266.46 538.36 67
 1 -7 13 4124.04 599.515 63
 1 7 -13 3419.48 556.795 39
 1 -7 13 4249.7 483.302 43
 1 7 -13 2970.25 479.05 12
 1 -7 13 4058.04 520.147 14
 1 7 -13 3024.86 425.747 33
 -1 7 13 3476.3 489.824 27
 1 -7 13 3888.74 524.967 29
 1 -7 13 3427.25 490.847 10
 -1 7 13 4036.37 536.925 23
 1 -7 13 3620.24 407.281 23
 1 7 -13 3177.23 504.522 4
 1 7 -12 26110.9 1335.68 60
 1 7 -12 24126.7 1292.74 58
 -1 -7 -12 25728.7 1230.8 7
 1 7 -12 26810.6 1263.66 67
 1 -7 12 25365.5 1315.91 63
 1 7 -12 26532.8 1142.82 65
 -1 7 12 25367.8 1168.92 18
 -1 7 12 27984 1351.19 20
 1 -7 12 27306.7 1154.51 43
 1 -7 12 25182.4 1278.1 48
 1 7 -12 25060.3 1149.57 45
 1 7 -12 25253.1 1332.07 39
 1 -7 12 25188.8 1259.41 16
 1 -7 12 25077.4 1291.37 14
 1 7 -12 24415.4 1160.57 33
 1 -7 12 25259.2 1267.02 29
 -1 7 12 25600.8 1325.75 27
 -1 7 12 24792.3 1139.71 9
 1 -7 12 24601.7 1108.33 23
 -1 7 12 25773.7 1297.39 23
 -1 7 12 24682.1 1138.47 3
 1 7 -11 10116.1 800.166 1
 -1 7 11 11164.2 818.1 2
 1 7 -11 12307.4 912.09 58
 1 7 -11 10054 829.575 60
 -1 7 11 10121.7 663.851 62
 -1 -7 -11 11593.4 777.095 7
 1 7 -11 10742.2 729.593 65
 1 7 -11 11395.6 794.872 67
 -1 7 11 10076.1 711.072 18
 -1 7 11 11198.3 809.624 20
 1 -7 11 11975.1 833.956 48
 1 7 -11 10749.6 755.515 45
 1 -7 11 10092.9 691.076 43
 1 7 -11 11206.6 862.033 39
 1 -7 11 11430.3 708.643 17
 -1 7 11 10252.2 695.674 15
 1 -7 11 10180.1 776.364 16
 1 -7 11 10909.7 802.998 14
 1 7 -11 11869.6 797.949 12
 1 7 -11 10771.2 760.306 33
 1 -7 11 9986.21 748.86 29
 -1 7 11 10436.1 821.868 27
 1 -7 11 10715.9 792.011 10
 -1 7 11 12300.5 768.495 9
 -1 7 11 11518.7 829.095 23
 1 7 -11 10883.7 815.8 4
 -1 7 11 10221.2 709.902 3
 1 7 -10 6611.99 625.684 1
 -1 7 10 8765.82 689.775 2
 1 7 -10 6507.67 665.223 58
 1 7 -10 6693.49 676.607 60
 -1 -7 -10 6478.72 574.12 7
 -1 -7 -10 6561.29 615.573 5
 1 -7 10 7834.97 686.595 66
 1 -7 10 7629.34 673.757 64
 -1 7 10 8352.72 672.271 20
 -1 7 10 6916.3 575.645 18
 1 -7 10 6928.23 620.89 48
 1 7 -10 7095.03 677.528 39
 1 -7 10 7498.95 554.579 17
 1 -7 10 7375.76 656.413 16
 -1 7 10 7709.99 601.595 15
 1 7 -10 7455.38 621.1 12
 1 -7 10 8441.76 679.551 14
 1 7 -10 6554.9 550.14 13
 1 7 -10 7318.58 623.321 33
 1 7 -10 6608.98 670.487 31
 -1 7 10 8013.53 664.555 27
 1 -7 10 7483.54 630.92 29
 1 -7 10 7524.71 637.679 10
 -1 7 10 6756.24 591.765 9
 1 -7 10 7250.66 630.325 21
 -1 7 10 7549.41 653.717 23
 -1 7 10 7810.63 614.476 3
 1 7 -10 6121.1 619.391 4
 -1 7 9 12104.4 703.043 62
 -1 -7 -9 12110.8 734.424 7
 -1 -7 -9 12667.6 798.09 5
 -1 7 9 10841.2 713.57 18
 1 -7 9 11923.6 683.794 17
 -1 7 9 11608 778.639 20
 1 7 -9 12184.9 760.177 67
 1 -7 9 11910.1 770.884 16
 -1 7 9 13301.3 772.394 15
 1 -7 9 10385.4 727.729 14
 1 7 -9 11139.3 711.528 13
 1 7 -9 12532.8 754.821 12
 1 7 -9 12402.1 818.6 4
 -1 7 9 12419.7 766.054 3
 -1 7 9 10509.5 750.247 27
 1 -7 9 10336.2 717.367 29
 -1 7 9 11460.2 787.918 2
 1 7 -9 11791.4 799.804 1
 -1 7 9 11467.7 775.124 23
 1 -7 9 12058.9 774.354 21
 1 -7 9 10381.2 733.379 10
 -1 7 9 11778.1 760.866 9
 -1 7 8 1538.69 263.951 62
 1 7 -8 1518.18 412.007 60
 -1 -7 -8 764.663 258.38 5
 -1 -7 -8 1201.73 285.493 7
 1 7 -8 713.59 279.355 67
 1 7 -8 548.404 290.693 65
 1 -7 8 1036.39 373.199 66
 -1 7 8 1096.5 273.633 20
 -1 7 8 1197.23 276.588 18
 1 -7 8 1148.17 278.994 48
 1 7 -8 837.83 337.027 39
 1 -7 8 1663.25 327.083 21
 -1 7 8 1045.5 292.269 23
 1 7 -8 1177.67 301.909 12
 1 7 -8 959.623 282.654 13
 -1 7 8 946.439 240.377 13
 1 7 -8 739.585 262.949 15
 1 7 -8 938.55 345.592 33
 1 -7 8 1062.64 237.583 17
 1 -7 8 709.707 266.697 16
 -1 7 8 1244.91 304.21 15
 1 7 -8 1091.09 311.386 1
 -1 7 8 845.29 288.601 2
 -1 7 8 939.775 280.895 9
 1 -7 8 1144.96 277.06 10
 -1 7 8 1043.18 310.93 3
 1 7 -8 699.18 290.715 4
 -1 7 7 35630.8 1422.14 2
 1 7 -7 36586.7 1414.8 1
 -1 7 7 38949.7 1394.28 18
 -1 7 7 36573.5 1425.2 20
 -1 -7 -7 36911.7 1410 5
 -1 -7 -7 39365.6 1336.98 7
 1 7 -7 37340.7 1312.53 9
 -1 7 7 35940 1325.48 62
 1 7 -7 36544.8 1496.35 58
 1 7 -7 37864.5 1475.86 60
 1 -7 7 36535 1401.21 16
 -1 7 7 35772.8 1398.05 15
 1 -7 7 35414.9 1346.13 66
 1 -7 7 35993.7 1423.57 64
 1 7 -7 36989.8 1412.2 65
 1 7 -7 36853.7 1447 39
 1 7 -7 38982.3 1385.83 15
 1 7 -7 37233.8 1306.37 12
 -1 7 7 37126.4 1337.33 13
 1 7 -7 37548.1 1412.07 13
 1 7 -7 37082.3 1503.73 31
 1 7 -7 38338.7 1505.98 33
 -1 7 7 36943.4 1436.05 27
 1 -7 7 37873.2 1415.47 29
 -1 7 7 36523.6 1429.55 9
 1 -7 7 37181.4 1399.83 10
 1 -7 7 39733.3 1427.61 21
 -1 7 7 38063.3 1448.18 3
 1 7 -7 38458.7 1439.65 4
 1 7 -6 33509.6 1287.05 1
 -1 7 6 32004.7 1286.17 2
 1 7 -6 33736.9 1325.77 60
 1 7 -6 31133.1 1327.61 58
 -1 7 6 34306.7 1230.56 62
 -1 -7 -6 33708.1 1175.62 7
 -1 -7 -6 32251.9 1258.43 5
 1 -7 6 32982.6 1249.31 8
 1 -7 6 34549 1290.16 19
 1 -7 6 33180.4 1127.98 17
 -1 7 6 35645.3 1272.28 18
 -1 7 6 35030.1 1308.12 20
 -1 7 6 34835.1 1320.97 15
 1 -7 6 34440.1 1306.32 64
 1 7 -6 34458 1308.23 65
 1 -7 6 32624.9 1229.41 66
 1 7 -6 32414.9 1283.29 39
 1 7 -6 31882.5 1144.44 12
 1 7 -6 32805.8 1249.95 15
 1 7 -6 30735.9 1267.37 13
 1 7 -6 29052.5 1322.31 33
 1 7 -6 32712.1 1386.8 31
 -1 7 6 34218.8 1305.02 27
 1 -7 6 34170.6 1286.36 29
 1 -7 6 33075.9 1044.1 2
 1 7 -6 31133.7 1254.99 4
 -1 7 6 31995.9 1306.65 3
 1 -7 6 33754.9 1263.64 21
 -1 7 6 32546.4 1317.48 9
 1 7 -6 31476.2 1193.42 9
 1 -7 5 45871.4 1566.62 64
 1 7 -5 45268 1600.18 65
 1 7 -5 45485.3 1560.77 60
 1 7 -5 43980.6 1564.22 61
 1 7 -5 46648.3 1630.64 58
 -1 7 5 46096.1 1499.81 62
 -1 -7 -5 46920.4 1537 5
 -1 -7 -5 49763 1454.57 7
 1 -7 5 44736.8 1507.71 8
 -1 7 5 46446.9 1531.19 18
 1 -7 5 46205.8 1390.31 17
 1 -7 5 43753.7 1533.42 19
 -1 7 5 48558.1 1574.97 20
 -1 -7 -5 46894.7 1467.22 49
 1 7 -5 48104.8 1566.67 15
 -1 7 5 47279.2 1600.31 15
 1 7 -5 48613.4 1573.9 39
 1 7 -5 45552.9 1393.64 12
 1 7 -5 45787.7 1593.65 13
 1 7 -5 46350.4 1695.06 33
 1 7 -5 46389.5 1686.33 31
 -1 7 5 45398.4 1603.84 9
 1 7 -5 46036.7 1506.85 9
 1 7 -5 43575.1 1514.95 4
 -1 7 5 45675.2 1608.15 3
 1 7 -5 45931.6 1533.95 1
 -1 7 5 45263.9 1554.23 2
 -1 7 5 46234.1 1534.06 23
 -1 7 4 37262.2 1335.91 2
 1 7 -4 38572.6 1297.27 1
 1 -7 4 37500.4 1344.45 64
 1 7 -4 38467 1363.43 61
 -1 7 4 40110.7 1319.3 62
 1 7 -4 40004.1 1342.82 60
 1 7 -4 39237.6 1420.1 58
 1 -7 4 37069.8 1171.68 17
 -1 7 4 38453.4 1339.68 20
 -1 -7 -4 39618.2 1223.82 7
 -1 -7 -4 40764 1328.1 5
 1 -7 4 36209.5 1286.37 8
 -1 7 4 39192.8 1343.53 50
 -1 -7 -4 37562.1 1228.32 49
 1 7 -4 39521.3 1362.46 15
 -1 7 4 38203.1 1383.3 15
 1 7 -4 39120.9 1334.03 39
 1 -7 4 36887.8 1298.93 35
 1 7 -4 37480.8 1451.59 31
 1 7 -4 40378.7 1509.36 33
 -1 7 4 39341.4 1414.79 9
 1 7 -4 38461.1 1327.52 9
 -1 7 4 40032.6 1327.69 23
 1 -7 4 36045.5 1292.76 22
 1 7 -4 36994.4 1393.34 13
 -1 7 4 38793.1 1402.2 3
 1 -7 4 35178.7 1286.74 5
 1 7 -4 39716.8 1308.58 4
 -1 7 3 77513.7 2196.47 50
 1 -7 3 75956.8 2018.42 17
 1 -7 3 76821.5 2169.94 19
 1 7 -3 78633.3 2253.62 58
 -1 7 3 76127.6 2166.38 62
 1 7 -3 78508.9 2157.96 60
 1 7 -3 78359.1 2224.53 61
 -1 -7 -3 77928.8 2165.01 5
 1 -7 3 75174.2 2157.28 8
 -1 -7 -3 80474.2 2065.64 7
 1 -7 3 77133.8 2219.55 64
 1 7 -3 81719.4 2259.19 15
 -1 7 3 75539.1 2251.06 15
 1 7 -3 76246.3 2292.51 13
 1 7 -3 80178.3 2392.2 33
 1 7 -3 80465.5 2370.18 31
 -1 7 3 75410 2184.31 2
 1 7 -3 81543.6 2126.5 1
 -1 7 3 75899.9 2259.44 9
 1 -7 3 79665.4 2090.06 11
 1 7 -3 79577.5 2219.87 9
 -1 7 3 79149.6 2177.31 23
 1 7 -3 81527.4 2129.71 4
 -1 7 3 74437 2265.98 3
 1 -7 3 74909.9 2178.88 5
 1 7 -2 23662 945.983 61
 1 7 -2 23607.3 947.279 58
 -1 7 2 23716.6 917.556 62
 1 -7 2 22668.4 796.706 17
 1 -7 2 23570.5 904.224 19
 -1 7 2 20676.1 885.506 50
 -1 7 2 22270.1 879.027 23
 1 -7 2 23284.3 904.463 8
 -1 -7 -2 24752.1 912.749 5
 -1 -7 -2 24737.2 829.394 8
 1 -7 2 21832.7 909.724 5
 -1 7 2 22633.9 963.955 15
 1 7 -2 23156 959.068 15
 1 7 -2 23905.1 1034.94 13
 1 7 -2 22810.6 1041.65 31
 1 7 -2 23379.1 1059.28 33
 -1 7 2 21458 895.318 25
 -1 7 2 22118.9 902.097 2
 1 7 -2 23909.8 823.208 1
 -1 7 2 21777.1 971.269 9
 1 -7 2 24004.9 822.792 11
 1 7 -2 23552.4 964.804 9
 -1 7 2 21816.7 970.123 3
 1 7 -2 24131.6 825.415 4
 1 7 -1 27675.7 1011.81 18
 -1 7 1 29266.4 1002.41 23
 -1 7 1 27093.7 1023.63 50
 -1 -7 -1 30973.9 944.272 8
 1 -7 1 27881.6 1015.41 8
 1 -7 1 26514.6 1021.31 5
 -1 -7 -1 30207.3 1021.98 5
 1 7 -1 27679 1032.36 61
 -1 7 1 28641.2 1084.41 15
 1 7 -1 28130.3 1082.6 15
 1 7 -1 29726.6 1156.06 13
 1 7 -1 27977 1145.19 31
 1 7 -1 28798.1 1175.18 33
 1 7 -1 27457.7 1009.73 25
 -1 7 1 28363.1 1029.6 25
 -1 7 1 27271.9 1009.47 24
 -1 7 1 27867.9 1002.63 2
 -1 7 1 26366.3 1065.8 9
 1 7 -1 27275.4 1076.27 9
 -1 7 1 27680.6 1084.26 3
 1 7 0 26799 972.243 18
 -1 -7 0 26154 961.137 64
 -1 7 0 28470.7 1117.6 47
 1 7 0 24809.7 1077.75 47
 1 7 0 25801 964.73 50
 -1 7 0 28018.6 1013.4 50
 1 -7 0 27991.4 1009.3 8
 1 -7 0 26638.2 1009.79 5
 -1 -7 0 26086 952.355 5
 -1 -7 0 26278.5 884.284 8
 1 7 0 25732.1 974.711 61
 1 7 0 26264.1 1046.75 15
 -1 7 0 28396 1063.83 15
 -1 7 0 26527.6 1084.41 13
 1 7 0 27195.5 1109.57 13
 1 7 0 26226.8 1102.31 33
 -1 7 0 28328.8 1033.73 24
 -1 7 0 26544.3 983.978 25
 1 7 0 26250.2 984.757 25
 -1 7 0 28768.5 970.244 2
 1 7 0 25789.3 980.278 2
 -1 7 0 27119 1047.54 9
 1 7 0 27045.7 1059.27 9
 -1 7 0 26422.2 1033.05 3
 -1 7 -1 31772 1168.23 57
 -1 -7 1 29608.9 1076.69 64
 1 7 1 31276.7 1060.07 18
 1 7 1 33227.9 1095.28 20
 1 7 1 32119 1203.51 47
 1 -7 -1 29564.4 1075.69 49
 1 7 1 32421.7 1089.3 50
 -1 7 -1 28937 1169.74 47
 -1 7 -1 30950.4 1134.24 15
 1 -7 -1 29946.8 1093.48 5
 1 -7 -1 30305 1088.39 8
 -1 -7 1 30625.3 978.401 8
 -1 -7 1 31304.1 1057.24 5
 1 7 1 29064.6 1187.66 13
 -1 7 -1 30781.7 1189.34 13
 1 7 1 30446.6 1181.33 33
 -1 7 -1 30365.9 1129.34 24
 -1 7 -1 29370.8 1068.62 25
 1 7 1 30110.5 1081.12 25
 -1 7 -1 28342.3 1094.2 9
 1 7 1 31820.9 1166.83 9
 -1 -7 1 32039.2 1099.11 22
 -1 7 -1 30664 1020.46 2
 1 7 1 32397.9 1119.36 2
 -1 7 -2 21069.7 942.946 57
 1 7 2 22376.2 844.908 18
 1 7 2 22908.6 869.289 20
 -1 -7 2 21590.2 885.932 64
 1 7 2 20630.5 853.538 50
 1 7 2 20270.5 927.898 47
 1 -7 -2 20539.8 872.869 49
 -1 7 -2 22345 985.385 47
 -1 7 -2 22298.6 911.987 15
 -1 -7 2 22744.9 792.171 8
 -1 -7 2 22516.6 850.074 5
 1 -7 -2 20557.1 877.12 5
 1 -7 -2 20724.8 868.953 7
 1 -7 -2 19956.2 679.278 11
 -1 7 -2 20958.6 941.321 13
 1 7 2 20571.1 947.052 13
 1 7 2 21823.1 921.847 33
 1 7 2 21911.9 899.558 31
 1 -7 -2 20533 838.899 26
 1 7 2 20667.7 856.009 25
 -1 7 -2 21053.5 924.809 24
 -1 7 -2 21219.5 883.157 9
 1 7 2 22064.3 948.716 9
 1 7 2 22572.8 897.606 2
 -1 7 -2 21674.9 788.847 2
 1 7 2 20863.5 873.258 23
 1 7 3 78671.3 2240.69 2
 -1 7 -3 81803.1 2333.22 57
 1 7 3 78022.1 2127.81 18
 -1 -7 3 78791.1 2235.78 64
 1 7 3 78738.1 2193.29 50
 1 -7 -3 79171.6 2224.18 49
 1 7 3 80434.1 2211.59 45
 -1 7 -3 76823.6 2304.75 47
 1 7 3 79355.9 2239 47
 1 7 3 78422.9 2265.72 15
 -1 7 -3 77565.6 2209.6 15
 1 -7 -3 78509.1 2244.54 5
 1 -7 -3 75196.9 2193.56 7
 -1 -7 3 80410.1 2095.58 8
 1 7 3 81483.8 2301.45 13
 -1 7 -3 77033.5 2272.74 13
 1 7 3 78638.6 2199.58 33
 -1 7 -3 78888.4 2297 24
 1 -7 -3 77496.6 2128.53 26
 -1 7 -3 77107.8 2180.17 9
 1 7 3 80690.9 2288.87 9
 1 7 3 82850.3 2245.9 23
 -1 -7 3 77708.2 2153.45 5
 -1 -7 4 47458.2 1545.3 64
 1 7 4 46392.9 1488.09 50
 -1 7 -4 43915.7 1549.7 47
 1 -7 -4 45137.7 1506.58 49
 1 7 4 48081.6 1538.33 2
 1 7 4 45585.1 1403.84 18
 -1 7 -4 45746 1482.79 18
 1 -7 -4 46150.4 1504.88 7
 1 -7 -4 45559.1 1532.48 5
 -1 -7 4 47999.5 1415.01 8
 -1 7 -4 43003.5 1447.95 15
 1 7 4 47512.2 1535.67 15
 -1 -7 4 44753.3 1433.28 5
 1 7 4 45088.7 1517.92 13
 -1 7 -4 44771.7 1533.73 13
 -1 7 -4 43784.4 1567.79 24
 1 7 4 44527.8 1550.05 9
 -1 7 -4 46050.3 1438.53 9
 -1 7 -4 42728 1582.66 57
 -1 7 -4 42221.3 1496.36 61
 1 7 4 48319 1527.89 23
 -1 7 -5 53143.1 1728.18 61
 -1 7 -5 51291.5 1785.1 58
 -1 7 -5 51286.4 1790.46 57
 1 -7 -5 53573.5 1717.03 7
 1 -7 -5 52548.7 1757.88 5
 1 7 5 53974.3 1595.24 18
 -1 7 -5 49780.9 1656.83 18
 1 7 5 55458.2 1684.24 20
 -1 7 -5 53327.4 1770.07 47
 1 -7 -5 54398.3 1744.37 49
 1 7 5 55359.3 1750.72 2
 -1 -7 5 53146.7 1743.39 16
 1 7 5 54048.3 1720.85 15
 -1 7 -5 52280.1 1642.43 15
 -1 -7 5 59293.9 1677.07 2
 1 7 5 54248.8 1689.41 13
 -1 7 -5 53179.3 1719.47 13
 -1 7 -5 49704.4 1759.57 24
 1 7 5 55184 1731.31 23
 1 7 5 52298.4 1741.42 9
 -1 7 -5 53390.8 1595.62 9
 -1 -7 5 53474 1748.09 64
 -1 -7 6 32351.9 1313.78 64
 -1 7 -6 33040.1 1370.38 57
 -1 7 -6 34928.2 1312.25 61
 -1 7 -6 34233.6 1391.74 58
 1 -7 -6 34469.9 1318.17 7
 1 -7 -6 35923.4 1350.35 5
 1 7 6 33198.4 1298.95 2
 1 7 6 34792.9 1264.98 20
 -1 7 -6 33676.6 1316.1 47
 1 -7 -6 33546.2 1333.07 49
 -1 7 -6 35764 1231.15 15
 -1 -7 6 33823.1 1324.37 16
 1 7 6 33260.6 1243.33 15
 1 -7 -6 33829.9 1267.51 42
 -1 7 -6 35677.2 1408.42 33
 -1 7 -6 35415.5 1296.45 13
 1 7 6 33152.1 1199.39 13
 -1 -7 6 33002.9 1223.14 29
 1 7 6 33722.6 1277.2 27
 1 7 6 32932.9 1289.29 9
 -1 -7 6 34594.8 1248.54 10
 -1 7 -6 35497.7 1165.82 9
 -1 -7 6 33944.7 1285.66 21
 -1 -7 6 32940.3 1185.34 2
 -1 -7 7 35093.4 1423.83 64
 -1 7 -7 34550.6 1371.27 61
 -1 7 -7 37102.6 1492.92 58
 -1 7 -7 35655.4 1462.62 57
 1 7 7 37222.7 1359.51 20
 1 7 7 38672.6 1430.95 2
 -1 7 -7 38396.6 1504.31 24
 1 7 7 35176 1381.39 23
 -1 -7 7 35884.5 1380.9 21
 -1 -7 7 34906.4 1274.03 48
 1 -7 -7 34605.7 1375.18 42
 -1 -7 7 38299.1 1457.59 16
 1 7 7 38215.1 1333.81 15
 -1 7 -7 38540 1295.05 15
 -1 7 -7 37906.5 1479.24 33
 -1 -7 7 36144.2 1274.71 2
 -1 -7 7 38173.7 1344.47 29
 1 7 7 39033.1 1416.28 27
 -1 -7 7 37103.9 1349.08 10
 -1 7 -7 35686.5 1191.38 9
 1 7 7 35578.3 1366.66 9
 1 -7 -7 35479.2 1396.84 7
 1 -7 -7 35451.5 1419.81 5
 1 7 7 35878 1236.64 13
 -1 -7 7 38947.8 1357.68 14
 -1 7 -7 37112.2 1335.65 13
 1 7 8 1015.27 208.339 18
 1 7 8 1208.53 265.806 20
 -1 7 -8 1013.63 285.376 65
 -1 -7 8 916.951 243.8 48
 -1 -7 8 1114.32 319.305 16
 1 -7 -8 1013.23 270.223 5
 1 -7 -8 1403.61 316.039 7
 -1 7 -8 1097.54 208.891 9
 1 -7 -8 882.316 374.957 42
 1 7 8 626.924 222.508 15
 -1 -7 8 733.175 246.479 14
 -1 7 -8 1234.26 253.445 15
 -1 7 -8 1229.36 282.551 13
 -1 7 -8 723.206 300.553 33
 -1 -7 8 891.932 237.941 29
 -1 -7 8 869.615 243.777 10
 1 7 8 732.178 251.45 9
 -1 7 -8 714.076 313.855 24
 -1 -7 8 725.357 246.346 21
 1 7 8 804.068 255.32 23
 -1 -7 8 750.029 239.534 2
 1 7 8 1670.97 328.391 2
 1 -7 -9 11905.9 809.74 7
 1 -7 -9 12859.1 840.742 5
 1 7 9 12739.6 762.814 20
 -1 -7 9 10838.6 690.181 48
 -1 7 -9 11065.7 681.724 65
 -1 -7 9 11163.2 799.139 16
 -1 -7 9 10768.4 717.869 14
 -1 7 -9 12711.6 707.031 13
 -1 7 -9 11840.4 648.021 15
 -1 7 -9 12799.7 833.224 4
 -1 -7 9 12137.5 679.939 2
 1 7 9 12075.4 769.406 27
 -1 -7 9 10707.2 715.506 10
 1 7 9 12121.1 703.198 9
 1 7 9 11967.3 774.148 2
 1 7 9 12430.5 793.828 23
 -1 -7 9 11063.3 754.355 21
 1 7 10 7416.88 630.999 2
 1 7 10 7945.17 628.222 20
 -1 -7 10 6760.46 682.584 63
 -1 -7 10 7187.85 657.147 16
 1 -7 -10 6603.75 640.473 5
 1 -7 -10 7463.25 673.873 7
 -1 7 -10 8503.73 742.389 58
 -1 7 -10 7249.59 690.295 60
 1 -7 -10 8445.82 739.684 42
 -1 7 -10 8128.14 736.026 39
 -1 -7 10 7003.34 593.395 14
 -1 7 -10 7047.22 662.149 31
 -1 7 -10 7724.75 644.548 33
 -1 -7 10 6661.42 572.091 29
 1 7 10 6804.17 610.678 27
 -1 -7 10 6990.95 595.145 10
 1 7 10 7652.83 547.617 9
 1 7 10 7968.34 661.661 23
 -1 -7 10 6558.78 501.962 2
 -1 7 -10 7630.19 669.724 4
 1 7 11 11811.2 803.857 2
 -1 7 -11 8852 761.275 1
 -1 7 -11 10209.9 830.151 60
 -1 7 -11 10421.8 843.684 58
 -1 -7 11 11247.8 861.03 63
 1 7 11 11255.2 758.198 20
 -1 -7 11 11797.6 848.312 16
 1 -7 -11 9371.98 821.375 42
 -1 7 -11 10742.7 848.636 39
 1 -7 -11 11010.3 826.764 7
 1 -7 -11 10181.8 803.797 5
 -1 -7 11 10492.1 761.612 14
 -1 7 -11 9818.45 734.582 33
 -1 7 -11 11811.9 835.36 31
 -1 -7 11 10326.5 732.611 29
 1 7 11 9873.64 767.996 27
 -1 -7 11 11192.9 770.99 10
 1 7 11 10343.8 782.933 23
 -1 7 -11 10028 801.608 4
 -1 -7 12 27541.9 1344.95 16
 -1 -7 12 24958 1336.02 63
 -1 7 -12 28406.2 1388.36 39
 1 -7 -12 25386.8 1359.23 42
 -1 -7 12 28167.4 1284.01 14
 -1 7 -12 25929 1190.01 33
 -1 7 -12 26546.2 1255.57 31
 1 7 12 25125.3 1272.76 27
 -1 -7 12 24259.4 1194 29
 1 7 12 27123.2 1313.59 23
 1 7 12 28527 1290.45 20
 1 -7 -12 26190.2 1216.79 54
 -1 7 -12 25902.3 1353.12 58
 -1 7 -12 28116.1 1381.92 60
 -1 -7 13 2976.51 534.453 63
 1 -7 -13 3500.82 506.676 54
 1 7 13 2925.68 418.707 20
 -1 7 -13 4006.6 591.797 60
 -1 7 -13 3325.95 542.355 58
 -1 -7 13 3025.04 507.096 16
 1 -7 -13 3264.15 508.305 7
 1 -7 -13 3696.81 593.422 42
 -1 7 -13 4163.97 587.021 39
 -1 7 -13 3203.04 510.051 4
 -1 7 -13 3455.05 533.194 12
 -1 -7 13 3399.96 449.295 29
 1 7 13 3133.28 468.583 27
 -1 -7 13 2493.79 409.605 10
 1 7 13 4101.26 522.202 23
 -1 7 -13 3977.78 550.698 1
 1 7 13 2643.67 427.457 2
 -1 7 -14 10306.8 802.312 67
 -1 -7 14 10242.4 847.239 63
 1 -7 -14 10710.4 765.484 54
 1 7 14 10894.1 767.31 20
 -1 -7 14 10230 794.566 16
 1 -7 -14 10501.2 838.197 5
 1 -7 -14 8506.17 764.503 7
 -1 7 -14 10367.8 846.66 60
 -1 7 -14 10137.3 831.081 58
 1 -7 -14 10552.3 893.817 42
 -1 7 -14 9826.2 853.967 39
 -1 7 -14 8532.41 764.54 4
 -1 7 -14 10002.4 795.704 12
 1 7 14 9806.63 772.39 27
 -1 -7 14 9564.55 734.963 10
 1 7 14 10927.2 818.93 23
 -1 -7 14 11207.3 784.154 23
 -1 7 -14 9883.09 800.444 1
 1 7 14 10310.2 743.867 2
 -1 7 -15 8709.02 757.034 67
 -1 -7 15 9834.95 808.804 63
 1 -7 -15 6883.05 629.707 54
 -1 7 -15 8308.32 751.468 58
 -1 7 -15 8640.39 774.972 60
 -1 -7 15 7600.24 690.596 16
 1 -7 -15 8470.05 739.086 5
 1 -7 -15 8751.61 748.331 7
 -1 7 -15 9192.57 777.865 39
 1 -7 -15 8377.55 785.886 42
 -1 7 -15 8326.67 734.077 4
 -1 7 -15 8062.31 709.55 12
 1 7 15 8848.34 704.09 27
 -1 -7 15 7161.64 631.861 10
 -1 -7 15 7952.44 643.506 23
 1 7 15 9237.57 725.507 23
 1 7 15 6661.59 596.122 2
 -1 7 -15 6590.92 673.829 1
 -1 7 -16 14755.2 918.218 67
 -1 7 -16 14129.9 932.091 60
 -1 7 -16 13697.4 904.696 58
 1 7 16 13010 809.815 20
 1 -7 -16 12492.3 800.78 54
 -1 -7 16 14331.8 879.902 51
 -1 -7 16 13276.3 862.41 16
 1 -7 -16 14928.2 956.879 5
 1 -7 -16 14488.9 925.071 7
 -1 7 -16 13933.4 943.179 39
 1 -7 -16 14939 977.373 42
 -1 7 -16 12278.2 880.19 4
 -1 7 -16 14296.5 909.15 12
 -1 -7 16 13998.8 784.314 28
 1 7 16 13865.2 867.421 27
 -1 -7 16 12932.5 823.867 10
 1 7 16 14058.7 878.781 23
 -1 -7 16 14277.5 836.159 23
 -1 7 -16 13412.4 905.961 1
 -1 -7 17 3057.98 408.178 51
 -1 7 -17 3226.45 470.874 67
 1 7 17 3590.14 430.715 27
 -1 7 -17 3519.72 499.209 60
 -1 7 -17 3249.13 466.821 58
 -1 7 -17 2879.64 472.696 39
 1 -7 -17 3004.31 515.328 42
 -1 -7 17 3553.75 446.632 16
 1 7 17 3392.04 383.776 20
 1 -7 -17 2583.12 462.561 49
 -1 -7 17 3255.39 388.746 23
 -1 -7 17 2979.2 401.929 20
 -1 7 -18 4044.01 487.684 67
 -1 -7 18 3976.94 355.414 28
 -1 -7 18 4466.82 438.444 16
 1 -7 -18 4745.1 552.934 42
 -1 -7 18 4267.81 397.82 23
 1 7 18 3774.58 414.244 23
 -1 -7 18 3212.67 383.86 20
 -1 7 -18 4188.79 521.423 39
 -1 7 -18 3511.2 439.571 58
 -1 7 -19 2934.99 365.878 58
 -1 7 -19 3792.73 430.749 60
 1 7 19 4362.4 381.801 23
 -1 -7 19 2788.97 328.345 20
 -1 7 -19 4395.99 449.074 39
 -1 7 -19 3111.63 386.28 40
 -1 7 -19 3865.04 417.063 67
 1 -7 -19 3599.21 408.228 49
 -1 -7 19 2849.85 331.267 51
 -1 7 -20 1627.36 265.54 39
 -1 7 -20 1128.43 247.045 60
 1 7 20 1041.22 182.831 50
 1 -7 -20 1251.08 241.085 49
 1 8 -19 6614.4 492.095 60
 1 -8 19 6121.75 389.421 28
 -1 8 19 6360.09 447.162 23
 1 8 -19 6668.09 488.012 39
 -1 8 19 6172.46 439.238 50
 1 -8 19 5962.49 432.863 51
 -1 8 18 49.9612 159.483 20
 1 -8 18 157.559 162.435 28
 1 -8 18 131.962 173.107 51
 1 -8 18 231.21 155.597 20
 1 8 -18 351.927 256.52 58
 1 8 -18 295.06 292.42 60
 -1 -8 -17 1426.58 337.278 49
 -1 8 17 1045.72 280.291 20
 -1 -8 -17 891.933 317.244 42
 -1 8 17 958.408 289.093 23
 1 -8 17 686.049 246.011 20
 -1 -8 -16 10861.5 753.818 49
 1 -8 16 10619.9 716.369 16
 1 8 -16 9806.86 776.081 60
 1 8 -16 10523.7 783.163 58
 -1 8 16 11318.2 763.849 20
 1 8 -16 10577 788.326 39
 -1 -8 -16 11409.4 776.548 42
 1 -8 16 11003.9 757.409 51
 -1 8 15 77.2581 213.563 2
 1 8 -15 239.34 327.38 67
 1 -8 15 37.952 337.812 63
 1 8 -15 442.085 370.28 39
 -1 8 15 125.052 234.676 27
 1 -8 15 212.227 252.445 16
 1 8 -15 123.681 322.31 60
 1 -8 15 163.283 221.459 10
 -1 -8 -15 292.839 235.52 5
 1 -8 14 1133.39 361.161 16
 1 8 -14 1582.45 409.473 67
 1 -8 14 1331.18 423.094 63
 1 8 -14 1101.73 423.809 39
 -1 -8 -14 1511.24 446.638 42
 -1 8 14 1781.01 384.89 23
 1 8 -14 1258.68 438.935 58
 1 8 -14 1182.27 417.592 60
 -1 -8 -14 1243.19 335.172 5
 1 8 -14 776.029 353.411 4
 -1 8 14 1742.58 378.33 27
 1 -8 14 1271.22 319.99 29
 -1 8 14 1417.92 341.933 2
 1 8 -14 896.075 378.114 1
 -1 8 14 1459.99 380.5 20
 1 -8 14 1698.42 365.875 10
 1 8 -13 23348.8 1262.92 1
 -1 8 13 23215.5 1256.25 2
 1 8 -13 25691.7 1339.66 60
 1 8 -13 23979.9 1318.01 58
 -1 -8 -13 26142.6 1328.73 5
 -1 8 13 25228 1287.2 20
 -1 8 13 25414.5 1139.78 18
 1 -8 13 24542.6 1252.52 16
 1 8 -13 25314.9 1219.65 67
 1 -8 13 26353.5 1335.49 63
 -1 -8 -13 25168.9 1256.7 42
 1 8 -13 23819.3 1298.86 39
 1 -8 13 25664.9 1295.26 14
 1 8 -13 23215.4 1163.77 12
 1 8 -13 23344.9 1129.62 33
 -1 8 13 26640.4 1330.6 27
 1 -8 13 26489.4 1296.93 29
 1 -8 13 24960.4 1290.73 10
 -1 8 13 24559.3 1287.7 23
 1 8 -13 21864.3 1247.11 4
 1 8 -12 23527.1 1248.56 1
 -1 8 12 23238.7 1264.36 2
 1 8 -12 24241.9 1305.1 58
 1 8 -12 25284.3 1339.9 60
 -1 -8 -12 25106.5 1315.69 5
 -1 -8 -12 24761.9 1196.5 7
 1 8 -12 25217.9 1144.02 65
 1 -8 12 24462.7 1308.79 63
 1 8 -12 26434.9 1229.38 67
 -1 8 12 24381.8 1145.01 18
 -1 8 12 26935 1326.85 20
 1 -8 12 25694.9 1259.64 48
 1 8 -12 23227.8 1157.65 45
 1 8 -12 22515.7 1255.49 39
 -1 -8 -12 24634.2 1247.79 42
 1 -8 12 23635.9 1251.11 16
 1 8 -12 22823.3 1150.3 12
 1 -8 12 23780 1253.71 14
 1 8 -12 25959.7 1220.36 33
 1 -8 12 24496 1251.94 29
 -1 8 12 24992.9 1308.74 27
 1 -8 12 24161 1284.41 10
 -1 8 12 23947.1 1272.27 23
 1 8 -12 22066.4 1228.57 4
 1 8 -11 2883.44 499.884 45
 1 -8 11 2937.2 457.531 48
 1 -8 11 2526.45 450.319 16
 -1 8 11 2831.12 407.547 15
 1 8 -11 2597.32 458.737 67
 1 8 -11 2886.66 443.386 65
 1 8 -11 3235.24 538.36 39
 -1 -8 -11 3548.59 523.599 42
 1 -8 11 2990.45 495.775 14
 1 8 -11 3530.7 499.153 33
 -1 8 11 2762.48 450.837 27
 1 -8 11 2709.1 443.468 29
 1 8 -11 3538.62 553.292 58
 1 8 -11 4061.44 588.216 60
 -1 -8 -11 3506.84 457.978 7
 -1 8 11 2763.87 461.836 20
 -1 8 11 3248.35 431.437 18
 -1 8 11 2930.76 467.297 23
 1 8 -10 45015.1 1764.36 1
 -1 8 10 43151.6 1775.69 2
 1 8 -10 45302.3 1823.34 60
 1 8 -10 45152.2 1832.77 58
 -1 8 10 43451.8 1581.51 62
 -1 -8 -10 46911.5 1676.31 7
 -1 -8 -10 43336.4 1761.71 5
 1 8 -10 43814 1630.78 67
 1 -8 10 42502.7 1767.22 64
 1 8 -10 43754.3 1668.83 65
 -1 8 10 46038.4 1806.73 20
 -1 8 10 46601.8 1689.17 18
 1 8 -10 42926 1710.55 45
 1 -8 10 46566.8 1756.23 48
 -1 -8 -10 43779.1 1688.54 42
 1 8 -10 43314.6 1763.74 39
 -1 8 10 47803.2 1702 15
 1 -8 10 42395 1738.22 16
 1 -8 10 43108.2 1737.53 14
 1 8 -10 42789.5 1603.72 12
 1 8 -10 42447.3 1615.39 13
 1 8 -10 40987 1701.31 33
 1 8 -10 43111.9 1788.84 31
 1 -8 10 42936.8 1718.97 29
 -1 8 10 45247.9 1832.48 27
 -1 8 10 47328 1727.77 9
 1 -8 10 41586.3 1721.62 10
 1 -8 10 43460.9 1731.52 21
 -1 8 10 44507.2 1783.13 23
 -1 8 10 45198.2 1708.09 3
 1 8 -10 43429.6 1743.28 4
 1 8 -9 40607 1661.05 1
 -1 8 9 44205.4 1736.28 2
 1 8 -9 44494 1753.36 60
 1 8 -9 41217.9 1735.68 58
 -1 -8 -9 45204.9 1725.64 5
 -1 -8 -9 44126.5 1590.09 7
 1 8 -9 42526.5 1626.97 65
 1 -8 9 40649.1 1579.94 66
 1 -8 9 43818.6 1737.81 64
 -1 8 9 44339.8 1723.28 20
 -1 8 9 43188.5 1615.3 18
 1 -8 9 41527.6 1639.86 48
 1 8 -9 42429.8 1709.04 39
 1 -8 9 41892.1 1697.29 16
 -1 8 9 43873.6 1637.78 15
 1 -8 9 43402.9 1685.23 14
 1 8 -9 43182.2 1540.9 12
 1 8 -9 43230.3 1617.14 13
 1 8 -9 44790 1622.03 15
 1 8 -9 41888.7 1730.47 31
 1 8 -9 41097.8 1691.17 33
 1 -8 9 40271.4 1644.01 29
 -1 8 9 43617.8 1721.96 27
 -1 8 9 43850.6 1679.4 9
 1 -8 9 41575.7 1664.2 10
 1 -8 9 40891.7 1652.82 21
 -1 8 9 41869.9 1687.5 23
 -1 8 9 43594.7 1674.2 3
 1 8 -9 42858.3 1690.98 4
 -1 8 8 33550.1 1457.38 2
 1 8 -8 34166.2 1418.91 1
 -1 8 8 36277.3 1475.57 20
 -1 8 8 33911.8 1374.39 18
 -1 -8 -8 32635.4 1415.54 5
 -1 -8 -8 35348.9 1334.72 7
 1 -8 8 34294.3 1470.47 64
 -1 8 8 36379.2 1449.64 15
 1 -8 8 33960.5 1443.21 16
 -1 8 8 33826 1431.1 23
 1 -8 8 35139.2 1437.57 21
 1 8 -8 34889.6 1376.64 15
 -1 8 8 35099.9 1324.36 13
 1 8 -8 32686.9 1377.7 13
 1 8 -8 35305.3 1540.48 31
 1 8 -8 32243.4 1463.53 33
 1 -8 8 35751.4 1444.68 29
 -1 8 8 34360.8 1468.71 27
 1 8 -8 34062.8 1504.51 58
 -1 8 8 35671.7 1464.12 3
 1 8 -8 34218.9 1429.97 4
 1 -8 8 32614.7 1398.59 10
 -1 8 8 36244.1 1472.38 9
 -1 8 7 461.691 203.726 62
 -1 -8 -7 106.295 201.99 7
 1 8 -7 416.323 228.801 9
 -1 -8 -7 101.944 184.446 5
 -1 -8 -7 142.983 273.871 49
 -1 8 7 346.377 229.746 18
 -1 8 7 706.566 263.161 20
 1 -8 7 68.8925 219.964 16
 -1 8 7 793.436 293.662 15
 1 8 -7 333.225 311.132 13
 -1 8 7 233.703 226.339 13
 1 8 -7 375.902 228.553 15
 1 8 -7 96.981 233.336 1
 -1 8 7 363.965 244.969 2
 1 -8 7 374.091 211.057 10
 -1 8 7 395.347 288.736 9
 -1 8 7 309.173 239.729 23
 1 -8 7 571.375 234.553 21
 -1 8 7 253.454 264.149 3
 1 -8 7 187.685 324.027 66
 1 8 -6 11046.3 774.27 58
 1 8 -6 10368.6 711.904 60
 -1 8 6 9728.76 627.165 62
 1 -8 6 9239.3 636.678 8
 -1 -8 -6 11082.7 699.752 5
 -1 -8 -6 11985.9 642.678 7
 -1 8 6 10726.1 674.881 18
 -1 8 6 10620.1 699.973 20
 -1 -8 -6 11074.3 658.294 49
 -1 8 6 10040.8 709.548 15
 1 8 -6 9489.21 695.075 39
 -1 8 6 10195.1 682.428 13
 1 8 -6 8983.37 693.974 13
 1 8 -6 10907.8 693.523 15
 1 8 -6 9770.41 666.351 1
 -1 8 6 9190.66 685.26 2
 1 8 -6 10387.4 656.59 9
 -1 8 6 10270.1 726.396 9
 1 -8 6 9509.31 654.869 21
 -1 8 6 10959.3 698.288 23
 1 8 -6 10123.6 672.055 4
 -1 8 6 9499.31 712.706 3
 1 -8 6 10692.4 733.606 64
 1 8 -6 9961.99 715.496 65
 1 8 -5 15741.2 825.764 60
 -1 8 5 15293.1 784.635 62
 1 8 -5 16161.4 906.253 58
 1 8 -5 15507 861.369 61
 -1 8 5 15287.3 812.923 18
 1 -8 5 15569.7 827.544 19
 -1 8 5 15696.2 831.553 20
 1 -8 5 15637.7 804.218 8
 -1 -8 -5 15322.6 724.532 7
 -1 -8 -5 15943 821.461 5
 -1 8 5 15231.6 840.358 50
 -1 8 5 14416 816.799 47
 -1 -8 -5 14221.4 731.13 49
 -1 8 5 14802 852.781 15
 1 8 -5 16552.6 857.926 15
 1 8 -5 16465.2 839.631 39
 -1 8 5 15330.6 842.556 13
 1 8 -5 14628.9 865.229 13
 1 8 -5 15775.9 948.551 33
 1 8 -5 16396 969.645 31
 -1 8 5 15170.5 870.688 9
 1 8 -5 15852.4 806.905 9
 1 8 -5 15502.6 797.893 4
 -1 8 5 16020.7 892.759 3
 1 8 -5 14550.6 786.261 1
 -1 8 5 15281.7 837.945 2
 1 8 -5 14517.7 866.368 65
 1 -8 5 15765.5 867.765 64
 1 8 -4 7890.36 624.559 58
 1 8 -4 8787.43 585.04 60
 -1 8 4 8576.89 563.971 62
 1 8 -4 8164.31 605.325 61
 -1 8 4 8781.35 582.792 18
 -1 8 4 8243.61 572.978 20
 1 -8 4 8483.91 588.683 19
 -1 8 4 8757.97 605.735 2
 1 8 -4 8479.78 544.872 1
 -1 8 4 8441.12 594.785 50
 -1 8 4 8753.55 631.995 47
 1 -8 4 8548.78 563.173 8
 -1 -8 -4 9165.74 518.113 7
 -1 -8 -4 8002.69 568.724 5
 -1 8 4 8810.21 628.203 15
 1 8 -4 7796.51 586.825 15
 -1 8 4 8881.93 658.223 13
 1 8 -4 8938.25 668.996 13
 1 8 -4 8435.07 682.206 33
 1 8 -4 8013.8 689.844 31
 -1 8 4 8693.38 635.815 9
 1 8 -4 7699.25 566.936 9
 1 -8 4 7967.96 564.753 22
 1 -8 4 7650.79 552.961 5
 1 8 -4 7957.68 523.455 4
 -1 8 4 8721.07 648.112 3
 1 -8 4 8099.69 624.968 64
 1 8 -3 17687.1 748.751 4
 -1 8 3 18107.3 912.746 3
 1 -8 3 16275.3 815.819 5
 1 -8 3 16635.2 850.134 64
 1 8 -3 17811.2 865.559 61
 1 8 -3 17276.9 864.431 58
 1 8 -3 17456 798.601 60
 -1 8 3 17450.1 841.223 20
 1 -8 3 17382.3 825.054 19
 1 8 -3 17164.3 830.093 18
 -1 8 3 18346.3 852.628 18
 1 8 -3 17576.2 745.935 1
 -1 8 3 18486.1 871.687 2
 -1 8 3 15940.7 822.838 50
 -1 8 3 16596 888.507 47
 1 8 -3 16999 867.327 15
 -1 8 3 18622.8 919.005 15
 1 -8 3 16488.2 800.09 8
 -1 -8 -3 16647.7 720.415 8
 -1 -8 -3 16917.4 813.334 5
 -1 8 3 17547.3 853.673 33
 1 8 -3 17228.5 963.172 31
 1 8 -3 17653.4 973.615 33
 -1 8 3 17249.9 843.622 25
 1 8 -3 16366.2 861.302 9
 -1 8 3 18808 920.166 9
 -1 8 3 17062.8 811.774 23
 1 -8 3 17012.3 824.596 22
 1 8 -3 15795.6 893.216 13
 -1 8 3 16225.7 902.147 13
 -1 8 2 60766.3 2017.44 3
 1 8 -2 65606.7 1970.14 61
 -1 8 2 62622.6 1917.69 2
 1 -8 2 63206.8 1973.37 64
 -1 8 2 64016.7 1942.35 18
 -1 8 2 67207.9 1976.3 20
 1 8 -2 65966.5 1952.18 18
 1 -8 2 62756.5 1738.77 17
 -1 8 2 65426 1967.29 50
 -1 8 2 65815.3 2063.88 47
 -1 8 2 64252.9 2018.38 15
 1 8 -2 64285.1 2005.79 15
 1 -8 2 60546.4 1939.53 5
 1 -8 2 64923.1 1927.3 8
 -1 -8 -2 65134.6 1920.56 5
 -1 -8 -2 64320.7 1791.45 8
 -1 8 2 66125.3 2022.82 33
 1 8 -2 62175.3 2115.31 33
 1 8 -2 63855.8 2106.72 31
 -1 8 2 64958 1954.75 25
 -1 8 2 60030.2 2024.42 9
 1 8 -2 62840.6 1983.41 9
 1 -8 2 63691.1 1760.56 11
 -1 8 2 66907.9 2097.16 13
 1 8 -2 61164.8 2083.95 13
 1 -8 2 64389.6 1949.19 22
 -1 8 2 66315.9 1923.15 23
 -1 8 1 15160.1 761.056 20
 1 8 -1 16360.4 770.371 18
 -1 8 1 14967.6 754.52 18
 1 -8 1 14265.1 625.975 17
 -1 8 1 14854.5 731.904 2
 1 8 -1 15784.7 781.711 61
 -1 8 1 15289.7 765.042 50
 -1 8 1 15813.9 881.727 47
 -1 -8 -1 16471.9 677.661 8
 -1 -8 -1 15470.5 742.18 5
 1 -8 1 15103.9 764.202 5
 1 -8 1 15513.6 750.485 8
 -1 8 1 17950.7 864.671 15
 1 8 -1 15808.5 817.984 15
 -1 8 1 15813.1 869.073 13
 1 8 -1 15661.9 872.641 13
 1 8 -1 16188 896.409 33
 1 8 -1 16295.1 894.612 31
 1 8 -1 15737.6 758.351 25
 -1 8 1 16077.2 776.524 25
 -1 8 1 15522.5 759.665 24
 1 -8 1 16454.2 790.201 22
 1 -8 1 15591.8 617.952 11
 -1 8 1 15363 824.446 9
 1 8 -1 15350.7 812.239 9
 -1 -8 -1 16714.7 743.194 64
 -1 -8 0 806.071 243.747 64
 -1 8 0 1121.84 240.837 18
 1 8 0 683.026 203.489 2
 -1 8 0 752.16 194.833 2
 -1 8 0 574.215 313.888 47
 1 8 0 894.424 271.188 61
 1 8 0 697.428 267.711 9
 -1 -8 0 955.178 179.088 8
 1 -8 0 1171.5 225.356 8
 -1 8 0 886.361 314.083 13
 -1 8 0 1101.04 265.784 15
 1 8 0 896.232 317.57 13
 1 8 0 971.904 297.434 15
 1 8 0 643.726 292.564 31
 1 8 0 636.641 299.631 33
 1 8 0 987.346 216.624 25
 -1 8 0 925.018 217.418 25
 -1 8 0 1682.74 301.988 9
 -1 8 0 706.352 271.129 24
 -1 -8 0 633.91 198.361 22
 1 -8 0 950.705 224.475 5
 -1 -8 0 566.076 172.975 5
 -1 8 -1 14689.9 746.169 18
 -1 8 -1 15363.1 698.757 2
 1 8 1 14990 751.988 2
 1 8 1 15831.3 753.653 61
 -1 8 -1 15168.2 829.529 57
 1 -8 -1 15130.3 750.523 49
 -1 8 -1 14784.5 857.379 47
 1 8 1 15085.7 738.691 50
 -1 -8 1 16331.4 743.494 5
 1 -8 -1 14548.9 759.152 5
 -1 -8 1 15722.1 664.687 8
 1 -8 -1 14747.6 738.373 8
 -1 8 -1 14707.8 791.479 15
 1 8 1 15131 812.151 15
 -1 8 -1 14319.7 827.16 13
 1 8 1 15898.6 876.24 13
 1 8 1 16092.4 839.795 33
 1 8 1 15186.4 817.382 31
 -1 8 -1 14796.3 788.365 24
 -1 8 -1 15314.3 750.637 25
 1 8 1 14732.1 741.62 25
 -1 -8 1 16376.5 768.528 22
 -1 8 -1 14735.6 782.597 9
 1 8 1 13751.2 789.573 9
 -1 -8 1 15877 767.986 64
 -1 -8 2 67657.4 1997.5 64
 -1 8 -2 67276.1 2039.78 58
 -1 8 -2 65896.5 2097.43 57
 1 8 2 66608.5 2011.31 2
 -1 8 -2 66410.5 1996.76 18
 1 8 2 66495 1969.47 20
 1 -8 -2 65039.7 1975.13 49
 1 8 2 66742.1 1973.5 50
 -1 8 -2 68209.6 2128.43 47
 1 -8 -2 67355.3 1990.75 8
 -1 -8 2 66061.3 1844.2 8
 1 -8 -2 66353.7 2035.88 5
 -1 8 -2 65980 2025.27 15
 1 8 2 66003.3 2052.68 15
 -1 8 -2 60202.6 2074.18 13
 1 8 2 67863.1 2122.07 13
 1 8 2 68007.9 2038.47 33
 1 8 2 64937.1 1999.62 31
 1 8 2 66068.2 1993.09 25
 -1 8 -2 65766 2054.22 24
 -1 8 -2 65312.1 2003.36 9
 1 8 2 62274.7 2077.51 9
 -1 -8 2 65207.6 1972.13 22
 -1 -8 2 66651.1 1938.67 5
 -1 -8 3 17151.2 854.08 64
 -1 8 -3 16973.4 850.48 61
 -1 8 -3 17110.8 923.801 57
 -1 8 -3 17612.3 910.558 58
 -1 8 -3 16589.5 821.886 18
 1 8 3 17308.4 807.186 20
 1 8 3 16015.5 831.746 2
 1 8 3 16680.4 809.409 50
 1 -8 -3 15582.6 808.638 49
 1 8 3 17688.8 852.226 45
 -1 8 -3 17089.5 913.016 47
 1 -8 -3 17512.7 832.57 8
 1 -8 -3 16997.9 819.426 7
 1 -8 -3 16757.4 840.447 5
 -1 -8 3 15809.3 714.796 8
 -1 8 -3 18068.5 857.238 15
 1 8 3 18200.6 898.984 15
 1 8 3 16918.1 881.032 13
 -1 8 -3 15758.2 875.627 13
 1 8 3 16938.5 823.521 33
 1 8 3 17161.7 828.482 25
 -1 8 -3 17565.3 906.513 24
 -1 -8 3 16682.4 812.69 22
 -1 -8 3 17653.7 799.691 5
 -1 8 -3 17736.1 836.038 9
 1 8 3 17245.5 896.276 9
 1 8 4 9947.08 616.847 50
 1 8 4 9715.23 563.696 18
 -1 8 -4 9639.14 621.12 18
 1 8 4 9387.68 584.29 20
 -1 8 -4 9076.9 704.922 57
 -1 8 -4 8949.92 603.948 60
 -1 8 -4 9880.41 660.769 61
 -1 8 -4 8755.05 671.297 58
 1 -8 -4 9329.29 628.408 49
 1 8 4 8523.64 566.991 45
 -1 8 -4 8597.84 664.639 47
 -1 -8 4 8664.7 521.195 8
 1 -8 -4 8104.46 592.977 5
 1 -8 -4 9061.96 609.735 7
 1 8 4 8659.48 625.053 15
 -1 8 -4 9275.86 609.302 15
 -1 8 -4 8488.74 692.049 33
 -1 8 -4 9532.96 666.618 13
 1 8 4 10136.5 671.889 13
 -1 8 -4 9318.42 589.456 9
 1 8 4 9150.51 657.166 9
 1 8 4 9072.68 622.753 2
 -1 -8 4 9189.95 643.227 64
 -1 -8 4 9332.08 582.64 5
 -1 -8 5 14330.5 819.68 64
 -1 8 -5 13905.6 882.685 57
 -1 8 -5 15281.6 815.19 60
 -1 8 -5 14473.6 875.072 58
 -1 8 -5 13807.8 806.155 61
 1 8 5 13088.9 735.391 20
 1 8 5 15106.9 723.684 18
 -1 8 -5 13907.6 765.355 18
 1 8 5 14030.1 773.131 50
 1 -8 -5 15122.2 835.919 49
 -1 8 -5 13967.2 856.074 47
 1 8 5 14419.9 809.995 2
 -1 -8 5 14676.5 827.796 16
 1 8 5 13931.6 796.867 15
 -1 8 -5 14102.2 759.437 15
 -1 8 -5 15598.7 910.387 33
 -1 8 -5 13101.4 790.075 13
 1 8 5 14280.2 787.913 13
 1 -8 -5 13355.8 763.65 7
 1 -8 -5 14743.5 821.181 5
 1 8 5 14728.7 837.507 9
 -1 8 -5 13970.6 719.1 9
 -1 -8 5 13863.4 724.955 2
 1 8 5 13768.9 784.016 23
 -1 8 -6 12097.8 758.535 61
 -1 8 -6 11319.4 796.275 58
 -1 8 -6 11708.4 760.175 60
 -1 8 -6 11025.9 801.308 57
 1 -8 -6 12551.5 776.906 5
 1 -8 -6 11346.4 724.376 7
 1 8 6 11769.4 750.79 2
 -1 8 -6 11677.3 784.317 47
 1 -8 -6 11329 751.632 49
 1 8 6 12666.4 720.189 20
 1 8 6 10523.4 606.241 18
 1 -8 -6 11082.3 714.926 42
 -1 8 -6 12363.2 706.348 15
 1 8 6 12165.9 725.969 15
 -1 -8 6 11786.4 767.636 16
 -1 -8 6 11013.1 650.694 2
 -1 8 -6 9965.39 693.002 13
 1 8 6 11127 676.736 13
 -1 -8 6 11306.2 676.574 29
 -1 -8 6 10369.4 691.956 21
 1 8 6 11230.4 716.585 23
 -1 8 -6 11994.6 807.276 24
 -1 -8 6 11504.5 772.493 64
 -1 -8 6 11958 697.283 10
 1 8 6 11468.3 743.466 9
 -1 8 -6 10505.5 619.265 9
 1 -8 -7 303.796 337.435 42
 -1 -8 7 103.936 183.398 2
 1 8 7 70.7422 206.135 2
 -1 8 -7 89.4841 188.935 9
 1 -8 -7 224 213.911 5
 1 -8 -7 448.104 256.713 7
 1 8 7 96.4448 174.008 18
 1 8 7 62.9198 180.269 20
 1 8 7 382.29 236.217 15
 1 8 7 199.371 198.433 13
 -1 8 -7 54.0548 209.354 15
 -1 -8 7 346.229 237.783 14
 -1 8 -7 182.849 257.352 13
 -1 -8 7 184.472 201.658 10
 -1 8 -7 410.98 244.436 4
 1 8 7 104.303 225.011 23
 -1 8 -7 113.234 292.346 24
 -1 -8 7 102.564 181.888 21
 -1 -8 7 616.308 288.634 16
 -1 -8 8 33582.1 1464.46 64
 -1 8 -8 36906.7 1545.18 58
 -1 8 -8 35706.7 1541.51 57
 1 -8 -8 34052.7 1437.85 7
 1 -8 -8 33856 1481.35 5
 1 8 8 33760.1 1235.59 18
 1 8 8 32580.8 1354.26 20
 1 8 8 32128.3 1409.58 2
 -1 -8 8 33824.4 1473.34 16
 1 8 8 33932 1314.9 15
 -1 8 -8 34195.7 1477.49 33
 -1 8 -8 33901.7 1489.77 31
 -1 8 -8 33052.5 1474.66 24
 1 8 8 33354.8 1415.03 23
 -1 -8 8 30766 1378.53 21
 1 8 8 31722.2 1341.29 9
 -1 -8 8 33012.3 1358.84 10
 -1 -8 8 32660.2 1326.91 14
 -1 8 -8 36678 1310.42 15
 -1 8 -8 35538.7 1348.7 13
 -1 8 -8 34173.7 1445.11 4
 -1 -8 8 34337.6 1284.11 2
 -1 8 -9 41483.4 1682.89 60
 -1 8 -9 41609.4 1718.96 58
 1 -8 -9 42162 1714.6 5
 1 -8 -9 41982.8 1677.2 7
 1 8 9 39473 1637.34 23
 -1 -8 9 39206.2 1614.42 21
 1 8 9 44441.6 1623.21 20
 1 -8 -9 40323.5 1673.52 49
 -1 8 -9 42060.5 1680.02 39
 1 -8 -9 39161.5 1595.95 42
 1 8 9 42864.8 1478.6 15
 -1 -8 9 42081.8 1685.89 16
 -1 -8 9 39691.3 1544.57 14
 -1 8 -9 38069.6 1458.05 13
 -1 8 -9 39904.1 1432.8 15
 -1 8 -9 40496.2 1659.79 33
 -1 8 -9 40702.5 1678.55 31
 -1 -8 9 42484.6 1573.4 29
 1 8 9 41965.5 1655.56 2
 1 8 9 39934.5 1524.5 9
 -1 -8 9 42824.4 1616.72 10
 -1 8 -9 39159.3 1623.29 4
 -1 -8 9 39744.2 1436.49 2
 1 8 10 42813.2 1719.6 2
 -1 8 -10 43699.1 1742.23 1
 -1 8 -10 40958.6 1767.54 58
 -1 8 -10 42492.7 1747.19 60
 1 -8 -10 43137.7 1760.85 7
 1 -8 -10 42621.4 1808.29 5
 -1 -8 10 40254.5 1756.77 63
 -1 8 -10 43963.5 1556.57 65
 1 -8 -10 41136.8 1760 49
 -1 -8 10 42160.2 1749.08 16
 1 8 10 41740.1 1665.69 20
 -1 8 -10 42321.3 1748.64 39
 1 -8 -10 42624.7 1725.78 42
 -1 -8 10 41063 1621.56 14
 -1 8 -10 43573.6 1744.4 31
 -1 8 -10 42257.4 1697.19 33
 -1 -8 10 41201.5 1615.06 29
 1 8 10 43326 1738.96 27
 1 8 10 45011.7 1586.07 9
 -1 -8 10 42357 1670.64 10
 1 8 10 46098.4 1767.46 23
 -1 8 -10 43353.6 1741.84 4
 1 -8 -11 4502.31 616.902 49
 -1 -8 11 3510.75 544.119 16
 -1 -8 11 3592.99 592.097 63
 1 -8 -11 4155.36 603.661 42
 -1 8 -11 4564.81 627.185 39
 -1 -8 11 4226.99 498.35 14
 -1 8 -11 4000.67 532.456 33
 -1 8 -11 3463.2 534.069 31
 -1 -8 11 4116.97 484.592 29
 1 8 11 4003.27 516.927 27
 -1 8 -11 3934.57 604.947 58
 -1 8 -11 3741.89 573.201 60
 1 8 11 4310.85 503.98 20
 1 8 11 3938.42 537.512 23
 -1 8 -12 19843.8 1173.25 1
 1 8 12 22478.2 1185.62 2
 -1 8 -12 24854.3 1303.46 60
 -1 8 -12 23450.6 1282.79 58
 1 -8 -12 23220.6 1268.96 7
 1 -8 -12 21183.7 1248.73 5
 -1 -8 12 23922 1293.34 63
 1 8 12 22963.9 1166.48 20
 1 -8 -12 21792.3 1277.72 49
 -1 8 -12 23602.2 1279.49 39
 1 -8 -12 22664 1248.51 42
 -1 -8 12 23734.9 1260.32 16
 -1 8 -12 22891.2 1181.52 12
 -1 8 -12 23076 1145.75 33
 -1 8 -12 23247.9 1210.86 31
 -1 -8 12 23387.6 1157.73 29
 1 8 12 24052.8 1233.86 27
 -1 -8 12 21897.4 1155.38 10
 1 8 12 22359.8 1225.39 23
 -1 8 -12 20370.3 1178.65 4
 -1 8 -13 22898.5 1246.55 1
 1 8 13 22398.3 1185.31 2
 -1 8 -13 22152.3 1261.6 60
 -1 8 -13 25239.9 1328.06 58
 1 -8 -13 25466.7 1307.42 7
 1 -8 -13 21723.8 1273.35 5
 -1 -8 13 26128.3 1360.66 63
 -1 8 -13 22591 1186.58 67
 1 8 13 24214.7 1190.83 20
 1 -8 -13 24513.5 1342.1 49
 -1 8 -13 23651.7 1276.91 39
 1 -8 -13 24207.9 1289.26 42
 -1 -8 13 24366.5 1277.68 16
 -1 8 -13 24949.2 1232.99 12
 -1 8 -13 21465.4 1084.48 33
 1 8 13 24300.8 1240.25 27
 -1 -8 13 24643.9 1182.92 29
 -1 -8 13 23774.5 1199.7 10
 1 8 13 25541.2 1285.23 23
 -1 8 -13 22175.3 1235.25 4
 -1 8 -14 1780.51 412.751 67
 -1 -8 14 1278.24 440.586 63
 1 8 14 1195.57 306.326 20
 1 -8 -14 1055.47 344.71 7
 1 -8 -14 851.765 327.207 5
 -1 8 -14 1866.23 457.752 58
 -1 8 -14 909.878 405.239 60
 1 -8 -14 1006.91 425.209 49
 -1 -8 14 1582.14 412.689 16
 1 -8 -14 1402.51 443.701 42
 -1 8 -14 1113.57 423.277 39
 -1 8 -14 1042.09 355.691 4
 -1 8 -14 1018.33 377.221 12
 1 8 14 1467.66 328.77 27
 -1 -8 14 1102.96 308.987 23
 1 8 14 1141.38 340.453 23
 -1 8 -14 646.153 321.763 1
 1 8 14 1399.92 335.286 2
 -1 -8 14 1279.68 315.175 10
 -1 8 -15 245.08 328.194 60
 -1 8 -15 403.328 346.047 58
 1 -8 -15 222.215 231.802 5
 1 -8 -15 453.046 284.098 7
 1 8 15 379.051 240.56 20
 1 -8 -15 384.107 342.902 49
 1 -8 -15 319.325 377.53 42
 -1 8 -15 445.096 387.518 39
 -1 -8 15 870.545 317.947 16
 -1 8 -15 454.107 288.13 4
 -1 8 -15 287.448 324.472 12
 -1 -8 15 724.208 246.827 10
 -1 -8 15 406.409 233.674 23
 1 8 15 354.929 255.357 23
 -1 8 -15 668.552 343.197 67
 -1 -8 15 286.285 345.454 63
 -1 8 -15 490.981 278.855 1
 -1 8 -16 10621.5 797.492 60
 -1 8 -16 11017.5 793.022 58
 -1 8 -16 10787.3 757.652 67
 -1 -8 16 10581.2 687.05 23
 1 -8 -16 11892.9 825.481 42
 -1 8 -16 12129.1 831.005 39
 -1 -8 16 10914.2 761.466 16
 1 -8 -16 9975.91 794.924 49
 1 8 16 11025.6 691.892 20
 -1 -8 16 10808.3 744.988 51
 -1 -8 17 1229.85 235.196 28
 -1 -8 17 921.684 256.29 20
 -1 -8 17 1110.95 254.307 23
 1 8 17 909.954 265.111 23
 -1 -8 17 1221.11 299.78 16
 -1 -8 18 25.4391 157.815 20
 1 8 18 49.0706 173.148 23
 -1 8 -18 321.553 264.363 60
 -1 8 -18 268.13 273.208 58
 -1 8 -18 160.715 273.325 39
 1 -8 -18 26.8813 252.569 49
 1 8 18 198.628 164.963 50
 -1 -8 18 25.01 152.855 51
 -1 8 -19 6293.19 474.202 39
 1 8 19 6634.3 437.341 50
 -1 -8 19 6389.35 428.116 51
 1 -8 -19 6659.7 469.789 49
 -1 8 -19 6580.72 486.348 60
 -1 8 -19 5875.12 437.08 58
 1 -9 19 9804.39 490.304 51
 -1 9 19 9338 478.154 50
 -1 9 19 9851.4 486.916 25
 1 9 -18 461.537 250.769 39
 -1 9 18 304.179 161.86 23
 1 -9 18 53.3284 137.747 28
 1 9 -18 448.78 238.753 60
 1 -9 18 305.643 164.288 51
 -1 9 18 86.3335 147.092 50
 1 9 -17 1234.08 339.129 39
 1 9 -17 1764.41 364.089 58
 1 9 -17 1102.25 334.887 60
 -1 9 17 1602.1 275.499 20
 -1 9 17 1406.95 296.56 23
 1 -9 17 1358.66 249.843 20
 1 -9 17 1628.8 275.685 28
 1 -9 17 1714.97 297.342 51
 -1 9 17 1436.03 293.944 50
 -1 -9 -17 1340.78 279.187 49
 -1 -9 -16 785.174 314.433 42
 -1 9 16 1113.31 279.277 20
 -1 -9 -16 479.328 255.215 49
 1 -9 16 165.022 217.291 16
 -1 9 16 493.998 245.511 23
 1 9 -15 6027.06 628.364 39
 -1 -9 -15 6050.1 568.532 49
 1 9 -15 7210.91 672.777 60
 1 9 -15 5629.69 615.867 58
 -1 9 15 6973.16 600.317 20
 -1 9 15 6356.81 592.431 50
 1 -9 15 6066 628.428 63
 1 -9 15 5738.21 556.77 16
 1 -9 14 5806.05 636.693 63
 1 9 -14 5994.09 638.695 60
 1 9 -14 6843.44 686.21 58
 1 9 -14 5352.04 595.606 1
 -1 9 14 5595.12 583.01 2
 -1 -9 -14 5837.98 606.426 5
 -1 -9 -14 6161.51 602.895 49
 1 -9 14 5869.81 600.865 16
 -1 -9 -14 6167.65 600.975 42
 1 9 -14 6531.14 679.75 39
 1 9 -14 4754.91 570.874 4
 1 -9 14 5403.77 562.443 29
 1 -9 14 5646.93 587.433 10
 -1 9 14 5950.02 594.533 23
 1 -9 14 6482.89 616.824 14
 1 9 -13 14212.6 962.669 60
 1 9 -13 12448.7 924.454 58
 -1 -9 -13 12500.8 894.45 5
 1 -9 13 14862.5 968.402 63
 -1 9 13 14555.3 940.005 20
 1 9 -13 12546.8 785.048 45
 -1 -9 -13 12347.4 846.898 49
 1 9 -13 14054.1 943.036 39
 -1 -9 -13 13321 838.711 42
 1 -9 13 12455.8 878.605 16
 1 9 -13 11047.5 838.734 4
 1 9 -13 12049.7 786.578 33
 1 -9 13 13876 910.052 29
 1 -9 13 12094.9 877.732 10
 -1 9 13 13870 916.018 2
 1 9 -13 13138.3 896.686 1
 -1 9 13 13191.8 900.161 23
 1 9 -12 9054.03 762.381 1
 -1 9 12 8552.75 770.088 2
 1 9 -12 7934.1 785.015 58
 1 9 -12 8127.01 763.663 60
 -1 -9 -12 9150.37 773.095 5
 1 9 -12 10091.9 719.041 65
 1 -9 12 9514.84 813.737 63
 -1 9 12 9783.01 684.625 18
 -1 9 12 9651.54 795.476 20
 1 9 -12 9899.07 752.56 45
 -1 -9 -12 8737.19 732.08 49
 -1 -9 -12 10802.7 770.346 42
 1 9 -12 9145.94 800.569 39
 1 -9 12 9591.3 776.472 16
 1 -9 12 10374.3 800.752 14
 1 9 -12 8943.9 737.726 33
 1 -9 12 10139.2 787.784 29
 1 -9 12 9125.78 763.955 10
 -1 9 12 9423.77 793.989 23
 1 9 -12 9055.63 757.122 4
 1 9 -11 34999.4 1558.35 1
 -1 9 11 36440.3 1643.01 2
 1 9 -11 39814 1560.2 65
 -1 9 11 38028.4 1643.26 20
 -1 9 11 39310.1 1529.39 18
 -1 -9 -11 38508 1675.54 5
 1 -9 11 35997.7 1557.28 48
 -1 -9 -11 36697.6 1556.39 49
 1 9 -11 38668 1591.88 45
 -1 9 11 37341.9 1499.46 15
 1 -9 11 37963.8 1661.96 16
 1 9 -11 37234 1658.45 60
 1 9 -11 37723.7 1680.38 58
 1 9 -11 37609.8 1639.05 39
 1 -9 11 37632 1629.49 14
 1 9 -11 36013 1592.64 33
 1 -9 11 36306 1602.32 29
 -1 9 11 35487.4 1517.77 9
 1 -9 11 40255.1 1682 10
 -1 9 11 38341.9 1664.86 23
 1 9 -11 36047.9 1586.51 4
 -1 9 10 5807.98 616.673 20
 -1 9 10 7430.99 622.344 18
 1 -9 10 7418.78 655.368 48
 -1 -9 -10 6827.61 644.275 49
 1 9 -10 7419.63 698.805 45
 -1 9 10 6582.72 606.221 15
 1 -9 10 7458.77 693.567 16
 1 9 -10 7181.84 711.929 39
 1 -9 10 7079.3 674.971 14
 1 9 -10 6650.35 675.558 33
 1 -9 10 7187.24 648.601 29
 1 9 -10 6853.32 761.296 31
 1 -9 10 7042.69 660.681 21
 -1 9 10 8014.9 713.665 23
 1 -9 10 8048.48 753.965 64
 1 9 -10 7138.01 670.956 65
 1 9 -10 6492.93 714.279 58
 1 9 -10 7080.23 720.838 60
 1 9 -9 23028.4 1186.47 1
 1 9 -9 23199.4 1188.52 65
 1 -9 9 24944.4 1301.93 64
 1 9 -9 24341.5 1294.04 58
 -1 9 9 24668.4 1108.38 62
 1 9 -9 23613.4 1259.06 60
 -1 9 9 25676.3 1266.19 20
 -1 9 9 25143.1 1176.72 18
 -1 -9 -9 26789.6 1152.36 7
 -1 -9 -9 24703.6 1244.63 5
 -1 9 9 24222.5 1258.54 50
 -1 -9 -9 23816.1 1167.63 49
 1 -9 9 24719.8 1206.78 48
 1 9 -9 23028 1200.61 39
 1 -9 9 25445.6 1259.46 16
 -1 9 9 26211.8 1225.75 15
 1 9 -9 24357.7 1177.31 15
 1 -9 9 22381.9 1173.91 14
 1 9 -9 23850.2 1175.21 13
 1 9 -9 22941.9 1284.11 31
 1 9 -9 23736.1 1255.83 33
 1 -9 9 23053 1207.49 29
 -1 9 9 27146.3 1279.33 9
 1 -9 9 23726.1 1217.85 21
 -1 9 9 23107.7 1214 23
 1 9 -9 22721.5 1176.72 4
 -1 9 8 2165.66 414.432 2
 1 9 -8 2144.26 387.766 1
 1 -9 8 2551.06 477.514 64
 1 9 -8 1919.78 411.359 65
 -1 9 8 2603.99 374.792 62
 1 9 -8 1683.91 432.313 58
 1 9 -8 1869.39 448.448 60
 -1 -9 -8 2096.49 333.217 7
 -1 9 8 2862.64 412.878 18
 -1 9 8 2775.8 432.335 20
 1 -9 8 1968.16 356.382 48
 -1 9 8 2166 416.951 50
 -1 -9 -8 2149.28 379.465 49
 1 9 -8 2966.64 476.5 39
 1 -9 8 2340.04 392.042 21
 -1 9 8 2749.41 435.014 23
 1 9 -8 2103.15 418.056 13
 1 9 -8 2362.74 413.061 15
 -1 9 8 2834.86 380.991 13
 1 9 -8 2050.48 433.153 33
 1 9 -8 2157.61 490.088 31
 1 -9 8 1899.16 353.016 29
 1 -9 8 2318.45 408.829 16
 -1 9 8 2652.99 427.861 15
 -1 9 8 2509.91 424.765 9
 1 -9 8 2359.32 381.237 10
 -1 -9 -8 2373.16 399.801 5
 1 9 -8 2199.45 387.157 4
 1 9 -7 19442.2 1019.61 1
 -1 9 7 20643.3 1109.04 2
 1 -9 7 20318.9 1115.84 64
 1 9 -7 20229.3 1101.2 65
 1 9 -7 20649.3 1142.03 58
 1 9 -7 24223.4 1162.49 60
 -1 9 7 22106.1 1153.01 50
 -1 -9 -7 23404.9 1148.69 5
 1 9 -7 21273.8 1021.38 9
 -1 -9 -7 22709.1 998.427 7
 -1 9 7 21736.2 1131.5 15
 1 -9 7 20465.6 1104.11 16
 -1 9 7 22299.2 1124.4 23
 1 -9 7 21862.2 1110.91 21
 1 9 -7 21863 1089.05 39
 -1 9 7 21243.2 1047.71 13
 1 9 -7 22355.2 1113.1 15
 1 9 -7 21889.4 1135.31 13
 1 9 -7 21345.9 1182.47 33
 1 9 -7 21295.3 1207.62 31
 1 -9 7 22761.9 1114.27 29
 1 -9 7 22773.6 1123.02 10
 -1 9 7 22885 1166.02 9
 -1 9 7 20664.7 1050.04 18
 -1 9 7 22522.2 1131.86 20
 -1 9 7 21650.2 1147.54 3
 1 9 -7 19912 1035.83 4
 1 -9 6 11873.3 823.138 64
 1 9 -6 11280.2 801.581 65
 -1 9 6 11774.9 749.872 18
 -1 9 6 11518.8 772.236 20
 -1 9 6 10259.6 760.066 2
 1 9 -6 11443.7 736.106 1
 -1 9 6 11020.5 773.811 50
 -1 9 6 11690.1 749.374 47
 -1 9 6 11262.6 794.031 15
 1 -9 6 9967.25 756.157 16
 -1 -9 -6 10990 653.483 7
 1 -9 6 11320.7 738.369 8
 -1 -9 -6 12856 787.973 5
 -1 9 6 12203.3 778.416 13
 1 9 -6 10604.6 793.122 13
 1 9 -6 11386.9 756.473 15
 1 9 -6 10226.8 812.789 33
 1 9 -6 12527.6 903.833 31
 1 -9 6 11523.5 760.887 29
 -1 9 6 11571.1 815.359 3
 1 9 -6 10934 710.861 4
 -1 9 6 11980.2 786.912 23
 1 -9 6 10950.4 756.025 21
 -1 9 6 11164.1 806.258 9
 1 9 -6 11463 726.802 9
 -1 9 5 40673.9 1539.8 47
 1 -9 5 39755.8 1511.55 8
 -1 -9 -5 40597.8 1405.93 8
 -1 -9 -5 39623.8 1520.11 5
 -1 9 5 43683.9 1577.8 23
 -1 9 5 42895.1 1648.06 15
 1 9 -5 40336.2 1647.98 13
 1 9 -5 40643.7 1583.47 15
 -1 9 5 42336.2 1611.66 13
 1 9 -5 40970.4 1699.85 33
 1 9 -5 41808.1 1715.53 31
 1 9 -5 42490.2 1540.16 9
 -1 9 5 39223.4 1617.79 9
 1 -9 5 40563.6 1538.8 19
 -1 9 5 40786.7 1538.83 18
 -1 9 5 45886 1632.01 20
 -1 9 5 40845.2 1580.44 2
 1 9 -5 38970.7 1435.88 1
 1 9 -5 38844.6 1435.73 4
 -1 9 5 41035.4 1649.46 3
 1 9 -5 40690.7 1507.89 60
 -1 9 4 11844.9 792.19 15
 1 9 -4 12035.2 782.304 15
 1 -9 4 11362.7 703.012 8
 -1 -9 -4 12199.1 736.045 5
 -1 -9 -4 11222.3 621.481 8
 1 -9 4 11846.8 725.6 22
 -1 9 4 12506.5 743.472 23
 1 9 -4 11470.7 694.686 60
 1 9 -4 10924.7 752.589 58
 -1 9 4 12621 768.724 2
 1 9 -4 11756.3 822.642 13
 -1 9 4 13684.3 849.568 13
 1 9 -4 10334.1 723.448 9
 -1 9 4 10997.4 773.386 9
 -1 9 4 12611.1 746.687 18
 1 -9 4 12488.2 746.815 19
 -1 9 4 11617.6 735.775 20
 -1 9 4 11377.5 771.846 47
 1 9 -4 12062.6 655.403 4
 1 -9 4 12455.8 750.757 5
 1 -9 3 7352.11 563.298 19
 -1 9 3 6764.34 541.528 18
 -1 9 3 7197.74 563.144 20
 -1 9 3 6986.2 557.529 2
 1 -9 3 8120.71 619.24 64
 -1 9 3 7089.05 644.391 47
 1 9 -3 8565.91 644.015 15
 -1 9 3 8742.91 658.272 15
 -1 -9 -3 8115.34 579.194 5
 -1 -9 -3 6992.18 471.257 8
 1 -9 3 8134.66 576.119 8
 -1 9 3 6868.06 563.558 33
 1 9 -3 7342.93 660.246 13
 -1 9 3 7878.36 666.003 13
 -1 9 3 6772.69 628.15 9
 1 9 -3 8286.58 624.044 9
 1 -9 3 7388.84 569.68 5
 1 9 -3 7862.5 614.791 58
 1 9 -3 7058.66 588.45 61
 1 -9 3 6998.36 551.281 22
 -1 9 3 7425.66 562.481 23
 1 9 -2 14888 843.122 61
 -1 9 2 16792 850.105 2
 1 -9 2 15619.9 865.337 64
 1 -9 2 17242.5 831.849 19
 -1 9 2 15862.9 844.018 18
 1 9 -2 15494.5 831.098 18
 -1 9 2 17706.7 873.091 20
 -1 9 2 16414.7 863.023 50
 -1 9 2 16622.4 941.935 47
 -1 9 2 16366.9 902.786 15
 1 9 -2 14978.9 871.512 15
 1 -9 2 17348 846.608 8
 -1 -9 -2 15147.9 704.505 8
 -1 -9 -2 14499.5 793.302 5
 -1 9 2 15468.3 878.903 33
 1 9 -2 16531.5 994.279 33
 1 9 -2 14436.2 926.837 31
 1 -9 2 16032 850.617 5
 -1 9 2 16651.5 923.602 9
 1 9 -2 14863.7 854.987 9
 1 -9 2 16060.5 844.976 22
 1 9 -2 15271.5 934.949 13
 -1 9 2 17333.5 971.54 13
 -1 -9 -1 54389.1 1722.12 64
 1 -9 1 56061 1843.93 64
 1 9 -1 51409.3 1771.22 61
 -1 9 1 55583 1771.99 2
 1 9 -1 55508.4 1802.02 18
 -1 9 1 56387.2 1819.09 18
 1 -9 1 54358.6 1722.93 19
 -1 9 1 57874.9 1958.26 47
 -1 -9 -1 55804.7 1776.83 5
 -1 -9 -1 54411 1627.16 8
 1 -9 1 51360.3 1789.8 5
 1 -9 1 55843.2 1781.65 8
 -1 9 1 54166.5 1884.03 15
 1 9 -1 53744.4 1860.8 15
 -1 9 1 53936.3 1907.8 33
 1 9 -1 55190.9 1951.26 31
 1 9 -1 54137.8 1956.94 33
 -1 9 1 54058.4 1803.22 25
 -1 9 1 54728.1 1882.09 9
 1 9 -1 54066.4 1866.51 9
 1 -9 1 56627.8 1831.62 22
 -1 -9 -1 53754.4 1789.5 22
 -1 9 1 55952 1965.51 13
 1 9 -1 54178.9 1942.43 13
 -1 -9 0 1282.42 300.906 64
 1 9 0 593.637 237.685 61
 -1 9 0 1120.91 276.196 18
 1 -9 0 1562.42 265.002 19
 1 9 0 1124.06 241.466 18
 -1 9 0 1185.08 373.541 57
 -1 9 0 1455.74 393.122 47
 -1 9 0 1460.02 331.961 24
 -1 -9 0 898.815 233.859 22
 1 -9 0 1062.84 251.154 22
 1 9 0 1049.06 310.721 9
 -1 -9 0 813.582 177.093 8
 1 -9 0 778.816 208.241 8
 -1 9 0 1267.27 313.762 15
 1 9 0 654.252 281.39 15
 -1 9 0 973.045 330.5 13
 1 9 0 1088.19 343.65 13
 1 9 0 1043.35 345.953 31
 1 9 0 837.449 315.71 33
 -1 9 0 1114.42 338.439 33
 1 9 0 798.237 231.967 25
 -1 9 0 1124.59 242.497 25
 1 -9 0 1035.66 251.922 5
 -1 -9 0 1053.12 234.36 5
 -1 9 0 937.34 229.688 2
 -1 9 0 1279.45 297.422 9
 1 9 1 56103.4 1786.1 61
 -1 9 -1 52839.6 1864.68 57
 -1 9 -1 56629.7 1735.85 2
 1 9 1 54130.7 1813.18 2
 -1 -9 1 56063.2 1814.06 64
 1 9 1 54566.3 1769.93 18
 -1 9 -1 55987.8 1840.07 18
 -1 9 -1 53916.2 1942.6 47
 1 9 1 57367.3 1918.81 15
 -1 9 -1 50766.4 1830.28 15
 1 -9 -1 55361.4 1796.65 8
 -1 -9 1 55971.9 1654.49 8
 1 -9 -1 55541.3 1843.7 5
 -1 -9 1 56047.1 1780.97 5
 -1 9 -1 56159.6 1993.44 33
 1 9 1 56845.4 1891.08 31
 1 9 1 56423.9 1920.14 33
 1 9 1 56221.8 1815.2 25
 1 9 1 57439.6 1924.62 9
 -1 9 -1 50920.2 1820.57 9
 -1 -9 1 55512.5 1821.27 22
 -1 9 -1 54640.3 1949.04 13
 1 9 1 55677.8 1969.6 13
 -1 -9 2 14530.8 776.299 5
 -1 9 -2 18279.7 928.704 61
 -1 9 -2 16645.1 960.443 57
 -1 9 -2 16708.6 880.451 58
 1 9 2 15541.7 795.519 61
 1 9 2 14996.7 834.16 2
 -1 -9 2 16694 867.889 64
 -1 9 -2 16931.5 864.012 18
 1 9 2 15206.3 791.386 18
 1 9 2 15672.6 877.839 45
 -1 9 -2 17184.5 977.447 47
 1 -9 -2 17022.3 849.069 49
 1 9 2 15772.7 824.68 50
 -1 9 -2 17330.3 897.127 15
 1 9 2 14587.1 868.413 15
 1 -9 -2 16882.2 838.885 8
 1 -9 -2 15765.3 854.235 5
 -1 -9 2 14702.3 708.659 8
 -1 9 -2 16061.6 982.218 33
 1 9 2 16510.1 869.557 31
 1 9 2 15711.7 874.355 33
 1 9 2 15333.7 818.283 25
 -1 -9 2 15131.1 818.588 22
 1 9 2 15560.9 933.396 13
 -1 9 -2 16766.6 947.807 13
 -1 9 -2 16837.3 874.259 9
 1 9 2 15208.6 891.994 9
 1 9 3 9228.61 610.661 20
 1 9 3 7379.22 539.242 18
 -1 9 -3 7750.81 594.149 18
 1 9 3 8045.65 610.708 2
 -1 -9 3 8802.1 644.97 64
 1 9 3 8125.98 622.587 45
 1 -9 -3 8642.83 612.33 49
 1 9 3 9313.46 619.869 50
 1 9 3 8755.16 663.997 15
 -1 9 -3 6757.37 585.277 15
 1 -9 -3 7817.79 605.044 5
 -1 -9 3 8511.82 526.496 8
 1 -9 -3 8832.34 608.212 8
 1 9 3 7797.53 649.414 13
 -1 9 -3 9163.7 714.212 13
 1 9 3 7586.78 582.063 33
 -1 9 -3 7367.98 589.438 9
 1 9 3 8010.46 649.721 9
 -1 9 -3 7971.82 704.926 57
 -1 9 -3 8878.3 675.432 58
 -1 -9 3 7797.88 556.135 5
 -1 -9 3 7421.15 568.029 22
 -1 9 -3 7540.19 650.715 24
 -1 -9 4 10774.6 743.074 16
 1 9 4 10993 747.983 15
 -1 9 -4 10995.5 706.495 15
 1 -9 -4 10581.5 728.865 5
 1 -9 -4 12727.5 756.401 8
 -1 9 -4 11273.9 778.25 58
 -1 -9 4 12085 783.133 64
 1 9 4 10438.8 672.033 45
 1 -9 -4 11360.5 730.284 49
 1 9 4 12291.4 799.256 13
 -1 9 -4 11927 795.032 13
 1 9 4 10626.8 715.406 2
 -1 9 -4 11114.5 693.941 9
 1 9 4 10716 757.108 9
 1 9 4 11619.4 672.641 18
 1 9 4 12013.5 712.479 20
 -1 9 -4 10378.7 695.209 18
 -1 9 -4 11085.3 787.71 24
 1 9 4 11360.3 727.105 23
 1 9 5 41231 1433.31 18
 -1 9 -5 36894.2 1505.01 18
 1 9 5 42000.8 1521.98 20
 -1 9 -5 39720.6 1484.2 60
 1 -9 -5 40317.6 1589.92 5
 1 -9 -5 43244.8 1559.07 7
 -1 -9 5 39719.2 1537.88 21
 1 9 5 40573 1546.08 23
 -1 9 -5 40932.3 1650.92 24
 -1 -9 5 39437.8 1570.62 16
 -1 9 -5 41791.2 1525.25 15
 1 9 5 38663 1543.93 15
 -1 9 -5 42229.3 1711.23 33
 1 9 5 40278.5 1528.91 13
 -1 9 -5 40467.9 1590.95 13
 1 9 5 40288.7 1547.66 25
 -1 -9 5 39145.9 1449.69 2
 -1 9 -5 39299.1 1494.89 4
 1 9 5 41230.2 1583 2
 1 9 5 39109.4 1587.74 9
 -1 9 -5 39812.8 1441.4 9
 -1 -9 6 12345.1 864.016 64
 -1 9 -6 13679.5 916.819 58
 -1 9 -6 14341.7 886.686 61
 -1 9 -6 14253.9 952.889 57
 1 9 6 12919.5 786.658 20
 1 9 6 14594.1 760.769 18
 1 9 6 13492.9 827.163 50
 1 -9 -6 14904.7 861.794 7
 1 -9 -6 13191.8 871.58 5
 -1 9 -6 14876.5 830.218 15
 -1 -9 6 13079.5 864.759 16
 1 9 6 14504.7 847.081 15
 -1 9 -6 14699.2 972.216 33
 1 9 6 13423.1 807.812 13
 -1 9 -6 13945.4 863.227 13
 -1 -9 6 14222.7 773.3 2
 -1 9 -6 12926.6 815.319 4
 -1 -9 6 13308.6 794.656 10
 1 9 6 13249.5 851.468 9
 -1 9 -6 14702.1 768.792 9
 1 9 6 13129.3 843.477 2
 -1 -9 6 13220.2 832.196 21
 1 9 6 16514.3 917.691 23
 -1 9 -6 14883 943.611 24
 -1 -9 7 22615.1 1013.84 2
 -1 9 -7 22240.4 1117.9 4
 1 9 7 24209.3 1183.94 2
 -1 -9 7 21048.3 1163.11 64
 -1 9 -7 22742.8 1169.61 61
 -1 9 -7 20808.2 1198.75 57
 -1 9 -7 21751 1125.83 60
 -1 9 -7 22767 1214.35 58
 1 9 7 22968.6 999.807 18
 1 9 7 24706.7 1140.44 20
 1 -9 -7 21071.3 1141.4 5
 1 -9 -7 24158.3 1160.1 7
 1 9 7 22757.8 1127.72 50
 1 -9 -7 20458.6 1119.53 49
 1 9 7 24675.8 1123.06 15
 -1 -9 7 22798.5 1187.22 16
 -1 9 -7 22519.9 1152.75 39
 -1 9 -7 23481.5 1237.46 33
 -1 9 -7 22847.2 1232.54 31
 -1 -9 7 22207.6 1064.24 29
 -1 -9 7 24174.6 1118.92 10
 -1 9 -7 21805.9 967.511 9
 1 9 7 20794.4 1105.29 9
 -1 -9 7 24698.4 1171.63 21
 1 9 7 23599.6 1161.54 23
 -1 9 -7 22540.7 1207.01 24
 -1 9 -7 23642.5 1071.17 15
 -1 9 -7 24823.5 1150.75 13
 -1 -9 7 22372.8 1057.49 14
 -1 9 -8 2032.39 418.373 1
 -1 -9 8 2667.68 352.063 2
 1 9 8 2154.49 403.995 2
 -1 9 -8 1813.35 401.169 65
 -1 9 -8 2461.86 509.429 58
 -1 9 -8 2142.09 457.907 60
 1 -9 -8 2231.36 395.585 7
 1 9 8 2253.34 379.441 9
 1 9 8 2175.68 366.486 20
 1 -9 -8 2094.65 441.335 49
 1 9 8 2044 374.302 50
 -1 -9 8 1664.95 403.539 16
 -1 9 -8 2470.98 503.313 39
 1 9 8 2299.36 375.281 15
 -1 9 -8 2239.27 398.886 13
 -1 -9 8 2032.78 359.022 14
 -1 9 -8 1907.96 343.091 15
 -1 9 -8 1659.91 415.4 33
 -1 9 -8 2256.74 475.156 31
 -1 -9 8 1747.49 329.251 29
 -1 -9 8 1996.45 341.736 10
 1 9 8 2452.48 426.132 23
 -1 -9 8 1939.94 382.294 21
 -1 9 -8 1849.54 397.78 4
 1 -9 -8 2079.95 407.401 5
 -1 9 -9 22701.8 1194.31 1
 -1 9 -9 23186.9 1122.38 65
 -1 9 -9 23256 1232.16 60
 -1 9 -9 22522.9 1273.48 58
 1 9 9 25408.3 1210.69 20
 1 -9 -9 25975.9 1276.1 7
 1 9 9 24639.7 1243.11 50
 -1 9 -9 25440 1264.45 39
 1 -9 -9 24318.1 1206.47 42
 1 9 9 23982.8 1097.01 15
 -1 -9 9 23381.7 1257.7 16
 1 9 9 24220.5 1252.53 23
 -1 -9 9 24655 1237.21 21
 -1 -9 9 22973.9 1124.14 14
 -1 9 -9 24130 1131.66 13
 -1 9 -9 23356.8 1066.76 15
 -1 9 -9 25933.9 1337.58 31
 -1 9 -9 24483.1 1281.84 33
 -1 -9 9 23782.9 1157.05 29
 1 -9 -9 25935.2 1308.41 49
 1 9 9 24868.8 1175.69 9
 -1 -9 9 23902.8 1180.12 10
 -1 9 -9 27655 1285.85 4
 1 -9 -10 7576.93 750.256 49
 -1 -9 10 6529.12 688.698 16
 -1 -9 10 6709.84 725.118 63
 -1 9 -10 7162.02 606.065 65
 -1 9 -10 7912.67 734.97 39
 1 -9 -10 7042.41 702.972 42
 -1 -9 10 7712.06 638.771 14
 -1 9 -10 7426.28 706.506 33
 -1 9 -10 7807.22 746.598 31
 -1 -9 10 6831.15 608.385 29
 -1 9 -10 7910.68 739.241 60
 -1 9 -10 8034.16 763.865 58
 1 9 10 5160.91 555.273 20
 1 9 10 7989.62 716.574 23
 -1 9 -11 39174.3 1659.97 1
 1 9 11 36736.3 1612.09 2
 -1 9 -11 37873 1689.63 58
 -1 9 -11 37523.5 1660.46 60
 1 -9 -11 38159.2 1741.09 5
 1 -9 -11 40520.9 1698.93 7
 -1 -9 11 39673.9 1734.89 63
 -1 9 -11 36112 1486.28 67
 1 9 11 40478.5 1618.45 20
 1 -9 -11 37476.2 1687.1 49
 -1 9 -11 37406 1643.93 39
 1 -9 -11 36005.3 1588.45 42
 -1 -9 11 37020.4 1691.45 16
 -1 -9 11 40229.4 1571.43 14
 -1 9 -11 35175.7 1499.1 12
 -1 9 -11 38210.1 1663.87 31
 -1 9 -11 37249 1597.1 33
 -1 -9 11 36993.5 1549.35 29
 -1 -9 11 37838.7 1592.11 10
 1 9 11 36867.5 1654.05 23
 -1 9 -11 39210.5 1650.97 4
 -1 -9 12 8335.13 794.852 63
 -1 9 -12 8638.59 715.86 67
 1 9 12 9699.62 730.145 20
 1 -9 -12 10173.4 802.11 7
 1 -9 -12 9489.94 835.829 5
 -1 9 -12 10123.5 844.578 60
 -1 9 -12 9579.31 839.76 58
 1 -9 -12 10131.1 844.368 49
 -1 -9 12 9510.79 807.613 16
 1 -9 -12 9847.78 806.131 42
 -1 9 -12 9890.38 829.606 39
 -1 9 -12 9253.15 776.759 4
 -1 9 -12 8976.44 733.61 33
 -1 9 -12 9964.22 811.929 31
 -1 -9 12 10044.1 728.355 29
 -1 -9 12 8858.59 707.525 10
 1 9 12 9071.8 782.579 23
 -1 9 -12 9188 781.143 1
 1 9 12 8281.23 715.723 2
 -1 9 -13 11189.2 783.815 67
 -1 -9 13 12954.4 942.47 63
 1 9 13 12051.2 806.823 20
 1 -9 -13 11888.7 866.275 7
 1 -9 -13 10522.1 866.694 5
 -1 9 -13 12424.2 918.977 60
 -1 9 -13 11914.8 909.697 58
 1 -9 -13 12751.8 922.9 49
 -1 -9 13 12250 894.88 16
 1 -9 -13 10855.8 865.486 42
 -1 9 -13 12737.3 896.272 39
 -1 9 -13 10755 835.686 4
 -1 9 -13 10293.6 754.144 33
 -1 -9 13 10920.6 756.578 29
 1 9 13 10585 786.053 2
 -1 9 -13 10882.4 834.566 1
 1 9 13 12532.9 871.193 23
 -1 -9 13 11262.6 782.81 10
 1 9 14 5389.88 523.004 20
 1 -9 -14 5845.92 635.787 49
 1 -9 -14 6190.11 619.718 7
 1 -9 -14 5972.13 649.425 42
 -1 9 -14 6473.73 659.836 39
 -1 9 -14 5478.96 574.031 67
 -1 -9 14 5921.42 656.778 63
 -1 9 -14 5705.05 596.935 4
 1 -9 -14 4735.5 589.479 5
 -1 -9 14 4951.27 513.126 10
 -1 9 -14 7081.62 658.12 1
 1 9 14 4643.14 524.933 2
 -1 9 -14 5407.16 619.949 58
 -1 9 -14 6067.76 640.549 60
 -1 -9 14 6057.95 544.175 23
 1 9 14 5662.35 578.42 23
 -1 9 -15 6526.89 637.377 58
 -1 9 -15 4910.73 519.449 67
 -1 -9 15 5542.36 500.394 23
 -1 9 -15 5293.08 595.133 39
 1 9 15 5214.2 535.598 50
 -1 -9 15 5948.5 578.393 16
 1 9 15 4662.91 457.121 20
 1 -9 -15 6228.28 620.464 49
 -1 -9 16 354.948 184.653 28
 1 9 16 922.083 285.229 23
 -1 -9 16 403.789 209.976 23
 -1 -9 16 732.33 275.402 16
 1 9 16 524.703 201.561 20
 -1 9 -16 522.332 294.238 67
 -1 9 -17 1469.43 313.475 67
 -1 -9 17 1228.25 256.081 20
 1 9 17 1525.95 285.857 23
 -1 -9 17 1869.92 303.094 16
 -1 9 -17 1657.92 372.047 39
 -1 -9 17 1798.75 296.541 51
 1 -9 -17 1686.26 340.174 49
 1 9 17 1218.54 262.167 50
 -1 9 -17 1401.15 341.413 60
 -1 9 -17 1548.49 360.075 58
 -1 9 -18 486.567 250.182 39
 1 9 18 264.216 170.357 23
 -1 9 -18 267.975 245.814 60
 -1 9 -18 312.414 236.648 58
 1 9 18 467.784 160.728 25
 1 -9 -18 331.536 219.414 49
 1 9 18 160.702 148.18 50
 -1 -9 18 182.969 157.568 51
 -1 9 -19 8581.94 490.682 39
 -1 9 -19 9083.82 501.645 60
 -1 10 18 566.552 163.972 50
 1 -10 18 663.023 159.325 51
 -1 10 18 762.985 161.697 25
 1 -10 17 1801.61 271.769 51
 1 10 -17 1391.49 306.587 58
 1 10 -17 1828.16 326.706 60
 1 -10 17 1883.83 248.46 28
 -1 10 17 2212.52 284.033 25
 1 10 -17 1933.63 331.96 39
 -1 10 17 1852.73 274.612 50
 -1 10 17 1854.15 280.915 23
 1 -10 16 2167.83 336.479 51
 -1 10 16 3096.42 351.911 20
 1 10 -16 2273.35 403.501 58
 1 10 -16 2427.2 407.492 60
 1 10 -16 2621.91 395.075 39
 -1 10 16 2790.38 352.503 50
 -1 10 16 2701.39 349.383 25
 -1 10 16 2177.22 334.997 23
 -1 10 15 958.19 305.118 23
 1 -10 15 707.583 272.421 16
 -1 10 15 1346.09 297.964 20
 1 10 -14 5451.53 579.041 39
 1 -10 14 5627.95 590.041 63
 1 -10 14 5764.89 550.199 29
 1 10 -14 5266.64 583.276 60
 1 10 -14 6527.6 645.05 58
 -1 10 14 5081.06 526.473 20
 -1 10 14 5866.31 567.249 50
 1 -10 14 4476.08 516.282 16
 1 10 -13 4789 551.351 4
 -1 -10 -13 5502.48 585.156 5
 1 10 -13 6578.61 661.643 58
 1 10 -13 7030.85 678.729 60
 -1 10 13 6042.33 600.126 20
 -1 10 13 6547.5 642.556 50
 1 10 -13 5366.69 541.062 45
 -1 -10 -13 5674.22 539.717 49
 1 10 -13 6217.4 610.566 1
 -1 10 13 5536.16 599.525 2
 1 -10 13 6424.63 666.584 63
 1 -10 13 6237.14 627.788 16
 1 10 -13 4943.42 580.537 39
 1 10 -13 5471.88 537.745 33
 1 -10 13 5590.16 570.355 29
 1 -10 13 5860.83 595.965 10
 -1 10 13 5774.02 593.153 23
 1 -10 13 5579.24 583.543 14
 1 10 -12 3534.43 515.829 4
 -1 -10 -12 5441.79 590.815 5
 1 10 -12 3967.68 478.865 65
 1 -10 12 4679.14 595.807 63
 1 10 -12 5169.67 629.008 58
 1 10 -12 4432.75 600.018 60
 -1 -10 -12 4814.8 522.487 49
 -1 10 12 4078.72 529.177 50
 1 10 -12 4085.38 527.207 45
 -1 10 12 5386.72 600.581 2
 1 10 -12 4206.2 542.332 1
 1 10 -12 3997.49 566.584 39
 1 10 -12 4291.19 530.677 33
 1 -10 12 4737.44 539.896 29
 1 -10 12 4784.5 561.759 10
 -1 10 12 5056.15 586.325 23
 1 -10 12 4602.14 537.365 14
 1 10 -11 5488.42 600.932 1
 -1 10 11 6751.21 681.391 2
 1 10 -11 7216.49 641.111 65
 1 10 -11 6038.27 693.604 58
 1 10 -11 6256.12 680.981 60
 -1 10 11 6709.7 577.046 18
 -1 10 11 7191.17 685.075 20
 -1 10 11 8185.33 718.174 50
 1 10 -11 6891.87 676.35 45
 -1 -10 -11 6101.04 590.738 49
 1 -10 11 6748.32 606.278 48
 1 -10 11 5922.26 667.24 16
 1 10 -11 7179.53 694.539 39
 1 -10 11 7011.05 651.91 14
 1 10 -11 6218.36 662.62 33
 1 -10 11 7215.88 664.877 29
 -1 10 11 7017.08 630.043 9
 1 -10 11 6450.9 661.277 10
 -1 10 11 6249.72 650.454 23
 1 10 -11 5825.47 605.214 4
 -1 -10 -11 5563.16 613.923 5
 1 10 -10 7064.56 659.995 1
 -1 10 10 7400.44 706.698 2
 1 10 -10 8952.64 738.851 65
 1 -10 10 7745.49 798.291 64
 1 10 -10 8972.58 783.901 60
 1 10 -10 9195.39 825.766 58
 -1 10 10 9546.66 698.181 18
 -1 10 10 8667.34 752.772 20
 -1 -10 -10 7628.68 715.449 5
 -1 10 10 9449.92 794.282 50
 1 -10 10 7871.43 670.791 48
 -1 -10 -10 9436.22 706.437 49
 1 10 -10 8460.57 758.03 45
 1 -10 10 8452.02 763.318 16
 -1 10 10 9566.52 718.566 15
 1 10 -10 8330.45 724.231 39
 1 10 -10 8336.8 690.704 13
 1 -10 10 6951.11 682.217 14
 1 10 -10 8690.61 756.191 33
 1 -10 10 8098.69 702.684 29
 1 -10 10 8640.67 744.717 10
 -1 10 10 8006.85 692.704 9
 1 -10 10 8031.52 730.484 21
 -1 10 10 8287.38 747.005 23
 1 10 -10 7606.68 671.098 4
 1 10 -9 16541.8 993.828 1
 -1 10 9 18519.6 1121.48 2
 1 10 -9 19799 1101.98 65
 1 -10 9 17844.5 1139.27 64
 1 10 -9 18542.3 1111.07 60
 1 10 -9 18991.4 1130.79 58
 -1 10 9 18769.6 1093.68 20
 -1 10 9 17439.2 987.803 18
 -1 -10 -9 19534.1 1118.73 5
 -1 10 9 19859 1136.01 50
 1 10 -9 19161.9 1062.1 39
 -1 10 9 19239.6 1064.7 15
 1 -10 9 19654.9 1129.77 16
 1 -10 9 19309.6 1104.74 21
 -1 10 9 18126.3 1073.58 23
 1 -10 9 20206.4 1108.11 14
 1 10 -9 18447.7 1061.6 13
 1 10 -9 19358.5 1185.41 31
 1 10 -9 17944.5 1127.14 33
 1 -10 9 18646.8 1074.45 29
 1 -10 9 19491 1043.19 48
 -1 -10 -9 17789.3 982.937 49
 1 10 -9 19035.4 1134.09 45
 -1 10 9 17606 1061.08 9
 1 -10 9 19446.3 1110.56 10
 1 10 -9 17503.2 1022.28 4
 1 -10 8 2256.64 389.132 48
 -1 10 8 3038.42 465.685 50
 1 10 -8 2155.35 488.216 45
 1 -10 8 2521.57 466.442 16
 1 10 -8 1997.88 510.928 58
 1 10 -8 2448.89 466.866 60
 1 10 -8 2500.43 439.278 39
 1 10 -8 2096.33 399.561 15
 -1 10 8 2958.53 453.084 15
 1 10 -8 2299.43 486.831 33
 1 10 -8 2205.29 530.143 31
 1 -10 8 2457.64 409.056 29
 1 -10 8 2228.44 411.108 21
 -1 10 8 2357.71 430.983 23
 1 10 -8 2412.87 491.615 65
 1 -10 8 2658.42 512.219 64
 -1 10 8 2981.19 426.176 18
 -1 10 8 2870.28 451.169 20
 1 10 -7 41.8403 327.225 65
 1 -10 7 260.572 348.937 64
 1 10 -7 292.459 369.323 58
 1 10 -7 447.519 327.295 60
 1 10 -7 485.202 278.522 9
 -1 10 7 170.432 226.84 20
 -1 10 7 750.317 276.673 18
 1 -10 7 639.366 270.026 48
 -1 10 7 522.896 311.111 50
 1 -10 7 215.384 255.329 16
 1 10 -7 406.673 308.18 39
 1 10 -7 293.257 305.69 13
 1 10 -7 155.949 296.349 15
 -1 10 7 965.121 331.197 15
 -1 10 7 723.215 295.639 13
 1 10 -7 708.751 372.902 33
 -1 10 7 389.132 234.733 25
 1 -10 7 576.487 251.828 29
 1 10 -7 380.417 401.636 31
 -1 10 7 819.743 289.389 23
 1 -10 7 373.967 286.634 21
 1 10 -7 471.587 243.232 1
 -1 -10 -7 492.446 247.144 5
 1 10 -7 475.935 237.345 4
 1 10 -6 7222.54 616.475 60
 1 10 -6 7181.75 677.077 58
 -1 10 6 5766.65 584.754 20
 -1 10 6 6021.18 568.163 18
 -1 10 6 6284.87 616.448 2
 -1 10 6 6243.32 626.611 50
 -1 10 6 6049.61 580.297 47
 -1 -10 -6 7580.83 650.211 5
 1 -10 6 8158.81 703.995 16
 -1 10 6 7176.51 672.811 15
 1 10 -6 6187.84 606.696 15
 -1 10 6 7320.79 659.356 13
 1 10 -6 6995.96 692.771 13
 1 10 -6 7201.7 757.968 31
 1 10 -6 5792.24 670.288 33
 -1 10 6 6738 633.324 25
 1 -10 6 6605.27 608.409 29
 1 -10 6 7004.13 624.943 21
 -1 10 6 6616.73 612.39 23
 1 10 -6 6852.63 601.535 9
 -1 10 6 6839.12 671.422 9
 1 -10 6 6541.86 660.824 64
 1 10 -6 6725.76 681.546 65
 1 10 -5 26609.8 1247.8 58
 -1 10 5 25046 1216.45 20
 -1 10 5 25936.1 1187.37 18
 -1 10 5 24471.4 1202.38 2
 -1 10 5 25122.4 1223.8 50
 -1 10 5 25627.6 1216.55 47
 1 -10 5 25369.3 1170.82 8
 -1 -10 -5 24182.4 1181.65 5
 -1 10 5 26575.6 1280.87 15
 1 10 -5 24788.2 1207.45 15
 1 10 -5 25157.3 1294.82 13
 -1 10 5 23647 1213.08 13
 1 10 -5 25953.6 1349.78 31
 1 10 -5 22471.2 1283.24 33
 -1 10 5 23130 1197.18 25
 -1 10 5 23448.7 1168 23
 -1 10 5 23613.6 1251.53 9
 1 10 -5 24872.3 1188.68 9
 1 -10 5 25463.7 1256.27 64
 1 10 -5 25289 1286.22 65
 1 10 -4 7111.06 694.249 65
 1 -10 4 5968.8 627.644 64
 -1 10 4 6788.38 583.058 18
 -1 10 4 7930.47 642.533 20
 -1 10 4 7591.94 625.788 2
 1 10 -4 6821.23 639.097 61
 -1 10 4 6511.93 629.037 47
 -1 10 4 6327.26 593.78 50
 -1 -10 -4 7168.28 601.043 5
 1 -10 4 7051.42 583.341 8
 -1 10 4 7905.51 688.529 15
 1 10 -4 7142.84 641.644 15
 1 10 -4 6705.68 676.314 13
 -1 10 4 6846.03 650.641 13
 1 10 -4 8450 778.413 33
 1 10 -4 6445.01 702.092 31
 -1 10 4 6142.76 574.248 25
 1 10 -4 6288.06 595.979 9
 -1 10 4 6862.3 662.763 9
 -1 10 4 7111.58 600.726 23
 1 -10 4 6098.22 580.791 5
 1 -10 3 24645.3 1196.95 64
 1 -10 3 23530 1109.63 19
 -1 10 3 24815.3 1165.44 18
 -1 10 3 24564.5 1168.52 20
 -1 10 3 24038.5 1145.49 2
 1 10 -3 25186.5 1197.34 61
 -1 10 3 23768 1164.44 50
 -1 10 3 25840 1260.49 47
 -1 -10 -3 24740.3 998.503 8
 1 -10 3 25632.7 1140.65 8
 -1 -10 -3 27567.7 1179.99 5
 -1 10 3 25749.7 1266.8 15
 1 10 -3 26665.9 1247.84 15
 1 10 -3 23398.4 1263.17 13
 -1 10 3 26117.5 1291.72 13
 1 10 -3 25531.5 1311.39 31
 1 10 -3 26576.7 1340.79 33
 -1 10 3 25822.1 1188.94 25
 -1 10 3 25046.8 1248.33 9
 1 10 -3 25023.4 1199.66 9
 1 -10 3 25193.1 1175.17 22
 1 -10 3 23937.6 1158.2 5
 1 -10 2 2204.05 407.492 64
 -1 10 2 1698.7 322.851 2
 -1 10 2 2416.41 374.809 18
 1 -10 2 1517.63 314.3 19
 1 10 -2 1547.77 326.557 18
 1 -10 2 1928.45 317.726 8
 -1 -10 -2 1981.89 265.492 8
 1 10 -2 1436.26 369.656 9
 -1 10 2 1589.47 405.206 47
 -1 10 2 2384.81 419.858 15
 1 10 -2 1781.76 373.93 15
 -1 10 2 2882.89 482.408 13
 1 10 -2 2022.35 440.947 13
 1 10 -2 1995.44 429.793 33
 1 10 -2 1744.34 447.984 31
 -1 10 2 1713.04 335.009 25
 -1 10 2 1927.96 401.261 9
 -1 -10 -2 1656.71 311.925 22
 1 -10 2 2081.54 342.178 22
 1 -10 2 2338.38 359.768 5
 -1 -10 -2 1534.17 297.316 5
 -1 10 1 21966.3 1177.79 47
 -1 -10 -1 22999.5 928.27 8
 1 -10 1 23405.7 1060.3 8
 1 -10 1 23015.9 1097.32 5
 -1 -10 -1 22141.4 1043.32 5
 -1 10 1 23635.7 1106 18
 1 10 -1 22849.7 1074.47 18
 1 -10 1 22480.4 1004.54 19
 1 10 -1 24389.4 1174.26 15
 -1 10 1 19157.7 1078.78 15
 1 10 -1 22807.8 1222.13 13
 -1 10 1 22710.6 1206.32 13
 1 10 -1 22503.5 1194.85 33
 -1 10 1 21812.5 1076.01 25
 1 10 -1 23193.1 1145.66 9
 -1 10 1 21451.3 1123.3 9
 -1 10 1 23125.4 1045.68 2
 -1 -10 -1 21811.7 1068.41 22
 1 -10 1 23119.8 1104.07 22
 1 -10 0 2515.37 345.008 19
 -1 10 0 2190.88 360.162 18
 1 10 0 2640.38 370.868 18
 -1 10 0 1594.83 414.054 57
 -1 10 0 1675.06 445.931 47
 -1 -10 0 2029.06 364.089 64
 1 10 0 2494.17 422.572 9
 -1 10 0 2326.84 407.482 9
 -1 -10 0 2718.81 304.172 8
 1 -10 0 2469.21 336.965 8
 1 10 0 1738.31 386.61 15
 1 10 0 2250.97 437.242 13
 -1 10 0 2858.06 437.33 15
 -1 10 0 2371.37 464.656 13
 -1 10 0 2592.54 482.364 33
 1 10 0 2397.44 447.144 33
 -1 10 0 2379.15 356.279 25
 -1 -10 0 2356.72 350.835 5
 1 -10 0 2195.55 352.776 5
 -1 10 0 2306.73 352.102 2
 -1 10 0 1831.03 349.713 24
 1 -10 0 2189.85 361.768 22
 -1 -10 0 2871.41 380.083 22
 1 -10 -1 23713 985.354 19
 1 10 1 22479.7 1060.27 18
 -1 10 -1 22930.3 1105.58 18
 -1 10 -1 25247 1166.36 61
 -1 10 -1 24407 1251.48 47
 1 -10 -1 22011.9 1104.01 5
 -1 -10 1 23830.9 960.034 8
 1 -10 -1 22713.8 1058.16 8
 -1 10 -1 23121.3 1146.57 15
 1 10 1 23445.1 1158.26 15
 -1 10 -1 23809 1249.84 33
 1 -10 -1 23330.3 1122.52 22
 -1 10 -1 24672.2 1142.38 24
 -1 -10 1 21631.7 1075.2 22
 1 10 1 23837.5 1096.2 25
 -1 -10 1 23732.8 1067.86 5
 -1 10 -1 23571.3 1228.96 13
 1 10 1 22147.5 1199.49 13
 1 10 1 23552.8 1171.95 9
 -1 10 -1 22400.9 1120.03 9
 -1 10 -2 3340.51 546.481 47
 -1 10 -2 3083.68 462.21 61
 1 10 2 2357.45 372.241 2
 -1 10 -2 2470.03 401.921 9
 1 -10 -2 2157.84 342.9 8
 -1 -10 2 2385.12 296.297 8
 1 10 2 2031.21 408.29 9
 1 10 2 2613.72 456.504 13
 1 10 2 2736.13 451.31 15
 -1 10 -2 2558.14 448.442 13
 -1 10 -2 2267.92 386.706 15
 -1 10 -2 2168.7 449.639 33
 1 10 2 2489.94 371.848 25
 -1 10 -2 2325.27 420.061 24
 -1 -10 2 2472.24 363.432 22
 -1 10 -2 1958.27 354.716 18
 1 10 2 2615.37 362.255 18
 -1 -10 2 2326.1 341.636 5
 1 -10 -2 2757.08 388.593 5
 -1 10 -3 23764.4 1178.2 61
 -1 10 -3 25743.9 1285.23 57
 -1 -10 3 23222.4 1136.67 22
 -1 10 -3 24276.4 1219.54 24
 1 10 3 24622.8 1102.24 18
 -1 10 -3 23808.5 1165.99 18
 -1 10 -3 24583 1286.26 47
 1 10 3 26100.6 1172.44 50
 1 10 3 27005.1 1260.02 15
 -1 10 -3 25575.9 1199.06 15
 -1 -10 3 27022.4 1062.92 8
 1 -10 -3 24442.4 1188.81 5
 1 -10 -3 25661.7 1159.7 8
 -1 10 -3 24759.2 1314.79 33
 -1 10 -3 25067.4 1271.18 13
 1 10 3 23289.4 1224.57 13
 1 10 3 27489.2 1207.02 25
 1 10 3 25822.7 1205.92 2
 -1 10 -3 26255.8 1182.58 9
 1 10 3 27062.7 1284.01 9
 -1 -10 3 26225 1142.01 5
 -1 10 -4 8448.42 688.38 61
 -1 10 -4 7177.73 674.808 58
 -1 10 -4 6601.44 603.416 18
 1 10 4 6954.23 556.533 18
 1 10 4 8467.19 632.367 20
 -1 -10 4 7515.29 663.613 64
 -1 10 -4 6629.91 696.882 57
 1 10 4 7991.12 633.187 50
 -1 10 -4 6896.14 713.564 47
 1 -10 -4 7436.2 643.883 49
 1 -10 -4 7767.35 621.782 8
 1 -10 -4 7167.55 629.145 5
 -1 -10 4 6364.82 608.919 16
 1 10 4 7320.77 649.738 15
 -1 10 -4 6911.23 613.626 15
 -1 10 -4 7484.69 736.565 33
 -1 10 -4 7058.22 683.898 13
 1 10 4 7163.23 667.037 13
 1 10 4 6894.66 602.424 25
 -1 10 -4 7048.65 603.708 9
 1 10 4 6513.03 646.24 9
 1 10 4 6727.33 619.352 2
 -1 10 -4 6884.29 678.537 24
 -1 10 -5 21348.5 1029.89 1
 1 10 5 22915.9 1154.36 2
 -1 -10 5 22436.6 1170.48 64
 -1 10 -5 23372.1 1257.3 57
 -1 10 -5 21160.1 1155.33 58
 -1 10 -5 22694.7 1172.34 61
 1 10 5 22969 1034.06 18
 1 10 5 20301.5 1053.43 20
 1 10 5 23028.3 1127.29 50
 1 -10 -5 23259.7 1132.67 49
 1 -10 -5 21764.4 1112.29 8
 1 -10 -5 22821.4 1182.39 5
 1 10 5 22029.9 1145 15
 -1 -10 5 22399.2 1157.95 16
 -1 10 -5 23134.1 1125.83 15
 -1 10 -5 21759.6 1242.45 33
 -1 -10 5 21060.5 1036.21 2
 -1 10 -5 21456.9 1025.28 4
 1 10 5 21055.4 1094.4 25
 -1 -10 5 23126.1 1089.91 29
 -1 10 -5 21924.7 1042.96 9
 1 10 5 20867.5 1155.92 9
 -1 -10 5 22787.3 1150.39 21
 -1 10 -5 22032 1191.24 24
 1 10 5 21863.1 1126.91 13
 -1 10 -5 22514.3 1180 13
 1 10 6 6615.56 639.225 2
 -1 10 -6 6481.02 580.302 1
 -1 -10 6 5810.99 637.948 64
 -1 10 -6 5687.34 654.443 58
 -1 10 -6 7008.87 656.692 61
 -1 10 -6 5566.86 561.08 60
 1 10 6 6276.68 579.761 20
 1 10 6 6390.52 525.101 18
 1 -10 -6 5451.23 551.668 8
 -1 10 -6 4929.5 505.454 9
 1 10 6 6043.51 622.787 9
 1 10 6 6371.53 588.085 50
 1 -10 -6 6768.5 617.803 49
 -1 10 -6 6085.81 599.397 39
 -1 -10 6 5538.4 601.546 16
 -1 10 -6 5793.83 557.285 15
 1 10 6 6926.83 629.437 15
 -1 10 -6 6200.08 642.91 13
 1 10 6 6964.7 604.334 13
 -1 -10 6 6739.99 549.039 14
 -1 10 -6 5567.26 685.61 31
 -1 10 -6 5117.95 634.878 33
 1 10 6 6054.61 580.427 25
 -1 -10 6 7362.34 595.171 29
 -1 -10 6 6430.93 566.224 10
 1 10 6 7192.37 633.325 23
 -1 -10 6 5164.87 556.55 21
 -1 10 -6 5931.58 557.488 4
 -1 -10 6 6006.4 530.543 2
 1 -10 -6 5611.65 604.857 5
 -1 10 -7 985.724 322.924 1
 -1 -10 7 461.613 224.887 2
 -1 -10 7 733.407 340.659 64
 -1 10 -7 961.707 368.581 65
 1 10 7 764.621 287.934 20
 1 -10 -7 593.765 282.84 7
 1 -10 -7 729.83 269.741 8
 -1 10 -7 638.581 260.574 9
 1 10 7 445.706 292.691 9
 1 -10 -7 562.413 308.499 49
 1 10 7 403.181 243.041 50
 -1 -10 7 1019.41 340.303 16
 -1 10 -7 867.115 407.589 58
 -1 10 -7 805.691 325.608 61
 -1 10 -7 880.549 360.126 60
 -1 10 -7 990.72 374.678 39
 -1 10 -7 863.679 342.142 13
 -1 -10 7 422.397 237.393 14
 -1 10 -7 868.378 302.795 15
 1 10 7 550.492 300.218 15
 -1 10 -7 522.525 346.731 33
 -1 10 -7 854.565 419.769 31
 -1 -10 7 472.384 232.369 29
 1 10 7 818.81 292.507 25
 -1 -10 7 746.672 266.8 10
 -1 -10 7 628.662 278.796 21
 1 10 7 632.68 273.303 23
 -1 10 -7 697.26 292.49 4
 1 10 8 2677.36 404.66 20
 1 -10 -8 2572.89 470.956 49
 1 10 8 1926.61 378.542 50
 -1 -10 8 2066.79 447.758 16
 -1 10 -8 2627.4 483.54 39
 1 10 8 2343.78 398.546 15
 -1 -10 8 2369.81 375.675 14
 -1 10 -8 2974.59 414.412 15
 -1 10 -8 2642.68 499.331 33
 -1 10 -8 3429.92 561.846 31
 -1 -10 8 1901.19 344.565 29
 1 10 8 1909.19 388.653 25
 -1 -10 8 2085.71 389.769 21
 1 10 8 2405.07 443.968 23
 -1 10 -8 1841.29 410.537 65
 -1 10 -8 1659.97 465.258 58
 -1 10 -8 2352.15 457.509 60
 -1 10 -9 19106.6 1070.85 1
 1 10 9 18982.7 1127.87 2
 -1 10 -9 19859.2 1055.79 65
 -1 10 -9 18138.4 1135.63 58
 -1 10 -9 16461 1043.46 60
 1 10 9 20286.1 1080.28 20
 1 -10 -9 19259.3 1158.75 5
 1 -10 -9 18424.5 1081.62 7
 1 10 9 19408.8 1107.51 50
 1 -10 -9 18222.7 1102.11 49
 -1 -10 9 18660.9 1146.27 16
 -1 10 -9 18547.1 1081.04 39
 -1 -10 9 18950 995.36 14
 -1 10 -9 17239.5 990.693 13
 -1 10 -9 18581.4 960.081 15
 -1 10 -9 17811.9 1148.55 31
 -1 10 -9 17384.1 1111.78 33
 -1 -10 9 19140.6 1028.8 29
 -1 -10 9 19316.4 1060.22 10
 1 10 9 18542.9 1034.5 9
 -1 -10 9 19244.1 1103.59 21
 1 10 9 20937.5 1159.79 23
 -1 10 -9 18300.6 1051.65 4
 -1 10 -10 7421.38 686.197 1
 1 10 10 7258.34 708.372 2
 -1 -10 10 7448.08 766.066 63
 -1 10 -10 7444.72 627.46 65
 -1 10 -10 8301.25 802.656 58
 -1 10 -10 6918.41 698.04 60
 1 10 10 8191.04 677.244 20
 1 -10 -10 7644.87 748.113 5
 1 -10 -10 7906.25 700.881 7
 1 10 10 7273.49 676.779 50
 1 -10 -10 8422.6 780.661 49
 -1 -10 10 8830.93 778.376 16
 -1 10 -10 6706.18 688.579 39
 -1 -10 10 7507.87 618.483 14
 -1 10 -10 7527.94 754.172 31
 -1 10 -10 7569.05 731.386 33
 -1 -10 10 6772.85 604.872 29
 -1 -10 10 7919.66 673.634 10
 1 10 10 8507.38 741.845 23
 -1 10 -10 6771.33 653.413 4
 -1 -10 11 7283.68 752.753 63
 -1 10 -11 7187.68 722.638 60
 -1 10 -11 7105.33 742.245 58
 1 10 11 6799.23 622.192 20
 1 10 11 6201.71 639.445 50
 1 -10 -11 6899.83 658.62 7
 1 -10 -11 6510.87 687.117 49
 -1 -10 11 6427.62 684.642 16
 -1 10 -11 8057.15 723.801 39
 1 -10 -11 6856.21 708.648 5
 -1 10 -11 5719.02 608.435 4
 -1 10 -11 7033.4 669.914 33
 -1 10 -11 7292.03 730.163 31
 -1 -10 11 6849.6 608.613 29
 -1 -10 11 7325.83 654.368 10
 1 10 11 6647.66 661.003 23
 1 10 11 6180.01 626.18 2
 -1 10 -11 5802.67 613.872 1
 -1 -10 12 4991.57 645.091 63
 -1 10 -12 6137.57 655.608 60
 -1 10 -12 5727.72 657.619 58
 1 10 12 6609.51 633.279 50
 1 -10 -12 7121.02 693.974 49
 1 -10 -12 6187.76 624.525 7
 -1 10 -12 6521.96 665.313 39
 -1 10 -12 5624.9 603.963 4
 1 -10 -12 5908.29 641.637 5
 -1 10 -12 5982.8 600.138 33
 -1 -10 12 5778.12 549.737 29
 -1 10 -12 5659.05 646.924 31
 -1 -10 12 5419.78 550.801 10
 1 10 12 4976.97 578.179 23
 1 10 12 5952.37 606.632 2
 -1 10 -12 4812.83 577.451 1
 -1 -10 13 6765.73 681.534 63
 -1 10 -13 5693.64 644.861 60
 -1 10 -13 6644.14 683.415 58
 1 10 13 6014.64 550.199 20
 1 -10 -13 5422.37 572.072 7
 1 10 13 6146.16 608.573 50
 -1 10 -13 5582.4 565.93 45
 1 -10 -13 5218.5 612.814 49
 -1 10 -13 6829.12 666.738 39
 -1 -10 13 5285.66 599.002 16
 1 -10 -13 6010.51 641.665 5
 -1 10 -13 5360.79 584.829 4
 -1 10 -13 6045.83 564.699 33
 -1 -10 13 6495.27 553.271 29
 1 10 13 6363.78 613.158 23
 -1 10 -13 5740.74 597.33 1
 1 10 13 6651.76 615.884 2
 -1 -10 13 6533.87 574.785 10
 -1 10 -14 5921.24 619.945 58
 -1 10 -14 5195.54 584.28 60
 1 10 14 5129.46 490.53 20
 -1 -10 14 5761.98 509.247 23
 1 -10 -14 5287.91 567.879 49
 -1 -10 14 6015.58 593.955 16
 -1 10 -14 5927.1 594.727 39
 1 10 14 6280.69 567.271 50
 -1 -10 14 5316.81 614.228 63
 -1 -10 15 1085.79 307.745 16
 -1 -10 15 1078.15 245.22 23
 1 10 15 842.507 276.445 23
 1 10 15 712.918 225.536 20
 -1 -10 16 2137.43 307.366 51
 -1 10 -16 2777.22 405.744 60
 -1 10 -16 2151.44 397.822 58
 -1 -10 16 2103.38 340.995 16
 1 10 16 2361.91 346.24 23
 1 10 16 1936.21 306.099 50
 1 -10 -16 2508.93 362.438 49
 -1 10 -16 2027.1 380.092 39
 1 10 16 2431.88 312.591 25
 1 10 17 1694.22 241.845 25
 -1 -10 17 2018.59 265.531 51
 1 -10 -17 1572 282.527 49
 1 10 17 1500.22 239.426 50
 -1 10 -17 2368.48 336.324 58
 -1 10 -17 1554.7 301.715 60
 -1 10 -17 1954.42 311.301 39
 -1 10 -18 778.595 227.755 58
 -1 10 -18 1023.29 231.396 60
 -1 10 -18 883.777 232.407 39
 1 -11 17 1776.27 226.548 51
 -1 11 17 2220.34 248.587 50
 -1 11 17 2486.52 249.853 25
 -1 11 16 1858.66 262.176 25
 1 -11 16 1957.57 255.354 28
 1 11 -16 1517.05 316.745 58
 1 -11 16 2234.99 289.244 51
 1 11 -16 2006 306.432 39
 -1 11 16 2013.72 279.587 50
 -1 11 15 2284.37 309.817 20
 -1 11 15 1800.34 292.903 25
 -1 11 15 1527.04 292.794 23
 1 -11 15 2084.62 370.647 63
 1 11 -15 1884.89 351.197 39
 1 11 -15 1499.43 351.762 58
 1 11 -15 1888.62 356.787 60
 -1 11 15 2054.5 317.841 50
 -1 11 14 2930.59 398.517 23
 1 -11 14 3564.21 423.556 16
 1 11 -14 2917.87 439.271 39
 -1 11 14 3079.39 393.436 20
 1 -11 14 4451.16 440.91 29
 1 -11 13 1070.93 323.241 16
 1 -11 13 1244.11 425.209 63
 -1 11 13 1176.97 311.285 50
 1 -11 13 1505.9 322.092 14
 -1 11 13 1320.1 314.414 25
 1 -11 13 1302.69 305.35 29
 1 11 -13 1414.02 399.793 58
 1 11 -13 934.629 363.579 60
 -1 11 13 938.969 286.06 20
 -1 11 13 1207.76 314.934 23
 -1 11 12 5223.81 561.684 2
 1 11 -12 4845.38 517.707 65
 1 -11 12 6214.85 670.032 63
 1 11 -12 5987.21 625.348 60
 1 11 -12 5668.19 628.018 58
 -1 11 12 5904.18 577.403 20
 -1 11 12 6184.38 621.668 50
 1 11 -12 4813.99 539.383 45
 -1 11 12 5843.23 602.57 23
 1 -11 12 4051 521.948 16
 1 11 -12 5765.13 582.589 39
 1 11 -12 5428.32 568.143 33
 1 -11 12 5667.97 565.666 29
 -1 11 12 6179.49 615.548 25
 1 -11 12 5359.27 564.672 10
 -1 -11 -12 6778.08 630.023 5
 1 -11 12 6010.95 577.011 14
 1 -11 11 10904.1 859.131 63
 1 11 -11 8216.25 702.673 65
 1 11 -11 9111.21 765.457 60
 1 11 -11 10218.2 820.84 58
 -1 11 11 10909.7 832.59 50
 1 11 -11 9094.45 748.805 45
 -1 -11 -11 9709.58 772.891 5
 1 11 -11 10340.1 758.844 39
 1 -11 11 10414.2 774.721 14
 1 11 -11 10358 793.417 33
 1 -11 11 10105.4 769.211 29
 -1 11 11 10510.5 800.108 25
 1 -11 11 10312.5 792.493 10
 -1 11 11 8522.26 735.679 23
 -1 11 11 9305.88 773.468 2
 1 11 -10 7857.09 699.699 65
 1 11 -10 7214.67 689.024 60
 1 11 -10 7919.76 733.634 58
 -1 11 10 7915.55 700.077 20
 -1 -11 -10 7125.65 672.091 5
 -1 11 10 6959.01 678.14 50
 1 -11 10 7030.86 599.803 48
 1 11 -10 8012.54 729.63 45
 1 11 -10 7557.7 662.713 39
 1 11 -10 6671.25 628.806 13
 1 11 -10 6850.4 689.636 33
 1 -11 10 6734.92 658.084 29
 -1 11 10 6998.63 673.293 25
 1 -11 10 7461.08 692.939 10
 -1 11 10 8006.26 688.204 9
 -1 11 10 6738.66 662.402 23
 1 -11 10 7076.52 678.214 21
 -1 11 10 6903.09 679.28 2
 1 -11 10 8161.37 755.383 16
 -1 -11 -9 1911.38 382.882 5
 1 11 -9 1812.03 484.846 58
 1 11 -9 1233.64 403.176 60
 -1 11 9 1927.62 404.014 9
 -1 11 9 2544.89 436.539 20
 -1 11 9 1283.95 319.014 18
 1 -11 9 1915.73 362.449 48
 -1 11 9 1548.08 388.183 50
 1 11 -9 2220.7 483.423 45
 1 -11 9 2148.49 512.782 64
 1 11 -9 1537.74 430.119 65
 -1 11 9 1534.63 388.004 2
 1 11 -9 1839.83 387.173 39
 1 11 -9 1257.1 394.728 33
 1 -11 9 1616.91 376.474 29
 -1 11 9 1350.08 368.992 25
 1 -11 9 1705.1 380.531 10
 1 -11 9 1566.03 376.463 21
 -1 11 9 1729.87 401.95 23
 -1 11 9 1226.4 361.322 15
 1 11 -9 1737.63 363.956 13
 1 -11 9 1938.01 393.94 14
 -1 11 8 3193.54 483.907 2
 -1 11 8 4217.4 543.022 20
 -1 11 8 3547.82 460.606 18
 -1 11 8 4486.03 568.205 9
 1 11 -8 3588.95 565.951 58
 1 11 -8 4585.26 561.491 60
 -1 11 8 4241.83 551.201 50
 1 11 -8 4549.8 628.657 45
 1 -11 8 3848.91 460.645 48
 1 -11 8 3734.6 558.662 64
 1 11 -8 4503.21 591.626 65
 1 -11 8 3795.43 547.406 16
 -1 11 8 2817.73 469.53 15
 1 -11 8 3713.76 484.099 14
 1 11 -8 3386.78 516.022 13
 1 11 -8 4006.48 522.673 15
 1 11 -8 4016.59 598.975 33
 -1 11 8 3887.08 524.671 25
 1 -11 8 3758.43 491.818 29
 1 11 -8 3139.89 607.101 31
 1 -11 8 4231.44 543.986 10
 1 -11 8 2904.44 477.206 21
 -1 11 8 3420.05 504.302 23
 -1 -11 -8 3468.81 489.643 5
 -1 11 7 2222.29 422.807 2
 -1 11 7 1909.22 380.077 18
 -1 11 7 2593.94 440.748 20
 1 11 -7 1911.28 360.945 9
 -1 11 7 1755.78 416.405 9
 1 11 -7 1560.26 471.672 45
 -1 11 7 2837.92 469.038 50
 1 -11 7 2537.04 408.15 48
 1 -11 7 1697.12 472.532 64
 1 11 -7 1953.53 459.95 65
 1 -11 7 1932.07 414.595 16
 1 -11 7 2121.31 414.79 21
 -1 11 7 1796.97 396.52 23
 -1 11 7 1665.99 403.514 15
 1 11 -7 2154.8 418.1 15
 -1 11 7 2310.81 421.015 13
 1 11 -7 1958.94 436.217 13
 1 11 -7 2474.27 514.909 33
 1 -11 7 2558.46 427.482 29
 -1 11 7 1727.57 377.089 25
 1 11 -7 1979.17 520.198 31
 1 11 -7 1931.96 392.372 60
 1 11 -7 1705.48 446.803 58
 1 -11 7 1976.67 387.738 10
 -1 -11 -7 1892.61 393.328 5
 -1 11 6 19729.4 1145.62 20
 -1 11 6 20584.1 1103.59 18
 1 11 -6 20569.6 1134.41 58
 -1 11 6 21088.6 1166.82 15
 1 -11 6 21247.8 1200.54 16
 1 11 -6 20267.4 1184.11 65
 1 -11 6 17712.6 1118.22 64
 1 11 -6 22557.2 1173.2 15
 1 11 -6 18839.6 1171.81 13
 1 11 -6 18304 1188.22 33
 1 11 -6 21120.3 1283.29 31
 1 -11 6 20513.6 1133.44 29
 -1 11 6 19709.7 1131.71 25
 1 -11 6 21029.7 1144.09 10
 -1 11 6 20973.5 1203.65 9
 1 -11 6 21677 1174.07 21
 -1 11 6 19864.9 1128.88 2
 -1 11 6 20842.6 1151.75 50
 1 11 -6 20789.5 1247.41 45
 1 -11 5 4019.81 551.323 16
 1 11 -5 4691.14 565.238 15
 -1 11 5 4182.87 579.296 15
 1 11 -5 3501.72 604.186 33
 1 11 -5 4484.63 630.973 31
 1 -11 5 4369.3 520.491 29
 -1 11 5 4123.53 522.856 25
 1 -11 5 4545.49 531.885 21
 -1 11 5 3492.62 492.194 20
 -1 11 5 4503.37 514.83 18
 1 11 -5 4559.19 575.864 58
 1 11 -5 4629.85 641.945 45
 -1 11 5 3968.73 527.042 50
 -1 11 5 4483.66 539.409 47
 1 -11 5 3907.75 552.056 64
 1 11 -5 5460.47 650.428 65
 1 -11 4 3491.6 520.731 64
 1 11 -4 3925.56 587.79 65
 1 -11 4 3802.22 456.971 8
 1 11 -4 4398.82 546.205 15
 -1 11 4 4741.99 575.042 15
 1 11 -4 3674.25 569.964 33
 1 11 -4 4588.53 630.24 31
 -1 11 4 3824.82 487.454 25
 -1 11 4 3431.29 459.946 18
 -1 11 4 4218.51 514.055 20
 -1 11 4 3380.25 468.671 50
 -1 11 4 3459.32 521.834 47
 -1 -11 -4 4273.69 490.743 5
 -1 11 3 27901.6 1313.23 2
 -1 11 3 28657.4 1330.77 18
 1 -11 3 29105.9 1288.36 8
 -1 -11 -3 31178.9 1346.42 5
 1 11 -3 30345.8 1379.83 61
 -1 11 3 29093.7 1412.98 47
 1 11 -3 31837.2 1538.91 45
 1 11 -3 28753.4 1446.15 65
 1 -11 3 29380.6 1385.25 64
 1 11 -3 30555.3 1412.8 15
 -1 11 3 32511.2 1474.29 15
 -1 11 3 32306.5 1506.34 13
 1 11 -3 28821.5 1461.48 13
 1 11 -3 26762.9 1426.08 31
 1 11 -3 28993.7 1483.58 33
 -1 11 3 29246.7 1296.66 33
 -1 11 3 28812 1348.69 25
 1 11 -3 28797.1 1353.97 9
 -1 11 3 29903.5 1434.09 9
 -1 -11 -3 29630.2 1355.51 22
 1 -11 3 31515.2 1387.19 22
 1 -11 3 26940.9 1315.23 5
 1 -11 2 5314.68 510.761 19
 -1 11 2 5210.39 547.965 18
 -1 11 2 4731.43 575.997 9
 1 11 -2 4845.86 568.609 9
 1 -11 2 4523.86 477.499 8
 1 11 -2 4314.36 617.365 45
 -1 11 2 5234.93 659.686 47
 1 11 -2 4583.01 552.892 61
 1 -11 2 5222.95 618.376 64
 1 11 -2 5438.16 667.517 13
 1 11 -2 4821.31 578.084 15
 -1 11 2 4796.9 573.432 15
 -1 11 2 4695.95 614.229 13
 -1 11 2 5132.84 563.1 33
 1 11 -2 4439.74 619.636 33
 1 11 -2 4955.39 650.933 31
 -1 11 2 4237.14 498.953 25
 -1 11 2 4339.97 494.16 2
 1 -11 2 4572.51 526.205 22
 -1 -11 -2 4385.62 504.059 22
 -1 -11 -2 4730.97 502.324 5
 1 -11 2 5570.97 572.27 5
 -1 11 1 25151.8 1166.83 2
 1 -11 1 24376.4 1092.69 19
 1 11 -1 22356.1 1135.64 18
 -1 11 1 25061.2 1210.77 18
 -1 -11 -1 25389.5 1180.62 5
 1 -11 1 24658.5 1147.52 8
 1 11 -1 25036.7 1205.55 61
 1 11 -1 23279.1 1298.04 45
 -1 11 1 25355.6 1335.45 47
 1 -11 1 24655.7 1218.79 64
 1 11 -1 24784.3 1268.12 15
 -1 11 1 25562.5 1284.58 15
 -1 11 1 26059 1345.06 13
 1 11 -1 24278.2 1331.26 13
 -1 11 1 26515.7 1298.56 33
 1 11 -1 24003.7 1283.27 31
 1 11 -1 24726.3 1316.44 33
 -1 11 1 24508.4 1190.44 25
 1 -11 1 25191.6 1220.69 22
 -1 -11 -1 24181.2 1194.55 22
 1 -11 1 22021.3 1167.93 5
 -1 11 1 25485.4 1279.2 9
 1 11 -1 24118.6 1234.82 9
 1 11 0 74175.6 2503.5 45
 -1 11 0 75481.1 2578.35 47
 1 -11 0 75463.9 2411.45 64
 -1 -11 0 70849.7 2285.17 64
 -1 11 0 70608 2446.26 15
 1 11 0 72741.2 2477.36 15
 1 -11 0 74516.9 2435.31 22
 -1 -11 0 67948.6 2333.54 22
 -1 11 0 72725.6 2541.08 13
 1 11 0 70640.1 2535.75 13
 -1 11 0 71482.6 2494.55 33
 1 11 0 70841.3 2421.04 31
 1 11 0 72750.6 2493.82 33
 1 11 0 75501.6 2496.27 9
 -1 11 0 67971.9 2398.69 9
 -1 11 0 70468.8 2363.92 18
 1 11 0 67897.8 2316.36 18
 1 -11 0 76517.5 2444.71 5
 1 -11 0 73229.6 2317.86 8
 -1 11 0 72909.1 2401.93 61
 1 11 0 70179.1 2313.97 61
 -1 -11 0 77184.9 2360.87 5
 -1 11 -1 26797.3 1394.61 47
 1 11 1 28788.8 1348.98 45
 -1 -11 1 27440.8 1233.71 64
 1 -11 -1 29742 1301.61 64
 -1 11 -1 26041.5 1294.77 15
 1 11 1 28317.8 1347.53 15
 1 11 1 29108.3 1432.28 13
 -1 11 -1 25775.7 1363.84 13
 1 11 1 26882.1 1293.72 31
 -1 11 -1 27282.5 1407.03 33
 1 11 1 26854.4 1305.28 33
 -1 11 -1 25331.7 1246.86 18
 1 11 1 26396.2 1217.84 18
 1 -11 -1 26007 1198.31 8
 1 -11 -1 27895.6 1301.44 5
 -1 11 -1 26371.6 1282.65 9
 1 11 1 25964.8 1319.3 9
 1 -11 -1 29626.3 1327.79 22
 -1 -11 1 25780 1233.02 22
 -1 11 -1 26018.6 1286.28 61
 1 11 1 25774.9 1196.27 61
 -1 -11 1 25312.8 1190.53 5
 1 11 2 4851.18 579.999 45
 -1 11 -2 3581.74 594.191 47
 1 11 2 3994.82 468.386 61
 -1 11 -2 4077.25 551.682 61
 -1 11 -2 4249.44 530.361 9
 1 11 2 4144.48 550.343 9
 1 -11 -2 4425.58 483.856 8
 -1 -11 2 4241.79 506.169 64
 1 -11 -2 5020.49 558.536 64
 1 11 2 3439.02 522.489 15
 -1 11 -2 3601.29 538.565 13
 -1 11 -2 4722.11 554.411 15
 1 11 2 4295.91 593.806 13
 -1 11 -2 4647.2 622.117 33
 1 11 2 4507.28 544.733 33
 1 11 2 3782.84 473.55 25
 1 11 2 4402.28 478.196 18
 -1 11 -2 3692.98 475.539 18
 1 -11 -2 4573.37 529.713 22
 -1 -11 2 4594.18 505.716 22
 1 -11 -2 3837.43 486.918 5
 -1 -11 2 3630.67 447.701 5
 1 11 3 28892.5 1286.54 45
 -1 -11 3 29546 1353.76 64
 -1 -11 3 30611.9 1405.31 16
 -1 11 -3 28507.9 1357.84 15
 1 11 3 29344.2 1387.19 15
 -1 11 -3 29678.7 1326.22 9
 1 11 3 29817.2 1427.53 9
 1 11 3 28824.5 1416.29 13
 -1 11 -3 27679.7 1410.15 13
 1 11 3 28472.5 1264.49 33
 -1 11 -3 30518.5 1523.6 33
 1 11 3 29693 1329.7 25
 1 11 3 28820.2 1256.55 18
 -1 11 -3 28703.8 1344.47 18
 1 -11 -3 27489.6 1265.86 8
 1 -11 -3 28404.6 1358.66 5
 -1 11 -3 28929.6 1388.2 61
 -1 -11 3 28914.7 1288.41 5
 -1 -11 4 5330.02 606.896 16
 -1 -11 4 4975.11 580.864 64
 -1 11 -4 4940.26 588.68 61
 -1 11 -4 4500.52 563.239 58
 -1 11 -4 4740.65 535.453 9
 1 -11 -4 4770.94 508.779 8
 1 11 4 5906.33 622.872 15
 -1 11 -4 4990.05 559.012 15
 1 11 4 5741.46 628.425 13
 -1 11 -4 5136.74 670.882 31
 -1 11 -4 5215.91 666.325 33
 1 11 4 4917.46 536.712 25
 1 11 4 5235.35 510.936 18
 -1 11 -4 4579.54 531.679 18
 1 11 4 4993.58 506.387 45
 1 11 4 4773.23 524.855 50
 -1 -11 4 5117.44 521.436 2
 -1 -11 5 6021.68 628.721 16
 -1 -11 5 5151.56 614.423 64
 1 11 5 4622.09 562.472 15
 -1 11 -5 4708.45 558.281 15
 -1 11 -5 6412.66 719.78 33
 -1 11 -5 5363.13 712.047 31
 -1 -11 5 3718.47 459.812 29
 1 11 5 4350.72 509.914 25
 1 11 5 4991.38 493.229 18
 -1 11 -5 4543.35 565.19 58
 -1 11 -5 4377.43 586.305 61
 1 11 5 3959.51 502.826 50
 1 -11 -5 4955.88 559.934 49
 -1 -11 5 5785 590.021 21
 1 11 6 22697 1157.4 20
 1 11 6 22403.7 1046.78 18
 1 -11 -6 22807.6 1239.34 5
 -1 11 -6 23231.4 1230.27 58
 -1 11 -6 22007.6 1224.59 61
 1 -11 -6 23177.8 1166.6 49
 1 11 6 21867.2 1172.38 50
 -1 -11 6 22194.6 1233.02 64
 1 11 6 21811.4 1162.64 15
 -1 11 -6 23707.9 1171.15 15
 -1 -11 6 21769.5 1230.73 16
 -1 11 -6 23072 1233.41 13
 -1 11 -6 21205.7 1288.27 33
 -1 11 -6 21778 1292.15 31
 -1 -11 6 24508.6 1164.93 29
 1 11 6 22709 1189.93 25
 1 11 6 21379.1 1211.09 9
 1 11 6 21118.3 1208.2 2
 -1 -11 6 24996.2 1260.51 21
 1 11 7 2595.96 458.476 2
 -1 11 -7 3392.88 544.971 58
 1 -11 -7 2787.74 435.928 8
 1 11 7 2739.79 461.635 9
 1 11 7 3368.48 447.415 20
 1 -11 -7 2206.49 433.125 49
 1 11 7 2786.26 437.272 50
 -1 11 -7 2792.55 501.75 65
 -1 -11 7 3001.16 497.508 16
 -1 11 -7 2648.31 472.877 13
 1 11 7 3239.19 451.545 15
 -1 11 -7 2790.04 450.038 15
 -1 11 -7 3042.07 589.076 31
 -1 11 -7 2996.67 542.586 33
 -1 -11 7 2705.02 401.661 29
 1 11 7 2712.53 436.295 25
 -1 -11 7 2981.68 425.803 10
 -1 -11 7 2397.01 431.839 21
 1 -11 -7 3363.6 496.634 5
 1 11 8 2534.44 460.565 2
 -1 11 -8 3951.09 581.193 58
 -1 11 -8 4033.23 525.939 60
 1 -11 -8 3549.98 475.964 8
 1 11 8 2944.42 470.333 9
 -1 11 -8 2997.59 517.47 65
 1 11 8 4482.93 517.273 20
 1 -11 -8 3169.9 514.179 49
 1 11 8 3090.3 480.222 50
 -1 11 -8 3412.84 480.327 39
 -1 -11 8 3668.83 553.223 16
 1 11 8 3669.19 471.371 15
 -1 11 -8 3934.16 478.175 15
 -1 11 -8 3604.23 498.659 13
 -1 11 -8 3514.16 551.999 33
 -1 11 -8 3492.54 589.708 31
 1 11 8 3492.92 490.519 25
 -1 -11 8 3589.91 454.783 29
 -1 -11 8 3270.21 455.023 10
 -1 -11 8 3426.31 494.642 21
 1 -11 -8 3869.59 541.543 5
 1 11 9 1101.37 359.682 2
 -1 -11 9 1448.68 460.21 63
 -1 11 -9 1148.71 370.701 65
 -1 11 -9 1113.41 429.818 58
 -1 11 -9 1532.09 397.997 60
 1 -11 -9 1050.86 310.894 8
 1 11 9 497.629 283.323 9
 1 11 9 1887.77 370.951 20
 1 -11 -9 1375.65 397.497 49
 1 11 9 1639.42 376.571 50
 -1 -11 9 1434.36 414.031 16
 -1 11 -9 1263.53 388.224 39
 -1 11 -9 1863.6 364.33 13
 -1 11 -9 991.535 319.448 15
 -1 11 -9 1530.87 491.476 31
 -1 11 -9 1220.03 424.37 33
 -1 -11 9 759.324 263.036 29
 1 11 9 1531.17 352.325 25
 -1 -11 9 884.38 309.47 10
 -1 -11 9 1860.69 410.482 21
 1 11 9 1131.27 334.522 23
 1 -11 -9 1435.16 365.668 5
 -1 11 -10 8306.65 755.603 58
 -1 11 -10 7693.67 700.426 60
 1 11 10 9202.49 708.92 20
 1 -11 -10 8556.42 766.205 5
 1 -11 -10 6398.75 640.146 8
 1 -11 -10 7829.48 717.163 49
 -1 -11 10 9266.8 796.742 16
 -1 11 -10 9493.63 742.391 39
 1 11 10 7533.64 712.607 2
 -1 11 -10 7073.82 703.949 33
 -1 -11 10 7128.26 613.72 29
 1 11 10 7885.38 690.188 25
 -1 11 -10 7224.29 742.747 31
 1 11 10 9463.59 775.628 23
 1 11 10 8444 717.316 50
 -1 -11 10 8443.51 685.44 10
 -1 -11 10 8083.47 800.497 63
 -1 11 -10 7681.71 647.551 65
 -1 11 -11 10516.3 799.859 60
 -1 11 -11 10438 816.234 58
 1 11 11 9237.52 751.228 50
 1 -11 -11 9160.89 761.515 49
 -1 -11 11 11269.7 894.895 63
 -1 11 -11 10575.4 785.919 39
 1 11 11 9082.88 749.567 2
 -1 11 -11 9507 813.566 31
 -1 11 -11 8877.08 774.986 33
 -1 -11 11 8777.01 668.798 29
 1 11 11 10178.5 760.242 25
 -1 -11 11 9660.18 716.776 10
 1 -11 -11 10063 824.282 5
 1 11 11 10395.8 801.82 23
 -1 11 -12 4979.87 554.63 45
 1 -11 -12 6539.26 617.882 49
 1 11 12 5146.06 549.782 50
 -1 -11 12 4180.6 552.517 16
 1 11 12 5960.18 542.263 20
 -1 -11 12 5792.47 665.931 63
 -1 11 -12 5076.95 567.287 39
 1 11 12 5607.27 583.4 23
 -1 11 -12 5552.38 573.693 33
 -1 11 -12 5623.93 599.736 60
 -1 11 -12 5685.49 637.362 58
 1 11 12 4215.41 515.739 2
 1 -11 -12 5429.72 596.202 5
 1 11 12 5247.83 542.873 25
 -1 -11 12 5099.22 491.211 29
 1 11 13 1190.16 281.918 25
 -1 -11 13 749.666 253.799 23
 1 11 13 1048.2 291.056 50
 1 11 13 727.881 229.093 20
 -1 11 -13 1212.52 393.383 58
 -1 11 -13 976.301 365.828 60
 -1 -11 13 1285 360.218 16
 -1 -11 13 1265.66 394.023 63
 -1 11 -14 3979.53 502.304 60
 1 11 14 3627.06 417.986 25
 -1 -11 14 3378 365.053 23
 -1 -11 14 3298.26 444.409 16
 1 -11 -14 4022.33 457.377 49
 1 11 14 3422.31 370.573 20
 -1 11 -14 2857.71 441.567 39
 -1 11 -15 1893.57 353.334 60
 -1 11 -15 1898.83 368.266 58
 -1 -11 15 1849.5 334.472 16
 1 -11 -15 1552.6 308.915 49
 1 11 15 1706.95 281.693 50
 1 11 15 2287.88 314.253 25
 -1 11 -15 1861.67 365.071 39
 -1 -11 15 1652.2 277.327 51
 -1 -11 16 2023.57 263.489 51
 1 11 16 1854.12 250.93 25
 1 -11 -16 1499.15 253.522 49
 1 11 16 1725.84 250.735 50
 -1 11 -16 1838.6 319.252 60
 -1 11 -16 1655.09 313.832 58
 -1 11 -16 1474.44 292.962 39
 -1 11 -17 2149.32 292.749 58
 1 -12 16 6327.18 386.851 51
 1 -12 15 509.883 176.792 51
 1 12 -15 380.401 183.112 32
 -1 12 15 544.078 179.746 25
 -1 12 15 418.277 179.642 50
 -1 12 14 525.892 213.419 50
 1 -12 14 184.644 275.239 63
 1 12 -14 944.837 296.621 58
 -1 12 14 787.505 230.635 25
 -1 12 13 5512.29 503.102 25
 1 -12 13 4844.01 457.664 29
 1 12 -13 4921.09 532.451 58
 1 12 -13 3779.33 455.085 60
 1 12 -13 4079.53 423.57 45
 -1 12 13 5436.6 502.512 50
 1 -12 13 5257.62 545.215 63
 1 12 -13 4101.28 432.39 33
 -1 12 13 5368.74 483.216 20
 1 -12 13 4674.85 479.892 16
 1 -12 12 1622.28 322.827 14
 -1 12 12 2821.54 409.483 50
 1 12 -12 1741.01 334.747 65
 -1 12 12 2442.89 379.252 20
 1 -12 12 1833.43 368.065 16
 1 -12 11 5771.51 603.367 16
 1 -12 11 6306.75 675.085 63
 1 12 -11 6814.61 592.413 65
 1 -12 11 6306.18 564.779 14
 1 12 -11 6578.14 626.516 33
 1 -12 11 6043.65 575.377 29
 -1 12 11 7611.46 650.822 25
 1 12 -11 6507.29 602.522 60
 1 12 -11 7108.23 649.428 58
 -1 12 11 7741.34 642.741 20
 -1 12 11 6332.05 605.279 50
 1 12 -11 5763.99 597.957 45
 -1 12 10 1978.03 385.141 20
 -1 12 10 1698.15 380.858 2
 1 12 -10 2638.36 467.015 65
 -1 12 10 2648.93 429.027 50
 1 12 -10 2056.78 441.884 45
 1 -12 10 1963.92 423.885 16
 -1 12 10 2496.7 390.511 15
 1 -12 10 2043.19 376.655 14
 1 12 -10 2046.35 422.572 33
 1 -12 10 2637.44 406.107 29
 -1 12 10 2805.74 429.299 25
 1 12 -10 1931.16 440.169 58
 1 12 -10 2274.09 429.885 60
 1 -12 10 2171.36 385.093 10
 -1 12 10 2040.63 399.525 9
 -1 -12 -10 2841.01 421.312 5
 -1 12 9 2308.93 375.267 18
 -1 12 9 1726.41 387.314 2
 1 12 -9 1733.63 446.241 45
 -1 12 9 2982.37 477.398 50
 1 12 -9 2352.62 466.219 65
 -1 12 9 1430.1 390.618 9
 1 -12 9 2084.3 396.808 14
 1 12 -9 1755.21 422.809 13
 -1 12 9 1410.92 350.889 15
 1 12 -9 2001.55 472.316 33
 -1 12 9 2214.67 401.609 25
 1 -12 9 2124.37 388.154 29
 1 12 -9 2572.17 495.488 58
 1 12 -9 409.669 264.605 60
 1 -12 9 1768.56 374.71 10
 -1 -12 -9 2476.17 422.894 5
 -1 12 8 20547.6 1146.12 20
 -1 12 8 17930.3 1094.55 2
 1 12 -8 18307.2 1111.52 65
 1 -12 8 17093.5 1125.7 64
 1 12 -8 18716.6 1162.78 45
 -1 12 8 20935 1154.84 50
 1 -12 8 19090.9 1145.2 16
 -1 -12 -8 18268.2 1077.02 5
 1 12 -8 18602.6 1113.04 13
 1 -12 8 19813.7 1070.27 14
 1 12 -8 20628.5 1205.33 33
 1 -12 8 19213.7 1088.23 29
 -1 12 8 18796.2 1107.79 25
 1 -12 8 21793.1 1164.15 10
 -1 12 8 19151.7 1123.49 9
 1 -12 8 18522.7 1101.28 21
 1 12 -8 20864.4 1137.08 58
 -1 12 7 17506.1 978.99 18
 -1 12 7 16594 1029.13 20
 -1 12 7 15542.9 1006.82 2
 1 12 -7 16033.1 1043.92 65
 1 -12 7 15824 1062.31 64
 1 -12 7 16637.3 900.698 48
 -1 12 7 17810.1 1065.42 50
 1 12 -7 14996.8 1072.31 45
 1 -12 7 16108.9 1070.94 16
 -1 -12 -7 16224.8 999.288 5
 1 12 -7 16043.7 1051.92 13
 1 12 -7 14507.9 1045.33 33
 1 12 -7 14497 1056.36 31
 1 -12 7 16135 1011.51 29
 -1 12 7 15043.3 988.998 25
 -1 12 7 15167.9 1026.48 9
 1 -12 7 16607.7 1022.55 10
 1 12 -7 17109.4 996.677 58
 1 -12 7 15794.2 1016.43 21
 1 12 -6 2848.37 452.46 58
 -1 12 6 2797.38 465.746 2
 1 12 -6 3258.4 546.007 65
 1 -12 6 3243.15 541.318 64
 1 -12 6 3481.67 421.241 48
 -1 12 6 2586.31 468.297 50
 1 12 -6 3104.27 580.418 45
 1 12 -6 4096.51 514.839 9
 -1 12 6 3524.5 566.319 9
 -1 12 6 3321.42 462.314 18
 1 -12 6 3285.17 555.918 16
 1 12 -6 3459.08 560.401 13
 1 12 -6 3485.26 522.626 15
 -1 12 6 3361.08 525.139 15
 -1 12 6 3611.7 508.414 13
 1 12 -6 3983.84 606.274 33
 1 12 -6 3607.46 619.334 31
 1 -12 6 3201.21 462.462 29
 -1 12 6 2848.33 441.179 25
 1 -12 6 3016.98 462.983 10
 1 -12 6 3774.65 515.231 21
 -1 -12 -6 3567.49 484.696 22
 -1 -12 -6 3633.29 480.812 5
 -1 12 5 8384.6 698.144 18
 1 -12 5 6752.22 704.549 64
 1 12 -5 7208.38 738.029 65
 1 -12 5 8671.16 779.908 16
 -1 -12 -5 6863.94 646.248 5
 1 12 -5 6882.28 761.5 45
 1 12 -5 7464.22 747.914 13
 1 12 -5 6722.81 664.322 15
 -1 12 5 7604.05 710.631 13
 -1 12 5 7381.49 718.807 15
 1 12 -5 7205.19 782.35 33
 -1 12 5 6959.9 677.307 25
 1 -12 5 7007.45 661.242 29
 1 12 -5 5735.3 739.496 31
 -1 12 5 7509.21 740.565 9
 1 12 -5 7636.62 695.234 9
 -1 -12 -5 8689.51 717.94 22
 1 -12 5 7685.07 688.687 21
 -1 12 5 6829.4 666.896 2
 -1 12 4 12314.7 858.885 18
 -1 12 4 10935.5 820.441 2
 1 12 -4 11904.6 976.665 45
 -1 12 4 13176.6 951.046 15
 -1 -12 -4 11842.9 829.573 5
 1 -12 4 12505.9 820.093 8
 -1 12 4 11822.4 913.555 13
 1 12 -4 12375.3 960.664 13
 1 12 -4 12478.6 897.439 15
 1 12 -4 11570.7 945.269 33
 1 12 -4 11893.3 951.995 31
 -1 12 4 11757 865.899 25
 -1 -12 -4 11597.5 837.301 22
 1 12 -4 12496.1 886.715 9
 -1 12 4 12215.1 921.123 9
 1 12 -4 13175.2 971.003 65
 1 -12 4 12353.4 905.137 64
 -1 12 3 30110.2 1357.63 61
 -1 12 3 28239.1 1333.09 2
 1 -12 3 27280.3 1368.69 64
 1 12 -3 28898.7 1469.79 65
[truncated: 1,719,346 more chars]
