# Supplementary material for: Rhodium(II)-Catalyzed Asymmetric Cyclopropanation and Desymmetrization of [2.2]Paracyclophanes
Source: ACS Catal. 2024 Apr 11;14(9):6423–31. doi: 10.1021/acscatal.4c01292 (PMC11075029; doi:10.1021/acscatal.4c01292)
Supplement: Supplementary file 5 — cs4c01292_si_005.cif [file cs4c01292_si_005.cif]

data_DL-61-02c
# start Validation Reply Form
_vrf_PLAT090_DL-61-02c
;
PROBLEM: Poor Data / Parameter Ratio (Zmax > 18) ........ 4.67 Note
RESPONSE: 
The refinement of thermal motion and the positions of all hydrogen 
atoms contribute to the lower data-to-parameter ratio. The hydrogen 
atoms were refined using anisotropic temperature factors derived from 
Hirshfeld-partitioned electron densities. To maintain physically meaningful 
ellipsoids while effectively reducing the dependence of each atom's harmonic 
displacement parameters on unique data, RIGU restraints were utilized. 
The limiting factor in this context is the Cu wavelength, though the 
application of these correlated restraints serves to enhance the 
data-to-parameter ratio.
;
_vrf_PLAT351_DL-61-02c
;
PROBLEM: Long C-H (X0.96,N1.08A) C16 - H16 . 1.17 Ang.
RESPONSE: 
This C-H bond belongs to the highly strained and deformed 
phenyl ring.  The loss is planarity can be considered to be partial
transformation of the trigonal-planar C to a tetrahedral C
(sp2 to sp3 hybridization).  
The C-H distance was freely refined Hirshfeld-partitioned 
electron densities, however due to the large size of the 
structure and disorder it is difficult to tell whether this is a 
true value.
;
# end Validation Reply Form
_audit_creation_date               2024-02-26
_audit_creation_method
;
Olex2 1.5-alpha
(compiled 2024.02.16 svn.r378c4104 for OlexSys, GUI svn.r6928)
;
_audit_contact_author_address      ?
_audit_contact_author_email        ?
_audit_contact_author_name         ''
_audit_contact_author_phone        ?
_publ_contact_author_id_orcid      ?
_publ_section_references
;
Bourhis, L.J., Dolomanov, O.V., Gildea, R.J., Howard, J.A.K., Puschmann, H.
 (2015). Acta Cryst. A71, 59-75.

Dolomanov, O.V., Bourhis, L.J., Gildea, R.J, Howard, J.A.K. & Puschmann, H.
 (2009), J. Appl. Cryst. 42, 339-341.

Kleemiss, F., Dolomanov, O.V., Bodensteiner, M., Peyerimhoff, N., Midgley, L.,
Bourhis, L.J., Genoni, A., Malaspina, L.A., Jayatilaka, D., Spencer, J.L.,
White, F., Grundkoetter-Stock, B., Steinhauer, S., Lentz, D., Puschmann, H.,
Grabowsky, S. (2021), Chem. Sci., 12, 1675-1692.
;
_chemical_formula_moiety           'C46 H46 Br Cl3 O2'
_chemical_formula_sum              'C46 H46 Br Cl3 O2'
_chemical_formula_weight           817.138
_chemical_absolute_configuration   ad
_chemical_oxdiff_formula           'C92  H94  O4  Cl6  Br2  '
loop_
  _atom_type_symbol
  _atom_type_scat_dispersion_real
  _atom_type_scat_dispersion_imag
  _atom_type_scat_source
  _atom_type_scat_dispersion_source
 Br -0.66955 1.28295 'NoSpherA2: Chem.Sci. 2021, DOI:10.1039/D0SC05526C'
 'Brennan, Cowan, Rev. Sci. Instrum., 1992, 63, 850'
 C 0.01788 0.00908 'NoSpherA2: Chem.Sci. 2021, DOI:10.1039/D0SC05526C'
 'Brennan, Cowan, Rev. Sci. Instrum., 1992, 63, 850'
 Cl 0.36457 0.70364 'NoSpherA2: Chem.Sci. 2021, DOI:10.1039/D0SC05526C'
 'Brennan, Cowan, Rev. Sci. Instrum., 1992, 63, 850'
 H 0.00000 0.00000 'NoSpherA2: Chem.Sci. 2021, DOI:10.1039/D0SC05526C'
 'Brennan, Cowan, Rev. Sci. Instrum., 1992, 63, 850'
 O 0.04960 0.03234 'NoSpherA2: Chem.Sci. 2021, DOI:10.1039/D0SC05526C'
 'Brennan, Cowan, Rev. Sci. Instrum., 1992, 63, 850'

_space_group_crystal_system        'triclinic'
_space_group_IT_number             1
_space_group_name_H-M_alt          'P 1'
_space_group_name_Hall             ' P 1'
loop_
  _space_group_symop_id
  _space_group_symop_operation_xyz
 1 x,y,z

_symmetry_Int_Tables_number        1
_cell_length_a                     11.1786(2)
_cell_length_b                     13.4151(4)
_cell_length_c                     16.0095(5)
_cell_angle_alpha                  65.847(3)
_cell_angle_beta                   83.948(2)
_cell_angle_gamma                  69.785(2)
_cell_volume                       2053.89(11)
_cell_formula_units_Z              2
_cell_measurement_reflns_used      25996
_cell_measurement_temperature      173.04(18)
_cell_measurement_theta_max        70.6540
_cell_measurement_theta_min        3.0050
_exptl_absorpt_coefficient_mu      3.437
_exptl_absorpt_correction_T_max    0.965
_exptl_absorpt_correction_T_min    0.762
_exptl_absorpt_correction_type     gaussian
_exptl_absorpt_process_details
;
CrysAlisPro 1.171.43.92a (Rigaku Oxford Diffraction, 2023)
Numerical absorption correction based on gaussian integration over
a multifaceted crystal model
Empirical absorption correction using spherical harmonics,
implemented in SCALE3 ABSPACK scaling algorithm.
;
_exptl_crystal_colour              colourless
_exptl_crystal_colour_primary      colourless
_exptl_crystal_density_diffrn      1.321
_exptl_crystal_description         plate
_exptl_crystal_F_000               850.826
loop_
  _exptl_crystal_face_index_h
  _exptl_crystal_face_index_k
  _exptl_crystal_face_index_l
  _exptl_crystal_face_perp_dist
 -1 0 -1 0.0554
 4 8 8 0.0336
 -4 -8 -8 0.0336
 0 -7 -8 0.0322
 0 7 8 0.0322
 6 0 -5 0.0609
 2 1 10 0.0208
 0 -1 -10 0.0320
 7 0 0 0.0526
 3 8 -1 0.0406
 -2 -8 0 0.0351
 -1 -6 -10 0.0229
 0 8 1 0.0253
 1 4 10 0.0212
 -7 -1 -2 0.0585
 -1 6 -3 0.0245
 1 -6 3 0.0245
 -6 0 4 0.0494
 1 -2 8 0.0198
 -2 -8 -8 0.0238
 2 8 8 0.0238

_exptl_crystal_recrystallization_method 
 'The material was recrystallised from --- by as supplied'
_exptl_crystal_size_max            0.12
_exptl_crystal_size_mid            0.049
_exptl_crystal_size_min            0.047
loop_
  _exptl_oxdiff_crystal_face_indexfrac_h
  _exptl_oxdiff_crystal_face_indexfrac_k
  _exptl_oxdiff_crystal_face_indexfrac_l
  _exptl_oxdiff_crystal_face_x
  _exptl_oxdiff_crystal_face_y
  _exptl_oxdiff_crystal_face_z
 -1.0029 0.0003 -1.0013 0.0993 -0.0926 -0.1256
 3.8721 7.5287 7.7046 0.2098 0.9687 0.1330
 -3.8721 -7.5287 -7.7046 -0.2098 -0.9687 -0.1330
 0.2377 -7.3575 -7.5948 -0.2791 -0.8493 0.4481
 -0.2377 7.3575 7.5948 0.2791 0.8493 -0.4481
 5.9763 -0.4292 -4.7505 0.2080 -0.1880 0.9599
 2.0965 1.1028 9.5003 -0.6638 0.7429 0.0864
 -0.3955 -1.1875 -9.9618 0.6568 -0.7348 0.1692
 6.7672 -0.1157 0.0087 -0.1479 0.1664 0.9749
 3.4214 7.5727 -0.7216 0.8926 0.3934 0.2202
 -1.6702 -7.8595 0.1222 -0.9138 -0.4028 0.0527
 -1.4410 -5.9501 -9.8282 0.0990 -0.9757 0.1953
 0.2826 7.9708 1.4190 0.8321 0.4764 -0.2840
 0.8239 3.7444 10.3892 -0.3943 0.8943 -0.2114
 -6.9571 -1.0888 -1.8490 0.1541 -0.3513 -0.9235
 -0.7818 6.1392 -2.5594 0.9505 0.0963 -0.2956
 0.7818 -6.1392 2.5594 -0.9505 -0.0963 0.2956
 -6.3630 0.0865 3.6949 -0.1575 0.0912 -0.9833
 0.9455 -1.5967 8.2439 -0.8633 0.5027 0.0453
 -1.7280 -7.5823 -8.3447 -0.2076 -0.9599 0.1882
 1.7280 7.5823 8.3447 0.2076 0.9599 -0.1882

_diffrn_reflns_av_R_equivalents    0.0428
_diffrn_reflns_av_unetI/netI       0.0343
_diffrn_reflns_Laue_measured_fraction_full  0.9845
_diffrn_reflns_Laue_measured_fraction_max  0.9666
_diffrn_reflns_limit_h_max         13
_diffrn_reflns_limit_h_min         -13
_diffrn_reflns_limit_k_max         16
_diffrn_reflns_limit_k_min         -16
_diffrn_reflns_limit_l_max         19
_diffrn_reflns_limit_l_min         -19
_diffrn_reflns_number              76231
_diffrn_reflns_point_group_measured_fraction_full  0.9083
_diffrn_reflns_point_group_measured_fraction_max  0.8747
_diffrn_reflns_theta_full          67.6840
_diffrn_reflns_theta_max           72.30
_diffrn_reflns_theta_min           3.03
_diffrn_ambient_environment        N~2~
_diffrn_ambient_temperature        173.04(18)
_diffrn_detector                   'Hybrid Pixel Array Detector'
_diffrn_detector_area_resol_mean   5.8140
_diffrn_measured_fraction_theta_full  0.9845
_diffrn_measured_fraction_theta_max  0.9666
_diffrn_measurement_details
;
List of Runs (angles in degrees, time in seconds):

  # Type    Start    End  Width  t~exp~   \w     \q     \k     \f   Frames
--------------------------------------------------------------------------
  1  \w   -136.00 -48.00   1.00    1.00    --  -46.42  55.00  30.00   88
  2  \w    -34.00   9.00   1.00    1.00    --  -46.42  55.00 150.00   43
  3  \w    -16.00  42.00   1.00    1.00    --  -46.42  55.00  30.00   58
  4  \w   -134.00 -97.00   1.00    1.00    --  -46.42  55.00-150.00   37
  5  \w      2.00  38.00   1.00    1.00    --  -46.42   9.00 -30.00   36
  6  \w    -11.00  43.00   1.00    1.00    --  -46.42  55.00-120.00   54
  7  \w    -87.00  40.00   1.00    1.00    --  -46.42  46.00 -60.00  127
  8  \w    -17.00  43.00   1.00    1.00    --  -46.42  55.00 -30.00   60
  9  \w    -18.00  43.00   1.00    1.00    --  -46.42  55.00 150.00   61
 10  \w    -19.00  43.00   1.00    1.00    --  -46.42  55.00-150.00   62
 11  \w   -110.00  41.00   1.00    1.00    --  -46.42  46.00-120.00  151
 12  \w    -51.00  43.00   1.00    1.00    --  -46.42  55.00  60.00   94
 13  \w    -91.00 -21.00   1.00    1.00    --  -46.42   9.00 -30.00   70
 14  \w   -130.00 -14.00   1.00    1.00    --  -46.42   9.00 -30.00  116
 15  \w    -97.00  32.00   1.00    1.00    --  -57.58  55.00-150.00  129
 16  \w    -93.00 -34.00   1.00    1.00    --  -57.58  55.00  90.00   59
 17  \w   -144.00-117.00   1.00    1.00    --  -57.58  55.00 -90.00   27
 18  \w    -58.00  31.00   1.00    1.00    --  -57.58  55.00-180.00   89
 19  \w   -141.00-114.00   1.00    1.00    --  -57.58  55.00-180.00   27
 20  \w   -147.00 -71.00   1.00    1.00    --  -57.58  55.00   0.00   76
 21  \w    -34.00  28.00   1.00    1.00    --  -57.58   0.00  30.00   62
 22  \w   -101.00  -7.00   1.00    1.00    --  -57.58  55.00  60.00   94
 23  \w   -145.00-120.00   1.00    1.00    --  -57.58  55.00  60.00   25
 24  \w   -146.00  26.00   1.00    1.00    --  -57.58  55.00 -30.00  172
 25  \w    -17.00  31.00   1.00    1.00    --  -57.58  55.00 -90.00   48
 26  \w    -85.00  26.00   1.00    1.00    --  -57.58  55.00 150.00  111
 27  \w   -145.00 -47.00   1.00    1.00    --  -57.58  55.00 -60.00   98
 28  \w   -146.00-121.00   1.00    1.00    --  -57.58  55.00-150.00   25
 29  \w    -54.00  32.00   1.00    1.00    --  -57.58  55.00  30.00   86
 30  \w   -145.00-118.00   1.00    1.00    --  -57.58  55.00 150.00   27
 31  \w   -103.00  -8.00   1.00    1.00    --  -57.58  55.00 -90.00   95
 32  \w    -70.00  -5.00   1.00    1.00    --  -57.58   0.00  30.00   65
 33  \w   -128.00-103.00   1.00    1.00    --  -57.58   0.00  30.00   25
 34  \w    -52.00  21.00   1.00    1.00    --  -68.80  55.00 -94.96   73
 35  \w   -155.00-127.00   1.00    1.00    --  -68.80  55.00  17.18   28
 36  \w     -4.00  21.00   1.00    1.00    --  -68.80  55.00-131.95   25
 37  \w   -156.00-124.00   1.00    1.00    --  -68.80  55.00  84.57   32
 38  \w   -156.00-131.00   1.00    1.00    --  -68.80  55.00 -94.96   25
 39  \w    -36.00  18.00   1.00    1.00    --  -68.80  55.00  17.18   54
 40  \w   -150.00 -95.00   1.00    1.00    --  -68.80  55.00  32.61   55
 41  \w    -20.00  21.00   1.00    1.00    --  -68.80  55.00  32.61   41
 42  \w   -155.00-105.00   1.00    1.00    --  -68.80  55.00 140.03   50
 43  \w    -88.00 -47.00   1.00    1.00    --  -68.80  55.00 140.03   41
 44  \w    -98.00 -72.00   1.00    1.00    --  -68.80  55.00  84.57   26
 45  \w   -154.00 -63.00   1.00    1.00    --  -68.80  55.00-131.95   91
 46  \w   -177.00-126.00   1.00    1.00    --  -88.80  18.00 -90.00   51
 47  \w   -170.00-135.00   1.00    1.00    --  -88.80  18.00-150.00   35
 48  \w    -88.00 -38.00   1.00    1.00    --  -88.80  28.00-120.00   50
 49  \w   -154.00-128.00   1.00    1.00    --  -88.80  28.00-120.00   26
 50  \w    -57.00 -31.00   1.00    1.00    --  -88.80  18.00-150.00   26
 51  \w   -134.00-108.00   1.00    1.00    --  -88.80  18.00 -30.00   26
 52  \w    -77.00 -26.00   1.00    1.00    --  -88.80  18.00 -30.00   51
 53  \w   -175.00   0.00   1.00    1.00    --  -88.80   9.00  90.00  175
 54  \w   -177.00-103.00   1.00    1.00    --  -88.80   9.00-150.00   74
 55  \w    -97.00 -46.00   1.00    1.00    --  -88.80   9.00-150.00   51
 56  \w    -41.00 -16.00   1.00    1.00    --  -90.00  55.00-136.74   25
 57  \w    -31.00  -4.00   1.00    1.00    --  -90.00  54.00 108.44   27
 58  \w   -178.00 -59.00   1.00    1.00    --  -90.00  53.00 174.54  119
 59  \w    -48.00 -23.00   1.00    1.00    --  -90.00  53.00 174.54   25
 60  \w    -78.00 -36.00   1.00    1.00    --  -90.00  54.00 108.44   42
 61  \w   -177.00 -59.00   1.00    1.00    --  -90.00  55.00-136.74  118
 62  \w   -178.00-138.00   1.00    1.00    --  -90.00  55.00  -5.59   40
 63  \w   -135.00 -86.00   1.00    1.00    --  -90.00  54.00 108.44   49
 64  \w    -82.00 -36.00   1.00    1.00    --  -90.00  46.00  92.86   46
 65  \w    -52.00 -13.00   1.00    1.00    --  -90.00  51.00-159.67   39
 66  \w    -34.00  -9.00   1.00    1.00    --  -90.00  46.00  92.86   25
 67  \w   -177.00-152.00   1.00    1.00    --  -90.00  55.00 138.90   25
 68  \w    -63.00  -1.00   1.00    1.00    --  -90.00  55.00 138.90   62
 69  \w   -177.00-103.00   1.00    1.00    --  -90.00  46.00  92.86   74
 70  \w    -62.00 -37.00   1.00    1.00    --  -90.00  55.00  -5.59   25
 71  \w   -130.00 -75.00   1.00    1.00    --  -90.00  55.00 -93.77   55
 72  \w    -75.00 -50.00   1.00    1.00    --  -90.00  54.00-162.64   25
 73  \w   -169.00-135.00   1.00    1.00    --  -90.00  54.00  95.06   34
 74  \w    -91.00 -66.00   1.00    1.00    --  -90.00  54.00  95.06   25
 75  \w   -156.00-131.00   1.00    1.00    --  -90.00  54.00-143.69   25
 76  \w   -115.00 -58.00   1.00    1.00    --  -90.00  55.00   7.00   57
 77  \w   -140.00-115.00   1.00    1.00    --  -90.00   0.00 -14.59   25
 78  \w   -166.00-141.00   1.00    1.00    --  -90.00  55.00 170.36   25
 79  \w   -175.00-147.00   1.00    1.00    --  -90.00  55.00  58.57   28
 80  \w   -160.00 -98.00   1.00    1.00    --  -90.00  54.00 -56.76   62
 81  \w   -164.00-137.00   1.00    1.00    --  -90.00  55.00 -93.77   27
 82  \w    -67.00 -41.00   1.00    1.00    --  -90.00  54.00-143.69   26
 83  \w   -165.00-137.00   1.00    1.00    --  -90.00  55.00   7.00   28
 84  \w   -128.00-102.00   1.00    1.00    --  -90.00  55.00  -5.59   26
 85  \w   -127.00 -79.00   1.00    1.00    --  -90.00  55.00 -72.83   48
 86  \w   -176.00-151.00   1.00    1.00    --  -90.00  55.00 -62.18   25
 87  \w   -152.00-127.00   1.00    1.00    --  -90.00  53.00-114.60   25
 88  \w   -174.00-148.00   1.00    1.00    --  -90.00  55.00 -72.83   26
;
_diffrn_measurement_device         'four-circle diffractometer'
_diffrn_measurement_device_type    'XtaLAB AFC11 (RCD3): quarter-chi single'
_diffrn_measurement_method         '\w scans'
_diffrn_orient_matrix_type        
 'CrysAlisPro convention (1999,Acta A55,543-557)'
_diffrn_orient_matrix_UB_11        -0.0197182000
_diffrn_orient_matrix_UB_12        0.1192208000
_diffrn_orient_matrix_UB_13        -0.0793617000
_diffrn_orient_matrix_UB_21        0.0253000000
_diffrn_orient_matrix_UB_22        0.0469142000
_diffrn_orient_matrix_UB_23        0.0671672000
_diffrn_orient_matrix_UB_31        0.1434472000
_diffrn_orient_matrix_UB_32        -0.0374725000
_diffrn_orient_matrix_UB_33        -0.0182146000
_diffrn_radiation_monochromator    mirror
_diffrn_radiation_probe            x-ray
_diffrn_radiation_type             'Cu K\a'
_diffrn_radiation_wavelength       1.54184
_diffrn_source                     'Rotating-anode X-ray tube'
_diffrn_source_type                'Rigaku (Cu) X-ray Source'
_reflns_Friedel_coverage           0.783
_reflns_limit_h_max                13
_reflns_limit_h_min                -13
_reflns_limit_k_max                16
_reflns_limit_k_min                -16
_reflns_limit_l_max                19
_reflns_limit_l_min                -19
_reflns_number_gt                  12421
_reflns_number_total               14204
_reflns_threshold_expression       I>=2u(I)
_computing_cell_refinement         'CrysAlisPro 1.171.43.92a (Rigaku OD, 2023)'
_computing_data_collection        
 'CrysAlisPro system (CCD 43.92a 64-bit (release 05-10-2023))'
_computing_data_reduction          'CrysAlisPro 1.171.43.92a (Rigaku OD, 2023)'
_computing_molecular_graphics      'Olex2 1.5-alpha (Dolomanov et al., 2009)'
_computing_publication_material    'Olex2 1.5-alpha (Dolomanov et al., 2009)'
_computing_structure_refinement   
 'olex2.refine 1.5-alpha (Bourhis et al., 2015)'
_refine_diff_density_max           0.3041
_refine_diff_density_min           -0.3030
_refine_diff_density_rms           0.0410
_refine_ls_abs_structure_details  
 'Hooft, R.W.W., Straver, L.H., Spek, A.L. (2010). J. Appl. Cryst., 43, 665-668.'
_refine_ls_abs_structure_Flack     -0.021(4)
_refine_ls_d_res_high              0.8092
_refine_ls_d_res_low               14.5951
_refine_ls_extinction_coef         0.00039(5)
_refine_ls_extinction_expression   Fc^*^=kFc[1+0.001xFc^2^\l^3^/sin(2\q)]^-1/4^
_refine_ls_goodness_of_fit_ref     1.0521
_refine_ls_hydrogen_treatment      mixed
_refine_ls_matrix_type             full
_refine_ls_number_constraints      44
_refine_ls_number_parameters       1682
_refine_ls_number_reflns           14204
_refine_ls_number_restraints       1758
_refine_ls_R_factor_all            0.0403
_refine_ls_R_factor_gt             0.0323
_refine_ls_restrained_S_all        0.9853
_refine_ls_shift/su_max            -0.0051
_refine_ls_shift/su_mean           0.0000
_refine_ls_structure_factor_coef   Fsqd
_refine_ls_weighting_details      
 'w=1/[\s^2^(Fo^2^)+(0.0275P)^2^+0.4156P] where P=(Fo^2^+2Fc^2^)/3'
_refine_ls_weighting_scheme        calc
_refine_ls_wR_factor_gt            0.0643
_refine_ls_wR_factor_ref           0.0675
_olex2_refinement_description
;
1. Restrained distances
 Cl3b-Cl1b
 2.878 with sigma of 0.003
 Cl3b-C20b
 1.77 with sigma of 0.01
 Cl3b-Cl2b
 2.878 with sigma of 0.003
 Cl1b-Cl2b
 2.858 with sigma of 0.003
 Cl1b-C20b
 1.77 with sigma of 0.01
 C20b-Cl1b
 1.77 with sigma of 0.01
 Cl2b-C20b
 1.77 with sigma of 0.01
 O1b-C20b
 2.347 with sigma of 0.003
 O2b-O1b
 2.22 with sigma of 0.003
 C19b-C20b
 1.499 with sigma of 0.002
 C20b-C19b
 1.493 with sigma of 0.003
 C5-H5b = C4-H4a = C4b-H4ba = C5b-H5bb
 1.098 with sigma of 0.002
 Cl3-C20 \\sim Cl3b-C20b
 with sigma of 0.002
 Cl2b-C20b \\sim Cl2-C20
 with sigma of 0.002
 C4-H4a \\sim C5-H5b
 with sigma of 0.002
2. Rigid body (RIGU) restrains
 C1b, C18b, O1b, O2b, C19b, C20b, Cl3b, Cl1b, Cl2b
 with sigma for 1-2 distances of 0.0002 and sigma for 1-3 distances of 0.002
 C20b, Cl1b
 with sigma for 1-2 distances of 0.0002 and sigma for 1-3 distances of 0.004
 Cl2b, C20b
 with sigma for 1-2 distances of 0.0002 and sigma for 1-3 distances of 0.004
 C24, C12, C13, C21, C9, C22, H22, C3, C1, C25, C23, C8, C7, C16, C2, C14, C26,
  H26, C4, C6, C11, C17, C10, C5, H10a, H13, H4a, H7, H10b, H11b, H5b, H4b, H25,
  H23, H11a, H17, H5a, H15, H16, C15, H2, H42, C42, C37, C41
 with sigma for 1-2 distances of 0.002 and sigma for 1-3 distances of 0.004
 C24b, C25b, H25b, C23b, H23b, C21b, C26b, H26b, C22b, H22b, C1b, C2b, C13b,
 C18b
 with sigma for 1-2 distances of 0.002 and sigma for 1-3 distances of 0.004
 O1, C20, C19, H19a, H19b, C18
 with sigma for 1-2 distances of 0.002 and sigma for 1-3 distances of 0.004
 O1b, O2b, C19b, H19c, H19d, C18b, C20b
 with sigma for 1-2 distances of 0.002 and sigma for 1-3 distances of 0.004
 C9b, C6b, C14b, C7b, C8b, C16b, C15b, C3b, C17b, C10b, C5b, C2b, C11b, C4b,
 C13b, C1b, C12b, H7b, H5ba, H10c, H4ba, H4bb, H13b, H11c, H10d, H16b, H17b,
 H15b, H2b, H11d, H5bb, C18b, C21b, C27b, C37b
 with sigma for 1-2 distances of 0.002 and sigma for 1-3 distances of 0.004
 C18b, O2b
 with sigma for 1-2 distances of 0.0002 and sigma for 1-3 distances of 0.004
 C29b, H29b, C27b, C31b, H31b, C28b, H28b, C30b, C32b, C33b, C36b, H36d, H36e,
 H36f, C34b, H34d, H34e, H34f, C35b, H35d, H35e, H35f, C8b, H32b
 with sigma for 1-2 distances of 0.002 and sigma for 1-3 distances of 0.004
 C39b, H39b, C37b, C42b, C38b, H38b, C41b, H41b, C40b, C14b, C43b, H42b
 with sigma for 1-2 distances of 0.002 and sigma for 1-3 distances of 0.004
 C40, C43, C46, H46a, H46b, H46c, C37, C45, H45a, H45b, H45c, C38, H38, C42,
 C39, H39, C44, H44a, H44b, H44c, C41, H41, H42
 with sigma for 1-2 distances of 0.002 and sigma for 1-3 distances of 0.004
 C31, H31, C30, C27, C28, H28, C32, H32, C29, H29, C33, C34, H34a, H34b, H34c,
 C36, H36a, H36b, H36c, C35, H35a, H35b, H35c, C8
 with sigma for 1-2 distances of 0.002 and sigma for 1-3 distances of 0.004
 C43b, C45b, H45d, H45e, H45f, C46b, H46d, H46e, H46f, C44b, H44d, H44e, H44f,
 C40b
 with sigma for 1-2 distances of 0.002 and sigma for 1-3 distances of 0.004
3.a Secondary CH2 refined with riding coordinates:
 C19b(H19c,H19d)
3.b Secondary CH2 refined with riding coordinates and stretchable bonds:
 C10b(H10c,H10d), C11b(H11c,H11d), C19(H19a,H19b), C5(H5a,H5b), C4(H4a,H4b),
 C5b(H5ba,H5bb), C4b(H4ba,H4bb)
3.c Aromatic/amide H refined with riding coordinates:
 C25b(H25b), C29b(H29b), C23b(H23b), C31b(H31b), C31(H31), C22(H22), C25(H25),
 C23(H23), C28b(H28b), C26b(H26b), C39b(H39b), C28(H28), C32b(H32b), C26(H26),
 C42b(H42b), C32(H32), C38b(H38b), C41b(H41b), C29(H29), C38(H38), C22b(H22b),
 C42(H42), C39(H39), C41(H41)
3.d Idealised Me refined as rotating group:
 C46(H46a,H46b,H46c), C45(H45a,H45b,H45c), C36b(H36d,H36e,H36f), C34b(H34d,
 H34e,H34f), C44(H44a,H44b,H44c), C35b(H35d,H35e,H35f), C34(H34a,H34b,H34c),
 C45b(H45d,H45e,H45f), C46b(H46d,H46e,H46f), C44b(H44d,H44e,H44f), C36(H36a,
 H36b,H36c), C35(H35a,H35b,H35c)
;
_olex2_refine_details
;
Refinement using NoSpherA2, an implementation of
NOn-SPHERical Atom-form-factors in Olex2.
Please cite:
F. Kleemiss et al. Chem. Sci. DOI 10.1039/D0SC05526C - 2021
NoSpherA2 implementation of HAR makes use of
tailor-made aspherical atomic form factors calculated
on-the-fly from a Hirshfeld-partitioned electron density (ED) - not from
spherical-atom form factors.

The ED is calculated from a gaussian basis set single determinant SCF
wavefunction - either Hartree-Fock or DFT using selected funtionals
 - for a fragment of the crystal.
This fragment can be embedded in an electrostatic crystal field by employing cluster charges
or modelled using implicit solvation models, depending on the software used.
The following options were used:
   SOFTWARE:       ORCA 5.0
   PARTITIONING:   NoSpherA2
   INT ACCURACY:   Normal
   METHOD:         PBE
   BASIS SET:      x2c-TZVP
   CHARGE:         0
   MULTIPLICITY:   1
   SOLVATION:      CH2CL2
   RELATIVISTIC:   DKH2
   DATE:           2024-01-12_18-12-08
;
loop_
  _atom_site_label
  _atom_site_type_symbol
  _atom_site_fract_x
  _atom_site_fract_y
  _atom_site_fract_z
  _atom_site_U_iso_or_equiv
  _atom_site_adp_type
  _atom_site_occupancy
  _atom_site_refinement_flags_posn
  _atom_site_refinement_flags_adp
 Br1 Br 1.223399(15) 0.361850(14) 0.319364(13) 0.05551(10) Uani 1.000000 . .
 Br1b Br 0.792020(15) 0.538914(14) -0.261830(13) 0.05806(10) Uani 1.000000 . .
 Cl3 Cl 1.42200(5) -0.16800(5) 0.89402(4) 0.0547(2) Uani 1.000000 D .
 Cl1 Cl 1.33272(5) -0.14682(5) 0.72337(4) 0.0527(2) Uani 1.000000 . .
 Cl2 Cl 1.17941(6) -0.19189(5) 0.88006(5) 0.0720(3) Uani 1.000000 D .
 Cl3b Cl 0.87981(7) 0.16203(7) 0.33138(6) 0.0796(7) Uani 1.000000 D U
 Cl1b Cl 0.87457(7) 0.11904(7) 0.17107(6) 0.0831(6) Uani 1.000000 D U
 Cl2b Cl 0.69911(7) 0.06389(7) 0.31008(7) 0.1687(12) Uani 1.000000 D U
 C24 C 1.1264(2) 0.3033(2) 0.42040(17) 0.0382(6) Uani 1.000000 . U
 C24b C 0.6795(2) 0.4816(2) -0.17328(17) 0.0385(6) Uani 1.000000 . U
 O1 O 1.12281(15) 0.05028(14) 0.73519(11) 0.0475(5) Uani 1.000000 . U
 O2 O 1.01221(16) 0.18344(14) 0.78802(12) 0.0502(5) Uani 1.000000 . .
 O1b O 0.6190(2) 0.2797(2) 0.13758(18) 0.0834(12) Uani 1.000000 D U
 C9b C 0.1739(2) 0.12839(19) 0.05855(16) 0.0317(5) Uani 1.000000 . U
 C25b C 0.7091(2) 0.3627(2) -0.12568(16) 0.0352(6) Uani 1.000000 . U
 H25b H 0.7942(2) 0.3037(2) -0.13973(16) 0.056(8) Uani 1.000000 R U
 C20 C 1.28707(19) -0.11827(19) 0.82164(15) 0.0371(6) Uani 1.000000 D U
 O2b O 0.44064(17) 0.38636(18) 0.17645(14) 0.0724(6) Uani 1.000000 D U
 C12 C 0.8059(2) 0.06123(19) 0.62399(15) 0.0310(5) Uani 1.000000 . U
 C13 C 0.8911(2) 0.06200(19) 0.67750(15) 0.0302(5) Uani 1.000000 . U
 C29b C 0.3988(2) 0.0223(2) 0.34493(16) 0.0350(6) Uani 1.000000 . U
 H29b H 0.4492(2) 0.0526(2) 0.37811(16) 0.045(7) Uani 1.000000 R U
 C23b C 0.5703(2) 0.5585(2) -0.15520(18) 0.0474(7) Uani 1.000000 . U
 H23b H 0.5477(2) 0.6507(2) -0.19276(18) 0.088(12) Uani 1.000000 R U
 C18 C 1.0205(2) 0.13780(19) 0.73653(15) 0.0307(5) Uani 1.000000 . U
 C6b C 0.0279(2) 0.3486(2) 0.05516(16) 0.0344(5) Uani 1.000000 . U
 C14b C 0.2535(2) 0.4001(2) -0.10637(16) 0.0342(5) Uani 1.000000 . U
 C7b C 0.1022(2) 0.2621(2) 0.13284(16) 0.0331(5) Uani 1.000000 . U
 C15 C 0.7382(2) 0.1657(2) 0.54512(16) 0.0337(5) Uani 1.000000 . U
 C21 C 0.9894(2) 0.21701(18) 0.57261(15) 0.0278(5) Uani 1.000000 . U
 C27b C 0.2549(2) 0.06667(19) 0.22021(15) 0.0311(5) Uani 1.000000 . U
 C8b C 0.1737(2) 0.15168(19) 0.13728(15) 0.0313(5) Uani 1.000000 . U
 C9 C 0.6002(2) 0.0154(2) 0.73449(17) 0.0406(6) Uani 1.000000 . U
 C40 C 0.5630(2) 0.5494(2) 0.26924(16) 0.0351(6) Uani 1.000000 . U
 C43 C 0.5256(2) 0.6438(2) 0.17278(16) 0.0392(6) Uani 1.000000 . U
 C31b C 0.3404(2) -0.1287(2) 0.33760(16) 0.0390(6) Uani 1.000000 . U
 H31b H 0.3459(2) -0.2183(2) 0.36483(16) 0.054(8) Uani 1.000000 R U
 C31 C 0.7995(2) -0.1770(2) 1.01138(17) 0.0422(7) Uani 1.000000 . U
 H31 H 0.8051(2) -0.2647(2) 1.05497(17) 0.079(10) Uani 1.000000 R U
 C21b C 0.5183(2) 0.39642(19) -0.04035(15) 0.0329(5) Uani 1.000000 . U
 C22 C 0.9968(2) 0.3278(2) 0.54385(17) 0.0379(6) Uani 1.000000 . U
 H22 H 0.9491(2) 0.3805(2) 0.58125(17) 0.051(8) Uani 1.000000 R U
 C3 C 0.7002(2) 0.31237(19) 0.61205(15) 0.0322(5) Uani 1.000000 . U
 C1 C 0.9221(2) 0.16985(18) 0.66199(14) 0.0273(5) Uani 1.000000 . U
 C25 C 1.1203(2) 0.1931(2) 0.44663(17) 0.0395(6) Uani 1.000000 . U
 H25 H 1.1682(2) 0.1411(2) 0.40870(17) 0.058(8) Uani 1.000000 R U
 C16b C 0.0079(2) 0.3161(2) -0.01329(17) 0.0380(6) Uani 1.000000 . U
 C23 C 1.0644(2) 0.3711(2) 0.46821(18) 0.0438(7) Uani 1.000000 . U
 H23 H 1.0687(2) 0.4571(2) 0.44656(18) 0.095(12) Uani 1.000000 R U
 C15b C 0.3286(2) 0.2871(2) -0.08463(18) 0.0373(6) Uani 1.000000 . U
 C28b C 0.3239(2) 0.1012(2) 0.26543(16) 0.0354(6) Uani 1.000000 . U
 H28b H 0.3189(2) 0.1906(2) 0.23820(16) 0.073(10) Uani 1.000000 R U
 C3b C 0.2154(2) 0.45075(19) -0.03713(16) 0.0339(5) Uani 1.000000 . U
 C46 C 0.6109(3) 0.6012(2) 0.10397(17) 0.0475(7) Uani 1.000000 . U
 H46a H 0.7118(3) 0.5760(14) 0.1237(7) 0.056(5) Uani 1.000000 GR U
 H46b H 0.5920(11) 0.5259(9) 0.1040(8) 0.057(5) Uani 1.000000 GR U
 H46c H 0.5899(12) 0.6711(5) 0.0350(3) 0.054(5) Uani 1.000000 GR U
 C17b C 0.0811(2) 0.2081(2) -0.01152(16) 0.0365(6) Uani 1.000000 . U
 C26b C 0.6276(2) 0.3209(2) -0.05968(16) 0.0331(5) Uani 1.000000 . U
 H26b H 0.6492(2) 0.2288(2) -0.02293(16) 0.041(6) Uani 1.000000 R U
 C39b C 0.1125(2) 0.5026(2) -0.34419(18) 0.0425(6) Uani 1.000000 . U
 H39b H 0.0805(2) 0.4672(2) -0.38362(18) 0.085(10) Uani 1.000000 R U
 C37 C 0.6433(2) 0.37156(19) 0.44613(15) 0.0331(5) Uani 1.000000 . U
 C30 C 0.8757(2) -0.1267(2) 1.03379(16) 0.0374(6) Uani 1.000000 . U
 C20b C 0.7813(3) 0.1623(2) 0.25251(19) 0.0786(10) Uani 1.000000 D U
 C8 C 0.6176(2) 0.0633(2) 0.79339(16) 0.0382(6) Uani 1.000000 . U
 C7 C 0.5555(2) 0.1830(2) 0.76914(17) 0.0416(6) Uani 1.000000 . U
 C10b C 0.2858(2) 0.04232(19) 0.03718(16) 0.0354(6) Uani 1.000000 . U
 C16 C 0.4448(3) 0.2000(2) 0.64152(19) 0.0494(7) Uani 1.000000 . U
 C2 C 0.8023(2) 0.26166(18) 0.67036(15) 0.0312(5) Uani 1.000000 . U
 C27 C 0.7073(2) -0.0028(2) 0.87487(16) 0.0373(6) Uani 1.000000 . U
 C28 C 0.7832(2) 0.0470(2) 0.89696(17) 0.0415(6) Uani 1.000000 . U
 H28 H 0.7780(2) 0.1345(2) 0.85309(17) 0.077(10) Uani 1.000000 R U
 C37b C 0.1993(2) 0.4743(2) -0.20121(16) 0.0342(5) Uani 1.000000 . U
 C30b C 0.4101(2) -0.0945(2) 0.38246(16) 0.0361(6) Uani 1.000000 . U
 C32b C 0.2643(2) -0.0504(2) 0.25893(15) 0.0351(6) Uani 1.000000 . U
 H32b H 0.2116(2) -0.0804(2) 0.22716(15) 0.050(8) Uani 1.000000 R U
 C5b C -0.0042(2) 0.4738(2) 0.03776(17) 0.0406(6) Uani 1.000000 D U
 C14 C 0.6960(2) 0.2776(2) 0.53657(15) 0.0317(5) Uani 1.000000 . U
 C26 C 1.0511(2) 0.1504(2) 0.52294(16) 0.0363(6) Uani 1.000000 . U
 H26 H 1.0453(2) 0.0650(2) 0.54365(16) 0.054(8) Uani 1.000000 R U
 C42b C 0.1956(2) 0.5895(2) -0.24193(16) 0.0378(6) Uani 1.000000 . U
 H42b H 0.2284(2) 0.6242(2) -0.20232(16) 0.046(7) Uani 1.000000 R U
 C32 C 0.7172(2) -0.1165(2) 0.93437(16) 0.0409(6) Uani 1.000000 . U
 H32 H 0.6595(2) -0.1580(2) 0.92005(16) 0.069(9) Uani 1.000000 R U
 C38b C 0.1552(2) 0.4324(2) -0.25421(17) 0.0387(6) Uani 1.000000 . U
 H38b H 0.1544(2) 0.3446(2) -0.22476(17) 0.060(8) Uani 1.000000 R U
 C41b C 0.1512(2) 0.6604(2) -0.33160(16) 0.0415(6) Uani 1.000000 . U
 H41b H 0.1487(2) 0.7492(2) -0.36001(16) 0.059(8) Uani 1.000000 R U
 C2b C 0.2974(2) 0.42669(19) 0.02988(17) 0.0375(6) Uani 1.000000 . U
 C29 C 0.8656(2) -0.0132(2) 0.97413(17) 0.0426(6) Uani 1.000000 . U
 H29 H 0.9231(2) 0.0286(2) 0.98825(17) 0.075(10) Uani 1.000000 R U
 C19 C 1.2260(2) 0.0100(2) 0.79742(17) 0.0412(6) Uani 1.000000 . U
 H19a H 1.2948(13) 0.0545(8) 0.7662(6) 0.046(5) Uani 1.000000 GR U
 H19b H 1.1924(6) 0.0259(4) 0.8588(11) 0.052(5) Uani 1.000000 GR U
 C45 C 0.3856(3) 0.6741(3) 0.1474(2) 0.0613(9) Uani 1.000000 . U
 H45a H 0.3705(4) 0.5976(5) 0.1466(12) 0.057(5) Uani 1.000000 GR U
 H45b H 0.3246(3) 0.7011(15) 0.1982(7) 0.069(6) Uani 1.000000 GR U
 H45c H 0.3608(5) 0.7453(11) 0.0791(6) 0.071(5) Uani 1.000000 GR U
 C33b C 0.4954(2) -0.1842(2) 0.46678(17) 0.0446(6) Uani 1.000000 . U
 C11b C 0.4100(2) 0.0738(2) 0.02830(19) 0.0441(7) Uani 1.000000 . U
 C38 C 0.5295(2) 0.3953(2) 0.40535(16) 0.0458(7) Uani 1.000000 . U
 H38 H 0.4694(2) 0.3442(2) 0.44075(16) 0.155(16) Uani 1.000000 R U
 C22b C 0.4912(2) 0.5147(2) -0.08805(18) 0.0431(7) Uani 1.000000 . U
 H22b H 0.4072(2) 0.5736(2) -0.07281(18) 0.056(9) Uani 1.000000 R U
 C4 C 0.5870(2) 0.4071(2) 0.62432(18) 0.0424(6) Uani 1.000000 D U
 C36b C 0.4193(3) -0.2504(2) 0.53985(17) 0.0511(8) Uani 1.000000 . U
 H36d H 0.3385(9) -0.1887(3) 0.5580(8) 0.063(5) Uani 1.000000 GR U
 H36e H 0.3832(14) -0.2985(12) 0.5129(4) 0.056(5) Uani 1.000000 GR U
 H36f H 0.4814(5) -0.3115(11) 0.6012(5) 0.058(5) Uani 1.000000 GR U
 C4b C 0.0779(2) 0.5293(2) -0.04104(17) 0.0407(6) Uani 1.000000 D U
 C13b C 0.4413(2) 0.2278(2) 0.06095(17) 0.0381(6) Uani 1.000000 . U
 C18b C 0.4961(3) 0.3431(2) 0.12626(17) 0.0414(6) Uani 1.000000 . U
 C6 C 0.4792(2) 0.2539(2) 0.68900(17) 0.0446(6) Uani 1.000000 . U
 C1b C 0.4366(2) 0.34996(19) 0.04027(15) 0.0362(5) Uani 1.000000 . U
 C43b C 0.0634(2) 0.6922(2) -0.48612(17) 0.0484(7) Uani 1.000000 . U
 C42 C 0.7172(3) 0.4376(3) 0.3967(2) 0.0891(13) Uani 1.000000 . U
 H42 H 0.8073(3) 0.4223(3) 0.4263(2) 0.155(15) Uani 1.000000 R U
 C40b C 0.1094(2) 0.6180(2) -0.38598(16) 0.0397(6) Uani 1.000000 . U
 C11 C 0.7806(3) -0.0493(2) 0.64106(17) 0.0404(6) Uani 1.000000 . U
 C39 C 0.4896(2) 0.4838(2) 0.31927(16) 0.0470(7) Uani 1.000000 . U
 H39 H 0.3976(2) 0.5014(2) 0.29093(16) 0.179(19) Uani 1.000000 R U
 C17 C 0.5053(2) 0.0819(2) 0.66429(18) 0.0466(6) Uani 1.000000 . U
 C12b C 0.3918(2) 0.2011(2) 0.00292(17) 0.0382(6) Uani 1.000000 . U
 C34b C 0.5561(3) -0.1294(3) 0.51052(19) 0.0612(9) Uani 1.000000 . U
 H34d H 0.6176(14) -0.0868(14) 0.4612(5) 0.067(5) Uani 1.000000 GR U
 H34e H 0.4805(3) -0.0649(11) 0.5295(11) 0.063(5) Uani 1.000000 GR U
 H34f H 0.6136(14) -0.1972(3) 0.5722(7) 0.067(5) Uani 1.000000 GR U
 C10 C 0.7012(3) -0.0896(2) 0.72652(18) 0.0437(6) Uani 1.000000 . U
 C33 C 0.9599(3) -0.1921(2) 1.12101(18) 0.0473(7) Uani 1.000000 . U
 C44 C 0.5448(3) 0.7544(2) 0.16576(19) 0.0573(8) Uani 1.000000 . U
 H44a H 0.4829(13) 0.7869(9) 0.2137(9) 0.067(6) Uani 1.000000 GR U
 H44b H 0.6451(5) 0.7354(4) 0.1831(12) 0.065(5) Uani 1.000000 GR U
 H44c H 0.5201(17) 0.8205(6) 0.0954(4) 0.072(5) Uani 1.000000 GR U
 C41 C 0.6788(3) 0.5238(3) 0.3094(2) 0.0815(12) Uani 1.000000 . U
 H41 H 0.7412(3) 0.5716(3) 0.2723(2) 0.167(17) Uani 1.000000 R U
 C35b C 0.6028(3) -0.2724(3) 0.4386(2) 0.0621(9) Uani 1.000000 . U
 H35d H 0.5607(3) -0.3161(11) 0.4109(12) 0.062(6) Uani 1.000000 GR U
 H35e H 0.6590(11) -0.2268(3) 0.3860(9) 0.071(6) Uani 1.000000 GR U
 H35f H 0.6653(10) -0.3370(10) 0.4989(3) 0.068(5) Uani 1.000000 GR U
 C34 C 1.0566(3) -0.1357(2) 1.1221(2) 0.0580(8) Uani 1.000000 . U
 H34a H 1.1148(11) -0.1283(14) 1.0614(6) 0.064(5) Uani 1.000000 GR U
 H34b H 1.0060(3) -0.0488(6) 1.1212(12) 0.060(5) Uani 1.000000 GR U
 H34c H 1.1188(11) -0.1891(8) 1.1844(6) 0.063(5) Uani 1.000000 GR U
 C5 C 0.4581(2) 0.3818(2) 0.6461(2) 0.0522(7) Uani 1.000000 D U
 C45b C -0.0692(3) 0.6900(3) -0.5008(2) 0.0717(11) Uani 1.000000 . U
 H45d H -0.0634(5) 0.6003(4) -0.4843(13) 0.079(6) Uani 1.000000 GR U
 H45e H -0.1367(5) 0.7240(16) -0.4559(10) 0.070(6) Uani 1.000000 GR U
 H45f H -0.1023(9) 0.7440(14) -0.5728(4) 0.080(5) Uani 1.000000 GR U
 C46b C 0.1569(3) 0.6418(3) -0.54745(18) 0.0551(8) Uani 1.000000 . U
 H46d H 0.2514(5) 0.6460(14) -0.5396(9) 0.061(5) Uani 1.000000 GR U
 H46e H 0.1642(13) 0.5510(5) -0.5274(8) 0.060(5) Uani 1.000000 GR U
 H46f H 0.1221(9) 0.6922(10) -0.6194(2) 0.066(5) Uani 1.000000 GR U
 C19b C 0.6945(3) 0.2842(2) 0.2046(2) 0.0797(9) Uani 1.000000 D U
 H19c H 0.6324(3) 0.3146(2) 0.2534(2) 0.089(6) Uani 1.000000 R U
 H19d H 0.7497(3) 0.3427(2) 0.1702(2) 0.105(6) Uani 1.000000 R U
 C44b C 0.0542(3) 0.8192(2) -0.51698(19) 0.0579(8) Uani 1.000000 . U
 H44d H -0.0112(13) 0.8571(5) -0.4732(8) 0.067(6) Uani 1.000000 GR U
 H44e H 0.1494(4) 0.8234(3) -0.5111(11) 0.053(5) Uani 1.000000 GR U
 H44f H 0.0179(16) 0.8680(4) -0.5887(4) 0.067(5) Uani 1.000000 GR U
 C36 C 0.8747(3) -0.1928(3) 1.2034(2) 0.0863(13) Uani 1.000000 . U
 H36a H 0.8122(14) -0.1038(4) 1.1908(7) 0.096(6) Uani 1.000000 GR U
 H36b H 0.8160(15) -0.2473(15) 1.2125(9) 0.093(6) Uani 1.000000 GR U
 H36c H 0.9351(3) -0.2278(17) 1.2657(3) 0.091(6) Uani 1.000000 GR U
 C35 C 1.0343(3) -0.3157(2) 1.1328(2) 0.0790(12) Uani 1.000000 . U
 H35a H 0.9674(3) -0.3606(6) 1.1351(15) 0.088(6) Uani 1.000000 GR U
 H35b H 1.0966(15) -0.3150(2) 1.0747(8) 0.090(6) Uani 1.000000 GR U
 H35c H 1.0928(16) -0.3611(6) 1.1970(8) 0.088(6) Uani 1.000000 GR U
 H7b H 0.110(3) 0.287(2) 0.1868(19) 0.088(11) Uani 1.000000 . U
 H5ba H 0.0154(2) 0.4812(2) 0.1004(2) 0.048(5) Uani 1.000000 GR U
 H10a H 0.766(3) -0.139(2) 0.7866(18) 0.055(5) Uani 1.000000 . U
 H13 H 0.941(2) -0.0232(19) 0.7367(16) 0.043(7) Uani 1.000000 . U
 H4a H 0.6116(2) 0.4251(2) 0.6800(2) 0.054(5) Uani 1.000000 DGR U
 H10c H 0.2664(4) 0.0399(2) -0.0224(10) 0.052(5) Uani 1.000000 GR U
 H4ba H 0.0324(2) 0.5528(2) -0.1071(2) 0.053(5) Uani 1.000000 DGR U
 H4bb H 0.0784(2) 0.6095(2) -0.03807(17) 0.045(5) Uani 1.000000 GR U
 H13b H 0.490(3) 0.149(2) 0.127(2) 0.072(10) Uani 1.000000 . U
 H15 H 0.721(3) 0.155(2) 0.4837(17) 0.066(9) Uani 1.000000 . U
 H11c H 0.4663(10) 0.0209(9) 0.0954(11) 0.051(5) Uani 1.000000 GR U
 H10d H 0.2999(3) -0.0378(13) 0.0877(8) 0.046(4) Uani 1.000000 GR U
 H11a H 0.730(3) -0.035(2) 0.5822(17) 0.047(4) Uani 1.000000 . U
 H17 H 0.498(3) 0.044(3) 0.617(2) 0.092(11) Uani 1.000000 . U
 H7 H 0.577(2) 0.222(2) 0.8105(17) 0.051(7) Uani 1.000000 . U
 H10b H 0.658(3) -0.147(2) 0.7201(18) 0.051(5) Uani 1.000000 . U
 H11b H 0.870(3) -0.119(2) 0.6440(17) 0.054(4) Uani 1.000000 . U
 H16b H -0.054(3) 0.381(2) -0.0779(19) 0.087(10) Uani 1.000000 . U
 H16 H 0.373(3) 0.254(3) 0.578(2) 0.080(10) Uani 1.000000 . U
 H17b H 0.085(2) 0.188(2) -0.0755(17) 0.049(7) Uani 1.000000 . U
 H15b H 0.338(2) 0.260(2) -0.1400(16) 0.042(5) Uani 1.000000 . U
 H2 H 0.802(3) 0.291(2) 0.7288(18) 0.058(8) Uani 1.000000 . U
 H5a H 0.3996(3) 0.4215(2) 0.5824(2) 0.061(5) Uani 1.000000 GR U
 H5b H 0.4056(3) 0.4214(2) 0.6929(2) 0.064(5) Uani 1.000000 DGR U
 H2b H 0.262(3) 0.460(3) 0.087(2) 0.064(8) Uani 1.000000 . U
 H11d H 0.4691(10) 0.0468(5) -0.0249(9) 0.057(5) Uani 1.000000 GR U
 H4b H 0.5718(2) 0.4861(2) 0.5615(2) 0.055(4) Uani 1.000000 GR U
 H5bb H -0.1061(3) 0.5199(2) 0.01836(18) 0.052(5) Uani 1.000000 DGR U

loop_
  _atom_site_anharm_GC_C_label
  _atom_site_anharm_GC_C_111
  _atom_site_anharm_GC_C_112
  _atom_site_anharm_GC_C_113
  _atom_site_anharm_GC_C_122
  _atom_site_anharm_GC_C_123
  _atom_site_anharm_GC_C_133
  _atom_site_anharm_GC_C_222
  _atom_site_anharm_GC_C_223
  _atom_site_anharm_GC_C_233
  _atom_site_anharm_GC_C_333
 Cl3b -0.0000025(5) -0.0000034(4) 0.0000010(3) -0.0000050(4) 0.0000012(3)
 -0.0000002(2) -0.0000041(7) 0.0000006(4) -0.0000007(3) 0.0000008(3)
 Cl1b 0.0000012(11) 0.0000015(8) -0.0000014(6) -0.0000077(8) 0.0000043(5)
 -0.0000021(4) 0.0000100(11) -0.0000015(6) -0.0000027(5) 0.0000033(5)
 Cl2b 0.0000128(14) -0.0000141(11) -0.0000020(8) 0.0000029(10) 0.0000030(6)
 0.0000004(5) -0.0000165(16) 0.0000016(7) -0.0000058(6) -0.0000048(6)
 O1b -0.0000035(18) -0.0000131(12) 0.0000049(9) -0.0000053(12) 0.0000030(7)
 -0.0000022(6) -0.0000172(18) 0.0000062(8) -0.0000040(6) 0.0000029(6)
 C20b -0.0000012(15) -0.0000041(9) 0.0000027(7) -0.0000046(10) 0.0000009(6)
 -0.0000013(5) 0.0000000(14) -0.0000006(7) 0.0000006(5) -0.0000000(6)

loop_
  _atom_site_anharm_GC_D_label
  _atom_site_anharm_GC_D_1111
  _atom_site_anharm_GC_D_1112
  _atom_site_anharm_GC_D_1113
  _atom_site_anharm_GC_D_1122
  _atom_site_anharm_GC_D_1123
  _atom_site_anharm_GC_D_1133
  _atom_site_anharm_GC_D_1222
  _atom_site_anharm_GC_D_1223
  _atom_site_anharm_GC_D_1233
  _atom_site_anharm_GC_D_1333
  _atom_site_anharm_GC_D_2222
  _atom_site_anharm_GC_D_2223
  _atom_site_anharm_GC_D_2233
  _atom_site_anharm_GC_D_2333
  _atom_site_anharm_GC_D_3333
 Cl3b 0.00000009(7) 0.00000003(4) 0.00000007(2) 0.00000013(3) -0.000000067(16)
 0.000000039(15) -0.00000007(4) 0.000000042(19) -0.000000040(14) 0.000000031(13)
 0.00000022(8) -0.00000009(3) 0.00000005(2) -0.000000052(16) 0.000000059(19)
 Cl1b 0.00000014(13) -0.00000005(6) -0.00000007(5) 0.00000011(5) -0.00000001(3)
 -0.00000000(4) -0.00000006(6) -0.00000011(3) 0.00000013(2) -0.00000015(3)
 -0.00000011(10) 0.00000024(4) -0.00000018(3) 0.00000012(3) -0.00000010(5)
 Cl2b 0.00000037(15) 0.00000126(8) -0.00000059(6) -0.00000008(6) -0.00000027(4)
 0.00000060(4) 0.00000138(7) -0.00000070(3) 0.00000029(3) -0.00000038(3)
 -0.00000065(12) -0.00000034(5) 0.00000077(3) -0.00000073(3) 0.00000075(5)
 O1b -0.00000070(14) -0.00000027(8) 0.00000027(6) 0.00000007(6) 0.00000001(4)
 -0.00000008(4) -0.00000091(7) 0.00000049(3) -0.00000027(2) 0.00000016(3)
 0.00000044(12) 0.00000000(4) 0.00000000(3) -0.00000006(3) 0.00000008(4)
 C20b 0.00000048(12) 0.00000046(6) -0.00000031(5) 0.00000046(5) -0.00000031(3)
 0.00000022(3) 0.00000088(6) -0.00000045(3) 0.00000017(2) -0.00000006(3)
 0.00000119(10) -0.00000064(4) 0.00000051(2) -0.00000043(2) 0.00000028(3)

loop_
  _atom_site_aniso_label
  _atom_site_aniso_U_11
  _atom_site_aniso_U_22
  _atom_site_aniso_U_33
  _atom_site_aniso_U_12
  _atom_site_aniso_U_13
  _atom_site_aniso_U_23
 Br1 0.0714(2) 0.0642(2) 0.05097(19) -0.04606(18) 0.03002(17) -0.02944(16)
 Br1b 0.0450(2) 0.0594(2) 0.0570(2) -0.02481(16) 0.01560(15) -0.00804(16)
 Cl3 0.0432(4) 0.0618(5) 0.0407(4) -0.0024(3) -0.0168(3) -0.0109(3)
 Cl1 0.0511(5) 0.0538(4) 0.0432(4) 0.0020(4) -0.0068(3) -0.0237(3)
 Cl2 0.0720(6) 0.0817(6) 0.0615(5) -0.0479(5) 0.0111(4) -0.0116(5)
 Cl3b 0.0580(13) 0.1127(17) 0.0524(12) -0.0094(10) -0.0020(8) -0.0325(9)
 Cl1b 0.0554(12) 0.1261(15) 0.1136(13) -0.0378(10) 0.0193(9) -0.0893(9)
 Cl2b 0.1303(19) 0.1716(18) 0.163(2) -0.0591(10) -0.0279(13) -0.0117(12)
 C24 0.0418(15) 0.0426(13) 0.0398(13) -0.0220(10) 0.0086(10) -0.0207(9)
 C24b 0.0310(13) 0.0398(12) 0.0400(14) -0.0126(9) 0.0019(10) -0.0107(9)
 O1 0.0412(10) 0.0524(11) 0.0451(10) 0.0084(7) -0.0178(8) -0.0311(8)
 O2 0.0490(13) 0.0535(12) 0.0488(12) 0.0025(9) -0.0149(9) -0.0332(10)
 O1b 0.0576(13) 0.122(2) 0.0650(19) 0.0111(7) -0.0125(6) -0.0625(11)
 C9b 0.0373(13) 0.0348(12) 0.0273(11) -0.0162(9) 0.0013(8) -0.0131(7)
 C25b 0.0314(14) 0.0363(12) 0.0366(13) -0.0117(9) 0.0016(9) -0.0129(9)
 H25b 0.048(9) 0.035(7) 0.070(15) -0.013(3) 0.026(6) -0.012(4)
 C20 0.0326(14) 0.0370(13) 0.0347(14) -0.0059(10) -0.0035(11) -0.0111(10)
 O2b 0.0496(13) 0.1185(15) 0.0744(12) -0.0197(10) 0.0080(8) -0.0707(8)
 C12 0.0319(13) 0.0329(11) 0.0258(11) -0.0109(8) 0.0015(8) -0.0094(8)
 C13 0.0320(13) 0.0286(12) 0.0262(12) -0.0086(8) 0.0001(9) -0.0082(8)
 C29b 0.0350(14) 0.0479(13) 0.0281(12) -0.0221(9) 0.0015(9) -0.0141(8)
 H29b 0.049(13) 0.054(9) 0.039(10) -0.028(4) -0.006(5) -0.017(4)
 C23b 0.0381(15) 0.0368(14) 0.0496(16) -0.0088(9) 0.0070(10) -0.0046(10)
 H23b 0.080(15) 0.037(3) 0.10(2) -0.0084(18) 0.050(9) -0.0033(17)
 C18 0.0326(13) 0.0314(12) 0.0262(12) -0.0060(9) -0.0030(9) -0.0123(9)
 C6b 0.0326(13) 0.0386(12) 0.0299(12) -0.0114(9) 0.0059(8) -0.0132(7)
 C14b 0.0336(13) 0.0361(11) 0.0345(11) -0.0138(9) 0.0124(8) -0.0165(7)
 C7b 0.0348(13) 0.0373(11) 0.0290(12) -0.0140(9) 0.0056(9) -0.0143(8)
 C15 0.0327(13) 0.0379(12) 0.0249(12) -0.0108(9) 0.0008(9) -0.0077(8)
 C21 0.0263(12) 0.0305(11) 0.0264(11) -0.0085(8) 0.0019(8) -0.0123(7)
 C27b 0.0343(13) 0.0376(11) 0.0250(11) -0.0187(8) 0.0031(8) -0.0110(7)
 C8b 0.0358(13) 0.0363(11) 0.0249(11) -0.0156(8) 0.0020(8) -0.0122(7)
 C9 0.0410(14) 0.0461(13) 0.0344(13) -0.0225(9) 0.0061(9) -0.0104(8)
 C40 0.0283(13) 0.0368(12) 0.0286(12) -0.0098(8) -0.0009(8) -0.0023(9)
 C43 0.0343(13) 0.0364(12) 0.0274(12) -0.0051(9) -0.0027(8) 0.0014(8)
 C31b 0.0469(15) 0.0450(14) 0.0263(12) -0.0244(10) -0.0054(9) -0.0062(9)
 H31b 0.078(17) 0.047(3) 0.038(11) -0.032(3) -0.020(7) -0.003(2)
 C31 0.0500(16) 0.0433(14) 0.0344(14) -0.0250(10) -0.0030(10) -0.0078(10)
 H31 0.120(18) 0.056(5) 0.061(12) -0.054(4) -0.042(8) 0.010(4)
 C21b 0.0358(13) 0.0321(11) 0.0252(11) -0.0095(7) 0.0025(7) -0.0079(7)
 C22 0.0440(15) 0.0356(13) 0.0411(14) -0.0193(9) 0.0116(10) -0.0193(9)
 H22 0.068(16) 0.043(7) 0.055(9) -0.027(5) 0.026(6) -0.029(4)
 C3 0.0287(12) 0.0327(11) 0.0254(11) -0.0031(8) 0.0012(8) -0.0080(7)
 C1 0.0275(12) 0.0287(11) 0.0216(11) -0.0053(7) -0.0007(8) -0.0091(7)
 C25 0.0444(16) 0.0437(14) 0.0384(13) -0.0207(10) 0.0141(10) -0.0221(9)
 H25 0.078(17) 0.055(7) 0.060(10) -0.037(5) 0.039(6) -0.038(4)
 C16b 0.0378(15) 0.0428(13) 0.0319(13) -0.0138(10) 0.0010(10) -0.0132(8)
 C23 0.0531(16) 0.0444(14) 0.0481(14) -0.0285(11) 0.0160(10) -0.0253(10)
 H23 0.17(2) 0.065(5) 0.093(14) -0.077(5) 0.084(9) -0.055(4)
 C15b 0.0355(14) 0.0387(12) 0.0411(13) -0.0145(9) 0.0126(9) -0.0199(8)
 C28b 0.0406(14) 0.0438(13) 0.0291(12) -0.0233(9) 0.0035(9) -0.0145(9)
 H28b 0.12(2) 0.049(3) 0.058(12) -0.043(3) -0.040(9) -0.003(3)
 C3b 0.0355(13) 0.0316(11) 0.0316(12) -0.0100(9) 0.0114(8) -0.0132(8)
 C46 0.0468(17) 0.0441(16) 0.0337(14) -0.0078(13) 0.0028(11) -0.0047(10)
 H46a 0.049(3) 0.054(9) 0.047(10) -0.010(2) 0.0003(19) -0.008(4)
 H46b 0.059(10) 0.051(5) 0.048(10) -0.015(3) 0.006(4) -0.012(3)
 H46c 0.062(10) 0.048(6) 0.035(3) -0.013(3) -0.000(2) -0.0038(19)
 C17b 0.0374(14) 0.0425(12) 0.0301(13) -0.0167(9) 0.0026(9) -0.0125(8)
 C26b 0.0316(13) 0.0317(12) 0.0328(13) -0.0096(8) 0.0023(8) -0.0110(9)
 H26b 0.047(11) 0.032(3) 0.037(11) -0.0109(15) 0.010(6) -0.0118(15)
 C39b 0.0324(14) 0.0542(14) 0.0462(14) -0.0197(10) 0.0064(10) -0.0220(9)
 H39b 0.13(3) 0.083(10) 0.062(9) -0.062(6) -0.015(6) -0.024(4)
 C37 0.0281(12) 0.0399(12) 0.0238(11) -0.0129(8) -0.0010(7) -0.0039(8)
 C30 0.0401(15) 0.0402(12) 0.0357(12) -0.0160(9) 0.0016(9) -0.0169(8)
 C20b 0.0507(15) 0.0927(14) 0.0717(13) 0.0181(7) -0.0143(6) -0.0436(7)
 C8 0.0336(13) 0.0455(13) 0.0317(12) -0.0162(9) 0.0094(8) -0.0113(8)
 C7 0.0335(14) 0.0500(14) 0.0351(13) -0.0110(9) 0.0075(10) -0.0148(9)
 C10b 0.0470(14) 0.0319(12) 0.0294(13) -0.0147(9) 0.0050(9) -0.0137(9)
 C16 0.0382(16) 0.0622(16) 0.0418(16) -0.0212(10) 0.0066(11) -0.0124(10)
 C2 0.0288(12) 0.0306(12) 0.0268(12) -0.0037(8) 0.0009(8) -0.0094(8)
 C27 0.0349(14) 0.0442(13) 0.0324(12) -0.0186(9) 0.0073(9) -0.0120(9)
 C28 0.0428(15) 0.0390(13) 0.0424(14) -0.0165(9) 0.0037(10) -0.0142(10)
 H28 0.105(18) 0.052(5) 0.069(12) -0.045(4) -0.038(8) 0.005(4)
 C37b 0.0334(13) 0.0371(11) 0.0365(11) -0.0164(8) 0.0096(8) -0.0172(7)
 C30b 0.0353(14) 0.0487(13) 0.0275(12) -0.0231(9) 0.0005(9) -0.0107(8)
 C32b 0.0426(15) 0.0405(12) 0.0272(12) -0.0231(9) -0.0032(9) -0.0096(8)
 H32b 0.068(15) 0.030(8) 0.048(11) -0.020(4) -0.033(6) -0.001(4)
 C5b 0.0382(15) 0.0389(13) 0.0414(14) -0.0107(9) 0.0124(10) -0.0173(9)
 C14 0.0274(13) 0.0383(12) 0.0221(11) -0.0091(8) 0.0023(8) -0.0068(7)
 C26 0.0408(15) 0.0345(13) 0.0368(13) -0.0138(10) 0.0115(9) -0.0186(9)
 H26 0.078(16) 0.043(4) 0.056(12) -0.032(4) 0.039(7) -0.032(3)
 C42b 0.0473(15) 0.0402(12) 0.0309(12) -0.0221(9) 0.0061(10) -0.0140(8)
 H42b 0.066(17) 0.045(8) 0.034(8) -0.030(5) 0.002(5) -0.014(4)
 C32 0.0434(15) 0.0473(13) 0.0332(13) -0.0262(10) 0.0016(9) -0.0081(9)
 H32 0.084(15) 0.057(9) 0.062(13) -0.045(5) -0.030(7) 0.004(5)
 C38b 0.0363(14) 0.0460(14) 0.0422(13) -0.0197(10) 0.0087(9) -0.0226(9)
 H38b 0.080(19) 0.051(4) 0.059(9) -0.035(3) -0.003(6) -0.019(2)
 C41b 0.0448(16) 0.0475(14) 0.0342(13) -0.0224(11) 0.0046(9) -0.0132(9)
 H41b 0.09(2) 0.051(3) 0.035(9) -0.036(3) -0.012(6) -0.007(2)
 C2b 0.0410(13) 0.0334(12) 0.0343(13) -0.0102(8) 0.0080(8) -0.0132(9)
 C29 0.0489(16) 0.0382(12) 0.0443(14) -0.0179(10) -0.0012(10) -0.0163(9)
 H29 0.097(16) 0.056(9) 0.077(13) -0.044(5) -0.032(7) -0.006(6)
 C19 0.0416(15) 0.0407(13) 0.0377(14) -0.0043(9) -0.0128(10) -0.0167(10)
 H19a 0.044(6) 0.042(7) 0.047(8) -0.006(3) -0.011(3) -0.016(3)
 H19b 0.052(9) 0.061(9) 0.045(4) -0.010(4) -0.008(3) -0.028(3)
 C45 0.0384(16) 0.068(2) 0.0451(18) -0.0087(12) -0.0091(11) 0.0036(14)
 H45a 0.034(10) 0.065(5) 0.036(10) -0.006(3) -0.012(4) 0.008(3)
 H45b 0.045(8) 0.081(10) 0.051(7) -0.009(4) -0.005(3) -0.003(4)
 H45c 0.053(10) 0.074(6) 0.048(4) -0.011(3) -0.012(2) 0.007(2)
 C33b 0.0397(14) 0.0596(15) 0.0303(12) -0.0237(9) -0.0062(8) -0.0062(9)
 C11b 0.0476(16) 0.0340(12) 0.0504(17) -0.0143(9) 0.0099(11) -0.0178(10)
 C38 0.0394(15) 0.0578(16) 0.0292(13) -0.0256(10) -0.0077(9) 0.0029(10)
 H38 0.109(11) 0.20(2) 0.087(13) -0.124(7) -0.069(7) 0.090(9)
 C22b 0.0396(16) 0.0296(12) 0.0467(15) -0.0093(9) 0.0092(10) -0.0060(9)
 H22b 0.049(9) 0.033(7) 0.068(15) -0.010(3) 0.022(6) -0.010(4)
 C4 0.0331(13) 0.0404(14) 0.0386(14) 0.0001(9) 0.0043(9) -0.0122(10)
 C36b 0.0517(18) 0.0644(19) 0.0322(14) -0.0314(13) -0.0031(11) -0.0034(12)
 H36d 0.061(6) 0.073(7) 0.047(10) -0.029(3) 0.001(3) -0.012(4)
 H36e 0.048(9) 0.067(8) 0.048(9) -0.026(4) -0.007(4) -0.011(4)
 H36f 0.060(7) 0.068(7) 0.039(5) -0.034(3) -0.009(3) -0.002(2)
 C4b 0.0398(14) 0.0372(13) 0.0374(13) -0.0080(9) 0.0120(9) -0.0141(10)
 C13b 0.0399(15) 0.0333(12) 0.0358(13) -0.0105(8) 0.0093(10) -0.0118(8)
 C18b 0.0510(12) 0.0400(12) 0.0263(9) -0.0125(7) 0.0030(6) -0.0092(6)
 C6 0.0316(14) 0.0526(14) 0.0375(13) -0.0088(9) 0.0070(9) -0.0121(8)
 C1b 0.0426(12) 0.0332(11) 0.0246(9) -0.0089(7) 0.0056(5) -0.0078(5)
 C43b 0.0345(14) 0.0702(15) 0.0356(13) -0.0186(10) 0.0025(8) -0.0157(9)
 C42 0.0577(17) 0.108(2) 0.0572(17) -0.0575(13) -0.0324(11) 0.0429(14)
 H42 0.099(10) 0.20(2) 0.089(11) -0.117(8) -0.068(5) 0.094(8)
 C40b 0.0318(14) 0.0565(13) 0.0341(12) -0.0184(9) 0.0067(8) -0.0194(8)
 C11 0.0492(17) 0.0392(13) 0.0361(14) -0.0200(10) 0.0029(11) -0.0143(9)
 C39 0.0381(15) 0.0623(16) 0.0276(12) -0.0260(10) -0.0080(9) 0.0045(10)
 H39 0.107(11) 0.24(3) 0.098(14) -0.135(9) -0.076(6) 0.109(11)
 C17 0.0419(15) 0.0597(15) 0.0365(14) -0.0249(10) 0.0037(10) -0.0114(10)
 C12b 0.0377(14) 0.0316(12) 0.0416(13) -0.0118(8) 0.0119(9) -0.0132(8)
 C34b 0.067(2) 0.086(2) 0.0374(17) -0.0456(15) -0.0102(14) -0.0120(13)
 H34d 0.070(8) 0.094(9) 0.041(7) -0.049(4) -0.010(3) -0.010(3)
 H34e 0.070(7) 0.085(7) 0.043(9) -0.047(3) -0.006(3) -0.013(4)
 H34f 0.072(8) 0.092(6) 0.041(5) -0.046(3) -0.013(3) -0.010(2)
 C10 0.0528(17) 0.0425(14) 0.0380(14) -0.0224(10) 0.0031(10) -0.0131(10)
 C33 0.0575(16) 0.0467(13) 0.0402(13) -0.0208(10) -0.0104(9) -0.0140(9)
 C44 0.072(2) 0.0406(15) 0.0462(17) -0.0185(12) 0.0079(15) -0.0065(11)
 H44a 0.085(8) 0.048(9) 0.054(7) -0.021(4) 0.015(3) -0.012(4)
 H44b 0.074(4) 0.059(10) 0.052(10) -0.023(2) 0.008(2) -0.013(4)
 H44c 0.089(11) 0.055(6) 0.051(3) -0.024(3) 0.005(2) -0.0019(19)
 C41 0.0561(18) 0.095(2) 0.0544(17) -0.0514(13) -0.0268(11) 0.0355(14)
 H41 0.104(11) 0.21(2) 0.096(13) -0.125(8) -0.067(7) 0.101(10)
 C35b 0.0404(18) 0.082(2) 0.0528(19) -0.0130(13) -0.0047(12) -0.0211(13)
 H35d 0.048(9) 0.079(9) 0.046(9) -0.016(4) -0.007(4) -0.015(4)
 H35e 0.054(8) 0.096(9) 0.058(7) -0.025(4) 0.002(3) -0.025(3)
 H35f 0.045(8) 0.089(7) 0.055(5) -0.012(3) -0.007(3) -0.020(3)
 C34 0.0476(19) 0.0507(17) 0.080(2) -0.0119(12) -0.0155(14) -0.0301(15)
 H34a 0.055(8) 0.062(10) 0.084(5) -0.020(4) -0.010(3) -0.036(3)
 H34b 0.058(9) 0.049(4) 0.074(10) -0.012(2) -0.012(4) -0.027(3)
 H34c 0.059(8) 0.050(7) 0.085(5) -0.010(3) -0.022(3) -0.032(3)
 C5 0.0338(15) 0.0541(15) 0.0519(17) -0.0040(9) 0.0078(11) -0.0151(11)
 C45b 0.0442(17) 0.116(3) 0.0458(19) -0.0365(14) -0.0023(12) -0.0145(18)
 H45d 0.050(11) 0.118(4) 0.061(11) -0.039(2) -0.004(4) -0.018(3)
 H45e 0.042(7) 0.110(10) 0.039(7) -0.030(3) -0.007(3) -0.007(4)
 H45f 0.054(10) 0.126(9) 0.047(3) -0.040(4) -0.005(2) -0.013(2)
 C46b 0.0512(18) 0.080(2) 0.0434(16) -0.0326(15) 0.0118(12) -0.0278(13)
 H46d 0.052(4) 0.086(10) 0.057(10) -0.034(3) 0.011(2) -0.032(5)
 H46e 0.055(10) 0.082(3) 0.052(10) -0.033(2) 0.013(4) -0.030(2)
 H46f 0.066(10) 0.092(8) 0.046(3) -0.036(4) 0.008(2) -0.027(2)
 C19b 0.0647(17) 0.0929(14) 0.0664(16) 0.0215(8) -0.0258(9) -0.0498(8)
 H19c 0.065(8) 0.113(10) 0.074(7) 0.023(4) -0.026(3) -0.060(4)
 H19d 0.092(9) 0.118(8) 0.097(10) -0.003(4) -0.013(4) -0.058(3)
 C44b 0.0460(19) 0.0735(18) 0.0406(16) -0.0152(12) 0.0010(14) -0.0134(11)
 H44d 0.057(7) 0.082(9) 0.052(7) -0.020(3) 0.009(3) -0.022(4)
 H44e 0.046(4) 0.064(10) 0.035(10) -0.013(3) 0.001(2) -0.010(4)
 H44f 0.060(10) 0.083(9) 0.043(3) -0.020(4) -0.003(2) -0.0119(19)
 C36 0.074(2) 0.152(4) 0.0493(18) -0.053(2) 0.0011(13) -0.0430(17)
 H36a 0.083(9) 0.154(5) 0.064(11) -0.048(3) -0.001(4) -0.049(3)
 H36b 0.091(9) 0.160(9) 0.044(10) -0.065(4) -0.006(4) -0.035(4)
 H36c 0.080(9) 0.157(11) 0.051(5) -0.052(4) -0.002(3) -0.045(3)
 C35 0.102(3) 0.0468(16) 0.084(3) -0.0088(14) -0.042(2) -0.0237(13)
 H35a 0.106(8) 0.052(9) 0.100(12) -0.013(4) -0.047(4) -0.023(4)
 H35b 0.108(8) 0.072(11) 0.090(6) -0.015(4) -0.036(3) -0.034(4)
 H35c 0.106(9) 0.064(9) 0.086(5) -0.012(4) -0.045(3) -0.023(3)
 H7b 0.14(2) 0.058(9) 0.059(8) 0.008(7) -0.040(7) -0.036(4)
 H5ba 0.040(9) 0.065(9) 0.046(4) -0.024(4) 0.020(3) -0.028(3)
 H10a 0.060(7) 0.057(7) 0.043(5) -0.022(3) -0.002(3) -0.014(2)
 H13 0.051(12) 0.033(4) 0.035(8) -0.011(3) -0.011(5) -0.005(2)
 H4a 0.050(9) 0.057(9) 0.047(5) -0.007(4) 0.004(3) -0.022(3)
 H10c 0.072(9) 0.054(8) 0.035(4) -0.025(4) 0.003(2) -0.022(2)
 H4ba 0.050(8) 0.063(9) 0.040(4) -0.019(4) 0.010(2) -0.017(2)
 H4bb 0.027(9) 0.041(4) 0.063(10) -0.004(3) 0.012(4) -0.025(3)
 H13b 0.11(2) 0.040(5) 0.059(7) -0.025(4) -0.028(6) -0.002(3)
 H15 0.09(2) 0.052(9) 0.040(5) -0.000(5) -0.025(5) -0.019(3)
 H11c 0.052(8) 0.044(7) 0.053(4) -0.016(3) 0.007(2) -0.016(2)
 H10d 0.061(9) 0.036(3) 0.038(5) -0.018(2) 0.004(3) -0.0105(17)
 H11a 0.058(8) 0.047(8) 0.041(4) -0.023(3) -0.001(2) -0.016(2)
 H17 0.12(2) 0.084(9) 0.075(11) -0.010(6) -0.035(8) -0.038(4)
 H7 0.047(14) 0.052(8) 0.048(9) -0.006(5) -0.005(6) -0.020(4)
 H10b 0.059(8) 0.050(6) 0.050(9) -0.028(3) 0.006(4) -0.020(3)
 H11b 0.056(4) 0.050(5) 0.054(9) -0.014(2) 0.002(2) -0.021(3)
 H16b 0.12(2) 0.059(8) 0.058(7) 0.015(5) -0.046(6) -0.028(3)
 H16 0.081(16) 0.077(9) 0.068(10) -0.009(5) -0.027(6) -0.022(4)
 H17b 0.048(14) 0.057(10) 0.039(5) -0.005(6) -0.006(5) -0.024(3)
 H15b 0.046(12) 0.049(8) 0.044(5) -0.027(5) 0.020(4) -0.025(3)
 H2 0.055(11) 0.068(12) 0.050(8) 0.003(6) -0.009(5) -0.038(5)
 H5a 0.044(8) 0.063(9) 0.056(4) -0.008(3) 0.002(3) -0.014(2)
 H5b 0.049(8) 0.070(8) 0.068(7) -0.015(3) 0.020(3) -0.030(4)
 H2b 0.054(10) 0.082(15) 0.055(7) -0.000(6) 0.003(4) -0.045(5)
 H11d 0.069(8) 0.043(8) 0.058(6) -0.018(3) 0.021(3) -0.024(3)
 H4b 0.047(9) 0.047(4) 0.047(4) -0.002(3) 0.005(3) -0.008(2)
 H5bb 0.040(3) 0.050(8) 0.062(9) -0.0091(16) 0.0079(18) -0.026(4)

loop_
  _geom_bond_atom_site_label_1
  _geom_bond_atom_site_label_2
  _geom_bond_distance
  _geom_bond_site_symmetry_2
  _geom_bond_publ_flag
 Br1 C24 1.894(2) . ?
 Br1b C24b 1.893(2) . ?
 Cl3 C20 1.762(2) . ?
 Cl1 C20 1.752(2) . ?
 Cl2 C20 1.768(2) . ?
 Cl3b C20b 1.759(3) . ?
 Cl1b C20b 1.742(3) . ?
 Cl2b C20b 1.761(3) . ?
 C24 C25 1.388(3) . ?
 C24 C23 1.384(3) . ?
 C24b C25b 1.388(3) . ?
 C24b C23b 1.392(3) . ?
 O1 C18 1.332(3) . ?
 O1 C19 1.410(3) . ?
 O2 C18 1.192(3) . ?
 O1b C18b 1.327(3) . ?
 O1b C19b 1.464(4) . ?
 C9b C8b 1.417(3) . ?
 C9b C17b 1.405(3) . ?
 C9b C10b 1.500(3) . ?
 C25b H25b 1.0780 . ?
 C25b C26b 1.388(3) . ?
 C20 C19 1.508(3) . ?
 O2b C18b 1.181(3) . ?
 C12 C13 1.351(3) . ?
 C12 C15 1.467(3) . ?
 C12 C11 1.515(3) . ?
 C13 C1 1.520(3) . ?
 C13 H13 1.14(2) . ?
 C29b H29b 1.0780 . ?
 C29b C28b 1.397(3) . ?
 C29b C30b 1.393(3) . ?
 C23b H23b 1.0780 . ?
 C23b C22b 1.388(4) . ?
 C18 C1 1.533(3) . ?
 C6b C7b 1.398(3) . ?
 C6b C16b 1.396(3) . ?
 C6b C5b 1.500(3) . ?
 C14b C15b 1.369(3) . ?
 C14b C3b 1.479(3) . ?
 C14b C37b 1.485(3) . ?
 C7b C8b 1.394(3) . ?
 C7b H7b 1.07(3) . ?
 C15 C14 1.361(3) . ?
 C15 H15 1.09(2) . ?
 C21 C22 1.395(3) . ?
 C21 C1 1.541(3) . ?
 C21 C26 1.395(3) . ?
 C27b C8b 1.479(3) . ?
 C27b C28b 1.404(3) . ?
 C27b C32b 1.402(3) . ?
 C9 C8 1.400(4) . ?
 C9 C17 1.400(4) . ?
 C9 C10 1.514(4) . ?
 C40 C43 1.528(3) . ?
 C40 C39 1.369(3) . ?
 C40 C41 1.376(4) . ?
 C43 C46 1.539(4) . ?
 C43 C45 1.530(4) . ?
 C43 C44 1.529(4) . ?
 C31b H31b 1.0780 . ?
 C31b C30b 1.403(3) . ?
 C31b C32b 1.393(3) . ?
 C31 H31 1.0780 . ?
 C31 C30 1.403(3) . ?
 C31 C32 1.389(3) . ?
 C21b C26b 1.391(3) . ?
 C21b C22b 1.384(3) . ?
 C21b C1b 1.541(3) . ?
 C22 H22 1.0780 . ?
 C22 C23 1.381(3) . ?
 C3 C2 1.343(3) . ?
 C3 C14 1.473(3) . ?
 C3 C4 1.515(3) . ?
 C1 C2 1.512(3) . ?
 C25 H25 1.0780 . ?
 C25 C26 1.397(3) . ?
 C16b C17b 1.387(3) . ?
 C16b H16b 1.14(3) . ?
 C23 H23 1.0780 . ?
 C15b C12b 1.455(3) . ?
 C15b H15b 1.07(2) . ?
 C28b H28b 1.0780 . ?
 C3b C2b 1.348(3) . ?
 C3b C4b 1.525(3) . ?
 C46 H46a 1.1000 . ?
 C46 H46b 1.1000 . ?
 C46 H46c 1.1000 . ?
 C17b H17b 1.15(2) . ?
 C26b H26b 1.0780 . ?
 C39b H39b 1.0780 . ?
 C39b C38b 1.383(3) . ?
 C39b C40b 1.402(4) . ?
 C37 C14 1.485(3) . ?
 C37 C38 1.368(3) . ?
 C37 C42 1.374(4) . ?
 C30 C29 1.399(3) . ?
 C30 C33 1.520(3) . ?
 C20b C19b 1.4966(15) . ?
 C8 C7 1.410(3) . ?
 C8 C27 1.486(3) . ?
 C7 C6 1.396(3) . ?
 C7 H7 1.08(3) . ?
 C10b C11b 1.562(3) . ?
 C10b H10c 1.016(16) . ?
 C10b H10d 1.016(16) . ?
 C16 C6 1.398(4) . ?
 C16 C17 1.392(4) . ?
 C16 H16 1.17(3) . ?
 C2 H2 1.15(2) . ?
 C27 C28 1.392(3) . ?
 C27 C32 1.401(3) . ?
 C28 H28 1.0780 . ?
 C28 C29 1.392(3) . ?
 C37b C42b 1.398(3) . ?
 C37b C38b 1.395(3) . ?
 C30b C33b 1.526(3) . ?
 C32b H32b 1.0780 . ?
 C5b C4b 1.564(3) . ?
 C5b H5ba 1.0985(19) . ?
 C5b H5bb 1.0985(19) . ?
 C26 H26 1.0780 . ?
 C42b H42b 1.0780 . ?
 C42b C41b 1.385(3) . ?
 C32 H32 1.0780 . ?
 C38b H38b 1.0780 . ?
 C41b H41b 1.0780 . ?
 C41b C40b 1.406(4) . ?
 C2b C1b 1.521(3) . ?
 C2b H2b 1.16(3) . ?
 C29 H29 1.0780 . ?
 C19 H19a 1.090(19) . ?
 C19 H19b 1.090(19) . ?
 C45 H45a 1.1000 . ?
 C45 H45b 1.1000 . ?
 C45 H45c 1.1000 . ?
 C33b C36b 1.530(4) . ?
 C33b C34b 1.535(4) . ?
 C33b C35b 1.544(4) . ?
 C11b C12b 1.527(3) . ?
 C11b H11c 1.124(18) . ?
 C11b H11d 1.124(18) . ?
 C38 H38 1.0780 . ?
 C38 C39 1.390(3) . ?
 C22b H22b 1.0780 . ?
 C4 C5 1.564(4) . ?
 C4 H4a 1.0972(17) . ?
 C4 H4b 1.0972(17) . ?
 C36b H36d 1.1000 . ?
 C36b H36e 1.1000 . ?
 C36b H36f 1.1000 . ?
 C4b H4ba 1.0984(19) . ?
 C4b H4bb 1.0984(19) . ?
 C13b C1b 1.516(3) . ?
 C13b C12b 1.347(4) . ?
 C13b H13b 1.16(3) . ?
 C18b C1b 1.547(4) . ?
 C6 C5 1.504(4) . ?
 C43b C40b 1.530(3) . ?
 C43b C45b 1.537(4) . ?
 C43b C46b 1.534(4) . ?
 C43b C44b 1.535(4) . ?
 C42 H42 1.0780 . ?
 C42 C41 1.391(4) . ?
 C11 C10 1.557(4) . ?
 C11 H11a 1.06(2) . ?
 C11 H11b 1.10(3) . ?
 C39 H39 1.0780 . ?
 C17 H17 1.10(3) . ?
 C34b H34d 1.1000 . ?
 C34b H34e 1.1000 . ?
 C34b H34f 1.1000 . ?
 C10 H10a 1.09(3) . ?
 C10 H10b 1.08(3) . ?
 C33 C34 1.523(4) . ?
 C33 C36 1.542(4) . ?
 C33 C35 1.517(4) . ?
 C44 H44a 1.1000 . ?
 C44 H44b 1.1000 . ?
 C44 H44c 1.1000 . ?
 C41 H41 1.0780 . ?
 C35b H35d 1.1000 . ?
 C35b H35e 1.1000 . ?
 C35b H35f 1.1000 . ?
 C34 H34a 1.1000 . ?
 C34 H34b 1.1000 . ?
 C34 H34c 1.1000 . ?
 C5 H5a 1.0980(17) . ?
 C5 H5b 1.0980(17) . ?
 C45b H45d 1.1000 . ?
 C45b H45e 1.1000 . ?
 C45b H45f 1.1000 . ?
 C46b H46d 1.1000 . ?
 C46b H46e 1.1000 . ?
 C46b H46f 1.1000 . ?
 C19b H19c 1.1000 . ?
 C19b H19d 1.1000 . ?
 C44b H44d 1.1000 . ?
 C44b H44e 1.1000 . ?
 C44b H44f 1.1000 . ?
 C36 H36a 1.1000 . ?
 C36 H36b 1.1000 . ?
 C36 H36c 1.1000 . ?
 C35 H35a 1.1000 . ?
 C35 H35b 1.1000 . ?
 C35 H35c 1.1000 . ?

loop_
  _geom_angle_atom_site_label_1
  _geom_angle_atom_site_label_2
  _geom_angle_atom_site_label_3
  _geom_angle
  _geom_angle_site_symmetry_1
  _geom_angle_site_symmetry_3
  _geom_angle_publ_flag
 C25 C24 Br1 120.00(18) . . ?
 C23 C24 Br1 119.10(18) . . ?
 C23 C24 C25 120.9(2) . . ?
 C25b C24b Br1b 119.11(18) . . ?
 C23b C24b Br1b 119.90(18) . . ?
 C23b C24b C25b 121.0(2) . . ?
 C19 O1 C18 118.47(18) . . ?
 C19b O1b C18b 117.1(3) . . ?
 C17b C9b C8b 117.5(2) . . ?
 C10b C9b C8b 122.2(2) . . ?
 C10b C9b C17b 118.4(2) . . ?
 H25b C25b C24b 120.50(14) . . ?
 C26b C25b C24b 119.0(2) . . ?
 C26b C25b H25b 120.50(14) . . ?
 Cl1 C20 Cl3 109.99(12) . . ?
 Cl2 C20 Cl3 109.34(11) . . ?
 Cl2 C20 Cl1 108.50(12) . . ?
 C19 C20 Cl3 107.43(16) . . ?
 C19 C20 Cl1 111.25(16) . . ?
 C19 C20 Cl2 110.32(17) . . ?
 C15 C12 C13 121.6(2) . . ?
 C11 C12 C13 121.0(2) . . ?
 C11 C12 C15 117.3(2) . . ?
 C1 C13 C12 123.12(19) . . ?
 H13 C13 C12 117.4(12) . . ?
 H13 C13 C1 119.5(12) . . ?
 C28b C29b H29b 119.13(14) . . ?
 C30b C29b H29b 119.13(13) . . ?
 C30b C29b C28b 121.7(2) . . ?
 H23b C23b C24b 120.52(15) . . ?
 C22b C23b C24b 119.0(2) . . ?
 C22b C23b H23b 120.52(15) . . ?
 O2 C18 O1 123.0(2) . . ?
 C1 C18 O1 109.84(18) . . ?
 C1 C18 O2 127.1(2) . . ?
 C16b C6b C7b 117.6(2) . . ?
 C5b C6b C7b 120.1(2) . . ?
 C5b C6b C16b 121.0(2) . . ?
 C3b C14b C15b 122.6(2) . . ?
 C37b C14b C15b 119.9(2) . . ?
 C37b C14b C3b 117.43(19) . . ?
 C8b C7b C6b 122.6(2) . . ?
 H7b C7b C6b 116.6(14) . . ?
 H7b C7b C8b 120.5(15) . . ?
 C14 C15 C12 128.1(2) . . ?
 H15 C15 C12 117.6(13) . . ?
 H15 C15 C14 114.2(13) . . ?
 C1 C21 C22 118.6(2) . . ?
 C26 C21 C22 118.6(2) . . ?
 C26 C21 C1 122.6(2) . . ?
 C28b C27b C8b 120.9(2) . . ?
 C32b C27b C8b 122.3(2) . . ?
 C32b C27b C28b 116.9(2) . . ?
 C7b C8b C9b 118.3(2) . . ?
 C27b C8b C9b 122.2(2) . . ?
 C27b C8b C7b 119.3(2) . . ?
 C17 C9 C8 118.9(2) . . ?
 C10 C9 C8 121.8(2) . . ?
 C10 C9 C17 117.1(2) . . ?
 C39 C40 C43 124.1(2) . . ?
 C41 C40 C43 119.7(2) . . ?
 C41 C40 C39 116.2(2) . . ?
 C46 C43 C40 108.91(19) . . ?
 C45 C43 C40 111.5(2) . . ?
 C45 C43 C46 109.4(2) . . ?
 C44 C43 C40 110.5(2) . . ?
 C44 C43 C46 108.7(2) . . ?
 C44 C43 C45 107.8(2) . . ?
 C30b C31b H31b 119.05(14) . . ?
 C32b C31b H31b 119.05(14) . . ?
 C32b C31b C30b 121.9(2) . . ?
 C30 C31 H31 119.20(14) . . ?
 C32 C31 H31 119.20(14) . . ?
 C32 C31 C30 121.6(2) . . ?
 C22b C21b C26b 119.1(2) . . ?
 C1b C21b C26b 120.5(2) . . ?
 C1b C21b C22b 120.0(2) . . ?
 H22 C22 C21 119.47(14) . . ?
 C23 C22 C21 121.1(2) . . ?
 C23 C22 H22 119.47(14) . . ?
 C14 C3 C2 121.4(2) . . ?
 C4 C3 C2 119.3(2) . . ?
 C4 C3 C14 119.3(2) . . ?
 C18 C1 C13 108.17(17) . . ?
 C21 C1 C13 115.29(18) . . ?
 C21 C1 C18 103.06(17) . . ?
 C2 C1 C13 109.22(19) . . ?
 C2 C1 C18 108.90(18) . . ?
 C2 C1 C21 111.84(17) . . ?
 H25 C25 C24 120.48(14) . . ?
 C26 C25 C24 119.0(2) . . ?
 C26 C25 H25 120.48(14) . . ?
 C17b C16b C6b 119.6(2) . . ?
 H16b C16b C6b 122.2(14) . . ?
 H16b C16b C17b 117.3(14) . . ?
 C22 C23 C24 119.6(2) . . ?
 H23 C23 C24 120.20(14) . . ?
 H23 C23 C22 120.20(14) . . ?
 C12b C15b C14b 128.6(2) . . ?
 H15b C15b C14b 113.7(13) . . ?
 H15b C15b C12b 117.7(13) . . ?
 C27b C28b C29b 121.4(2) . . ?
 H28b C28b C29b 119.28(14) . . ?
 H28b C28b C27b 119.28(13) . . ?
 C2b C3b C14b 121.9(2) . . ?
 C4b C3b C14b 118.3(2) . . ?
 C4b C3b C2b 119.8(2) . . ?
 H46a C46 C43 109.5 . . ?
 H46b C46 C43 109.5 . . ?
 H46b C46 H46a 109.5 . . ?
 H46c C46 C43 109.5 . . ?
 H46c C46 H46a 109.5 . . ?
 H46c C46 H46b 109.5 . . ?
 C16b C17b C9b 121.9(2) . . ?
 H17b C17b C9b 115.9(12) . . ?
 H17b C17b C16b 120.7(13) . . ?
 C21b C26b C25b 120.9(2) . . ?
 H26b C26b C25b 119.55(14) . . ?
 H26b C26b C21b 119.55(13) . . ?
 C38b C39b H39b 118.80(15) . . ?
 C40b C39b H39b 118.80(15) . . ?
 C40b C39b C38b 122.4(2) . . ?
 C38 C37 C14 125.7(2) . . ?
 C42 C37 C14 117.6(2) . . ?
 C42 C37 C38 116.6(2) . . ?
 C29 C30 C31 116.7(2) . . ?
 C33 C30 C31 120.7(2) . . ?
 C33 C30 C29 122.6(2) . . ?
 Cl1b C20b Cl3b 109.62(15) . . ?
 Cl2b C20b Cl3b 109.68(15) . . ?
 Cl2b C20b Cl1b 108.49(16) . . ?
 C19b C20b Cl3b 107.5(2) . . ?
 C19b C20b Cl1b 108.3(2) . . ?
 C19b C20b Cl2b 113.2(2) . . ?
 C7 C8 C9 117.9(2) . . ?
 C27 C8 C9 123.5(2) . . ?
 C27 C8 C7 118.3(2) . . ?
 C6 C7 C8 122.2(3) . . ?
 H7 C7 C8 118.2(13) . . ?
 H7 C7 C6 119.2(13) . . ?
 C11b C10b C9b 111.69(19) . . ?
 H10c C10b C9b 109.28(13) . . ?
 H10c C10b C11b 109.28(14) . . ?
 H10d C10b C9b 109.28(12) . . ?
 H10d C10b C11b 109.28(13) . . ?
 H10d C10b H10c 107.9 . . ?
 C17 C16 C6 119.7(3) . . ?
 H16 C16 C6 120.9(16) . . ?
 H16 C16 C17 119.1(16) . . ?
 C1 C2 C3 123.6(2) . . ?
 H2 C2 C3 119.3(13) . . ?
 H2 C2 C1 117.1(13) . . ?
 C28 C27 C8 121.3(2) . . ?
 C32 C27 C8 121.8(2) . . ?
 C32 C27 C28 116.8(2) . . ?
 H28 C28 C27 119.09(14) . . ?
 C29 C28 C27 121.8(2) . . ?
 C29 C28 H28 119.09(15) . . ?
 C42b C37b C14b 120.0(2) . . ?
 C38b C37b C14b 122.5(2) . . ?
 C38b C37b C42b 117.5(2) . . ?
 C31b C30b C29b 116.8(2) . . ?
 C33b C30b C29b 123.3(2) . . ?
 C33b C30b C31b 120.0(2) . . ?
 C31b C32b C27b 121.3(2) . . ?
 H32b C32b C27b 119.35(13) . . ?
 H32b C32b C31b 119.35(14) . . ?
 C4b C5b C6b 109.49(19) . . ?
 H5ba C5b C6b 109.77(13) . . ?
 H5ba C5b C4b 109.77(14) . . ?
 H5bb C5b C6b 109.77(14) . . ?
 H5bb C5b C4b 109.77(13) . . ?
 H5bb C5b H5ba 108.2 . . ?
 C3 C14 C15 123.9(2) . . ?
 C37 C14 C15 118.9(2) . . ?
 C37 C14 C3 117.2(2) . . ?
 C25 C26 C21 120.8(2) . . ?
 H26 C26 C21 119.62(13) . . ?
 H26 C26 C25 119.62(14) . . ?
 H42b C42b C37b 118.98(14) . . ?
 C41b C42b C37b 122.0(2) . . ?
 C41b C42b H42b 118.98(15) . . ?
 C27 C32 C31 121.5(2) . . ?
 H32 C32 C31 119.24(14) . . ?
 H32 C32 C27 119.24(14) . . ?
 C37b C38b C39b 120.6(2) . . ?
 H38b C38b C39b 119.69(15) . . ?
 H38b C38b C37b 119.69(14) . . ?
 H41b C41b C42b 119.63(15) . . ?
 C40b C41b C42b 120.7(2) . . ?
 C40b C41b H41b 119.63(14) . . ?
 C1b C2b C3b 124.3(2) . . ?
 H2b C2b C3b 120.2(14) . . ?
 H2b C2b C1b 115.4(14) . . ?
 C28 C29 C30 121.5(2) . . ?
 H29 C29 C30 119.23(14) . . ?
 H29 C29 C28 119.23(15) . . ?
 C20 C19 O1 107.03(19) . . ?
 H19a C19 O1 110.31(13) . . ?
 H19a C19 C20 110.31(13) . . ?
 H19b C19 O1 110.31(13) . . ?
 H19b C19 C20 110.31(13) . . ?
 H19b C19 H19a 108.6 . . ?
 H45a C45 C43 109.5 . . ?
 H45b C45 C43 109.5 . . ?
 H45b C45 H45a 109.5 . . ?
 H45c C45 C43 109.5 . . ?
 H45c C45 H45a 109.5 . . ?
 H45c C45 H45b 109.5 . . ?
 C36b C33b C30b 110.8(2) . . ?
 C34b C33b C30b 112.5(2) . . ?
 C34b C33b C36b 107.7(2) . . ?
 C35b C33b C30b 108.9(2) . . ?
 C35b C33b C36b 108.1(2) . . ?
 C35b C33b C34b 108.7(2) . . ?
 C12b C11b C10b 116.4(2) . . ?
 H11c C11b C10b 108.20(13) . . ?
 H11c C11b C12b 108.20(14) . . ?
 H11d C11b C10b 108.20(13) . . ?
 H11d C11b C12b 108.20(14) . . ?
 H11d C11b H11c 107.3 . . ?
 H38 C38 C37 119.26(14) . . ?
 C39 C38 C37 121.5(2) . . ?
 C39 C38 H38 119.26(15) . . ?
 C21b C22b C23b 121.0(2) . . ?
 H22b C22b C23b 119.49(15) . . ?
 H22b C22b C21b 119.49(14) . . ?
 C5 C4 C3 116.4(2) . . ?
 H4a C4 C3 108.18(14) . . ?
 H4a C4 C5 108.18(15) . . ?
 H4b C4 C3 108.18(13) . . ?
 H4b C4 C5 108.18(13) . . ?
 H4b C4 H4a 107.3 . . ?
 H36d C36b C33b 109.5 . . ?
 H36e C36b C33b 109.5 . . ?
 H36e C36b H36d 109.5 . . ?
 H36f C36b C33b 109.5 . . ?
 H36f C36b H36d 109.5 . . ?
 H36f C36b H36e 109.5 . . ?
 C5b C4b C3b 114.05(19) . . ?
 H4ba C4b C3b 108.74(13) . . ?
 H4ba C4b C5b 108.74(14) . . ?
 H4bb C4b C3b 108.74(13) . . ?
 H4bb C4b C5b 108.74(13) . . ?
 H4bb C4b H4ba 107.6 . . ?
 C12b C13b C1b 122.8(2) . . ?
 H13b C13b C1b 122.9(14) . . ?
 H13b C13b C12b 114.3(14) . . ?
 O2b C18b O1b 123.9(3) . . ?
 C1b C18b O1b 110.8(2) . . ?
 C1b C18b O2b 125.3(2) . . ?
 C16 C6 C7 117.7(2) . . ?
 C5 C6 C7 120.2(3) . . ?
 C5 C6 C16 120.9(2) . . ?
 C2b C1b C21b 114.30(18) . . ?
 C13b C1b C21b 113.52(19) . . ?
 C13b C1b C2b 108.4(2) . . ?
 C18b C1b C21b 106.4(2) . . ?
 C18b C1b C2b 107.9(2) . . ?
 C18b C1b C13b 105.87(19) . . ?
 C45b C43b C40b 109.7(2) . . ?
 C46b C43b C40b 109.0(2) . . ?
 C46b C43b C45b 108.7(2) . . ?
 C44b C43b C40b 113.3(2) . . ?
 C44b C43b C45b 108.1(2) . . ?
 C44b C43b C46b 108.0(2) . . ?
 H42 C42 C37 119.09(15) . . ?
 C41 C42 C37 121.8(3) . . ?
 C41 C42 H42 119.09(17) . . ?
 C41b C40b C39b 116.7(2) . . ?
 C43b C40b C39b 120.8(2) . . ?
 C43b C40b C41b 122.5(2) . . ?
 C10 C11 C12 114.5(2) . . ?
 H11a C11 C12 107.5(13) . . ?
 H11a C11 C10 108.5(14) . . ?
 H11b C11 C12 110.7(14) . . ?
 H11b C11 C10 111.1(14) . . ?
 H11b C11 H11a 104.0(19) . . ?
 C38 C39 C40 122.3(2) . . ?
 H39 C39 C40 118.85(14) . . ?
 H39 C39 C38 118.85(15) . . ?
 C16 C17 C9 121.3(3) . . ?
 H17 C17 C9 117.2(16) . . ?
 H17 C17 C16 119.8(16) . . ?
 C11b C12b C15b 118.9(2) . . ?
 C13b C12b C15b 122.9(2) . . ?
 C13b C12b C11b 118.1(2) . . ?
 H34d C34b C33b 109.5 . . ?
 H34e C34b C33b 109.5 . . ?
 H34e C34b H34d 109.5 . . ?
 H34f C34b C33b 109.5 . . ?
 H34f C34b H34d 109.5 . . ?
 H34f C34b H34e 109.5 . . ?
 C11 C10 C9 109.3(2) . . ?
 H10a C10 C9 111.6(15) . . ?
 H10a C10 C11 108.3(15) . . ?
 H10b C10 C9 111.0(15) . . ?
 H10b C10 C11 109.4(15) . . ?
 H10b C10 H10a 107(2) . . ?
 C34 C33 C30 112.4(2) . . ?
 C36 C33 C30 108.7(2) . . ?
 C36 C33 C34 107.6(2) . . ?
 C35 C33 C30 111.3(2) . . ?
 C35 C33 C34 107.3(2) . . ?
 C35 C33 C36 109.6(3) . . ?
 H44a C44 C43 109.5 . . ?
 H44b C44 C43 109.5 . . ?
 H44b C44 H44a 109.5 . . ?
 H44c C44 C43 109.5 . . ?
 H44c C44 H44a 109.5 . . ?
 H44c C44 H44b 109.5 . . ?
 C42 C41 C40 121.6(3) . . ?
 H41 C41 C40 119.20(15) . . ?
 H41 C41 C42 119.20(17) . . ?
 H35d C35b C33b 109.5 . . ?
 H35e C35b C33b 109.5 . . ?
 H35e C35b H35d 109.5 . . ?
 H35f C35b C33b 109.5 . . ?
 H35f C35b H35d 109.5 . . ?
 H35f C35b H35e 109.5 . . ?
 H34a C34 C33 109.5 . . ?
 H34b C34 C33 109.5 . . ?
 H34b C34 H34a 109.5 . . ?
 H34c C34 C33 109.5 . . ?
 H34c C34 H34a 109.5 . . ?
 H34c C34 H34b 109.5 . . ?
 C6 C5 C4 111.7(2) . . ?
 H5a C5 C4 109.27(14) . . ?
 H5a C5 C6 109.27(15) . . ?
 H5b C5 C4 109.27(15) . . ?
 H5b C5 C6 109.27(15) . . ?
 H5b C5 H5a 107.9 . . ?
 H45d C45b C43b 109.5 . . ?
 H45e C45b C43b 109.5 . . ?
 H45e C45b H45d 109.5 . . ?
 H45f C45b C43b 109.5 . . ?
 H45f C45b H45d 109.5 . . ?
 H45f C45b H45e 109.5 . . ?
 H46d C46b C43b 109.5 . . ?
 H46e C46b C43b 109.5 . . ?
 H46e C46b H46d 109.5 . . ?
 H46f C46b C43b 109.5 . . ?
 H46f C46b H46d 109.5 . . ?
 H46f C46b H46e 109.5 . . ?
 C20b C19b O1b 105.0(2) . . ?
 H19c C19b O1b 110.75(15) . . ?
 H19c C19b C20b 110.75(18) . . ?
 H19d C19b O1b 110.75(18) . . ?
 H19d C19b C20b 110.75(18) . . ?
 H19d C19b H19c 108.8 . . ?
 H44d C44b C43b 109.5 . . ?
 H44e C44b C43b 109.5 . . ?
 H44e C44b H44d 109.5 . . ?
 H44f C44b C43b 109.5 . . ?
 H44f C44b H44d 109.5 . . ?
 H44f C44b H44e 109.5 . . ?
 H36a C36 C33 109.5 . . ?
 H36b C36 C33 109.5 . . ?
 H36b C36 H36a 109.5 . . ?
 H36c C36 C33 109.5 . . ?
 H36c C36 H36a 109.5 . . ?
 H36c C36 H36b 109.5 . . ?
 H35a C35 C33 109.5 . . ?
 H35b C35 C33 109.5 . . ?
 H35b C35 H35a 109.5 . . ?
 H35c C35 C33 109.5 . . ?
 H35c C35 H35a 109.5 . . ?
 H35c C35 H35b 109.5 . . ?

loop_
  _geom_torsion_atom_site_label_1
  _geom_torsion_atom_site_label_2
  _geom_torsion_atom_site_label_3
  _geom_torsion_atom_site_label_4
  _geom_torsion
  _geom_torsion_site_symmetry_1
  _geom_torsion_site_symmetry_2
  _geom_torsion_site_symmetry_3
  _geom_torsion_site_symmetry_4
  _geom_torsion_publ_flag
 Br1 C24 C25 C26 178.24(18) . . . . ?
 Br1 C24 C23 C22 -177.88(19) . . . . ?
 Br1b C24b C25b C26b 178.92(17) . . . . ?
 Br1b C24b C23b C22b -178.1(2) . . . . ?
 Cl3 C20 C19 O1 176.54(16) . . . . ?
 Cl1 C20 C19 O1 56.11(15) . . . . ?
 Cl2 C20 C19 O1 -64.35(17) . . . . ?
 Cl3b C20b C19b O1b 177.7(2) . . . . ?
 Cl1b C20b C19b O1b 59.4(2) . . . . ?
 Cl2b C20b C19b O1b -61.0(2) . . . . ?
 C24 C25 C26 C21 -0.4(3) . . . . ?
 C24 C23 C22 C21 -0.4(3) . . . . ?
 C24b C25b C26b C21b -0.8(3) . . . . ?
 C24b C23b C22b C21b -1.0(3) . . . . ?
 O1 C18 C1 C13 56.3(2) . . . . ?
 O1 C18 C1 C21 -66.2(2) . . . . ?
 O1 C18 C1 C2 174.89(19) . . . . ?
 O2 C18 C1 C13 -125.3(3) . . . . ?
 O2 C18 C1 C21 112.1(3) . . . . ?
 O2 C18 C1 C2 -6.7(3) . . . . ?
 O1b C18b C1b C21b -55.2(2) . . . . ?
 O1b C18b C1b C2b -178.2(2) . . . . ?
 O1b C18b C1b C13b 65.9(2) . . . . ?
 C9b C8b C7b C6b 2.2(3) . . . . ?
 C9b C8b C27b C28b 135.4(2) . . . . ?
 C9b C8b C27b C32b -46.5(3) . . . . ?
 C9b C17b C16b C6b 1.3(3) . . . . ?
 C9b C10b C11b C12b -24.4(2) . . . . ?
 C25b C26b C21b C22b 0.2(3) . . . . ?
 C25b C26b C21b C1b -173.0(2) . . . . ?
 O2b C18b C1b C21b 125.9(3) . . . . ?
 O2b C18b C1b C2b 2.8(3) . . . . ?
 O2b C18b C1b C13b -113.1(3) . . . . ?
 C12 C13 C1 C18 179.1(2) . . . . ?
 C12 C13 C1 C21 -66.2(2) . . . . ?
 C12 C13 C1 C2 60.7(2) . . . . ?
 C12 C15 C14 C3 -6.7(3) . . . . ?
 C12 C15 C14 C37 172.7(2) . . . . ?
 C12 C11 C10 C9 37.4(2) . . . . ?
 C13 C1 C21 C22 166.61(19) . . . . ?
 C13 C1 C21 C26 -18.1(2) . . . . ?
 C13 C1 C2 C3 -65.5(2) . . . . ?
 C29b C28b C27b C8b 178.6(2) . . . . ?
 C29b C28b C27b C32b 0.4(3) . . . . ?
 C29b C30b C31b C32b 0.6(3) . . . . ?
 C29b C30b C33b C36b 126.3(3) . . . . ?
 C29b C30b C33b C34b 5.7(3) . . . . ?
 C29b C30b C33b C35b -114.9(3) . . . . ?
 C23b C22b C21b C26b 0.7(3) . . . . ?
 C23b C22b C21b C1b 174.0(2) . . . . ?
 C18 C1 C21 C22 -75.77(19) . . . . ?
 C18 C1 C21 C26 99.53(19) . . . . ?
 C18 C1 C2 C3 176.57(18) . . . . ?
 C6b C7b C8b C27b 177.0(2) . . . . ?
 C6b C5b C4b C3b -39.8(2) . . . . ?
 C14b C15b C12b C11b 148.3(3) . . . . ?
 C14b C15b C12b C13b -35.3(3) . . . . ?
 C14b C3b C2b C1b 2.1(3) . . . . ?
 C14b C3b C4b C5b 108.2(2) . . . . ?
 C14b C37b C42b C41b 177.1(2) . . . . ?
 C14b C37b C38b C39b -176.1(2) . . . . ?
 C7b C8b C27b C28b -39.2(3) . . . . ?
 C7b C8b C27b C32b 138.9(2) . . . . ?
 C15 C14 C3 C2 41.8(3) . . . . ?
 C15 C14 C3 C4 -138.0(2) . . . . ?
 C15 C14 C37 C38 70.6(3) . . . . ?
 C15 C14 C37 C42 -106.2(3) . . . . ?
 C21 C1 C2 C3 63.3(2) . . . . ?
 C27b C32b C31b C30b 0.7(3) . . . . ?
 C9 C8 C7 C6 -0.4(3) . . . . ?
 C9 C8 C27 C28 138.7(2) . . . . ?
 C9 C8 C27 C32 -43.1(3) . . . . ?
 C9 C17 C16 C6 0.4(3) . . . . ?
 C40 C39 C38 C37 2.2(3) . . . . ?
 C40 C41 C42 C37 1.9(4) . . . . ?
 C31b C30b C33b C36b -55.1(3) . . . . ?
 C31b C30b C33b C34b -175.8(3) . . . . ?
 C31b C30b C33b C35b 63.6(3) . . . . ?
 C31 C30 C29 C28 0.6(3) . . . . ?
 C31 C30 C33 C34 166.8(3) . . . . ?
 C31 C30 C33 C36 -74.3(3) . . . . ?
 C31 C30 C33 C35 46.4(3) . . . . ?
 C31 C32 C27 C8 -178.8(2) . . . . ?
 C31 C32 C27 C28 -0.5(3) . . . . ?
 C21b C1b C2b C3b 62.9(2) . . . . ?
 C21b C1b C13b C12b -67.0(2) . . . . ?
 C3 C14 C37 C38 -109.9(2) . . . . ?
 C3 C14 C37 C42 73.2(3) . . . . ?
 C3 C4 C5 C6 23.9(2) . . . . ?
 C15b C12b C11b C10b -62.0(2) . . . . ?
 C15b C12b C13b C1b -0.4(3) . . . . ?
 C3b C2b C1b C13b -64.8(3) . . . . ?
 C3b C2b C1b C18b -179.0(2) . . . . ?
 C39b C38b C37b C42b 1.4(3) . . . . ?
 C39b C40b C41b C42b 1.4(3) . . . . ?
 C39b C40b C43b C45b 53.4(3) . . . . ?
 C39b C40b C43b C46b -65.5(3) . . . . ?
 C39b C40b C43b C44b 174.3(2) . . . . ?
 C30 C29 C28 C27 -0.4(3) . . . . ?
 C8 C7 C6 C16 12.4(3) . . . . ?
 C8 C7 C6 C5 -155.5(2) . . . . ?
 C8 C27 C28 C29 178.6(2) . . . . ?
 C7 C6 C16 C17 -12.2(3) . . . . ?
 C7 C6 C5 C4 56.4(3) . . . . ?
 C10b C11b C12b C13b 121.4(2) . . . . ?
 C16 C6 C5 C4 -111.1(3) . . . . ?
 C37b C42b C41b C40b -0.9(3) . . . . ?
 C42b C41b C40b C43b -178.2(2) . . . . ?
 C41b C40b C43b C45b -127.0(3) . . . . ?
 C41b C40b C43b C46b 114.1(3) . . . . ?
 C41b C40b C43b C44b -6.1(3) . . . . ?
 C2b C1b C13b C12b 61.2(2) . . . . ?
 C11b C12b C13b C1b 176.0(2) . . . . ?

loop_
  _diffrn_refln_index_h
  _diffrn_refln_index_k
  _diffrn_refln_index_l
  _diffrn_refln_intensity_net
  _diffrn_refln_intensity_u
  _diffrn_refln_scale_group_code
 -13 -9 -4 1066.24 136.144 56
 -12 -12 -9 424.395 96.1664 56
 -12 -12 -8 46.7255 76.8726 56
 -12 -12 -8 73.6009 87.9645 65
 -12 -12 -7 387.939 106.753 56
 -12 -12 -7 555.799 124.671 65
 -12 -12 -6 655.832 120.299 56
 -12 -12 -6 583.055 127.625 65
 -12 -12 -5 783.242 120.225 56
 -12 -12 -5 857.53 148.188 65
 -12 -12 -4 -13.7657 97.8305 65
 -12 -12 -3 63.0152 79.4082 65
 -12 -11 -10 89.5812 72.1591 56
 -12 -11 -9 379.787 105.952 56
 -12 -11 -8 689.369 134.032 56
 -12 -11 -7 -45.0887 95.7551 56
 -12 -11 -6 663.778 139.138 56
 -12 -11 -5 304.586 100.562 56
 -12 -11 -4 542.143 117.228 56
 -12 -11 -3 165.906 87.4026 56
 -12 -11 -3 294.527 124.421 65
 -12 -11 -2 162.43 109.6 65
 -12 -11 -1 1650.87 167.971 65
 -12 -10 -4 81.2045 101.16 56
 -12 -10 -3 666.881 133.088 56
 -12 -10 -1 807.518 151.696 65
 -12 -9 -2 -14.8543 104.621 56
 -12 -9 0 267.005 118.576 65
 -12 -7 -8 162.827 126.815 36
 -12 -7 -7 1632.88 241.859 36
 -12 -7 -6 405.758 148.659 36
 -12 -7 -5 566.477 160.205 36
 -12 -7 -4 309.37 144.077 36
 -12 -6 -7 1554.69 220.5 36
 -12 -6 -6 45.8637 142.813 36
 -12 -6 -5 1118.38 204.685 36
 -12 -6 -4 482.718 163.798 36
 -12 -6 -3 637.064 159.666 36
 -12 -5 -7 751.589 174.044 36
 -12 -5 -6 1595.3 231.427 36
 -12 -5 -5 1008.02 187.932 36
 -12 -5 -4 2737.82 283.129 36
 -12 -5 -3 339.706 156.804 36
 -12 -5 -2 -21.13 125.319 36
 -12 -4 -6 838.831 182.738 36
 -12 -4 -5 230.359 143.57 36
 -12 -4 -4 186.41 130.998 36
 -12 -4 -3 639.615 180.9 36
 -12 -4 -2 1038.03 193.281 36
 -12 -3 -5 506.687 166.533 36
 -12 -3 -4 1652.78 231.209 36
 -12 -3 -3 472.893 154.659 36
 -12 -3 -2 2183.17 249.687 36
 -12 -2 -4 1173.42 187.962 36
 -12 -2 -3 560.928 157.989 36
 -12 -2 -2 294.251 114.895 36
 -11 -13 -10 399.5 100.429 56
 -11 -13 -9 84.1589 82.3781 65
 -11 -13 -9 142.376 98.3726 56
 -11 -13 -8 1102.87 152.943 65
 -11 -13 -8 1330.03 167.028 56
 -11 -13 -7 30.4303 99.0895 65
 -11 -13 -7 170.037 106.836 56
 -11 -13 -6 111.001 118.605 65
 -11 -13 -6 97.1674 95.0953 56
 -11 -13 -5 413.807 135.69 65
 -11 -13 -5 505.107 111.306 56
 -11 -13 -4 153.842 106.431 65
 -11 -13 -3 1126.52 158.074 65
 -11 -13 -2 375.132 108.587 65
 -11 -12 -11 312.868 99.272 56
 -11 -12 -10 28.7445 96.5162 56
 -11 -12 -9 1253.46 170.041 56
 -11 -12 -8 -51.5278 118.758 56
 -11 -12 -7 584.272 156.601 56
 -11 -12 -6 88.2429 112.455 56
 -11 -12 -5 60.284 123.702 65
 -11 -12 -5 135.92 110.646 56
 -11 -12 -4 1104.75 204.424 65
 -11 -12 -4 1489.68 181.68 56
 -11 -12 -3 714.324 157.729 65
 -11 -12 -3 763.198 138.204 56
 -11 -12 -2 1865.71 208.775 65
 -11 -12 -1 271.692 114.874 65
 -11 -12 0 571.559 112.864 65
 -11 -11 -12 229.201 88.7421 56
 -11 -11 -11 978.181 148.854 56
 -11 -11 -10 116.776 105.13 56
 -11 -11 -4 3070.89 283.216 56
 -11 -11 -3 559.447 137.613 56
 -11 -11 -2 1693.23 226.671 65
 -11 -11 -2 1632.72 185.653 56
 -11 -11 -1 1019.05 181.604 65
 -11 -11 0 1858.03 205.14 65
 -11 -11 1 2411.27 207.524 65
 -11 -10 -12 528.514 116.293 56
 -11 -10 -5 2219.97 277.611 15
 -11 -10 -4 325.172 169.833 15
 -11 -10 -2 219.888 123.172 56
 -11 -10 -1 1377.75 175.372 56
 -11 -10 0 902.699 185.075 65
 -11 -10 1 371.758 130.698 65
 -11 -10 4 296.391 109.708 68
 -11 -9 -7 -25.6156 128.734 15
 -11 -9 -7 173.032 148.477 18
 -11 -9 -6 264.937 170.698 15
 -11 -9 -6 104.377 142.418 18
 -11 -9 -5 3037.09 320.906 15
 -11 -9 -5 2486.94 296.046 18
 -11 -9 -4 133.76 145.977 15
 -11 -9 -4 110.395 128.438 18
 -11 -9 -3 1138.6 223.867 18
 -11 -9 -3 1046.27 221.048 15
 -11 -9 -2 3311.55 343.662 18
 -11 -9 -2 3357.9 327.228 15
 -11 -9 -1 1315.71 231.295 26
 -11 -9 -1 1486.18 245.894 18
 -11 -9 1 59.0995 124.108 65
 -11 -9 2 2619.87 232.402 65
 -11 -8 -10 1570.02 215.037 34
 -11 -8 -9 287.723 151.144 36
 -11 -8 -9 180.14 126.21 34
 -11 -8 -8 358.782 159.701 36
 -11 -8 -8 150.76 135.112 15
 -11 -8 -7 372.681 167.846 36
 -11 -8 -7 106.426 138.583 15
 -11 -8 -7 475.216 168.344 18
 -11 -8 -6 324.007 181.54 36
 -11 -8 -6 249.552 156.047 18
 -11 -8 -6 605.906 202.8 15
 -11 -8 -5 669.66 189.922 36
 -11 -8 -5 1287.29 251.675 15
 -11 -8 -5 858.357 218.476 18
 -11 -8 -4 2096.26 296.353 18
 -11 -8 -4 2903.76 322.911 15
 -11 -8 -3 3075.39 349.469 18
 -11 -8 -3 3205.75 331.159 15
 -11 -8 -2 582.677 182.262 18
 -11 -8 -2 845.777 201.557 15
 -11 -8 -1 1230.4 249.514 18
 -11 -8 -1 1272.52 218.107 15
 -11 -8 0 444.262 178.248 26
 -11 -8 0 277.145 172.959 18
 -11 -8 0 617.817 164.45 15
 -11 -8 1 171.346 146.177 26
 -11 -8 1 342.838 168.119 18
 -11 -8 2 1948.59 221.39 65
 -11 -8 6 2737.17 240.588 68
 -11 -7 -10 891.979 200.517 36
 -11 -7 -10 921.21 169.867 34
 -11 -7 -9 97.1341 145.927 36
 -11 -7 -9 257.993 133.966 34
 -11 -7 -8 1263.25 199.131 34
 -11 -7 -8 836.155 207.868 36
 -11 -7 -8 1127.3 213.806 15
 -11 -7 -7 764.41 209.412 36
 -11 -7 -7 596.273 159.747 34
 -11 -7 -7 244.719 171.758 15
 -11 -7 -6 3367.57 345.531 36
 -11 -7 -6 2395.9 297.762 15
 -11 -7 -5 1388.13 253.931 36
 -11 -7 -5 1432.56 247.371 15
 -11 -7 -4 3091.86 334.017 36
 -11 -7 -4 4128.66 384.026 18
 -11 -7 -4 3352.54 353.769 15
 -11 -7 -3 1763.43 250.187 36
 -11 -7 -3 1973.08 275.219 15
 -11 -7 -3 1604.02 270.153 18
 -11 -7 -2 723.925 187.257 36
 -11 -7 -2 721.303 212.625 18
 -11 -7 -2 1009.96 211.555 15
 -11 -7 -1 4560.28 373.876 15
 -11 -7 -1 4048.78 381.218 18
 -11 -7 0 1079.7 212.547 15
 -11 -7 0 774.741 205.204 18
 -11 -7 1 4166.15 407.025 26
 -11 -7 1 4940.2 400.249 18
 -11 -7 2 607.714 204.079 26
 -11 -7 2 308.901 154.959 18
 -11 -7 7 77.2122 109.763 68
 -11 -6 -10 104.315 138.702 34
 -11 -6 -10 42.6239 105.181 36
 -11 -6 -9 379.067 170.862 34
 -11 -6 -9 192.832 148.507 36
 -11 -6 -8 1080.11 212.689 15
 -11 -6 -8 781.883 181.477 34
 -11 -6 -8 890.288 209.255 36
 -11 -6 -7 2933.95 320.815 15
 -11 -6 -7 2812.2 314.957 36
 -11 -6 -7 3026.73 291.445 34
 -11 -6 -6 741.243 199.22 15
 -11 -6 -6 565.768 215.162 36
 -11 -6 -6 199.376 136.724 34
 -11 -6 -5 377.595 187.539 15
 -11 -6 -5 709.739 207.502 36
 -11 -6 -4 1686.94 268.206 10
 -11 -6 -4 2124.23 280.504 15
 -11 -6 -4 1172.29 225.243 36
 -11 -6 -3 891.927 221.259 10
 -11 -6 -3 630.644 191.415 15
 -11 -6 -3 698.798 191.858 36
 -11 -6 -2 1035.14 227.84 9
 -11 -6 -2 1269 236.035 10
 -11 -6 -2 1313.63 258.074 18
 -11 -6 -2 1696.44 252.443 15
 -11 -6 -2 1035.71 212.753 36
 -11 -6 -1 4945.32 430.845 9
 -11 -6 -1 4672.13 368.47 36
 -11 -6 -1 4979.03 404.811 15
 -11 -6 -1 4496.29 410.763 18
 -11 -6 0 -24.6625 153.586 15
 -11 -6 0 58.1713 143.53 18
 -11 -6 1 1559.43 253.846 18
 -11 -6 2 366.889 170.804 18
 -11 -6 2 268.139 172.287 26
 -11 -6 3 891.465 184.647 18
 -11 -6 3 1105.73 221.722 26
 -11 -6 8 1592.35 175.442 68
 -11 -5 -10 761.945 175.141 34
 -11 -5 -10 975.493 182.315 36
 -11 -5 -9 889.418 187.185 36
 -11 -5 -9 829.485 179.394 34
 -11 -5 -8 380.903 156.717 15
 -11 -5 -8 463.819 178.529 36
 -11 -5 -8 565.241 163.243 34
 -11 -5 -7 223.584 137.687 25
 -11 -5 -7 215.3 140.124 34
 -11 -5 -7 246.748 172.773 36
 -11 -5 -7 92.8408 124.777 31
 -11 -5 -7 218.233 169.944 15
 -11 -5 -6 755.662 179.183 34
 -11 -5 -6 1248.78 231.203 36
 -11 -5 -6 627.573 192.657 15
 -11 -5 -5 1692.74 264.703 36
 -11 -5 -5 1763.68 235.066 34
 -11 -5 -5 1604.86 276.142 15
 -11 -5 -4 2329.44 304.644 36
 -11 -5 -4 1969.2 286.221 10
 -11 -5 -4 2726.29 315.265 15
 -11 -5 -3 -55.1076 148.029 36
 -11 -5 -3 -119.882 186.643 10
 -11 -5 -3 176.445 137.518 6
 -11 -5 -3 -144.681 186.382 15
 -11 -5 -2 1067.53 221.74 15
 -11 -5 -2 1175.92 219.519 36
 -11 -5 -2 1106.09 234.564 10
 -11 -5 -1 1287.01 238.62 15
 -11 -5 -1 810.044 204.769 18
 -11 -5 -1 746.685 184.436 36
 -11 -5 -1 1207.77 246.294 9
 -11 -5 -1 807.529 209.492 10
 -11 -5 0 725.842 192.537 15
 -11 -5 0 667.477 210.717 18
 -11 -5 0 872.705 222.283 9
 -11 -5 1 388.017 174.858 18
 -11 -5 2 286.619 152.705 18
 -11 -5 3 2362.2 295.793 26
 -11 -5 3 2397.07 269.085 18
 -11 -5 4 241.127 161.032 26
 -11 -5 8 2548.44 227.658 68
 -11 -4 -9 265.831 145.843 36
 -11 -4 -9 153.032 133.036 34
 -11 -4 -8 769.985 186.472 36
 -11 -4 -8 585.541 168.746 34
 -11 -4 -7 803.891 186.133 25
 -11 -4 -7 589.716 184.625 36
 -11 -4 -7 898.282 193.908 34
 -11 -4 -7 935.486 217.769 15
 -11 -4 -6 1031.78 186.572 25
 -11 -4 -6 1291.19 230.771 36
 -11 -4 -6 1390.67 221.333 34
 -11 -4 -6 648.709 189.281 15
 -11 -4 -5 429.963 183.295 36
 -11 -4 -5 812.168 190.458 34
 -11 -4 -5 696.937 212.42 15
 -11 -4 -4 715.575 202.977 36
 -11 -4 -4 1249.83 200.368 34
 -11 -4 -4 1119.66 232.902 10
 -11 -4 -4 703.339 227.337 15
 -11 -4 -3 671.652 206.155 36
 -11 -4 -3 540.37 193.67 10
 -11 -4 -3 389.527 158.287 6
 -11 -4 -3 261.166 170.229 15
 -11 -4 -2 1372.78 245.186 10
 -11 -4 -2 1383.16 247.461 15
 -11 -4 -2 909.965 211.662 36
 -11 -4 -1 503.793 168.687 10
 -11 -4 -1 863.221 214.793 15
 -11 -4 -1 448.517 162.831 36
 -11 -4 0 2278.9 299.924 9
 -11 -4 0 1857.11 286.414 18
 -11 -4 0 2066.13 261.475 15
 -11 -4 0 1945.95 241.809 36
 -11 -4 1 1845.96 261.832 18
 -11 -4 2 584.065 174.507 18
 -11 -4 3 110.874 151.244 26
 -11 -4 4 1124.54 205.194 26
 -11 -4 8 113.203 113.934 68
 -11 -3 -9 -20.5 106.636 34
 -11 -3 -9 101.362 118.682 36
 -11 -3 -8 1026.82 188.804 36
 -11 -3 -8 1239.8 209.41 34
 -11 -3 -7 462.528 197.132 15
 -11 -3 -7 525.723 168.757 34
 -11 -3 -6 1741.2 247.04 34
 -11 -3 -6 1305.69 215.57 25
 -11 -3 -5 784.557 184.242 34
 -11 -3 -5 694.61 172.703 25
 -11 -3 -4 1015.61 218.5 15
 -11 -3 -4 1050.66 190.111 34
 -11 -3 -3 3985.98 387.157 15
 -11 -3 -3 4862.04 364.11 34
 -11 -3 -2 233.184 193.787 10
 -11 -3 -2 28.1993 151.515 15
 -11 -3 -1 866.976 192.476 10
 -11 -3 -1 701.197 197.656 15
 -11 -3 -1 740.028 185.549 36
 -11 -3 0 115.801 137.476 9
 -11 -3 0 -23.1851 120.61 36
 -11 -3 0 151.159 149.423 15
 -11 -3 1 26.1851 131.589 18
 -11 -3 2 218.517 134.559 18
 -11 -3 3 862.632 198.199 26
 -11 -3 4 1402.6 231.591 26
 -11 -3 8 261.126 114.116 68
 -11 -2 -8 507.412 165.021 36
 -11 -2 -8 688.632 160.467 34
 -11 -2 -7 1024.1 187.643 34
 -11 -2 -6 335.226 149.347 34
 -11 -2 -5 -46.6496 138.342 25
 -11 -2 -5 -73.4191 125.169 34
 -11 -2 -4 531.195 169.061 25
 -11 -2 -4 608.255 173.482 34
 -11 -2 -3 637.501 168.541 34
 -11 -2 -2 757.421 174.185 34
 -11 -2 -1 2566.27 303.875 15
 -11 -2 0 449.454 162.951 15
 -11 -2 1 2425.7 267.541 18
 -11 -1 -7 -82.864 111.31 34
 -11 -1 -6 2134 259.653 34
 -11 -1 -5 682.786 176.872 34
 -11 -1 -4 2425.66 277.421 34
 -11 -1 -3 4434.74 348.327 25
 -11 -1 -3 4120.3 345.979 34
 -11 -1 -2 783.366 178.818 34
 -11 -1 0 292.851 148.578 15
 -11 0 -5 1387.12 199.338 34
 -11 0 -4 362.787 146.322 34
 -11 0 -3 254.111 140.617 34
 -11 0 -2 1283.18 213.363 34
 -11 0 -1 309.102 139.296 34
 -11 1 -4 345.615 143.443 34
 -11 1 -3 383.198 148.872 34
 -11 1 -2 173.275 136.511 34
 -11 1 -1 642.579 157.056 34
 -11 1 0 493.239 143.944 34
 -10 -14 -10 -24.2766 79.0312 56
 -10 -14 -9 355.883 102.991 65
 -10 -14 -9 574.907 114.463 50
 -10 -14 -9 595.344 128.427 56
 -10 -14 -8 567.731 124.752 65
 -10 -14 -8 283.994 97.0707 50
 -10 -14 -8 257.718 102.107 56
 -10 -14 -7 1155.15 170.449 65
 -10 -14 -7 1422.93 154.876 50
 -10 -14 -7 1552.88 178.173 56
 -10 -14 -6 293.693 120.379 65
 -10 -14 -5 -62.0199 110.201 65
 -10 -14 -4 821.808 140.805 82
 -10 -14 -4 898.205 149.266 65
 -10 -14 -3 36.2091 81.0542 82
 -10 -14 -3 13.8466 92.0517 65
 -10 -14 -2 1222.06 146.68 65
 -10 -13 -12 266.84 87.4484 56
 -10 -13 -11 37.2038 85.7473 48
 -10 -13 -11 54.4295 94.0854 56
 -10 -13 -10 474.009 115.681 65
 -10 -13 -10 390.761 107.105 48
 -10 -13 -10 710.387 144.314 56
 -10 -13 -9 325.23 133.097 65
 -10 -13 -9 234.446 102.324 48
 -10 -13 -9 520.326 141.926 56
 -10 -13 -8 421.417 138.297 56
 -10 -13 -8 182.373 123.894 65
 -10 -13 -7 486.944 148.294 56
 -10 -13 -7 548.353 163.7 65
 -10 -13 -6 -61.0376 140.673 65
 -10 -13 -6 30.6564 89.7438 50
 -10 -13 -6 204.175 120.854 56
 -10 -13 -5 862.811 191.065 65
 -10 -13 -5 1293.52 159.16 50
 -10 -13 -5 1015.21 176.222 56
 -10 -13 -4 197.249 115.85 56
 -10 -13 -4 141.266 135.589 65
 -10 -13 -3 750.205 165.461 65
 -10 -13 -2 1417.34 188.381 65
 -10 -13 -1 -31.1905 105.774 65
 -10 -13 -1 94.253 82.2282 82
 -10 -13 0 549.693 114.698 65
 -10 -12 -13 37.1653 80.6627 48
 -10 -12 -12 267.731 108.823 56
 -10 -12 -11 426.573 127.906 56
 -10 -12 -11 360.658 121.37 48
 -10 -12 -10 355.982 138.113 56
 -10 -12 -10 361.764 128.136 48
 -10 -12 -9 182.572 111.548 48
 -10 -12 -8 966.883 157.898 48
 -10 -12 -5 69.5102 104.39 50
 -10 -12 -3 244.327 136.066 56
 -10 -12 -2 489.987 128.483 56
 -10 -12 -1 636.67 161.609 65
 -10 -12 0 720.489 153.086 65
 -10 -12 1 472.493 129.81 65
 -10 -12 3 292.168 93.9242 59
 -10 -11 -13 192.848 91.5386 56
 -10 -11 -12 153.998 117.972 56
 -10 -11 -11 519.467 151.086 56
 -10 -11 -8 933.701 197.979 15
 -10 -11 -7 51.6092 142.9 15
 -10 -11 -6 1662 233.796 18
 -10 -11 -6 1247.11 224.014 15
 -10 -11 -5 -25.1844 131.024 18
 -10 -11 -5 -160.726 170.675 15
 -10 -11 -5 -98.1033 143.602 56
 -10 -11 -4 1241.76 227.835 18
 -10 -11 -4 1247.19 223.846 15
 -10 -11 -4 1749.31 232.65 56
 -10 -11 -3 1021.13 212.799 18
 -10 -11 -3 1033.57 214.313 15
 -10 -11 -3 1286.77 202.888 56
 -10 -11 -2 78.1542 142.136 18
 -10 -11 -2 73.8483 128.058 15
 -10 -11 -1 1272.65 225.497 65
 -10 -11 -1 1430.49 186.826 56
 -10 -11 1 1485.91 207.371 65
 -10 -11 2 310.966 118.379 65
 -10 -11 3 168.683 105.198 68
 -10 -11 4 1401.7 170.649 59
 -10 -10 -13 201.805 92.142 56
 -10 -10 -11 60.6473 130.22 34
 -10 -10 -10 828.063 178.126 34
 -10 -10 -9 539.398 185.297 15
 -10 -10 -8 1051.31 211.927 15
 -10 -10 -7 1211.34 225.721 18
 -10 -10 -7 1320.68 240.098 15
 -10 -10 -6 1490.67 244.433 18
 -10 -10 -6 1751.71 263.187 15
 -10 -10 -5 165.728 150.834 18
 -10 -10 -5 428.503 190.021 15
 -10 -10 -4 2702.91 318.666 15
 -10 -10 -4 3114.71 327.317 18
 -10 -10 -3 446.762 189.667 15
 -10 -10 -3 401.447 202.233 18
 -10 -10 -2 422.058 193.032 26
 -10 -10 -2 433.166 159.515 56
 -10 -10 -2 459.472 189.294 18
 -10 -10 -2 538.965 183.125 15
 -10 -10 -1 361.862 181.453 26
 -10 -10 -1 305.454 131.472 56
 -10 -10 -1 533.924 172.67 15
 -10 -10 -1 283.583 180.886 18
 -10 -10 0 707.587 185.474 26
 -10 -10 0 811.125 197.883 65
 -10 -10 0 662.013 195.13 18
 -10 -10 0 770.208 191.544 15
 -10 -10 1 1050.37 213.2 18
 -10 -10 2 755.559 167.654 65
 -10 -10 3 870.419 144.847 65
 -10 -10 5 344.478 117.019 68
 -10 -10 5 604.848 130.699 59
 -10 -9 -12 228.191 138.022 34
 -10 -9 -11 1202.96 210.485 34
 -10 -9 -10 606.533 180.931 15
 -10 -9 -10 898.752 186.622 34
 -10 -9 -9 2388.86 284.755 15
 -10 -9 -9 2534.13 278.279 34
 -10 -9 -8 794.379 185.816 18
 -10 -9 -8 328.984 178.992 15
 -10 -9 -8 512.324 167.103 34
 -10 -9 -7 2881.15 334.433 10
 -10 -9 -7 3030.96 335.895 15
 -10 -9 -7 2286.64 289.757 18
 -10 -9 -6 2233.93 269.519 11
 -10 -9 -6 1458.59 264.412 10
 -10 -9 -6 1306.75 246.125 18
 -10 -9 -6 1552.43 266.957 15
 -10 -9 -5 643.959 191.397 10
 -10 -9 -5 266.2 175.89 15
 -10 -9 -5 732.123 214.01 18
 -10 -9 -4 4097.02 392.367 10
 -10 -9 -4 3661.29 372.312 9
 -10 -9 -4 4093.04 389.233 18
 -10 -9 -4 4958.49 415.296 15
 -10 -9 -3 3742.6 373.418 10
 -10 -9 -3 3042.66 347.463 9
 -10 -9 -3 2660.7 330.76 18
 -10 -9 -3 3547.01 352.857 15
 -10 -9 -2 2236.14 300.421 10
 -10 -9 -2 2071.21 298.311 9
 -10 -9 -2 1951.09 285.323 15
 -10 -9 -2 2304.75 292.828 18
 -10 -9 -1 1182.85 236.947 9
 -10 -9 -1 760.842 215.39 10
 -10 -9 -1 814.064 235.562 18
 -10 -9 -1 1081.36 223.592 15
 -10 -9 0 302.827 162.65 15
 -10 -9 0 444.269 200.957 18
 -10 -9 0 98.0889 116.496 56
 -10 -9 0 333.756 195.52 26
 -10 -9 1 2813.15 326.739 26
 -10 -9 1 2949.19 322.291 18
 -10 -9 1 3189.99 296.55 15
 -10 -9 2 170.872 143.173 26
 -10 -9 2 66.2526 127.642 65
 -10 -9 2 352.159 164.781 18
 -10 -9 3 4914.9 337.073 65
 -10 -9 6 1254.31 183.665 68
 -10 -9 6 1223.06 163.273 59
 -10 -8 -12 43.6407 134.301 34
 -10 -8 -11 307.405 152.395 34
 -10 -8 -11 116.736 143.785 36
 -10 -8 -10 1021.08 194.713 31
 -10 -8 -10 1010.36 212.492 15
 -10 -8 -10 1172.15 227.108 36
 -10 -8 -10 1405 229.883 34
 -10 -8 -9 710.753 185.298 31
 -10 -8 -9 1030.4 213.883 15
 -10 -8 -9 475.543 203.347 36
 -10 -8 -9 1170.49 219.006 34
 -10 -8 -8 2136.51 288.117 15
 -10 -8 -8 2725.33 314.583 11
 -10 -8 -8 2301.07 299.5 10
 -10 -8 -8 1757.66 242.704 34
 -10 -8 -8 1867.9 276.084 36
 -10 -8 -8 1618.35 250.626 6
 -10 -8 -7 1344.41 249.934 15
 -10 -8 -7 1836.79 253.404 11
 -10 -8 -7 1359.92 255.116 10
 -10 -8 -7 836.248 195.727 34
 -10 -8 -7 852.259 203.955 6
 -10 -8 -6 1619.48 253.991 6
 -10 -8 -6 1810.65 282.497 18
 -10 -8 -6 1881.25 281.308 15
 -10 -8 -6 1719.01 258.968 11
 -10 -8 -6 1881.27 275.143 10
 -10 -8 -5 2400.75 284.949 6
 -10 -8 -5 2125.67 303.754 18
 -10 -8 -5 1805.31 279.965 15
 -10 -8 -5 2146.72 296.646 10
 -10 -8 -5 1679.14 239.198 11
 -10 -8 -4 2226 272.357 6
 -10 -8 -4 2308.53 298.761 15
 -10 -8 -4 2558.68 309.667 18
 -10 -8 -4 2262.46 295.565 10
 -10 -8 -3 559.347 202.712 18
 -10 -8 -3 946.99 245.333 15
 -10 -8 -3 244.541 177.03 10
 -10 -8 -3 512.646 180.457 9
 -10 -8 -2 4968.67 427.975 15
 -10 -8 -2 5639.66 461.349 18
 -10 -8 -2 5858.14 455.77 10
 -10 -8 -2 5031.01 436.771 9
 -10 -8 -1 496.742 200.187 18
 -10 -8 -1 417.021 179.312 15
 -10 -8 -1 173.078 152.811 10
 -10 -8 -1 543.383 194.591 9
 -10 -8 0 2237.88 297.708 18
 -10 -8 0 1550.85 233.496 15
 -10 -8 0 1904.45 286.595 9
 -10 -8 0 2024.97 274.07 10
 -10 -8 1 285.966 178.538 26
 -10 -8 1 29.9119 152.998 18
 -10 -8 1 193.369 141.527 15
 -10 -8 1 -31.3057 154.506 9
 -10 -8 2 4643.94 415.038 26
 -10 -8 2 4334.76 395.627 18
 -10 -8 3 1575.11 257.454 26
 -10 -8 3 987.717 180.221 65
 -10 -8 3 1453.08 244.414 18
 -10 -8 4 27.9544 167.905 26
 -10 -8 7 996.213 175.408 68
 -10 -8 7 871.228 130.462 59
 -10 -8 8 1324.25 158.946 68
 -10 -7 -12 266.862 152.297 34
 -10 -7 -12 -78.2941 127.439 36
 -10 -7 -11 146.362 142.883 34
 -10 -7 -11 233.083 150.203 36
 -10 -7 -10 756.908 194.11 15
 -10 -7 -10 1104.94 215.983 31
 -10 -7 -10 1178.59 223.768 36
 -10 -7 -10 925.116 195.195 34
 -10 -7 -9 804.936 218.384 15
 -10 -7 -9 837.497 192.067 31
 -10 -7 -9 480.306 182.786 36
 -10 -7 -9 682.059 206.152 34
 -10 -7 -8 -59.1163 153.754 36
 -10 -7 -8 -52.0253 141.916 34
 -10 -7 -8 57.0122 145.789 15
 -10 -7 -8 57.7185 152.6 6
 -10 -7 -8 24.8922 137.846 31
 -10 -7 -8 87.9214 166.998 11
 -10 -7 -8 235.928 174.907 10
 -10 -7 -7 1005.83 242.104 15
 -10 -7 -7 405.556 172.401 6
 -10 -7 -7 640.21 164.562 31
 -10 -7 -7 463.138 178.73 11
 -10 -7 -7 580.359 199.387 10
 -10 -7 -6 142.81 148.6 6
 -10 -7 -6 31.1019 153.509 10
 -10 -7 -6 252.323 161.984 11
 -10 -7 -6 90.546 172.007 15
 -10 -7 -5 2063.31 280.903 15
 -10 -7 -5 1773.57 260.037 6
 -10 -7 -5 1796 269.848 36
 -10 -7 -5 2249.76 305.306 10
 -10 -7 -5 2317.28 279.312 11
 -10 -7 -4 512.976 202.991 15
 -10 -7 -4 343.902 188.388 6
 -10 -7 -4 379.22 173.423 36
 -10 -7 -4 529.123 194.203 10
 -10 -7 -4 669.244 182.734 11
 -10 -7 -3 472.493 182.267 18
 -10 -7 -3 476.082 183.434 15
 -10 -7 -3 272.801 166.871 6
 -10 -7 -3 368.029 175.072 10
 -10 -7 -3 588.752 190.432 36
 -10 -7 -2 1259.31 246.845 18
 -10 -7 -2 1219.81 229.719 15
 -10 -7 -2 1079.92 223.013 10
 -10 -7 -2 1723.75 250.129 36
 -10 -7 -1 1066.16 228.108 15
 -10 -7 -1 1096.11 243.51 18
 -10 -7 -1 1448.61 244.877 10
 -10 -7 -1 1309.71 272.767 9
 -10 -7 0 2846.54 343.37 18
 -10 -7 0 2829.33 320.101 15
 -10 -7 0 3177.31 325.577 10
 -10 -7 0 2313.2 328.922 9
 -10 -7 1 372.003 154.684 15
 -10 -7 1 697.213 199.638 18
 -10 -7 1 161.443 159.567 9
 -10 -7 1 283.43 169.751 10
 -10 -7 2 2288.11 317.12 9
 -10 -7 2 2023.79 284.952 18
 -10 -7 3 1524.05 219.913 65
 -10 -7 3 1600.26 277.422 26
 -10 -7 3 1560.69 258.135 18
 -10 -7 4 869.946 230.409 26
 -10 -7 4 643.965 195.023 18
 -10 -7 5 2019.93 273.697 26
 -10 -7 8 282.831 120.092 68
 -10 -7 9 599.23 120.78 68
 -10 -6 -12 815.531 184.789 34
 -10 -6 -11 269.904 166.657 34
 -10 -6 -11 456.038 163.739 36
 -10 -6 -10 299.388 144.233 25
 -10 -6 -10 146.614 148.699 15
 -10 -6 -10 336.873 161.474 31
 -10 -6 -10 157.426 149.611 34
 -10 -6 -10 207.513 145.846 36
 -10 -6 -9 204.359 147.596 25
 -10 -6 -9 -26.9621 159.935 15
 -10 -6 -9 79.6222 149.147 31
 -10 -6 -9 216.519 170.522 34
 -10 -6 -9 141.006 153.881 36
 -10 -6 -8 1008.19 223.171 36
 -10 -6 -8 1031.5 212.516 34
 -10 -6 -8 986.949 215.025 6
 -10 -6 -8 914.175 193.075 25
 -10 -6 -8 1177.1 245.172 15
 -10 -6 -8 870.723 202.049 31
 -10 -6 -8 1363.47 253.04 10
 -10 -6 -8 979.84 218.062 11
 -10 -6 -7 790.597 201.094 6
 -10 -6 -7 467.176 169.062 25
 -10 -6 -7 655.78 202.725 15
 -10 -6 -7 689.743 172.212 31
 -10 -6 -7 500.629 177.522 11
 -10 -6 -7 614.233 180.426 10
 -10 -6 -6 2231.67 293.106 36
 -10 -6 -6 2522.21 309.357 6
 -10 -6 -6 2088.14 255.136 25
 -10 -6 -6 1396.79 257.869 15
 -10 -6 -6 1903.86 249.357 31
 -10 -6 -6 1874.81 279.633 10
 -10 -6 -6 2262.44 295.857 11
 -10 -6 -5 1464.49 263.409 15
 -10 -6 -5 1440.94 247.258 6
 -10 -6 -5 1240.78 258.136 36
 -10 -6 -5 1532.23 225.821 34
 -10 -6 -5 1858.38 258.303 11
 -10 -6 -5 1442.08 251.846 10
 -10 -6 -4 817.751 243.369 15
 -10 -6 -4 1112.17 222.707 6
 -10 -6 -4 1024.39 183.744 34
 -10 -6 -4 797.971 214.895 36
 -10 -6 -4 715.781 183.015 11
 -10 -6 -4 902.113 235.524 10
 -10 -6 -3 863.931 240.655 15
 -10 -6 -3 794.267 179.598 6
 -10 -6 -3 541.385 190.17 36
 -10 -6 -3 552.074 208.694 10
 -10 -6 -2 2528.31 319.408 15
 -10 -6 -2 2422 264.809 6
 -10 -6 -2 3059.01 325.037 36
 -10 -6 -2 3049.73 335.508 10
 -10 -6 -1 5273.68 398.963 36
 -10 -6 -1 4799.76 412.073 15
 -10 -6 -1 4809.31 427.475 18
 -10 -6 -1 4744.14 409.035 10
 -10 -6 -1 5724.77 470.752 9
 -10 -6 0 936.997 180.895 36
 -10 -6 0 1283.41 227.219 15
 -10 -6 0 1108.67 231.786 18
 -10 -6 0 1210.15 249.876 9
 -10 -6 0 911.794 203.261 10
 -10 -6 1 663.732 218.892 18
 -10 -6 1 799.213 184.541 15
 -10 -6 1 569.238 169.351 10
 -10 -6 1 811.836 212.135 9
 -10 -6 2 1462.94 248.943 18
 -10 -6 2 1091.71 230.324 9
 -10 -6 3 1197.01 248.285 9
 -10 -6 3 1174.23 223.915 18
 -10 -6 3 1024.3 244.81 26
 -10 -6 4 2117.05 274.989 18
 -10 -6 4 2259.81 304.638 26
 -10 -6 5 637.314 178.607 18
 -10 -6 5 616.929 201.788 26
 -10 -6 8 566.285 163.64 68
 -10 -6 9 787.645 151.545 68
 -10 -5 -12 63.4069 144.751 34
 -10 -5 -11 264.614 158.375 34
 -10 -5 -11 196.175 132.664 36
 -10 -5 -10 729.217 177.598 25
 -10 -5 -10 505.696 163.858 15
 -10 -5 -10 470.412 172.464 31
 -10 -5 -10 555.598 175.109 36
 -10 -5 -10 445.019 161.661 34
 -10 -5 -9 496.685 170.465 25
 -10 -5 -9 455.712 182.054 15
 -10 -5 -9 380.372 171.418 31
 -10 -5 -9 278.072 177.406 36
 -10 -5 -9 301.416 176.751 34
 -10 -5 -8 6194.77 469.351 36
 -10 -5 -8 5735.01 439.112 34
 -10 -5 -8 6021.64 458.138 6
 -10 -5 -8 5190.45 408.247 25
 -10 -5 -8 5657.4 458.073 15
 -10 -5 -8 5847.94 458.742 11
 -10 -5 -8 5654.84 449.431 10
 -10 -5 -7 209.511 153.203 15
 -10 -5 -7 268.242 185.719 11
 -10 -5 -7 246.281 162.906 10
 -10 -5 -7 258.731 149.599 25
 -10 -5 -7 323.494 172.284 6
 -10 -5 -6 2489.93 297.657 6
 -10 -5 -6 2809.17 330.788 15
 -10 -5 -6 1836.46 277.562 11
 -10 -5 -6 2759.92 336.857 10
 -10 -5 -6 2395.84 288.722 34
 -10 -5 -6 2705.75 315.94 36
 -10 -5 -6 2036.13 269.116 25
 -10 -5 -5 2008.87 276.721 6
 -10 -5 -5 1778.4 296.542 15
 -10 -5 -5 2266.12 292.565 11
 -10 -5 -5 1825.08 305.589 10
 -10 -5 -5 1710.01 263.767 36
 -10 -5 -5 2093.8 264.617 34
 -10 -5 -5 1863.69 247.048 25
 -10 -5 -4 1916.96 287.197 15
 -10 -5 -4 1247.29 228.179 6
 -10 -5 -4 1644.85 261.603 36
 -10 -5 -4 1379.48 216.435 34
 -10 -5 -4 1559.77 272.639 10
 -10 -5 -4 1817.53 255.565 11
 -10 -5 -3 836.677 228.811 15
 -10 -5 -3 1213.44 218.826 6
 -10 -5 -3 1214.29 234.723 36
 -10 -5 -3 1368.51 199.985 34
 -10 -5 -3 1289.47 245.609 10
 -10 -5 -3 995.67 195.057 11
 -10 -5 -2 669.23 194.284 15
 -10 -5 -2 642.118 181.071 6
 -10 -5 -2 776.732 203.426 10
 -10 -5 -2 882.584 203.704 36
 -10 -5 -1 2523.88 321.035 15
 -10 -5 -1 1819.05 283.731 10
 -10 -5 -1 2430.81 289.611 36
 -10 -5 0 1520.92 266.849 18
 -10 -5 0 1442.32 242.003 15
 -10 -5 0 2066.35 279.17 10
 -10 -5 0 2361.55 317.883 9
 -10 -5 0 1774.52 244.962 36
 -10 -5 1 1597.76 241.438 15
 -10 -5 1 1899.95 286.987 18
 -10 -5 1 1626.16 246.922 10
 -10 -5 2 3189.59 340.635 18
 -10 -5 2 2571.88 335.208 9
 -10 -5 3 522.221 184.953 18
 -10 -5 3 437.696 180.992 9
 -10 -5 4 3814.7 370.259 9
 -10 -5 4 3872.32 389.056 26
 -10 -5 4 4044.64 354.318 18
 -10 -5 5 59.4407 171.692 26
 -10 -5 6 1310.48 240.519 26
 -10 -5 9 2712.9 260.579 68
 -10 -5 10 584.259 132.243 68
 -10 -4 -11 755.97 189.676 34
 -10 -4 -11 990.734 176.301 36
 -10 -4 -10 1137.5 205.663 25
 -10 -4 -10 1054 206.537 31
 -10 -4 -10 1376.47 229.136 34
 -10 -4 -10 1421.1 217.953 36
 -10 -4 -9 52.3404 129.144 25
 -10 -4 -9 -27.2199 152.934 34
 -10 -4 -9 27.0138 133.307 36
 -10 -4 -9 52.6019 132.171 15
 -10 -4 -8 1502.05 237.661 25
 -10 -4 -8 1486.85 253.974 34
 -10 -4 -8 1599.42 255.611 6
 -10 -4 -8 1306.65 246.948 11
 -10 -4 -7 267.274 158.574 25
 -10 -4 -7 234.612 171.74 6
 -10 -4 -7 61.4649 159.919 10
 -10 -4 -7 149.817 155.92 11
 -10 -4 -6 1094.74 210.222 25
 -10 -4 -6 1537.23 258.303 11
 -10 -4 -6 1352.59 256.033 10
 -10 -4 -5 99.4714 135.722 25
 -10 -4 -5 159.473 155.646 34
 -10 -4 -5 284.752 177.803 10
 -10 -4 -5 85.7641 148.754 11
 -10 -4 -5 203.636 158.752 6
 -10 -4 -4 2258.78 258.545 25
 -10 -4 -4 2636.93 334.812 10
 -10 -4 -4 2143.24 274.106 11
 -10 -4 -4 2007.8 277.609 6
 -10 -4 -4 1806.84 249.834 34
 -10 -4 -3 1263.57 259.583 15
 -10 -4 -3 1840.57 248.408 11
 -10 -4 -3 1789.67 272.416 10
 -10 -4 -3 2412.11 282.115 6
 -10 -4 -3 1948.33 242.585 34
 -10 -4 -2 2727.65 327.867 10
 -10 -4 -2 2425.76 313.961 15
 -10 -4 -2 3017.03 304.033 6
 -10 -4 -1 1490.78 267.961 15
 -10 -4 -1 2110.34 293.754 10
 -10 -4 -1 1633.53 226.741 6
 -10 -4 -1 1855.48 260.34 36
 -10 -4 0 1491.12 223.476 36
 -10 -4 0 1604.08 252.918 15
 -10 -4 0 1510.92 243.502 10
 -10 -4 1 3154.39 292.204 36
 -10 -4 1 2843.05 306.694 15
 -10 -4 1 3541.18 355.037 18
 -10 -4 1 2621.09 287.784 10
 -10 -4 1 4002.43 388.09 9
 -10 -4 2 1764.36 234.212 15
 -10 -4 2 1955.38 272.533 18
 -10 -4 2 1420.96 254.187 9
 -10 -4 3 5000.06 399.054 18
 -10 -4 3 4258.55 398.984 9
 -10 -4 4 1450.78 249.237 26
 -10 -4 4 993.749 204.417 18
 -10 -4 5 553.435 190.14 26
 -10 -4 6 1871.87 266.792 26
 -10 -4 9 501.748 152.987 68
 -10 -4 10 1126.18 160.912 68
 -10 -3 -11 2351.78 256.573 34
 -10 -3 -10 133.908 120.03 36
 -10 -3 -10 409.708 166.721 34
 -10 -3 -9 76.7173 137.409 25
 -10 -3 -9 158.113 158.304 34
 -10 -3 -8 1256.23 219.222 25
 -10 -3 -8 1331.64 237.81 34
 -10 -3 -7 1139.56 223.635 25
 -10 -3 -7 1532.3 254.531 34
 -10 -3 -7 926.993 204.329 6
 -10 -3 -7 1126.2 225.864 10
 -10 -3 -7 1461.72 255.123 11
 -10 -3 -6 3203.64 328.328 25
 -10 -3 -6 4272.15 383.599 6
 -10 -3 -6 3007.38 343.713 11
 -10 -3 -6 4053.43 385.337 10
 -10 -3 -5 235.551 149.191 25
 -10 -3 -5 31.7905 178.661 10
 -10 -3 -5 320.102 174.836 11
 -10 -3 -5 235.057 178.721 6
 -10 -3 -4 11628.7 651.391 11
 -10 -3 -4 11602 616.012 25
 -10 -3 -4 11117.7 626.904 34
 -10 -3 -4 13008.4 715.258 10
 -10 -3 -4 12539.2 673.914 6
 -10 -3 -3 771.657 174.453 25
 -10 -3 -3 1076.18 199.741 34
 -10 -3 -3 759.445 185.393 11
 -10 -3 -3 653.917 199.26 10
 -10 -3 -3 557.02 184.206 6
 -10 -3 -2 4392.43 341.904 25
 -10 -3 -2 4083.11 390.382 10
 -10 -3 -2 4718.61 387.696 6
 -10 -3 -2 4576.11 355.41 34
 -10 -3 -1 5005.19 417.651 10
 -10 -3 -1 4792.26 409.579 15
 -10 -3 -1 4286.21 364.509 6
 -10 -3 0 3251.98 341.408 15
 -10 -3 0 3888.85 358.487 10
 -10 -3 1 3367.43 305.057 36
 -10 -3 1 3223.94 319.19 15
 -10 -3 1 3701.22 360.55 9
 -10 -3 1 3008.56 311.016 10
 -10 -3 2 2508.79 292.747 18
 -10 -3 2 2367.4 307.388 9
 -10 -3 3 5262.33 395.824 18
 -10 -3 3 4618.03 407.038 9
 -10 -3 4 226.78 137.285 9
 -10 -3 4 -57.6186 149.868 26
 -10 -3 5 191.886 166.72 9
 -10 -3 5 55.5325 162.578 26
 -10 -3 6 1735.95 247.235 26
 -10 -3 9 60.1579 111.053 68
 -10 -3 10 938.894 166.449 68
 -10 -2 -10 569.355 173.201 34
 -10 -2 -10 456.958 151.463 36
 -10 -2 -9 766.455 194.553 34
 -10 -2 -8 -25.9672 123.304 25
 -10 -2 -8 80.2761 129.579 34
 -10 -2 -7 2428.56 283.874 25
 -10 -2 -7 2518.61 296.312 34
 -10 -2 -6 736.717 191.116 25
 -10 -2 -6 455.697 186.146 34
 -10 -2 -6 815.919 207.731 6
 -10 -2 -6 563.518 197.837 11
 -10 -2 -6 746.285 200.948 10
 -10 -2 -5 2891.68 317.321 25
 -10 -2 -5 2797.95 313.492 6
 -10 -2 -5 3050.6 351.531 10
 -10 -2 -5 2908.99 327.4 11
 -10 -2 -4 -52.5095 131.937 25
 -10 -2 -4 31.8616 151.293 10
 -10 -2 -4 114.048 145.817 11
 -10 -2 -4 -29.2231 144.208 6
 -10 -2 -3 2233.74 264.837 25
 -10 -2 -3 2202.26 281.591 34
 -10 -2 -3 2295.68 303.8 10
 -10 -2 -3 2113.35 274.349 11
 -10 -2 -3 2426.04 297.198 6
 -10 -2 -2 5230.65 395.837 11
 -10 -2 -2 5329.46 387.852 25
 -10 -2 -2 4837.2 428.028 10
 -10 -2 -2 5789.47 432.748 6
 -10 -2 -2 5534.18 404.97 34
 -10 -2 -1 181.51 137.371 6
 -10 -2 -1 323.975 147.669 34
 -10 -2 0 9788.45 544.634 6
 -10 -2 0 9240.51 565.557 10
 -10 -2 1 477.412 160.689 15
 -10 -2 1 671.698 177.477 10
 -10 -2 2 1317.12 215.087 18
 -10 -2 2 1419.93 225.353 9
 -10 -2 3 5015.25 376.406 18
 -10 -2 3 4506.15 379.715 9
 -10 -2 4 80.2243 131.981 26
 -10 -2 4 105.358 132.382 9
 -10 -2 5 6255.48 445.318 26
 -10 -2 9 2261.24 240.065 68
 -10 -2 10 1715.06 190.954 68
 -10 -1 -9 711.538 175.024 34
 -10 -1 -8 224.04 158.684 34
 -10 -1 -7 1178.65 226.815 34
 -10 -1 -7 1326.1 225.759 25
 -10 -1 -6 586.579 190.089 34
 -10 -1 -6 674.062 179.926 25
 -10 -1 -5 263.171 144.378 11
 -10 -1 -5 349.498 163.707 6
 -10 -1 -5 170.481 164.208 34
 -10 -1 -5 27.2931 142.051 25
 -10 -1 -4 1267.82 238.615 11
 -10 -1 -4 849.485 202.53 6
 -10 -1 -4 1353.06 231.547 25
 -10 -1 -3 694.704 203.098 11
 -10 -1 -3 492.628 174.51 6
 -10 -1 -3 395.162 168.304 25
 -10 -1 -2 618.516 195.372 10
 -10 -1 -2 601.933 178.104 11
 -10 -1 -2 733.307 189.969 6
 -10 -1 -2 454.587 170.231 25
 -10 -1 -1 1576.83 255.249 10
 -10 -1 -1 1483.39 233.296 6
 -10 -1 -1 1333.31 207.869 25
 -10 -1 0 859.661 190.245 6
 -10 -1 0 843.793 191.921 10
 -10 -1 1 4109.14 357.914 10
 -10 0 -8 132.449 137.51 34
 -10 0 -7 319.919 160.419 34
 -10 0 -6 661.056 191.7 34
 -10 0 -6 436.734 167.782 25
 -10 0 -5 938.455 215.507 34
 -10 0 -5 720.033 188.902 25
 -10 0 -4 112.436 168.869 34
 -10 0 -4 162.431 138.496 25
 -10 0 -3 1042.62 216.134 6
 -10 0 -3 1035.64 222.09 11
 -10 0 -3 834.684 196.193 25
 -10 0 -2 -28.5844 138.421 6
 -10 0 -2 80.5019 139.582 11
 -10 0 -2 -105.311 134.648 25
 -10 0 -1 2151.51 265.504 25
 -10 0 -1 2661.28 301.321 6
 -10 0 0 5291.54 404.367 6
 -10 0 0 4618.9 361.9 25
 -10 0 0 4864.99 398.817 10
 -10 0 11 325.309 106.304 57
 -10 1 -7 727.785 172.237 34
 -10 1 -6 2600.49 287.568 34
 -10 1 -5 424.585 163.153 25
 -10 1 -5 693.472 189.407 34
 -10 1 -4 286.116 139.914 25
 -10 1 -3 609.284 180.295 25
 -10 1 -2 3254.29 321.088 25
 -10 1 -1 2546.9 289.379 25
 -10 1 -1 3367.94 335.805 6
 -10 1 0 250.938 137.065 25
 -10 1 0 295.353 148.837 6
 -10 1 1 3608.3 318.611 25
 -10 2 -6 -60.6705 122.987 34
 -10 2 -5 1062.16 203.046 34
 -10 2 -3 149.225 133.663 25
 -10 2 -2 2262.16 276.694 25
 -10 2 -1 2728.72 294.431 25
 -10 2 0 1456.27 218.919 25
 -10 2 1 1699.33 222.733 25
 -10 3 -4 228.155 143.513 34
 -9 -15 -10 119.617 84.2992 50
 -9 -15 -9 167.973 91.0477 82
 -9 -15 -9 75.5659 78.4828 50
 -9 -15 -8 14.1115 93.8224 82
 -9 -15 -8 89.3957 74.7785 50
 -9 -15 -7 553.159 118.975 65
 -9 -15 -7 599.841 131.311 82
 -9 -15 -7 786.66 126.507 50
 -9 -15 -6 234.248 102.813 65
 -9 -15 -6 217.619 111.221 82
 -9 -15 -6 222.762 89.9415 50
 -9 -15 -5 -41.2375 83.588 82
 -9 -15 -5 91.5755 83.343 65
 -9 -15 -4 61.5101 78.419 82
 -9 -15 -4 188.051 98.2161 65
 -9 -14 -12 253.061 97.8229 48
 -9 -14 -11 40.4418 83.9638 56
 -9 -14 -11 83.2726 90.373 48
 -9 -14 -10 637.92 138.124 56
 -9 -14 -10 757.187 132.334 48
 -9 -14 -9 918.449 162.553 56
 -9 -14 -9 779.042 143.523 48
 -9 -14 -9 582.31 133.141 65
 -9 -14 -8 2020.02 216.703 56
 -9 -14 -8 1724.51 184.053 48
 -9 -14 -8 1716.9 206.387 65
 -9 -14 -7 -127.169 131.395 56
 -9 -14 -7 17.4587 99.4819 50
 -9 -14 -7 144.634 118.955 65
 -9 -14 -6 107.356 108.858 56
 -9 -14 -6 168.795 98.8765 50
 -9 -14 -6 132.036 120.215 65
 -9 -14 -5 351.338 106.361 55
 -9 -14 -5 400.213 141.759 65
 -9 -14 -5 586.368 134.196 50
 -9 -14 -4 1251.54 190.374 65
 -9 -14 -4 1289.3 164.038 50
 -9 -14 -3 602.882 147.344 65
 -9 -14 -3 574.949 109.707 50
 -9 -14 -3 350.157 125.321 82
 -9 -14 -2 259.267 111.038 65
 -9 -14 -2 113.098 97.8186 82
 -9 -14 -2 129.967 83.3041 59
 -9 -14 -1 1181.85 164.085 65
 -9 -13 -14 242.887 88.7933 48
 -9 -13 -13 -43.6951 95.8383 48
 -9 -13 -12 82.2136 117.923 48
 -9 -13 -12 126.741 96.4761 56
 -9 -13 -11 480.26 144.832 48
 -9 -13 -11 492.397 134.486 56
 -9 -13 -10 312.574 129.064 65
 -9 -13 -10 408.827 148.904 48
 -9 -13 -10 230.177 131.584 56
 -9 -13 -9 885.45 169.119 48
 -9 -13 -9 788.514 175.467 65
 -9 -13 -8 389.53 130.998 48
 -9 -13 -7 283.185 112.973 48
 -9 -13 -6 1753.89 199.269 48
 -9 -13 -5 180.581 123.571 50
 -9 -13 -4 412.448 137.139 50
 -9 -13 -3 339.078 126.032 50
 -9 -13 -2 555.071 130.193 50
 -9 -13 -2 632.444 172.643 65
 -9 -13 -1 596.455 138.053 82
 -9 -13 -1 537.937 154.365 65
 -9 -13 0 52.4763 84.5034 82
 -9 -13 0 -17.4261 107.253 65
 -9 -13 1 532.479 131.746 59
 -9 -13 1 526.408 119.285 65
 -9 -13 2 -35.7262 81.559 59
 -9 -12 -12 100.423 112.423 56
 -9 -12 -11 1008.11 173.698 34
 -9 -12 -10 88.0134 133.819 56
 -9 -12 -9 923.167 194.728 56
 -9 -12 -8 1461.74 234.061 56
 -9 -12 -8 1786.9 241.457 15
 -9 -12 -8 1652.39 226.981 48
 -9 -12 -7 861.812 204.367 56
 -9 -12 -7 1457.09 235.749 15
 -9 -12 -7 859.335 176.441 48
 -9 -12 -6 1906.25 253.323 56
 -9 -12 -6 2024.53 234.337 48
 -9 -12 -5 350.033 154.095 56
 -9 -12 -5 118.923 137.636 18
 -9 -12 -4 109.184 120.948 50
 -9 -12 -4 53.5351 162.791 15
 -9 -12 -4 221.785 146.172 18
 -9 -12 -4 55.5053 149.114 65
 -9 -12 -4 48.1768 135.361 56
 -9 -12 -3 -75.2319 157.978 18
 -9 -12 -3 -104.142 148.357 15
 -9 -12 -3 45.2389 135.864 56
 -9 -12 -3 27.2841 146.58 65
 -9 -12 -2 946.499 167.399 50
 -9 -12 -2 695.843 194.555 15
 -9 -12 -2 1201.48 211.206 18
 -9 -12 -2 903.64 179.18 56
 -9 -12 -2 947.099 204.282 65
 -9 -12 -1 148.419 154.09 65
 -9 -12 1 944.99 175.956 65
 -9 -12 2 -16.074 109.017 65
 -9 -12 3 1183.38 166.676 59
 -9 -12 3 1029.99 134.504 65
 -9 -12 4 432.268 106.291 59
 -9 -11 -13 88.6668 87.6643 56
 -9 -11 -13 59.104 104.19 34
 -9 -11 -12 149.471 120.394 56
 -9 -11 -12 127.535 138.434 34
 -9 -11 -11 1611.61 226.422 34
 -9 -11 -10 221.407 134.865 34
 -9 -11 -10 458.29 165.917 15
 -9 -11 -9 686.289 159.942 34
 -9 -11 -9 653.92 171.384 15
 -9 -11 -8 2386.32 286.273 15
 -9 -11 -7 1020.54 226.363 10
 -9 -11 -7 1007.19 220.536 15
 -9 -11 -6 2061.6 279.57 10
 -9 -11 -6 1752.83 243.499 18
 -9 -11 -6 1463.7 248.687 15
 -9 -11 -6 1461.56 214.19 48
 -9 -11 -5 1183.41 187.02 48
 -9 -11 -5 1114.6 221.863 56
 -9 -11 -5 1650.83 255.29 18
 -9 -11 -5 1683.66 268.163 15
 -9 -11 -5 1845.63 282.254 10
 -9 -11 -4 2356.72 289.804 56
 -9 -11 -4 2286.33 301.107 15
 -9 -11 -4 2476.49 289.169 18
 -9 -11 -4 1812.55 283.561 10
 -9 -11 -3 860.526 195.788 56
 -9 -11 -3 1481.92 252.537 15
 -9 -11 -3 1012.22 213.778 18
 -9 -11 -3 1369.17 254.366 10
 -9 -11 -2 3429.33 351.598 18
 -9 -11 -2 3311.78 339.83 15
 -9 -11 -2 3108.3 324.347 26
 -9 -11 -2 3260.21 307.985 56
 -9 -11 -2 2979.73 280.22 50
 -9 -11 -1 2793.79 297.267 26
 -9 -11 -1 2511.6 262.962 56
 -9 -11 -1 3166.31 319.639 15
 -9 -11 -1 2280.8 295.874 18
 -9 -11 -1 3127.44 328.161 65
 -9 -11 0 3096.66 310.475 26
 -9 -11 0 2801.71 312.883 65
 -9 -11 0 2882.51 314.76 18
 -9 -11 0 2928.78 304.073 15
 -9 -11 1 719.145 174.689 65
 -9 -11 1 1075.62 216.824 18
 -9 -11 2 1661.29 214.552 65
 -9 -11 3 2807.01 249.489 65
 -9 -11 4 477.318 140.964 59
 -9 -11 5 1817.91 189.451 59
 -9 -10 -13 112.1 98.5725 56
 -9 -10 -13 -21.8367 120.93 34
 -9 -10 -12 212.479 152.157 34
 -9 -10 -11 70.1516 127.631 31
 -9 -10 -11 295.097 156.713 34
 -9 -10 -10 860.12 187.324 31
 -9 -10 -10 818.095 196.804 34
 -9 -10 -10 996.838 201.175 15
 -9 -10 -9 412.824 157.023 10
 -9 -10 -9 204.487 164.32 11
 -9 -10 -9 339.56 159.782 34
 -9 -10 -9 317.104 162.833 15
 -9 -10 -8 3483.61 354.86 10
 -9 -10 -8 3603.53 357.356 11
 -9 -10 -8 2831.27 295.889 34
 -9 -10 -8 2700.37 301.173 18
 -9 -10 -8 3074.17 334.965 15
 -9 -10 -7 721.497 199.214 10
 -9 -10 -7 1023.63 205.244 11
 -9 -10 -7 1159.35 234.761 15
 -9 -10 -7 986.841 203.261 18
 -9 -10 -6 368.293 179.817 10
 -9 -10 -6 355.653 166.518 11
 -9 -10 -6 236.915 180.227 15
 -9 -10 -6 218.254 149.01 18
 -9 -10 -5 4912.04 395.266 9
 -9 -10 -5 5299.88 448.526 10
 -9 -10 -5 4580.66 380.6 11
 -9 -10 -5 4071.92 328.165 48
 -9 -10 -5 4818.77 425.707 15
 -9 -10 -5 4586.26 391.673 18
 -9 -10 -4 804.828 196.653 9
 -9 -10 -4 683.345 235.129 10
 -9 -10 -4 1317.46 261.511 15
 -9 -10 -4 815.478 213.546 18
 -9 -10 -3 6247.88 485.977 10
 -9 -10 -3 6585.24 468.59 9
 -9 -10 -3 6851.59 497.371 15
 -9 -10 -3 6368.31 473.373 18
 -9 -10 -2 1923.26 231.316 50
 -9 -10 -2 2056.95 258.147 56
 -9 -10 -2 2207.77 302.837 15
 -9 -10 -2 2383.4 312.871 18
 -9 -10 -2 2386.86 310.674 10
 -9 -10 -2 1819.99 255.707 9
 -9 -10 -1 1059.7 218.748 18
 -9 -10 -1 923.554 212.668 15
 -9 -10 -1 940.374 190.04 56
 -9 -10 -1 1254.85 235.07 10
 -9 -10 -1 1345.04 239.999 9
 -9 -10 -1 1103.12 230.579 26
 -9 -10 0 3094.3 284.683 56
 -9 -10 0 2333.11 303.562 65
 -9 -10 0 3123.7 332 26
 -9 -10 0 2793.88 319.708 18
 -9 -10 0 3488.87 336.29 15
 -9 -10 1 1316.74 238.153 65
 -9 -10 1 1209.77 209.765 15
 -9 -10 1 761.304 220.565 18
 -9 -10 1 1024.59 221.186 26
 -9 -10 2 2998.11 302.233 65
 -9 -10 2 3236.77 336.704 18
 -9 -10 2 3113.45 330.632 26
 -9 -10 4 1439.52 184.49 65
 -9 -10 5 699.338 156.314 59
 -9 -10 5 625.027 156.036 68
 -9 -10 6 178.135 113.813 59
 -9 -10 6 299.729 114.368 68
 -9 -9 -14 656.872 155.586 34
 -9 -9 -13 23.2601 116.89 34
 -9 -9 -12 98.6408 140.556 31
 -9 -9 -12 176.606 151.573 34
 -9 -9 -11 1248.4 220.193 31
 -9 -9 -11 1396.7 234.373 34
 -9 -9 -10 415.885 176.546 11
 -9 -9 -10 532.193 173.62 34
 -9 -9 -10 428.343 169.583 15
 -9 -9 -10 458.63 171.478 31
 -9 -9 -9 390.558 175.891 11
 -9 -9 -9 84.3444 133.516 10
 -9 -9 -9 49.469 134.955 31
 -9 -9 -9 24.371 136.941 18
 -9 -9 -9 54.3061 148.148 15
 -9 -9 -9 29.0764 165.693 6
 -9 -9 -8 971.581 224.678 10
 -9 -9 -8 596.029 199.235 11
 -9 -9 -8 932.77 187.795 31
 -9 -9 -8 968.76 230.574 15
 -9 -9 -8 756.858 194.728 18
 -9 -9 -8 963.036 229.513 6
 -9 -9 -7 461.125 186.001 6
 -9 -9 -7 351.567 149.772 34
 -9 -9 -7 528.337 199.412 15
 -9 -9 -7 383.677 173.036 18
 -9 -9 -7 666.454 201.723 10
 -9 -9 -7 581.51 214.205 11
 -9 -9 -6 170.362 152.576 18
 -9 -9 -6 179.008 174.693 15
 -9 -9 -6 167.755 147.877 11
 -9 -9 -6 30.8258 163.031 10
 -9 -9 -5 270.343 166.446 15
 -9 -9 -5 291.69 156.816 18
 -9 -9 -5 310.243 169.359 10
 -9 -9 -5 132.542 142.534 11
 -9 -9 -4 59.6592 174.63 18
 -9 -9 -4 120.137 161.352 15
 -9 -9 -4 -61.9925 152.958 10
 -9 -9 -4 59.2767 134.989 9
 -9 -9 -4 -24.6966 121.872 11
 -9 -9 -3 1638.96 271.918 15
 -9 -9 -3 1761.9 270.99 18
 -9 -9 -3 1972.02 288.457 10
 -9 -9 -3 1617.49 268.812 9
 -9 -9 -2 523.597 196.681 18
 -9 -9 -2 440.208 183.259 15
 -9 -9 -2 546.195 187.247 10
 -9 -9 -2 696.241 203.73 9
 -9 -9 -1 2201.2 288.872 15
 -9 -9 -1 1803.14 271.753 18
 -9 -9 -1 2077.31 299.843 9
 -9 -9 -1 1807.68 289.742 10
 -9 -9 0 1728.09 254.375 15
 -9 -9 0 1463.74 254.126 18
 -9 -9 0 1625.94 261.94 26
 -9 -9 0 1662.41 222.239 56
 -9 -9 0 1682.46 266.966 10
 -9 -9 0 1505.04 254.09 9
 -9 -9 1 215.857 182.899 18
 -9 -9 1 102.68 158.005 15
 -9 -9 1 175.693 115.798 56
 -9 -9 1 -61.3872 133.596 9
 -9 -9 1 241.041 162.877 10
 -9 -9 1 -31.1912 153.935 26
 -9 -9 2 1890.18 277.765 18
 -9 -9 2 1551.44 233.155 15
 -9 -9 2 1821.5 265.783 9
 -9 -9 2 1413.87 246.992 65
 -9 -9 2 1600.28 258.005 26
 -9 -9 3 115.912 142.8 65
 -9 -9 3 313.532 162.518 18
 -9 -9 3 358.275 204.548 26
 -9 -9 4 2205.82 285.354 18
 -9 -9 4 2262.19 288.294 26
 -9 -9 6 1356.91 218.529 68
 -9 -9 6 1807.29 218.087 59
 -9 -9 7 1053.15 173.123 68
 -9 -9 7 1252.43 162.068 59
 -9 -8 -14 -21.0282 111.19 34
 -9 -8 -13 600.823 186.017 34
 -9 -8 -12 262.226 151.876 34
 -9 -8 -12 700.148 184.614 31
 -9 -8 -11 2417.28 305.602 34
 -9 -8 -11 2518.52 298.804 36
 -9 -8 -11 2541.49 292.588 15
 -9 -8 -11 3097.82 323.069 31
 -9 -8 -10 823.243 199.803 15
 -9 -8 -10 892.389 213.106 34
 -9 -8 -10 1048.98 232.741 36
 -9 -8 -10 1063.36 217.842 6
 -9 -8 -10 816.204 210.254 11
 -9 -8 -10 879.615 195.783 10
 -9 -8 -10 1002.27 214.914 31
 -9 -8 -9 2614.78 310.667 15
 -9 -8 -9 2558 309.029 6
 -9 -8 -9 2503.19 312.545 10
 -9 -8 -9 2682.72 327.677 11
 -9 -8 -9 2832.67 305.615 31
 -9 -8 -8 1893.28 273.005 15
 -9 -8 -8 1302.54 247.759 36
 -9 -8 -8 1751.69 260.521 34
 -9 -8 -8 1944.41 273.127 6
 -9 -8 -8 2020.68 288.123 11
 -9 -8 -8 1509.27 247.061 10
 -9 -8 -8 1714.71 243.203 31
 -9 -8 -7 264.254 176.365 15
 -9 -8 -7 75.0836 138.606 34
 -9 -8 -7 -30.4181 155.576 36
 -9 -8 -7 29.0503 145.997 6
 -9 -8 -7 88.1157 160.25 11
 -9 -8 -7 -60.5164 154.758 10
 -9 -8 -7 210.741 135.278 31
 -9 -8 -6 3964.07 335.079 34
 -9 -8 -6 4342.78 384.771 36
 -9 -8 -6 3973.16 381.934 10
 -9 -8 -6 4031.87 369.358 11
 -9 -8 -6 4156.74 375.192 6
 -9 -8 -5 948.762 180.73 34
 -9 -8 -5 828.822 215.104 36
 -9 -8 -5 641.178 197.631 11
 -9 -8 -5 1040.8 214.647 10
 -9 -8 -5 761.885 192.775 6
 -9 -8 -4 2102.79 287.317 36
 -9 -8 -4 1465.48 247.827 10
 -9 -8 -4 1572.67 229.942 11
 -9 -8 -4 1708.06 252.878 6
 -9 -8 -3 638.732 201.501 36
 -9 -8 -3 824.839 185.018 6
 -9 -8 -3 640.296 166.176 11
 -9 -8 -3 453.762 207.792 10
 -9 -8 -2 1075.25 245.474 10
 -9 -8 -2 1086.77 222.291 9
 -9 -8 -1 14582.3 740.029 10
 -9 -8 -1 13727.7 744.087 9
 -9 -8 0 2578.7 306.719 15
 -9 -8 0 2586.4 325.991 18
 -9 -8 0 2658.04 336.267 9
 -9 -8 0 2215.79 288.334 10
 -9 -8 1 5597.18 380.457 56
 -9 -8 1 4677.5 435.504 26
 -9 -8 1 6517.77 450.812 15
 -9 -8 1 5602.61 453.251 18
 -9 -8 1 6339.79 488.893 9
 -9 -8 1 5198.75 415.609 10
 -9 -8 2 64.9304 171.664 26
 -9 -8 2 63.784 151.437 9
 -9 -8 2 -24.0459 129.18 15
 -9 -8 2 -30.7279 148.799 18
 -9 -8 3 352.942 175.082 26
 -9 -8 3 63.1759 161.588 9
 -9 -8 3 268.424 149.922 18
 -9 -8 3 24.4386 137.354 65
 -9 -8 4 5854.11 452.519 18
 -9 -8 4 5544.54 455.764 26
 -9 -8 4 5870.32 388.941 65
 -9 -8 5 307.963 158.343 18
 -9 -8 5 648.73 186.092 26
 -9 -8 7 90.9808 157.343 68
 -9 -8 7 288.102 126.928 59
 -9 -8 8 1063.44 179.271 68
 -9 -8 8 950.403 142.57 59
 -9 -8 9 251.651 106.913 68
 -9 -7 -14 -20.867 128.43 34
 -9 -7 -13 266.466 156.169 34
 -9 -7 -12 186.488 136.266 31
 -9 -7 -12 68.9553 130.99 36
 -9 -7 -12 26.666 121.471 34
 -9 -7 -11 1007.74 209.702 15
 -9 -7 -11 1087.84 229.794 31
 -9 -7 -11 1256.64 244.138 36
 -9 -7 -11 1575.9 260.799 34
 -9 -7 -10 316.678 145.068 6
 -9 -7 -10 508.371 182.229 31
 -9 -7 -10 726.804 189.892 10
 -9 -7 -10 395.975 192.179 11
 -9 -7 -10 312.515 169.896 15
 -9 -7 -9 3351.01 359.866 11
 -9 -7 -9 2691.01 313.34 10
 -9 -7 -9 2464.39 332.861 36
 -9 -7 -9 2822.91 324.824 34
 -9 -7 -9 3067.09 331.903 6
 -9 -7 -9 2914.1 317.962 25
 -9 -7 -9 2806.45 313.624 31
 -9 -7 -9 2914.64 335.806 15
 -9 -7 -8 830.188 207.982 10
 -9 -7 -8 1032.79 222.579 11
 -9 -7 -8 745.242 195.533 34
 -9 -7 -8 727.012 210.487 36
 -9 -7 -8 650.167 189.444 6
 -9 -7 -8 898.349 203.568 25
 -9 -7 -8 880.366 195.738 31
 -9 -7 -8 1209.51 253.02 15
 -9 -7 -7 1505.44 259.471 11
 -9 -7 -7 1507.64 261.826 10
 -9 -7 -7 1951.07 285.688 6
 -9 -7 -7 1153.54 221.46 34
 -9 -7 -7 1396.02 253.856 36
 -9 -7 -6 1273.07 236.841 11
 -9 -7 -6 999.54 223.961 10
 -9 -7 -6 736.668 211.373 6
 -9 -7 -6 900.522 221.973 36
 -9 -7 -6 781.899 184.113 34
 -9 -7 -5 1152.87 213.811 11
 -9 -7 -5 1659.48 256.604 10
 -9 -7 -5 1363.73 238.051 6
 -9 -7 -5 1175.94 238.967 36
 -9 -7 -5 1115.54 201.217 34
 -9 -7 -4 3014.83 315.395 6
 -9 -7 -4 2485.12 310.522 36
 -9 -7 -4 2449.48 247.892 34
 -9 -7 -4 2660.64 314.233 10
 -9 -7 -4 2731.87 297.126 11
 -9 -7 -4 2970.88 325.879 15
 -9 -7 -3 24.4965 127.422 6
 -9 -7 -3 27.5436 133.379 36
 -9 -7 -3 -23.0576 113.783 11
 -9 -7 -3 -29.5661 158.836 10
 -9 -7 -3 -28.751 183.163 15
 -9 -7 -2 2633.37 278.627 6
 -9 -7 -2 3444.58 355.2 18
 -9 -7 -2 2801.17 319.184 15
 -9 -7 -2 2920.62 311.305 36
 -9 -7 -2 2849.74 326.427 10
 -9 -7 -1 5682 413.388 36
 -9 -7 -1 5644.64 434.952 10
 -9 -7 -1 5743.35 463.046 9
 -9 -7 0 380.259 173.081 9
 -9 -7 0 305.096 162.592 10
 -9 -7 1 1649.62 255.241 10
 -9 -7 1 1248.89 260.558 9
 -9 -7 2 2305.57 321.667 26
 -9 -7 2 2987.23 304.166 15
 -9 -7 2 3167.52 346.766 18
 -9 -7 2 3545.42 321.649 10
 -9 -7 2 3163.24 362.689 9
 -9 -7 3 4084.55 403.662 26
 -9 -7 3 3912.18 391.905 9
 -9 -7 3 4277.22 388.174 18
 -9 -7 4 1399.52 265.961 26
 -9 -7 4 1120.53 250.854 9
 -9 -7 4 1123.37 226.114 18
 -9 -7 4 1427.79 212.862 65
 -9 -7 5 2928.79 316.406 18
 -9 -7 5 2397.02 327.977 26
 -9 -7 6 288.606 150.076 18
 -9 -7 6 564.702 203.761 26
 -9 -7 8 2168.22 215.194 59
 -9 -7 8 2174.69 265.471 68
 -9 -7 9 36.9719 129.012 68
 -9 -7 10 1751.74 176.913 68
 -9 -6 -14 742.48 163.862 34
 -9 -6 -13 237.7 144.664 34
 -9 -6 -12 428.884 161.564 31
 -9 -6 -12 491.943 167.754 36
 -9 -6 -12 797.12 199.147 34
 -9 -6 -11 824.131 206.222 34
 -9 -6 -11 697.261 198.439 36
 -9 -6 -11 564.557 175.283 15
 -9 -6 -11 908.825 216.426 31
 -9 -6 -11 546.562 160.863 25
 -9 -6 -10 57.1857 151.24 6
 -9 -6 -10 392.713 168.679 15
 -9 -6 -10 213.664 183.376 11
 -9 -6 -10 108.114 149.724 10
 -9 -6 -10 87.0881 160.8 31
 -9 -6 -10 167.53 154.668 25
 -9 -6 -9 1606.84 265.531 11
 -9 -6 -9 1753.21 266.267 10
 -9 -6 -9 2265.32 289.095 6
 -9 -6 -9 1361.83 262.3 36
 -9 -6 -9 1636.24 266.288 34
 -9 -6 -9 1563.94 253.41 15
 -9 -6 -9 1266.92 246.34 31
 -9 -6 -9 1661.41 251.311 25
 -9 -6 -8 1663.68 269.899 10
 -9 -6 -8 1253.49 241.926 11
 -9 -6 -8 1211.41 237.316 6
 -9 -6 -8 1239.8 246.134 36
 -9 -6 -8 1337.63 241.215 34
 -9 -6 -8 1474.79 264.262 15
 -9 -6 -8 1811.35 262.947 31
 -9 -6 -8 1339.9 235.816 25
 -9 -6 -7 1742.08 253.916 34
 -9 -6 -7 1393.03 240.628 36
 -9 -6 -7 1717.07 269.63 6
 -9 -6 -7 1574.66 254.07 11
 -9 -6 -7 1862.03 279.51 10
 -9 -6 -6 102.38 130.98 34
 -9 -6 -6 179.438 158.202 36
 -9 -6 -6 198.272 147.407 6
 -9 -6 -6 236.522 136.711 25
 -9 -6 -6 210.759 183.146 10
 -9 -6 -6 227.795 171.09 11
 -9 -6 -5 2504.13 308.9 15
 -9 -6 -5 2401.19 293.689 6
 -9 -6 -5 2544.33 316.356 36
 -9 -6 -5 2390.95 268.125 34
 -9 -6 -5 2202.66 253.423 25
 -9 -6 -5 2695.38 294.743 11
 -9 -6 -5 2477.47 309.949 10
 -9 -6 -4 5826.63 444.79 10
 -9 -6 -4 5455.68 433.169 15
 -9 -6 -4 5346.54 409.132 6
 -9 -6 -4 5073.01 392.833 11
 -9 -6 -4 4767.02 405.862 36
 -9 -6 -4 4592.27 353.093 34
 -9 -6 -4 4813.12 343.546 31
 -9 -6 -4 5228.63 347.621 25
 -9 -6 -3 2105.28 278.935 36
 -9 -6 -3 2288.07 234.971 34
 -9 -6 -3 2120.17 262.194 6
 -9 -6 -3 2428.33 299.409 10
 -9 -6 -3 2395.79 266.984 11
 -9 -6 -3 1835.11 274.906 15
 -9 -6 -2 6458.61 455.745 36
 -9 -6 -2 6820.98 435.253 6
 -9 -6 -2 6215.98 464.263 10
 -9 -6 -2 6055.21 453.674 15
 -9 -6 -1 2151.31 269.802 36
 -9 -6 -1 1728.16 226.886 6
 -9 -6 -1 1781.55 260.614 15
 -9 -6 -1 1929.93 274.505 18
 -9 -6 -1 1969.99 268.947 10
 -9 -6 0 2711.03 280.566 36
 -9 -6 0 2407.22 308.642 18
 -9 -6 0 2357.68 289.267 15
 -9 -6 0 3074.21 315.519 10
 -9 -6 0 3028.26 339.424 9
 -9 -6 1 4352.62 410.213 9
 -9 -6 1 3730.65 338.846 10
 -9 -6 2 317.48 139.364 10
 -9 -6 2 287.042 186.868 9
 -9 -6 3 13792.7 750.381 9
 -9 -6 3 12741.4 704.957 18
 -9 -6 3 14111.1 762.854 26
 -9 -6 4 3217.3 363.873 9
 -9 -6 4 3183.37 338.249 18
 -9 -6 4 4097.99 393.253 26
 -9 -6 5 2127.88 286.506 9
 -9 -6 5 2260.12 300.634 26
 -9 -6 5 2185.83 285.928 18
 -9 -6 6 933.529 226.179 26
 -9 -6 6 888.2 188.788 18
 -9 -6 7 2351.57 301.353 26
 -9 -6 9 -112.069 154.989 68
 -9 -6 10 1381.76 192.46 68
 -9 -5 -13 272.285 134.741 34
 -9 -5 -12 1686.93 252.975 34
 -9 -5 -12 1531.38 239.55 31
 -9 -5 -12 1397.19 221.705 25
 -9 -5 -11 25.1262 150.917 36
 -9 -5 -11 -28.1925 167.204 34
 -9 -5 -11 -28.434 157.455 31
 -9 -5 -11 -27.3452 168.301 25
 -9 -5 -10 1187.91 222.552 10
 -9 -5 -10 1186.32 229.396 11
 -9 -5 -10 1185.58 232.514 6
 -9 -5 -10 1084.04 235.02 36
 -9 -5 -10 1263.68 249.835 34
 -9 -5 -10 1361.64 239.077 15
 -9 -5 -10 1177.73 239.117 31
 -9 -5 -10 1160.85 223.712 25
 -9 -5 -9 3509.34 349.699 6
 -9 -5 -9 3530.33 364.445 34
 -9 -5 -9 2412.88 310.953 15
 -9 -5 -9 2911.42 346.442 11
 -9 -5 -9 3574.34 355.624 10
 -9 -5 -9 2808.12 326.62 25
 -9 -5 -8 1623.73 263.508 6
 -9 -5 -8 1252.42 228.715 34
 -9 -5 -8 1570.15 250.442 36
 -9 -5 -8 1192.95 233.447 15
 -9 -5 -8 1131.86 228.603 10
 -9 -5 -8 985.083 224.989 11
 -9 -5 -8 1551.17 240.399 25
 -9 -5 -7 926.164 217.894 34
 -9 -5 -7 1055.73 237.47 10
 -9 -5 -7 960.05 220.197 11
 -9 -5 -7 991.896 210.58 6
 -9 -5 -6 2315.23 277.093 34
 -9 -5 -6 2828.95 323.45 10
 -9 -5 -6 2678.23 317.12 11
 -9 -5 -6 1668.66 248.009 25
 -9 -5 -6 2589.41 302.802 6
 -9 -5 -5 1070.61 209.921 6
 -9 -5 -5 1567.1 237.687 34
 -9 -5 -5 1543.26 273.236 15
 -9 -5 -5 2081.51 288.771 10
 -9 -5 -5 1501.68 237.444 11
 -9 -5 -5 1222.83 201.536 25
 -9 -5 -4 525.139 173.397 6
 -9 -5 -4 572.883 166.4 34
 -9 -5 -4 629.016 192.574 15
 -9 -5 -4 877.159 220.897 10
 -9 -5 -4 460.427 179.127 11
 -9 -5 -4 630.512 156.594 25
 -9 -5 -3 1969.68 260.092 6
 -9 -5 -3 1719.84 220.273 34
 -9 -5 -3 1995.31 271.062 36
 -9 -5 -3 2143.76 287.002 10
 -9 -5 -3 1957.9 261.487 15
 -9 -5 -3 1534.16 199.047 25
 -9 -5 -2 6481.11 454.43 36
 -9 -5 -2 7250.74 491.193 15
 -9 -5 -1 1931 261.873 36
 -9 -5 -1 1907.75 265.765 15
 -9 -5 -1 1898.64 264.432 10
 -9 -5 0 9612.05 528.112 36
 -9 -5 0 8837.84 535.692 15
 -9 -5 0 9301.02 547.51 10
 -9 -5 1 4179.35 320.242 36
 -9 -5 1 3676.61 333.504 15
 -9 -5 1 4018.65 373.91 18
 -9 -5 1 3349.16 323.926 10
 -9 -5 1 3133.56 347.325 9
 -9 -5 2 4588.56 365.47 15
 -9 -5 2 4603.2 369.593 10
 -9 -5 2 4749.74 414.007 9
 -9 -5 3 4235.43 405.702 9
 -9 -5 4 3629.86 370.059 9
 -9 -5 4 2688.4 312.062 18
 -9 -5 4 3027.99 353.001 26
 -9 -5 5 3117.59 359.914 9
 -9 -5 5 3965.1 356.796 18
 -9 -5 5 3685.77 383.233 26
 -9 -5 6 61.7029 165.762 9
 -9 -5 6 93.9827 165.669 26
 -9 -5 6 145.798 142.28 18
 -9 -5 7 7924.01 537.162 26
 -9 -5 8 850.226 204.519 26
 -9 -5 10 802.324 176.956 68
 -9 -5 11 444.412 128.18 68
 -9 -4 -13 459.011 153.902 34
 -9 -4 -12 468.212 177.068 34
 -9 -4 -11 1945.75 247.705 36
 -9 -4 -11 1590.81 247.097 34
 -9 -4 -11 1959.04 267.447 25
 -9 -4 -11 1786.28 272.753 31
 -9 -4 -10 1845.22 253.773 6
 -9 -4 -10 1243.78 235.618 25
 -9 -4 -10 1380.8 256.251 11
 -9 -4 -10 1720.14 273.973 34
 -9 -4 -10 1599.99 248.641 36
 -9 -4 -9 867.11 206.871 6
 -9 -4 -9 977.539 221.498 25
 -9 -4 -9 1082.16 215.168 11
 -9 -4 -9 1038.06 209.988 10
 -9 -4 -8 2623.06 309.693 6
 -9 -4 -8 2329.12 295.108 25
 -9 -4 -8 1393.17 244.417 34
 -9 -4 -8 2324.32 306 11
 -9 -4 -8 2158.83 290.821 10
 -9 -4 -7 1385.58 253.373 34
 -9 -4 -7 1248.87 247.631 10
 -9 -4 -7 1093.98 238.479 11
 -9 -4 -7 1583.87 251.283 6
 -9 -4 -6 10120.4 591.214 6
 -9 -4 -6 9287 579.694 11
 -9 -4 -6 9700.12 595.342 10
 -9 -4 -6 8871.46 554.236 34
 -9 -4 -5 1085.85 225.744 6
 -9 -4 -5 955.833 197.702 25
 -9 -4 -5 919.688 201.373 11
 -9 -4 -5 1140.14 241.387 10
 -9 -4 -5 990.545 207.141 34
 -9 -4 -4 -26.7064 118.962 6
 -9 -4 -4 -45.3932 116.075 25
 -9 -4 -4 78.6042 138.543 11
 -9 -4 -4 29.4049 142.392 10
 -9 -4 -4 -24.3205 128.598 34
 -9 -4 -3 10443.2 577.69 6
 -9 -4 -3 10518.5 534.867 25
 -9 -4 -3 9740.26 536.501 34
 -9 -4 -3 11683.2 636.856 10
 -9 -4 -2 2015.49 217.414 25
 -9 -4 -2 1943.69 224.986 34
 -9 -4 -2 2249.99 288.584 10
 -9 -4 -1 9231.88 557.907 15
 -9 -4 -1 8970.07 479.958 11
 -9 -4 -1 8496.85 533.521 10
 -9 -4 0 6960.66 441.087 36
 -9 -4 0 6196.52 439.904 15
 -9 -4 0 6218.28 447.212 10
 -9 -4 1 3112.23 290.289 36
 -9 -4 1 3251.85 316.609 15
 -9 -4 1 3486.56 320.194 10
 -9 -4 2 5909.95 449.964 18
 -9 -4 2 6159.59 412.876 15
 -9 -4 2 6751.57 428.67 10
 -9 -4 2 5869.19 453.331 9
 -9 -4 3 1571.31 258.02 9
 -9 -4 4 11660.3 663.026 9
 -9 -4 5 6093.09 429.48 18
 -9 -4 5 6890.31 497.156 9
 -9 -4 5 5937.71 474.88 26
 -9 -4 6 -120.612 187.782 9
 -9 -4 6 61.3481 156.879 26
 -9 -4 7 8537.23 542.706 2
 -9 -4 7 10039.8 596.799 26
 -9 -4 7 8904.64 571.666 9
 -9 -4 8 1548.23 247.886 26
 -9 -4 10 1481.45 228.563 68
 -9 -4 11 876.997 167.986 68
 -9 -4 12 739.378 132.018 57
 -9 -3 -12 22.6147 123.376 34
 -9 -3 -11 666.987 177.917 25
 -9 -3 -11 380.208 152.332 36
 -9 -3 -11 754.231 193.419 34
 -9 -3 -10 803.16 218.215 25
 -9 -3 -10 1133.22 214.899 34
 -9 -3 -9 879.172 203.898 6
 -9 -3 -9 660.559 185.598 25
 -9 -3 -9 458.35 170.563 10
 -9 -3 -9 490.11 200.002 11
 -9 -3 -8 2990.15 318.892 6
 -9 -3 -8 2482.25 311.735 25
 -9 -3 -8 2038.07 280.364 34
 -9 -3 -8 1865.14 293.347 11
 -9 -3 -8 2290.66 300.175 10
 -9 -3 -7 354.658 175.714 6
 -9 -3 -7 481.941 183.015 25
 -9 -3 -7 532.066 188.714 34
 -9 -3 -7 585.913 187.924 10
 -9 -3 -7 554.349 196.584 11
 -9 -3 -6 583.599 216.002 6
 -9 -3 -6 945.329 220.652 34
 -9 -3 -6 1236.93 246.883 10
 -9 -3 -6 1227.19 237.345 11
 -9 -3 -5 227.523 157.523 6
 -9 -3 -5 103.763 161.577 25
 -9 -3 -5 109.332 149.15 34
 -9 -3 -5 30.5597 207.284 10
 -9 -3 -5 171.905 169.952 11
 -9 -3 -4 2522.94 297.12 6
 -9 -3 -4 2605.21 283.269 25
 -9 -3 -4 2736.08 294.241 34
 -9 -3 -4 3113.61 323.553 11
 -9 -3 -4 3260.04 338.49 10
 -9 -3 -3 3931.38 349.235 6
 -9 -3 -3 3098.84 296.044 25
 -9 -3 -3 3617.9 323.134 34
 -9 -3 -3 3052.08 334.289 10
 -9 -3 -3 3739.32 335.724 11
 -9 -3 -2 2284.74 267.521 6
 -9 -3 -2 2304.47 297.968 10
 -9 -3 -2 1847.14 232.301 34
 -9 -3 -2 1948.84 230.198 25
 -9 -3 -1 5059.55 404.249 10
 -9 -3 -1 5326.53 360.864 34
 -9 -3 -1 4304.75 312.278 25
 -9 -3 0 177.395 150.363 15
 -9 -3 1 3023.12 305.827 15
 -9 -3 1 3115.11 302.525 10
 -9 -3 2 866.657 166.18 36
 -9 -3 2 1474.72 237.359 18
 -9 -3 2 1005.38 192.714 15
 -9 -3 2 1119.55 227.937 9
 -9 -3 2 1009.65 189.249 10
 -9 -3 3 5780.96 420.326 18
 -9 -3 3 5536.01 439.212 9
 -9 -3 4 3883.04 368.422 9
 -9 -3 5 -29.5918 143.297 26
 -9 -3 5 23.354 119.438 18
 -9 -3 5 29.0118 126.26 9
 -9 -3 6 2360.38 298.177 9
 -9 -3 6 2049.82 284.749 26
 -9 -3 7 112.106 135.746 9
 -9 -3 7 113.898 150.588 26
 -9 -3 8 3061.89 325.504 26
 -9 -3 10 715.655 180.331 68
 -9 -3 11 1888.98 221.83 68
 -9 -3 12 65.3438 103.108 68
 -9 -2 -12 613.311 155.68 34
 -9 -2 -11 118.937 144.788 34
 -9 -2 -11 380.62 141.232 36
 -9 -2 -10 474.42 177.182 25
 -9 -2 -10 214.425 157.125 34
 -9 -2 -9 506.379 175.699 25
 -9 -2 -9 576.249 192.002 34
 -9 -2 -8 3238.29 336.428 6
 -9 -2 -8 2488.92 302.462 25
 -9 -2 -8 3278.46 353.961 11
 -9 -2 -7 769.517 197.345 6
 -9 -2 -7 694.493 200.648 25
 -9 -2 -7 652.941 207.259 11
 -9 -2 -7 390.383 181.012 34
 -9 -2 -6 4949.25 424.685 6
 -9 -2 -6 5640.19 445.068 34
 -9 -2 -6 5412.14 435.655 25
 -9 -2 -5 1486.56 237.979 34
 -9 -2 -5 1330.42 239.425 11
 -9 -2 -5 1660.86 257.759 6
 -9 -2 -4 991.192 211.331 6
 -9 -2 -4 788.701 205.041 11
 -9 -2 -4 1121.07 226.077 34
 -9 -2 -4 884.277 197.413 25
 -9 -2 -3 1090.06 226.456 6
 -9 -2 -3 1373.49 228.138 25
 -9 -2 -3 1456.73 227.296 11
 -9 -2 -2 778.947 176.585 25
 -9 -2 -2 1006.55 201.586 11
 -9 -2 -2 701.461 187.379 6
 -9 -2 -1 1734.32 219.472 25
 -9 -2 -1 1657.38 251.036 10
 -9 -2 -1 1692.1 237.809 6
 -9 -2 0 939.258 169.803 25
 -9 -2 0 1209.16 216.286 10
 -9 -2 1 2724.56 292.132 10
 -9 -2 2 9752.09 539.362 15
 -9 -2 2 10466.9 591.467 9
 -9 -2 2 9611.41 533.091 10
 -9 -2 3 3068.99 308.762 18
 -9 -2 3 3486.67 339.991 9
 -9 -2 4 326.442 163.593 9
 -9 -2 5 542.047 176.715 9
 -9 -2 5 248.917 164.309 26
 -9 -2 6 6761.91 471.239 9
 -9 -2 6 6879.26 478.373 26
 -9 -2 7 2707.88 299.465 26
 -9 -2 8 3989.81 352.025 26
 -9 -2 11 3802.01 299.101 68
 -9 -2 12 64.5864 98.1518 68
 -9 -2 13 169.543 91.8088 57
 -9 -1 -11 268.986 140.488 34
 -9 -1 -10 243.989 148.492 34
 -9 -1 -9 1520.85 235.061 25
 -9 -1 -9 1413.78 228.008 34
 -9 -1 -8 2115.95 292.337 11
 -9 -1 -8 2656.1 305.235 25
 -9 -1 -8 2697.76 306.9 34
 -9 -1 -8 2624.48 298.237 6
 -9 -1 -7 1073.58 228.77 25
 -9 -1 -7 849.527 215.327 6
 -9 -1 -7 1365.55 251.491 11
 -9 -1 -6 4096.1 393.586 11
 -9 -1 -6 3048.18 336.039 25
 -9 -1 -6 3670.13 369.096 34
 -9 -1 -6 3162.3 343.574 6
 -9 -1 -5 238.26 155.183 6
 -9 -1 -5 597.993 187.579 25
 -9 -1 -5 334.481 161.038 11
 -9 -1 -4 497.206 190.575 6
 -9 -1 -4 205.18 142.146 11
 -9 -1 -3 142.019 152.692 6
 -9 -1 -3 306.382 154.337 11
 -9 -1 -2 2785.96 303.191 6
 -9 -1 -2 2325.26 273.738 25
 -9 -1 -2 3077.69 312.594 11
 -9 -1 -1 3067.3 306.586 6
 -9 -1 -1 2563.29 275.908 25
 -9 -1 -1 2015.6 261.141 11
 -9 -1 0 2565.46 282.747 6
 -9 -1 0 2558.84 264.638 25
 -9 -1 1 6071.06 406.739 6
 -9 -1 1 6719.65 393.262 25
 -9 -1 2 -23.3135 91.2895 10
 -9 -1 3 1699.11 229.817 9
 -9 -1 4 626.645 160.439 9
 -9 -1 5 841.053 183.04 9
 -9 -1 5 756.928 175.558 26
 -9 -1 6 3752.74 340.367 26
 -9 -1 8 2034.48 294.166 12
 -9 -1 10 327.506 152.042 68
 -9 -1 11 1244.34 183.277 68
 -9 -1 13 782.924 134.803 57
 -9 0 -10 588.887 161.691 34
 -9 0 -9 1448.79 230.116 34
 -9 0 -8 136.061 163.458 34
 -9 0 -8 53.3382 126.653 25
 -9 0 -7 1477.24 250.28 34
 -9 0 -7 1694.21 254.223 25
 -9 0 -7 1058.96 231.003 11
 -9 0 -7 1807.26 259.833 6
 -9 0 -6 -28.9977 150.841 25
 -9 0 -6 61.939 149.974 11
 -9 0 -6 147.581 148.332 6
 -9 0 -5 2037.1 277.843 25
 -9 0 -5 1699.86 287.165 11
 -9 0 -5 2132.63 297.653 6
 -9 0 -4 2726.03 310.766 25
 -9 0 -4 2359.61 306.125 11
 -9 0 -4 2338.01 304.767 6
 -9 0 -3 2185.3 295.892 11
 -9 0 -3 1914.93 277.35 6
 -9 0 -2 11967.6 652.556 11
 -9 0 -2 11911.6 663.525 6
 -9 0 -1 4096.56 355.684 11
 -9 0 -1 3634.59 351.227 6
 -9 0 0 3662.72 329.022 11
 -9 0 0 4967.65 386.687 6
 -9 0 1 5180.22 392.166 6
 -9 0 2 6881.44 423.472 6
 -9 0 2 6435.54 427.346 10
 -9 0 4 502.536 143.716 12
 -9 0 5 298.011 150.205 12
 -9 0 6 828.298 207.594 12
 -9 0 7 3592.14 361.497 12
 -9 0 13 533.472 119.863 57
 -9 1 -9 1064.19 189.838 34
 -9 1 -8 825.29 184.108 34
 -9 1 -7 107.501 148.847 34
 -9 1 -7 105.407 127.635 25
 -9 1 -6 516.272 172.919 34
 -9 1 -6 726.43 207.774 25
 -9 1 -5 797.288 203.949 6
 -9 1 -5 1268.16 235.357 25
 -9 1 -5 1256.94 250.16 11
 -9 1 -4 180.618 153.98 6
 -9 1 -4 87.2527 148.771 25
 -9 1 -4 91.935 130.185 11
 -9 1 -3 542.196 185.987 6
 -9 1 -3 577.749 182.584 25
 -9 1 -3 690.367 195.991 11
 -9 1 -2 693.839 198.729 11
 -9 1 -1 684.223 189.982 11
 -9 1 0 6006.49 421.195 11
 -9 1 2 534.235 142.776 6
 -9 1 5 23.7044 119.122 3
 -9 1 6 954.289 190.024 3
 -9 1 6 1507.35 234.692 12
 -9 1 7 3246.08 323.417 3
 -9 1 7 3355.09 342.586 12
 -9 1 12 1991.55 199.238 57
 -9 2 -8 141.33 122.824 34
 -9 2 -7 258.771 156.518 34
 -9 2 -6 1333.75 231.396 34
 -9 2 -6 1358.12 225.522 25
 -9 2 -5 436.991 160.257 25
 -9 2 -4 907.079 193.152 25
 -9 2 -4 719.34 189.733 11
 -9 2 -4 642.704 191.118 6
 -9 2 -3 461.107 179.835 25
 -9 2 0 645.31 165.823 24
 -9 2 1 2582.45 270.603 24
 -9 2 5 4344.99 358.85 29
 -9 3 -6 1403.39 229.514 34
 -9 3 -4 1074.53 203.948 25
 -9 3 -3 1316.43 236.67 25
 -9 3 -1 775.289 179.605 24
 -9 3 0 2810.47 289.266 24
 -9 3 1 823.864 188.143 24
 -9 3 7 -48.1145 137.086 29
 -9 3 8 410.313 164.009 29
 -9 4 -5 183.848 113.211 34
 -9 4 -2 1007.59 205.332 25
 -9 4 -1 154.997 127.968 24
 -9 4 0 137.197 120.955 24
 -9 4 1 374.041 155.685 24
 -9 4 2 758.651 178.277 24
 -9 4 3 1528.71 231.099 24
 -9 4 7 404.154 138.853 41
 -9 4 8 577.141 163.029 41
 -9 4 9 -41.5252 123.143 41
 -9 5 7 -57.5954 106.322 39
 -9 5 8 567.123 157.14 39
 -8 -15 -12 179.816 83.7776 48
 -8 -15 -11 462.573 110.733 48
 -8 -15 -10 176.463 93.9379 82
 -8 -15 -10 55.7228 98.2001 48
 -8 -15 -10 307.554 117.812 50
 -8 -15 -9 701.229 150.492 82
 -8 -15 -9 692.431 131.298 48
 -8 -15 -9 742.101 151.141 50
 -8 -15 -8 12.9323 85.0893 65
 -8 -15 -8 -16.8688 114.406 82
 -8 -15 -8 13.7952 89.8165 48
 -8 -15 -8 -32.9197 107.165 50
 -8 -15 -7 479.416 127.067 65
 -8 -15 -7 875.022 159.634 82
 -8 -15 -7 818.088 154.166 50
 -8 -15 -7 928.094 137.583 48
 -8 -15 -6 -15.3944 103.379 65
 -8 -15 -6 63.3379 95.1087 50
 -8 -15 -6 17.5094 107.766 82
 -8 -15 -5 13.3607 80.255 55
 -8 -15 -5 -62.4763 115.855 65
 -8 -15 -5 -59.4865 95.7943 50
 -8 -15 -5 -67.5923 111.187 82
 -8 -15 -4 47.9006 81.3187 55
 -8 -15 -4 289.42 116.701 65
 -8 -15 -4 313.191 117.17 82
 -8 -15 -4 147.866 93.0272 50
 -8 -15 -3 219.897 93.3262 82
 -8 -15 -3 154.547 85.2964 61
 -8 -15 -3 199.467 110.023 65
 -8 -15 -2 1190.23 149.717 65
 -8 -14 -14 233.629 90.6393 48
 -8 -14 -13 161.435 92.5374 48
 -8 -14 -12 264.62 115.606 48
 -8 -14 -11 912.666 164.278 48
 -8 -14 -11 1244.6 172.82 56
 -8 -14 -10 243.656 127.264 48
 -8 -14 -10 253.274 128.716 56
 -8 -14 -9 629.755 156.473 48
 -8 -14 -9 450.99 149.571 56
 -8 -14 -9 542.422 139.386 65
 -8 -14 -8 246.03 123.258 48
 -8 -14 -8 18.7088 117.898 65
 -8 -14 -7 565.597 141.219 48
 -8 -14 -7 324.491 154.497 65
 -8 -14 -6 503.118 159.476 50
 -8 -14 -6 221.447 115.816 48
 -8 -14 -6 360.953 155.098 65
 -8 -14 -5 867.391 176.936 50
 -8 -14 -5 1004.75 151.144 48
 -8 -14 -5 734.605 171.843 65
 -8 -14 -4 189.671 124.937 50
 -8 -14 -4 189.153 115.626 55
 -8 -14 -4 385.404 143.905 65
 -8 -14 -3 203.544 112.31 55
 -8 -14 -3 82.5812 122.487 65
 -8 -14 -3 103.918 101.448 50
 -8 -14 -3 141.207 124.199 82
 -8 -14 -2 1315.71 161.657 59
 -8 -14 -2 1407.24 167.33 55
 -8 -14 -2 1582.34 213.846 65
 -8 -14 -2 1668.91 186.055 50
 -8 -14 -2 1738.44 206.942 82
 -8 -14 -1 51.6731 85.0002 59
 -8 -14 -1 52.0923 109.387 65
 -8 -14 -1 -14.8969 103.964 82
 -8 -14 0 783.574 127.561 59
 -8 -14 0 1318.13 166.986 65
 -8 -13 -15 886.189 132.068 48
 -8 -13 -14 507.736 145.858 48
 -8 -13 -13 55.0474 114.282 48
 -8 -13 -13 76.077 75.2189 56
 -8 -13 -12 243.662 133.718 48
 -8 -13 -12 214.236 111.908 56
 -8 -13 -10 -36.1316 64.2012 65
 -8 -13 -9 712.031 180.866 48
 -8 -13 -9 812.17 177.309 56
 -8 -13 -8 897.313 196.105 56
 -8 -13 -8 480.009 160.345 48
 -8 -13 -8 761.176 180.039 15
 -8 -13 -8 578.594 172.434 65
 -8 -13 -7 718.524 186.04 56
 -8 -13 -7 690.582 170.084 48
 -8 -13 -7 500.192 183.212 15
 -8 -13 -7 865.491 213.323 65
 -8 -13 -6 1512.97 227.49 56
 -8 -13 -6 1656.77 222.899 48
 -8 -13 -6 1441.32 238.379 15
 -8 -13 -6 1134.32 219.125 65
 -8 -13 -5 1946.9 251.533 56
 -8 -13 -5 2521.23 293.787 15
 -8 -13 -5 2870.13 318.78 65
 -8 -13 -4 46.6941 125.433 56
 -8 -13 -4 70.3689 101.634 48
 -8 -13 -4 23.1963 128.458 50
 -8 -13 -4 25.7075 146.491 15
 -8 -13 -4 105.506 150.302 65
 -8 -13 -3 773.763 179.662 15
 -8 -13 -3 491.835 183.003 65
 -8 -13 -2 1291.56 230.448 65
 -8 -13 -2 1016.63 168.667 55
 -8 -13 -2 1218.28 196.414 50
 -8 -13 -1 691.655 167.273 82
 -8 -13 -1 617.697 144.06 50
 -8 -13 -1 610.177 135.591 55
 -8 -13 0 692.032 169.614 65
 -8 -13 0 509.828 147.225 82
 -8 -13 1 705.064 159.483 65
 -8 -13 1 866.4 159.27 59
 -8 -13 2 303.519 111.744 65
 -8 -13 2 279.45 104.774 59
 -8 -13 3 82.9819 84.273 59
 -8 -12 -13 806.85 137.239 56
 -8 -12 -13 912.536 175.212 34
 -8 -12 -12 528.039 158.293 34
 -8 -12 -11 372.676 145.828 56
 -8 -12 -11 90.1334 132.02 34
 -8 -12 -10 1085.09 204.316 56
 -8 -12 -10 1249.97 200.958 34
 -8 -12 -9 -25.686 124.394 56
 -8 -12 -9 -98.2834 129.932 15
 -8 -12 -8 1255.81 223.558 56
 -8 -12 -8 1249.71 226.926 48
 -8 -12 -8 1418.7 245.32 15
 -8 -12 -7 517.269 183.449 10
 -8 -12 -7 681.814 200.964 56
 -8 -12 -7 298.81 155.511 48
 -8 -12 -7 494.751 183.097 15
 -8 -12 -6 2391.94 295.904 10
 -8 -12 -6 2383.62 288.604 56
 -8 -12 -6 2428.52 298.31 15
 -8 -12 -6 2248.07 258.563 48
 -8 -12 -5 1410.12 237.887 56
 -8 -12 -5 1690.88 221.851 48
 -8 -12 -5 1861.61 277.49 15
 -8 -12 -5 1440.61 234.041 18
 -8 -12 -4 2878.35 308.395 56
 -8 -12 -4 3086.83 279.359 48
 -8 -12 -4 3220.05 318.223 18
 -8 -12 -4 3637.65 365.649 15
 -8 -12 -4 3618.91 358.668 65
 -8 -12 -3 1588.91 244.98 56
 -8 -12 -3 1529 226.746 50
 -8 -12 -3 2023.77 270.455 18
 -8 -12 -3 1521.79 248.326 15
 -8 -12 -3 1209.93 248.953 65
 -8 -12 -2 516.914 161.566 56
 -8 -12 -2 606.605 186.626 65
 -8 -12 -2 532.746 157.768 50
 -8 -12 -2 559.358 194.847 18
 -8 -12 -2 818.885 212.687 15
 -8 -12 -1 1439.94 241.4 65
 -8 -12 -1 1625.36 244.531 15
 -8 -12 -1 1506.68 237.463 18
 -8 -12 -1 1657.56 212.474 50
 -8 -12 -1 1703.36 213.292 55
 -8 -12 0 1812.42 258.823 65
 -8 -12 0 1585.07 194.505 55
 -8 -12 0 1646.02 237.856 18
 -8 -12 0 1660.5 232.3 15
 -8 -12 1 892.626 171.587 82
 -8 -12 2 1112.08 197.756 65
 -8 -12 3 599.513 137.542 65
 -8 -12 3 572.677 149.575 59
 -8 -12 4 1287.62 176.383 59
 -8 -12 5 127.45 85.9975 59
 -8 -11 -14 320.559 145.155 34
 -8 -11 -13 356.794 121.329 56
 -8 -11 -13 752.524 180.447 34
 -8 -11 -12 747.092 162.435 56
 -8 -11 -12 857.847 182.035 31
 -8 -11 -12 696.406 182.423 34
 -8 -11 -11 448.138 160.153 56
 -8 -11 -11 152.697 147.219 34
 -8 -11 -11 361.088 146.59 31
 -8 -11 -10 758.575 191.658 34
 -8 -11 -10 753.905 182.876 31
 -8 -11 -10 944.232 206.901 11
 -8 -11 -9 678.685 190.323 10
 -8 -11 -9 894.35 220.052 11
 -8 -11 -9 1124.29 209.69 34
 -8 -11 -9 416.889 172.395 15
 -8 -11 -8 429.997 172.362 10
 -8 -11 -8 207.17 164.079 11
 -8 -11 -8 330.901 167.869 15
 -8 -11 -7 1576.66 266.03 10
 -8 -11 -7 1911.33 272.007 11
 -8 -11 -7 2148.9 286.522 15
 -8 -11 -6 714.625 213.441 56
 -8 -11 -6 906.02 194.255 48
 -8 -11 -6 1495.67 258.82 10
 -8 -11 -6 923.275 212.321 11
 -8 -11 -6 1028.01 234.665 15
 -8 -11 -6 1056.44 213.735 18
 -8 -11 -5 823.163 209.412 56
 -8 -11 -5 643.917 171.735 48
 -8 -11 -5 665.65 184.775 11
 -8 -11 -5 557.113 199.991 10
 -8 -11 -5 556.652 171.476 18
 -8 -11 -5 655.424 186.212 15
 -8 -11 -4 3484.54 341.257 56
 -8 -11 -4 3195.34 304.682 48
 -8 -11 -4 3067.01 332.274 18
 -8 -11 -4 3767.13 373.279 15
 -8 -11 -4 3701.24 366.75 10
 -8 -11 -3 1701.29 252.49 56
 -8 -11 -3 2382.97 312.414 10
 -8 -11 -3 2230.71 301.903 15
 -8 -11 -3 2055.27 282.399 18
 -8 -11 -2 874.439 197.856 56
 -8 -11 -2 1459.01 254.376 18
 -8 -11 -2 1256.26 243.868 15
 -8 -11 -2 1179.47 236.023 65
 -8 -11 -2 1696.35 237.843 50
 -8 -11 -1 238.887 143.543 56
 -8 -11 -1 -84.6433 158.574 15
 -8 -11 -1 235.569 172.435 18
 -8 -11 -1 273.268 180.125 65
 -8 -11 -1 184.521 127.792 50
 -8 -11 0 520.32 145.238 55
 -8 -11 0 682.826 158.009 56
 -8 -11 0 845.66 213.486 65
 -8 -11 0 972.203 173.607 50
 -8 -11 0 848.085 215.888 18
 -8 -11 0 693.735 188.793 15
 -8 -11 1 1717.33 260.159 65
 -8 -11 1 1342.56 190.117 50
 -8 -11 1 1638.3 236.223 15
 -8 -11 1 1309.81 247.583 18
 -8 -11 2 615.567 184.761 65
 -8 -11 2 621.762 192.729 18
 -8 -11 3 38.1776 62.8056 68
 -8 -11 4 -42.2127 126.772 59
 -8 -11 4 33.4343 106.5 65
 -8 -11 5 52.9564 109.937 59
 -8 -11 6 611.84 129.368 59
 -8 -10 -15 223.696 131.805 77
 -8 -10 -15 100.764 116.479 34
 -8 -10 -14 268.898 140.411 77
 -8 -10 -14 209.002 148.063 34
 -8 -10 -13 942.682 197.813 34
 -8 -10 -13 850.713 188.409 31
 -8 -10 -12 967.866 217.605 34
 -8 -10 -12 653.031 181.742 31
 -8 -10 -12 908.64 200.149 77
 -8 -10 -11 29.7239 149.37 11
 -8 -10 -11 -82.3176 154.165 34
 -8 -10 -11 105.551 146.124 31
 -8 -10 -11 -26.3652 139.409 77
 -8 -10 -10 -24.8801 151.298 15
 -8 -10 -10 91.1956 144.348 11
 -8 -10 -10 -25.8609 147.362 10
 -8 -10 -10 155.301 149.525 31
 -8 -10 -9 373.433 186.193 15
 -8 -10 -9 193.607 150.943 10
 -8 -10 -9 60.9542 158.582 11
 -8 -10 -9 98.8197 142.77 31
 -8 -10 -8 462.643 196.234 10
 -8 -10 -8 330.81 187.418 11
 -8 -10 -8 174.541 148.051 34
 -8 -10 -8 279.293 172.042 15
 -8 -10 -8 275.371 139.723 31
 -8 -10 -7 2577.96 274.379 34
 -8 -10 -7 2519.35 287.49 18
 -8 -10 -7 2187.16 297.477 15
 -8 -10 -7 2827.86 326.157 10
 -8 -10 -7 2872.93 321.403 11
 -8 -10 -6 471.982 160.342 18
 -8 -10 -6 821.493 220.042 15
 -8 -10 -6 734.656 199.724 11
 -8 -10 -6 909.559 238.035 10
 -8 -10 -5 6825.82 504.862 15
 -8 -10 -5 6145.48 449.594 11
 -8 -10 -5 7664.91 522.171 10
 -8 -10 -5 6872.88 455.967 9
 -8 -10 -4 4206.91 403.463 15
 -8 -10 -4 4106.81 397.603 10
 -8 -10 -4 4371.97 369.95 9
 -8 -10 -4 4133.93 361.306 11
 -8 -10 -4 4339.94 340.228 48
 -8 -10 -3 -26.6355 128.99 9
 -8 -10 -3 61.7259 149.46 10
 -8 -10 -3 29.8176 152.501 15
 -8 -10 -3 87.5451 138.575 18
 -8 -10 -3 163.709 125.955 48
 -8 -10 -2 8479.81 524.985 9
 -8 -10 -2 7883.93 538.817 10
 -8 -10 -2 7311.48 509.808 26
 -8 -10 -2 7601.96 521.369 15
 -8 -10 -2 7850.47 537.081 18
 -8 -10 -2 8243.13 514.058 56
 -8 -10 -1 2932.76 310.343 56
 -8 -10 -1 3322.4 351.141 26
 -8 -10 -1 3344.57 347.63 10
 -8 -10 -1 3179.19 324.209 9
 -8 -10 -1 2922.71 297.837 50
 -8 -10 -1 2986.82 330.686 15
 -8 -10 -1 3852.5 372.269 18
 -8 -10 0 1514 260.637 18
 -8 -10 0 980.792 216.349 15
 -8 -10 0 1076.93 176.638 55
 -8 -10 0 1411.44 208 56
 -8 -10 0 981.109 217.562 26
 -8 -10 0 1306.13 225.707 9
 -8 -10 0 1190.76 238.964 65
 -8 -10 0 824.117 174.544 50
 -8 -10 1 1469.49 202.287 56
 -8 -10 1 1260.55 238.543 65
 -8 -10 1 1173.06 221.556 9
 -8 -10 1 1103.15 229.745 26
 -8 -10 1 1585.84 251.937 15
 -8 -10 1 1477.14 263.489 18
 -8 -10 2 492.8 181.33 65
 -8 -10 2 835.081 209.303 26
 -8 -10 2 1082.08 239.73 18
 -8 -10 2 1084.25 201.862 15
 -8 -10 3 1549.06 238.274 65
 -8 -10 3 1813.04 266.776 26
 -8 -10 3 1657.39 259.32 18
 -8 -10 4 342.279 169.8 18
 -8 -10 5 538.903 137.175 65
 -8 -10 5 756.278 172.312 68
 -8 -10 6 2532.17 247.217 68
 -8 -10 6 3023.97 270.088 59
 -8 -10 7 1258.09 153.542 68
 -8 -10 7 1550.46 181.596 59
 -8 -9 -16 277.909 108.332 77
 -8 -9 -15 35.3074 111.228 77
 -8 -9 -15 147.663 131.383 34
 -8 -9 -14 931.17 186.016 77
 -8 -9 -14 1194.28 211.199 34
 -8 -9 -13 1433.61 223.281 31
 -8 -9 -13 1022.29 202.927 77
 -8 -9 -13 1230 231.915 34
 -8 -9 -12 194.017 153.591 31
 -8 -9 -12 253.647 175.604 34
 -8 -9 -12 254.638 149.183 77
 -8 -9 -11 3329.87 361.211 11
 -8 -9 -11 2920.76 316.818 77
 -8 -9 -10 808.71 197.996 15
 -8 -9 -10 1151.97 220.864 31
 -8 -9 -10 1256.48 219.532 10
 -8 -9 -10 1014.79 243.836 11
 -8 -9 -10 879.731 206.726 34
 -8 -9 -10 926.319 205.679 77
 -8 -9 -9 4741.26 405.354 15
 -8 -9 -9 5724.66 462.493 11
 -8 -9 -9 5361.33 422.701 10
 -8 -9 -9 4881.03 400.644 77
 -8 -9 -9 5616.7 416.296 31
 -8 -9 -9 4612.32 403.674 34
 -8 -9 -8 416.534 166.003 34
 -8 -9 -8 285.985 151.386 10
 -8 -9 -8 330.113 173.507 11
 -8 -9 -8 145.382 153.91 6
 -8 -9 -7 2085.24 256.733 34
 -8 -9 -7 2354.51 301.63 11
 -8 -9 -7 2684.55 312.73 10
 -8 -9 -6 2470.88 260.945 34
 -8 -9 -6 2482.68 296.282 11
 -8 -9 -6 2512.38 305.598 10
 -8 -9 -6 2179.81 284.047 18
 -8 -9 -5 7091.56 479.189 11
 -8 -9 -5 7151.92 505.132 15
 -8 -9 -5 7515.74 501.995 18
 -8 -9 -5 7312.95 511.014 10
 -8 -9 -4 780.966 211.777 15
 -8 -9 -4 617.536 198.531 18
 -8 -9 -4 751.1 188.1 11
 -8 -9 -4 655.47 206.791 10
 -8 -9 -4 871.791 209.383 9
 -8 -9 -3 2050.26 271.895 9
 -8 -9 -3 2355.76 311.851 10
 -8 -9 -3 1955.37 239.485 11
 -8 -9 -3 1786.43 272.944 18
 -8 -9 -3 2542.81 311.043 15
 -8 -9 -3 1968.91 225.334 48
 -8 -9 -2 7779.86 531.222 10
 -8 -9 -2 7325.72 500.616 9
 -8 -9 -1 883.666 226.957 10
 -8 -9 -1 1157.89 219.676 9
 -8 -9 0 2054.32 280.733 10
 -8 -9 0 2163.03 300.74 9
 -8 -9 0 2192.13 260.18 56
 -8 -9 0 1892.59 229.946 50
 -8 -9 0 1946.23 294.791 18
 -8 -9 1 1633.22 270.384 9
 -8 -9 1 1256.03 238.411 10
 -8 -9 1 1439.87 211.308 56
 -8 -9 1 1418.51 266.084 26
 -8 -9 1 1637.08 247.171 15
 -8 -9 1 1500.84 247.569 18
 -8 -9 2 4258.3 396.757 9
 -8 -9 2 3239.04 347.226 65
 -8 -9 2 3617.33 370.629 26
 -8 -9 2 4213.74 396.152 18
 -8 -9 2 3473.1 331.851 15
 -8 -9 3 2690.72 301.345 65
 -8 -9 3 3393.6 357.638 9
 -8 -9 3 3052.19 347.524 18
 -8 -9 3 2673.93 322.832 26
 -8 -9 3 2431.22 300.332 2
 -8 -9 4 1336.02 242.596 18
 -8 -9 4 1060.86 225.271 26
 -8 -9 4 1494.34 221.852 65
 -8 -9 5 5013.5 414.666 26
 -8 -9 5 4882.22 402.521 18
 -8 -9 7 3046 286.869 68
 -8 -9 7 3697.11 300.181 59
 -8 -9 8 994.288 164.473 68
 -8 -9 8 897.571 146.331 59
 -8 -8 -15 2520.28 257.832 34
 -8 -8 -15 2293 239.049 77
 -8 -8 -14 327.736 149.72 31
 -8 -8 -14 298.425 158.622 34
 -8 -8 -13 465.878 178.717 34
 -8 -8 -13 353.461 156.983 77
 -8 -8 -13 439.776 183.008 31
 -8 -8 -12 294.929 157.06 6
 -8 -8 -12 234.354 162.313 11
 -8 -8 -12 86.8012 142.886 34
 -8 -8 -12 301.616 163.738 77
 -8 -8 -12 258.657 163.855 31
 -8 -8 -11 1134.41 216.631 6
 -8 -8 -11 974.823 230.721 11
 -8 -8 -11 537.775 167.674 15
 -8 -8 -11 1133.44 217.22 77
 -8 -8 -11 1015.62 218.145 31
 -8 -8 -10 1271.32 224.736 15
 -8 -8 -10 1279.22 223.01 6
 -8 -8 -10 1520.78 236.916 10
 -8 -8 -10 1323.46 263.236 11
 -8 -8 -10 1106.31 233.356 34
 -8 -8 -10 1030.16 217.877 36
 -8 -8 -10 922.324 210.142 77
 -8 -8 -10 1651.14 255.47 31
 -8 -8 -9 988.825 219.489 10
 -8 -8 -9 944.296 219.648 11
 -8 -8 -9 822.386 193.681 77
 -8 -8 -9 984.941 219.996 34
 -8 -8 -9 1024.73 233.799 36
 -8 -8 -9 931.959 210.115 6
 -8 -8 -8 2083.44 276.744 10
 -8 -8 -8 2315.1 289.676 11
 -8 -8 -8 2508.58 282.587 77
 -8 -8 -8 2381.77 292.165 6
 -8 -8 -8 2536.42 297.54 34
 -8 -8 -8 2998.53 325.223 36
 -8 -8 -7 370.138 167.029 10
 -8 -8 -7 543.414 194.271 11
 -8 -8 -7 447.182 166.106 6
 -8 -8 -7 424.445 150.606 31
 -8 -8 -7 332.247 153.696 15
 -8 -8 -7 670.461 199.919 36
 -8 -8 -7 373.859 160.896 34
 -8 -8 -6 228.453 177.858 10
 -8 -8 -6 -136.535 151.24 11
 -8 -8 -6 215.905 155.928 6
 -8 -8 -6 233.895 139.931 31
 -8 -8 -6 83.4015 169.077 15
 -8 -8 -6 320.285 144.144 34
 -8 -8 -6 114.658 141.479 36
 -8 -8 -5 5434.27 435.113 18
 -8 -8 -5 5720.12 432.194 15
 -8 -8 -5 5760.11 440.116 10
 -8 -8 -5 5745.93 430.632 11
 -8 -8 -5 5539.29 421.442 6
 -8 -8 -5 5541.23 375.275 34
 -8 -8 -5 6223.01 449.476 36
 -8 -8 -4 1937.92 270.308 36
 -8 -8 -4 2317.7 269.626 6
 -8 -8 -4 1736.39 261.318 10
 -8 -8 -4 1976.99 265.546 18
 -8 -8 -4 2186.09 283.824 15
 -8 -8 -3 11677.5 637.118 10
 -8 -8 -3 11140.2 607.376 36
 -8 -8 -3 10346.5 613.113 18
 -8 -8 -3 10617.6 609.707 15
 -8 -8 -2 6225.89 452.574 15
 -8 -8 -2 5852.28 451.524 18
 -8 -8 -2 6241.53 452.024 10
 -8 -8 -2 5809.44 443.712 9
 -8 -8 -1 762.232 202.941 15
 -8 -8 -1 701.272 201.137 18
 -8 -8 -1 814.07 209.206 10
 -8 -8 -1 1042.1 220.866 9
 -8 -8 0 9141.55 584.745 18
 -8 -8 0 9080.12 551.717 15
 -8 -8 0 9435.72 567.576 10
 -8 -8 0 8641.62 565.133 9
 -8 -8 1 2134.56 300.563 9
 -8 -8 1 2170.12 284.195 10
 -8 -8 1 2407.91 257.843 56
 -8 -8 2 1350.18 234.219 10
 -8 -8 2 1437.39 249.226 9
 -8 -8 2 1882.74 283.537 18
 -8 -8 2 1371.67 256.11 26
 -8 -8 3 413.254 195.672 9
 -8 -8 3 -53.285 149.719 65
 -8 -8 3 30.8574 163.19 18
 -8 -8 3 277.258 150.459 15
 -8 -8 3 64.8082 189.725 26
 -8 -8 4 1336.93 241.54 9
 -8 -8 4 1718.69 281.875 26
 -8 -8 4 1875.54 250.366 65
 -8 -8 4 1747.35 268.479 18
 -8 -8 5 690.039 158.347 65
 -8 -8 5 810.967 218.202 9
 -8 -8 5 628.347 203.545 18
 -8 -8 5 539.116 200.349 26
 -8 -8 5 413.266 184.454 2
 -8 -8 6 150.076 158.71 26
 -8 -8 6 -52.0302 162.01 18
 -8 -8 8 1471.9 239.53 68
 -8 -8 8 1446.84 196.895 59
 -8 -8 9 628.95 160.874 68
 -8 -8 9 701.162 128.072 59
 -8 -7 -15 1382.47 205.383 34
 -8 -7 -15 1226.37 179.935 77
 -8 -7 -14 396.179 164.688 34
 -8 -7 -14 202.867 138.439 31
 -8 -7 -14 100.665 128.364 77
 -8 -7 -13 716.324 209.733 34
 -8 -7 -13 501.671 168.264 77
 -8 -7 -13 446.184 170.089 31
 -8 -7 -12 477.345 164.092 6
 -8 -7 -12 820.226 221.461 11
 -8 -7 -12 760.846 215.932 34
 -8 -7 -12 956.672 194.249 36
 -8 -7 -12 584.719 185.872 77
 -8 -7 -12 645.301 199.651 31
 -8 -7 -11 1716.01 263.521 6
 -8 -7 -11 1675.82 271.381 11
 -8 -7 -11 1889.72 240.834 15
 -8 -7 -11 1318.27 232.568 77
 -8 -7 -11 1604.74 263.324 31
 -8 -7 -10 1173.33 221.938 15
 -8 -7 -10 1815.7 279.534 6
 -8 -7 -10 2549.53 319.599 11
 -8 -7 -10 1654.7 245.38 10
 -8 -7 -10 1804.55 269.746 34
 -8 -7 -10 1445.97 242.902 36
 -8 -7 -10 1643.3 242.27 77
 -8 -7 -10 1957.69 293.986 31
 -8 -7 -9 409.822 183.57 10
 -8 -7 -9 181.746 167.846 11
 -8 -7 -9 212.027 139.85 77
 -8 -7 -9 172.873 152.467 6
 -8 -7 -9 173.537 160.275 36
 -8 -7 -9 372.06 169.846 34
 -8 -7 -8 1055.04 213.657 15
 -8 -7 -8 939.97 212.424 11
 -8 -7 -8 1555.85 250.452 10
 -8 -7 -8 1443.1 244.911 6
 -8 -7 -8 1108.71 213.048 31
 -8 -7 -8 1156.37 226.426 36
 -8 -7 -8 922.947 204.87 34
 -8 -7 -8 989.819 204.975 25
 -8 -7 -7 3827.93 355.24 15
 -8 -7 -7 4166.77 379.887 11
 -8 -7 -7 3928.85 364.891 10
 -8 -7 -7 3376.99 333.434 6
 -8 -7 -7 4180.92 349.89 31
 -8 -7 -7 3708.51 336.694 34
 -8 -7 -7 4106.54 375.803 36
 -8 -7 -7 3831.68 329.211 25
 -8 -7 -6 1080.78 212.763 15
 -8 -7 -6 803.885 215.023 10
 -8 -7 -6 1030.61 214.109 6
 -8 -7 -6 1047.4 180.954 31
 -8 -7 -6 781.3 201.301 36
 -8 -7 -6 773.993 180.953 34
 -8 -7 -6 814.273 171.708 25
 -8 -7 -5 9174.86 478.573 25
 -8 -7 -5 9399.33 566.855 15
 -8 -7 -5 9121.56 482.175 31
 -8 -7 -5 8755.78 495.456 34
 -8 -7 -5 8525.62 535.775 36
 -8 -7 -4 5039.29 399.448 15
 -8 -7 -4 4844.49 388.004 36
 -8 -7 -4 4508.74 320.574 34
 -8 -7 -4 4318.7 304.859 31
 -8 -7 -3 6096.04 407.134 11
 -8 -7 -3 6274 413.6 6
 -8 -7 -3 6090.31 439.147 15
 -8 -7 -3 6465.46 444.245 36
 -8 -7 -2 3164.95 280.59 11
 -8 -7 -2 3693.75 337.36 15
 -8 -7 -2 3806.48 348.216 18
 -8 -7 -2 3602.09 326.694 36
 -8 -7 -2 3551.95 302.103 6
 -8 -7 -1 1468.68 236.182 15
 -8 -7 -1 1505.26 243.845 18
 -8 -7 -1 1570 228.697 36
 -8 -7 -1 1330.36 190.156 6
 -8 -7 0 4934.44 403.206 15
 -8 -7 0 5263.56 427.294 18
 -8 -7 0 5196.45 419.213 9
 -8 -7 1 2144.64 272.593 15
 -8 -7 1 1569.35 262.654 18
 -8 -7 1 1541.74 245.585 10
 -8 -7 1 1971.34 285.676 9
 -8 -7 2 3242.17 345.687 26
 -8 -7 2 2678.26 256.043 56
 -8 -7 2 3179.02 311.498 15
 -8 -7 2 3109.71 340.542 18
 -8 -7 2 3233.92 318.509 10
 -8 -7 2 3785.71 362.767 9
 -8 -7 3 791.056 223.79 9
 -8 -7 3 844.825 186.247 10
 -8 -7 4 6980.03 530.104 26
 -8 -7 4 6843.26 451.722 65
 -8 -7 4 7649.69 535.944 9
 -8 -7 4 6954.45 491.971 18
 -8 -7 5 2834.07 279.575 65
 -8 -7 5 2621.91 326.98 9
 -8 -7 5 2870.05 326.235 18
 -8 -7 5 2937.08 353.114 26
 -8 -7 6 1363.02 245.66 9
 -8 -7 6 1419.28 268.003 26
 -8 -7 6 1649.97 259.215 2
 -8 -7 6 1714.08 257.306 18
 -8 -7 7 4563.53 405.857 26
 -8 -7 8 81.6971 161.522 68
 -8 -7 9 5930.56 353.591 59
 -8 -7 9 6017.97 427.959 68
 -8 -7 10 501.179 151.597 68
 -8 -6 -15 437.379 145.429 34
 -8 -6 -14 24.092 155.179 34
 -8 -6 -13 4391.47 386.484 31
 -8 -6 -13 4768.38 394.291 34
 -8 -6 -13 4883.67 361.676 77
 -8 -6 -12 174.346 156.134 11
 -8 -6 -12 129.863 132.864 6
 -8 -6 -12 88.6478 151.151 31
 -8 -6 -12 -48.0026 120.65 36
 -8 -6 -12 292.267 166.564 34
 -8 -6 -12 255.08 146.111 77
 -8 -6 -11 696.234 187.741 25
 -8 -6 -11 728.9 204.762 11
 -8 -6 -11 888.05 208.321 6
 -8 -6 -11 452.47 182.094 31
 -8 -6 -11 737.769 184.519 15
 -8 -6 -11 949.256 188.095 77
 -8 -6 -10 889.245 224.609 11
 -8 -6 -10 1212.04 217.663 10
 -8 -6 -10 684.129 203.606 6
 -8 -6 -10 777.693 215.43 34
 -8 -6 -10 673.695 202.296 36
 -8 -6 -10 846.301 213.3 15
 -8 -6 -10 859.708 208.265 25
 -8 -6 -10 685.7 209.054 31
 -8 -6 -9 1275.33 231.703 34
 -8 -6 -9 801.684 208.637 36
 -8 -6 -9 1034.71 210.03 10
 -8 -6 -9 1148.19 248.153 11
 -8 -6 -9 941.089 231.21 6
 -8 -6 -8 8121.32 520.865 10
 -8 -6 -8 8812.43 541.305 6
 -8 -6 -8 7396.47 505.846 36
 -8 -6 -8 6952.06 494.792 34
 -8 -6 -8 7459.61 497.541 15
 -8 -6 -8 9062.07 554.168 11
 -8 -6 -8 8318.23 513.172 25
 -8 -6 -7 134.219 137.422 15
 -8 -6 -7 155.292 134.769 34
 -8 -6 -7 196.449 148.52 36
 -8 -6 -7 486.875 185.338 6
 -8 -6 -7 363.032 189.494 11
 -8 -6 -7 466.204 176.745 10
 -8 -6 -7 169.746 142.095 25
 -8 -6 -6 5879.18 416.327 34
 -8 -6 -6 6834.56 468.165 36
 -8 -6 -6 5889.03 442.239 15
 -8 -6 -6 5455.3 389.618 25
 -8 -6 -5 3565.18 311.276 34
 -8 -6 -5 3338.12 330.254 36
 -8 -6 -5 3757.76 348.434 15
 -8 -6 -5 3591.59 297.599 25
 -8 -6 -4 769.089 182.068 15
 -8 -6 -4 988.349 187.106 6
 -8 -6 -4 1134.64 182.828 34
 -8 -6 -4 793.302 195.826 36
 -8 -6 -4 826.258 156.233 25
 -8 -6 -4 839.309 195.946 10
 -8 -6 -4 1416.54 219.57 11
 -8 -6 -3 8970.07 549.034 10
 -8 -6 -3 9682.75 558.364 15
 -8 -6 -3 10201.1 535.956 6
 -8 -6 -3 10296.4 537.18 11
 -8 -6 -3 9960.92 563.728 36
 -8 -6 -3 10308.9 490.911 34
 -8 -6 -3 10218.9 477.606 31
 -8 -6 -3 10220.3 466.136 25
 -8 -6 -2 313.389 143.293 6
 -8 -6 -2 203.367 156.653 10
 -8 -6 -2 256.501 135.35 11
 -8 -6 -2 421.701 176.465 15
 -8 -6 -2 450.062 167.016 36
 -8 -6 -1 12060.6 596.575 36
 -8 -6 -1 12125.7 563.356 6
 -8 -6 -1 12035.7 622.57 10
 -8 -6 -1 10574.3 521.228 11
 -8 -6 -1 11065.8 624.599 18
 -8 -6 -1 12121.2 616.75 15
 -8 -6 0 1259.73 175.463 6
 -8 -6 0 1240.79 196.294 36
 -8 -6 0 1079.33 216.649 18
 -8 -6 0 1275.05 223.689 15
 -8 -6 0 1458.23 233.263 10
 -8 -6 1 5300.26 420.041 18
 -8 -6 1 6501.99 424.874 15
 -8 -6 2 3917.88 372.353 18
 -8 -6 2 3375.92 315.785 15
 -8 -6 2 4188.75 385.709 9
 -8 -6 3 2074.55 287.359 18
 -8 -6 3 2054.07 247.956 15
 -8 -6 3 1986.42 241.172 10
 -8 -6 3 2118.02 304.191 9
 -8 -6 3 1758.58 285.677 26
 -8 -6 4 7209.52 524.783 9
 -8 -6 5 254.685 152.204 18
 -8 -6 5 354.931 173.5 9
 -8 -6 5 296.286 195.385 26
 -8 -6 6 5402.48 418.323 18
 -8 -6 6 5402.14 466.305 26
 -8 -6 6 5201.29 455.023 9
 -8 -6 6 6178.26 469.499 2
 -8 -6 7 1222.77 217.462 18
 -8 -6 7 655.204 203.645 2
 -8 -6 7 1290.9 242.464 9
 -8 -6 7 1152.58 250.227 26
 -8 -6 8 2363.79 310.306 26
 -8 -6 9 5983.89 369.833 59
 -8 -6 9 6253.79 449.32 68
 -8 -6 10 1125.56 199.064 68
 -8 -6 11 892.645 169.296 68
 -8 -5 -14 45.4786 141.614 34
 -8 -5 -13 54.3451 152.681 31
 -8 -5 -13 105.511 125.271 34
 -8 -5 -12 547.321 176.17 34
 -8 -5 -12 858.73 182.719 36
 -8 -5 -12 800.233 205.771 11
 -8 -5 -12 910.363 225.628 31
 -8 -5 -12 734.332 196.168 25
 -8 -5 -11 299.317 146.37 6
 -8 -5 -11 143.472 145.597 15
 -8 -5 -11 663.659 210.653 11
 -8 -5 -11 516.136 182.508 31
 -8 -5 -11 145.928 144.213 25
 -8 -5 -10 361.51 173.408 36
 -8 -5 -10 301.27 174.265 34
 -8 -5 -10 422.886 158.649 6
 -8 -5 -10 320.067 161.375 25
 -8 -5 -10 238.646 153.437 10
 -8 -5 -10 459.574 181.929 11
 -8 -5 -10 491.269 199.689 15
 -8 -5 -9 5778.61 439.118 6
 -8 -5 -9 6752.77 483.479 11
 -8 -5 -9 6716.19 460.962 10
 -8 -5 -9 5576.61 445.425 34
 -8 -5 -9 5325.44 436.2 36
 -8 -5 -8 3478.45 350.056 34
 -8 -5 -8 4030 364.7 6
 -8 -5 -8 3799.25 352.092 25
 -8 -5 -8 4545 391.351 11
 -8 -5 -8 4147.49 367.677 10
 -8 -5 -7 2287.33 284.214 6
 -8 -5 -7 1799.14 241.345 25
 -8 -5 -7 2659.69 309.766 10
 -8 -5 -7 2432.43 299.628 11
 -8 -5 -7 2245.53 275.816 34
 -8 -5 -6 8338.64 489.093 25
 -8 -5 -6 8183.05 494.487 34
 -8 -5 -5 2163.85 272.797 6
 -8 -5 -5 2176.29 242.793 25
 -8 -5 -5 2183.5 262.789 11
 -8 -5 -5 2290.36 259.709 34
 -8 -5 -4 19508.5 783.088 34
 -8 -5 -4 18575.7 804.369 6
 -8 -5 -4 18324.8 745.717 25
 -8 -5 -4 19242 806.81 11
 -8 -5 -4 18677.4 839.652 10
 -8 -5 -3 2357.8 272.639 15
 -8 -5 -3 1918.36 239.662 6
 -8 -5 -3 2498.15 226.386 25
 -8 -5 -3 2151.42 226.624 34
 -8 -5 -3 2030.44 256.845 10
 -8 -5 -3 2439.4 252.526 11
 -8 -5 -2 2711.81 292.765 15
 -8 -5 -2 3299.28 284.014 6
 -8 -5 -2 2200.9 202.619 25
 -8 -5 -2 2764.07 252.54 11
 -8 -5 -2 2521.41 280.62 10
 -8 -5 -2 2364.13 262.844 36
 -8 -5 -2 2745.26 235.519 34
 -8 -5 -1 1738.29 210.425 6
 -8 -5 -1 1701.78 223.627 36
 -8 -5 -1 1511.61 228.986 10
 -8 -5 -1 1355.69 185.095 11
 -8 -5 -1 1759.92 244.242 15
 -8 -5 0 794.481 151.193 6
 -8 -5 0 605.901 157.413 36
 -8 -5 0 780.293 187.206 15
 -8 -5 0 987.425 189.111 10
 -8 -5 1 7884.85 436.998 36
 -8 -5 1 7286.78 453.666 15
 -8 -5 1 7038.6 474.238 18
 -8 -5 1 6419.83 430.167 10
 -8 -5 2 975.862 158.571 36
 -8 -5 2 1289.8 223.913 18
 -8 -5 2 1036.43 189.975 15
 -8 -5 2 1329.53 208.045 10
 -8 -5 3 4459.68 337.845 15
 -8 -5 3 4561.91 386.089 18
 -8 -5 3 4843.16 399.808 9
 -8 -5 4 2018.22 264.67 18
 -8 -5 4 1822.26 272.956 9
 -8 -5 4 1740.06 266.309 26
 -8 -5 5 6036.21 465.253 9
 -8 -5 6 2611.85 301.69 18
 -8 -5 6 3500.26 366.008 9
 -8 -5 6 3666.6 376.698 26
 -8 -5 7 415.929 157.89 18
 -8 -5 7 95.0234 173.074 9
 -8 -5 7 569.517 184.739 2
 -8 -5 7 645.24 219.02 26
 -8 -5 8 3443.68 370.802 26
 -8 -5 9 1653.84 254.449 26
 -8 -5 11 2239.71 252.854 68
 -8 -5 12 76.3679 112.421 68
 -8 -5 12 226.175 109.435 57
 -8 -4 -14 911.143 180.582 34
 -8 -4 -13 523.183 177.727 34
 -8 -4 -13 523.523 174.661 25
 -8 -4 -13 855.497 191.328 31
 -8 -4 -12 308.769 135.812 36
 -8 -4 -12 55.8832 159.275 34
 -8 -4 -12 220.759 157.3 25
 -8 -4 -12 86.1232 146.883 31
 -8 -4 -11 1932.82 261.631 6
 -8 -4 -11 1539.6 244.754 25
 -8 -4 -11 2114.88 290.666 11
 -8 -4 -10 1030.88 207.683 6
 -8 -4 -10 674.767 200.037 25
 -8 -4 -10 765.153 208.596 11
 -8 -4 -10 855.207 208.77 10
 -8 -4 -10 844.476 220.971 34
 -8 -4 -9 310.503 163.192 6
 -8 -4 -9 304.762 187.684 11
 -8 -4 -9 277.773 158.412 10
 -8 -4 -9 178.502 152.289 34
 -8 -4 -8 1226.18 222.665 6
 -8 -4 -8 1375.03 228.927 25
 -8 -4 -8 1795.27 272.667 10
 -8 -4 -8 1748.73 269.369 11
 -8 -4 -8 1202.62 227.011 34
 -8 -4 -7 3736.57 347.335 6
 -8 -4 -7 3286.08 324.64 25
 -8 -4 -7 3484.69 354.356 11
 -8 -4 -7 3417.23 342.875 10
 -8 -4 -7 3664.78 340.454 34
 -8 -4 -6 554.188 151.002 25
 -8 -4 -6 889.089 190.707 34
 -8 -4 -5 244.314 137.046 25
 -8 -4 -5 427.098 173.973 11
 -8 -4 -5 590.128 168.041 34
 -8 -4 -4 1600.04 224.471 6
 -8 -4 -4 1545.19 206.963 25
 -8 -4 -4 1589.37 239.089 10
 -8 -4 -4 1381.17 213.167 11
 -8 -4 -4 1589.32 215.264 34
 -8 -4 -3 1200.97 197.525 6
 -8 -4 -3 1363.71 185.697 25
 -8 -4 -3 1589.29 233.43 10
 -8 -4 -3 1018.75 187.074 11
 -8 -4 -3 1632.82 201.97 34
 -8 -4 -2 3219.7 267.204 34
 -8 -4 -2 4057.98 317.671 6
 -8 -4 -2 3553.59 270.569 25
 -8 -4 -2 3516.49 295.247 11
 -8 -4 -2 3638.83 331.539 10
 -8 -4 -1 1836.17 243.757 15
 -8 -4 -1 2284.54 236.29 6
 -8 -4 -1 1998.6 192.524 25
 -8 -4 -1 1990.5 250.447 10
 -8 -4 -1 2186.16 221.19 11
 -8 -4 -1 2668.22 223.542 34
 -8 -4 0 1188.58 175.489 6
 -8 -4 0 1327.67 203.29 36
 -8 -4 0 1203.55 205.801 10
 -8 -4 0 1205.42 164.447 11
 -8 -4 0 1380.59 204.099 15
 -8 -4 1 6920 380.834 6
 -8 -4 1 7190.47 411.891 36
 -8 -4 1 6999.18 429.428 15
 -8 -4 1 6270.12 415.237 10
 -8 -4 2 2517.23 235.578 36
 -8 -4 2 2662.25 265.356 15
 -8 -4 2 2458.48 280.159 18
 -8 -4 2 2518.44 257.231 10
 -8 -4 3 1885.35 223.721 15
 -8 -4 3 1575.15 235.733 18
 -8 -4 3 1935.88 222.323 10
 -8 -4 4 125.556 148.974 18
 -8 -4 4 173.013 162.051 9
 -8 -4 5 2052.16 263.743 18
 -8 -4 5 2324.82 306.991 9
 -8 -4 5 2194.16 304.183 26
 -8 -4 6 6271.71 470.835 9
 -8 -4 7 138.463 120.104 18
 -8 -4 7 339.337 157.817 9
 -8 -4 7 146.032 149.419 2
 -8 -4 7 31.4862 166.534 26
 -8 -4 8 1788.3 277.252 9
 -8 -4 8 1920.83 272.4 2
 -8 -4 8 2129.22 302.678 26
 -8 -4 9 232.37 153.694 26
 -8 -4 10 2449.47 297.046 68
 -8 -4 11 375.504 156.294 68
 -8 -4 12 72.755 124.575 68
 -8 -4 13 557.449 116.806 57
 -8 -3 -13 545.066 157.6 34
 -8 -3 -12 1162.63 221.13 34
 -8 -3 -12 1315.85 225.86 25
 -8 -3 -12 1451.4 241.936 31
 -8 -3 -11 175.383 123.669 7
 -8 -3 -11 50.9012 130.19 6
 -8 -3 -11 28.4251 159.728 25
 -8 -3 -11 58.2082 161.19 11
 -8 -3 -11 230.803 142.396 34
 -8 -3 -10 1173.36 206.733 7
 -8 -3 -10 1640.26 245.88 6
 -8 -3 -10 1493.91 255.682 25
 -8 -3 -10 1461.85 276.46 11
 -8 -3 -10 1423.04 233.362 10
 -8 -3 -10 1109.14 238.88 34
 -8 -3 -9 1751.7 235.523 7
 -8 -3 -9 1519.89 241.716 6
 -8 -3 -9 1777.64 264.857 25
 -8 -3 -9 1861.78 280.052 34
 -8 -3 -9 1862.73 262.285 10
 -8 -3 -9 2180.29 304.934 11
 -8 -3 -8 5038.59 406.623 6
 -8 -3 -8 4612.98 414.441 11
 -8 -3 -8 5511.42 380.801 7
 -8 -3 -8 5152.78 414.907 34
 -8 -3 -7 8724.19 536.353 6
 -8 -3 -7 7598.03 508.674 34
 -8 -3 -7 8353.98 541.377 11
 -8 -3 -7 7855.37 513.438 25
 -8 -3 -6 2453.16 275.912 25
 -8 -3 -6 2832.79 246.625 7
 -8 -3 -6 2302.54 275.751 34
 -8 -3 -5 272.686 156.287 34
 -8 -3 -5 235.452 143.314 25
 -8 -3 -4 7381.82 471.488 6
 -8 -3 -4 7517.37 443.172 25
 -8 -3 -4 6742.21 452.247 11
 -8 -3 -4 7610.2 456.484 34
 -8 -3 -3 1393.07 214.939 6
 -8 -3 -3 1261.57 185.244 25
 -8 -3 -3 1254.18 202.118 11
 -8 -3 -3 1322.7 204.158 34
 -8 -3 -2 15157.1 680.421 6
 -8 -3 -2 14337.1 631.204 25
 -8 -3 -2 15168.7 669.678 11
 -8 -3 -2 15909.9 718.734 10
 -8 -3 -1 1332.58 192.04 6
 -8 -3 -1 1348.07 173.845 25
 -8 -3 -1 1121.03 212.128 10
 -8 -3 -1 1845.88 207.163 11
 -8 -3 0 4827.59 300.99 34
 -8 -3 0 4566.66 322.209 6
 -8 -3 0 4188.27 275.988 25
 -8 -3 0 5441.27 374.65 10
 -8 -3 0 4535.14 302.723 11
 -8 -3 1 1532.54 214.076 10
 -8 -3 1 1634.63 191.279 6
 -8 -3 1 1184.74 192.908 15
 -8 -3 2 3304.01 267.548 36
 -8 -3 2 3898.02 309.109 15
 -8 -3 2 3327.59 289.028 10
 -8 -3 3 3082.71 301.446 18
 -8 -3 3 3339.02 278.485 15
 -8 -3 3 3282.62 273.734 10
 -8 -3 4 2807.21 281.722 18
 -8 -3 5 4831.64 369.204 18
 -8 -3 5 4996 406.188 9
 -8 -3 5 4682.49 404.924 26
 -8 -3 6 920.971 179.777 18
 -8 -3 6 808.486 195.094 9
 -8 -3 7 1437.44 263.696 26
 -8 -3 7 939.577 210.541 9
 -8 -3 8 1430.49 251.817 9
 -8 -3 8 1491.89 237.112 2
 -8 -3 8 1161.42 252.068 26
 -8 -3 9 1282.24 239.573 26
 -8 -3 10 2854.24 321.506 68
 -8 -3 10 2805.32 305.197 26
 -8 -3 12 1252.98 203.168 68
 -8 -3 13 1358.14 170.499 68
 -8 -3 13 1303.74 178.5 57
 -8 -2 -13 1397 202.494 34
 -8 -2 -12 48.1731 127.362 34
 -8 -2 -12 -72.8529 140.285 25
 -8 -2 -12 101.117 137.913 31
 -8 -2 -11 407.053 157.049 25
 -8 -2 -11 354.905 168.293 34
 -8 -2 -10 2037.74 266.634 6
 -8 -2 -10 1887.05 246.38 7
 -8 -2 -10 1612.31 262.265 25
 -8 -2 -10 2156.61 291.169 11
 -8 -2 -9 127.408 139.015 7
 -8 -2 -9 -83.8402 124.486 6
 -8 -2 -9 -29.3381 144.775 25
 -8 -2 -9 -90.0932 156.211 34
 -8 -2 -9 154.059 165.528 11
 -8 -2 -8 5992.83 443.055 6
 -8 -2 -8 4944.78 435.919 11
 -8 -2 -8 5045.13 386.85 7
 -8 -2 -8 5376.72 439.953 34
 -8 -2 -7 7567.38 512.689 34
 -8 -2 -7 7565.34 509.44 6
 -8 -2 -7 8816.55 535.799 25
 -8 -2 -7 7769.08 545.693 11
 -8 -2 -7 7610.51 462.193 7
 -8 -2 -6 5914.57 435.741 6
 -8 -2 -6 4933.92 401.129 34
 -8 -2 -6 4395.65 386.284 25
 -8 -2 -6 5462.58 430.989 11
 -8 -2 -5 5014.7 391.506 25
 -8 -2 -5 5341.02 345.207 7
 -8 -2 -4 1174.06 163.671 7
 -8 -2 -4 1496.26 237.862 11
 -8 -2 -4 1055.35 197.711 25
 -8 -2 -3 8076.43 486.559 6
 -8 -2 -3 8188.56 487.842 11
 -8 -2 -3 8880.45 489.228 25
 -8 -2 -2 3752.77 321.888 6
 -8 -2 -2 3026.57 290.302 11
 -8 -2 -2 3942.72 301.157 25
 -8 -2 -1 5958.35 386.543 6
 -8 -2 -1 4749.18 335.237 25
 -8 -2 -1 5717.37 370.108 11
 -8 -2 0 6716.55 408.529 6
 -8 -2 0 7481.31 398.515 25
 -8 -2 0 6939.5 396.218 11
 -8 -2 0 7229.96 447.978 10
 -8 -2 1 423.694 101.505 25
 -8 -2 1 607.005 162.677 10
 -8 -2 1 749.042 141.604 6
 -8 -2 2 15848 693.071 15
 -8 -2 2 17166.1 712.751 10
 -8 -2 2 16485.9 652.418 6
 -8 -2 3 887.49 150.791 15
 -8 -2 3 1474.62 183.649 10
 -8 -2 3 1369.8 222.527 9
 -8 -2 4 3822.31 321.915 18
 -8 -2 5 4778.44 357.706 18
 -8 -2 5 5762.42 418.207 9
 -8 -2 6 1478.82 239.875 9
 -8 -2 6 1622.15 257.359 26
 -8 -2 7 4598.69 386.645 9
 -8 -2 8 2123.48 263.982 2
 -8 -2 8 2063.73 265.51 26
 -8 -2 8 2709.14 299.341 9
 -8 -2 9 1212.53 227.987 26
 -8 -2 10 5132.63 421.825 68
 -8 -2 11 2675.24 300.285 68
 -8 -2 12 731.877 182.022 68
 -8 -2 13 535.517 136.15 68
 -8 -2 14 348.545 104.448 57
 -8 -1 -12 41.7345 120.548 34
 -8 -1 -11 1425.69 209.742 25
 -8 -1 -11 573.255 181.773 34
 -8 -1 -10 275.378 163.399 25
 -8 -1 -10 138.969 156.239 34
 -8 -1 -9 1199.74 213.502 6
 -8 -1 -9 1823.61 254.863 7
 -8 -1 -9 1649.37 261.797 25
 -8 -1 -9 1343 248.645 11
 -8 -1 -8 623.176 178.461 7
 -8 -1 -8 568.644 173.554 6
 -8 -1 -8 807.947 232.863 11
 -8 -1 -8 631.255 206.411 34
 -8 -1 -8 498.581 185.37 25
 -8 -1 -7 89.4913 160.324 34
 -8 -1 -7 172.291 165.944 6
 -8 -1 -7 272.891 139.461 7
 -8 -1 -7 184.573 157.393 11
 -8 -1 -6 2322.27 258.165 7
 -8 -1 -6 2180.88 279.177 6
 -8 -1 -6 2892.07 321.926 11
 -8 -1 -6 2183 281.084 25
 -8 -1 -5 4570.15 378.889 6
 -8 -1 -5 3473.6 333.692 25
 -8 -1 -5 4413.45 383.398 11
 -8 -1 -4 2376.48 278.821 25
 -8 -1 -4 3381.37 280.171 7
 -8 -1 -3 671.572 140.645 7
 -8 -1 -3 880.497 180.338 25
 -8 -1 -2 158.593 92.9375 7
 -8 -1 -2 168.611 135.396 6
 -8 -1 -2 187.322 137.141 11
 -8 -1 -1 2758.32 272.84 6
 -8 -1 -1 2453.99 257.7 11
 -8 -1 0 10221.3 536.311 6
 -8 -1 0 10261.1 516.228 11
 -8 -1 1 637.328 141.001 6
 -8 -1 1 530.273 126.644 11
 -8 -1 2 13005.1 610.859 10
 -8 -1 2 13390.8 587.315 6
 -8 -1 3 7450.8 460.317 9
 -8 -1 3 7755.02 428.525 10
 -8 -1 4 6750.18 408.472 18
 -8 -1 5 96.9777 110.544 18
 -8 -1 6 4432.86 360.55 9
 -8 -1 6 3752.99 343.186 26
 -8 -1 7 1098.17 211.098 9
 -8 -1 8 25.3683 142.531 26
 -8 -1 10 1347.48 228.281 68
 -8 -1 11 2492.6 276.817 68
 -8 -1 12 407.673 146.681 68
 -8 -1 13 991.282 157.605 68
 -8 -1 14 1284.06 163.144 57
 -8 0 -11 495.2 156.203 34
 -8 0 -10 177.128 148.274 25
 -8 0 -10 354.513 159.646 34
 -8 0 -9 971.814 219.606 11
 -8 0 -9 895.931 213.919 34
 -8 0 -9 885.063 197.866 25
 -8 0 -8 5682.16 467.213 11
 -8 0 -8 7146.21 476.666 7
 -8 0 -8 6779.17 467.441 6
 -8 0 -8 5823.09 460.146 25
 -8 0 -7 782.844 218.8 11
 -8 0 -7 318.116 174.04 6
 -8 0 -7 396.362 164.914 7
 -8 0 -7 452.214 162.324 34
 -8 0 -7 381.831 160.605 25
 -8 0 -6 3123.3 304.924 7
 -8 0 -6 3030.85 323.643 6
 -8 0 -6 2535.72 314.919 11
 -8 0 -5 1351.15 239.655 6
 -8 0 -5 1079.95 192.738 7
 -8 0 -5 1016.61 218.026 25
 -8 0 -4 291.383 141.346 7
 -8 0 -4 223.06 114.588 24
 -8 0 -4 298.485 161.062 25
 -8 0 -3 390.061 124.029 8
 -8 0 -3 305.223 118.443 24
 -8 0 -2 134.245 107.828 7
 -8 0 -2 154.697 100.711 8
 -8 0 -2 209.47 104.926 24
 -8 0 -1 7695.43 407.348 8
 -8 0 -1 7844.74 418.532 7
 -8 0 -1 7056.56 396.536 24
 -8 0 0 925.916 148.316 8
 -8 0 1 3286.05 268.891 11
 -8 0 1 3109.84 251.26 8
 -8 0 2 404.979 107.541 8
 -8 0 3 4687.72 325.897 10
 -8 0 3 4618.98 342.423 9
 -8 0 3 4411.68 308.437 6
 -8 0 6 5210.29 372.263 26
 -8 0 8 4265.88 405.817 12
 -8 0 9 5245.61 445.891 12
 -8 0 10 1416.39 228.023 68
 -8 0 13 2364.25 245.736 57
 -8 0 14 220.034 119.823 57
 -8 1 -10 43.4012 118.393 34
 -8 1 -9 481.699 180.659 34
 -8 1 -9 580.599 175.028 25
 -8 1 -8 3745.88 366.07 34
 -8 1 -8 4022.18 370.489 25
 -8 1 -7 3903.94 375.635 25
 -8 1 -7 3831.51 355.547 7
 -8 1 -7 4141.95 372.925 6
 -8 1 -7 4194.59 392.943 11
 -8 1 -6 1059.78 233.254 25
 -8 1 -6 724.136 162.891 24
 -8 1 -6 822.693 209.949 6
 -8 1 -6 779.645 206.997 7
 -8 1 -6 1291.45 249.44 11
 -8 1 -5 1757.45 263.412 25
 -8 1 -5 1903.54 254.2 7
 -8 1 -4 4219.08 336.908 8
 -8 1 -4 5135.57 387.564 7
 -8 1 -4 5136.4 366.583 24
 -8 1 -3 11030.5 567.982 7
 -8 1 -3 9873.35 522.34 8
 -8 1 -3 9875.3 524.785 24
 -8 1 -2 5428.85 370.257 24
 -8 1 -1 2754.29 262.723 24
 -8 1 0 2051.79 222.766 7
 -8 1 1 2029.8 232.429 8
 -8 1 1 2343.92 227.238 7
 -8 1 5 20396.8 880.758 12
 -8 1 6 4381.7 381.135 12
 -8 1 7 2691.58 318.589 12
 -8 1 8 1135.58 227.52 12
 -8 1 9 527.839 198.237 12
 -8 1 13 1561.8 208.143 57
 -8 1 14 748.293 138.389 57
 -8 2 -9 1007.58 192.612 34
 -8 2 -8 24.8253 120.25 25
 -8 2 -8 250.02 144.458 34
 -8 2 -7 761.668 183.941 25
 -8 2 -7 1023.66 216.143 34
 -8 2 -6 744.66 189.486 6
 -8 2 -6 928.447 208.412 7
 -8 2 -6 832.423 204.956 25
 -8 2 -6 734.801 174.221 24
 -8 2 -5 1473.15 228.116 7
 -8 2 -5 985.772 199.442 8
 -8 2 -5 1552.47 220.07 24
 -8 2 -5 1236.26 232.722 25
 -8 2 -4 722.535 187.307 7
 -8 2 -4 493.535 153.686 8
 -8 2 -4 543.826 162.561 24
 -8 2 -4 620.579 196.976 25
 -8 2 -3 721.968 169.097 8
 -8 2 -3 492.569 158.347 7
 -8 2 -2 2505.31 272.981 8
 -8 2 -2 3065.92 303.143 7
 -8 2 -2 2602.27 274.889 24
 -8 2 -1 1226.24 193.387 8
 -8 2 -1 1541.08 216.659 24
 -8 2 0 2656.93 272.243 8
 -8 2 0 2875.21 279.086 7
 -8 2 0 2309.71 261.348 24
 -8 2 1 180.219 130.161 8
 -8 2 1 43.7007 122.793 7
 -8 2 2 1479.07 215.604 8
 -8 2 2 1320.52 192.991 7
 -8 2 3 6641.15 432.485 8
 -8 2 3 6649.31 424.063 29
 -8 2 3 6671.77 408.098 3
 -8 2 4 2838.98 283.221 3
 -8 2 5 4310.62 360.124 12
 -8 2 5 3831.43 345.514 3
 -8 2 6 3900.08 365.958 12
 -8 2 6 3884.21 351.568 3
 -8 2 7 1886.62 270.365 12
 -8 2 7 1414.12 238.693 3
 -8 2 8 148.529 152.164 12
 -8 2 8 644.217 186.399 3
 -8 2 9 -270.915 191.796 12
 -8 2 9 28.1811 158.367 3
 -8 2 12 1135.25 187.785 57
 -8 2 13 1197.48 173.491 57
 -8 2 14 774.315 140.851 66
 -8 2 14 1064.02 145.661 57
 -8 3 -8 82.6138 109.227 34
 -8 3 -7 2401.53 265.18 25
 -8 3 -7 2545.74 282.052 34
 -8 3 -6 584.799 165.982 24
 -8 3 -6 476.976 165.545 25
 -8 3 -5 1358.88 232.221 7
 -8 3 -5 1382.3 236.323 25
 -8 3 -5 1620.22 232.46 24
 -8 3 -4 1427.62 229.995 7
 -8 3 -4 1082.38 197.21 8
 -8 3 -4 1625.08 231.787 24
 -8 3 -4 1782.3 269.886 25
 -8 3 -3 27.2775 139.532 7
 -8 3 -3 198.855 131.465 8
 -8 3 -3 125.008 138.478 24
 -8 3 -2 5786.18 431.839 7
 -8 3 -2 4482.37 377.717 8
 -8 3 -2 5374.09 400.926 24
 -8 3 -1 1096.27 204.771 7
 -8 3 -1 1117.79 202.063 8
 -8 3 -1 1129.84 211.046 24
 -8 3 0 5040.47 388.927 7
 -8 3 0 5127.04 392.669 8
 -8 3 1 7140.74 460.191 7
 -8 3 1 7430.8 469.193 8
 -8 3 2 4968.97 385.612 7
 -8 3 2 5126.69 389.073 8
 -8 3 3 956.051 201.837 8
 -8 3 3 414.811 133.892 7
 -8 3 4 50.9921 139.124 8
 -8 3 4 177.526 138.223 3
 -8 3 5 1415.99 226.092 3
 -8 3 5 1435.46 240.57 29
 -8 3 6 2023.36 258.314 12
 -8 3 6 2168.3 271.479 3
 -8 3 7 1731.11 257.994 12
 -8 3 7 1784 261.529 3
 -8 3 8 1521.89 252.186 12
 -8 3 8 1363.54 242.811 3
 -8 3 9 2156.06 283.035 3
 -8 4 -7 1469.84 208.553 34
 -8 4 -5 337.105 154.127 24
 -8 4 -5 329.314 138.445 25
 -8 4 -4 572.584 164.288 25
 -8 4 -4 480.312 168.106 24
 -8 4 -3 1804.59 249.147 24
 -8 4 -3 1821.99 258.29 7
 -8 4 -2 2623.72 291.193 24
 -8 4 -2 3638.1 344.673 7
 -8 4 -2 2845.37 295.313 8
 -8 4 -1 1201.13 231.769 24
 -8 4 -1 1659.63 253.384 7
 -8 4 -1 1790.44 246.901 8
 -8 4 0 447.898 169.939 24
 -8 4 0 348.871 144.449 7
 -8 4 0 313.439 144.918 8
 -8 4 1 238.605 137.997 24
 -8 4 1 263.249 152.155 7
 -8 4 1 131.171 129.557 8
 -8 4 2 632.481 168.808 8
 -8 4 2 797.946 180.493 7
 -8 4 3 1007.53 186.705 39
 -8 4 3 1404.84 240.792 8
 -8 4 3 1431.77 216.897 7
 -8 4 4 2431.18 287.076 8
 -8 4 4 1800.19 236.74 41
 -8 4 5 4033.47 365.452 8
 -8 4 5 3660.6 332.44 29
 -8 4 6 1430.76 236.197 8
 -8 4 6 1627.99 249.127 29
 -8 4 6 1260.21 214.108 3
 -8 4 7 4637.79 403.739 29
 -8 4 7 4875.02 390.978 3
 -8 4 8 435.835 195.606 29
 -8 4 9 621.507 178.46 29
 -8 4 10 729.96 197.343 29
 -8 5 -3 769.527 183.292 25
 -8 5 -3 770.989 189.234 24
 -8 5 -2 3054.59 310.773 24
 -8 5 -1 766.173 193.445 24
 -8 5 0 313.936 166.778 24
 -8 5 0 483.593 173.156 7
 -8 5 0 52.1853 146.727 8
 -8 5 1 159.534 155.673 24
 -8 5 1 -26.7547 139.185 7
 -8 5 1 158.703 146.487 8
 -8 5 2 3332.38 334.142 24
 -8 5 2 3226.74 322.4 7
 -8 5 2 3415.51 328.027 8
 -8 5 3 1351.58 220.227 7
 -8 5 3 2012.88 275.032 8
 -8 5 4 2124.84 251.998 39
 -8 5 4 2591.45 283.394 7
 -8 5 4 1831.01 267.481 8
 -8 5 5 681.309 181.77 39
 -8 5 5 759.282 177.489 41
 -8 5 6 644.143 194.826 8
 -8 5 6 642.925 174.493 41
 -8 5 6 724.014 185.528 29
 -8 5 7 123.648 137.013 41
 -8 5 7 249.803 159.202 29
 -8 5 8 400.633 165.017 41
 -8 5 8 353.358 176.391 29
 -8 5 9 2395.62 277.929 41
 -8 5 9 1667.09 251.58 29
 -8 5 10 1394.98 222.704 41
 -8 5 11 1858.69 243.881 41
 -8 6 0 339.027 170.763 24
 -8 6 1 -24.9752 140.323 24
 -8 6 2 764.855 185.367 24
 -8 6 3 412.734 168.261 24
 -8 6 4 207.31 149.785 24
 -8 6 5 110.598 124.307 39
 -8 6 6 342.945 150.669 39
 -8 6 7 -64.9841 145.466 41
 -8 6 7 -23.1277 129.946 39
 -8 6 8 241.223 130.085 41
 -8 6 8 -22.8831 133.99 39
 -8 6 9 1077.6 193.852 41
 -8 6 10 1538.38 213.238 41
 -8 7 6 656.943 160.795 39
 -8 7 7 -19.5989 117.719 39
 -8 7 8 154.818 124.708 39
 -7 -16 -10 44.7532 72.8469 48
 -7 -16 -10 11.8482 77.1433 50
 -7 -16 -9 68.455 79.6738 48
 -7 -16 -9 189.389 97.4551 50
 -7 -16 -8 583.529 121.951 50
 -7 -16 -8 461.896 104.133 82
 -7 -16 -7 12.0387 77.5522 55
 -7 -16 -7 -12.8732 82.9267 50
 -7 -16 -7 209.226 92.1078 82
 -7 -16 -6 252.818 97.7562 61
 -7 -16 -6 137.367 89.724 55
 -7 -16 -6 148.149 87.8178 50
 -7 -16 -6 90.9435 81.9273 82
 -7 -16 -5 977.964 128.48 61
 -7 -16 -5 882.42 132.675 82
 -7 -15 -13 320.197 104.934 48
 -7 -15 -12 44.0322 97.5784 48
 -7 -15 -11 160.451 112.045 48
 -7 -15 -10 389.172 124.505 48
 -7 -15 -10 -15.2036 99.029 82
 -7 -15 -9 86.5949 109.227 48
 -7 -15 -9 202.839 120.172 50
 -7 -15 -9 416.076 135.869 82
 -7 -15 -8 861.392 159.111 48
 -7 -15 -8 1077.13 184.018 50
 -7 -15 -8 1144.22 145.725 65
 -7 -15 -8 1181.03 193.536 82
 -7 -15 -7 16.6529 93.5671 48
 -7 -15 -7 170.516 133.442 50
 -7 -15 -7 -15.7682 94.7133 65
 -7 -15 -7 58.5112 129.66 82
 -7 -15 -6 538.888 146.099 50
 -7 -15 -6 373.196 116.998 48
 -7 -15 -6 605.827 142.638 65
 -7 -15 -6 687.457 162.061 82
 -7 -15 -5 430.697 139.092 65
 -7 -15 -5 182.389 118.147 55
 -7 -15 -5 416.143 115.162 48
 -7 -15 -5 374.137 125.771 50
 -7 -15 -5 345.055 136.504 82
 -7 -15 -4 17.0076 92.7866 65
 -7 -15 -4 15.4187 93.7616 55
 -7 -15 -4 83.104 101.071 50
 -7 -15 -4 -54.2627 122.673 82
 -7 -15 -3 858.201 139.125 61
 -7 -15 -3 1116.94 166.619 65
 -7 -15 -3 484.793 128.89 55
 -7 -15 -3 688.663 143.393 50
 -7 -15 -3 768.923 143.613 82
 -7 -15 -2 208.821 100.691 82
 -7 -15 -2 -88.6407 110.476 65
 -7 -15 -2 87.0313 74.5062 61
 -7 -15 -2 11.8316 77.8514 55
 -7 -15 -1 631.5 126.388 72
 -7 -14 -15 435.769 106.07 48
 -7 -14 -14 829.112 139.289 48
 -7 -14 -13 121.011 112.593 48
 -7 -14 -12 134.829 121.383 48
 -7 -14 -11 186.512 132.104 48
 -7 -14 -9 51.6173 65.3727 65
 -7 -14 -8 -67.1887 139.482 56
 -7 -14 -5 351.304 137.734 48
 -7 -14 -4 1180.49 175.54 48
 -7 -14 -3 572.403 130.899 48
 -7 -14 -3 353.382 149.543 50
 -7 -14 -3 522.43 145.205 55
 -7 -14 -2 310.987 143.68 82
 -7 -14 -2 511.899 142.118 50
 -7 -14 -2 451.481 150.361 65
 -7 -14 -2 335.509 131.349 55
 -7 -14 -1 718.515 134.619 61
 -7 -14 -1 710.992 169.521 65
 -7 -14 -1 647.626 145.8 82
 -7 -14 -1 559.225 130.385 55
 -7 -14 -1 559.679 122.778 59
 -7 -14 0 335.532 107.816 55
 -7 -14 0 156.447 113.434 65
 -7 -14 0 397.922 107.934 59
 -7 -14 0 331.247 119.482 82
 -7 -14 1 607.137 114.389 59
 -7 -13 -16 186.435 87.9544 48
 -7 -13 -15 429.951 121.601 48
 -7 -13 -14 978.082 171.639 48
 -7 -13 -13 126.023 132.35 48
 -7 -13 -12 179.528 113.181 56
 -7 -13 -11 366.62 157.522 48
 -7 -13 -11 125.303 125.553 56
 -7 -13 -10 938.115 199.504 48
 -7 -13 -10 669.824 171.014 56
 -7 -13 -9 882.593 183.906 65
 -7 -13 -9 1340.62 226.185 48
 -7 -13 -9 1215.52 210.827 15
 -7 -13 -9 1259.75 216.86 56
 -7 -13 -8 381.6 163.833 65
 -7 -13 -8 541.567 173.653 48
 -7 -13 -8 594.433 173.323 15
 -7 -13 -8 566.863 176.92 56
 -7 -13 -7 102.329 141.665 65
 -7 -13 -7 -50.7922 134.286 48
 -7 -13 -7 130.43 142.314 15
 -7 -13 -7 -52.6915 134.738 56
 -7 -13 -6 2439.43 293.101 65
 -7 -13 -6 2409.01 281.857 56
 -7 -13 -6 2419.98 289.487 15
 -7 -13 -6 2414.35 285.182 48
 -7 -13 -5 235.421 159.269 56
 -7 -13 -5 375.78 149.84 48
 -7 -13 -5 327.474 166.141 15
 -7 -13 -5 358.196 171.779 65
 -7 -13 -4 3905.75 341.136 56
 -7 -13 -4 3456.17 340.667 50
 -7 -13 -4 3482.36 311.006 48
 -7 -13 -4 3896.39 375.77 65
 -7 -13 -4 3950.52 368.332 15
 -7 -13 -3 237.797 129.065 48
 -7 -13 -3 50.2074 139.056 50
 -7 -13 -3 160.073 136.485 15
 -7 -13 -3 82.8624 159.594 65
 -7 -13 -2 771.182 182.898 55
 -7 -13 -2 307.895 158.467 15
 -7 -13 -2 393.979 151.464 18
 -7 -13 -2 685.473 175.818 50
 -7 -13 -2 671.906 193.153 65
 -7 -13 -1 306.607 151.743 65
 -7 -13 -1 334.087 147.086 82
 -7 -13 0 688.073 162.706 82
 -7 -13 0 435.871 134.354 55
 -7 -13 0 663.696 161.568 59
 -7 -13 1 1584.97 207.55 59
 -7 -13 1 1517.17 182.651 55
 -7 -13 1 1528.19 216.386 65
 -7 -13 1 1371.89 186.398 82
 -7 -13 2 85.1435 84.9641 55
 -7 -13 2 66.2997 114.655 59
 -7 -13 3 361.427 111.459 59
 -7 -13 3 222.154 97.6973 72
 -7 -12 -13 189.942 138.996 34
 -7 -12 -13 -16.5079 66.5131 56
 -7 -12 -12 2229.62 243.271 56
 -7 -12 -12 2563.37 289.571 34
 -7 -12 -12 2964.63 292.658 31
 -7 -12 -11 161.704 135.378 56
 -7 -12 -11 404.196 151.597 31
 -7 -12 -11 202.294 146.205 34
 -7 -12 -10 125.897 141.489 56
 -7 -12 -10 99.9248 129.966 34
 -7 -12 -10 206.323 165.619 11
 -7 -12 -10 23.1183 118.257 31
 -7 -12 -9 3190.05 348.223 11
 -7 -12 -9 3718.77 335.025 15
 -7 -12 -9 2958.2 318.477 56
 -7 -12 -8 89.1715 152.018 11
 -7 -12 -8 166.908 158.514 48
 -7 -12 -8 26.6447 143.145 15
 -7 -12 -8 -27.6202 152.952 56
 -7 -12 -7 1198.29 228.922 11
 -7 -12 -7 1093.66 209.617 48
 -7 -12 -7 1450.05 242.896 15
 -7 -12 -7 901.46 198.591 56
 -7 -12 -6 1220.01 236.828 11
 -7 -12 -6 1106.06 217.57 56
 -7 -12 -6 1462.24 245.351 48
 -7 -12 -6 1121.43 235.261 15
 -7 -12 -5 1656.58 254.154 11
 -7 -12 -5 1297.6 228.822 56
 -7 -12 -5 1345.29 262.895 65
 -7 -12 -5 1994.88 258.625 48
 -7 -12 -5 1317.69 251.535 15
 -7 -12 -4 1813.57 249.931 11
 -7 -12 -4 1551.23 266.664 65
 -7 -12 -4 1794.83 236.586 48
 -7 -12 -4 1796.29 267.321 15
 -7 -12 -4 1722.62 253.701 18
 -7 -12 -4 1718.41 260.142 56
 -7 -12 -3 519.853 201.431 65
 -7 -12 -3 494.048 171.196 50
 -7 -12 -3 473.436 148.645 48
 -7 -12 -3 290.771 164.896 18
 -7 -12 -3 263.784 191.066 15
 -7 -12 -3 295.096 157.344 56
 -7 -12 -2 576.244 198.473 65
 -7 -12 -2 814.676 192.945 56
 -7 -12 -2 1205.34 232.127 15
 -7 -12 -2 650.144 184.81 18
 -7 -12 -2 814.223 162.971 48
 -7 -12 -2 923.693 209.152 50
 -7 -12 -1 443.172 160.113 55
 -7 -12 -1 449.741 163.045 50
 -7 -12 -1 909.904 214.62 15
 -7 -12 -1 327.818 168.494 18
 -7 -12 -1 236.407 180.034 65
 -7 -12 0 2142.28 286.268 65
 -7 -12 0 2591.25 277.015 50
 -7 -12 0 2476.77 262.629 55
 -7 -12 0 2658.54 292.847 82
 -7 -12 0 2125.96 275.647 15
 -7 -12 0 3158.09 315.875 18
 -7 -12 1 223.658 134.605 82
 -7 -12 1 470.244 180.82 65
 -7 -12 1 364.365 156.552 18
 -7 -12 1 376.848 139.945 15
 -7 -12 2 1443.35 185.92 55
 -7 -12 2 870.828 159.367 82
 -7 -12 3 570.55 154.707 65
 -7 -12 3 557.994 155.172 59
 -7 -12 4 194.842 114.192 59
 -7 -12 5 3003.13 230.409 59
 -7 -12 5 2366.78 195.796 72
 -7 -11 -16 318.606 134.709 77
 -7 -11 -15 129.429 129.599 77
 -7 -11 -15 107.956 140.605 34
 -7 -11 -14 900.657 196.064 34
 -7 -11 -13 590.44 172.411 31
 -7 -11 -13 516.43 178.857 77
 -7 -11 -13 735.648 183.373 34
 -7 -11 -12 3490.03 311.464 56
 -7 -11 -12 3622.61 341.891 31
 -7 -11 -12 3520.76 352.617 77
 -7 -11 -12 3063.05 321.912 34
 -7 -11 -11 328.442 175.013 77
 -7 -11 -11 329.045 190.764 11
 -7 -11 -11 449.228 170.427 31
 -7 -11 -11 248.627 164.068 34
 -7 -11 -11 388.795 158.446 56
 -7 -11 -10 2594.91 318.557 11
 -7 -11 -10 2883.97 296.338 15
 -7 -11 -10 2827.4 300.04 31
 -7 -11 -10 2874.84 309.818 56
 -7 -11 -9 1012.31 208.298 56
 -7 -11 -9 1109.77 211.445 15
 -7 -11 -9 1132.63 230.768 11
 -7 -11 -9 1289.04 221.332 10
 -7 -11 -9 1282.95 220.143 34
 -7 -11 -9 1267.11 217.821 31
 -7 -11 -8 731.045 204.281 56
 -7 -11 -8 1034.43 223.233 15
 -7 -11 -8 787.439 214.185 11
 -7 -11 -8 678.764 205.467 10
 -7 -11 -8 937.359 191.3 34
 -7 -11 -8 630.166 165.313 31
 -7 -11 -7 2134.68 287.281 11
 -7 -11 -7 2287.13 296.268 10
 -7 -11 -7 2314.81 257.727 34
 -7 -11 -7 2110.24 293.477 56
 -7 -11 -7 2740.13 323.62 15
 -7 -11 -6 690.723 203.78 11
 -7 -11 -6 1173.02 249.895 10
 -7 -11 -6 1031.25 233.377 56
 -7 -11 -6 840.75 222.962 15
 -7 -11 -6 688.702 184.419 18
 -7 -11 -5 244.907 148.516 10
 -7 -11 -5 581.144 184.187 11
 -7 -11 -5 314.065 173.852 56
 -7 -11 -5 363.248 170.953 48
 -7 -11 -5 589.507 190.066 15
 -7 -11 -5 202.274 166.603 18
 -7 -11 -4 711.932 204.706 10
 -7 -11 -4 920.211 199.257 11
 -7 -11 -4 1129.35 220.445 56
 -7 -11 -4 718.044 174.024 48
 -7 -11 -4 933.12 206.727 18
 -7 -11 -4 685.566 195.161 15
 -7 -11 -3 1889.83 243.773 11
 -7 -11 -3 2176.44 294.879 10
 -7 -11 -3 2173.75 276.823 18
 -7 -11 -3 1674.31 281.02 15
 -7 -11 -3 2102.91 273.652 56
 -7 -11 -3 1867.54 244.716 48
 -7 -11 -2 2730.68 297.665 56
 -7 -11 -2 3433.68 351.941 18
 -7 -11 -2 2916.95 338.654 15
 -7 -11 -2 2996.18 347.774 65
 -7 -11 -2 2784.31 274.566 48
 -7 -11 -2 2816.2 322.114 50
 -7 -11 -1 3610.12 332.593 56
 -7 -11 -1 3241.82 320.967 50
 -7 -11 -1 3338.84 347.888 18
 -7 -11 -1 3184.72 345.345 15
 -7 -11 -1 3324.31 355.818 65
 -7 -11 0 828.779 218.95 65
 -7 -11 0 1169.99 213.592 50
 -7 -11 0 986.526 229.658 18
 -7 -11 0 647.948 201.085 15
 -7 -11 0 652.294 172.394 55
 -7 -11 0 538.989 158.48 56
 -7 -11 1 323.122 187.193 65
 -7 -11 1 162.386 137.658 50
 -7 -11 1 219.094 121.411 55
 -7 -11 1 132.339 135.438 15
 -7 -11 1 118.556 168.948 18
 -7 -11 2 1802.14 242.862 15
 -7 -11 2 2068.97 293.901 18
 -7 -11 2 1912.03 262.374 65
 -7 -11 2 1888.98 237.693 82
 -7 -11 2 1899.12 227.949 55
 -7 -11 3 4806.85 379.264 65
 -7 -11 3 4704.89 392.875 18
 -7 -11 4 2978.3 279.505 65
 -7 -11 5 1283.76 197.068 59
 -7 -11 6 1338.82 191.907 59
 -7 -11 7 784.035 129.538 59
 -7 -10 -17 -58.1352 105.127 77
 -7 -10 -16 172.5 122.18 77
 -7 -10 -15 765.893 173.19 34
 -7 -10 -14 679.935 194.632 77
 -7 -10 -14 703.298 201.606 34
 -7 -10 -14 571.831 183.765 31
 -7 -10 -13 1077.06 225.306 77
 -7 -10 -13 1062.03 217.356 34
 -7 -10 -13 965.588 211.336 31
 -7 -10 -12 588.819 181.413 11
 -7 -10 -12 177.991 154.559 77
 -7 -10 -12 548.581 192.142 34
 -7 -10 -12 226.006 158.968 31
 -7 -10 -11 486.393 206.624 11
 -7 -10 -11 453.447 197.29 77
 -7 -10 -11 701.842 194.576 31
 -7 -10 -10 1414.56 246.047 31
 -7 -10 -10 1233.05 213.131 15
 -7 -10 -10 1129.36 211.849 10
 -7 -10 -10 1258.59 244.503 11
 -7 -10 -10 1631.99 274.369 77
 -7 -10 -10 1729.14 253.354 34
 -7 -10 -9 1091.55 215.756 10
 -7 -10 -9 1584.77 273.642 11
 -7 -10 -9 1401.93 249.297 77
 -7 -10 -9 1576.93 253.967 34
 -7 -10 -8 845.433 205.127 34
 -7 -10 -8 1135.64 229.207 10
 -7 -10 -8 1135.65 242.153 11
 -7 -10 -7 2047.8 280.381 10
 -7 -10 -7 2151.25 286.371 11
 -7 -10 -7 2207.99 257.46 34
 -7 -10 -7 1890.35 237.463 31
 -7 -10 -7 2302 257.792 18
 -7 -10 -6 1044.92 221.34 10
 -7 -10 -6 1066.95 220.707 11
 -7 -10 -6 581.251 159.503 34
 -7 -10 -6 771.121 184.067 18
 -7 -10 -6 589.538 200.416 15
 -7 -10 -5 5770.19 426.04 18
 -7 -10 -5 6148.77 459.414 15
 -7 -10 -5 6915.1 490.24 10
 -7 -10 -5 5959.72 446.839 11
 -7 -10 -4 2203.68 263.768 48
 -7 -10 -4 2736.79 323.139 10
 -7 -10 -4 2441.56 287.214 11
 -7 -10 -4 2317.62 260.389 9
 -7 -10 -4 2993.04 328.159 15
 -7 -10 -4 2646.2 308.917 18
 -7 -10 -3 7896.17 512.978 18
 -7 -10 -3 7105.35 507.185 15
 -7 -10 -3 6512.7 472.488 56
 -7 -10 -3 7776.78 465.212 48
 -7 -10 -3 8077.61 535.09 10
 -7 -10 -3 7398.7 471.268 9
 -7 -10 -3 7632.64 477.517 11
 -7 -10 -2 2459.32 287.48 56
 -7 -10 -2 2678.62 290.207 26
 -7 -10 -2 2261.07 299.796 10
 -7 -10 -2 2507.48 266.766 11
 -7 -10 -2 2322 265.919 9
 -7 -10 -2 2691.31 268.805 48
 -7 -10 -1 7340.82 477.158 56
 -7 -10 -1 6672.17 462.264 50
 -7 -10 -1 6793.41 496.322 10
 -7 -10 -1 7745.2 494.399 9
 -7 -10 0 1027.02 216.687 15
 -7 -10 0 1162.2 244.467 18
 -7 -10 0 1241.46 240.932 65
 -7 -10 0 1139.04 208.845 56
 -7 -10 0 1375.83 238.132 26
 -7 -10 0 740.647 187.995 50
 -7 -10 0 1052.63 208.366 9
 -7 -10 1 248.314 174.497 18
 -7 -10 1 220.505 154.98 15
 -7 -10 1 177.847 126.819 56
 -7 -10 1 222.02 131.815 55
 -7 -10 1 254.894 152.271 26
 -7 -10 1 152.465 171.429 65
 -7 -10 1 236.214 136.589 50
 -7 -10 1 527.918 175.138 9
 -7 -10 2 3003.57 309.332 15
 -7 -10 2 3225.27 346.917 18
 -7 -10 2 2651.43 267.733 55
 -7 -10 2 3189.82 337.236 26
 -7 -10 2 2488.33 316.315 65
 -7 -10 2 3136.72 291.686 50
 -7 -10 2 3330.56 330.407 9
 -7 -10 2 2162.48 278.612 2
 -7 -10 3 -93.3488 127.319 15
 -7 -10 3 -90.593 169.665 18
 -7 -10 3 -42.498 126.026 82
 -7 -10 3 -19.3161 110.068 55
 -7 -10 3 112.267 141.046 9
 -7 -10 3 136.223 161.584 65
 -7 -10 3 -142.509 157.833 26
 -7 -10 3 -26.54 126.026 2
 -7 -10 4 770.701 201.788 18
 -7 -10 4 654.424 184.963 65
 -7 -10 4 686.406 185.191 26
 -7 -10 5 380.24 178.716 59
 -7 -10 5 285.729 148.227 18
 -7 -10 6 754.254 172.777 68
 -7 -10 7 492.957 124.127 68
 -7 -10 7 873.169 165.673 59
 -7 -10 8 169.002 99.6251 59
 -7 -9 -17 75.8161 109.685 77
 -7 -9 -16 60.6706 128.87 34
 -7 -9 -16 179.276 132.453 77
 -7 -9 -15 385.95 167.048 34
 -7 -9 -14 -27.0452 138.316 34
 -7 -9 -14 -53.7061 150.872 77
 -7 -9 -14 163.359 143.964 31
 -7 -9 -13 1208.14 230.305 11
 -7 -9 -13 1414.97 248.968 34
 -7 -9 -13 1498.02 251.382 31
 -7 -9 -13 1181.48 246.946 77
 -7 -9 -12 474.897 180.633 11
 -7 -9 -12 178.714 169.875 77
 -7 -9 -12 234.995 169.84 31
 -7 -9 -11 2704.46 329.18 11
 -7 -9 -11 2901.53 323.522 34
 -7 -9 -11 2723.44 325.644 77
 -7 -9 -11 2264.35 304.02 31
 -7 -9 -10 394.952 198.1 11
 -7 -9 -10 545.812 170.251 10
 -7 -9 -10 471.502 188.051 77
 -7 -9 -10 345.647 159.874 34
 -7 -9 -9 1428.59 241.318 31
 -7 -9 -9 1182.24 235.123 34
 -7 -9 -9 1821.83 291.701 11
 -7 -9 -9 1430.26 233.421 10
 -7 -9 -9 2061.59 285.1 77
 -7 -9 -9 1487.3 238.782 15
 -7 -9 -8 2162.26 260.852 31
 -7 -9 -8 2713.01 298.003 34
 -7 -9 -8 1741.04 260.789 11
 -7 -9 -8 1844.07 255.321 10
 -7 -9 -8 2405.1 292.257 77
 -7 -9 -8 2180.58 248.54 18
 -7 -9 -8 1866.85 255.254 15
 -7 -9 -7 923.212 204.236 10
 -7 -9 -7 1063.16 220.205 11
 -7 -9 -7 814.175 192.882 34
 -7 -9 -7 964.374 185.762 31
 -7 -9 -7 689.708 170.547 18
 -7 -9 -7 975.207 198.317 15
 -7 -9 -6 8636.82 538.111 10
 -7 -9 -6 8525.87 488.695 34
 -7 -9 -6 8605.79 470.584 31
 -7 -9 -6 8136.21 525.701 11
 -7 -9 -6 8861.04 513.457 18
 -7 -9 -6 9371.31 551.735 15
 -7 -9 -5 1637.02 254.767 15
 -7 -9 -5 1404.32 226.209 18
 -7 -9 -5 2252.06 238.526 34
 -7 -9 -4 1197.78 216.355 18
 -7 -9 -4 702.351 201.697 15
 -7 -9 -3 -54.3981 154.997 15
 -7 -9 -3 158.517 152.631 18
 -7 -9 -3 196.189 176.568 10
 -7 -9 -2 1243.33 247.375 10
 -7 -9 -2 1049.49 176.392 48
 -7 -9 -2 1122.12 232.532 15
 -7 -9 -2 905.839 224.298 18
 -7 -9 -1 5542.96 410.991 56
 -7 -9 -1 6082.33 434.554 9
 -7 -9 -1 5854.35 450.848 10
 -7 -9 -1 6559.73 472.124 18
 -7 -9 -1 5961.74 445.198 15
 -7 -9 0 729.968 202.06 26
 -7 -9 0 567.141 165.838 56
 -7 -9 0 652.259 198.681 10
 -7 -9 0 686.621 177.765 9
 -7 -9 0 599.333 160.329 50
 -7 -9 0 1012.65 224.273 15
 -7 -9 0 917.758 214.834 18
 -7 -9 1 4881.82 420.844 65
 -7 -9 1 5985.94 394.499 56
 -7 -9 1 5130.02 374.542 50
 -7 -9 1 5727.59 443.101 9
 -7 -9 2 2557.27 321.246 18
 -7 -9 2 3198.29 318.282 15
 -7 -9 2 2899.74 323.684 65
 -7 -9 2 2540.8 332.532 26
 -7 -9 2 3077.71 274.575 56
 -7 -9 2 2743.89 262.756 55
 -7 -9 2 2402.38 295.746 9
 -7 -9 2 3218.52 288.13 50
 -7 -9 3 2530.72 300.277 65
 -7 -9 3 1608.65 281.552 26
 -7 -9 3 2012.26 221.467 55
 -7 -9 3 2549.27 314.342 9
 -7 -9 3 1749.33 247.016 15
 -7 -9 3 2127.08 295.247 18
 -7 -9 3 1722.36 263.326 2
 -7 -9 4 3073.13 324.512 65
 -7 -9 4 3617.92 362.524 9
 -7 -9 4 4189.71 383.694 18
 -7 -9 4 3651.55 361.504 26
 -7 -9 4 3766.16 363.025 2
 -7 -9 5 260.625 192.615 18
 -7 -9 5 300.526 166.541 26
 -7 -9 5 228.775 135.832 65
 -7 -9 6 4589.51 395.497 26
 -7 -9 6 4364.93 382.291 18
 -7 -9 6 4609.28 389.276 68
 -7 -9 6 4633.79 373.122 59
 -7 -9 7 1878.65 243.848 68
 -7 -9 8 639.211 159.622 68
 -7 -9 8 1298.14 188.148 59
 -7 -9 9 3825.32 265.275 68
 -7 -9 9 4618.56 277.415 59
 -7 -8 -17 843.676 160.05 77
 -7 -8 -16 279.827 139.563 77
 -7 -8 -16 121.486 115.465 34
 -7 -8 -15 170.631 146.47 34
 -7 -8 -14 1698.36 252.93 77
 -7 -8 -14 1234.34 240.941 34
 -7 -8 -14 1087.07 217.483 31
 -7 -8 -13 1728.54 277.975 34
 -7 -8 -13 2071.16 281.208 77
 -7 -8 -13 2534.27 309.709 11
 -7 -8 -13 2536.95 300.12 31
 -7 -8 -12 571.126 200.079 34
 -7 -8 -12 236.911 166.685 11
 -7 -8 -12 419.953 182.683 31
 -7 -8 -12 471.393 203.942 77
 -7 -8 -11 1287.39 244.692 77
 -7 -8 -11 1954.96 275.247 6
 -7 -8 -11 1522.13 244.625 34
 -7 -8 -11 1222.66 227.005 36
 -7 -8 -11 1152.2 225.362 31
 -7 -8 -11 1415.56 243.479 11
 -7 -8 -10 6426.96 455.487 6
 -7 -8 -10 6291.62 460.65 34
 -7 -8 -10 5429.58 425.078 36
 -7 -8 -10 6033.08 455.284 11
 -7 -8 -10 5205.13 396.785 10
 -7 -8 -10 5711.37 441.219 77
 -7 -8 -9 6464.8 447.405 10
 -7 -8 -9 6881.74 456.615 15
 -7 -8 -9 6332.14 457.148 6
 -7 -8 -9 7620.4 513.209 11
 -7 -8 -9 6500.27 459.876 34
 -7 -8 -9 6266.74 463.236 36
 -7 -8 -9 6607.82 468.001 77
 -7 -8 -9 7244.52 482.268 31
 -7 -8 -8 4289.54 378.614 11
 -7 -8 -8 4304.28 377.019 6
 -7 -8 -8 4682.26 386.653 36
 -7 -8 -8 4985.04 394.754 34
 -7 -8 -8 4488.53 368.079 31
 -7 -8 -8 4727.2 385.118 77
 -7 -8 -8 4671.67 378.809 15
 -7 -8 -7 969.134 207.388 36
 -7 -8 -7 1237.05 207.099 34
 -7 -8 -7 952.728 190.419 31
 -7 -8 -7 685.318 181.5 77
 -7 -8 -7 854.096 203.721 15
 -7 -8 -6 2211.12 268.861 15
 -7 -8 -6 2044.11 235.75 31
 -7 -8 -6 2001.79 266.498 36
 -7 -8 -6 2329.38 257.061 34
 -7 -8 -5 1106.01 216.685 36
 -7 -8 -5 904.852 164.114 34
 -7 -8 -5 1109.07 234.541 10
 -7 -8 -5 750.632 189.316 11
 -7 -8 -5 649.751 154.644 31
 -7 -8 -5 764.164 190.823 6
 -7 -8 -5 760.763 180.348 18
 -7 -8 -5 727.828 201.856 15
 -7 -8 -4 2758.82 311.789 10
 -7 -8 -4 2658.47 279.826 11
 -7 -8 -4 2559.29 297.23 15
 -7 -8 -4 3497.78 312.201 18
 -7 -8 -4 2667.21 281.785 6
 -7 -8 -4 3011.05 314.867 36
 -7 -8 -4 2746.77 242.025 34
 -7 -8 -3 13144.3 694.923 10
 -7 -8 -3 13634.4 673.048 18
 -7 -8 -3 14615.8 696.405 15
 -7 -8 -3 13233.9 632.648 11
 -7 -8 -2 2757.7 299.422 9
 -7 -8 -2 2623.54 300.562 10
 -7 -8 -2 2477.85 253.607 11
 -7 -8 -2 2392.79 290.73 18
 -7 -8 -2 2425.81 287.784 15
 -7 -8 -1 6245.63 379.588 11
 -7 -8 -1 7045.6 479.372 18
 -7 -8 -1 7080.67 460.625 15
 -7 -8 0 279.987 160.658 15
 -7 -8 0 582.777 190.314 18
 -7 -8 1 9106.11 568.345 26
 -7 -8 1 10771.7 570.302 15
 -7 -8 1 9867.05 589.169 18
 -7 -8 1 8893.87 501.009 56
 -7 -8 1 9651.56 499.176 50
 -7 -8 1 9799.26 562.587 10
 -7 -8 1 8924.13 558.161 9
 -7 -8 2 4269.57 394.772 26
 -7 -8 2 4142.58 314.328 56
 -7 -8 2 4276.65 315.35 50
 -7 -8 2 4377.95 373.243 10
 -7 -8 2 3734.37 367.014 9
 -7 -8 2 4031.92 382.971 18
 -7 -8 2 4371.17 360.999 15
 -7 -8 3 459.831 186.918 9
 -7 -8 3 656.922 195.008 65
 -7 -8 4 6539.31 506.609 26
 -7 -8 4 6346.36 446.771 65
 -7 -8 4 6466.42 493.585 9
 -7 -8 4 6418.18 481.147 2
 -7 -8 4 7155.78 438.073 15
 -7 -8 4 7071.47 506.65 18
 -7 -8 5 1070.14 253.326 26
 -7 -8 5 1168.79 206.653 65
 -7 -8 5 962.848 248.732 18
 -7 -8 5 1293.09 233.362 2
 -7 -8 5 572.486 221.315 9
 -7 -8 6 4998.71 446.606 26
 -7 -8 6 5784.72 457.192 9
 -7 -8 6 4746.11 408.859 18
 -7 -8 6 4807.09 350.503 65
 -7 -8 7 1510.16 254.012 68
 -7 -8 7 1037.98 228.859 26
 -7 -8 7 1233.88 233.354 59
 -7 -8 7 973.181 201.121 18
 -7 -8 9 1925.51 236.761 68
 -7 -8 9 1112.42 171.603 59
 -7 -8 10 863.115 152.333 68
 -7 -7 -17 540.058 130.846 77
 -7 -7 -16 821.919 175.031 34
 -7 -7 -16 484.581 146.931 77
 -7 -7 -15 527.998 155.138 34
 -7 -7 -14 982.938 212.608 77
 -7 -7 -14 1255.55 233.235 34
 -7 -7 -14 1203.8 231.647 31
 -7 -7 -14 819.572 181.382 27
 -7 -7 -13 535.763 212.337 31
 -7 -7 -13 950.559 213.211 11
 -7 -7 -12 1029.04 235.339 11
 -7 -7 -12 1166 215.435 6
 -7 -7 -12 1546.5 262.324 31
 -7 -7 -12 1295.79 228.929 34
 -7 -7 -12 900.497 194.091 36
 -7 -7 -11 566.182 195.089 11
 -7 -7 -11 985.38 205.701 6
 -7 -7 -11 859.234 206.417 36
 -7 -7 -11 925.54 207.432 34
 -7 -7 -10 6982.77 479.232 36
 -7 -7 -10 7703.85 519.549 34
 -7 -7 -10 8077.18 530.674 11
 -7 -7 -10 7156.97 502.936 31
 -7 -7 -10 7206.04 489.821 6
 -7 -7 -10 7280.52 461.74 10
 -7 -7 -10 7157.42 485.812 77
 -7 -7 -10 7610.76 469.607 15
 -7 -7 -9 4179.64 380.061 11
 -7 -7 -9 3555.15 348.529 34
 -7 -7 -9 3669.4 348.437 36
 -7 -7 -9 4009.77 355.706 25
 -7 -7 -9 3472.5 343.465 31
 -7 -7 -9 3761.64 355.006 6
 -7 -7 -9 4322.99 351.931 10
 -7 -7 -9 3562.99 328.854 15
 -7 -7 -9 3712.85 344.315 77
 -7 -7 -8 1380.11 230.647 15
 -7 -7 -8 1496.49 231.431 31
 -7 -7 -8 1758.61 243.891 77
 -7 -7 -8 1175.54 228.117 34
 -7 -7 -8 1635.77 244.474 36
 -7 -7 -8 1605.85 235.087 25
 -7 -7 -7 12167.4 627.08 15
 -7 -7 -7 11543.4 590.808 25
 -7 -7 -7 11875.4 606.737 31
 -7 -7 -7 13163.4 642.623 10
 -7 -7 -7 13158.1 655.138 11
 -7 -7 -7 10661 609.674 36
 -7 -7 -7 12863.5 627.359 34
 -7 -7 -6 2551.91 281.229 36
 -7 -7 -6 2295.07 256.938 34
 -7 -7 -6 2463.02 250.023 25
 -7 -7 -6 2707.68 269.811 31
 -7 -7 -6 2218.73 266.838 15
 -7 -7 -6 2826.66 289.436 11
 -7 -7 -6 2004.65 259.973 10
 -7 -7 -6 2290.04 241.179 77
 -7 -7 -6 2119.53 249.532 6
 -7 -7 -5 9753.38 531.028 6
 -7 -7 -5 9677.54 539.143 15
 -7 -7 -5 10124.4 494.002 31
 -7 -7 -5 8891.74 481.861 34
 -7 -7 -5 9873.75 546.922 36
 -7 -7 -5 9286.03 539.671 10
 -7 -7 -5 9415.75 491.544 77
 -7 -7 -5 9511.63 528.93 11
 -7 -7 -4 8633.38 509.969 36
 -7 -7 -4 8974.11 460.418 34
 -7 -7 -4 10686 550.466 10
 -7 -7 -4 9229.06 502.133 6
 -7 -7 -4 8896.87 444.871 31
 -7 -7 -4 9690.83 532.655 15
 -7 -7 -4 9457.27 514.647 11
 -7 -7 -3 8705.07 520.696 15
 -7 -7 -3 8397.84 492.351 36
 -7 -7 -3 8885.15 431.512 34
 -7 -7 -3 9834.49 527.626 10
 -7 -7 -3 9607.69 500.134 11
 -7 -7 -3 9574.42 497.155 6
 -7 -7 -2 4299 348.408 15
 -7 -7 -2 4083.82 342.214 18
 -7 -7 -2 3298.03 304.773 36
 -7 -7 -2 4187.49 310.957 6
 -7 -7 -2 4176.83 309.15 11
 -7 -7 -2 3507.22 321.44 10
 -7 -7 -1 544.361 164.916 18
 -7 -7 -1 372.317 150.349 15
 -7 -7 -1 419.213 170.902 9
 -7 -7 -1 954.896 195.384 10
 -7 -7 -1 361.447 119.585 11
 -7 -7 0 21098.7 899.428 18
 -7 -7 0 22016.4 883.044 15
 -7 -7 0 21531.3 910.411 9
 -7 -7 0 21323.2 888.59 10
 -7 -7 1 6545.14 433.825 15
 -7 -7 1 6612.46 462.555 18
 -7 -7 1 6638.87 436.396 10
 -7 -7 2 173.24 147.773 26
 -7 -7 2 111.028 142.069 18
 -7 -7 2 253.695 136.9 15
 -7 -7 2 336.092 125.515 56
 -7 -7 3 13640.7 656.723 15
 -7 -7 3 13980.8 723.654 18
 -7 -7 3 15305.5 773.499 26
 -7 -7 3 14752 748.14 9
 -7 -7 4 5255.68 437.2 9
 -7 -7 4 4861.44 349.287 15
 -7 -7 4 4783.1 384.919 65
 -7 -7 5 5975.82 472.452 26
 -7 -7 5 5443.22 443 2
 -7 -7 5 4209.07 405.152 9
 -7 -7 5 4976.81 418.562 18
 -7 -7 5 5281.47 385.489 65
 -7 -7 6 1429.09 267.641 9
 -7 -7 6 1443.59 240.025 18
 -7 -7 6 1259.41 265.655 26
 -7 -7 6 1504.87 256.667 2
 -7 -7 7 2858.57 342.697 9
 -7 -7 7 2404.57 295.924 18
 -7 -7 7 3072.47 364.581 26
 -7 -7 7 2793.02 322.277 2
 -7 -7 8 1462.82 261.22 68
 -7 -7 8 1542.05 278.17 26
 -7 -7 8 1952.11 249.407 59
 -7 -7 8 1387.13 221.314 18
 -7 -7 10 6818.08 431.979 68
 -7 -7 10 5614.79 340.505 59
 -7 -7 11 1763.9 198.146 68
 -7 -6 -17 137.798 89.0927 77
 -7 -6 -16 90.3951 118.974 77
 -7 -6 -15 1428.91 225.998 34
 -7 -6 -14 186.96 154.288 34
 -7 -6 -14 -110.493 179.847 31
 -7 -6 -13 1819.2 264.864 11
 -7 -6 -13 1770.94 265.953 34
 -7 -6 -13 2315.65 296.927 31
 -7 -6 -12 3320.18 345.385 11
 -7 -6 -12 2405.42 316.005 31
 -7 -6 -12 2661.42 287.153 36
 -7 -6 -12 2281.2 303.801 34
 -7 -6 -12 2768.71 299.474 6
 -7 -6 -12 2950.2 293.315 7
 -7 -6 -11 2227.27 276.635 6
 -7 -6 -11 2128.59 251.009 7
 -7 -6 -11 2659.95 313.789 11
 -7 -6 -11 2197.67 274.92 36
 -7 -6 -11 2209.2 297.229 34
 -7 -6 -10 5196.33 404.501 36
 -7 -6 -10 4908.86 409.811 34
 -7 -6 -10 4746.7 415.076 25
 -7 -6 -10 5027 418.188 31
 -7 -6 -10 5347.08 367.056 7
 -7 -6 -10 4710.45 367.244 10
 -7 -6 -10 4401.81 379.252 6
 -7 -6 -10 5407.54 426.007 11
 -7 -6 -10 4268.57 360.736 15
 -7 -6 -9 1886 247.876 15
 -7 -6 -9 2158.8 282.14 11
 -7 -6 -9 1654.4 257.665 6
 -7 -6 -9 2205.66 228.761 7
 -7 -6 -9 1749.07 251.355 25
 -7 -6 -9 2404.06 294.054 34
 -7 -6 -9 1833.29 260.583 36
 -7 -6 -9 1766.23 257.407 31
 -7 -6 -8 77.019 131.335 36
 -7 -6 -8 127.529 145.368 34
 -7 -6 -8 166.591 146.506 15
 -7 -6 -8 145.135 139.769 25
 -7 -6 -7 2627.48 278.802 15
 -7 -6 -7 2465.1 276.789 10
 -7 -6 -7 2464.99 287.255 11
 -7 -6 -7 2533.72 278.02 6
 -7 -6 -7 2246.59 242.782 77
 -7 -6 -7 2764.32 290.378 36
 -7 -6 -7 2592.74 272.803 34
 -7 -6 -7 2283.32 254.825 25
 -7 -6 -6 2530.83 266.014 15
 -7 -6 -6 2502.58 272.636 11
 -7 -6 -6 2463.78 270.125 10
 -7 -6 -6 2637.34 279.14 6
 -7 -6 -6 2037.94 220.298 77
 -7 -6 -6 2596.38 273.604 36
 -7 -6 -6 2225.8 244.712 34
 -7 -6 -6 2253.25 242.009 25
 -7 -6 -5 2217.73 250.353 6
 -7 -6 -5 2061.82 263.358 36
 -7 -6 -5 2163.4 230.53 34
 -7 -6 -5 2096 256.477 15
 -7 -6 -5 1656.49 224.757 11
 -7 -6 -5 2229.1 266.733 10
 -7 -6 -5 1990.05 217.782 25
 -7 -6 -4 4181.54 336.671 10
 -7 -6 -4 4025.47 326.651 15
 -7 -6 -4 3586.29 301.235 6
 -7 -6 -4 3879.57 293.774 34
 -7 -6 -4 3147.19 297.881 36
 -7 -6 -4 4204.87 322.744 11
 -7 -6 -4 3642.8 266.018 25
 -7 -6 -3 4585.97 349.836 10
 -7 -6 -3 4731.14 358.05 15
 -7 -6 -3 4285.41 323.402 6
 -7 -6 -3 4957.33 288.932 25
 -7 -6 -3 4605.53 346.14 36
 -7 -6 -3 4400.46 294.294 34
 -7 -6 -3 4506.43 284.582 31
 -7 -6 -3 4548.4 324.38 11
 -7 -6 -2 80.858 84.8991 34
 -7 -6 -2 62.287 119.942 36
 -7 -6 -2 17.7548 103.945 11
 -7 -6 -2 -44.1491 134.237 10
 -7 -6 -2 -43.1302 135.852 15
 -7 -6 -2 183.683 115.715 6
 -7 -6 -1 1579.72 206.293 36
 -7 -6 -1 1757.21 226.904 10
 -7 -6 -1 1279.64 172.06 11
 -7 -6 -1 1612.88 231.593 18
 -7 -6 -1 1457.42 213.949 15
 -7 -6 -1 1680.1 199.703 6
 -7 -6 0 958.154 172.032 36
 -7 -6 0 943.806 150.142 6
 -7 -6 0 745.43 176.72 10
 -7 -6 0 788.771 133.044 11
 -7 -6 0 805.291 195.948 18
 -7 -6 0 897.408 183.852 15
 -7 -6 1 4424.74 367.679 9
 -7 -6 1 4985.04 358.47 10
 -7 -6 1 4730.4 373.086 18
 -7 -6 1 4278.36 337.465 15
 -7 -6 2 7787.01 460.416 10
 -7 -6 2 6885.3 477.889 9
 -7 -6 2 7001.26 437.909 15
 -7 -6 2 7874.18 489.978 18
 -7 -6 3 2700.87 266.436 15
 -7 -6 3 2385.37 290.217 18
 -7 -6 3 2060.43 245.987 10
 -7 -6 3 1927.89 270.786 26
 -7 -6 4 313.526 144.201 15
 -7 -6 4 109.741 130.333 18
 -7 -6 4 60.7731 150 26
 -7 -6 4 148.46 143.836 9
 -7 -6 5 1883.92 234.436 65
 -7 -6 5 1486.67 254.723 18
 -7 -6 5 1913.46 287.134 26
 -7 -6 5 1435.15 253.093 9
 -7 -6 6 -61.1005 156.258 2
 -7 -6 6 112.02 152.799 18
 -7 -6 6 230.934 179.996 26
 -7 -6 6 129.17 153.357 9
 -7 -6 7 3572.79 365.112 2
 -7 -6 7 2750.48 316.958 18
 -7 -6 7 3556.16 383.599 26
 -7 -6 7 3549.58 374.945 9
 -7 -6 8 2308 299.081 2
 -7 -6 8 2630.02 321.201 9
 -7 -6 8 2124.09 268.943 18
 -7 -6 8 2748 336.015 26
 -7 -6 9 3678.98 318.698 59
 -7 -6 9 3834.18 374.582 26
 -7 -6 9 4262.77 409.249 68
 -7 -6 10 1366.95 182.431 59
 -7 -6 11 254.959 153.798 68
 -7 -6 12 740.893 157.585 68
 -7 -5 -15 235.099 130.096 34
 -7 -5 -14 2112.03 273.495 31
 -7 -5 -14 2505.13 283.638 34
 -7 -5 -13 870.57 186.472 7
 -7 -5 -13 907.184 218.156 34
 -7 -5 -13 731.31 205.309 31
 -7 -5 -13 1024.02 212.163 11
 -7 -5 -12 2464.28 283.664 6
 -7 -5 -12 1846.86 257.687 7
 -7 -5 -12 1783.02 270.178 34
 -7 -5 -12 2278.18 291.945 25
 -7 -5 -12 2648.31 304.284 11
 -7 -5 -12 2217.7 319.311 31
 -7 -5 -11 4828.03 383.509 36
 -7 -5 -11 4507.52 403.874 34
 -7 -5 -11 5449 409.11 6
 -7 -5 -11 4185.14 357.594 7
 -7 -5 -11 4762.07 411.7 11
 -7 -5 -10 3846.38 355.879 25
 -7 -5 -10 3658.28 343.392 36
 -7 -5 -10 3825.64 368.657 34
 -7 -5 -10 3312.63 304.79 7
 -7 -5 -10 3652.26 340.631 6
 -7 -5 -10 4159.15 343.222 10
 -7 -5 -10 3999.41 376.776 11
 -7 -5 -9 6556.84 444.235 6
 -7 -5 -9 5767.95 432.099 34
 -7 -5 -9 6475.03 447.383 36
 -7 -5 -9 5739.66 426.424 25
 -7 -5 -9 6983.31 483.532 11
 -7 -5 -8 3140.56 264.165 7
 -7 -5 -8 3005.62 295.923 10
 -7 -5 -8 3028.19 305.523 34
 -7 -5 -8 2696.25 287.967 25
 -7 -5 -7 9136.81 521.83 25
 -7 -5 -7 9967.19 546.478 34
 -7 -5 -7 9511.17 540.171 6
 -7 -5 -7 10178.3 461.547 7
 -7 -5 -7 10071.8 550.488 10
 -7 -5 -7 10375 572.615 11
 -7 -5 -6 1594.61 212.741 6
 -7 -5 -6 1603.63 226.44 11
 -7 -5 -6 1359.21 222.375 10
 -7 -5 -6 1718.82 229.82 34
 -7 -5 -6 1762.78 221.249 25
 -7 -5 -5 5784.13 361.577 25
 -7 -5 -5 5024.48 354.203 34
 -7 -5 -5 5515.06 383.777 6
 -7 -5 -5 5656.33 399.007 10
 -7 -5 -5 6338.66 401.076 11
 -7 -5 -4 6035.01 356.802 25
 -7 -5 -4 6466.1 377.652 34
 -7 -5 -4 5262.37 365.063 6
 -7 -5 -4 5085.04 379.077 10
 -7 -5 -4 6151.15 396.583 11
 -7 -5 -3 6184.77 407.204 15
 -7 -5 -3 6661.03 353.634 25
 -7 -5 -3 6354.62 363.846 34
 -7 -5 -3 6577.23 390.294 6
 -7 -5 -3 6538.2 413.882 10
 -7 -5 -3 6527.71 393.626 11
 -7 -5 -2 2116.71 183.497 25
 -7 -5 -2 2269.95 223.057 6
 -7 -5 -2 2079.02 240.666 10
 -7 -5 -2 2567.94 231.172 11
 -7 -5 -2 1883.1 228.498 36
 -7 -5 -2 1940.87 189.297 34
 -7 -5 -2 2856.87 267.032 15
 -7 -5 -1 6263.59 406.585 15
 -7 -5 -1 7141.43 388.365 6
 -7 -5 -1 6888.67 420.535 10
 -7 -5 -1 6704.55 398.517 36
 -7 -5 -1 7266.8 382.455 11
 -7 -5 0 7020.87 414.979 15
 -7 -5 0 6968.31 368.704 6
 -7 -5 0 6655.31 411.864 10
 -7 -5 0 6851.63 392.268 36
 -7 -5 0 6636.7 347.409 11
 -7 -5 1 1608.31 190.749 36
 -7 -5 1 1887.48 228.21 10
 -7 -5 1 1618.02 221.412 9
 -7 -5 1 1803.47 215.845 15
 -7 -5 1 1629.93 230.869 18
 -7 -5 1 1272.29 157.569 6
 -7 -5 2 9394.03 501.971 15
 -7 -5 2 9583.29 545.465 18
 -7 -5 2 11388 536.827 10
 -7 -5 2 12385 604.278 9
 -7 -5 2 9654.42 469.984 36
 -7 -5 3 6040.72 382.994 10
 -7 -5 3 6130.89 431.734 9
 -7 -5 3 5671.14 412.038 18
 -7 -5 3 5576.23 366.803 15
 -7 -5 4 427.259 167.787 18
 -7 -5 4 645.95 145.409 15
 -7 -5 4 886.011 203.702 26
 -7 -5 4 609.4 144.375 10
 -7 -5 5 3145.53 279.834 65
 -7 -5 5 3704.71 340.781 18
 -7 -5 5 4022.93 374.196 26
 -7 -5 5 3073.69 338.1 9
 -7 -5 6 652.294 211.286 9
 -7 -5 6 656.01 185.522 18
 -7 -5 7 2365.81 303.36 2
 -7 -5 7 2064.54 266.685 18
 -7 -5 7 2500.45 331.412 9
 -7 -5 7 2390.33 329.623 26
 -7 -5 8 96.8895 117.371 18
 -7 -5 8 229.463 178.883 26
 -7 -5 8 -32.0862 180.322 9
 -7 -5 9 3672.24 363.199 9
 -7 -5 9 3963.15 383.967 26
 -7 -5 9 3766.23 363.327 2
 -7 -5 9 3390.94 308.395 59
 -7 -5 10 1317.72 241.473 26
 -7 -5 10 1689.05 286.531 68
 -7 -5 12 2095.5 218.097 57
 -7 -5 12 1792.18 235.12 68
 -7 -5 13 82.8381 107.343 68
 -7 -4 -15 1785.6 220.956 34
 -7 -4 -14 285.568 142.98 34
 -7 -4 -14 25.206 137.559 31
 -7 -4 -13 1063 217.653 25
 -7 -4 -13 1559.24 250.508 31
 -7 -4 -13 1580.06 257.035 34
 -7 -4 -12 144.355 173.496 25
 -7 -4 -12 198.249 154.605 11
 -7 -4 -12 150.214 163.99 31
 -7 -4 -12 372.751 160.013 7
 -7 -4 -11 649.289 184.962 7
 -7 -4 -11 309.839 161.238 6
 -7 -4 -11 409.982 195.044 11
 -7 -4 -11 470.441 168.351 36
 -7 -4 -11 505.272 199.949 34
 -7 -4 -11 641.54 207.586 25
 -7 -4 -10 13687.2 749.964 34
 -7 -4 -10 15889.5 751.633 6
 -7 -4 -10 16406.8 744.236 10
 -7 -4 -10 16630.2 742.456 7
 -7 -4 -10 16351.8 794.478 11
 -7 -4 -9 5115.21 391.985 6
 -7 -4 -9 5837.3 432.01 34
 -7 -4 -9 4739.97 393.949 25
 -7 -4 -9 4418.35 381.061 11
 -7 -4 -8 3439.48 290.061 7
 -7 -4 -8 3810.24 346.409 34
 -7 -4 -8 3813.35 334.788 25
 -7 -4 -7 763.764 153.816 7
 -7 -4 -7 759.108 164.888 6
 -7 -4 -7 814.298 188.328 10
 -7 -4 -7 701.765 194.113 11
 -7 -4 -7 386.954 148.044 34
 -7 -4 -7 809.648 188.47 25
 -7 -4 -6 1377.6 164.625 7
 -7 -4 -6 1299.96 217.238 6
 -7 -4 -6 1307.77 211.553 11
 -7 -4 -6 1086.88 190.23 10
 -7 -4 -6 1247.49 194.112 34
 -7 -4 -6 1226.1 198.163 25
 -7 -4 -5 7309.91 420.775 25
 -7 -4 -5 6350.01 418.932 34
 -7 -4 -5 7878.59 451.766 6
 -7 -4 -5 7394.22 455.239 10
 -7 -4 -5 7097.79 344.798 7
 -7 -4 -5 7454.63 444.384 11
 -7 -4 -4 3882.04 283.203 25
 -7 -4 -4 3237.66 272.771 34
 -7 -4 -4 3338.7 292.703 6
 -7 -4 -4 3476.3 299.332 10
 -7 -4 -4 2946.94 273.379 11
 -7 -4 -3 34418.9 1142.07 25
 -7 -4 -3 36879.2 1176.26 34
 -7 -4 -3 34854.7 1187.11 6
 -7 -4 -3 35972.9 1234.62 10
 -7 -4 -3 36961.9 1202.1 11
 -7 -4 -2 12440.3 518.748 25
 -7 -4 -2 12960.2 540.135 34
 -7 -4 -2 12157 557.429 6
 -7 -4 -2 12822.5 596.999 10
 -7 -4 -2 12973.3 561.928 11
 -7 -4 -1 34053.6 1057.73 25
 -7 -4 -1 34198.9 1126.07 6
 -7 -4 -1 34865.2 1180.74 10
 -7 -4 -1 34958.7 1086.92 34
 -7 -4 -1 34520.9 1113.81 11
 -7 -4 0 13239.4 554.362 6
 -7 -4 0 13517.7 607.672 10
 -7 -4 0 13217.6 600.525 15
 -7 -4 0 13472.6 542.98 11
 -7 -4 1 11847.3 550.479 15
 -7 -4 1 12078 498.328 6
 -7 -4 1 12046.9 557.289 10
 -7 -4 1 11654.6 526.106 36
 -7 -4 1 11399 462.835 11
 -7 -4 2 9072.87 435.601 36
 -7 -4 2 8656.33 386.636 6
 -7 -4 2 8918.52 465.951 10
 -7 -4 2 9347.23 521.589 9
 -7 -4 2 8783.31 461.686 15
 -7 -4 2 8749.1 490.296 18
 -7 -4 3 1511.12 195.968 10
 -7 -4 3 1891.99 246.952 9
 -7 -4 3 1648 192.839 15
 -7 -4 3 1555.24 219.95 18
 -7 -4 4 16346.5 652.026 10
 -7 -4 4 16112.3 754.678 9
 -7 -4 4 15429.4 636.501 15
 -7 -4 4 16546.9 724.201 18
 -7 -4 5 991.501 189.716 18
 -7 -4 5 1415.84 246.643 26
 -7 -4 6 7980.05 496.227 18
 -7 -4 6 9233.14 565.418 26
 -7 -4 6 7940.13 530.796 9
 -7 -4 7 2610.28 306.05 2
 -7 -4 7 2004.6 256 18
 -7 -4 7 2604.24 314.726 9
 -7 -4 8 859.708 224.125 2
 -7 -4 8 591.143 162.499 18
 -7 -4 8 720.533 204.691 9
 -7 -4 8 704.704 224.206 26
 -7 -4 9 3589.58 364.425 9
 -7 -4 9 3541.82 362.367 2
 -7 -4 9 4040.11 386.664 26
 -7 -4 10 950.759 221.735 26
 -7 -4 10 1039.21 247.831 68
 -7 -4 11 5483.48 438.316 68
 -7 -4 12 69.505 150.852 68
 -7 -4 13 401.03 149.345 68
 -7 -4 13 384.204 130.503 57
 -7 -3 -14 21.2857 119.593 34
 -7 -3 -13 1623.18 235.773 25
 -7 -3 -13 1313.45 237.044 31
 -7 -3 -13 1145.56 207.822 34
 -7 -3 -12 393.535 181.073 25
 -7 -3 -12 55.2693 146.142 11
 -7 -3 -12 -58.5092 159.618 31
 -7 -3 -12 81.6501 159.352 7
 -7 -3 -11 2850.1 296.562 6
 -7 -3 -11 3522.65 339.5 7
 -7 -3 -11 2532.31 306.538 11
 -7 -3 -11 3111.06 330.807 34
 -7 -3 -11 2843.29 329.513 25
 -7 -3 -10 26.0964 144.526 6
 -7 -3 -10 51.8696 151.844 7
 -7 -3 -10 -58.6492 147.38 11
 -7 -3 -10 202.052 122.323 10
 -7 -3 -10 234.085 157.209 34
 -7 -3 -9 698.487 167.509 7
 -7 -3 -9 467.824 180.605 6
 -7 -3 -9 1059.4 223.313 11
 -7 -3 -9 821.267 215.921 34
 -7 -3 -9 771.332 205.131 25
 -7 -3 -8 241.107 141.986 34
 -7 -3 -8 622.508 176.18 25
 -7 -3 -7 659.747 149.481 7
 -7 -3 -7 821.072 191.215 6
 -7 -3 -7 488.581 160.983 11
 -7 -3 -7 674.986 181.559 34
 -7 -3 -7 745.918 183.549 25
 -7 -3 -6 2856.93 277.174 25
 -7 -3 -6 2848.37 283.926 34
 -7 -3 -6 2743.16 282.186 6
 -7 -3 -6 3142.91 252.45 7
 -7 -3 -6 2829.83 292.509 11
 -7 -3 -5 -29.2241 98.1344 7
 -7 -3 -5 43.1072 110.239 6
 -7 -3 -5 170.695 131.329 34
 -7 -3 -5 162.353 124.912 25
 -7 -3 -5 66.6812 107.643 11
 -7 -3 -4 12349.9 577.802 25
 -7 -3 -4 12984.4 505.942 7
 -7 -3 -4 12854.1 604.182 11
 -7 -3 -4 13459.5 608.132 6
 -7 -3 -3 3082.32 247.828 25
 -7 -3 -3 2590.48 183.067 7
 -7 -3 -3 2798.78 254.05 11
 -7 -3 -3 3065.36 265.068 6
 -7 -3 -2 4189.72 284.898 25
 -7 -3 -2 4397.79 304.247 11
 -7 -3 -2 4393.01 306.126 6
 -7 -3 -1 7977.61 381.174 25
 -7 -3 -1 7241.41 426.494 10
 -7 -3 -1 7480.11 394.81 11
 -7 -3 -1 7960.7 411.901 6
 -7 -3 0 3786.49 237.862 25
 -7 -3 0 3611.19 268.586 6
 -7 -3 0 4180.36 306.953 10
 -7 -3 0 3921.71 262.818 11
 -7 -3 1 14096 550.544 6
 -7 -3 1 13538.7 593.347 10
 -7 -3 1 12723.2 580.306 15
 -7 -3 1 13124.1 514.268 11
 -7 -3 2 5712.44 329.121 36
 -7 -3 2 5540.66 302.593 6
 -7 -3 2 5836.23 354.58 15
 -7 -3 2 6042.74 359.132 10
 -7 -3 3 14612.6 655.588 18
 -7 -3 3 15297.1 616.117 15
 -7 -3 3 14541.3 681.526 9
 -7 -3 3 14588 609.364 10
 -7 -3 4 6394.58 408.286 18
 -7 -3 4 6613.48 361.95 15
 -7 -3 4 6750.18 366.544 10
 -7 -3 4 6321.49 439.334 9
 -7 -3 5 873.254 195.13 9
 -7 -3 5 1049.16 183.499 18
 -7 -3 5 1026.91 217.926 26
 -7 -3 6 5381.2 379.925 18
 -7 -3 6 5388.58 424.51 26
 -7 -3 7 1610.32 252.291 9
 -7 -3 7 1881.58 266.705 26
 -7 -3 7 1617 225.391 18
 -7 -3 8 8197.01 533.44 9
 -7 -3 8 7982.4 521.465 2
 -7 -3 9 659.147 201.544 9
 -7 -3 9 306.22 188.837 26
 -7 -3 9 481.863 178.948 2
 -7 -3 10 751.46 200.53 9
 -7 -3 10 519.29 176.842 2
 -7 -3 10 883.417 219.064 26
 -7 -3 10 639.566 202.147 68
 -7 -3 11 6067.07 438.629 26
 -7 -3 11 5919.34 461.107 68
 -7 -3 13 2085.51 250.601 68
 -7 -3 14 51.9695 99.4886 57
 -7 -3 14 68.5856 105.842 68
 -7 -2 -13 1529.27 225.539 25
 -7 -2 -13 2016.04 242.376 34
 -7 -2 -13 1836.58 242.342 31
 -7 -2 -12 848.687 215.564 34
 -7 -2 -12 347.107 148.388 25
 -7 -2 -11 640.021 187.473 7
 -7 -2 -11 430.015 177.083 11
 -7 -2 -11 796.124 195.3 25
 -7 -2 -10 109.165 144.307 7
 -7 -2 -10 -25.85 141.027 6
 -7 -2 -10 -29.538 161.146 11
 -7 -2 -10 204.762 168.98 34
 -7 -2 -10 -28.8445 142.341 25
 -7 -2 -9 9366.18 572.38 34
 -7 -2 -9 8638.24 521.448 6
 -7 -2 -9 7755.22 504.053 7
 -7 -2 -9 8227.89 550.241 11
 -7 -2 -8 10697.5 583.63 6
 -7 -2 -8 11562.5 624.31 34
 -7 -2 -8 10523.3 587.054 25
 -7 -2 -8 10086.3 605.09 11
 -7 -2 -7 1555.54 214.891 7
 -7 -2 -7 1541.18 233.409 34
 -7 -2 -7 1692.48 243.117 25
 -7 -2 -6 16616.6 744.531 6
 -7 -2 -6 16274.7 748.072 11
 -7 -2 -6 16779.5 690.816 7
 -7 -2 -6 15181.8 712.459 25
 -7 -2 -5 5141.76 376.435 6
 -7 -2 -5 5781.9 400.065 11
 -7 -2 -5 6121.01 355.382 7
 -7 -2 -5 5636.74 376.739 25
 -7 -2 -4 1044.15 146.004 7
 -7 -2 -4 719.407 158.361 6
 -7 -2 -4 884.474 175.121 11
 -7 -2 -4 738.437 154.265 25
 -7 -2 -3 198.932 111.836 6
 -7 -2 -3 142.071 80.5252 7
 -7 -2 -3 278.396 142.631 11
 -7 -2 -3 73.4172 108.925 25
 -7 -2 -2 738.096 112.621 7
 -7 -2 -2 803.544 156.079 6
 -7 -2 -2 912.264 165.667 11
 -7 -2 -2 977.049 157.285 25
 -7 -2 -1 4815.97 315.988 11
 -7 -2 -1 5274.23 334.92 6
 -7 -2 0 2872.07 180.767 8
 -7 -2 0 3394.83 247.696 11
 -7 -2 0 2923.17 242.825 6
 -7 -2 1 22401 858.835 10
 -7 -2 1 23728.2 799.642 11
 -7 -2 1 24422.9 833.616 6
 -7 -2 2 1539.66 185.343 10
 -7 -2 2 1693.35 167.149 6
 -7 -2 3 3234.85 249.754 10
 -7 -2 3 3360.44 293.845 9
 -7 -2 3 3716.14 261.901 15
 -7 -2 4 1373.45 160.677 10
 -7 -2 4 1938.22 237.898 9
 -7 -2 4 1707.43 181.574 15
 -7 -2 4 1719.72 205.835 18
 -7 -2 5 6587.28 433.482 9
 -7 -2 5 6156.3 385.368 18
 -7 -2 6 5896.48 376.503 18
 -7 -2 6 5546.55 424.2 26
 -7 -2 7 931.175 210.501 9
 -7 -2 7 1606.44 248.486 26
 -7 -2 8 3125.21 320.374 2
 -7 -2 8 3579.73 339.394 9
 -7 -2 9 266.837 136.56 2
 -7 -2 9 225.642 151.61 9
 -7 -2 9 115.418 142.479 26
 -7 -2 10 1070.55 207.09 2
 -7 -2 10 591.644 192.272 26
 -7 -2 10 965.971 207.489 9
 -7 -2 11 3442.38 335.293 26
 -7 -2 11 3258.17 350.291 68
 -7 -2 12 646.477 200.152 68
 -7 -2 13 2316.04 266.951 68
 -7 -2 14 226.471 115.084 57
 -7 -2 14 198.083 122.045 68
 -7 -1 -12 47.985 142.343 34
 -7 -1 -12 293.417 150.537 25
 -7 -1 -11 111.658 156.882 7
 -7 -1 -11 332.467 153.469 11
 -7 -1 -11 108.344 147.818 34
 -7 -1 -11 81.353 133.872 25
 -7 -1 -10 225.541 146.725 7
 -7 -1 -10 126.403 127.131 6
 -7 -1 -10 323.637 176.78 11
 -7 -1 -10 57.4574 154.411 34
 -7 -1 -10 312.888 175.13 25
 -7 -1 -9 7947.27 522.09 34
 -7 -1 -9 8458.77 518.29 6
 -7 -1 -9 7870.15 508.039 7
 -7 -1 -9 8807.68 559.189 11
 -7 -1 -8 4210.42 369.34 25
 -7 -1 -8 3368.39 287.81 24
 -7 -1 -8 4625.67 395.671 34
 -7 -1 -8 4220.81 363.529 6
 -7 -1 -8 3726.54 337.616 7
 -7 -1 -8 4017.42 372.838 11
 -7 -1 -7 4828.94 390.529 6
 -7 -1 -7 6095.22 434.542 25
 -7 -1 -7 5085.3 340.009 24
 -7 -1 -7 5260.61 417.103 11
 -7 -1 -6 3279.67 325.765 25
 -7 -1 -6 3572.81 269.131 24
 -7 -1 -6 3681.8 309.967 7
 -7 -1 -6 4080.49 280.139 8
 -7 -1 -5 1788.17 218.648 7
 -7 -1 -5 2234.38 257.357 6
 -7 -1 -5 1541.99 217.564 25
 -7 -1 -5 2347.34 213.61 24
 -7 -1 -5 2241.72 203.046 8
 -7 -1 -4 2466.56 230.689 7
 -7 -1 -4 1954.87 237.877 25
 -7 -1 -4 1823.38 183.627 24
 -7 -1 -4 2033.17 188.687 8
 -7 -1 -3 987.595 136.197 24
 -7 -1 -3 913.08 146.889 7
 -7 -1 -3 970.209 133.308 8
 -7 -1 -2 19316.3 688.399 24
 -7 -1 -2 20034.3 694.217 8
 -7 -1 -2 20290.8 716.816 7
 -7 -1 -1 2416.09 184.856 8
 -7 -1 -1 2238.85 189.914 7
 -7 -1 0 12722.1 502.397 8
 -7 -1 0 13141.2 494.814 7
 -7 -1 1 1129.53 146.283 11
 -7 -1 2 6586.34 378.397 10
 -7 -1 2 6684.23 331.701 11
 -7 -1 2 7418.45 369.98 6
 -7 -1 3 10356.4 446.854 6
 -7 -1 3 10226.1 477.937 10
 -7 -1 4 5233.52 338.209 18
 -7 -1 4 5224.51 301.738 15
 -7 -1 4 5111.35 358.816 9
 -7 -1 4 5737.56 315.819 10
 -7 -1 5 22624.2 828.493 18
 -7 -1 5 21098.9 866.108 9
 -7 -1 6 115.308 113.824 9
 -7 -1 6 141.821 130.91 26
 -7 -1 6 51.5239 90.8408 18
 -7 -1 7 9302.59 533.575 26
 -7 -1 8 6977.02 453.258 2
 -7 -1 8 7543.69 486.698 26
 -7 -1 8 7823.84 483.026 9
 -7 -1 9 -24.4449 133.36 2
 -7 -1 9 25.8378 122.689 9
 -7 -1 10 4285.98 366.341 26
 -7 -1 11 2090.73 281.045 68
 -7 -1 11 2082.57 293.976 12
 -7 -1 12 1896.64 260.694 68
 -7 -1 13 628.356 171.819 68
 -7 -1 14 2078.53 229.087 57
 -7 -1 14 1481.72 189.666 68
 -7 -1 15 371.702 115.844 57
 -7 0 -12 265.11 122.664 34
 -7 0 -11 696.368 183.754 25
 -7 0 -11 688.301 178.618 34
 -7 0 -10 1586.6 259.277 7
 -7 0 -10 1368.46 242.422 34
 -7 0 -10 1609.33 247.114 25
 -7 0 -10 1374.04 238.269 11
 -7 0 -9 369.966 173.133 7
 -7 0 -9 391.581 166.388 6
 -7 0 -9 115.181 144.795 34
 -7 0 -9 85.2736 159.783 25
 -7 0 -9 133.618 130.473 24
 -7 0 -9 270.065 173.419 11
 -7 0 -8 1161.8 216.286 6
 -7 0 -8 994.563 204.926 7
 -7 0 -8 872.519 206.524 34
 -7 0 -8 1299.9 248.363 11
 -7 0 -7 54.0603 142.927 6
 -7 0 -7 26.1525 136.038 7
 -7 0 -7 206.91 156.296 11
 -7 0 -7 83.776 127.361 8
 -7 0 -7 -42.1681 128.213 24
 -7 0 -7 -27.8339 137.354 25
 -7 0 -6 4750.81 392.264 6
 -7 0 -6 5575.22 366.203 24
 -7 0 -6 5732.15 426.96 25
 -7 0 -5 2865.71 270.923 7
 -7 0 -5 1954.36 216.482 8
 -7 0 -5 2272.21 274.204 25
 -7 0 -5 2423.66 237.293 24
 -7 0 -4 2395.48 247.376 7
 -7 0 -4 2183.4 217.822 8
 -7 0 -4 2895.12 245.44 24
 -7 0 -3 6901.13 379.347 8
 -7 0 -3 7718.65 417.705 7
 -7 0 -3 6470.83 378.799 24
 -7 0 -2 292.139 106.499 8
 -7 0 -2 358.551 115.975 7
 -7 0 -2 156.716 100.045 24
 -7 0 -1 4698.66 305.379 7
 -7 0 -1 4716.41 295.542 8
 -7 0 0 780.68 133.63 7
 -7 0 0 667.304 123.292 8
 -7 0 0 744.434 115.858 3
 -7 0 1 403.885 97.884 7
 -7 0 4 4200.56 308.425 9
 -7 0 4 4020.34 268.867 10
 -7 0 5 16804.6 698.793 9
 -7 0 5 15485.3 636.742 18
 -7 0 6 5805.33 382.441 9
 -7 0 6 6208.94 397.482 26
 -7 0 7 244.938 137.181 26
 -7 0 8 5373.62 389.511 26
 -7 0 8 5406.75 383.324 9
 -7 0 8 5202.7 368.651 2
 -7 0 10 1219.34 247.536 12
 -7 0 11 781.839 202.541 68
 -7 0 11 1282.35 249.705 12
 -7 0 12 2367.35 270.752 68
 -7 0 13 174.869 146.524 68
 -7 0 14 1230.66 208.044 57
 -7 0 15 1220.84 172.14 57
 -7 1 -11 250.397 128.576 34
 -7 1 -10 297.978 151.249 34
 -7 1 -10 399.653 146.488 25
 -7 1 -9 342.855 158.296 7
 -7 1 -9 199.926 138.48 6
 -7 1 -9 263.618 159.877 11
 -7 1 -9 116.365 123.164 24
 -7 1 -9 163.611 151.086 25
 -7 1 -8 854.291 207.88 11
 -7 1 -8 404.305 162.52 24
 -7 1 -8 1108.46 229.899 25
 -7 1 -8 779.164 204.22 34
 -7 1 -8 1205.02 220.575 7
 -7 1 -8 833.596 205.265 6
 -7 1 -7 2632.91 302.203 6
 -7 1 -7 3019.88 320.507 7
 -7 1 -6 364.741 164.395 25
 -7 1 -6 159.456 138.69 24
 -7 1 -6 497.504 163.7 8
 -7 1 -6 106.683 175.617 7
 -7 1 -5 18601.3 814.759 7
 -7 1 -5 16976 816.379 25
 -7 1 -5 18356.5 773.824 24
 -7 1 -4 3770.87 305.508 8
 -7 1 -4 3262.31 287.902 24
 -7 1 -3 3712.54 308.989 7
 -7 1 -3 3270.01 276.489 8
 -7 1 -3 3848.4 298.768 24
 -7 1 -2 1035.77 164.326 8
 -7 1 -2 1150.34 178.887 7
 -7 1 -2 1204.91 177.386 24
 -7 1 -1 2071.63 224.525 7
 -7 1 -1 1918.28 207.39 8
 -7 1 0 9115.98 455.396 7
 -7 1 0 8481.56 445.396 8
 -7 1 1 1081.71 167.492 8
 -7 1 1 1059.05 144.735 3
 -7 1 1 1341.63 154.641 12
 -7 1 4 1825.69 198.218 9
 -7 1 5 3572.53 270.339 9
 -7 1 6 2183.44 218.013 26
 -7 1 8 1571.46 261.217 12
 -7 1 9 3282.29 351.285 12
 -7 1 10 429.964 155.781 68
 -7 1 10 256.619 197.631 12
 -7 1 11 792.322 183.472 68
 -7 1 11 788.11 216.775 12
 -7 1 14 2127.84 242.47 57
 -7 1 15 841.244 152.324 57
 -7 2 -10 689.719 175.01 34
 -7 2 -9 346.768 150.86 34
 -7 2 -9 421.548 156.44 25
 -7 2 -9 275.082 144.657 24
 -7 2 -8 4741.12 372.104 24
 -7 2 -8 3772.11 350.782 25
 -7 2 -8 3537.34 350.279 34
 -7 2 -8 4121.23 380.143 7
 -7 2 -8 4658.08 377.9 6
 -7 2 -8 4516.51 412.381 11
 -7 2 -7 2831.14 297.099 24
 -7 2 -7 2841.28 323.719 25
 -7 2 -7 3091.49 332.339 7
 -7 2 -7 3063.17 320.276 6
 -7 2 -7 2601.14 286.947 8
 -7 2 -6 978.736 221.548 25
 -7 2 -6 824.564 198.389 24
 -7 2 -6 823.794 193.963 7
 -7 2 -6 1019.18 200.183 8
 -7 2 -5 3518.26 329.116 24
 -7 2 -5 3368.64 337.415 7
 -7 2 -5 3684.69 328.345 8
 -7 2 -4 330.616 157.331 24
 -7 2 -4 443.621 158.69 8
 -7 2 -4 495.423 177.146 7
 -7 2 -3 2546.61 275.299 24
 -7 2 -2 461.004 143.583 24
 -7 2 -2 670.292 162.268 8
 -7 2 -1 14325.1 656.257 24
 -7 2 -1 14406.9 662.062 8
 -7 2 -1 14755.4 670.188 7
 -7 2 0 1570.78 207.339 7
 -7 2 0 1503.53 206.811 8
 -7 2 1 6610.9 406.385 8
 -7 2 1 6107.77 344.097 3
 -7 2 1 6057.22 353.031 29
 -7 2 2 7340.17 402.451 3
 -7 2 2 7066.05 426.409 8
 -7 2 3 791.007 162.754 3
 -7 2 3 642.549 137.794 12
 -7 2 4 2524.65 266.98 3
 -7 2 4 2762.41 263.898 12
 -7 2 5 1213.7 218.853 12
 -7 2 7 3098.43 331.14 12
 -7 2 8 2637.03 323.567 12
 -7 2 9 2408.9 313.069 12
 -7 2 10 1209.41 254.652 12
 -7 2 11 2194.89 307.067 12
 -7 2 14 53.9961 120.874 57
 -7 2 15 331.458 134.655 66
 -7 2 15 534.085 131.79 57
 -7 3 -9 881.613 173.346 34
 -7 3 -8 1241.35 204.743 25
 -7 3 -8 965.242 194.338 24
 -7 3 -8 1194.75 216.539 34
 -7 3 -7 4408.03 371.166 24
 -7 3 -7 4502.1 371.819 25
 -7 3 -7 4192.8 356.535 6
 -7 3 -7 4069.79 374.97 7
 -7 3 -6 911.358 188.926 24
 -7 3 -6 1075.79 223.586 25
 -7 3 -6 1305.37 229.008 7
 -7 3 -6 1481.32 224 8
 -7 3 -5 892.052 205.008 24
 -7 3 -5 869.631 212.474 25
 -7 3 -5 634.623 188.957 7
 -7 3 -5 991.548 202.387 8
 -7 3 -4 2214.36 276.566 8
 -7 3 -4 2620.82 297.951 7
 -7 3 -3 1907.5 263.78 24
 -7 3 -3 1508.25 234.322 8
 -7 3 -3 1933.05 257.071 7
 -7 3 -2 9261.99 551.231 24
 -7 3 -2 10352.9 575.777 7
 -7 3 -2 10164.9 563.774 8
 -7 3 -1 1287.34 205.963 24
 -7 3 -1 1152.98 212.398 7
 -7 3 2 1794.99 220.939 29
 -7 3 2 1631.37 201.506 3
 -7 3 3 1398.84 207.85 29
 -7 3 3 1247.13 195.675 3
 -7 3 4 6219.05 401.045 12
 -7 3 6 8544.75 522.404 3
 -7 3 6 8326.13 517.506 12
 -7 3 7 835.91 199.787 3
 -7 3 7 1113.42 219.287 12
 -7 3 8 2426.24 305.138 3
 -7 3 8 2750.11 315.476 12
 -7 3 9 1856.24 277.118 3
 -7 3 9 1476.43 262.858 12
 -7 3 10 4426.79 411.603 3
 -7 3 10 4928.93 432.605 12
 -7 3 11 3633.19 354.682 3
 -7 3 11 3283.71 361.28 12
 -7 3 12 380.509 158.358 57
 -7 3 13 3168.63 285.59 57
 -7 3 14 -17.4438 112.357 66
 -7 3 14 15.6593 113.257 57
 -7 3 15 686.139 139.431 66
 -7 3 15 673.88 128.833 57
 -7 4 -8 19.6584 107.248 34
 -7 4 -7 424.767 159.059 34
 -7 4 -7 471.67 158.961 24
 -7 4 -7 821.601 181.628 25
 -7 4 -6 788.271 197.414 24
 -7 4 -6 993.52 202.914 25
 -7 4 -5 807.814 199.958 7
 -7 4 -5 477.726 161.997 8
 -7 4 -5 398.633 167.997 24
 -7 4 -5 670.981 182.561 25
 -7 4 -4 320.002 174.985 7
 -7 4 -4 539.275 184.896 8
 -7 4 -4 298.228 172.976 24
 -7 4 -3 1375.3 224.883 8
 -7 4 -3 1529.18 250.895 7
 -7 4 -3 1631.45 251.786 24
 -7 4 -2 2659.71 315.917 7
 -7 4 -2 3179.57 323.064 8
 -7 4 -1 712.185 183.32 8
 -7 4 -1 799.647 195.1 7
 -7 4 0 990.301 201.001 8
 -7 4 0 965.644 193.843 7
 -7 4 0 978.161 209.954 24
 -7 4 1 2162.37 248.379 39
 -7 4 1 2508.72 280.94 8
 -7 4 1 2587.59 285.948 7
 -7 4 2 22.0043 130.504 39
 -7 4 2 25.8442 149.295 8
 -7 4 3 1170.68 217.419 8
 -7 4 3 1315.7 206.191 29
 -7 4 3 1188.03 182.758 3
 -7 4 3 1128.82 190.15 41
 -7 4 4 113.341 129.28 3
 -7 4 4 381.606 160.254 29
 -7 4 5 2068.02 257.193 3
 -7 4 5 2534.19 296.076 29
 -7 4 6 1318.2 220.522 3
 -7 4 6 1270.89 225.555 12
 -7 4 7 4531.89 376.963 3
 -7 4 7 3348.98 347.053 12
 -7 4 8 1574.28 261.128 3
 -7 4 8 1976.32 283.426 12
 -7 4 9 143.095 156.284 3
 -7 4 9 504.598 203.389 12
 -7 4 10 2307.84 286.553 3
 -7 4 10 1618.85 268.359 12
 -7 4 12 294.722 157.022 29
 -7 4 13 202.411 125.212 66
 -7 5 -5 1501.21 231.734 24
 -7 5 -5 1299.38 217.65 25
 -7 5 -4 759.173 193.151 25
 -7 5 -4 397.125 155.566 24
 -7 5 -3 288.732 152.757 7
 -7 5 -3 109.117 144.333 8
 -7 5 -3 246.328 174.44 24
 -7 5 -2 2587.78 299.592 7
 -7 5 -2 2682.7 316.617 8
 -7 5 -2 2727.81 310.795 24
 -7 5 -1 3859.99 357.983 8
 -7 5 -1 3647.03 361.847 7
 -7 5 -1 3669.92 353 24
 -7 5 0 772.457 207.49 7
 -7 5 0 554.925 179.375 8
 -7 5 0 561.024 196.364 24
 -7 5 1 813.26 206.982 24
 -7 5 1 704.633 197.419 7
 -7 5 1 719.19 195.547 8
 -7 5 1 570.135 154.956 39
 -7 5 2 194.264 144.37 7
 -7 5 2 248.932 159.791 8
 -7 5 2 -68.6282 140.808 39
 -7 5 3 971.824 209.072 8
 -7 5 3 926.313 193.853 39
 -7 5 3 1061.39 191.231 41
 -7 5 4 391.529 184.141 8
 -7 5 4 356.77 149.996 41
 -7 5 4 160.507 139.61 3
 -7 5 5 1029.5 227.883 29
 -7 5 5 1184.76 225.361 8
 -7 5 5 639.19 176.66 41
 -7 5 5 1103 209.522 3
 -7 5 6 1628.48 250.751 29
 -7 5 6 1867.07 262.887 41
 -7 5 6 1602.98 236.668 3
 -7 5 7 1806.81 276.038 29
 -7 5 7 1936.97 268.33 3
 -7 5 8 882.979 202.092 3
 -7 5 8 607.463 202.68 29
 -7 5 8 697.066 196.405 12
 -7 5 9 277.957 162.747 3
 -7 5 9 145.528 158.81 29
 -7 5 9 -27.7534 164.622 12
 -7 5 10 400.657 182.588 29
 -7 5 11 246.143 168.436 29
 -7 6 -3 102.04 145.38 24
 -7 6 -2 -26.7355 126.953 24
 -7 6 -1 1568.96 257.766 7
 -7 6 -1 1071.23 222.34 8
 -7 6 -1 1515.64 253.247 24
 -7 6 0 2072.42 276.048 7
 -7 6 0 1923.4 268.902 8
 -7 6 0 1712.54 275.965 24
 -7 6 1 201.569 161.811 7
 -7 6 1 225.054 160.324 8
 -7 6 1 -28.4018 157.303 24
 -7 6 2 821.336 201.774 8
 -7 6 2 372.42 178.963 7
 -7 6 2 572.206 190.72 24
 -7 6 3 995.125 220.744 8
 -7 6 4 2082.7 273.407 8
 -7 6 4 2188.01 261.318 29
 -7 6 5 5353.31 427.378 8
 -7 6 5 5132.41 381.838 3
 -7 6 5 5733.67 413.328 29
 -7 6 6 457.953 182.758 8
 -7 6 6 471.996 185.093 29
 -7 6 6 551.636 170.503 3
 -7 6 7 2221.71 288.293 8
 -7 6 7 2086.06 285.424 29
 -7 6 7 2342.78 289.48 41
 -7 6 7 2722.82 298.111 3
 -7 6 8 1266.35 228.143 29
 -7 6 8 1123.93 216.501 41
 -7 6 8 1027.84 208.287 3
 -7 6 9 603.046 198.531 29
 -7 6 9 300.618 162.42 41
 -7 6 10 1973.15 260.982 29
 -7 6 10 1701.55 251.527 41
 -7 6 11 477.271 165.699 41
 -7 6 12 2954.15 307.049 41
 -7 7 -1 1573.99 236.916 24
 -7 7 0 521.113 168.323 24
 -7 7 1 777.557 191.521 24
 -7 7 2 956.479 212.171 24
 -7 7 3 331.738 159.989 24
 -7 7 3 448.103 159.523 39
 -7 7 4 1596.66 234.165 39
 -7 7 5 1144.43 208.75 39
 -7 7 5 861.66 182.129 41
 -7 7 6 1104.9 207.705 29
 -7 7 6 715.021 187.545 39
 -7 7 6 846.842 194.687 41
 -7 7 7 148.661 159.598 29
 -7 7 7 -25.786 142.802 39
 -7 7 7 97.6159 139.067 41
 -7 7 8 -50.0345 155.795 29
 -7 7 8 25.6053 111.435 39
 -7 7 8 -24.7264 144.755 41
 -7 7 9 1385.51 229.384 29
 -7 7 9 1496.23 235.959 39
 -7 7 9 1443.68 226.923 41
 -7 7 10 283.066 147.067 41
 -7 7 11 1080.86 184.578 41
 -7 8 3 172.284 147.889 24
 -7 8 4 878.052 170.565 39
 -7 8 4 971.015 219.167 24
 -7 8 5 258.437 137.476 39
 -7 8 5 473.553 159.019 24
 -7 8 6 2663.04 284.95 39
 -7 8 7 268.906 150.564 39
 -7 8 7 163.186 114.715 41
 -7 8 8 132.912 126.316 39
 -7 8 8 269.697 140.784 41
 -7 8 9 835.005 176.735 39
 -7 8 9 450.875 148.993 41
 -7 8 10 262.005 132.766 39
 -6 -16 -11 745.457 124.732 50
 -6 -16 -11 1372.37 154.533 48
 -6 -16 -10 237.646 85.5157 61
 -6 -16 -10 273.927 92.0688 48
 -6 -16 -10 215.644 101.687 50
 -6 -16 -9 742.569 125.296 61
 -6 -16 -9 489.639 101.043 82
 -6 -16 -9 367.409 117.775 50
 -6 -16 -9 592.109 123.299 48
 -6 -16 -8 367.615 116.668 61
 -6 -16 -8 322.167 101.525 82
 -6 -16 -8 280.9 102.751 48
 -6 -16 -8 380.483 109.039 50
 -6 -16 -7 515.611 127.375 55
 -6 -16 -7 497.235 123.527 61
 -6 -16 -7 325.466 108.888 82
 -6 -16 -7 353.626 124.323 50
 -6 -16 -7 512.126 109.293 48
 -6 -16 -6 131.075 86.4107 55
 -6 -16 -6 362.119 105.939 61
 -6 -16 -6 213.038 108.877 82
 -6 -16 -6 192.808 96.2625 50
 -6 -16 -6 233.658 92.9847 48
 -6 -16 -5 147.115 94.6756 55
 -6 -16 -5 176.885 97.6447 82
 -6 -16 -5 173.577 90.5353 61
 -6 -16 -4 473.078 104.412 55
 -6 -16 -4 524.57 105.643 61
 -6 -16 -4 777.993 119.301 82
 -6 -15 -14 187.698 87.137 48
 -6 -15 -13 184.865 87.9877 71
 -6 -15 -13 342.493 113.548 48
 -6 -15 -12 230.979 96.1897 71
 -6 -15 -12 423.108 124.821 48
 -6 -15 -11 515.562 142.835 48
 -6 -15 -10 395.022 137.767 48
 -6 -15 -10 670.45 143.123 50
 -6 -15 -10 445.97 127.15 82
 -6 -15 -9 678.158 169.72 48
 -6 -15 -9 546.879 148.126 82
 -6 -15 -8 214.172 126.866 48
 -6 -15 -8 222.326 123.01 50
 -6 -15 -8 178.083 124.751 82
 -6 -15 -7 369.172 126.177 65
 -6 -15 -7 458.737 142.197 48
 -6 -15 -7 571.147 156.565 50
 -6 -15 -7 413.646 149.988 82
 -6 -15 -6 34.6998 100.259 65
 -6 -15 -6 167.644 139.332 82
 -6 -15 -6 302.722 134.187 50
 -6 -15 -6 36.5664 101.278 48
 -6 -15 -5 718.135 149.178 65
 -6 -15 -5 424.011 133.426 48
 -6 -15 -5 332.77 129.416 50
 -6 -15 -5 412.415 145.785 82
 -6 -15 -5 778.485 155.979 55
 -6 -15 -4 17.9155 106.256 65
 -6 -15 -4 15.0889 95.0566 48
 -6 -15 -4 55.6609 110.041 50
 -6 -15 -4 157.432 118.202 82
 -6 -15 -4 -35.0363 103.9 55
 -6 -15 -3 103.56 120.502 65
 -6 -15 -3 173.237 111.977 61
 -6 -15 -3 205.233 119.405 50
 -6 -15 -3 72.4002 110.119 82
 -6 -15 -3 145.079 110.447 55
 -6 -15 -2 615.623 133.081 55
 -6 -15 -2 793.28 151.025 82
 -6 -15 -2 876.591 136.201 61
 -6 -15 -2 664.681 148.385 72
 -6 -15 -1 28.3023 88.1274 72
 -6 -15 -1 12.0601 73.3386 55
 -6 -15 0 47.2351 90.4226 72
 -6 -14 -15 131.02 88.9183 48
 -6 -14 -14 65.013 101.23 48
 -6 -14 -13 113.105 121.452 48
 -6 -14 -12 418.594 140.931 48
 -6 -14 -11 353.456 117.811 82
 -6 -14 -9 1282.11 217.841 48
 -6 -14 -8 780.039 186.204 48
 -6 -14 -7 434.279 160.562 48
 -6 -14 -7 232.418 130.794 15
 -6 -14 -7 282.577 138.678 65
 -6 -14 -6 1687.23 246.797 15
 -6 -14 -6 1108 216.786 82
 -6 -14 -6 1318.79 220.78 50
 -6 -14 -6 1503.17 226.771 48
 -6 -14 -6 1363.54 227.498 65
 -6 -14 -5 904.93 191.562 15
 -6 -14 -5 737.285 180.117 82
 -6 -14 -5 851.981 191.884 48
 -6 -14 -5 1347.09 211.871 50
 -6 -14 -5 1003.97 209.379 65
 -6 -14 -4 945.68 189.935 15
 -6 -14 -4 747.999 183.376 65
 -6 -14 -4 1184.64 198.884 50
 -6 -14 -4 926.017 207.159 82
 -6 -14 -3 528.533 149.483 48
 -6 -14 -2 263.072 133.191 55
 -6 -14 -2 85.7448 130.397 50
 -6 -14 -2 97.3142 103.383 48
 -6 -14 -1 100.887 118.161 82
 -6 -14 -1 18.3285 114.179 55
 -6 -14 -1 184.255 112.523 61
 -6 -14 -1 212.742 141.457 65
 -6 -14 0 877.859 157.95 82
 -6 -14 0 1145.69 191.579 65
 -6 -14 0 695.979 126.926 61
 -6 -14 0 1022.41 160.774 55
 -6 -14 0 1078.65 142.649 59
 -6 -14 1 157.645 95.9567 55
 -6 -14 1 421.187 140.484 72
 -6 -14 1 150.503 86.0113 59
 -6 -14 2 716.282 136.383 72
 -6 -13 -16 -77.8725 99.3918 48
 -6 -13 -15 251.979 119.547 48
 -6 -13 -14 79.9733 123.068 48
 -6 -13 -12 2856.21 295.931 48
 -6 -13 -11 172.4 135.768 56
 -6 -13 -11 112.493 117.046 31
 -6 -13 -11 -52.1583 166.153 48
 -6 -13 -10 904.211 197.144 56
 -6 -13 -10 1026.75 212.934 48
 -6 -13 -9 584.678 172.465 56
 -6 -13 -9 467.703 177.264 48
 -6 -13 -9 505.233 160.331 15
 -6 -13 -9 42.1083 69.4104 65
 -6 -13 -8 1299.77 229.176 56
 -6 -13 -8 1077.52 228.297 48
 -6 -13 -8 932.698 208.307 11
 -6 -13 -8 797.093 196.309 15
 -6 -13 -8 613.451 167.627 65
 -6 -13 -7 2771.78 321.617 56
 -6 -13 -7 3588.51 352.079 48
 -6 -13 -7 3486.6 346.447 11
 -6 -13 -7 3292.31 326.048 15
 -6 -13 -7 2883.18 307.038 65
 -6 -13 -6 1863.6 269.214 56
 -6 -13 -6 1423.54 240.739 48
 -6 -13 -6 1431.79 248.538 11
 -6 -13 -6 1346.5 238.634 65
 -6 -13 -6 1420.69 259.469 15
 -6 -13 -5 1701.69 267.162 65
 -6 -13 -5 1837.31 270.521 15
 -6 -13 -5 1768.48 254.405 48
 -6 -13 -5 1715.51 247.809 56
 -6 -13 -4 113.705 162.056 65
 -6 -13 -4 307.981 159.618 15
 -6 -13 -4 173.646 147.21 48
 -6 -13 -4 223.719 157.2 50
 -6 -13 -3 2336.47 292.217 65
 -6 -13 -3 1949.25 249.769 48
 -6 -13 -3 1929.18 270.61 50
 -6 -13 -3 2161.97 285.724 15
 -6 -13 -2 393.127 155.217 55
 -6 -13 -2 483.888 171.654 15
 -6 -13 -2 476.612 182.903 65
 -6 -13 -2 389.747 169.686 82
 -6 -13 -2 390.394 166.212 50
 -6 -13 -2 654.637 154.481 48
 -6 -13 -1 1541.93 217.581 59
 -6 -13 -1 1642.68 229.442 55
 -6 -13 -1 1784.96 249.917 15
 -6 -13 -1 1561.19 217.945 18
 -6 -13 -1 1296.35 216.318 50
 -6 -13 -1 1424.7 236.505 82
 -6 -13 -1 1646.99 252.843 65
 -6 -13 0 75.9256 144.223 65
 -6 -13 1 295.033 136.258 82
 -6 -13 1 376.128 121.543 61
 -6 -13 1 359.157 140.472 55
 -6 -13 1 349.076 142.919 59
 -6 -13 2 912.774 153.695 55
 -6 -13 2 889.018 144.816 82
 -6 -13 2 929.733 166.412 59
 -6 -13 2 852.213 175.956 65
 -6 -13 3 488.066 115.022 55
 -6 -13 3 460.692 143.439 72
 -6 -13 3 240.891 117.436 59
 -6 -13 4 50.3546 91.0571 72
 -6 -12 -17 226.563 89.5402 48
 -6 -12 -15 -13.8415 93.8749 51
 -6 -12 -14 229.585 123.744 51
 -6 -12 -13 1058.52 207.56 31
 -6 -12 -12 19.5996 108.563 51
 -6 -12 -12 185.604 139.887 56
 -6 -12 -12 155.433 145.569 31
 -6 -12 -11 2786.01 293.035 56
 -6 -12 -11 3185 336.218 11
 -6 -12 -11 2509.58 292.732 31
 -6 -12 -10 686.651 187.885 56
 -6 -12 -10 805.663 179.769 31
 -6 -12 -10 605.599 182.699 11
 -6 -12 -9 1427.12 216.449 65
 -6 -12 -9 1496.17 237.139 15
 -6 -12 -9 1369.47 229.802 56
 -6 -12 -9 1712.14 276.526 11
 -6 -12 -9 1695.4 228.794 31
 -6 -12 -8 997.667 202.264 15
 -6 -12 -8 917.366 204.018 56
 -6 -12 -8 822.842 219.655 11
 -6 -12 -8 1017.52 213.251 48
 -6 -12 -8 767.045 201.481 65
 -6 -12 -7 1708.33 251.824 15
 -6 -12 -7 1281.02 232.454 65
 -6 -12 -7 1276.62 227.851 56
 -6 -12 -7 1022.4 232.625 11
 -6 -12 -7 1492.76 241.526 48
 -6 -12 -6 8575.56 541.593 65
 -6 -12 -6 6729.51 492.424 56
 -6 -12 -6 6547.82 485.927 11
 -6 -12 -6 7545.29 503.354 48
 -6 -12 -6 7672.19 509.782 15
 -6 -12 -5 766.848 213.243 11
 -6 -12 -5 1002.01 213.207 56
 -6 -12 -5 651.659 211.376 65
 -6 -12 -5 685.789 181.5 48
 -6 -12 -5 788.65 208.463 15
 -6 -12 -4 2579.14 294.167 11
 -6 -12 -4 2613.13 318.9 65
 -6 -12 -4 2720.43 310.072 56
 -6 -12 -4 1777.77 264.481 15
 -6 -12 -4 2700.04 294.429 18
 -6 -12 -4 2066.8 275.008 48
 -6 -12 -3 776.079 197.733 56
 -6 -12 -3 955.85 219.807 65
 -6 -12 -3 831 226.14 15
 -6 -12 -3 668.794 178.676 18
 -6 -12 -3 986.498 215.899 50
 -6 -12 -3 505.804 165.557 48
 -6 -12 -3 458.408 173.579 11
 -6 -12 -2 680.438 210.668 50
 -6 -12 -2 379.763 148.346 48
 -6 -12 -2 525.451 186.075 65
 -6 -12 -2 382.385 185.722 15
 -6 -12 -2 695.987 192.343 18
 -6 -12 -1 2431.38 260.933 48
 -6 -12 -1 2190.83 266.21 50
 -6 -12 -1 2864.13 312.836 15
 -6 -12 -1 2872.51 311.537 18
 -6 -12 -1 2411.54 306.316 65
 -6 -12 0 110.09 152.504 82
 -6 -12 0 88.7309 146.053 65
 -6 -12 0 390.108 162.05 50
 -6 -12 0 266.606 131.772 48
 -6 -12 0 218.486 139.777 15
 -6 -12 0 301.367 158.356 18
 -6 -12 0 172.689 138.71 55
 -6 -12 1 1611.93 240.971 82
 -6 -12 1 1655.74 227.095 55
 -6 -12 1 1590.41 244.017 59
 -6 -12 1 1636.98 252.675 18
 -6 -12 1 1442.56 237.424 15
 -6 -12 1 1639.08 233.275 50
 -6 -12 1 1340.47 234.411 65
 -6 -12 2 1606.37 232.308 59
 -6 -12 2 1554.08 240.42 65
 -6 -12 2 1685.35 239.737 18
 -6 -12 3 1344.32 182.409 55
 -6 -12 4 993.019 152.089 55
 -6 -12 4 1365.98 195.203 59
 -6 -12 4 954.302 185.962 72
 -6 -12 5 126.865 105.432 59
 -6 -12 5 14.6313 87.8931 72
 -6 -11 -17 499.74 137.481 77
 -6 -11 -16 21.598 137.595 77
 -6 -11 -15 405.128 143.312 34
 -6 -11 -15 209.631 114.818 51
 -6 -11 -14 56.4303 158.536 77
 -6 -11 -14 26.4202 144.149 34
 -6 -11 -14 131.293 131.97 31
 -6 -11 -13 2151.84 294.875 77
 -6 -11 -13 2350.13 250.185 51
 -6 -11 -13 2107.39 280.64 34
 -6 -11 -13 2680.56 316.849 31
 -6 -11 -12 358.445 169.906 14
 -6 -11 -12 591.031 173.42 31
 -6 -11 -12 346.672 157.827 34
 -6 -11 -12 175.26 175.643 11
 -6 -11 -12 483.329 150.903 51
 -6 -11 -12 158 187.598 77
 -6 -11 -12 238.275 130.373 56
 -6 -11 -11 2341.58 290.381 14
 -6 -11 -11 1561.55 253.053 31
 -6 -11 -11 2026.8 276.772 11
 -6 -11 -11 2158.96 245.823 51
 -6 -11 -11 1804.44 292.684 77
 -6 -11 -11 1834 241.908 56
 -6 -11 -10 103.257 136.525 56
 -6 -11 -10 242.905 155.936 31
 -6 -11 -10 45.7697 126.758 15
 -6 -11 -10 28.2614 154.207 34
 -6 -11 -10 122.711 145.699 11
 -6 -11 -10 -21.3368 119.913 51
 -6 -11 -10 485.288 199.139 77
 -6 -11 -10 277.753 170.971 14
 -6 -11 -9 1727.77 249.351 10
 -6 -11 -9 1623.6 274.289 11
 -6 -11 -9 2143.24 275.584 34
 -6 -11 -9 1387.56 205.572 51
 -6 -11 -9 1535.62 242.007 14
 -6 -11 -9 1910.97 263.721 56
 -6 -11 -9 1331.01 223.725 31
 -6 -11 -9 1586.42 241.089 15
 -6 -11 -8 1683.22 250.62 56
 -6 -11 -8 2100.53 270.919 34
 -6 -11 -8 1876.2 285.773 11
 -6 -11 -8 2257.75 277.708 10
 -6 -11 -7 2685.54 317.196 56
 -6 -11 -7 2426.18 281.85 34
 -6 -11 -7 2819.56 324.978 11
 -6 -11 -7 2260.95 296.991 10
 -6 -11 -6 1041.2 220.703 11
 -6 -11 -6 668.97 180.199 10
 -6 -11 -6 703.789 208.116 56
 -6 -11 -6 997.78 208.282 48
 -6 -11 -5 3042.5 337.317 56
 -6 -11 -5 3113.8 325.238 11
 -6 -11 -5 3242.94 351.813 10
 -6 -11 -5 2995.77 323.974 48
 -6 -11 -5 3755.5 328.301 18
 -6 -11 -4 3638.52 343.113 48
 -6 -11 -4 3671.08 344.708 11
 -6 -11 -4 2973.28 315.207 56
 -6 -11 -3 1136.4 207.584 48
 -6 -11 -3 1001.73 196.495 11
 -6 -11 -3 739.438 224.019 65
 -6 -11 -3 804.4 198.464 56
 -6 -11 -2 3940.41 364.204 56
 -6 -11 -2 4477.07 399.45 15
 -6 -11 -2 4980.18 428.654 65
 -6 -11 -2 4465.65 358.529 11
 -6 -11 -2 4487.5 357.19 48
 -6 -11 -1 1338.41 228.023 56
 -6 -11 -1 1656.57 219.376 48
 -6 -11 -1 1898.62 266.998 50
 -6 -11 -1 1641.2 271.209 65
 -6 -11 -1 1650.79 268.732 15
 -6 -11 -1 1882.87 280.844 18
 -6 -11 0 1122.54 185.446 48
 -6 -11 0 1197.86 216.784 50
 -6 -11 0 1187 229.122 18
 -6 -11 0 1156.19 242.681 15
 -6 -11 0 1379.46 261.239 65
 -6 -11 1 914.407 214.938 15
 -6 -11 1 867.423 215.611 18
 -6 -11 1 1076.18 217.241 82
 -6 -11 1 1071.82 211.832 50
 -6 -11 1 821.808 178.374 55
 -6 -11 1 672.789 210.606 65
 -6 -11 2 -29.5234 186.016 18
 -6 -11 2 180.494 154.913 15
 -6 -11 2 87.2481 148.777 65
 -6 -11 2 49.822 127.449 82
 -6 -11 2 392.055 161.262 50
 -6 -11 2 259.082 162.879 55
 -6 -11 3 3100.7 285.471 82
 -6 -11 3 3176.33 328.36 65
 -6 -11 3 2798.81 283.987 15
 -6 -11 3 3016.12 318.657 59
 -6 -11 3 2934 282.753 55
 -6 -11 3 3310.18 340.743 18
 -6 -11 4 396.442 161.274 65
 -6 -11 4 -104.824 161.333 18
 -6 -11 4 276.404 160.124 59
 -6 -11 5 460.044 118.86 55
 -6 -11 6 200.726 103.808 72
 -6 -11 6 204.474 119.835 59
 -6 -11 7 400.676 124.207 59
 -6 -10 -18 774.49 140.932 77
 -6 -10 -17 56.804 120.635 77
 -6 -10 -16 543.643 129.782 51
 -6 -10 -16 747.661 197.961 77
 -6 -10 -16 938.025 181.416 34
 -6 -10 -15 152.129 144.529 34
 -6 -10 -15 134.979 153.876 77
 -6 -10 -15 194.878 110.398 51
 -6 -10 -15 128.631 144.594 31
 -6 -10 -14 2231.3 280.535 34
 -6 -10 -14 1869.54 280.126 77
 -6 -10 -14 2096.32 274.781 31
 -6 -10 -14 1608.2 219.287 51
 -6 -10 -13 233.406 154.334 31
 -6 -10 -13 250.925 173.746 77
 -6 -10 -13 126.775 133.176 51
 -6 -10 -13 280.525 155.405 11
 -6 -10 -13 176.318 160.379 34
 -6 -10 -13 54.7799 147.212 14
 -6 -10 -12 64.2921 180.7 77
 -6 -10 -12 306.417 142.614 56
 -6 -10 -12 324.632 156.153 11
 -6 -10 -12 147.098 172.325 31
 -6 -10 -12 166.84 147.142 14
 -6 -10 -12 302.917 142.477 51
 -6 -10 -11 6592.14 429.349 51
 -6 -10 -11 7900.73 523.055 34
 -6 -10 -11 6524.29 482.268 31
 -6 -10 -11 7515.6 502.855 14
 -6 -10 -11 8022.08 530.409 11
 -6 -10 -11 6602.45 515.716 77
 -6 -10 -10 -21.0506 116.614 51
 -6 -10 -10 90.5541 176.739 11
 -6 -10 -10 378.493 158.304 14
 -6 -10 -10 315.148 180.509 34
 -6 -10 -10 63.5541 173.391 77
 -6 -10 -9 4467.05 394.865 11
 -6 -10 -9 4066.29 357.291 14
 -6 -10 -9 3325.97 356.529 77
 -6 -10 -9 3741.07 312.386 51
 -6 -10 -9 4597.36 370.171 10
 -6 -10 -9 4394.16 353.486 15
 -6 -10 -9 4016.54 366.381 34
 -6 -10 -9 4470.35 373.875 31
 -6 -10 -8 2231.95 266.037 14
 -6 -10 -8 2439.39 272.386 15
 -6 -10 -8 2090.86 220.674 51
 -6 -10 -8 2418.33 283.453 10
 -6 -10 -8 1775.54 269.126 11
 -6 -10 -8 2440.38 275.859 34
 -6 -10 -8 2062.26 265.175 31
 -6 -10 -8 1969.65 289.92 77
 -6 -10 -7 2146.72 256.94 34
 -6 -10 -7 1974.01 238.672 31
 -6 -10 -7 1923.4 280.851 11
 -6 -10 -7 2326.01 284.677 10
 -6 -10 -7 1784.9 211.737 18
 -6 -10 -7 1836.74 261.115 15
 -6 -10 -6 3494.95 305.048 34
 -6 -10 -6 2878.96 270.926 31
 -6 -10 -6 3271.54 297.403 18
 -6 -10 -6 3330.58 336.24 15
 -6 -10 -6 3920.62 356.697 11
 -6 -10 -6 3004.12 321.596 10
 -6 -10 -5 1625.44 229.549 18
 -6 -10 -5 2005.84 287.424 10
 -6 -10 -5 2092.22 283.822 11
 -6 -10 -5 1842.07 216.318 34
 -6 -10 -4 15209 720.656 18
 -6 -10 -4 16048.1 771.885 15
 -6 -10 -4 14382.1 722.354 56
 -6 -10 -4 16010.9 726.302 48
 -6 -10 -4 15980.5 772.184 10
 -6 -10 -3 3639.02 337.855 18
 -6 -10 -3 2944.72 331.009 15
 -6 -10 -3 2533.43 266.408 26
 -6 -10 -3 3021.14 314.882 56
 -6 -10 -3 3310.02 344.575 10
 -6 -10 -3 2445.02 275.323 48
 -6 -10 -2 5785.35 395.622 48
 -6 -10 -2 5770.97 431.822 56
 -6 -10 -2 5935.39 404.418 26
 -6 -10 -2 5886.5 439.454 15
 -6 -10 -2 6026.81 444.86 18
 -6 -10 -2 5137.72 391.835 11
 -6 -10 -2 6361.83 464.532 10
 -6 -10 -1 4857.03 402.948 15
 -6 -10 -1 3945.8 374.684 18
 -6 -10 -1 5041.96 357.62 11
 -6 -10 -1 4784.26 368.772 9
 -6 -10 -1 4924.72 381.037 56
 -6 -10 -1 4564.97 409.689 65
 -6 -10 -1 4170.99 354.195 26
 -6 -10 -1 3992.5 327.64 48
 -6 -10 0 7503.4 479.509 9
 -6 -10 0 8012.8 547.188 65
 -6 -10 0 7473.83 496.525 50
 -6 -10 0 7641.81 446.024 48
 -6 -10 0 8281.33 512.374 26
 -6 -10 0 7994.91 489.267 56
 -6 -10 1 2141.83 297.602 18
 -6 -10 1 1581.61 233.398 2
 -6 -10 1 1600.58 220.518 55
 -6 -10 1 1303.16 209.972 56
 -6 -10 1 1528.92 234.296 50
 -6 -10 1 1541.55 251.641 65
 -6 -10 1 1934.48 265.759 9
 -6 -10 2 2453.03 306.545 18
 -6 -10 2 2658.6 300.065 15
 -6 -10 2 2968.24 301.548 2
 -6 -10 2 2243.53 262.95 55
 -6 -10 2 2267.06 290.155 26
 -6 -10 2 2187.16 271.375 50
 -6 -10 2 1845.76 283.422 65
 -6 -10 2 2707.83 300.273 9
 -6 -10 3 1236.21 221.359 9
 -6 -10 3 1600.43 235.58 15
 -6 -10 3 1975.71 291.077 18
 -6 -10 3 2128.69 264.642 2
 -6 -10 3 1761.38 253.178 26
 -6 -10 3 1294.78 203.402 55
 -6 -10 3 1136.6 217.654 82
 -6 -10 3 1243.56 232.717 65
 -6 -10 4 26.6167 140.739 65
 -6 -10 4 164.95 163.047 26
 -6 -10 4 85.6571 118.583 55
 -6 -10 4 -96.4429 114.488 68
 -6 -10 4 -59.6042 187.738 18
 -6 -10 5 2618.94 276.321 65
 -6 -10 5 2623.2 243.055 55
 -6 -10 5 2714.72 292.769 26
 -6 -10 5 2574.72 291.704 59
 -6 -10 5 2831.19 312.368 18
 -6 -10 6 1470.99 224.41 59
 -6 -10 6 57.5133 54.7199 68
 -6 -10 7 566.789 172.013 59
 -6 -10 7 968.054 149.66 72
 -6 -10 8 876.437 157.392 59
 -6 -9 -18 58.8014 99.71 77
 -6 -9 -17 498.526 160.049 77
 -6 -9 -16 94.7272 117.148 51
 -6 -9 -16 180.093 135.251 34
 -6 -9 -15 895.663 230.01 77
 -6 -9 -15 1150.45 230.026 31
 -6 -9 -15 967.661 212.214 34
 -6 -9 -14 640.863 165.324 51
 -6 -9 -14 1145.43 231.516 34
 -6 -9 -14 912.997 226.507 77
 -6 -9 -14 520.98 199.094 31
 -6 -9 -13 853.966 211.266 14
 -6 -9 -13 627.44 163.537 51
 -6 -9 -13 590.846 179.651 11
 -6 -9 -13 317.297 186.147 77
 -6 -9 -13 179.941 159.038 31
 -6 -9 -12 224.187 190.264 77
 -6 -9 -12 385.572 169.863 14
 -6 -9 -12 348.144 142.095 51
 -6 -9 -12 585.746 178.436 11
 -6 -9 -12 844.699 216.583 34
 -6 -9 -12 449.827 195.558 31
 -6 -9 -11 833.41 195.082 14
 -6 -9 -11 531.104 158.362 51
 -6 -9 -11 620.637 197.103 11
 -6 -9 -11 502.838 182.73 34
 -6 -9 -11 788.991 210.395 77
 -6 -9 -10 5457.88 381.412 15
 -6 -9 -10 4622.39 416.942 77
 -6 -9 -10 5324.31 404.09 14
 -6 -9 -10 5638.99 442.841 11
 -6 -9 -10 5249.72 380.331 10
 -6 -9 -10 5566.34 430.721 34
 -6 -9 -10 5747.45 426.932 31
 -6 -9 -10 5204.72 361.686 51
 -6 -9 -9 1383.79 212.693 15
 -6 -9 -9 1537.18 198.486 51
 -6 -9 -9 1167.91 233.51 11
 -6 -9 -9 1127.78 233.295 34
 -6 -9 -9 1352.57 228.823 31
 -6 -9 -9 1383.68 258.39 77
 -6 -9 -8 6778.03 483.267 77
 -6 -9 -8 6919.71 402.073 51
 -6 -9 -8 7853.01 478.081 34
 -6 -9 -8 7677.98 471.767 15
 -6 -9 -8 7152.28 410.46 18
 -6 -9 -8 7214.31 466.135 31
 -6 -9 -7 1493.24 240.854 77
 -6 -9 -7 998.197 191.842 34
 -6 -9 -7 1170.15 180.033 18
 -6 -9 -7 1349.36 216.607 15
 -6 -9 -7 988.346 187.637 31
 -6 -9 -7 1178.73 191.118 14
 -6 -9 -6 212.615 124.617 14
 -6 -9 -6 170.385 132.772 34
 -6 -9 -6 276.402 160.193 10
 -6 -9 -6 101.824 160.473 11
 -6 -9 -6 243.868 131.151 15
 -6 -9 -6 207.712 141.002 18
 -6 -9 -6 454.899 131.621 31
 -6 -9 -5 9508.1 552.448 11
 -6 -9 -5 10709.9 523.376 34
 -6 -9 -5 11152.7 597.357 10
 -6 -9 -5 10726.9 580.862 15
 -6 -9 -5 10788.2 551.333 18
 -6 -9 -5 10443.8 498.52 31
 -6 -9 -4 4795.26 369.881 18
 -6 -9 -4 4520.93 379.33 15
 -6 -9 -4 5787.15 416.751 10
 -6 -9 -4 5418.99 361.213 9
 -6 -9 -4 5580.94 393.101 11
 -6 -9 -4 4920.56 321.697 34
 -6 -9 -3 6795.07 462.163 10
 -6 -9 -3 6134.12 407.776 9
 -6 -9 -3 6510.44 447.937 15
 -6 -9 -3 7084.62 449.031 18
 -6 -9 -3 7546.55 457.435 11
 -6 -9 -2 11020 599.828 18
 -6 -9 -2 12278.5 631.761 15
 -6 -9 -2 11884.4 573.334 48
 -6 -9 -2 11525.8 599.578 56
 -6 -9 -2 11511 580.968 9
 -6 -9 -2 11829.5 579.012 11
 -6 -9 -1 9087.32 534.284 15
 -6 -9 -1 7332.42 490.96 18
 -6 -9 -1 7819.74 443.963 48
 -6 -9 -1 7981.77 487.183 26
 -6 -9 -1 8236.04 486.402 56
 -6 -9 -1 7813.65 479.542 9
 -6 -9 -1 8489.8 463.386 11
 -6 -9 0 2748.26 299.812 15
 -6 -9 0 2344.36 301.067 18
 -6 -9 0 2739.61 278.644 56
 -6 -9 0 2617.34 245.997 48
 -6 -9 0 2570.28 289.581 50
 -6 -9 0 2716.25 294.559 26
 -6 -9 1 1346.12 222.115 9
 -6 -9 1 1898.41 284.294 65
 -6 -9 1 1881.02 262.076 15
 -6 -9 1 1815.28 256.424 18
 -6 -9 1 1635.16 221.576 56
 -6 -9 1 1513.24 227.014 50
 -6 -9 1 1376.59 234.108 26
 -6 -9 2 6582.91 437.366 50
 -6 -9 2 6994.9 462.47 15
 -6 -9 2 6603.66 453.753 2
 -6 -9 2 6285.59 477.373 65
 -6 -9 2 5341.67 438.81 26
 -6 -9 2 6324.35 418.826 55
 -6 -9 2 5956.58 391.623 56
 -6 -9 2 6143.68 452.536 9
 -6 -9 3 964.883 228.674 18
 -6 -9 3 1408.04 241.842 2
 -6 -9 3 1109.03 184.406 55
 -6 -9 3 955.47 237.111 26
 -6 -9 3 1165.88 202.364 50
 -6 -9 3 1070.13 212.728 65
 -6 -9 3 1022 216.519 9
 -6 -9 4 3350.72 341.65 9
 -6 -9 4 2864.89 336.007 18
 -6 -9 4 2671.72 281.637 15
 -6 -9 4 2629.92 306.658 2
 -6 -9 4 3101.17 328.123 65
 -6 -9 4 2780.72 331.291 26
 -6 -9 4 2937.31 282.299 82
 -6 -9 4 3309.89 290.164 55
 -6 -9 5 6249.55 459.84 2
 -6 -9 5 6712.02 483.32 18
 -6 -9 5 5943.6 430.544 65
 -6 -9 5 6482.45 410.198 55
 -6 -9 5 6193.99 470.889 9
 -6 -9 5 6104.7 468.719 26
 -6 -9 6 211.777 163.046 68
 -6 -9 6 288.214 118.684 55
 -6 -9 6 174.4 161.078 26
 -6 -9 6 423.41 183.885 18
 -6 -9 6 174.364 120.854 65
 -6 -9 6 307.632 172.237 59
 -6 -9 7 1983.44 255.113 18
 -6 -9 7 1618.97 239.518 59
 -6 -9 8 249.929 141.471 59
 -6 -9 8 391.241 152.267 68
 -6 -9 9 1862.06 205.81 59
 -6 -9 9 1511.38 181.475 68
 -6 -8 -18 29.7153 104.646 77
 -6 -8 -17 -20.2677 138.799 77
 -6 -8 -16 225.178 137.043 34
 -6 -8 -15 454.327 151.235 27
 -6 -8 -15 190.109 150.614 31
 -6 -8 -15 210.482 152.207 34
 -6 -8 -15 567.723 201.9 77
 -6 -8 -14 1008.15 228 34
 -6 -8 -14 1525.42 227.647 27
 -6 -8 -14 1448.09 235.754 14
 -6 -8 -14 1349.14 256.015 77
 -6 -8 -14 1762.48 268.175 31
 -6 -8 -14 1085.26 219.248 11
 -6 -8 -13 2258.79 298.38 11
 -6 -8 -13 2144.26 257.75 27
 -6 -8 -13 2699.15 320.95 31
 -6 -8 -13 2847.89 307.84 14
 -6 -8 -13 2793.13 323.022 34
 -6 -8 -13 1946.93 251.58 7
 -6 -8 -12 2315.09 307.333 34
 -6 -8 -12 2938.07 334.335 11
 -6 -8 -12 3026.76 317.71 14
 -6 -8 -12 2366.33 316.133 77
 -6 -8 -12 3135.57 345.757 31
 -6 -8 -12 2984.75 291.045 7
 -6 -8 -11 263.431 178.036 34
 -6 -8 -11 172.744 157.12 11
 -6 -8 -11 155.881 141.793 14
 -6 -8 -11 -61.2946 172.236 77
 -6 -8 -11 168.363 114.885 27
 -6 -8 -11 237.419 126.42 7
 -6 -8 -10 1766.84 255.961 6
 -6 -8 -10 2190.66 245.603 15
 -6 -8 -10 2252.98 295.301 11
 -6 -8 -10 2341.28 297.559 77
 -6 -8 -10 2119.6 276.506 34
 -6 -8 -10 2139.51 266.932 36
 -6 -8 -10 2329.12 231.75 27
 -6 -8 -10 1926.76 276.755 31
 -6 -8 -9 21.9453 130.206 15
 -6 -8 -9 27.683 153.342 77
 -6 -8 -9 180.37 104.261 51
 -6 -8 -9 390.049 155.654 14
 -6 -8 -9 102.482 139.824 31
 -6 -8 -9 177.773 152.583 36
 -6 -8 -9 183.251 157.283 34
 -6 -8 -8 266.996 138.728 15
 -6 -8 -8 274.385 139.211 10
 -6 -8 -8 406.091 149.314 14
 -6 -8 -8 182.777 146.861 77
 -6 -8 -8 259.284 138.161 31
 -6 -8 -8 275.165 154.11 36
 -6 -8 -8 291.762 160.119 34
 -6 -8 -7 3330.5 310.32 15
 -6 -8 -7 3407.81 288.903 14
 -6 -8 -7 3404.57 327.439 6
 -6 -8 -7 3903.78 329.169 10
 -6 -8 -7 3067.67 312.253 11
 -6 -8 -7 3477.88 302.481 31
 -6 -8 -7 4015.88 336.932 36
 -6 -8 -7 3538.03 311.562 34
 -6 -8 -6 626.695 165.303 15
 -6 -8 -6 677.579 162.373 18
 -6 -8 -6 522.8 142.617 14
 -6 -8 -6 387.723 161.305 6
 -6 -8 -6 413.797 156.605 10
 -6 -8 -6 470.61 152.274 11
 -6 -8 -6 754.669 158.767 31
 -6 -8 -6 526.122 164.434 36
 -6 -8 -6 1125.59 183.945 34
 -6 -8 -5 516.218 158.304 15
 -6 -8 -5 327.261 137.615 18
 -6 -8 -5 264.769 108.968 14
 -6 -8 -5 305.744 139.387 6
 -6 -8 -5 412.599 126.75 31
 -6 -8 -5 500.24 145.341 34
 -6 -8 -5 256.999 149.083 36
 -6 -8 -5 230.291 143.664 10
 -6 -8 -5 336.077 146.12 11
 -6 -8 -4 3894.23 328.99 10
 -6 -8 -4 4449.11 326.703 18
 -6 -8 -4 4104.37 331.362 15
 -6 -8 -4 3693.6 259.824 31
 -6 -8 -4 3490.18 268.448 34
 -6 -8 -4 3522.07 305.182 11
 -6 -8 -3 2911.98 225.051 34
 -6 -8 -3 3027.35 279.227 11
 -6 -8 -3 2455.43 266.617 10
 -6 -8 -3 3005.05 286.565 15
 -6 -8 -3 2868.13 279.388 18
 -6 -8 -2 640.788 175.198 10
 -6 -8 -2 540.355 150.729 11
 -6 -8 -2 510.574 146.424 9
 -6 -8 -2 640.948 181.173 18
 -6 -8 -2 691.812 185.114 15
 -6 -8 -1 191.834 117.143 48
 -6 -8 -1 117.211 140.829 15
 -6 -8 -1 240.644 155.025 18
 -6 -8 -1 72.4919 146.966 10
 -6 -8 -1 36.2351 111.541 11
 -6 -8 -1 67.0495 116.288 9
 -6 -8 0 5004.79 380.187 15
 -6 -8 0 4626.12 376.202 18
 -6 -8 0 4479.2 369.904 10
 -6 -8 0 5283.89 380.87 9
 -6 -8 0 4559.87 308.78 11
 -6 -8 1 6496.99 405.297 56
 -6 -8 1 6581.33 452.333 26
 -6 -8 1 6436.69 432.222 15
 -6 -8 1 6101.7 453.74 18
 -6 -8 1 6653.38 452.644 9
 -6 -8 1 5884.06 425.058 10
 -6 -8 1 6815.74 416.389 50
 -6 -8 2 7023.21 478.788 65
 -6 -8 2 6919.04 484.751 18
 -6 -8 2 6454.59 436.013 15
 -6 -8 2 7172.89 479.88 26
 -6 -8 2 7390.75 436.856 50
 -6 -8 2 6051.57 390.323 56
 -6 -8 2 6883.47 413.294 55
 -6 -8 3 2812.02 266.2 55
 -6 -8 3 2947.98 324.429 26
 -6 -8 3 2757.72 312.597 65
 -6 -8 3 3156.49 283.572 50
 -6 -8 3 3201.35 340.526 9
 -6 -8 3 2697.39 322.462 18
 -6 -8 3 2378.7 277.276 15
 -6 -8 4 2311.87 287.064 65
 -6 -8 4 1923.88 232.862 55
 -6 -8 4 2767.07 319.571 9
 -6 -8 4 1955.14 274.25 2
 -6 -8 5 800.961 213.572 2
 -6 -8 5 588.996 179.753 65
 -6 -8 5 796.587 212.702 18
 -6 -8 5 609.903 216.423 26
 -6 -8 5 987.89 174.45 55
 -6 -8 5 847.302 211.617 9
 -6 -8 6 300.823 147.753 65
 -6 -8 6 503.274 205.033 9
 -6 -8 6 447.048 196.344 18
 -6 -8 6 297.382 169.742 2
 -6 -8 6 642.934 230.704 26
 -6 -8 7 3403.7 354.714 26
 -6 -8 7 3594.09 343.469 59
 -6 -8 7 3051.98 345.365 68
 -6 -8 7 3134.27 336.913 18
 -6 -8 8 255.589 166.408 26
 -6 -8 8 394.841 169.15 59
 -6 -8 8 317.741 176.169 68
 -6 -8 8 220.198 147.128 18
 -6 -8 9 773.136 180.952 59
 -6 -8 9 536.733 180.945 68
 -6 -8 10 255.94 117.169 59
 -6 -8 10 189.62 137.085 68
 -6 -7 -18 786.18 153.018 77
 -6 -7 -17 19.9284 124.105 77
 -6 -7 -16 852.304 179.781 34
 -6 -7 -15 405.083 168.7 31
 -6 -7 -15 532.903 174.184 27
 -6 -7 -15 699.081 184.487 34
 -6 -7 -14 770.946 195.765 7
 -6 -7 -14 714.044 178.543 27
 -6 -7 -14 587.429 191.763 31
 -6 -7 -14 543.043 188.597 34
 -6 -7 -14 346.393 164.617 14
 -6 -7 -13 988.854 209.642 11
 -6 -7 -13 512.639 169.826 7
 -6 -7 -13 1001.29 218.466 31
 -6 -7 -13 596.043 199.122 34
 -6 -7 -13 1135.96 214.294 14
 -6 -7 -12 2136.09 260.432 7
 -6 -7 -12 1877.18 252.033 6
 -6 -7 -12 2353.12 310.166 34
 -6 -7 -12 1877.92 236.713 36
 -6 -7 -12 1977.88 265.077 11
 -6 -7 -12 2247.99 278.657 14
 -6 -7 -11 702.126 204.027 11
 -6 -7 -11 908.767 175.002 7
 -6 -7 -11 976.265 205.028 6
 -6 -7 -11 753.074 208.554 31
 -6 -7 -11 779.303 185.915 14
 -6 -7 -11 577.705 196.836 34
 -6 -7 -11 698.781 169.245 36
 -6 -7 -10 81.76 126.835 31
 -6 -7 -10 164.089 160.134 34
 -6 -7 -10 219.484 138.996 36
 -6 -7 -10 41.3592 116.229 15
 -6 -7 -10 190.771 148.712 11
 -6 -7 -9 3502.09 272.816 7
 -6 -7 -9 3734.99 320.571 10
 -6 -7 -9 3753.38 332.904 34
 -6 -7 -9 3402.43 318.346 36
 -6 -7 -9 3281.94 316.955 31
 -6 -7 -9 3352.36 299.884 15
 -6 -7 -9 3241.83 295.22 14
 -6 -7 -8 4028.52 333.596 15
 -6 -7 -8 4083.81 273.921 7
 -6 -7 -8 3759.48 318.658 10
 -6 -7 -8 3843.23 336.451 6
 -6 -7 -8 4394.7 347.382 31
 -6 -7 -8 4435.06 351.588 34
 -6 -7 -8 4453.68 355.48 36
 -6 -7 -8 4016.79 310.481 14
 -6 -7 -8 3772.62 338.181 11
 -6 -7 -7 1250.71 182.469 14
 -6 -7 -7 1465.36 216.551 15
 -6 -7 -7 1136.21 196.894 10
 -6 -7 -7 1302.4 215.445 11
 -6 -7 -7 1451.17 211.313 6
 -6 -7 -7 1344.45 205.041 31
 -6 -7 -7 1298.15 214.008 34
 -6 -7 -7 1166.12 200.46 36
 -6 -7 -7 1414.18 218.76 77
 -6 -7 -6 750.918 139.376 14
 -6 -7 -6 663.526 169.546 15
 -6 -7 -6 1039.43 184.725 10
 -6 -7 -6 613.929 161.309 11
 -6 -7 -6 551.883 168.752 6
 -6 -7 -6 1267.28 192.094 31
 -6 -7 -6 664.198 164.208 36
 -6 -7 -6 1163.14 191.161 34
 -6 -7 -6 1318.9 206.721 77
 -6 -7 -5 5372.03 364.761 11
 -6 -7 -5 4569.79 294.791 14
 -6 -7 -5 4417.78 336.826 15
 -6 -7 -5 4759.44 359.055 10
 -6 -7 -5 4822.72 343.976 6
 -6 -7 -5 4667.97 314.205 31
 -6 -7 -5 4504.83 339.756 36
 -6 -7 -5 4511.51 317.752 34
 -6 -7 -5 3937.36 318.369 77
 -6 -7 -4 749.005 163.955 6
 -6 -7 -4 645.769 166.327 36
 -6 -7 -4 511.375 127.125 34
 -6 -7 -4 756.426 166.692 15
 -6 -7 -4 712.346 183.096 10
 -6 -7 -4 624.071 160.164 11
 -6 -7 -4 723.545 138.373 31
 -6 -7 -3 9515.89 505.32 10
 -6 -7 -3 9120.82 471.38 6
 -6 -7 -3 9067.14 427.853 34
 -6 -7 -3 9904.8 503.939 36
 -6 -7 -3 8577.5 488.21 18
 -6 -7 -3 9906.17 504.662 15
 -6 -7 -3 9454.99 414.593 31
 -6 -7 -3 9744.62 488.473 11
 -6 -7 -2 1805.92 201.547 11
 -6 -7 -2 1795.71 227.854 10
 -6 -7 -2 2228.05 242.297 18
 -6 -7 -2 1628.13 206.423 15
 -6 -7 -2 1927.3 208.819 6
 -6 -7 -2 1566.1 210.197 36
 -6 -7 -1 12566.1 594.862 10
 -6 -7 -1 11186.9 574.384 9
 -6 -7 -1 12154.9 538.372 11
 -6 -7 -1 12235.3 588.341 15
 -6 -7 -1 13387.6 616.261 18
 -6 -7 0 1333.6 210.206 15
 -6 -7 0 937.249 186.755 18
 -6 -7 0 1436.76 213.059 10
 -6 -7 0 1197.35 195.425 9
 -6 -7 0 1325.19 163.517 11
 -6 -7 1 2901.79 303.026 18
 -6 -7 1 3138.36 287.298 15
 -6 -7 1 3047.32 290.472 9
 -6 -7 1 3254.77 293.069 10
 -6 -7 2 9772.26 535.885 10
 -6 -7 2 9527.19 553.783 9
 -6 -7 2 10541.3 539.998 15
 -6 -7 2 10179.7 578.347 18
 -6 -7 2 10649.8 577.658 26
 -6 -7 3 1842.86 264.496 26
 -6 -7 3 1660.03 241.298 65
 -6 -7 3 1646.53 193.092 55
 -6 -7 3 1590.97 193.795 50
 -6 -7 3 1573.84 250.694 18
 -6 -7 3 1903.24 230.695 15
 -6 -7 4 687.976 226.206 26
 -6 -7 4 935.951 231.448 9
 -6 -7 4 795.878 191.296 65
 -6 -7 4 654.652 211.901 18
 -6 -7 4 568.743 157.297 15
 -6 -7 4 824.761 152.827 55
 -6 -7 5 961.484 223.432 9
 -6 -7 5 821.24 213.234 2
 -6 -7 5 850.213 198.292 65
 -6 -7 6 591.218 170.481 65
 -6 -7 6 546.881 207.569 9
 -6 -7 6 395.156 210.142 26
 -6 -7 6 353.952 170.831 18
 -6 -7 6 577.851 183.083 2
 -6 -7 7 1746.63 285.961 9
 -6 -7 7 1406.83 254.634 2
 -6 -7 7 1588.2 294.083 26
 -6 -7 7 1684.72 256.023 18
 -6 -7 8 1665.68 254.276 59
 -6 -7 8 1556.5 284.688 68
 -6 -7 8 1748.39 269.673 9
 -6 -7 8 1765.16 249.469 18
 -6 -7 8 1299.4 237.85 2
 -6 -7 8 1434.15 254.403 26
 -6 -7 9 1605.74 262.79 68
 -6 -7 9 1546.87 235.711 59
 -6 -7 9 1185.66 203.439 18
 -6 -7 9 1079.59 222.344 26
 -6 -7 10 318.804 140.455 59
 -6 -7 11 2055.6 236.211 68
 -6 -7 12 -12.394 97.0616 68
 -6 -6 -18 25.9244 87.0474 77
 -6 -6 -16 1149.21 189.089 34
 -6 -6 -15 -99.901 113.753 34
 -6 -6 -15 -79.0062 143.676 31
 -6 -6 -15 150.745 154.633 27
 -6 -6 -14 1941.58 273.274 31
 -6 -6 -14 1655.66 246.012 14
 -6 -6 -14 1890.71 258.005 7
 -6 -6 -14 1703.88 266.328 34
 -6 -6 -13 1308.65 228.933 7
 -6 -6 -13 1483.86 238.188 11
 -6 -6 -13 1547.96 241.087 14
 -6 -6 -13 1655.94 253.201 13
 -6 -6 -13 1869.2 273.035 31
 -6 -6 -13 2055.8 293.907 34
 -6 -6 -12 2105.77 269.25 14
 -6 -6 -12 1584.99 249.554 13
 -6 -6 -12 2862.57 314.866 11
 -6 -6 -12 2430.12 269.379 6
 -6 -6 -12 2361.58 276.942 7
 -6 -6 -12 2091.13 286.399 34
 -6 -6 -12 2325.15 254.801 36
 -6 -6 -11 17174.8 766.828 6
 -6 -6 -11 17010 792.407 11
 -6 -6 -11 16240.7 745.903 14
 -6 -6 -11 16679.7 780.682 13
 -6 -6 -11 17004.8 800.069 31
 -6 -6 -11 16085.2 741.443 7
 -6 -6 -11 16535 784.67 25
 -6 -6 -11 15554.9 727.908 36
 -6 -6 -11 16600.2 792.103 34
 -6 -6 -10 1755.22 255.874 34
 -6 -6 -10 1839.38 250.735 36
 -6 -6 -10 1544.18 211.716 7
 -6 -6 -10 1532.09 220.99 14
 -6 -6 -10 1572.88 233.969 31
 -6 -6 -10 1607.46 214.697 10
 -6 -6 -10 1693.66 238.305 25
 -6 -6 -10 1775.7 227.265 15
 -6 -6 -9 7464.02 477.692 34
 -6 -6 -9 7772.95 466.355 36
 -6 -6 -9 7552 469.198 6
 -6 -6 -9 8209.88 498.038 11
 -6 -6 -9 7453.64 437.946 14
 -6 -6 -9 7117.46 461.464 31
 -6 -6 -9 7174.35 437.31 10
 -6 -6 -9 7565.69 424.29 7
 -6 -6 -9 7100.47 456.577 25
 -6 -6 -9 7141.54 435.233 15
 -6 -6 -8 3127.48 304.032 36
 -6 -6 -8 3303.6 302.981 34
 -6 -6 -8 3180.27 289.753 6
 -6 -6 -8 3698.52 279.017 14
 -6 -6 -8 3158.94 294.853 31
 -6 -6 -8 3443.71 316.547 11
 -6 -6 -8 3114.41 285.04 10
 -6 -6 -8 3404.19 260.277 7
 -6 -6 -8 3187.69 291.647 25
 -6 -6 -8 3095.76 290.541 15
 -6 -6 -7 1456.84 215.652 34
 -6 -6 -7 1407.94 206.259 36
 -6 -6 -7 932.52 193.735 6
 -6 -6 -7 1609.81 165.277 7
 -6 -6 -7 1231.88 169.699 14
 -6 -6 -7 1244.58 209.191 31
 -6 -6 -7 1221.58 190.304 10
 -6 -6 -7 1444.04 214.551 11
 -6 -6 -7 1294.89 198.425 25
 -6 -6 -7 1338.48 199.869 15
 -6 -6 -6 6163.19 390.899 6
 -6 -6 -6 5566.35 366.66 34
 -6 -6 -6 6407.15 403.135 36
 -6 -6 -6 5739.41 370.308 77
 -6 -6 -6 6138.53 388.824 11
 -6 -6 -6 5423.15 324.762 14
 -6 -6 -6 6198.59 376.341 31
 -6 -6 -6 7347.11 414.6 10
 -6 -6 -6 6219.88 298.234 7
 -6 -6 -6 6240.15 369.421 25
 -6 -6 -6 6155.58 395.506 15
 -6 -6 -5 13092.1 592.345 6
 -6 -6 -5 14050.7 626.216 36
 -6 -6 -5 12322.5 566.858 34
 -6 -6 -5 11815.1 559.33 77
 -6 -6 -5 13114.6 521.77 14
 -6 -6 -5 13743.7 611.412 11
 -6 -6 -5 13640.7 578.139 31
 -6 -6 -5 13722.6 610.083 10
 -6 -6 -5 13053.6 556.959 25
 -6 -6 -5 14663.3 614.711 15
 -6 -6 -4 13531 600.27 6
 -6 -6 -4 14013.8 613.973 36
 -6 -6 -4 14312.3 582.381 34
 -6 -6 -4 12738.4 568.659 77
 -6 -6 -4 14419.5 624.229 10
 -6 -6 -4 14408 564.436 25
 -6 -6 -4 13936.6 603.938 11
 -6 -6 -4 13994.9 524.395 14
 -6 -6 -4 13350.6 557.943 31
 -6 -6 -4 14660.5 626.199 15
 -6 -6 -3 14097.4 562.867 34
 -6 -6 -3 14435.2 622.55 36
 -6 -6 -3 13924 544.593 31
 -6 -6 -3 14553.4 628.62 10
 -6 -6 -3 14437.9 605.04 11
 -6 -6 -3 13603.4 598.817 6
 -6 -6 -3 13956.6 539.086 25
 -6 -6 -3 15665 640.487 15
 -6 -6 -2 3271.4 273.519 15
 -6 -6 -2 4217.03 308.3 10
 -6 -6 -2 3689.14 274.109 6
 -6 -6 -2 3314.59 255.884 11
 -6 -6 -2 3515.36 278.496 36
 -6 -6 -2 3319.88 212.686 31
 -6 -6 -1 18283.7 704.365 6
 -6 -6 -1 19881.3 754.37 36
 -6 -6 -1 19076.6 707.631 11
 -6 -6 -1 18074.6 747.423 10
 -6 -6 -1 19621.7 769.435 15
 -6 -6 -1 20961.3 786.47 18
 -6 -6 0 5916.23 326.216 6
 -6 -6 0 6262.34 324.791 11
 -6 -6 0 5612.68 386.675 18
 -6 -6 0 5516.03 361.149 15
 -6 -6 0 5495.93 361.151 10
 -6 -6 0 6261.64 396.565 9
 -6 -6 0 6195.3 363.837 36
 -6 -6 1 7183.86 344.102 11
 -6 -6 1 7027.07 424.607 15
 -6 -6 1 6769.53 433.891 18
 -6 -6 1 8340.13 446.402 10
 -6 -6 1 7879.08 455.447 9
 -6 -6 2 6503.22 428.648 18
 -6 -6 2 7499.6 418.603 15
 -6 -6 2 6400.32 355.137 50
 -6 -6 2 6967.5 443.588 9
 -6 -6 2 6708.6 407.309 10
 -6 -6 3 14654.3 665.43 10
 -6 -6 3 16771.6 749.377 9
 -6 -6 3 15403.7 724.477 18
 -6 -6 3 15448.1 665.682 15
 -6 -6 3 17663.6 769.951 26
 -6 -6 4 6959.06 471.565 26
 -6 -6 4 6036.42 409.406 65
 -6 -6 4 6469.52 390.156 15
 -6 -6 4 5880.08 428.232 18
 -6 -6 5 3234.54 336.74 9
 -6 -6 5 2977.87 325.858 26
 -6 -6 5 2586.24 270.745 65
 -6 -6 5 2990.78 256.404 15
 -6 -6 5 2571.42 308 18
 -6 -6 6 8442.38 481.375 65
 -6 -6 6 10268.4 600.433 2
 -6 -6 6 9057.73 594.175 26
 -6 -6 6 8529.34 551.262 18
 -6 -6 6 9887.21 608.006 9
 -6 -6 7 522.158 203.151 2
 -6 -6 7 864.784 237.283 26
 -6 -6 7 945.112 207.217 18
 -6 -6 7 1104.48 243.794 9
 -6 -6 8 955.616 228.029 2
 -6 -6 8 1108.31 250.732 9
 -6 -6 8 833.857 234.001 26
 -6 -6 8 984.288 214.222 18
 -6 -6 9 1055.93 250.509 68
 -6 -6 9 1296.61 212.331 18
 -6 -6 9 1501.48 257.368 26
 -6 -6 9 1124.89 219.786 2
 -6 -6 9 1073.43 210.15 59
 -6 -6 10 492.71 185.587 26
 -6 -6 10 823.728 180.383 59
 -6 -6 10 1094.16 240.68 68
 -6 -6 11 1204.85 174.237 59
 -6 -6 12 464.688 156.326 68
 -6 -6 13 857.693 134.365 68
 -6 -5 -15 627.375 174.101 31
 -6 -5 -15 538.833 170.055 34
 -6 -5 -14 -27.2133 155.075 7
 -6 -5 -14 112.801 141.725 31
 -6 -5 -14 161.364 157.454 34
 -6 -5 -13 1965.06 259.956 13
 -6 -5 -13 1658.53 243.69 14
 -6 -5 -13 1599.97 239.859 7
 -6 -5 -13 1308.97 259.818 31
 -6 -5 -13 1149.26 235.804 34
 -6 -5 -13 1057.14 212.956 11
 -6 -5 -12 521.348 192.404 11
 -6 -5 -12 881.104 194.016 7
 -6 -5 -12 689.193 182.921 6
 -6 -5 -12 567.175 171.165 13
 -6 -5 -12 950.92 209.375 14
 -6 -5 -12 641.174 196.605 34
 -6 -5 -12 1052.12 174.037 36
 -6 -5 -11 6113.52 442.389 11
 -6 -5 -11 6402.14 429.55 14
 -6 -5 -11 5659.72 420.611 13
 -6 -5 -11 6153.59 460.518 31
 -6 -5 -11 6355.88 433.213 7
 -6 -5 -11 6855.1 470.912 25
 -6 -5 -11 5183.61 388.294 36
 -6 -5 -11 5277.94 434.377 34
 -6 -5 -11 6790.59 445.529 6
 -6 -5 -10 2376.19 274.581 25
 -6 -5 -10 2470.56 268.457 36
 -6 -5 -10 1826.53 261.827 34
 -6 -5 -10 2178.63 238.859 10
 -6 -5 -10 1929.69 233.499 15
 -6 -5 -10 2492.89 259.529 14
 -6 -5 -10 1876.76 245.862 13
 -6 -5 -9 4058.95 337.196 6
 -6 -5 -9 3817.13 303.471 7
 -6 -5 -9 3679.07 308.533 10
 -6 -5 -9 4320.98 361.13 34
 -6 -5 -9 4080.25 330.13 36
 -6 -5 -9 3445.93 314.585 25
 -6 -5 -9 4133.17 350.636 11
 -6 -5 -9 3912.31 312.681 13
 -6 -5 -9 3230.75 281.488 14
 -6 -5 -8 3392.06 301.814 6
 -6 -5 -8 3174.24 286.069 10
 -6 -5 -8 2929.21 250.413 7
 -6 -5 -8 2863.52 288.021 34
 -6 -5 -8 2549.38 274.787 25
 -6 -5 -8 3292.56 268.446 13
 -6 -5 -8 3698.55 318.524 11
 -6 -5 -8 2961.6 251.855 14
 -6 -5 -7 2119.16 199.607 7
 -6 -5 -7 1737.43 224.046 6
 -6 -5 -7 2615.75 260.944 11
 -6 -5 -7 2225.34 240.592 10
 -6 -5 -7 2131.02 236.389 34
 -6 -5 -7 1589.25 204.569 25
 -6 -5 -7 1669.04 183.692 14
 -6 -5 -6 2148.96 238.228 6
 -6 -5 -6 2709.35 259.293 10
 -6 -5 -6 2514.33 196.023 7
 -6 -5 -6 2364.09 248.152 11
 -6 -5 -6 2711.45 251.562 34
 -6 -5 -6 2181.11 233.682 25
 -6 -5 -6 1912.02 184.401 14
 -6 -5 -5 750.728 141.133 77
 -6 -5 -5 1456.38 179.619 25
 -6 -5 -5 1576.55 199.651 11
 -6 -5 -5 1506.51 205.569 10
 -6 -5 -5 1422.37 186.276 6
 -6 -5 -5 1547.83 136.733 7
 -6 -5 -5 1371.38 142.447 14
 -6 -5 -5 1283.92 174.399 34
 -6 -5 -4 8391.17 407.292 25
 -6 -5 -4 8766.04 450.367 10
 -6 -5 -4 8791.9 440.246 6
 -6 -5 -4 7700.85 422.296 11
 -6 -5 -4 8614.66 350.894 14
 -6 -5 -4 8515.91 422.809 34
 -6 -5 -3 6648.14 386.178 36
 -6 -5 -3 6637.8 337.029 25
 -6 -5 -3 7681.02 407.348 10
 -6 -5 -3 6801.99 373.815 6
 -6 -5 -3 6602.35 370.14 11
 -6 -5 -3 7542.05 402.991 15
 -6 -5 -2 33439.8 1111.13 36
 -6 -5 -2 33360.9 1012.39 25
 -6 -5 -2 32570.1 1073.76 6
 -6 -5 -2 32579.6 1079.1 11
 -6 -5 -2 35635 1126.9 10
 -6 -5 -2 33675.5 1119.06 15
 -6 -5 -1 2663.35 185.402 34
 -6 -5 -1 2207.18 218.555 36
 -6 -5 -1 2273.05 207.941 6
 -6 -5 -1 2333.81 202.986 11
 -6 -5 -1 2371.14 230.801 10
 -6 -5 -1 1884.42 215.494 15
 -6 -5 0 4542.66 299.877 36
 -6 -5 0 4675.42 278.057 6
 -6 -5 0 4673.11 269.697 11
 -6 -5 0 4985.08 327.61 10
 -6 -5 0 4983.06 326.874 15
 -6 -5 1 12549.4 542.435 36
 -6 -5 1 13744.9 618.612 9
 -6 -5 1 12455.3 570.19 10
 -6 -5 1 13523.8 495.368 11
 -6 -5 1 13352.4 511.597 6
 -6 -5 1 14015.1 588.072 15
 -6 -5 1 13257.5 601.865 18
 -6 -5 2 7059.91 400.659 10
 -6 -5 2 7818.75 457.053 9
 -6 -5 2 7311 402.638 15
 -6 -5 2 6999.82 431.105 18
 -6 -5 3 4660.16 317.571 10
 -6 -5 3 5021.71 367.304 9
 -6 -5 3 4658.54 349.653 18
 -6 -5 3 5544.81 337.662 15
 -6 -5 4 200.705 116.904 15
 -6 -5 4 483.525 154.757 18
 -6 -5 4 250.98 154.607 9
 -6 -5 4 206.639 122.552 10
 -6 -5 4 257.287 164.039 26
 -6 -5 5 2526.41 221.449 15
 -6 -5 5 2851.51 292.457 18
 -6 -5 5 3155.03 329.688 26
 -6 -5 6 2420.45 286.108 18
 -6 -5 6 1839.91 281.299 26
 -6 -5 6 2178.22 293.997 9
 -6 -5 7 29.6062 134.931 2
 -6 -5 7 389.412 163.614 18
 -6 -5 7 160.338 158.32 26
 -6 -5 7 281.688 154.527 9
 -6 -5 8 2266.15 295.194 2
 -6 -5 8 2756.85 288.095 18
 -6 -5 8 2917.48 339.524 26
 -6 -5 8 2655.32 323.259 9
 -6 -5 9 610.296 230.028 68
 -6 -5 9 362.562 179.916 26
 -6 -5 9 71.3232 131.79 18
 -6 -5 9 299.786 155.693 59
 -6 -5 9 290.155 170.576 9
 -6 -5 9 152.388 147.71 2
 -6 -5 10 462.735 149.863 59
 -6 -5 10 543.737 212.922 68
 -6 -5 10 373.998 180.389 26
 -6 -5 11 2253.05 223.998 59
 -6 -5 11 1674.86 274.834 68
 -6 -5 11 2534.44 302.823 26
 -6 -5 12 1474.55 233.268 68
 -6 -5 12 1205.05 188.982 57
 -6 -5 13 2206.81 232.75 68
 -6 -4 -15 275.96 130.828 34
 -6 -4 -14 939.387 204.387 34
 -6 -4 -14 861.812 202.621 31
 -6 -4 -13 902.891 213.601 7
 -6 -4 -13 866.705 211.672 25
 -6 -4 -13 727.137 213.088 31
 -6 -4 -13 897.172 210.686 13
 -6 -4 -13 646.52 184.848 14
 -6 -4 -12 2677.65 291.111 14
 -6 -4 -12 2784.74 303.865 13
 -6 -4 -12 2905.28 310.08 11
 -6 -4 -12 2908.85 311.68 7
 -6 -4 -12 2537.53 297.834 25
 -6 -4 -12 2552.09 311.958 31
 -6 -4 -12 2354.94 304.812 34
 -6 -4 -11 7111.53 476.591 11
 -6 -4 -11 5787.78 421.089 13
 -6 -4 -11 5754.8 408.307 14
 -6 -4 -11 6182.71 447.101 25
 -6 -4 -11 5823.29 460.937 34
 -6 -4 -11 6213.6 407.984 36
 -6 -4 -11 6483.49 442.864 7
 -6 -4 -11 6065.99 397.008 52
 -6 -4 -11 5848.94 411.392 6
 -6 -4 -10 10348.8 588.268 25
 -6 -4 -10 11219.8 607.878 34
 -6 -4 -10 10368.5 515.926 52
 -6 -4 -10 10217.4 546.891 14
 -6 -4 -10 9638.35 541.322 13
 -6 -4 -9 24.3628 149.958 25
 -6 -4 -9 63.8758 119.644 10
 -6 -4 -9 274.359 158.909 11
 -6 -4 -9 90.7901 118.082 6
 -6 -4 -9 85.2415 118.025 7
 -6 -4 -9 156.188 127.128 14
 -6 -4 -9 40.9688 119.938 13
 -6 -4 -9 25.0979 130.566 34
 -6 -4 -8 3340.77 300.459 25
 -6 -4 -8 3305.18 309.106 11
 -6 -4 -8 3336.02 294.572 10
 -6 -4 -8 3356.4 276.673 7
 -6 -4 -8 3223.83 287.846 6
 -6 -4 -8 3578.35 275.304 13
 -6 -4 -8 2867.83 247.299 14
 -6 -4 -8 3413.58 304.139 34
 -6 -4 -7 6088.12 385.989 25
 -6 -4 -7 6871.16 369.201 7
 -6 -4 -7 5796.15 388.94 6
 -6 -4 -7 6614.22 415.85 11
 -6 -4 -7 6613.16 349.212 14
 -6 -4 -7 5989.14 345.373 13
 -6 -4 -7 6475.25 405.774 34
 -6 -4 -6 72.7191 106.545 25
 -6 -4 -6 158.894 132.13 11
 -6 -4 -6 188.933 133.159 6
 -6 -4 -6 312.052 103.999 7
 -6 -4 -6 228.358 96.9789 14
 -6 -4 -6 164.133 95.2999 13
 -6 -4 -6 305.536 132.119 34
 -6 -4 -5 9344.72 462.191 25
 -6 -4 -5 10494.4 421.114 7
 -6 -4 -5 11122.8 509.024 6
 -6 -4 -5 9326.35 391.508 14
 -6 -4 -5 11151.6 512.896 11
 -6 -4 -5 10443.1 491.633 34
 -6 -4 -4 102.078 96.9436 25
 -6 -4 -4 84.0385 111.735 11
 -6 -4 -4 -70.2062 128.034 10
 -6 -4 -4 70.4412 72.42 7
 -6 -4 -4 -115.315 108.391 6
 -6 -4 -4 22.3861 55.8022 14
 -6 -4 -4 46.7591 103.616 34
 -6 -4 -3 5050.07 293.14 25
 -6 -4 -3 4880.14 322.601 10
 -6 -4 -3 5522.37 228.937 7
 -6 -4 -3 5822.62 332.023 6
 -6 -4 -3 5402.4 328.043 11
 -6 -4 -3 5276.8 307.309 34
 -6 -4 -2 1687.07 184.229 6
 -6 -4 -2 1862.06 203.833 10
 -6 -4 -2 1938.46 193.041 11
 -6 -4 -2 1600.01 158.066 25
 -6 -4 -1 14662.1 527.127 25
 -6 -4 -1 16161 592.816 6
 -6 -4 -1 14937.2 572.615 11
 -6 -4 -1 14955.6 614.317 10
 -6 -4 -1 14857.3 543.732 34
 -6 -4 0 10563.7 398.091 34
 -6 -4 0 10063.7 460.955 36
 -6 -4 0 10298.4 476.841 10
 -6 -4 0 10404.6 431.125 11
 -6 -4 0 10504.9 441.383 6
 -6 -4 0 9858.53 470.872 15
 -6 -4 1 1721.61 188.375 10
 -6 -4 1 1831.47 154.539 11
 -6 -4 1 1577.31 188.694 15
 -6 -4 1 1938.27 164.639 6
 -6 -4 2 15788 625.102 10
 -6 -4 2 15221 672.934 9
 -6 -4 2 15869.6 624.171 15
 -6 -4 2 16318 667.352 18
 -6 -4 2 15259.3 543.623 6
 -6 -4 3 12539.4 544.409 15
 -6 -4 3 12669.7 587.695 18
 -6 -4 3 13233.2 550.572 10
 -6 -4 3 13491.9 617.952 9
 -6 -4 4 839.257 177.719 18
 -6 -4 4 1104.77 162.566 15
 -6 -4 4 826.565 176.139 9
 -6 -4 4 1102.01 153.674 10
 -6 -4 5 22553.5 941.661 26
 -6 -4 5 22852.6 790.236 15
 -6 -4 5 23110.7 896.789 18
 -6 -4 5 22900.9 936.386 9
 -6 -4 6 2146.98 276.488 26
 -6 -4 6 2646.13 279.542 18
 -6 -4 7 7983.27 534.833 9
 -6 -4 7 7750.32 514.272 2
 -6 -4 7 8389.7 549.167 26
 -6 -4 7 7838.32 476.835 18
 -6 -4 8 3570.09 369.683 9
 -6 -4 8 3933.35 365.942 2
 -6 -4 8 3410.5 320.663 18
 -6 -4 9 508.578 205.055 9
 -6 -4 9 450.913 189.712 2
 -6 -4 9 423.473 203.181 26
 -6 -4 10 368.334 201.673 68
 -6 -4 10 736.761 192.452 2
 -6 -4 10 776.282 180.315 59
 -6 -4 10 541.947 205.877 26
 -6 -4 10 529.586 185.357 9
 -6 -4 11 1977.42 280.144 26
 -6 -4 11 1861.34 304.214 68
 -6 -4 12 2124.86 285.871 68
 -6 -4 13 21.511 140.062 68
 -6 -4 13 103.219 121.175 57
 -6 -4 14 887.664 149.914 68
 -6 -4 14 919.141 128.398 57
 -6 -3 -14 575.304 183.426 31
 -6 -3 -14 951.687 187.988 34
 -6 -3 -13 1681.59 259.933 7
 -6 -3 -13 1728.75 225.527 52
 -6 -3 -13 1343.8 234.621 25
 -6 -3 -13 2041.39 278.922 31
 -6 -3 -13 1457.2 240.776 34
 -6 -3 -12 2331.13 288.428 34
 -6 -3 -12 2403.09 275.845 14
 -6 -3 -12 1830.08 259.833 13
 -6 -3 -12 1637.83 247.619 11
 -6 -3 -12 1968.22 285.013 25
 -6 -3 -12 2156.29 249.149 52
 -6 -3 -12 2571.38 298.222 7
 -6 -3 -12 2516.94 312.759 31
 -6 -3 -11 886.683 183.988 13
 -6 -3 -11 435.051 163.162 14
 -6 -3 -11 833.052 165.645 52
 -6 -3 -11 683.556 184.369 11
 -6 -3 -11 574.831 180.876 7
 -6 -3 -11 585.063 170.082 6
 -6 -3 -11 788.049 200.714 34
 -6 -3 -10 2750.32 302.689 25
 -6 -3 -10 3023.57 267.408 52
 -6 -3 -10 3521.13 324.923 7
 -6 -3 -10 2608.32 296.663 34
 -6 -3 -10 3073.7 323.532 11
 -6 -3 -9 4110.88 348.364 25
 -6 -3 -9 3982.82 345.393 34
 -6 -3 -9 3632.25 321.158 6
 -6 -3 -9 4183.01 323.581 13
 -6 -3 -9 3676.15 303.376 14
 -6 -3 -9 4797.53 359.222 7
 -6 -3 -8 12372 614.837 25
 -6 -3 -8 12647.5 627.694 34
 -6 -3 -8 11952.2 602.271 6
 -6 -3 -8 12480 556.735 14
 -6 -3 -8 11765.4 558.088 13
 -6 -3 -8 13255.7 600.721 7
 -6 -3 -7 654.286 151.401 6
 -6 -3 -7 723.675 143.284 7
 -6 -3 -7 712.83 173.719 34
 -6 -3 -7 583.535 155.546 25
 -6 -3 -7 660.163 162.8 11
 -6 -3 -7 695.72 138.851 13
 -6 -3 -7 822.898 140.218 14
 -6 -3 -6 76.3844 116.186 6
 -6 -3 -6 60.8211 107.161 7
 -6 -3 -6 211.898 86.6838 14
 -6 -3 -6 111.175 84.6832 13
 -6 -3 -6 242.863 133.218 11
 -6 -3 -6 98.4464 116.836 34
 -6 -3 -6 377.29 135.313 25
 -6 -3 -5 1941.89 214.518 25
 -6 -3 -5 2164.63 227.078 34
 -6 -3 -5 2301.07 164.468 14
 -6 -3 -5 2543.87 176.174 13
 -6 -3 -5 2190.37 239.005 11
 -6 -3 -5 2398.7 198.773 7
 -6 -3 -5 2814 248.441 6
 -6 -3 -4 2576.03 230.28 25
 -6 -3 -4 2907.21 248.344 11
 -6 -3 -4 3060.79 203.239 7
 -6 -3 -4 2938.25 242.977 6
 -6 -3 -3 1941.9 191.636 25
 -6 -3 -3 2487.06 218.787 11
 -6 -3 -3 2348.61 161.525 7
 -6 -3 -3 2383.74 209.847 6
 -6 -3 -2 19079.8 684.209 25
 -6 -3 -2 19852.5 719.927 11
 -6 -3 -2 20279.4 605.701 7
 -6 -3 -2 19729.1 723.701 6
 -6 -3 -1 1184.61 133.961 25
 -6 -3 -1 1355.35 172.919 10
 -6 -3 -1 1294.92 154.398 11
 -6 -3 -1 1342.8 156.806 6
 -6 -3 0 19388.4 632.124 25
 -6 -3 0 19689.9 678.619 6
 -6 -3 0 19013.8 662.493 11
 -6 -3 0 18612.1 712.961 10
 -6 -3 1 6025.55 345.395 15
 -6 -3 1 7167.18 330.012 6
 -6 -3 1 6486.14 304.118 11
 -6 -3 1 6631.01 286.481 34
 -6 -3 1 6291.86 353.399 10
 -6 -3 2 20098.4 670.049 6
 -6 -3 2 21158.1 743.685 10
 -6 -3 2 21344.3 741.397 15
 -6 -3 2 19784.1 634.032 11
 -6 -3 3 14471.1 638.967 9
 -6 -3 3 13674.1 563.734 10
 -6 -3 3 14305 564.623 15
 -6 -3 3 14631.1 612.765 18
 -6 -3 3 13845.7 524.62 36
 -6 -3 4 5425.45 372.608 9
 -6 -3 4 4853.33 292.734 10
 -6 -3 4 5347.98 297.186 15
 -6 -3 4 4608.25 327.081 18
 -6 -3 5 14027.1 653.951 9
 -6 -3 5 13993.2 620.218 18
 -6 -3 5 13012.3 649.6 26
 -6 -3 6 2818.42 301.021 9
 -6 -3 6 3527.18 291.268 18
 -6 -3 6 2478.24 291.217 26
 -6 -3 7 15548.4 676.091 18
 -6 -3 7 14535.7 732.838 26
 -6 -3 8 261.537 185.262 9
 -6 -3 8 293.426 151.75 18
 -6 -3 8 384.936 165.295 2
 -6 -3 8 178.767 169.917 26
 -6 -3 9 2792.54 327.714 9
 -6 -3 9 3014.68 319.122 2
 -6 -3 10 403.967 179.903 2
 -6 -3 10 530.835 203.486 26
 -6 -3 10 152.594 148.041 9
 -6 -3 10 470.106 191.534 68
 -6 -3 11 2487.88 297.829 2
 -6 -3 11 3345.74 364.952 68
 -6 -3 11 2806.27 324.015 26
 -6 -3 11 3356.88 339.418 9
 -6 -3 12 4582.25 400.867 68
 -6 -3 12 4043.82 368.906 26
 -6 -3 14 847.01 163.894 57
 -6 -3 14 701.393 171.039 68
 -6 -2 -13 84.0155 130.857 52
 -6 -2 -13 377.216 168.917 25
 -6 -2 -13 -26.1739 149.19 31
 -6 -2 -13 293.739 150.703 34
 -6 -2 -12 1234.78 216.469 11
 -6 -2 -12 1279.17 229.407 7
 -6 -2 -12 1168.52 204.948 52
 -6 -2 -12 900.303 204.308 25
 -6 -2 -11 897.999 182.136 14
 -6 -2 -11 1143.35 203.771 13
 -6 -2 -11 1086.4 187.766 52
 -6 -2 -11 1206.65 230.207 11
 -6 -2 -11 1339 226.443 7
 -6 -2 -11 1171.33 221.74 34
 -6 -2 -10 11434.3 621.67 11
 -6 -2 -10 9843.24 536.703 14
 -6 -2 -10 9283.61 538.223 13
 -6 -2 -10 9929.95 510.873 24
 -6 -2 -10 10487.2 597.492 25
 -6 -2 -10 9955.36 518.94 52
 -6 -2 -10 10692.1 587.596 7
 -6 -2 -10 10490.2 592.532 34
 -6 -2 -10 10546.6 556.859 6
 -6 -2 -9 3999.93 293.249 24
 -6 -2 -9 4577.22 368.247 25
 -6 -2 -9 3684.16 289.836 52
 -6 -2 -9 3953.87 352.375 34
 -6 -2 -9 4128.6 314.531 14
 -6 -2 -9 3829.69 313.629 13
 -6 -2 -8 7074.37 392.725 24
 -6 -2 -8 7255.21 461.898 25
 -6 -2 -8 7558.11 474.321 34
 -6 -2 -8 8250.27 469.17 7
 -6 -2 -8 8237.82 497.51 11
 -6 -2 -8 7726.31 427.286 13
 -6 -2 -8 7581.2 412.616 14
 -6 -2 -8 8137.85 472.441 6
 -6 -2 -7 1062.09 152.736 14
 -6 -2 -7 1267.77 170.955 13
 -6 -2 -7 919.044 173.908 11
 -6 -2 -7 1174.29 191.311 34
 -6 -2 -7 1095.36 178.27 7
 -6 -2 -7 1035.66 181.541 6
 -6 -2 -7 1204.31 198.017 25
 -6 -2 -7 1005.6 146.734 24
 -6 -2 -6 1882.67 226.326 6
 -6 -2 -6 2002.99 213.139 7
 -6 -2 -6 1990.55 174.29 8
 -6 -2 -6 1926.52 229.935 11
 -6 -2 -6 2068.66 175.846 14
 -6 -2 -6 1909.94 176.488 13
 -6 -2 -6 1783.47 171.74 24
 -6 -2 -6 2115.27 229.398 25
 -6 -2 -5 13684.8 596.496 6
 -6 -2 -5 14037.2 554.554 7
 -6 -2 -5 12777.5 482.33 8
 -6 -2 -5 12976 597.474 11
 -6 -2 -5 12336 480.324 24
 -6 -2 -5 13035.5 578.071 25
 -6 -2 -4 5499.88 338.882 6
 -6 -2 -4 5411.03 262.903 8
 -6 -2 -4 5864.17 310.626 7
 -6 -2 -4 5475.74 348.959 11
 -6 -2 -4 6338.69 356.261 25
 -6 -2 -4 5170.83 261.696 24
 -6 -2 -3 11203 505.517 6
 -6 -2 -3 11191.9 444.912 7
 -6 -2 -3 11347.3 407.826 8
 -6 -2 -3 11839.2 525.033 11
 -6 -2 -3 11131.1 491.305 25
 -6 -2 -2 9097.67 434.649 6
 -6 -2 -2 9180.95 339.762 8
 -6 -2 -2 9533.91 369.473 7
 -6 -2 -2 8771.39 426.559 11
 -6 -2 -2 8629.26 338.12 24
 -6 -2 -1 19336.7 605.326 8
 -6 -2 -1 19441 616.678 7
 -6 -2 -1 19759.7 702.855 11
 -6 -2 -1 20176.2 713.675 6
 -6 -2 0 2631.41 143.03 7
 -6 -2 0 2249.54 190.878 11
 -6 -2 0 2564.25 204.602 6
 -6 -2 1 4030.54 272.613 10
 -6 -2 1 4032.16 248.711 6
 -6 -2 2 6919.5 353.118 10
 -6 -2 2 6788.35 294.013 11
 -6 -2 2 6956.86 317.508 6
 -6 -2 3 90.4609 122.717 9
 -6 -2 3 65.7388 73.892 10
 -6 -2 3 77.6463 77.7497 15
 -6 -2 3 72.5013 55.8074 6
 -6 -2 4 24522 925.276 9
 -6 -2 4 24221.4 808.947 10
 -6 -2 4 25210 880.271 18
 -6 -2 4 24300.2 809.699 15
 -6 -2 5 375.805 141.825 9
 -6 -2 5 290.253 116.074 18
 -6 -2 6 12957.3 627.933 9
 -6 -2 6 13024.2 577.813 18
 -6 -2 6 12476.3 622.961 26
 -6 -2 7 6317.18 439.077 9
 -6 -2 7 6503.69 386.591 18
 -6 -2 7 6549.79 450.46 26
 -6 -2 8 2988.99 325.36 26
 -6 -2 9 5596.38 423.622 2
 -6 -2 9 5776.23 449.806 26
 -6 -2 9 5123.44 414.29 9
 -6 -2 10 1259.96 229.206 2
 -6 -2 10 1505.65 243.584 9
 -6 -2 10 1276.03 249.531 26
 -6 -2 11 3185.83 324.759 2
 -6 -2 11 3203.98 362.706 68
 -6 -2 11 3678.46 349.434 9
 -6 -2 11 3038.4 331.709 26
 -6 -2 12 1338.02 254.531 68
 -6 -2 12 1225.82 225.726 26
 -6 -2 13 25.7459 169.399 68
 -6 -2 14 959.709 200.761 68
 -6 -2 14 1352.54 200.814 57
 -6 -2 15 42.4234 105.752 68
 -6 -2 15 55.396 94.8497 57
 -6 -1 -14 988.821 154.92 52
 -6 -1 -13 252.187 122.505 52
 -6 -1 -13 541.464 156.219 25
 -6 -1 -13 375.909 162.662 31
 -6 -1 -13 279.916 147.707 34
 -6 -1 -12 1621.53 256.625 7
 -6 -1 -12 1431.65 211.704 52
 -6 -1 -12 1723.87 236.457 25
 -6 -1 -12 1690.84 245.292 34
 -6 -1 -11 -109.002 153.105 25
 -6 -1 -11 136.656 126.125 24
 -6 -1 -11 81.7929 144.165 11
 -6 -1 -11 -27.1481 145.847 34
 -6 -1 -11 65.5592 111.763 52
 -6 -1 -11 -29.2676 157.233 7
 -6 -1 -10 1580.66 213.54 52
 -6 -1 -10 1392.01 211.444 6
 -6 -1 -10 1642.9 248.185 7
 -6 -1 -10 1559.98 241.294 11
 -6 -1 -10 1820.25 254.257 34
 -6 -1 -9 3712.48 342.085 25
 -6 -1 -9 3094.21 284.223 24
 -6 -1 -9 3283.59 279.588 52
 -6 -1 -9 3606.19 337.194 11
 -6 -1 -9 3606.81 331.528 34
 -6 -1 -9 3103.71 306.479 33
 -6 -1 -9 3075.35 312.976 7
 -6 -1 -9 3123.85 303.838 6
 -6 -1 -8 204.506 130.924 34
 -6 -1 -8 230.57 132.23 33
 -6 -1 -8 425.566 146.719 25
 -6 -1 -8 287.109 128.726 24
 -6 -1 -8 186.77 109.565 14
 -6 -1 -8 448.166 136.165 13
 -6 -1 -7 1842.98 200.555 24
 -6 -1 -7 1860.2 236.829 25
 -6 -1 -7 1775.86 207.668 33
 -6 -1 -7 1823.79 201.19 8
 -6 -1 -7 2111.44 243.359 7
 -6 -1 -7 1802.89 225.084 6
 -6 -1 -7 1562.37 234.885 11
 -6 -1 -7 1500.43 188.44 14
 -6 -1 -7 1915.02 201.804 13
 -6 -1 -6 4978.92 334.395 7
 -6 -1 -6 4223.28 281.411 8
 -6 -1 -6 4603.59 282.582 13
 -6 -1 -6 4327.76 270.327 14
 -6 -1 -6 4601.78 335.205 25
 -6 -1 -6 3983.71 277.943 24
 -6 -1 -6 4472.89 336.718 6
 -6 -1 -5 1459.45 160.924 8
 -6 -1 -5 1507.92 163.629 24
 -6 -1 -5 1668.46 204.526 25
 -6 -1 -5 1765.07 197.814 7
 -6 -1 -4 3112.42 240.867 7
 -6 -1 -4 2969.28 211.848 8
 -6 -1 -4 3095.38 219.187 24
 -6 -1 -3 4720.54 282.036 7
 -6 -1 -3 4845.14 259.127 8
 -6 -1 -3 4376.18 254.11 24
 -6 -1 -2 9534.36 405.002 7
 -6 -1 -2 9212.68 383.086 8
 -6 -1 -2 9356.87 388.577 24
 -6 -1 -1 3848.66 223.904 7
 -6 -1 -1 3506.62 208.095 8
 -6 -1 0 4975.08 246.44 7
 -6 -1 2 8651.03 357.944 11
 -6 -1 3 984.233 129.921 10
 -6 -1 3 1141.44 129.294 6
 -6 -1 4 17447.6 629.37 10
 -6 -1 4 19159 726.682 9
 -6 -1 4 17801.2 633.198 15
 -6 -1 5 10667.7 521.78 9
 -6 -1 5 10674.4 479.746 18
 -6 -1 6 1921.64 224.353 9
 -6 -1 6 1728.34 189.643 18
 -6 -1 6 1526.86 212.636 26
 -6 -1 7 1258.94 202.303 9
 -6 -1 7 1114.14 156.748 18
 -6 -1 7 1106.55 207.35 26
 -6 -1 8 1695.68 250.791 26
 -6 -1 9 5019.96 388.752 9
 -6 -1 9 4295.5 367.721 26
 -6 -1 9 4455.62 360.745 2
 -6 -1 10 106.893 136.74 9
 -6 -1 10 252.818 137.997 2
 -6 -1 11 1976.1 293.849 68
 -6 -1 11 1612.74 235.942 9
 -6 -1 11 1510.02 265.714 12
 -6 -1 11 2301.35 265.273 2
 -6 -1 11 1894.51 261.048 26
 -6 -1 12 -75.893 148.099 26
 -6 -1 12 146.212 179.977 68
 -6 -1 13 5288.83 415.896 68
 -6 -1 14 1267.06 205.945 68
 -6 -1 15 -60.7 120.577 68
 -6 -1 15 16.7765 129.437 57
 -6 0 -13 1366.23 182.262 52
 -6 0 -12 79.3617 108.28 52
 -6 0 -12 139.335 126.725 25
 -6 0 -12 156.768 134.547 34
 -6 0 -11 3016.58 314.197 11
 -6 0 -11 2840.76 326.7 7
 -6 0 -11 2626.78 272.288 52
 -6 0 -11 2720.32 295.907 25
 -6 0 -11 2601.24 281.255 24
 -6 0 -10 1600.2 237.837 25
 -6 0 -10 1498.06 229.294 24
 -6 0 -10 1740.27 225.003 52
 -6 0 -10 1729.12 274.03 7
 -6 0 -10 1290.44 229.357 11
 -6 0 -10 1572.7 248.687 34
 -6 0 -9 234.124 139.344 24
 -6 0 -9 307.111 130.955 52
 -6 0 -9 905.849 217.056 11
 -6 0 -9 378.269 151.066 33
 -6 0 -9 710.947 189.412 34
 -6 0 -9 607.683 168.461 6
 -6 0 -9 677.68 193.724 7
 -6 0 -8 6912.91 431.243 24
 -6 0 -8 7152.29 468.453 25
 -6 0 -8 6608.35 458.991 34
 -6 0 -8 6959.84 428.729 33
 -6 0 -8 7260.58 473.618 7
 -6 0 -8 6089.13 461.546 11
 -6 0 -8 6447.06 437.008 6
 -6 0 -7 643.348 157.487 8
 -6 0 -7 696.099 164.902 33
 -6 0 -7 743.638 172.477 25
 -6 0 -7 872.344 174.482 24
 -6 0 -7 1111.12 207.901 6
 -6 0 -6 11643.8 577.62 25
 -6 0 -6 10468.8 518.557 24
 -6 0 -6 11574.3 573.031 7
 -6 0 -6 10217.7 512.055 8
 -6 0 -5 3763.08 282.025 24
 -6 0 -5 4737.23 304.878 8
 -6 0 -5 3845.13 307.926 7
 -6 0 -4 5555.47 330.752 24
 -6 0 -4 5301.97 321.415 8
 -6 0 -4 6265.6 367.663 7
 -6 0 -3 7583.48 375.625 24
 -6 0 -3 7303.86 390.085 7
 -6 0 -3 6971.36 362.22 8
 -6 0 -2 4692.49 282.492 24
 -6 0 -2 4941.05 286.067 8
 -6 0 -2 4655.1 289.715 7
 -6 0 -1 14508.3 578.143 7
 -6 0 -1 15259.1 517.511 3
 -6 0 0 1613.56 161.138 7
 -6 0 0 2064.95 174.285 8
 -6 0 4 10953.6 450.27 10
 -6 0 4 11184.7 503.483 9
 -6 0 5 7690.7 404.59 9
 -6 0 5 6858.15 355.727 18
 -6 0 6 16034.5 663.894 9
 -6 0 6 15405.5 588.826 18
 -6 0 6 15479.3 663.655 26
 -6 0 7 3567.29 292.656 9
 -6 0 7 3309.04 287.853 26
 -6 0 8 3412.09 296.781 9
 -6 0 8 3814.4 314.076 26
 -6 0 8 3622.79 300.89 2
 -6 0 9 1967.48 253.387 26
 -6 0 10 3550.92 309.693 2
 -6 0 10 3800.63 333.639 9
 -6 0 11 8979.27 584.694 12
 -6 0 11 7847.13 529.205 68
 -6 0 12 121.503 182.498 12
 -6 0 12 221.131 166.08 68
 -6 0 13 3575.58 334.417 68
 -6 0 14 675.831 182.182 68
 -6 0 15 167.482 141.386 57
 -6 0 15 -29.6559 107.249 68
 -6 0 16 379.462 116.912 57
 -6 0 16 338.391 124.496 66
 -6 1 -12 51.6766 112.158 52
 -6 1 -11 258.321 132.24 52
 -6 1 -11 159.814 135.543 34
 -6 1 -11 357.389 150.217 24
 -6 1 -11 234.427 140.939 25
 -6 1 -10 58.9198 125.161 7
 -6 1 -10 42.2105 128.38 52
 -6 1 -10 247.408 165.144 11
 -6 1 -10 276.673 137.255 24
 -6 1 -10 103.674 137.085 25
 -6 1 -9 1645.56 238.335 24
 -6 1 -9 1378.17 232.379 25
 -6 1 -9 1516.31 213.805 52
 -6 1 -9 1430.91 220.286 6
 -6 1 -9 1526.94 258.14 7
 -6 1 -9 1583.65 253.223 11
 -6 1 -9 1194.47 226.19 34
 -6 1 -8 3196.03 339.634 7
 -6 1 -8 3617.78 322.99 6
 -6 1 -8 2821.42 266.551 52
 -6 1 -8 3512.1 328.02 24
 -6 1 -7 3696.97 340.842 25
 -6 1 -7 2995.54 303.792 24
 -6 1 -7 4147.01 365.002 7
 -6 1 -6 424.45 159.371 25
 -6 1 -6 454.182 147.018 24
 -6 1 -6 342.346 132.063 8
 -6 1 -5 3456.27 296.698 24
 -6 1 -5 3377.69 305.244 7
 -6 1 -5 4082.77 306.141 8
 -6 1 -4 8376.41 457.202 24
 -6 1 -4 9209.11 489.895 7
 -6 1 -4 8880.61 460.797 8
 -6 1 -3 1887.1 206.771 24
 -6 1 -3 1633.54 198.487 7
 -6 1 -3 1736.21 194.304 8
 -6 1 -2 11118.6 499.756 24
 -6 1 -2 10733.8 501.172 7
 -6 1 -2 9992.53 478.999 8
 -6 1 -1 619.985 88.0695 3
 -6 1 -1 576.573 129.875 8
 -6 1 -1 813.143 146.116 7
 -6 1 0 1956.06 163.425 3
 -6 1 0 1873.74 190.416 8
 -6 1 0 1795.4 156.301 12
 -6 1 4 4472.41 284.768 9
 -6 1 5 6394.27 352.198 9
 -6 1 5 6159.58 315.972 18
 -6 1 6 12119.9 533.397 9
 -6 1 6 12238 541.178 26
 -6 1 7 13322.3 585.75 9
 -6 1 7 13919.1 601.11 26
 -6 1 8 8409.04 452.11 9
 -6 1 8 8460.2 460.927 26
 -6 1 8 8461.29 445.091 2
 -6 1 9 5652.1 451.132 12
 -6 1 10 5209.25 444.673 12
 -6 1 10 5177.05 403.902 68
 -6 1 11 2265.87 315.36 12
 -6 1 11 2779.3 309.523 68
 -6 1 12 2526.22 320.736 12
 -6 1 12 2419.21 291.693 68
 -6 1 13 3338.25 316.389 68
 -6 1 14 238.216 170.831 57
 -6 1 14 73.4073 129.294 68
 -6 1 15 1998.32 239.683 57
 -6 1 16 470.351 134.453 57
 -6 1 16 419.287 138.001 66
 -6 2 -10 58.6524 118.931 52
 -6 2 -10 114.894 125.402 34
 -6 2 -10 149.177 131.504 24
 -6 2 -10 234.055 133.406 25
 -6 2 -9 206.964 124.34 52
 -6 2 -9 155.055 136.673 25
 -6 2 -9 52.3057 136.065 24
 -6 2 -9 29.4852 142.807 7
 -6 2 -9 84.958 131.784 11
 -6 2 -8 165.22 130.207 52
 -6 2 -8 158.123 148.16 24
 -6 2 -8 297.236 166.391 25
 -6 2 -8 327.296 159.76 34
 -6 2 -8 206.332 177.121 7
 -6 2 -8 176.822 135.806 6
 -6 2 -7 7345.31 501.244 7
 -6 2 -7 7668.39 491.409 8
 -6 2 -6 3958.18 350.985 7
 -6 2 -6 3941.7 340.72 8
 -6 2 -6 4003.09 346.787 24
 -6 2 -6 4117.83 360.754 25
 -6 2 -5 647.929 170.981 24
 -6 2 -4 353.405 148.582 7
 -6 2 -4 149.828 115.199 8
 -6 2 -4 433.863 150.145 24
 -6 2 -3 1323.05 198.133 8
 -6 2 -3 1332.77 205.188 7
 -6 2 -3 1548.69 206.814 24
 -6 2 -2 5570.95 367.08 8
 -6 2 -2 6013.5 384.499 7
 -6 2 -2 5479.79 367.366 24
 -6 2 -1 4461.41 317.385 8
 -6 2 -1 4450.76 317.375 7
 -6 2 0 1573.97 194.342 8
 -6 2 0 1356.24 150.146 29
 -6 2 0 1210.68 137.305 3
 -6 2 1 1613.86 173.438 29
 -6 2 1 2270.1 194.408 3
 -6 2 1 2296.93 179.069 12
 -6 2 1 2209.64 223.113 8
 -6 2 2 1666.68 175.049 12
 -6 2 2 1494.29 173.204 3
 -6 2 3 3051.07 245.566 12
 -6 2 4 1524.14 196.433 12
 -6 2 4 1677.88 175.263 9
 -6 2 5 6127.23 402.829 12
 -6 2 5 5958.05 323.507 9
 -6 2 6 3860.83 334.843 12
 -6 2 7 12994 667.04 12
 -6 2 9 631.123 216.049 12
 -6 2 10 1008.51 240.741 12
 -6 2 11 160.799 170.095 12
 -6 2 12 7708.34 545.455 12
 -6 2 14 2292.83 271.768 57
 -6 2 15 287.34 146.843 57
 -6 2 16 477.136 145.63 66
 -6 2 16 718.247 145.773 57
 -6 3 -9 554.953 155.95 25
 -6 3 -9 611.782 189.625 24
 -6 3 -9 594.337 161.646 34
 -6 3 -8 117.6 150.365 7
 -6 3 -8 205.417 133.571 25
 -6 3 -8 53.7489 125.042 24
 -6 3 -8 -60.3401 125.264 52
 -6 3 -7 1276.66 221.529 8
 -6 3 -7 974.239 209.98 25
 -6 3 -7 1172.08 223.795 24
 -6 3 -6 881.145 189.124 8
 -6 3 -6 725.768 201.711 7
 -6 3 -5 557.713 179.846 7
 -6 3 -5 411.392 164.058 8
 -6 3 -5 181.784 158.181 24
 -6 3 -4 1587.76 237.893 7
 -6 3 -4 1687.21 239.102 24
 -6 3 -3 236.166 136.552 24
 -6 3 -2 665.003 160.989 8
 -6 3 -2 752.909 170.799 7
 -6 3 -2 405.824 147.516 24
 -6 3 -1 1314.59 170.495 39
 -6 3 -1 1670.05 216.96 24
 -6 3 -1 1405.26 201.252 8
 -6 3 -1 1402.82 216.48 7
 -6 3 0 464.859 117.788 29
 -6 3 0 320.389 101.883 3
 -6 3 0 413.937 146.089 8
 -6 3 0 394.569 124.302 39
 -6 3 1 1869.77 199.25 29
 -6 3 1 1858.3 227.279 8
 -6 3 1 2182.75 210.604 41
 -6 3 1 1967.38 195.774 3
 -6 3 2 2914.66 223.429 12
 -6 3 2 2407.25 239.96 29
 -6 3 2 3016.35 254.986 3
 -6 3 3 2109 224.183 3
 -6 3 3 2038.98 211.703 12
 -6 3 4 6263.08 397.237 3
 -6 3 4 7168.49 411.987 12
 -6 3 5 1860.15 237.505 3
 -6 3 5 2104.11 248.62 12
 -6 3 6 2518.1 282.179 12
 -6 3 8 2270.79 299.398 12
 -6 3 9 4719.6 413.943 12
 -6 3 10 2464.64 330.283 12
 -6 3 11 -128.609 183.235 12
 -6 3 12 1003.53 218.834 3
 -6 3 12 694.694 208.809 12
 -6 3 13 2191.23 275.971 57
 -6 3 15 124.753 135.484 57
 -6 3 15 280.04 154.401 66
 -6 3 16 160.455 104.108 57
 -6 3 16 349.564 125.138 66
 -6 4 -8 493.433 151.63 34
 -6 4 -8 872.45 207.52 24
 -6 4 -8 880.596 180.26 25
 -6 4 -7 320.472 161.364 7
 -6 4 -7 109.015 136.998 8
 -6 4 -7 50.6527 142.332 25
 -6 4 -7 108.947 159.486 24
 -6 4 -6 1604 248.274 7
 -6 4 -6 1391.86 229.958 8
 -6 4 -6 1061.62 221.427 24
 -6 4 -6 1513.66 240.48 25
 -6 4 -5 13954.2 729.476 7
 -6 4 -5 13827.8 712.651 8
 -6 4 -5 14171.1 724.083 24
 -6 4 -4 3999.57 362.916 7
 -6 4 -4 3765.72 357.401 8
 -6 4 -3 16921.4 793.027 8
 -6 4 -3 15940 786.024 24
 -6 4 -2 2552.85 284.495 8
 -6 4 -2 2339.66 299.657 7
 -6 4 -2 2487.2 288.421 24
 -6 4 -1 5794.98 357.228 39
 -6 4 -1 5961.8 423.258 24
 -6 4 0 9209.27 480.65 39
 -6 4 1 1052.05 173.008 39
 -6 4 1 1123.08 173.87 29
 -6 4 1 1148.92 167.474 3
 -6 4 1 1030.18 199.623 8
 -6 4 1 1291.26 173.007 41
 -6 4 2 1004.73 183.985 29
 -6 4 2 1467.87 219.876 8
 -6 4 2 1052.27 184.028 41
 -6 4 2 1281.61 184.686 3
 -6 4 3 4497.64 305.963 12
 -6 4 3 4129.06 329.1 29
 -6 4 3 4648.16 338.929 3
 -6 4 4 3580.12 300.461 12
 -6 4 4 3678.53 329.342 29
 -6 4 4 3807.3 319.368 3
 -6 4 5 2799.59 286.052 3
 -6 4 5 2307.54 264.853 12
 -6 4 7 9071.75 544.899 3
 -6 4 8 3382.06 348.656 3
 -6 4 8 4058.45 378.402 12
 -6 4 9 6533.21 473.554 3
 -6 4 9 6052.9 472.649 12
 -6 4 10 2492.98 316.465 3
 -6 4 10 3142.6 360.992 12
 -6 4 11 878.731 228.629 3
 -6 4 11 793.777 214.216 12
 -6 4 12 3060.41 301.083 57
 -6 4 12 2513.73 338.548 12
 -6 4 13 1998.15 243.943 57
 -6 4 14 1381.16 202.665 57
 -6 4 15 551.836 136.869 57
 -6 4 15 178.485 140.078 66
 -6 4 16 1231.61 150.421 57
 -6 4 16 1293.92 163.255 66
 -6 5 -7 1166.28 203.523 34
 -6 5 -7 1464.61 228.514 24
 -6 5 -6 517.532 170.708 25
 -6 5 -6 325.342 171.111 24
 -6 5 -5 1591.82 253.205 7
 -6 5 -5 1939.1 274.891 8
 -6 5 -5 1916.67 285.892 24
 -6 5 -5 2164.87 266.708 25
 -6 5 -4 3332.92 355.519 7
 -6 5 -4 4028.76 384.027 24
 -6 5 -3 2057.88 281.092 8
 -6 5 -3 2125.32 289.918 7
 -6 5 -3 1678.68 271.799 24
 -6 5 -2 3881.25 370.538 8
 -6 5 -2 4399.15 391.443 7
 -6 5 -1 426.646 138.287 39
 -6 5 -1 564.138 191.638 7
 -6 5 -1 543.185 177.189 8
 -6 5 -1 357.81 157.243 24
 -6 5 0 3925.29 324.533 39
 -6 5 0 4108.94 366.107 24
 -6 5 0 4846.23 393.282 8
 -6 5 0 4064.7 366.88 7
 -6 5 1 3434.08 334.552 8
 -6 5 1 3427.92 304.913 39
 -6 5 1 3403.85 282.968 29
 -6 5 2 1354.3 225.534 8
 -6 5 2 1497.63 213.089 29
 -6 5 2 1845.95 235.743 39
 -6 5 2 1247.28 198.488 41
 -6 5 3 4701.21 353.103 41
 -6 5 3 4615.89 379.488 8
 -6 5 3 4363.43 352.246 29
 -6 5 4 2791.46 302.003 29
 -6 5 4 3235.19 310.15 41
 -6 5 5 558.139 169.758 3
 -6 5 5 383.569 173.823 29
 -6 5 6 4643.92 378.882 3
 -6 5 6 4892.5 396.547 29
 -6 5 6 4296.93 363.65 12
 -6 5 7 1671.22 247.485 3
 -6 5 7 1533.07 251.804 29
 -6 5 7 1660.82 258.461 12
 -6 5 8 4017.51 377.901 3
 -6 5 8 3930.01 368.59 12
 -6 5 9 1242.89 248.966 3
 -6 5 9 1458.86 284.48 29
 -6 5 9 1100.88 236.733 12
 -6 5 10 2396.05 313.441 3
 -6 5 10 2486.02 320.699 29
 -6 5 10 3124.7 343.097 12
 -6 5 11 4671.99 414.282 3
 -6 5 11 4898.49 438.346 29
 -6 5 11 5223.26 443.912 12
 -6 5 12 2045.97 252.831 66
 -6 5 12 2395.83 306.369 29
 -6 5 13 2595.76 306.576 29
 -6 5 14 123.935 121.288 66
 -6 5 15 143.862 108.5 66
 -6 6 -6 435.223 165.936 24
 -6 6 -5 117.302 119.988 25
 -6 6 -5 -26.3137 127.429 24
 -6 6 -4 3218.78 345.855 7
 -6 6 -4 3248.24 330.487 8
 -6 6 -4 2639.07 328.567 24
 -6 6 -3 88.5689 137.38 7
 -6 6 -3 313.329 166.776 8
 -6 6 -3 -57.235 160.806 24
 -6 6 -2 834.368 197.694 7
 -6 6 -2 1236.47 221.619 8
 -6 6 -2 1043.02 212.859 24
 -6 6 -1 3892.34 374.559 7
 -6 6 -1 4624.94 398.135 8
 -6 6 0 4511.5 352.199 39
 -6 6 0 5620.29 437.332 7
 -6 6 0 5909.06 431.398 8
 -6 6 0 4997.5 414.877 24
 -6 6 1 2055.4 246.46 39
 -6 6 1 1569.55 250.309 7
 -6 6 1 1359.91 247.108 8
 -6 6 2 -105.087 135.375 41
 -6 6 2 194.767 129.982 29
 -6 6 2 -24.61 142.165 39
 -6 6 2 112.647 158.224 8
 -6 6 3 140.778 151.3 8
 -6 6 3 178.683 135.867 3
 -6 6 3 253.923 131.582 41
 -6 6 3 205.775 154.535 39
 -6 6 3 -23.4813 135.691 29
 -6 6 4 1470.85 238.396 8
 -6 6 4 1431.68 221.419 3
 -6 6 4 1341.14 222.866 41
 -6 6 4 1602.97 247.26 39
 -6 6 4 1378.83 228.659 29
 -6 6 5 1133.83 217.253 41
 -6 6 5 940.779 211.603 8
 -6 6 5 1361.34 223.81 3
 -6 6 6 4489.9 383.623 3
 -6 6 6 4548.61 392.515 41
 -6 6 7 2633.38 294.308 12
 -6 6 7 2655.73 315.233 29
 -6 6 7 2361.58 288.958 3
 -6 6 7 2484.87 298.346 41
 -6 6 8 148.459 164.433 29
 -6 6 8 27.132 148.033 12
 -6 6 8 84.7532 141.983 3
 -6 6 9 361.396 189.774 29
 -6 6 9 256.042 168.788 12
 -6 6 9 28.6788 146.742 3
 -6 6 10 1289.52 248.568 29
 -6 6 10 1221.88 239.665 12
 -6 6 10 1230.01 240.367 3
 -6 6 11 4838.66 424.141 29
 -6 6 12 1648.82 254.971 29
 -6 6 13 723.405 193.291 41
 -6 6 14 -21.4928 125.825 41
 -6 7 -4 1258.09 221.968 24
 -6 7 -3 4127.32 369.76 24
 -6 7 -2 2632.41 300.208 24
 -6 7 -1 2936.57 335.074 24
 -6 7 -1 2659.13 314.952 7
 -6 7 -1 3206.82 335.771 8
 -6 7 0 550.46 195.239 24
 -6 7 0 834.118 210.451 8
 -6 7 0 621.822 185.124 7
 -6 7 1 175.352 149.527 24
 -6 7 1 144.741 137.526 8
 -6 7 1 208.258 146.877 7
 -6 7 2 293.519 167.54 24
 -6 7 2 327.126 172.074 7
 -6 7 2 406.28 158.625 8
 -6 7 2 571.203 175.19 39
 -6 7 3 3350.02 316.85 29
 -6 7 3 4272.57 394.556 8
 -6 7 3 3549.01 347.881 39
 -6 7 3 4017.02 335.999 41
 -6 7 4 957.378 203.083 41
 -6 7 4 1025.58 201.364 29
 -6 7 4 902.698 204.394 8
 -6 7 4 620.23 170.944 3
 -6 7 4 1059.11 216.888 39
 -6 7 5 1984.74 266.427 41
 -6 7 5 2404.22 287.507 29
 -6 7 5 1986.9 276.819 8
 -6 7 5 2015.75 264.013 3
 -6 7 5 2155.52 287.357 39
 -6 7 6 547.386 188.249 41
 -6 7 6 853.973 200.008 29
 -6 7 6 790.184 197.309 8
 -6 7 6 631.099 184.345 3
 -6 7 6 744.453 204.239 39
 -6 7 7 2777.09 309.796 8
 -6 7 7 2357.63 289.189 3
 -6 7 7 2074.27 285.316 29
 -6 7 8 441.492 168.581 3
 -6 7 8 1040.22 221.835 29
 -6 7 9 -57.8792 171.634 41
 -6 7 9 304.285 164.059 3
 -6 7 9 -115.827 198.303 29
 -6 7 10 2815.55 330.587 29
 -6 7 10 2873.52 319.478 41
 -6 7 11 163.597 151.019 29
 -6 7 11 81.8074 148.798 41
 -6 7 12 1266.34 231.583 41
 -6 7 13 135.784 139.325 41
 -6 8 -5 80.4479 87.3372 70
 -6 8 -1 51.2057 143.853 24
 -6 8 0 828.459 194.374 24
 -6 8 1 528.983 148.313 39
 -6 8 1 605.153 183.384 24
 -6 8 2 508.818 167.641 39
 -6 8 2 364.392 190.425 24
 -6 8 3 739.954 186.872 39
 -6 8 3 623.626 181.565 24
 -6 8 3 759.913 189.935 8
 -6 8 3 982.889 222.139 7
 -6 8 4 741.361 201.163 24
 -6 8 4 465.057 180.682 39
 -6 8 4 291.317 135.1 41
 -6 8 4 593.682 188.298 8
 -6 8 5 1236.58 226.321 29
 -6 8 5 1414.97 238.637 39
 -6 8 5 1303.98 219.893 41
 -6 8 5 1216.06 228.549 8
 -6 8 6 516.92 170.887 29
 -6 8 6 626.768 187.378 39
 -6 8 6 966.057 199.801 41
 -6 8 6 676.306 189.979 8
 -6 8 7 1937.28 264.743 29
 -6 8 7 1895.29 273.744 39
 -6 8 7 1758.34 253.459 41
 -6 8 8 214.373 148.555 29
 -6 8 8 327.644 187.116 39
 -6 8 8 345.686 176.913 41
 -6 8 9 1301.57 225.206 29
 -6 8 9 1308.78 237.523 39
 -6 8 9 1373.53 232.25 41
 -6 8 10 309.395 153.242 29
 -6 8 10 768.433 217.807 39
 -6 8 10 307.909 169.125 41
 -6 8 11 575.154 172.84 39
 -6 8 11 995.344 200.537 41
 -6 8 12 934.572 182.141 39
 -6 8 12 1467.92 230.208 41
 -6 9 2 219.841 139.293 24
 -6 9 3 316.448 134.686 39
 -6 9 3 400.727 148.798 24
 -6 9 4 742.457 177.637 39
 -6 9 4 1168.27 218.246 24
 -6 9 5 445.783 168.74 39
 -6 9 5 637.369 186.443 24
 -6 9 6 264.195 141.01 39
 -6 9 6 625.576 164.237 41
 -6 9 6 456.151 159.997 24
 -6 9 7 241.647 145.384 39
 -6 9 7 448.333 155.212 41
 -6 9 8 119.499 141.752 39
 -6 9 8 22.7312 112.181 41
 -6 9 9 301.216 151.007 39
 -6 9 9 247.336 140.188 41
 -6 9 10 241.562 139.982 39
 -6 9 10 151.713 125.29 41
 -6 9 11 688.424 160.842 39
 -6 9 11 852.086 176.545 41
 -5 -16 -12 223.743 82.4818 48
 -5 -16 -11 880.499 130.659 48
 -5 -16 -10 -55.2908 87.0793 48
 -5 -16 -10 98.8002 84.5797 50
 -5 -16 -10 57.085 81.8629 61
 -5 -16 -9 224.459 89.1127 82
 -5 -16 -9 14.3985 88.6809 48
 -5 -16 -9 255.582 98.1826 50
 -5 -16 -9 65.2888 88.6223 61
 -5 -16 -8 403.928 122.941 55
 -5 -16 -8 243.034 98.8307 82
 -5 -16 -8 362.71 113.914 48
 -5 -16 -8 281.879 110.677 50
 -5 -16 -8 405.874 116.16 61
 -5 -16 -7 153.461 94.657 55
 -5 -16 -7 187.045 99.5145 82
 -5 -16 -7 85.8083 85.943 50
 -5 -16 -7 98.9728 104.046 48
 -5 -16 -7 57.2203 82.6821 61
 -5 -16 -6 407.878 115.224 55
 -5 -16 -6 495.612 121.122 82
 -5 -16 -6 318.675 102.96 48
 -5 -16 -6 520.935 123.703 50
 -5 -16 -6 378.439 119.502 61
 -5 -16 -5 -26.2444 83.6055 61
 -5 -16 -5 51.4256 84.598 55
 -5 -16 -5 141.096 93.8045 82
 -5 -16 -4 486.703 111.264 61
 -5 -16 -4 492.429 106.327 55
 -5 -15 -14 119.93 78.9413 48
 -5 -15 -14 60.0362 82.2599 71
 -5 -15 -13 86.6165 88.1225 50
 -5 -15 -13 397.137 117.84 48
 -5 -15 -13 309.669 107.891 71
 -5 -15 -12 337.372 131.297 48
 -5 -15 -12 224.4 104.614 50
 -5 -15 -12 270.821 111.824 71
 -5 -15 -11 667.004 152.081 48
 -5 -15 -11 646.125 142.462 50
 -5 -15 -11 516.272 121.184 71
 -5 -15 -10 852.081 158.853 82
 -5 -15 -10 965.875 179.087 48
 -5 -15 -10 1003.14 181.388 50
 -5 -15 -9 164.729 121.855 82
 -5 -15 -9 428.946 145.314 48
 -5 -15 -9 256.335 122.972 50
 -5 -15 -8 540.94 153.933 82
 -5 -15 -8 745.334 166.17 48
 -5 -15 -8 306.724 150.967 50
 -5 -15 -7 147.579 137.331 82
 -5 -15 -7 164.223 120.252 48
 -5 -15 -7 207.874 128.012 50
 -5 -15 -6 494.411 161.438 82
 -5 -15 -6 746.09 174.468 50
 -5 -15 -6 756.564 169.776 48
 -5 -15 -6 492.673 139.592 65
 -5 -15 -5 406.787 140.432 55
 -5 -15 -5 534.786 146.928 65
 -5 -15 -5 298.126 146.15 82
 -5 -15 -5 244.68 129.255 48
 -5 -15 -5 486.487 137.812 50
 -5 -15 -4 184.668 113.844 55
 -5 -15 -4 309.388 129.727 72
 -5 -15 -4 161.858 133.553 65
 -5 -15 -4 391.658 129.11 61
 -5 -15 -4 327.562 139.001 82
 -5 -15 -4 327.623 115.977 48
 -5 -15 -4 174.645 113.789 50
 -5 -15 -3 168.655 116.615 61
 -5 -15 -3 67.9126 116.281 72
 -5 -15 -3 -38.066 121.263 82
 -5 -15 -3 68.772 111.949 55
 -5 -15 -2 216.07 105.255 61
 -5 -15 -2 160.918 118.533 72
 -5 -15 -2 338.855 118.397 82
 -5 -15 -2 279.324 115.264 55
 -5 -15 -1 451.109 119.906 72
 -5 -15 -1 597.786 111.366 61
 -5 -15 0 217.74 83.4285 55
 -5 -15 0 61.7385 82.157 72
 -5 -14 -16 281.906 99.6978 71
 -5 -14 -15 13.3524 73.9404 48
 -5 -14 -14 233.61 118.728 48
 -5 -14 -13 58.2815 110.708 48
 -5 -14 -10 318.646 141.814 48
 -5 -14 -9 673.192 179.707 82
 -5 -14 -9 530.58 165.16 48
 -5 -14 -8 25.0332 128.028 82
 -5 -14 -8 51.2055 143.85 48
 -5 -14 -7 593.223 161.435 65
 -5 -14 -7 551.11 174.894 82
 -5 -14 -7 534.295 162.585 15
 -5 -14 -7 440.055 168.983 50
 -5 -14 -7 383.1 150.024 48
 -5 -14 -6 1209.47 214.243 65
 -5 -14 -6 1075.85 211.009 82
 -5 -14 -6 1382.15 217.891 15
 -5 -14 -6 1104.66 202.909 48
 -5 -14 -6 987.296 206.928 50
 -5 -14 -5 405.296 165.426 65
 -5 -14 -5 567.139 170.704 82
 -5 -14 -5 445.625 158.34 15
 -5 -14 -5 728.186 183.502 48
 -5 -14 -5 772.449 185.145 50
 -5 -14 -4 1821.12 254.46 65
 -5 -14 -4 1761.44 250.074 50
 -5 -14 -4 1682.08 230.739 48
 -5 -14 -4 1912.66 265.97 82
 -5 -14 -4 1881.6 245.048 15
 -5 -14 -3 -91.9323 121.529 55
 -5 -14 -3 48.2677 133.646 65
 -5 -14 -3 76.6023 143.464 82
 -5 -14 -3 193.563 137.871 50
 -5 -14 -2 305.604 134.637 48
 -5 -14 -2 146.757 130.678 45
 -5 -14 -1 990.658 188.426 82
 -5 -14 -1 787.699 160.592 61
 -5 -14 -1 483.857 164.253 65
 -5 -14 -1 895.293 174.226 55
 -5 -14 0 29.5801 96.3226 61
 -5 -14 0 141.686 112.854 55
 -5 -14 0 92.3257 116.345 82
 -5 -14 0 182.228 127.571 72
 -5 -14 1 354.652 134.109 72
 -5 -14 1 527.558 136.987 55
 -5 -14 2 130.972 99.6973 72
 -5 -14 2 95.4486 87.8107 55
 -5 -13 -16 92.3297 91.2103 48
 -5 -13 -16 57.3393 78.5554 85
 -5 -13 -15 154.793 110.821 48
 -5 -13 -15 96.7785 91.0147 85
 -5 -13 -14 1169.36 201.732 48
 -5 -13 -12 2062.33 250.726 31
 -5 -13 -12 1415.86 226.69 48
 -5 -13 -11 1316.22 212.628 31
 -5 -13 -11 884.087 202.166 48
 -5 -13 -10 119.071 143.078 31
 -5 -13 -10 166.784 158.43 48
 -5 -13 -9 387.009 176.702 11
 -5 -13 -9 369.003 170.637 48
 -5 -13 -9 178.751 133.019 56
 -5 -13 -8 -26.716 138.979 56
 -5 -13 -8 112.922 126.901 65
 -5 -13 -8 29.9439 147.775 11
 -5 -13 -8 -28.621 146.385 48
 -5 -13 -8 416.125 157.675 15
 -5 -13 -7 1894.48 268.019 56
 -5 -13 -7 1397.61 256.138 11
 -5 -13 -7 1510.52 233.117 65
 -5 -13 -7 1828.13 269.167 48
 -5 -13 -7 2058.21 269.851 15
 -5 -13 -6 467.069 169.094 11
 -5 -13 -6 528.287 177.818 65
 -5 -13 -6 536.614 180.358 48
 -5 -13 -6 489.434 177.47 15
 -5 -13 -5 282.705 182.427 11
 -5 -13 -5 635.166 185.777 65
 -5 -13 -5 497.538 172.488 48
 -5 -13 -5 582.113 183.683 50
 -5 -13 -5 251.399 180.258 15
 -5 -13 -4 3809.67 364.797 15
 -5 -13 -4 3838.27 375.576 82
 -5 -13 -4 3950.09 375.211 50
 -5 -13 -4 3716.14 346.906 48
 -5 -13 -4 3506.35 337.344 11
 -5 -13 -4 4030.38 372.663 65
 -5 -13 -3 344.42 182.933 65
 -5 -13 -3 127.396 134.838 48
 -5 -13 -3 113.137 142.243 50
 -5 -13 -3 168.877 148.929 15
 -5 -13 -3 569.043 188.749 82
 -5 -13 -2 797.978 202.657 65
 -5 -13 -2 20.017 66.2168 59
 -5 -13 -2 520.155 174.787 55
 -5 -13 -2 575.311 172.719 50
 -5 -13 -2 499.859 163.156 48
 -5 -13 -2 770.713 200.909 15
 -5 -13 -2 693.61 196.129 82
 -5 -13 -1 942.583 190.96 55
 -5 -13 -1 572.695 161.407 59
 -5 -13 -1 924.641 201.696 15
 -5 -13 -1 925.552 209.376 82
 -5 -13 -1 609.678 179.604 65
 -5 -13 -1 1058.9 188.028 48
 -5 -13 -1 730.643 188.15 50
 -5 -13 0 1736.78 230.424 55
 -5 -13 0 1920.93 245.68 15
 -5 -13 0 1470.41 242.973 65
 -5 -13 0 1636.83 240.534 82
 -5 -13 0 1871.26 253.278 50
 -5 -13 1 602.568 137.351 61
 -5 -13 1 385.851 142.458 59
 -5 -13 2 293.485 115.793 55
 -5 -13 2 241.341 130.337 72
 -5 -13 2 370.72 127.899 59
 -5 -13 3 1105.19 158.2 55
 -5 -13 3 1088.52 180.447 72
 -5 -13 3 874.73 156.956 59
 -5 -13 4 11.3175 79.7097 55
 -5 -13 4 -28.3996 97.2442 72
 -5 -12 -17 251.996 91.8121 48
 -5 -12 -17 213.775 91.4471 51
 -5 -12 -17 159.326 106.377 85
 -5 -12 -16 423.638 151.068 77
 -5 -12 -16 684.309 139.835 48
 -5 -12 -16 432.578 124.95 51
 -5 -12 -15 1147.38 177.581 51
 -5 -12 -14 111.171 153.91 77
 -5 -12 -14 25.3343 142.346 31
 -5 -12 -13 450.663 206.458 77
 -5 -12 -13 615.312 182.241 31
 -5 -12 -13 970.218 190.395 51
 -5 -12 -12 2492.45 286.062 31
 -5 -12 -12 2134.06 259.255 51
 -5 -12 -12 1822.23 216.88 56
 -5 -12 -11 2887.13 289.494 56
 -5 -12 -11 2972.85 333.036 11
 -5 -12 -11 2534.22 304.326 14
 -5 -12 -11 2885.63 293.164 51
 -5 -12 -11 2867.31 312.591 31
 -5 -12 -10 61.0047 156.018 11
 -5 -12 -10 72.3418 135.508 51
 -5 -12 -10 125.677 150.995 56
 -5 -12 -10 186.33 149.578 31
 -5 -12 -9 1017.06 211.715 31
 -5 -12 -9 1067.21 229.826 48
 -5 -12 -9 801.254 222.107 11
 -5 -12 -9 943.693 196.621 15
 -5 -12 -9 770.638 185.104 56
 -5 -12 -8 1283.42 210.571 31
 -5 -12 -8 1722.03 242.58 65
 -5 -12 -8 1577.3 244.78 15
 -5 -12 -8 1488.11 238.798 56
 -5 -12 -8 1722.89 281.48 11
 -5 -12 -8 1954.89 271.2 48
 -5 -12 -7 3320.53 333.327 65
 -5 -12 -7 3410.51 335.947 15
 -5 -12 -7 3637.52 354.614 56
 -5 -12 -7 3686.1 383.516 11
 -5 -12 -7 4350.73 382.226 48
 -5 -12 -6 940.841 209.617 65
 -5 -12 -6 586.934 192.526 15
 -5 -12 -6 771.388 211.189 56
 -5 -12 -6 1107.48 231.864 11
 -5 -12 -6 871.436 201.901 48
 -5 -12 -5 3959.73 376.488 65
 -5 -12 -5 4306.48 392.608 56
 -5 -12 -5 5054.52 418.77 11
 -5 -12 -5 4516.29 390.081 48
 -5 -12 -5 4518.48 404.724 15
 -5 -12 -4 358.567 188.475 65
 -5 -12 -4 628.987 196.028 56
 -5 -12 -4 536.76 184.179 11
 -5 -12 -4 195.678 161.765 48
 -5 -12 -4 293.708 181.02 15
 -5 -12 -3 1642.79 255.985 11
 -5 -12 -3 1481.89 265.231 15
 -5 -12 -3 1520.82 228.986 18
 -5 -12 -3 1339.84 254.14 50
 -5 -12 -3 1654.09 239.016 48
 -5 -12 -3 1468.12 260.917 65
 -5 -12 -2 3475.87 324.144 11
 -5 -12 -2 3313.43 328.919 18
 -5 -12 -2 3824 377.064 15
 -5 -12 -2 2965.15 308.429 48
 -5 -12 -2 3177.77 340.546 50
 -5 -12 -2 3127.54 350.057 65
 -5 -12 -1 441.398 155.191 48
 -5 -12 -1 576.02 197.796 50
 -5 -12 -1 710.942 206.024 65
 -5 -12 -1 554.029 196.377 15
 -5 -12 -1 589.264 184.03 18
 -5 -12 -1 850.244 200.348 82
 -5 -12 0 760.426 187.846 59
 -5 -12 0 1032.98 204.07 55
 -5 -12 0 1030.41 214.658 65
 -5 -12 0 889.351 197.061 50
 -5 -12 0 1081.09 191.47 48
 -5 -12 0 1041.13 216.644 15
 -5 -12 0 679.66 194.544 18
 -5 -12 0 893.459 211.47 82
 -5 -12 1 100.543 147.153 55
 -5 -12 1 -25.1307 139.165 59
 -5 -12 1 26.4359 117.759 15
 -5 -12 1 144.944 169.709 65
 -5 -12 1 26.264 131.985 50
 -5 -12 1 -107.703 157.631 18
 -5 -12 1 211.92 153.026 82
 -5 -12 2 752.145 196.835 65
 -5 -12 2 858.627 187.928 55
 -5 -12 2 1015.55 207.505 59
 -5 -12 2 596.369 183.567 18
 -5 -12 2 533.56 164.445 82
 -5 -12 2 887.485 192.843 15
 -5 -12 3 769.997 160.662 82
 -5 -12 4 733.033 152.651 55
 -5 -12 4 398.456 143.631 59
 -5 -12 4 742.234 173.896 72
 -5 -12 5 543.112 116.793 55
 -5 -12 5 601.633 149.463 59
 -5 -12 5 448.783 140.029 72
 -5 -11 -18 74.0127 99.4202 77
 -5 -11 -17 1478.18 171.187 51
 -5 -11 -17 1103.24 210.108 77
 -5 -11 -16 1003.03 170.907 51
 -5 -11 -15 192.611 150.206 77
 -5 -11 -15 230.089 147.778 31
 -5 -11 -14 1181.83 198.084 51
 -5 -11 -14 1147.54 243.035 77
 -5 -11 -14 858.424 210.332 31
 -5 -11 -14 998.008 227.954 34
 -5 -11 -13 552.463 185.553 14
 -5 -11 -13 603.394 182.647 11
 -5 -11 -13 262.783 180.026 34
 -5 -11 -13 520.582 178.692 51
 -5 -11 -13 319.959 185.144 77
 -5 -11 -13 317.878 196.285 31
 -5 -11 -12 1948.25 225.428 56
 -5 -11 -12 1752.82 270.089 31
 -5 -11 -12 2007.63 278.79 11
 -5 -11 -12 1971.18 246.753 51
 -5 -11 -12 1649.02 302.333 77
 -5 -11 -12 1752.57 274.496 14
 -5 -11 -11 2265.25 294.453 14
 -5 -11 -11 2245.97 291.346 31
 -5 -11 -11 2702.01 315.116 11
 -5 -11 -11 2457.52 297.938 34
 -5 -11 -11 2447.65 276.258 51
 -5 -11 -11 1899.62 300.871 77
 -5 -11 -11 2388.18 266.663 56
 -5 -11 -10 4487.06 395.107 14
 -5 -11 -10 4310.31 383.707 31
 -5 -11 -10 3578.29 358.543 34
 -5 -11 -10 3591.06 324.414 51
 -5 -11 -10 3489.36 385.461 77
 -5 -11 -10 3795.75 384.734 11
 -5 -11 -10 3909.55 342.533 56
 -5 -11 -9 1502.18 217.266 51
 -5 -11 -9 1123.85 208.724 56
 -5 -11 -9 1597.09 257.793 14
 -5 -11 -9 1384.55 238.9 34
 -5 -11 -9 1029.98 228.847 11
 -5 -11 -8 2849.81 296.289 51
 -5 -11 -8 3324.58 350.395 11
 -5 -11 -8 3856.23 347.36 34
 -5 -11 -8 3361.02 324.759 15
 -5 -11 -8 4026.5 346.268 31
 -5 -11 -8 3191.65 332.992 56
 -5 -11 -7 113.657 131.367 31
 -5 -11 -7 109.001 134.525 56
 -5 -11 -7 234.236 178.275 15
 -5 -11 -7 206.273 158.352 11
 -5 -11 -6 3032.55 279.326 31
 -5 -11 -6 3356.8 344.8 56
 -5 -11 -6 4121.61 364.145 15
 -5 -11 -6 3396.39 344.958 65
 -5 -11 -6 4098.87 376.968 11
 -5 -11 -6 3557.68 344.543 48
 -5 -11 -5 138.292 146.322 56
 -5 -11 -5 192.082 120.001 18
 -5 -11 -5 138.582 151.28 15
 -5 -11 -5 196.447 150.838 65
 -5 -11 -5 197.294 153.834 11
 -5 -11 -5 275.234 159.063 48
 -5 -11 -4 249.291 162.359 56
 -5 -11 -4 368.577 163.982 15
 -5 -11 -4 441.523 163.868 18
 -5 -11 -4 203.605 165.936 65
 -5 -11 -4 438.69 170.939 11
 -5 -11 -4 270.15 156.269 48
 -5 -11 -3 10077.6 585.521 56
 -5 -11 -3 11647.6 600.892 18
 -5 -11 -3 11118.9 609.379 11
 -5 -11 -3 10893.9 632.302 65
 -5 -11 -3 9526.68 574.499 48
 -5 -11 -2 585.206 211.157 65
 -5 -11 -2 355.243 164.424 56
 -5 -11 -2 462.902 167.415 50
 -5 -11 -2 257.839 147.246 48
 -5 -11 -2 429.457 164.767 11
 -5 -11 -1 373.551 148.046 48
 -5 -11 -1 750.515 194.11 50
 -5 -11 -1 344.759 183.764 65
 -5 -11 -1 306.838 142.131 11
 -5 -11 0 2081.17 296.52 65
 -5 -11 0 1810.07 278.02 15
 -5 -11 0 2496.41 291.215 18
 -5 -11 0 2259.23 280.541 50
 -5 -11 0 1965.98 249.877 48
 -5 -11 1 1017.64 207.552 55
 -5 -11 1 1438.61 238.814 82
 -5 -11 1 1372.65 253.442 65
 -5 -11 1 1419.92 260.675 15
 -5 -11 1 1096.35 230.865 18
 -5 -11 1 1483.48 232.442 50
 -5 -11 1 1361.6 206.865 48
 -5 -11 2 2946.92 304.517 55
 -5 -11 2 3088.07 337.352 59
 -5 -11 2 3135.75 347.469 65
 -5 -11 2 2901.56 314.03 82
 -5 -11 2 3171.27 332.446 18
 -5 -11 2 3362.59 334.179 15
 -5 -11 2 3223.63 319.8 50
 -5 -11 3 2011.29 270.452 59
 -5 -11 3 1651.57 234.828 55
 -5 -11 3 1717.36 234.823 15
 -5 -11 3 1566.25 230.652 82
 -5 -11 3 2102.75 287.681 18
 -5 -11 3 1805.08 260.666 65
 -5 -11 4 2923.64 315.373 18
 -5 -11 4 2980.11 306.915 65
 -5 -11 4 3275.19 300.97 55
 -5 -11 4 2897.08 303.152 59
 -5 -11 5 -56.6183 128.005 55
 -5 -11 6 872.112 179.663 59
 -5 -11 6 973.494 145.695 55
 -5 -11 6 571.538 145.275 72
 -5 -11 7 782.893 126.066 72
 -5 -10 -18 485.358 144.212 77
 -5 -10 -18 310.672 98.1335 51
 -5 -10 -17 43.46 135.324 77
 -5 -10 -17 -15.4534 91.6509 51
 -5 -10 -16 19.0176 115.669 51
 -5 -10 -16 186.302 127.069 34
 -5 -10 -15 347.91 146.403 51
 -5 -10 -15 411.13 191.49 77
 -5 -10 -15 651.987 171.461 31
 -5 -10 -15 319.931 172.052 34
 -5 -10 -14 730.02 184.95 51
 -5 -10 -14 506.694 223.481 77
 -5 -10 -14 407.973 182.014 31
 -5 -10 -14 607.626 194.808 34
 -5 -10 -13 1511.26 260.998 14
 -5 -10 -13 1467.8 255.414 11
 -5 -10 -13 1786.17 240.316 51
 -5 -10 -13 1975.45 297.67 77
 -5 -10 -13 1411.17 251.771 31
 -5 -10 -12 659.103 191.26 31
 -5 -10 -12 405.201 180.665 11
 -5 -10 -12 757.031 207.742 34
 -5 -10 -12 644.009 146.837 56
 -5 -10 -12 492.588 160.83 51
 -5 -10 -12 199.638 161.596 77
 -5 -10 -12 415.816 176.584 14
 -5 -10 -11 7815.01 517.195 34
 -5 -10 -11 7078.73 454.377 56
 -5 -10 -11 8486.71 500.512 51
 -5 -10 -11 7450.36 551.647 77
 -5 -10 -11 7352.09 518.627 11
 -5 -10 -11 7709.8 522.908 14
 -5 -10 -10 696.237 193.56 31
 -5 -10 -10 702.908 223.392 11
 -5 -10 -10 801.35 200.706 34
 -5 -10 -10 938.944 190.952 56
 -5 -10 -10 705.93 175.654 51
 -5 -10 -10 935.365 230.075 77
 -5 -10 -10 851.625 211.486 14
 -5 -10 -9 1809.64 261.258 14
 -5 -10 -9 1709.51 240.256 56
 -5 -10 -9 1803.63 237.28 10
 -5 -10 -9 1671.83 263.154 11
 -5 -10 -9 1745.79 232.803 51
 -5 -10 -9 1794.54 256.551 34
 -5 -10 -9 1604.94 226.061 15
 -5 -10 -9 1662.81 273.137 77
 -5 -10 -9 1651.58 248.863 31
 -5 -10 -8 2413.58 268.031 56
 -5 -10 -8 2367.54 291.731 11
 -5 -10 -8 2596.26 278.284 15
 -5 -10 -8 2181.97 242.532 51
 -5 -10 -8 2787.92 288.241 34
 -5 -10 -8 2104 294.026 77
 -5 -10 -8 2171.05 267.561 31
 -5 -10 -7 2176.82 267.216 15
 -5 -10 -7 2064.64 246.741 31
 -5 -10 -7 1860.12 244.404 34
 -5 -10 -7 1833.04 227.886 51
 -5 -10 -7 1746.86 262.228 56
 -5 -10 -6 1793.02 221.81 31
 -5 -10 -6 1674.18 233.676 34
 -5 -10 -6 1752.76 242.243 56
 -5 -10 -6 1526.99 191.272 18
 -5 -10 -6 1488.86 236.794 15
 -5 -10 -5 1794.9 205.52 31
 -5 -10 -5 1601.84 248.948 15
 -5 -10 -5 1905.63 231.127 18
 -5 -10 -5 1731.2 240.91 56
 -5 -10 -4 2428.47 275.861 48
 -5 -10 -4 2604.85 267.714 18
 -5 -10 -4 2186.8 279.5 15
 -5 -10 -4 2371.62 280.398 56
 -5 -10 -3 1045.43 196.367 48
 -5 -10 -3 1160.65 211.503 18
 -5 -10 -3 1171.41 220.574 15
 -5 -10 -3 944.91 203.215 56
 -5 -10 -2 373.135 181.212 65
 -5 -10 -2 620.445 168.5 48
 -5 -10 -2 505.993 178.592 18
 -5 -10 -2 517.441 195.635 15
 -5 -10 -2 408.102 162.937 56
 -5 -10 -1 5388.42 438.902 65
 -5 -10 -1 5647.6 407.18 56
 -5 -10 -1 5043.23 376.192 48
 -5 -10 -1 5330.53 414.004 50
 -5 -10 -1 5568.35 429.19 18
 -5 -10 -1 4824.18 401.661 15
 -5 -10 0 1881.48 288.098 65
 -5 -10 0 2137.89 269.558 56
 -5 -10 0 2020.63 277.39 18
 -5 -10 0 2156.9 279.565 15
 -5 -10 0 2334.73 282.032 50
 -5 -10 0 1883.69 234.367 48
 -5 -10 0 1717.69 228.27 26
 -5 -10 1 4196.38 373.983 50
 -5 -10 1 4041.42 325.566 48
 -5 -10 1 4321.96 359.415 26
 -5 -10 1 4091.69 384.768 65
 -5 -10 2 986.036 216.128 82
 -5 -10 2 1171.37 211.428 55
 -5 -10 2 1010.84 216.216 26
 -5 -10 2 1082.27 211.987 50
 -5 -10 2 1153.36 184.216 48
 -5 -10 2 1197.53 241.922 65
 -5 -10 2 858.358 209.59 18
 -5 -10 2 1094.49 220.555 15
 -5 -10 3 1456.43 228.6 55
 -5 -10 3 1200.15 230.2 26
 -5 -10 3 1732.13 272.716 18
 -5 -10 3 1068.82 202.162 15
 -5 -10 3 1018.12 231.511 65
 -5 -10 3 1498.16 234.759 82
 -5 -10 4 1906.36 238.841 82
 -5 -10 4 2512.72 273.855 55
 -5 -10 4 1707.2 259.524 26
 -5 -10 4 1523.84 247.847 65
 -5 -10 4 2004.23 288.462 18
 -5 -10 4 2024.12 250.769 15
 -5 -10 5 805.977 178.952 55
 -5 -10 5 868.945 212.187 59
 -5 -10 5 1064.85 212.179 65
 -5 -10 5 460.683 196.244 18
 -5 -10 6 1672.3 245.117 18
 -5 -10 6 2009.21 263.165 59
 -5 -10 6 1268.06 222.543 72
 -5 -10 7 372.743 118.27 55
 -5 -10 7 267.474 128.105 72
 -5 -10 8 435.771 144.716 59
 -5 -9 -19 -97.213 95.8905 77
 -5 -9 -18 143.747 120.664 77
 -5 -9 -18 -24.4544 79.6094 51
 -5 -9 -17 276.791 172.648 77
 -5 -9 -17 271.603 134.341 34
 -5 -9 -17 349.182 126.554 51
 -5 -9 -16 475.364 163.111 31
 -5 -9 -16 334.885 164.03 34
 -5 -9 -16 191.295 170.393 77
 -5 -9 -15 1958.42 244.316 27
 -5 -9 -15 1707.9 269.812 77
 -5 -9 -15 2320.57 286.924 34
 -5 -9 -15 1849.92 265.242 31
 -5 -9 -14 769.885 176.588 27
 -5 -9 -14 680.704 222.843 77
 -5 -9 -14 817.898 219.306 14
 -5 -9 -14 1010.03 192.837 7
 -5 -9 -14 626.526 199.296 31
 -5 -9 -13 695.61 210.008 34
 -5 -9 -13 662.815 234.225 77
 -5 -9 -13 730.199 199.046 31
 -5 -9 -13 901.302 182.647 27
 -5 -9 -13 766.774 200.713 11
 -5 -9 -13 648.497 171.921 7
 -5 -9 -13 1242.84 247.369 14
 -5 -9 -12 263.196 182.257 77
 -5 -9 -12 395.221 171.745 11
 -5 -9 -12 407.938 177.266 14
 -5 -9 -12 80.291 91.5701 56
 -5 -9 -12 90.2595 156.586 34
 -5 -9 -12 357.198 155.128 7
 -5 -9 -11 -63.9835 171.867 77
 -5 -9 -11 56.5646 151.939 11
 -5 -9 -11 41.293 112.638 27
 -5 -9 -11 -44.1932 107.002 7
 -5 -9 -11 28.139 136.262 14
 -5 -9 -11 29.1735 154.259 34
 -5 -9 -11 -28.8785 157.547 31
 -5 -9 -10 1657.08 232.581 51
 -5 -9 -10 1890.32 214.578 15
 -5 -9 -10 2120.54 294.645 77
 -5 -9 -10 1417.51 236.597 11
 -5 -9 -10 1322.07 185.674 27
 -5 -9 -10 1582.25 247.604 14
 -5 -9 -10 1527.94 246.572 34
 -5 -9 -10 1909.62 267.279 31
 -5 -9 -9 584.959 172.821 31
 -5 -9 -9 623.963 164.424 15
 -5 -9 -9 386.531 146.032 10
 -5 -9 -9 318.131 115.567 7
 -5 -9 -9 574.718 180.93 34
 -5 -9 -9 338.125 139.457 51
 -5 -9 -9 411.043 183.154 77
 -5 -9 -8 5123.01 358.005 51
 -5 -9 -8 5002.93 373.123 10
 -5 -9 -8 5549.2 398.943 14
 -5 -9 -8 5286.6 371.455 15
 -5 -9 -8 4991.99 390.122 34
 -5 -9 -8 5259.8 382.937 31
 -5 -9 -8 4910.87 407.691 77
 -5 -9 -7 4568.79 353.392 10
 -5 -9 -7 4413.42 345.823 14
 -5 -9 -7 3939 349.72 11
 -5 -9 -7 3975.49 326.526 15
 -5 -9 -7 3989.6 283.72 18
 -5 -9 -7 3653.53 321.134 34
 -5 -9 -7 4127.36 324.148 31
 -5 -9 -7 4661.81 382.993 77
 -5 -9 -6 2481.25 263.109 15
 -5 -9 -6 2136.07 222.078 18
 -5 -9 -6 2909.17 271.274 34
 -5 -9 -6 2452.01 240.467 51
 -5 -9 -6 2653.44 252.225 31
 -5 -9 -6 2490.12 264.661 10
 -5 -9 -6 2515.73 280.748 11
 -5 -9 -6 2671.94 265.118 14
 -5 -9 -5 454.259 134.244 31
 -5 -9 -5 474.322 145.703 34
 -5 -9 -5 373.572 147.512 11
 -5 -9 -5 656.825 184.051 10
 -5 -9 -5 425.262 112.499 9
 -5 -9 -5 701.727 154.3 18
 -5 -9 -5 227.455 140.442 15
 -5 -9 -4 2107.35 197.959 31
 -5 -9 -4 1989.28 249.593 11
 -5 -9 -4 1846.13 199.072 9
 -5 -9 -4 1817.93 252.57 10
 -5 -9 -4 1856.56 226.343 18
 -5 -9 -4 2017.88 248.145 15
 -5 -9 -4 2102.13 210.4 34
 -5 -9 -3 2276.67 267.157 15
 -5 -9 -3 2646.05 268.392 18
 -5 -9 -3 3023.09 286.165 11
 -5 -9 -3 2596.79 279.34 10
 -5 -9 -3 2851.25 239.587 9
 -5 -9 -2 2469.58 269.28 56
 -5 -9 -2 2311.08 263.971 10
 -5 -9 -2 2605.88 264.671 11
 -5 -9 -2 2347.15 234.896 9
 -5 -9 -2 2177.68 235.041 26
 -5 -9 -2 2825.34 282.49 18
 -5 -9 -2 2525.38 279.486 15
 -5 -9 -1 796.518 195.469 15
 -5 -9 -1 589.709 176.77 18
 -5 -9 -1 447.281 137.296 9
 -5 -9 -1 447.177 138.615 11
 -5 -9 -1 850.862 200.953 10
 -5 -9 -1 663.603 167.551 56
 -5 -9 -1 622.832 158.397 48
 -5 -9 -1 542.01 157.806 26
 -5 -9 0 1050.25 216.763 18
 -5 -9 0 1529.48 241.755 15
 -5 -9 0 2016.63 271.785 65
 -5 -9 0 1680.45 223.833 9
 -5 -9 0 1746.94 209.307 11
 -5 -9 0 1456.55 211.127 56
 -5 -9 0 1467.37 199.517 48
 -5 -9 0 1923.8 243.639 50
 -5 -9 0 1947.96 246.63 26
 -5 -9 1 5856.12 424.635 26
 -5 -9 1 5928.04 456.097 65
 -5 -9 1 6773.75 407.172 48
 -5 -9 1 6505.57 443.941 50
 -5 -9 1 6686.6 425.574 56
 -5 -9 1 5852.92 444.697 15
 -5 -9 1 6138.24 453.089 18
 -5 -9 2 471.302 198.031 18
 -5 -9 2 441.394 172.862 15
 -5 -9 2 587.806 166.373 2
 -5 -9 2 485.211 161.553 55
 -5 -9 2 265.598 169.465 26
 -5 -9 2 252.341 133.76 50
 -5 -9 2 399.936 126.953 48
 -5 -9 2 290.991 168.36 65
 -5 -9 2 311.01 147.98 9
 -5 -9 3 4688.18 366.988 82
 -5 -9 3 3918.91 360.474 9
 -5 -9 3 3791.43 335.016 55
 -5 -9 3 5022.31 384.77 50
 -5 -9 3 3860.3 386.231 65
 -5 -9 3 4379.81 368.156 2
 -5 -9 4 2827.18 307.687 2
 -5 -9 4 3054.1 331.686 18
 -5 -9 4 2428.25 278.236 15
 -5 -9 4 3194.29 323.819 9
 -5 -9 4 1750.31 271.713 65
 -5 -9 4 2386.94 311.813 26
 -5 -9 4 2722.15 282.783 55
 -5 -9 4 2493.84 270.695 82
 -5 -9 5 358.185 157.12 2
 -5 -9 5 246.729 165.801 18
 -5 -9 5 408.246 170.824 9
 -5 -9 5 332.309 146.22 55
 -5 -9 5 108.468 150.289 65
 -5 -9 5 29.8302 160.374 26
 -5 -9 5 350.016 165.825 68
 -5 -9 6 798.994 200.997 68
 -5 -9 6 748.627 174.437 55
 -5 -9 6 728.133 187.945 65
 -5 -9 6 617.552 190.093 18
 -5 -9 6 377.898 170.933 59
 -5 -9 6 668.72 193.949 26
 -5 -9 7 81.2858 162.81 26
 -5 -9 7 160.606 141.614 18
 -5 -9 7 185.536 153.184 59
 -5 -9 7 288.03 130.313 55
 -5 -9 7 265.3 147.046 72
 -5 -9 7 116.748 152.094 68
 -5 -9 8 1173.86 164.364 55
 -5 -9 8 1121.2 190.81 68
 -5 -9 9 325.94 132.337 59
 -5 -8 -19 62.6634 91.4349 77
 -5 -8 -18 74.063 119.275 77
 -5 -8 -17 860.389 166.793 34
 -5 -8 -16 885.336 187.529 27
 -5 -8 -16 1265.11 217.134 34
 -5 -8 -16 1737.43 263.816 77
 -5 -8 -16 1260.36 218.836 31
 -5 -8 -15 452.516 190.124 31
 -5 -8 -15 378.161 157.243 27
 -5 -8 -15 245.778 166.292 34
 -5 -8 -14 2870.06 327.752 14
 -5 -8 -14 2736.14 304.968 7
 -5 -8 -14 2534.63 288.043 27
 -5 -8 -14 2788.49 329.129 31
 -5 -8 -13 1794.11 254.97 11
 -5 -8 -13 1672.63 244.045 27
 -5 -8 -13 1589.4 234.313 7
 -5 -8 -13 1912.97 292.608 31
 -5 -8 -13 1406.89 246.223 34
 -5 -8 -13 1493.44 255.048 14
 -5 -8 -12 2016.14 272.46 14
 -5 -8 -12 1889.29 284.31 34
 -5 -8 -12 1652.27 236.62 7
 -5 -8 -12 1940.08 265.05 11
 -5 -8 -12 2105.66 256.421 27
 -5 -8 -11 6169.23 460.774 31
 -5 -8 -11 6850.55 423.984 27
 -5 -8 -11 5925.29 453.596 34
 -5 -8 -11 6760.76 459.992 14
 -5 -8 -11 5437.94 426.11 11
 -5 -8 -10 18.5638 107.24 15
 -5 -8 -10 -19.086 100.922 10
 -5 -8 -10 53.3803 147.8 34
 -5 -8 -10 -20.3676 111.118 7
 -5 -8 -10 116.982 119.999 27
 -5 -8 -10 79.4349 130.665 31
 -5 -8 -10 29.1032 170.379 77
 -5 -8 -9 5842.06 357.469 7
 -5 -8 -9 5435.86 365.566 10
 -5 -8 -9 4967.07 386.891 31
 -5 -8 -9 4941.13 328.658 27
 -5 -8 -9 4765.21 340.903 15
 -5 -8 -9 5395.63 402.973 34
 -5 -8 -9 5366.45 404.951 11
 -5 -8 -9 5419.6 394.787 14
 -5 -8 -9 5191.8 407.864 77
 -5 -8 -8 4647.67 296.596 7
 -5 -8 -8 4728.28 342.119 10
 -5 -8 -8 4488.05 320.581 51
 -5 -8 -8 4688.08 358.938 34
 -5 -8 -8 4737.05 340.608 15
 -5 -8 -8 5097.7 307.198 18
 -5 -8 -8 5007.41 294.322 27
 -5 -8 -8 4504.62 350.987 31
 -5 -8 -8 4366.89 346.083 14
 -5 -8 -8 4492.74 362.966 11
 -5 -8 -7 11357.6 553.944 10
 -5 -8 -7 11664.1 471.542 7
 -5 -8 -7 10246.3 498.891 51
 -5 -8 -7 11026.4 554.915 34
 -5 -8 -7 10872.2 538.262 15
 -5 -8 -7 9738.7 476.644 18
 -5 -8 -7 11009.1 549.794 31
 -5 -8 -7 10863.2 548.748 14
 -5 -8 -7 11069.2 572.531 11
 -5 -8 -6 1963.73 221.576 14
 -5 -8 -6 2401.24 252.57 10
 -5 -8 -6 1830.9 236.138 11
 -5 -8 -6 1988.71 201.114 51
 -5 -8 -6 2187.46 235.273 34
 -5 -8 -6 2204.28 221.148 18
 -5 -8 -6 2176.98 238.65 15
 -5 -8 -6 1971.14 219.624 31
 -5 -8 -6 1982.8 251.071 77
 -5 -8 -5 826.812 159.465 14
 -5 -8 -5 931.038 181.363 10
 -5 -8 -5 938.076 172.792 11
 -5 -8 -5 948.029 143.004 51
 -5 -8 -5 880.636 164.442 34
 -5 -8 -5 665.876 167.364 77
 -5 -8 -5 1038.49 163.353 31
 -5 -8 -5 748.124 144.698 18
 -5 -8 -5 846.261 181.798 15
 -5 -8 -4 3878.27 273.292 34
 -5 -8 -4 3745.4 261.474 31
 -5 -8 -4 4228.97 311.723 18
 -5 -8 -4 3895.15 312.392 15
 -5 -8 -4 3498.85 298.501 11
 -5 -8 -4 3880.91 318.037 10
 -5 -8 -3 123.544 86.2271 31
 -5 -8 -3 28.1277 84.4817 34
 -5 -8 -3 57.7562 114.187 11
 -5 -8 -3 50.8664 100.567 9
 -5 -8 -3 -42.6724 128.159 10
 -5 -8 -3 38.4437 121.095 18
 -5 -8 -3 41.4995 132.196 15
 -5 -8 -2 11869.9 547.428 9
 -5 -8 -2 11020.2 567.876 10
 -5 -8 -2 11979.5 553.977 11
 -5 -8 -2 11713.2 571.725 18
 -5 -8 -2 12564.5 591.805 15
 -5 -8 -1 4608.47 312.665 48
 -5 -8 -1 4033.79 330.89 15
 -5 -8 -1 5032.69 358.601 18
 -5 -8 -1 4478.16 350.869 10
 -5 -8 -1 4601.59 325.7 9
 -5 -8 -1 4749.95 338.941 56
 -5 -8 -1 4290.79 310.4 11
 -5 -8 0 2074.79 237.595 9
 -5 -8 0 2361.56 261.961 10
 -5 -8 0 2060.16 212.859 11
 -5 -8 0 2211.43 224.457 48
 -5 -8 0 2078.75 251.778 18
 -5 -8 0 2374.29 258.216 15
 -5 -8 0 2065.15 239.26 26
 -5 -8 1 21996.8 899.395 9
 -5 -8 1 22672.5 814.312 11
 -5 -8 1 23229.7 845.14 48
 -5 -8 1 23123.6 937.352 18
 -5 -8 1 23025 920.999 15
 -5 -8 1 24061.7 926.789 26
 -5 -8 2 5287.42 412.389 18
 -5 -8 2 5054.59 382.308 15
 -5 -8 2 4778.5 382.406 26
 -5 -8 2 4593.21 372.944 9
 -5 -8 2 4902.75 364.74 50
 -5 -8 2 4908.49 388.424 65
 -5 -8 3 12930.3 671.06 65
 -5 -8 3 14132.7 701.847 26
 -5 -8 3 13330.7 636.734 55
 -5 -8 3 13113.7 639.116 50
 -5 -8 3 13340 699.343 18
 -5 -8 3 12903.2 639.101 15
 -5 -8 4 1022.67 190.372 50
 -5 -8 4 953.48 200.413 2
 -5 -8 4 1095.71 227.3 9
 -5 -8 4 1028.66 192.257 55
 -5 -8 4 856.149 239.315 26
 -5 -8 4 950.913 209.636 65
 -5 -8 4 1148.72 194.024 82
 -5 -8 4 968.678 192.706 15
 -5 -8 4 1580.98 262.468 18
 -5 -8 5 2507.63 292.083 65
 -5 -8 5 2167.88 249.319 55
 -5 -8 5 1882 276.201 9
 -5 -8 5 2609.75 296.174 2
 -5 -8 6 486.986 187.742 18
 -5 -8 6 496.452 177.242 9
 -5 -8 6 359.537 197.529 68
 -5 -8 6 501.719 175.512 65
 -5 -8 6 674.401 176.558 2
 -5 -8 6 383.076 150.319 55
 -5 -8 6 666.479 198.036 26
 -5 -8 7 610.665 203.488 9
 -5 -8 7 436.707 205.744 26
 -5 -8 7 523.81 201.71 68
 -5 -8 7 524.735 145.829 55
 -5 -8 7 612.339 190.391 59
 -5 -8 7 727.143 199.706 18
 -5 -8 7 664.411 198.352 2
 -5 -8 8 7734.27 500.501 18
 -5 -8 8 7669.86 510.542 68
 -5 -8 8 7598.26 423.802 55
 -5 -8 8 7625.65 498.876 59
 -5 -8 8 7855.52 522.94 26
 -5 -8 8 7340.9 428.922 72
 -5 -8 10 857.134 177.895 68
 -5 -8 11 346.181 110.479 68
 -5 -7 -19 -12.1763 93.2293 77
 -5 -7 -18 36.7791 115.849 77
 -5 -7 -16 347.189 154.918 31
 -5 -7 -16 562.765 164.762 27
 -5 -7 -16 602.486 176.475 34
 -5 -7 -15 -106.152 157.391 27
 -5 -7 -15 196.168 150.551 31
 -5 -7 -15 -26.7883 134.618 34
 -5 -7 -14 29.7612 162.364 31
 -5 -7 -14 -136.01 141.496 27
 -5 -7 -14 55.1007 140.899 7
 -5 -7 -14 29.1618 151.69 14
 -5 -7 -13 2370.23 293.718 14
 -5 -7 -13 2925.95 311.93 27
 -5 -7 -13 2616.11 323.174 31
 -5 -7 -13 2636.73 296.147 7
 -5 -7 -13 2111.38 268.617 11
 -5 -7 -13 3203.51 329.43 34
 -5 -7 -12 941.732 204.792 14
 -5 -7 -12 1316.2 234.79 31
 -5 -7 -12 1823.59 244.03 7
 -5 -7 -12 1163.13 212.682 11
 -5 -7 -12 1788.33 257.678 34
 -5 -7 -11 2990.22 322.001 31
 -5 -7 -11 3792.15 354.108 34
 -5 -7 -10 6390.77 408.984 7
 -5 -7 -10 6754.43 396.324 10
 -5 -7 -10 7851.2 480.153 11
 -5 -7 -10 7607.37 470.508 14
 -5 -7 -10 7123.81 466.046 31
 -5 -7 -10 7744.86 411.332 15
 -5 -7 -10 7362.8 453.845 6
 -5 -7 -10 6383.6 423.516 36
 -5 -7 -10 7279.86 471.235 34
 -5 -7 -9 1999.73 214.907 10
 -5 -7 -9 1537.5 225.211 11
 -5 -7 -9 1721.46 230.735 14
 -5 -7 -9 1910.65 235.522 31
 -5 -7 -9 2078.81 216.282 15
 -5 -7 -9 1905.77 241.919 6
 -5 -7 -9 2101.43 220.788 7
 -5 -7 -9 2092.39 255.937 34
 -5 -7 -9 1979.53 236.058 36
 -5 -7 -8 1060.03 175.4 10
 -5 -7 -8 1048.43 190.819 11
 -5 -7 -8 725.883 159.555 15
 -5 -7 -8 774.292 164.837 14
 -5 -7 -8 793.819 186.991 31
 -5 -7 -8 1090.42 191.156 34
 -5 -7 -8 628.257 153.134 36
 -5 -7 -8 1182.03 192.549 6
 -5 -7 -8 1075.05 156.817 7
 -5 -7 -7 14019.7 628.299 10
 -5 -7 -7 15792.6 581.992 7
 -5 -7 -7 15436.4 638.501 15
 -5 -7 -7 13687.4 645.329 11
 -5 -7 -7 14552.3 627.317 14
 -5 -7 -7 14863.3 677.285 77
 -5 -7 -7 14659.6 559.889 27
 -5 -7 -7 14467.6 640.991 31
 -5 -7 -7 14851.8 650.588 6
 -5 -7 -7 14967.2 651.605 34
 -5 -7 -7 14283.9 654.106 36
 -5 -7 -6 510.836 153.947 36
 -5 -7 -6 723.696 152.972 34
 -5 -7 -6 957.361 179.35 10
 -5 -7 -6 672.312 154.921 11
 -5 -7 -6 742.068 170.609 6
 -5 -7 -6 763.742 109.279 7
 -5 -7 -6 787.646 149.699 14
 -5 -7 -6 747.033 122.535 51
 -5 -7 -6 732.045 154.713 31
 -5 -7 -6 952.006 114.646 27
 -5 -7 -6 1040.2 184.77 77
 -5 -7 -6 718.854 157.611 15
 -5 -7 -5 3128.29 264.463 36
 -5 -7 -5 2848.58 247.596 34
 -5 -7 -5 3045.96 271.974 10
 -5 -7 -5 3239.74 270.759 6
 -5 -7 -5 3332 253.408 14
 -5 -7 -5 3720.2 283.437 11
 -5 -7 -5 3045.66 217.4 51
 -5 -7 -5 2891.88 240.042 31
 -5 -7 -5 3423.77 278.444 15
 -5 -7 -5 2718.25 260.049 77
 -5 -7 -4 16630.7 685.292 10
 -5 -7 -4 16004.9 652.803 18
 -5 -7 -4 16271.9 678.147 15
 -5 -7 -4 15603 660.891 11
 -5 -7 -4 16486.2 646.543 14
 -5 -7 -4 16096.4 677.613 77
 -5 -7 -4 15861.7 629.927 34
 -5 -7 -4 16610.1 684.058 36
 -5 -7 -4 16977.7 626.467 31
 -5 -7 -4 16920.4 670.882 6
 -5 -7 -3 11259.2 529.803 15
 -5 -7 -3 10198 501.66 18
 -5 -7 -3 12181.3 526.186 11
 -5 -7 -3 10197.9 514.311 10
 -5 -7 -3 10422.9 512.846 36
 -5 -7 -3 11612.3 455.52 31
 -5 -7 -3 10715.1 501.25 6
 -5 -7 -2 13971.4 587.805 11
 -5 -7 -2 13962.4 634.522 15
 -5 -7 -2 15399.8 631.198 18
 -5 -7 -2 12970.4 627.188 10
 -5 -7 -2 14946.2 535.53 34
 -5 -7 -2 13932.9 504.093 31
 -5 -7 -1 1754.05 199.639 11
 -5 -7 -1 1937.72 220.614 10
 -5 -7 -1 1739.01 203.637 9
 -5 -7 -1 2067.8 222.61 18
 -5 -7 -1 2262.45 238.952 15
 -5 -7 0 10259.5 457.938 11
 -5 -7 0 10456.6 460.751 48
 -5 -7 0 9496.6 498.846 15
 -5 -7 0 9679.43 516.908 18
 -5 -7 0 10613.5 525.441 10
 -5 -7 0 10079.4 506.012 9
 -5 -7 1 1622.23 192.368 56
 -5 -7 1 1737.94 176.353 48
 -5 -7 1 858.197 181.037 18
 -5 -7 1 1496.69 213.327 15
 -5 -7 1 1551.04 214.749 26
 -5 -7 1 1493.12 164.666 11
 -5 -7 1 1584.59 212.733 10
 -5 -7 1 1469.54 210.281 9
 -5 -7 2 4059.22 288.073 56
 -5 -7 2 4168.77 304.347 50
 -5 -7 2 3807.93 320.43 9
 -5 -7 2 3762.3 311.958 10
 -5 -7 2 4021.51 333.068 26
 -5 -7 2 3368.5 316.107 18
 -5 -7 2 3663.58 306.112 15
 -5 -7 3 8088.44 511.456 26
 -5 -7 3 8677.71 524.612 18
 -5 -7 3 9712.98 502.483 15
 -5 -7 3 8695.71 439.594 56
 -5 -7 3 9313.73 531.261 9
 -5 -7 4 3309.86 314.835 65
 -5 -7 4 3016.36 326.308 26
 -5 -7 4 3082.23 278.652 50
 -5 -7 4 3020.63 272.518 55
 -5 -7 4 2942.54 319.816 18
 -5 -7 4 3181.41 286.887 15
 -5 -7 5 2117.91 284.355 2
 -5 -7 5 2492.07 279.888 65
 -5 -7 5 2296.44 302.032 26
 -5 -7 5 2137.81 240.388 55
 -5 -7 5 2580.18 313.042 18
 -5 -7 5 2132 230.43 15
 -5 -7 5 2182.74 285.626 9
 -5 -7 6 1801.18 260.118 2
 -5 -7 6 2091.48 259.901 65
 -5 -7 6 1983.48 236.934 55
 -5 -7 6 2031.81 287.382 9
 -5 -7 7 6874.82 516.207 9
 -5 -7 7 7435.47 515.623 2
 -5 -7 7 6654.22 504.323 68
 -5 -7 7 7003.02 438.823 65
 -5 -7 7 7050.79 419.502 55
 -5 -7 7 6752.93 486.522 18
 -5 -7 7 6314.76 506.39 26
 -5 -7 8 792.684 204.916 9
 -5 -7 8 227.053 160.938 26
 -5 -7 8 970.205 236.508 68
 -5 -7 8 698.377 193.864 18
 -5 -7 8 369.49 193.49 59
 -5 -7 8 1080.11 211.977 2
 -5 -7 8 873.034 161.494 55
 -5 -7 9 1328.09 224.569 18
 -5 -7 9 1156.69 247.645 26
 -5 -7 9 1618.64 246.367 59
 -5 -7 9 1421.89 267.937 68
 -5 -7 11 -80.4029 134.997 68
 -5 -7 12 3194.87 242.688 68
 -5 -6 -16 998.699 199.837 31
 -5 -6 -16 1152.24 216.959 27
 -5 -6 -16 1003.79 183.677 34
 -5 -6 -15 1256.61 239.344 31
 -5 -6 -15 1997.85 258.743 27
 -5 -6 -15 1392.48 230.214 34
 -5 -6 -14 1491.8 247.354 31
 -5 -6 -14 1186.93 238.669 13
 -5 -6 -14 1013.11 218.733 14
 -5 -6 -14 1471.28 242.391 7
 -5 -6 -13 1772.85 263 14
 -5 -6 -13 2404.91 304.191 13
 -5 -6 -13 1611.62 253.107 34
 -5 -6 -13 1798.11 260.059 7
 -5 -6 -13 1749.69 248.591 11
 -5 -6 -12 1939.35 241.791 6
 -5 -6 -12 2601.44 281.536 7
 -5 -6 -12 1833.97 268.13 34
 -5 -6 -12 2595.14 310.971 31
 -5 -6 -12 2314.02 274.062 11
 -5 -6 -12 2285.02 282.343 14
 -5 -6 -12 2029.78 276.911 13
 -5 -6 -11 843.655 208.374 31
 -5 -6 -11 971.101 175.217 36
 -5 -6 -11 1447.65 238.874 34
 -5 -6 -10 1437.34 215.968 11
 -5 -6 -10 1154.87 164.477 10
 -5 -6 -10 1453.87 177.309 15
 -5 -6 -10 1160.67 202.911 25
 -5 -6 -10 1325.48 202.339 36
 -5 -6 -10 1374.07 217.382 34
 -5 -6 -10 1600.93 228.13 14
 -5 -6 -10 1489.03 222.43 13
 -5 -6 -10 1686.58 241.342 31
 -5 -6 -10 1204.42 205.385 6
 -5 -6 -10 1097.86 192.028 7
 -5 -6 -9 45.0689 137.038 11
 -5 -6 -9 194 117.251 10
 -5 -6 -9 120.999 117.24 15
 -5 -6 -9 -22.0639 118.54 25
 -5 -6 -9 45.8845 121.318 34
 -5 -6 -9 20.2532 115.413 36
 -5 -6 -9 61.6152 126.414 14
 -5 -6 -9 86.2576 122.884 13
 -5 -6 -9 -45.9418 121.469 31
 -5 -6 -9 188.106 138.95 6
 -5 -6 -9 -18.4539 97.5869 7
 -5 -6 -8 3153.8 248.301 7
 -5 -6 -8 3197.13 261.319 10
 -5 -6 -8 2738.11 245.869 15
 -5 -6 -8 3192.93 271.752 25
 -5 -6 -8 2739.89 266.711 34
 -5 -6 -8 2540.86 245.71 36
 -5 -6 -8 3174.53 278.207 11
 -5 -6 -8 2551.1 244.809 14
 -5 -6 -8 3386.62 291.651 31
 -5 -6 -8 2805.33 272.472 6
 -5 -6 -7 5421.34 297.518 7
 -5 -6 -7 4804.89 318.912 10
 -5 -6 -7 4724.16 316.579 15
 -5 -6 -7 4252.54 308.814 25
 -5 -6 -7 4667.03 326.46 34
 -5 -6 -7 4970.19 337.165 36
 -5 -6 -7 4560.28 307.626 14
 -5 -6 -7 5305.57 350.153 11
 -5 -6 -7 4260.56 318.274 31
 -5 -6 -7 4958.32 331.45 6
 -5 -6 -6 2698.36 194.371 7
 -5 -6 -6 2422.95 233.135 10
 -5 -6 -6 2646.44 241.624 11
 -5 -6 -6 2458.4 231.635 15
 -5 -6 -6 2809.11 237.892 25
 -5 -6 -6 2777.77 244.387 34
 -5 -6 -6 2553.85 237.746 36
 -5 -6 -6 3123.8 237.471 14
 -5 -6 -6 2673.88 239.151 6
 -5 -6 -6 2340.41 226.243 31
 -5 -6 -5 10076.6 475.553 77
 -5 -6 -5 8670.27 451.37 10
 -5 -6 -5 8872.33 358.216 7
 -5 -6 -5 9200.66 455.504 15
 -5 -6 -5 9676.01 437.812 25
 -5 -6 -5 9593.6 472.656 36
 -5 -6 -5 10157 461.552 34
 -5 -6 -5 9036.14 419.659 14
 -5 -6 -5 9642.06 466.334 11
 -5 -6 -5 8761.64 444.072 6
 -5 -6 -5 9554.01 445.774 31
 -5 -6 -4 536.495 137.333 77
 -5 -6 -4 541.505 142.753 10
 -5 -6 -4 765.69 148.406 11
 -5 -6 -4 529.754 138.015 15
 -5 -6 -4 665.904 122.01 25
 -5 -6 -4 583.857 147.669 36
 -5 -6 -4 514.411 137.296 6
 -5 -6 -4 575.554 121.994 31
 -5 -6 -4 687.621 125.936 14
 -5 -6 -3 441.601 126.842 10
 -5 -6 -3 450.146 128.893 11
 -5 -6 -3 592.519 136.634 15
 -5 -6 -3 590.15 114.4 14
 -5 -6 -3 619.485 137.485 77
 -5 -6 -3 695.815 140.595 36
 -5 -6 -3 443.131 123.764 6
 -5 -6 -3 418.326 101.542 31
 -5 -6 -2 9257.38 384.227 34
 -5 -6 -2 9481.15 446.991 36
 -5 -6 -2 9351.65 426.251 11
 -5 -6 -2 8666.11 447.939 10
 -5 -6 -2 8666.81 415.52 6
 -5 -6 -2 8667.65 445.541 15
 -5 -6 -1 7213.88 313.041 34
 -5 -6 -1 8285.04 405.42 36
 -5 -6 -1 7615.83 407.293 10
 -5 -6 -1 8184.5 379.679 11
 -5 -6 -1 8125.01 416.154 18
 -5 -6 -1 7776.38 405.322 15
 -5 -6 -1 6741.64 358.656 6
 -5 -6 0 5121.26 324.483 10
 -5 -6 0 4812.74 321.487 9
 -5 -6 0 3921.15 301.767 18
 -5 -6 0 4375.51 302.746 15
 -5 -6 0 4581.11 265.656 48
 -5 -6 0 4330.72 266.351 11
 -5 -6 1 7886.7 363.064 11
 -5 -6 1 8517.22 453.501 9
 -5 -6 1 8362.51 440.07 10
 -5 -6 1 8043.68 427.482 15
 -5 -6 1 8853.32 461.269 18
 -5 -6 2 10269.1 405.636 11
 -5 -6 2 10961 514.871 10
 -5 -6 2 9979.05 519.095 9
 -5 -6 2 10434.7 467.168 56
 -5 -6 2 9728.45 467.762 50
 -5 -6 2 10657.1 503.02 15
 -5 -6 2 10082.4 530.771 18
 -5 -6 3 723.943 159.406 10
 -5 -6 3 474.014 149.315 9
 -5 -6 3 463.099 145.02 26
 -5 -6 3 605.59 127.185 56
 -5 -6 3 572.625 121.828 55
 -5 -6 3 752.932 137.272 50
 -5 -6 3 715.314 161.015 18
 -5 -6 3 719.772 155.514 15
 -5 -6 4 15643.4 719.447 9
 -5 -6 4 15364.5 632.294 55
 -5 -6 4 14370 714.215 26
 -5 -6 4 14367.7 630.191 15
 -5 -6 4 15532.3 716.142 18
 -5 -6 4 15185.9 629.707 50
 -5 -6 5 11313.1 638.481 26
 -5 -6 5 12754.9 641.444 18
 -5 -6 5 11304.9 532.616 15
 -5 -6 5 10970.3 570.955 65
 -5 -6 6 2537.73 311.799 9
 -5 -6 6 2792.86 310.875 2
 -5 -6 6 3246.42 293.457 65
 -5 -6 6 2889.15 315.026 18
 -5 -6 6 2604.84 246.013 55
 -5 -6 6 2692.1 333.347 26
 -5 -6 7 11963.8 676.526 2
 -5 -6 7 12910.8 584.837 55
 -5 -6 7 13202.8 716.322 9
 -5 -6 7 11892.7 584.015 65
 -5 -6 8 -65.2798 151.857 9
 -5 -6 8 99.9599 192.48 68
 -5 -6 8 -55.3526 150.989 18
 -5 -6 8 -30.8543 149.411 2
 -5 -6 8 113.601 154.938 59
 -5 -6 8 33.4277 170.956 26
 -5 -6 9 4306.24 412.239 9
 -5 -6 9 3848 359.897 59
 -5 -6 9 4491.2 375.162 18
 -5 -6 9 4242.67 418.974 26
 -5 -6 9 4042.99 413.262 68
 -5 -6 9 4106.02 389.447 2
 -5 -6 10 2292.38 307.547 68
 -5 -6 10 2170.05 264.331 59
 -5 -6 10 1813.54 295.035 26
 -5 -6 11 115.579 115.736 59
 -5 -6 12 931.799 195.047 68
 -5 -6 13 58.1297 106.913 68
 -5 -5 -16 175.062 142.57 27
 -5 -5 -15 2457.22 278.138 34
 -5 -5 -15 2090.61 270.874 31
 -5 -5 -14 1434.22 243.098 14
 -5 -5 -14 1477.32 253.655 13
 -5 -5 -14 1355.11 244.325 7
 -5 -5 -14 1366.52 235.176 31
 -5 -5 -13 466.596 184.055 31
 -5 -5 -13 395.677 161.405 11
 -5 -5 -13 477.592 177.391 13
 -5 -5 -13 511.465 175.248 14
 -5 -5 -13 340.53 179.121 7
 -5 -5 -13 561.182 181.084 34
 -5 -5 -12 1539.91 257.311 31
 -5 -5 -12 1789.76 253.565 11
 -5 -5 -12 1530.8 250.115 13
 -5 -5 -12 2539.54 291.008 14
 -5 -5 -12 2137.07 246.612 6
 -5 -5 -12 2625.39 293.087 7
 -5 -5 -12 1965.41 267.417 34
 -5 -5 -11 5311.02 414.194 31
 -5 -5 -11 4947.27 390.315 25
 -5 -5 -11 5087.72 399.655 34
 -5 -5 -11 5198.57 349.953 36
 -5 -5 -10 17284.3 737.12 36
 -5 -5 -10 17078.4 779.662 34
 -5 -5 -10 19052.5 769.552 6
 -5 -5 -10 16965.4 787.278 31
 -5 -5 -10 19555.8 792.416 14
 -5 -5 -10 19290.6 797.373 13
 -5 -5 -10 18904.2 801.52 11
 -5 -5 -10 19475.5 789.477 7
 -5 -5 -10 19177.9 723.575 10
 -5 -5 -10 16890.8 771.06 25
 -5 -5 -10 16478.6 695.102 15
 -5 -5 -9 1648.74 195.886 15
 -5 -5 -9 1639.54 217.086 34
 -5 -5 -9 1398.81 192.445 36
 -5 -5 -9 1767.77 217.424 13
 -5 -5 -9 1763.57 215.885 14
 -5 -5 -9 1503.52 194.234 10
 -5 -5 -9 1923.26 235.544 11
 -5 -5 -9 1850.24 234.627 25
 -5 -5 -9 1561.44 212.139 6
 -5 -5 -9 1465.61 194.682 7
 -5 -5 -8 8605.19 462.401 36
 -5 -5 -8 9481.27 498.967 34
 -5 -5 -8 9755.62 473.076 14
 -5 -5 -8 8525.15 477.286 11
 -5 -5 -8 9819.83 485.797 13
 -5 -5 -8 9968.67 473.077 10
 -5 -5 -8 9826.11 460.491 7
 -5 -5 -8 8547.67 475.284 25
 -5 -5 -8 9601.23 489.121 6
 -5 -5 -7 275.614 124.886 34
 -5 -5 -7 194.954 123.957 36
 -5 -5 -7 302.525 116.439 13
 -5 -5 -7 394.304 119.918 14
 -5 -5 -7 130.804 120.64 11
 -5 -5 -7 474.702 141.864 10
 -5 -5 -7 421.246 137.7 25
 -5 -5 -7 401.745 118.691 7
 -5 -5 -7 474.045 141.72 6
 -5 -5 -6 7768.05 408.191 34
 -5 -5 -6 7925.43 419.332 11
 -5 -5 -6 7521.7 372.111 14
 -5 -5 -6 8023.53 407.564 10
 -5 -5 -6 7343.36 348.718 7
 -5 -5 -6 7557.21 397.608 25
 -5 -5 -6 7341.41 394.254 6
 -5 -5 -5 31305.7 1009.69 34
 -5 -5 -5 32959.7 1038.21 36
 -5 -5 -5 30973.7 1022.57 11
 -5 -5 -5 29501.9 952.957 14
 -5 -5 -5 30987.1 919.764 7
 -5 -5 -5 30537.7 1018.44 10
 -5 -5 -5 30165.9 1018.12 6
 -5 -5 -5 29877 989.625 25
 -5 -5 -4 1408.36 168.123 77
 -5 -5 -4 1604.08 191.311 15
 -5 -5 -4 1850.5 199.543 36
 -5 -5 -4 1607.28 151.382 14
 -5 -5 -4 1596.57 122.855 7
 -5 -5 -4 1782.23 189.809 10
 -5 -5 -4 1543.95 187.037 11
 -5 -5 -4 1821.26 186.151 6
 -5 -5 -4 1651.09 169.965 25
 -5 -5 -3 21752.8 752.412 77
 -5 -5 -3 22233.9 728.266 25
 -5 -5 -3 22022.3 787.606 15
 -5 -5 -3 21206.6 763.876 11
 -5 -5 -3 22195.1 705.301 14
 -5 -5 -3 23028.3 777.464 6
 -5 -5 -3 22207.7 788.247 10
 -5 -5 -3 22276.2 620.387 7
 -5 -5 -3 22203.7 745.063 34
 -5 -5 -3 22710 793.118 36
 -5 -5 -2 2998.38 255.997 15
 -5 -5 -2 3449.53 233.357 6
 -5 -5 -2 3688.34 240.276 11
 -5 -5 -2 3056.84 253.334 10
 -5 -5 -2 3423.03 213.049 34
 -5 -5 -1 5447.53 321.486 15
 -5 -5 -1 5775.36 255.391 31
 -5 -5 -1 5689.55 302.433 6
 -5 -5 -1 5857.08 336.664 10
 -5 -5 -1 5667.24 263.27 34
 -5 -5 -1 6040.04 310.395 11
 -5 -5 0 31789.9 1008.13 10
 -5 -5 0 29887.4 940.764 6
 -5 -5 0 30308.2 936.719 11
 -5 -5 0 29565 991.827 15
 -5 -5 0 30307.1 1011.36 18
 -5 -5 1 1962.26 160.94 11
 -5 -5 1 1790.07 201.493 15
 -5 -5 1 1592.93 197.671 18
 -5 -5 1 1997.28 217.055 10
 -5 -5 2 28157.7 845.006 11
 -5 -5 2 27708.2 991.014 18
 -5 -5 2 28688.9 954.203 15
 -5 -5 2 29183.5 963.455 10
 -5 -5 2 28118.1 998.932 9
 -5 -5 3 1690.14 205.646 18
 -5 -5 3 1277.74 169.086 15
 -5 -5 3 1455.02 182.355 10
 -5 -5 3 1867.25 220.519 9
 -5 -5 3 1472.98 161.048 50
 -5 -5 3 1623.3 161.862 55
 -5 -5 4 16877 726.522 18
 -5 -5 4 17337.4 662.15 15
 -5 -5 4 17212.6 637.594 55
 -5 -5 4 16979.9 742.326 9
 -5 -5 4 16579.8 660.761 10
 -5 -5 4 17074.3 754.149 26
 -5 -5 5 5645.5 408.921 9
 -5 -5 5 4941.36 397.662 26
 -5 -5 5 5842.15 330.635 55
 -5 -5 5 5681.29 329.323 15
 -5 -5 5 5382.33 395.199 18
 -5 -5 5 5803.13 366.4 65
 -5 -5 6 2206.45 278.113 26
 -5 -5 6 2221.84 267.008 18
 -5 -5 7 14623.7 750.338 26
 -5 -5 7 14182.3 699.866 18
 -5 -5 7 13790.2 731.787 9
 -5 -5 7 14000.3 714.449 2
 -5 -5 8 797.283 231.278 9
 -5 -5 8 602.897 194.903 2
 -5 -5 9 7995.65 558.453 9
 -5 -5 9 8640.16 588.606 26
 -5 -5 9 8423.91 556.571 2
 -5 -5 9 7563.94 486.468 18
 -5 -5 9 8176.37 570.712 68
 -5 -5 9 8474.42 523.821 59
 -5 -5 10 1142.77 236.905 26
 -5 -5 10 633.2 190.885 2
 -5 -5 10 662.253 209.45 68
 -5 -5 10 732.564 208.232 9
 -5 -5 10 760.536 194.459 59
 -5 -5 11 3667.69 370.424 68
 -5 -5 11 3396.33 355.08 26
 -5 -5 11 3699.96 308.286 59
 -5 -5 12 1407.46 197.732 57
 -5 -5 13 1390.43 217.561 68
 -5 -5 14 919.733 152.622 68
 -5 -4 -15 489.347 152.531 34
 -5 -4 -15 170.561 142.862 31
 -5 -4 -14 820.708 205.54 14
 -5 -4 -14 802.41 200.449 13
 -5 -4 -14 873.427 200.261 7
 -5 -4 -14 547.034 191.798 31
 -5 -4 -13 3646.52 348.606 34
 -5 -4 -13 3221.47 334.888 7
 -5 -4 -13 3794.29 355.854 14
 -5 -4 -13 3149.18 343.465 13
 -5 -4 -13 3639.89 331.022 52
 -5 -4 -13 3284.83 351.541 31
 -5 -4 -12 1818.13 256.724 11
 -5 -4 -12 1851.21 265.158 34
 -5 -4 -12 2046.87 276.865 7
 -5 -4 -12 1813.25 259.859 14
 -5 -4 -12 2126.7 292.448 13
 -5 -4 -12 1385.45 233.903 25
 -5 -4 -12 2586 274.104 52
 -5 -4 -12 1526.59 262.991 31
 -5 -4 -11 8279.19 511.359 34
 -5 -4 -11 8376.71 459.134 36
 -5 -4 -11 8694.06 531.269 31
 -5 -4 -11 8676.08 492.149 52
 -5 -4 -11 7885.34 498.053 25
 -5 -4 -10 2334.13 242.506 36
 -5 -4 -10 2437.96 278.649 34
 -5 -4 -10 2012.66 198.555 24
 -5 -4 -10 2268.77 256.421 13
 -5 -4 -10 2054.57 240.671 14
 -5 -4 -10 2034.17 253.109 25
 -5 -4 -10 1954.14 232.992 7
 -5 -4 -10 1829.95 225.878 6
 -5 -4 -10 2000.03 208.721 10
 -5 -4 -10 1859.13 237.013 11
 -5 -4 -9 2231.91 247.088 11
 -5 -4 -9 1767.77 199.777 10
 -5 -4 -9 1940.42 233.785 34
 -5 -4 -9 1901.65 176.133 24
 -5 -4 -9 2109.76 217.934 52
 -5 -4 -9 2166.61 231.971 6
 -5 -4 -9 1953.51 231.302 7
 -5 -4 -9 2329.31 250.752 25
 -5 -4 -9 2159.57 234.739 14
 -5 -4 -9 2425.99 252.203 13
 -5 -4 -8 6844.69 410.466 34
 -5 -4 -8 7461.06 375.469 52
 -5 -4 -8 6421.46 386.886 6
 -5 -4 -8 6719.07 379.166 10
 -5 -4 -8 7346.69 395.873 7
 -5 -4 -8 6066.43 389.013 25
 -5 -4 -8 6874.17 314.24 24
 -5 -4 -8 6922.09 388.8 14
 -5 -4 -8 6587.97 405.733 11
 -5 -4 -8 6179.7 380.441 13
 -5 -4 -7 10460 506.658 34
 -5 -4 -7 10431.8 451.272 52
 -5 -4 -7 10136.2 492.566 25
 -5 -4 -7 11406.2 509.577 6
 -5 -4 -7 10403.8 477.801 13
 -5 -4 -7 11618.9 526.88 11
 -5 -4 -7 10837.1 474.389 14
 -5 -4 -7 10721.8 475.837 7
 -5 -4 -6 9358.29 415.999 7
 -5 -4 -6 9914.21 460.986 25
 -5 -4 -6 10188.9 469.759 6
 -5 -4 -6 9964.42 467.584 34
 -5 -4 -6 9721.46 431.939 13
 -5 -4 -6 9754.04 424.764 14
 -5 -4 -6 10207.8 481.514 11
 -5 -4 -5 5414.77 266.689 7
 -5 -4 -5 4901.02 313.638 10
 -5 -4 -5 5274.28 302.402 25
 -5 -4 -5 4785.33 311.351 6
 -5 -4 -5 5196.91 309.469 34
 -5 -4 -5 5259.88 269.34 14
 -5 -4 -5 4535.58 261.33 13
 -5 -4 -5 4973.19 315.38 11
 -5 -4 -4 1071.29 136.504 25
 -5 -4 -4 584.672 134.771 6
 -5 -4 -4 573.899 94.666 7
 -5 -4 -4 773.215 106.014 14
 -5 -4 -4 700.035 136.777 11
 -5 -4 -4 793.797 152.168 10
 -5 -4 -3 8103.03 393.277 10
 -5 -4 -3 7886.97 351.03 25
 -5 -4 -3 7914.38 308.212 14
 -5 -4 -3 7685.75 373.921 11
 -5 -4 -3 8067.71 366.234 34
 -5 -4 -3 8022.27 380.952 6
 -5 -4 -2 3418.71 228.593 6
 -5 -4 -2 2626 189.581 34
 -5 -4 -2 3242.58 222.642 11
 -5 -4 -2 2665.21 233.654 10
 -5 -4 -2 2904.11 118.142 7
 -5 -4 -1 19838.4 671.475 11
 -5 -4 -1 20245.4 710.069 10
 -5 -4 -1 19541.1 623.076 25
 -5 -4 -1 19702.5 702.933 15
 -5 -4 -1 20643 680.963 6
 -5 -4 -1 19770.9 638.398 34
 -5 -4 0 754.741 112.122 11
 -5 -4 0 526.884 128.518 10
 -5 -4 0 554.794 77.8123 25
 -5 -4 0 519.736 104.501 6
 -5 -4 0 775.83 140.876 15
 -5 -4 0 695.845 129.842 36
 -5 -4 0 686.39 90.2531 34
 -5 -4 1 34511.7 1072.51 10
 -5 -4 1 33071.7 1000.32 6
 -5 -4 1 33601.4 1062.65 15
 -5 -4 1 34286.3 992.068 11
 -5 -4 1 34627.4 1044 36
 -5 -4 2 11492.4 513.026 9
 -5 -4 2 11653.6 480.291 10
 -5 -4 2 10737.2 400.816 6
 -5 -4 2 10948.1 384.03 11
 -5 -4 2 10672.3 439.456 36
 -5 -4 2 11329.9 470.998 15
 -5 -4 2 10936.8 499.01 18
 -5 -4 3 889.661 148.012 10
 -5 -4 3 638.831 151.574 9
 -5 -4 3 1014.61 161.158 18
 -5 -4 3 856.648 144.779 15
 -5 -4 4 8429.43 394.878 10
 -5 -4 4 7995.93 459.125 9
 -5 -4 4 8718.79 395.956 15
 -5 -4 4 8319.88 450.233 18
 -5 -4 4 8460.87 475.977 26
 -5 -4 5 382.31 148.626 9
 -5 -4 5 575.528 159.424 18
 -5 -4 5 566.999 121.338 15
 -5 -4 5 484.52 158.623 26
 -5 -4 5 768.375 141.672 65
 -5 -4 6 8200.89 463.576 18
 -5 -4 6 7114.04 478.307 26
 -5 -4 6 7419.79 484.102 9
 -5 -4 7 705.857 175.091 18
 -5 -4 7 597.538 183.992 26
 -5 -4 8 6313.08 472.355 2
 -5 -4 8 7098.64 505.837 9
 -5 -4 8 6902.29 447.229 18
 -5 -4 8 7808.16 533.833 26
 -5 -4 9 6428.32 433.67 59
 -5 -4 9 6533.69 477.57 2
 -5 -4 9 6054.67 478.168 9
 -5 -4 10 993.972 238.792 9
 -5 -4 10 758.038 210.734 2
 -5 -4 10 807.753 189.985 59
 -5 -4 10 920.744 248.802 26
 -5 -4 10 923.963 239.781 68
 -5 -4 11 3590.47 354.053 2
 -5 -4 11 3027.86 357.944 26
 -5 -4 11 3213.13 359.394 68
 -5 -4 11 3579.28 306.856 59
 -5 -4 12 227.594 168.727 26
 -5 -4 12 -147.247 187.614 68
 -5 -4 13 3599.13 298.955 57
 -5 -4 14 577.802 119.37 57
 -5 -4 14 184.843 131.642 68
 -5 -4 14 277.064 96.0967 53
 -5 -3 -14 213.485 157.725 34
 -5 -3 -14 145.037 140.508 7
 -5 -3 -14 87.047 163.057 13
 -5 -3 -14 276.709 157.708 14
 -5 -3 -14 123.466 148.354 52
 -5 -3 -14 25.6978 154.387 31
 -5 -3 -13 705.474 192.064 34
 -5 -3 -13 1210.4 248.742 7
 -5 -3 -13 873.736 198.115 14
 -5 -3 -13 1240.85 245.742 13
 -5 -3 -13 984.942 218.757 25
 -5 -3 -13 916.449 194.851 52
 -5 -3 -13 969.535 216.631 31
 -5 -3 -12 5379.49 412.36 34
 -5 -3 -12 4869.96 385.786 11
 -5 -3 -12 5373.48 413.155 14
 -5 -3 -12 4538.23 396.093 13
 -5 -3 -12 4505.32 362.65 52
 -5 -3 -12 4431 395.727 7
 -5 -3 -12 4887.77 355.245 24
 -5 -3 -11 1137.72 180.259 24
 -5 -3 -11 1567.18 243.837 7
 -5 -3 -11 1244.68 226.38 25
 -5 -3 -11 1150.91 209.573 52
 -5 -3 -11 1120.08 213.509 34
 -5 -3 -10 6731.37 454.762 34
 -5 -3 -10 7402.37 433.465 52
 -5 -3 -10 7321.57 430.293 6
 -5 -3 -10 7185.93 461.905 7
 -5 -3 -10 6259.68 438.64 25
 -5 -3 -10 7680.13 409.648 24
 -5 -3 -10 8131.63 471.717 11
 -5 -3 -10 7474.85 457.786 14
 -5 -3 -10 6511.56 439.538 13
 -5 -3 -9 517.894 163.498 34
 -5 -3 -9 615.259 146.538 52
 -5 -3 -9 428.516 145.195 6
 -5 -3 -9 634.931 148.407 7
 -5 -3 -9 526.958 164.823 11
 -5 -3 -9 640.966 161.876 25
 -5 -3 -9 636.379 129.513 24
 -5 -3 -9 498.253 154.445 14
 -5 -3 -9 750.186 163.832 13
 -5 -3 -8 5029.34 356.013 34
 -5 -3 -8 4913.08 311.094 52
 -5 -3 -8 6119.89 360.855 6
 -5 -3 -8 5150.83 338.269 7
 -5 -3 -8 4557.03 276.984 24
 -5 -3 -8 5400.32 361.747 25
 -5 -3 -8 4976.97 351.189 11
 -5 -3 -8 4529.81 318.283 14
 -5 -3 -8 5221.75 341.04 13
 -5 -3 -7 3210.19 266.13 34
 -5 -3 -7 2978.38 221.172 52
 -5 -3 -7 2938.23 249.822 6
 -5 -3 -7 3159.2 247.799 13
 -5 -3 -7 3458.16 282.981 11
 -5 -3 -7 2556.23 221.799 14
 -5 -3 -7 2979.03 255.209 25
 -5 -3 -7 2946.7 201.864 24
 -5 -3 -7 2858.44 238.164 7
 -5 -3 -6 16524.8 601.442 7
 -5 -3 -6 15573.9 621.315 6
 -5 -3 -6 13796.4 614.025 34
 -5 -3 -6 15157.2 623.501 25
 -5 -3 -6 15867.3 637.307 11
 -5 -3 -6 15884.3 578.459 14
 -5 -3 -6 15051.2 579.08 13
 -5 -3 -5 2215.78 183.583 7
 -5 -3 -5 2074.31 210.329 6
 -5 -3 -5 2226.98 206.464 34
 -5 -3 -5 2178.32 138.829 24
 -5 -3 -5 2194.59 205.187 25
 -5 -3 -5 2387.5 174.395 14
 -5 -3 -5 1979.78 168.794 13
 -5 -3 -5 1987.96 203.626 11
 -5 -3 -4 18959.6 674.707 6
 -5 -3 -4 18946.5 680.538 11
 -5 -3 -4 17583.6 584.803 13
 -5 -3 -4 18573.2 584.238 14
 -5 -3 -4 17830.2 535.821 24
 -5 -3 -4 18723.8 658.972 25
 -5 -3 -4 18314.6 606.042 7
 -5 -3 -3 21615.4 725.977 6
 -5 -3 -3 21818 738.317 11
 -5 -3 -3 21770.2 710.046 25
 -5 -3 -3 21091.6 644.656 7
 -5 -3 -3 20352.7 577.83 8
 -5 -3 -2 976.37 130.936 6
 -5 -3 -2 956.176 75.1952 14
 -5 -3 -2 943.7 124.326 25
 -5 -3 -2 1107.4 139.746 11
 -5 -3 -2 1004.93 58.1667 8
 -5 -3 -1 16820 596.982 6
 -5 -3 -1 17434.4 595.063 11
 -5 -3 -1 16930.3 468.069 8
 -5 -3 -1 18136 629.978 10
 -5 -3 -1 16933.5 478.737 7
 -5 -3 0 8150.96 349.003 6
 -5 -3 0 8411.83 348.117 11
 -5 -3 0 8505.12 318.614 25
 -5 -3 0 8336.55 380.497 10
 -5 -3 1 7614.89 307.965 11
 -5 -3 1 7625.8 357.33 15
 -5 -3 1 7581.93 273.648 25
 -5 -3 1 7342.7 352 10
 -5 -3 1 7377.81 281.305 34
 -5 -3 1 7392.73 315.118 6
 -5 -3 2 1426.82 159.842 15
 -5 -3 2 1561.1 162.792 10
 -5 -3 2 1407.87 143.345 36
 -5 -3 2 1607.96 127.708 6
 -5 -3 3 4838.61 273.142 15
 -5 -3 3 4986.02 309.258 18
 -5 -3 3 4805.02 270.262 10
 -5 -3 3 4534.36 313.799 9
 -5 -3 3 5271.05 252.211 36
 -5 -3 3 4770.94 210.38 6
 -5 -3 4 964.792 133.825 10
 -5 -3 4 1198.84 182.24 9
 -5 -3 4 1303.95 168.439 18
 -5 -3 4 1136.02 137.128 15
 -5 -3 5 767.929 166.244 9
 -5 -3 5 893.034 123.654 10
 -5 -3 5 720.734 154.978 18
 -5 -3 5 634.74 112.687 15
 -5 -3 5 1099.5 185.843 26
 -5 -3 6 5944.69 406.638 9
 -5 -3 6 6711.32 391.164 18
 -5 -3 6 5819.4 406.194 26
 -5 -3 7 3384.62 311.263 2
 -5 -3 7 3022.23 310.771 9
 -5 -3 7 3247.18 277.321 18
 -5 -3 7 3023.62 313.608 26
 -5 -3 8 8917.59 477.948 18
 -5 -3 8 7856.25 525.603 26
 -5 -3 9 480.145 172.371 2
 -5 -3 9 612.519 202.037 26
 -5 -3 9 627.32 188.748 9
 -5 -3 9 645.995 163.847 18
 -5 -3 10 1748.38 227.311 59
 -5 -3 10 2142.98 281.206 2
 -5 -3 10 1695.05 282.615 68
 -5 -3 10 2008.7 298.721 26
 -5 -3 10 1800.45 272.517 9
 -5 -3 11 5448.71 438.247 2
 -5 -3 11 5283.96 461.09 68
 -5 -3 11 5338.34 446.386 26
 -5 -3 11 5262.58 438.853 9
 -5 -3 12 1032.78 232.04 26
 -5 -3 12 661.768 228.886 68
 -5 -3 13 1943.96 256.799 57
 -5 -3 13 1373.81 261.59 68
 -5 -3 14 713.9 162.343 57
 -5 -3 14 562.415 126.363 53
 -5 -3 14 484.454 181.695 68
 -5 -3 15 1050.47 167.048 68
 -5 -3 15 992.725 145.139 57
 -5 -2 -14 948.259 188.483 52
 -5 -2 -13 1128.61 220.635 7
 -5 -2 -13 1236.87 225.644 31
 -5 -2 -13 1441.19 220.909 25
 -5 -2 -13 1386.67 217.676 52
 -5 -2 -13 1368.88 238.316 13
 -5 -2 -13 1168.47 213.593 14
 -5 -2 -13 1041.8 194.123 24
 -5 -2 -12 910.726 209.911 34
 -5 -2 -12 1058.54 223.23 7
 -5 -2 -12 853.909 191.169 52
 -5 -2 -12 933.868 210.362 14
 -5 -2 -12 1092.02 226.614 13
 -5 -2 -12 1788.82 241.062 11
 -5 -2 -11 2089.56 261.258 11
 -5 -2 -11 1713.07 266.035 33
 -5 -2 -11 1816.12 250.005 34
 -5 -2 -11 2225.41 273.83 7
 -5 -2 -11 2238.78 274.105 25
 -5 -2 -11 1996.39 250.028 52
 -5 -2 -11 2109.63 276.212 13
 -5 -2 -11 1915.75 260.159 14
 -5 -2 -11 1799.61 235.366 24
 -5 -2 -10 1446.8 224.162 13
 -5 -2 -10 1432.26 219.49 14
 -5 -2 -10 1640.14 210.416 6
 -5 -2 -10 2052.39 238.754 52
 -5 -2 -10 1459.29 239.103 33
 -5 -2 -10 1189.93 208.716 34
 -5 -2 -10 1675.91 230.073 25
 -5 -2 -10 1459.79 203.644 24
 -5 -2 -9 5183.77 371.753 11
 -5 -2 -9 5513.39 369.321 14
 -5 -2 -9 5230.82 368.285 13
 -5 -2 -9 4503.13 350.548 7
 -5 -2 -9 5434.4 358.68 6
 -5 -2 -9 4583.52 319.118 24
 -5 -2 -9 4730.64 358.449 25
 -5 -2 -9 4606.81 364.106 33
 -5 -2 -9 5072.56 366.103 34
 -5 -2 -8 925.425 179.39 11
 -5 -2 -8 1071.9 165.627 14
 -5 -2 -8 763.79 152.309 13
 -5 -2 -8 936.761 163.161 6
 -5 -2 -8 1258.55 188.614 7
 -5 -2 -8 1116.57 161.097 52
 -5 -2 -8 1198.6 192.011 25
 -5 -2 -8 1027.69 153.555 24
 -5 -2 -8 1087.86 179.279 33
 -5 -2 -8 1160.33 185.423 34
 -5 -2 -7 8479.86 453.411 34
 -5 -2 -7 8358.94 432.856 33
 -5 -2 -7 7793.62 441.951 11
 -5 -2 -7 8179.17 411.356 13
 -5 -2 -7 8417.18 408.466 14
 -5 -2 -7 7964.55 428.211 6
 -5 -2 -7 7609.23 417.955 7
 -5 -2 -7 8508.25 444.494 25
 -5 -2 -7 7711.48 377.103 24
 -5 -2 -7 7950.18 389.984 52
 -5 -2 -6 15936 607.872 13
 -5 -2 -6 16020.6 601.409 14
 -5 -2 -6 17768.5 683.133 11
 -5 -2 -6 16841.1 656.689 6
 -5 -2 -6 16906.9 638.832 33
 -5 -2 -6 16457.9 588.332 24
 -5 -2 -6 17327.1 668.917 25
 -5 -2 -6 16468.5 638.111 7
 -5 -2 -6 16365.8 585.989 8
 -5 -2 -5 10662.2 478.946 6
 -5 -2 -5 10273.4 441.056 7
 -5 -2 -5 10022.1 394.437 8
 -5 -2 -5 10415.2 466.606 25
 -5 -2 -5 10400 399.739 24
 -5 -2 -5 10305.7 414.968 13
 -5 -2 -5 10694.4 413.385 14
 -5 -2 -4 10669.3 453.788 6
 -5 -2 -4 10434.3 412.861 7
 -5 -2 -4 10113.1 368.11 8
 -5 -2 -4 9418.18 363.979 14
 -5 -2 -4 10041.5 375.199 13
 -5 -2 -4 10111.7 438.81 25
 -5 -2 -4 9414.82 364.293 24
 -5 -2 -3 18699.4 561.3 8
 -5 -2 -3 19502.2 607.99 7
 -5 -2 -3 16969.5 539.796 13
 -5 -2 -3 17468.1 539.091 14
 -5 -2 -3 19138.1 567.04 24
 -5 -2 -3 18365.4 647.19 25
 -5 -2 -2 5477.31 172.544 14
 -5 -2 -2 5236.24 220.694 24
 -5 -2 -1 6969.53 330.824 11
 -5 -2 -1 7579.39 338.225 6
 -5 -2 0 6000.38 280.862 11
 -5 -2 0 5857.71 285.149 6
 -5 -2 0 5791.19 214.758 7
 -5 -2 1 25257.4 744.15 11
 -5 -2 1 24745.4 757.457 6
 -5 -2 1 23637.1 660.686 7
 -5 -2 1 24381.6 793.6 10
 -5 -2 2 2042.6 130.877 11
 -5 -2 2 2189.57 146.645 6
 -5 -2 2 2177.1 173.254 10
 -5 -2 3 45082.6 1298.2 15
 -5 -2 3 45344.3 1235.17 6
 -5 -2 3 45217.8 1301.88 10
 -5 -2 3 43723.2 1366.37 9
 -5 -2 4 3193.36 240.16 18
 -5 -2 4 3087.58 197.907 15
 -5 -2 4 3563.86 207.32 10
 -5 -2 4 3067.67 257.712 9
 -5 -2 5 4164.39 313.848 26
 -5 -2 5 5256.9 308.475 18
 -5 -2 5 4825.43 244.526 10
 -5 -2 5 4978.71 332.699 9
 -5 -2 6 5293.85 371.47 26
 -5 -2 6 6013.58 346.148 18
 -5 -2 6 5785.94 378.784 9
 -5 -2 7 5639.08 405.379 26
 -5 -2 7 5796.02 396.049 9
 -5 -2 7 5643.6 345.457 18
 -5 -2 8 6200.04 443.49 26
 -5 -2 8 6519.05 378.288 18
 -5 -2 8 6239.43 437.931 9
 -5 -2 8 6118.56 425.359 2
 -5 -2 9 2517.55 307.93 26
 -5 -2 10 3489.12 380.648 68
 -5 -2 10 3502.6 343.818 9
 -5 -2 10 3062.63 321.878 2
 -5 -2 11 3022.66 330.153 9
 -5 -2 11 1994.24 307.131 68
 -5 -2 11 2440.75 285.911 2
 -5 -2 11 2371.23 308.787 26
 -5 -2 12 739.025 225.253 68
 -5 -2 12 784.679 200.187 2
 -5 -2 12 1112.69 240.166 26
 -5 -2 13 465.339 205.011 68
 -5 -2 13 263.22 166.029 26
 -5 -2 14 1942.75 205.834 53
 -5 -2 15 1106.92 175.286 57
 -5 -2 15 1269.64 198.313 68
 -5 -1 -15 1172.27 181.968 52
 -5 -1 -14 307.998 146.449 52
 -5 -1 -13 122.237 137.392 52
 -5 -1 -13 185.585 128.5 25
 -5 -1 -13 120.778 137.678 31
 -5 -1 -13 296.289 167.77 14
 -5 -1 -13 56.4079 144.276 13
 -5 -1 -13 175.38 157.062 7
 -5 -1 -13 23.8606 126.205 24
 -5 -1 -12 1130.68 235.32 33
 -5 -1 -12 1065.06 206.341 34
 -5 -1 -12 1732.52 262.063 7
 -5 -1 -12 1295.82 216.969 25
 -5 -1 -12 1589.07 230.857 52
 -5 -1 -12 1607.02 253.396 13
 -5 -1 -12 1153.19 222.156 14
 -5 -1 -12 1258.38 215.992 24
 -5 -1 -11 179.515 155.989 34
 -5 -1 -11 79.5439 115.449 14
 -5 -1 -11 165.975 146.314 13
 -5 -1 -11 50.3636 135.331 11
 -5 -1 -11 377.301 198.792 7
 -5 -1 -11 196.208 141.727 52
 -5 -1 -10 5639.56 424.95 34
 -5 -1 -10 5838.13 439.051 33
 -5 -1 -10 6794.95 459.751 11
 -5 -1 -10 6478.24 455.514 7
 -5 -1 -10 6963.73 431.303 52
 -5 -1 -10 5879.41 421.511 25
 -5 -1 -10 6230.88 411.725 24
 -5 -1 -9 -21.8888 115.74 14
 -5 -1 -9 91.172 129.877 13
 -5 -1 -9 71.6726 147.04 11
 -5 -1 -9 47.2129 124.822 25
 -5 -1 -9 61.0815 120.754 24
 -5 -1 -9 20.4028 112.982 52
 -5 -1 -9 -24.6132 130.145 7
 -5 -1 -9 -20.4938 108.363 6
 -5 -1 -9 -24.0346 140.705 33
 -5 -1 -9 -71.5598 115.509 34
 -5 -1 -8 7142.52 441.448 34
 -5 -1 -8 7148.35 436.245 33
 -5 -1 -8 7231.65 419.534 14
 -5 -1 -8 8119.41 470.117 11
 -5 -1 -8 7926.12 440.314 13
 -5 -1 -8 7956.45 459.627 25
 -5 -1 -8 7703.9 422.833 24
 -5 -1 -8 8524.33 469.21 7
 -5 -1 -8 7630.28 436.678 6
 -5 -1 -8 6868.38 400.377 52
 -5 -1 -7 14429.2 623.133 33
 -5 -1 -7 14314.6 598.369 14
 -5 -1 -7 14045.3 602.498 13
 -5 -1 -7 14709.6 596.108 24
 -5 -1 -7 15033 649.569 25
 -5 -1 -7 14631.4 593.527 8
 -5 -1 -7 14433.7 633.768 7
 -5 -1 -7 14710.7 627.055 6
 -5 -1 -7 14158.8 584.285 52
 -5 -1 -6 2025.73 201.287 33
 -5 -1 -6 1691.54 175.462 14
 -5 -1 -6 2138.61 193.446 13
 -5 -1 -6 2039.65 188.341 24
 -5 -1 -6 2110.76 215.249 25
 -5 -1 -6 1485.45 169.773 8
 -5 -1 -6 1900.31 204.863 7
 -5 -1 -6 1896.68 172.397 52
 -5 -1 -5 40628.1 1199.45 13
 -5 -1 -5 40272.9 1191.04 14
 -5 -1 -5 38898.4 1202.85 24
 -5 -1 -5 43097.3 1289.68 25
 -5 -1 -5 38675.5 1246.68 7
 -5 -1 -5 42233.3 1213.56 8
 -5 -1 -5 40348.3 1216.8 33
 -5 -1 -4 21073.2 713.087 8
 -5 -1 -4 21550 753.374 7
 -5 -1 -4 22755.3 695.098 14
 -5 -1 -4 22714.1 700.454 13
 -5 -1 -4 22976.7 729.456 24
 -5 -1 -3 20504.9 651.37 8
 -5 -1 -3 19664.8 674.452 7
 -5 -1 -2 19782.2 534.531 14
 -5 -1 -2 19508.4 535.715 13
 -5 -1 -2 21113.2 635.902 8
 -5 -1 -2 20809.5 657.024 7
 -5 -1 -1 940.728 100.356 8
 -5 -1 -1 1108.42 116.739 7
 -5 -1 2 46730.5 1291.34 11
 -5 -1 3 15258.6 541.771 10
 -5 -1 3 15527.3 511.354 6
 -5 -1 4 13486.3 474.211 10
 -5 -1 4 12331.7 538.099 9
 -5 -1 4 13796.9 521.806 18
 -5 -1 4 13091.5 428.191 6
 -5 -1 5 9792.57 430.287 18
 -5 -1 5 10282 374.517 10
 -5 -1 5 9592.72 467.413 9
 -5 -1 6 8674.51 455.578 9
 -5 -1 6 8820.66 407.334 18
 -5 -1 6 8629.5 460.423 26
 -5 -1 7 11364.5 551.041 9
 -5 -1 7 10532.6 539.551 26
 -5 -1 7 10558.8 468.321 18
 -5 -1 8 8410.14 498.63 26
 -5 -1 8 9459.45 503.499 2
 -5 -1 8 9585.29 518.766 9
 -5 -1 9 15550.4 736.839 26
 -5 -1 10 5231.79 411.767 26
 -5 -1 10 4904.42 395.295 9
 -5 -1 10 5044.87 391.23 2
 -5 -1 11 883.541 212.558 12
 -5 -1 11 1116.15 249.085 68
 -5 -1 11 912.527 208.202 9
 -5 -1 11 1046.36 203.282 2
 -5 -1 12 2120.54 285.29 26
 -5 -1 12 2144.43 279.21 12
 -5 -1 12 2162.6 275.103 2
 -5 -1 12 2019.21 299.722 68
 -5 -1 13 1000.41 216.44 26
 -5 -1 13 734.243 220.887 68
 -5 -1 13 1054.3 176.508 53
 -5 -1 14 2865.58 316.468 68
 -5 -1 14 3877.59 346.559 57
 -5 -1 15 1873.09 234.266 68
 -5 -1 15 1631.67 228.191 57
 -5 -1 16 1276.39 162.375 68
 -5 -1 16 848.902 160.494 66
 -5 -1 16 951.929 152.083 57
 -5 0 -15 44.0315 95.5651 52
 -5 0 -14 407.865 137.164 52
 -5 0 -13 159.954 138.956 52
 -5 0 -13 -70.808 146.988 24
 -5 0 -12 1340.83 225.935 14
 -5 0 -12 1345.44 232.919 13
 -5 0 -12 1322.64 226.465 24
 -5 0 -12 1343.44 204.174 25
 -5 0 -12 1272.48 235.801 7
 -5 0 -12 1630.76 238.156 52
 -5 0 -12 1172.06 227.95 33
 -5 0 -12 1334.72 207.624 34
 -5 0 -11 2854.35 313.245 13
 -5 0 -11 2359.92 279.416 14
 -5 0 -11 2547.47 272.701 52
 -5 0 -11 2591.14 286.792 11
 -5 0 -11 2650.24 286.881 24
 -5 0 -11 2068.02 262.445 25
 -5 0 -11 2130.66 261.252 34
 -5 0 -11 2299.29 293.563 33
 -5 0 -11 2083.38 292.866 7
 -5 0 -10 1243.12 208.043 52
 -5 0 -10 744.146 191.578 7
 -5 0 -10 939.218 191.133 25
 -5 0 -10 768.827 189.748 24
 -5 0 -10 943.269 193.467 14
 -5 0 -10 748.264 189.544 11
 -5 0 -10 1115.26 209.152 13
 -5 0 -10 849.474 206.128 33
 -5 0 -10 858.753 191.698 34
 -5 0 -9 2597.72 279.962 25
 -5 0 -9 2005.6 249.206 24
 -5 0 -9 2605.88 288.688 7
 -5 0 -9 2481.14 254.828 52
 -5 0 -9 2281.61 272.946 33
 -5 0 -9 2758.61 286.131 34
 -5 0 -8 3616.24 308.445 24
 -5 0 -8 4352.46 344.496 25
 -5 0 -8 4594.43 336.615 6
 -5 0 -8 3522.5 316.106 7
 -5 0 -8 4246.15 335.544 33
 -5 0 -8 3896.85 331.367 34
 -5 0 -8 4088.83 327.366 13
 -5 0 -8 3602.54 300.449 14
 -5 0 -7 266.211 122.84 14
 -5 0 -7 332.172 121.559 13
 -5 0 -7 67.9141 99.5662 52
 -5 0 -7 184.678 109.682 8
 -5 0 -7 258.819 132.872 7
 -5 0 -7 326.584 121.158 33
 -5 0 -7 298.601 130.371 24
 -5 0 -7 255.206 132.568 25
 -5 0 -6 7700.45 392.469 52
 -5 0 -6 8749.21 432.352 8
 -5 0 -6 7587.98 436.222 7
 -5 0 -6 8438.36 422.596 33
 -5 0 -6 8733.93 421.319 13
 -5 0 -6 8872.76 416.011 14
 -5 0 -6 8089.68 423.685 24
 -5 0 -6 8055.05 449.612 25
 -5 0 -5 1400.08 182.412 7
 -5 0 -5 1224.42 161.875 8
 -5 0 -5 1573.16 165.979 33
 -5 0 -5 1009.36 158.315 24
 -5 0 -5 1300.57 147.351 14
 -5 0 -5 1032.26 139.79 13
 -5 0 -4 3779 267.875 7
 -5 0 -4 4222.75 260.561 8
 -5 0 -4 3858.86 256.224 24
 -5 0 -4 3667.97 220.945 13
 -5 0 -4 4140.77 226.026 14
 -5 0 -3 7087.77 350.277 7
 -5 0 -3 6985.38 334.226 8
 -5 0 -3 6950.4 293.512 33
 -5 0 -3 6695.29 333.004 24
 -5 0 -3 7210.86 288.166 13
 -5 0 -3 6813.43 280.893 14
 -5 0 -2 829.805 128.701 7
 -5 0 -2 912.711 123.753 8
 -5 0 -2 800.461 74.6313 14
 -5 0 -2 838.476 76.7324 13
 -5 0 -1 5227.94 264.324 8
 -5 0 -1 5165.24 271.564 7
 -5 0 4 17031.6 571.977 10
 -5 0 4 16808.6 628.826 9
 -5 0 5 3745.28 226.518 18
 -5 0 5 3574.83 190.864 10
 -5 0 5 3768.36 257.888 9
 -5 0 6 17760 698.746 26
 -5 0 6 17600.6 625.689 18
 -5 0 6 18871.7 704.87 9
 -5 0 7 16582.1 682.85 26
 -5 0 7 15416.8 657.226 9
 -5 0 8 8103.5 462.532 26
 -5 0 8 8104.14 451.973 2
 -5 0 8 9047.54 477.235 9
 -5 0 9 5308.73 379.781 26
 -5 0 9 5055.07 357.373 2
 -5 0 9 4582.21 356.858 9
 -5 0 10 247.451 146.886 26
 -5 0 11 1176.36 208.856 9
 -5 0 11 1052.95 238.757 12
 -5 0 11 995.448 188.784 2
 -5 0 11 985.948 233.713 68
 -5 0 12 1286.84 243.668 12
 -5 0 12 1379.29 234.014 26
 -5 0 12 1590.31 261.946 68
 -5 0 13 398.423 185.377 68
 -5 0 13 140.416 143.74 12
 -5 0 14 2507.13 303.376 57
 -5 0 14 2659.06 307.142 68
 -5 0 15 463.739 159.47 68
 -5 0 16 1766.21 201.611 57
 -5 0 16 1481.99 175.611 68
 -5 1 -14 1333 173.675 52
 -5 1 -12 511.2 158.13 52
 -5 1 -12 605.355 185.829 33
 -5 1 -12 476.95 167.385 24
 -5 1 -11 1141.48 225.264 24
 -5 1 -11 731.935 175.219 25
 -5 1 -11 844.346 192.233 14
 -5 1 -11 633.349 186.358 13
 -5 1 -11 1135.7 210.986 52
 -5 1 -11 1192.27 235.185 33
 -5 1 -11 1217.88 242.131 7
 -5 1 -10 1196.53 221.249 24
 -5 1 -10 1100.89 208.502 25
 -5 1 -10 1357.91 237.361 13
 -5 1 -10 1439.32 230.242 11
 -5 1 -10 1538.05 237.254 14
 -5 1 -10 1627.01 231.828 52
 -5 1 -10 1384.42 219.046 34
 -5 1 -10 1181.65 223.976 33
 -5 1 -10 1482.28 250.907 7
 -5 1 -9 3764.25 333.107 25
 -5 1 -9 2807.38 300.828 24
 -5 1 -9 2901.63 293.305 14
 -5 1 -9 2506.63 284.327 13
 -5 1 -9 2858.68 290.767 52
 -5 1 -9 3216.88 321.946 33
 -5 1 -9 2761.84 295.275 34
 -5 1 -9 3294.09 336.09 7
 -5 1 -9 2755.6 279.673 6
 -5 1 -8 6565.49 421.05 13
 -5 1 -8 5828.86 397.145 14
 -5 1 -8 5601.32 383.74 52
 -5 1 -8 5179.44 392.364 33
 -5 1 -8 6375.21 428.57 25
 -5 1 -8 5726.32 410.659 24
 -5 1 -7 1524.34 217.082 8
 -5 1 -7 1626.85 224.044 24
 -5 1 -7 1372.42 213.896 25
 -5 1 -7 1512.38 200.491 13
 -5 1 -7 1534.72 201.248 14
 -5 1 -7 1470.64 205.94 33
 -5 1 -7 1518.28 220.314 7
 -5 1 -6 1437.67 191.031 33
 -5 1 -6 1456.96 188.916 14
 -5 1 -6 1722.77 196.494 13
 -5 1 -6 1374.18 189.897 8
 -5 1 -6 1616.27 189.255 52
 -5 1 -6 978.979 187.529 25
 -5 1 -6 1391.06 202.671 24
 -5 1 -6 1521.14 217.389 7
 -5 1 -5 2630.77 256.117 7
 -5 1 -5 2918.82 249.006 8
 -5 1 -5 2861.26 221.918 14
 -5 1 -5 2643.97 217.675 13
 -5 1 -5 2525.85 210.978 52
 -5 1 -5 2414.24 231.479 24
 -5 1 -5 2560.68 221.682 33
 -5 1 -4 3511.5 265.332 24
 -5 1 -4 3609.71 233.192 13
 -5 1 -4 3783.87 236.212 14
 -5 1 -4 3546.65 235.328 33
 -5 1 -4 3703.29 285.386 7
 -5 1 -4 3858.39 269.671 8
 -5 1 -3 8896.6 424.983 24
 -5 1 -3 8872.39 420.989 8
 -5 1 -3 9107.59 441.086 7
 -5 1 -3 9109.92 363.537 33
 -5 1 -3 8685.97 361.947 13
 -5 1 -3 9417.91 366.563 14
 -5 1 -2 4606.4 203.36 3
 -5 1 -2 4690.65 285.444 8
 -5 1 -2 4919.74 303.294 7
 -5 1 -2 4337.28 228.365 39
 -5 1 -2 5139.37 224.03 13
 -5 1 -2 5135.13 221.295 14
 -5 1 -1 2199.55 146.023 3
 -5 1 -1 1847.19 177.298 8
 -5 1 -1 1910.02 144.066 29
 -5 1 0 1422.37 128.483 3
 -5 1 4 35682 1092.8 9
 -5 1 5 1528.96 126.13 10
 -5 1 5 1440.83 153.153 9
 -5 1 5 1691.51 147.184 18
 -5 1 6 14116.7 576.739 9
 -5 1 6 14911.1 585.545 26
 -5 1 7 4793.06 307.028 9
 -5 1 7 4993.82 317.039 26
 -5 1 8 3348.22 267.96 9
 -5 1 8 3338.27 263.048 2
 -5 1 8 3666.18 284.217 26
 -5 1 9 175.23 117.13 9
 -5 1 9 400.763 147.554 26
 -5 1 9 276.437 128.782 2
 -5 1 10 145.997 168.677 12
 -5 1 10 43.0626 124.38 26
 -5 1 10 -103.572 136.912 68
 -5 1 11 4860.24 405.228 68
 -5 1 11 5507.25 447.584 12
 -5 1 12 -138.118 181.758 68
 -5 1 12 30.8647 137.491 12
 -5 1 13 1427.09 240.059 68
 -5 1 13 1834.44 287.907 12
 -5 1 14 282.278 162.766 68
 -5 1 14 243.635 170.656 57
 -5 1 15 741.382 176.918 68
 -5 1 16 1505.67 204.345 57
 -5 1 17 26.7534 91.6258 66
 -5 1 17 124.59 93.9327 57
 -5 2 -14 336.3 100.779 52
 -5 2 -13 1053.47 162.296 52
 -5 2 -12 562.57 167.169 24
 -5 2 -11 2114.85 253.414 52
 -5 2 -11 2191.34 267.557 24
 -5 2 -10 5827.79 430.54 33
 -5 2 -10 5311.72 434.038 7
 -5 2 -10 6049.2 445.569 24
 -5 2 -10 6003.44 409.615 25
 -5 2 -10 5900.5 413.657 52
 -5 2 -9 1290.75 206.965 52
 -5 2 -9 1635.71 243.469 34
 -5 2 -9 1301.04 251.808 7
 -5 2 -9 1190.63 208.236 14
 -5 2 -9 1120.91 202.094 25
 -5 2 -9 1066.47 227.359 24
 -5 2 -8 10856 613.449 7
 -5 2 -8 11058.2 594.227 33
 -5 2 -8 10797.5 573.774 52
 -5 2 -8 11353.4 586.814 14
 -5 2 -8 11151.5 596.445 13
 -5 2 -8 11973.1 615.006 25
 -5 2 -8 10472.5 601.757 24
 -5 2 -7 1598.72 225.298 33
 -5 2 -7 1491.37 209.79 52
 -5 2 -7 2026.6 241.974 13
 -5 2 -7 1822.58 229.775 14
 -5 2 -7 1924.13 255.948 24
 -5 2 -7 1656.96 234.222 25
 -5 2 -6 8011.04 451.078 33
 -5 2 -6 9238.79 480.293 13
 -5 2 -6 8640.51 462.736 14
 -5 2 -6 9609.68 536.909 7
 -5 2 -6 8666.93 496.255 8
 -5 2 -6 8512.48 490.819 24
 -5 2 -6 8582.58 508.053 25
 -5 2 -5 8238.25 423.675 13
 -5 2 -5 7679.73 406.883 14
 -5 2 -5 7565.05 446.249 8
 -5 2 -5 7518.45 464.811 7
 -5 2 -5 7601.83 450.16 24
 -5 2 -4 5541.83 319.24 14
 -5 2 -4 5946.03 332.305 13
 -5 2 -4 5379.12 361.009 8
 -5 2 -4 5379.4 370.011 7
 -5 2 -4 6417.36 381.653 24
 -5 2 -3 18719.1 636.459 14
 -5 2 -3 17789.3 637.092 13
 -5 2 -3 17930.3 719.918 7
 -5 2 -3 17622.4 700.93 8
 -5 2 -3 17166.5 702.18 24
 -5 2 -2 2557.96 189.535 39
 -5 2 -2 2706.39 237.375 24
 -5 2 -2 2632.72 174.425 14
 -5 2 -2 2880.25 184.965 13
 -5 2 -2 2796.97 246.913 7
 -5 2 -2 2891.32 238.825 8
 -5 2 -1 22119.1 790.181 8
 -5 2 -1 22001 690.656 3
 -5 2 -1 20843.3 694.785 29
 -5 2 0 2701.56 231.382 8
 -5 2 0 2653.21 166.123 12
 -5 2 0 2884.32 197.652 3
 -5 2 0 2612.82 193.2 29
 -5 2 1 5303.4 267.143 12
 -5 2 1 5030.69 282.191 3
 -5 2 2 11051.9 457.037 12
 -5 2 4 5245.82 275.593 9
 -5 2 5 10690.4 434.604 9
 -5 2 6 10385.9 432.024 9
 -5 2 6 10045 432.469 26
 -5 2 7 226.83 99.2915 9
 -5 2 7 440.435 109.653 26
 -5 2 8 9259.68 536.574 12
 -5 2 10 917.084 233.087 12
 -5 2 10 1117.98 201.403 68
 -5 2 11 372.916 219.145 12
 -5 2 11 480.784 168.119 68
 -5 2 12 -31.5241 158.425 12
 -5 2 12 194.391 168.006 68
 -5 2 13 488.892 188.796 12
 -5 2 13 858.698 189.048 68
 -5 2 14 2546.24 274.305 68
 -5 2 14 2949.18 322.024 57
 -5 2 16 1319.16 218.834 66
 -5 2 16 1856.76 228.658 57
 -5 2 17 516.16 137.526 66
 -5 2 17 268.766 112.357 57
 -5 3 -13 286.544 93.2727 52
 -5 3 -12 -65.9503 110.731 52
 -5 3 -11 1206.82 209.71 24
 -5 3 -10 266.848 162.383 24
 -5 3 -10 229.372 137.903 52
 -5 3 -9 280.866 157.491 25
 -5 3 -9 559.447 186.222 24
 -5 3 -9 354.532 166.292 7
 -5 3 -9 458.942 157.581 52
 -5 3 -8 4410.72 369.417 25
 -5 3 -8 4936.98 403.406 24
 -5 3 -8 4510.68 358.605 52
 -5 3 -8 4350.84 363.442 13
 -5 3 -8 3965.01 345.453 14
 -5 3 -8 4024.37 383.939 7
 -5 3 -7 1512.24 236.663 8
 -5 3 -7 1491.11 232.041 25
 -5 3 -7 1631.87 264.836 24
 -5 3 -7 1573.34 230.397 33
 -5 3 -7 1340.01 211.538 52
 -5 3 -7 1720.66 265.333 7
 -5 3 -7 1499.32 224.659 13
 -5 3 -7 1514.38 222.254 14
 -5 3 -6 8302.98 512.231 24
 -5 3 -6 9439.66 526.14 25
 -5 3 -6 8253.57 518.337 7
 -5 3 -6 8402.08 514.495 8
 -5 3 -5 1325.12 210.236 24
 -5 3 -5 1381.87 189.909 13
 -5 3 -5 1600.13 201.35 14
 -5 3 -4 5326.62 376.117 24
 -5 3 -4 5030.1 320.852 14
 -5 3 -4 5264.21 333.144 13
 -5 3 -4 4907.91 373.783 7
 -5 3 -4 4879.14 360.793 8
 -5 3 -3 541.278 154.307 24
 -5 3 -3 830.069 139.227 14
 -5 3 -3 757.612 167.216 8
 -5 3 -3 956.215 180.914 7
 -5 3 -2 7196.99 371.756 39
 -5 3 -2 7966.72 441.562 8
 -5 3 -2 8399.61 461.671 7
 -5 3 -2 8440.88 373.973 14
 -5 3 -2 7996.72 445.796 24
 -5 3 -1 7974.68 429.281 8
 -5 3 -1 8262.16 398.499 39
 -5 3 -1 7959.83 365.443 29
 -5 3 -1 8497.64 364.79 3
 -5 3 0 5045.79 292.198 29
 -5 3 0 5109.99 283.121 3
 -5 3 0 5399.21 337.779 8
 -5 3 1 15265.7 599.592 29
 -5 3 1 15277.4 546.866 12
 -5 3 1 15524.3 593.886 3
 -5 3 2 2101.52 184.247 12
 -5 3 2 1767.08 190.686 3
 -5 3 3 13804.7 559.451 12
 -5 3 3 12944.7 563.835 3
 -5 3 4 3078.59 258.602 12
 -5 3 5 2328.8 237.839 12
 -5 3 6 19875.9 812.101 12
 -5 3 7 1693.42 237.994 12
 -5 3 8 22839.5 948.407 12
 -5 3 10 10177 618.446 12
 -5 3 11 3343.36 357.76 12
 -5 3 12 1151.52 233.099 12
 -5 3 13 3204.62 359.617 12
 -5 3 13 4490.45 380.464 57
 -5 3 14 76.8884 177.208 57
 -5 3 16 246.254 146.068 66
 -5 3 16 403.583 137.422 57
 -5 3 17 225.951 111.015 66
 -5 3 17 320.756 113.015 57
 -5 4 -11 -79.8098 114.464 52
 -5 4 -10 -48.576 126.343 24
 -5 4 -9 379.598 141.01 52
 -5 4 -9 368.218 139.304 70
 -5 4 -9 483.996 182.629 24
 -5 4 -8 165.785 133.239 52
 -5 4 -8 397.206 148.343 70
 -5 4 -8 226.489 190.24 24
 -5 4 -8 278.233 135.909 25
 -5 4 -8 322.189 162.339 7
 -5 4 -7 3053.29 328.132 7
 -5 4 -7 2387.68 273.073 52
 -5 4 -7 3150.91 338.975 24
 -5 4 -7 2746.6 300.182 25
 -5 4 -7 2624.77 306.925 8
 -5 4 -6 893.748 211.338 8
 -5 4 -6 611.026 200.113 7
 -5 4 -5 1810.02 260.786 24
 -5 4 -5 1425.52 249.253 7
 -5 4 -5 1524.14 240.064 8
 -5 4 -4 1050.66 200.968 24
 -5 4 -4 1152.2 182.896 13
 -5 4 -4 1016.2 173.826 14
 -5 4 -3 435.459 155.01 24
 -5 4 -3 799.21 179.838 7
 -5 4 -3 715.614 176.256 8
 -5 4 -3 750.658 142.216 14
 -5 4 -2 4697.24 306.751 39
 -5 4 -2 4234.99 349.302 8
 -5 4 -2 4984.87 366.415 7
 -5 4 -2 4554.74 353.645 24
 -5 4 -1 2704.11 264.097 24
 -5 4 -1 2583.06 231.316 39
 -5 4 -1 2558.68 264.18 7
 -5 4 -1 2076.13 241.283 8
 -5 4 -1 2295.81 198.035 29
 -5 4 -1 1988.83 183.189 3
 -5 4 0 4576.75 283.477 3
 -5 4 0 4511.88 341.172 8
 -5 4 0 4583.21 287.849 41
 -5 4 0 4181.32 281.645 29
 -5 4 0 4538.11 314.852 39
 -5 4 1 261.762 116.457 8
 -5 4 1 243.727 111.42 29
 -5 4 1 138.377 110.387 3
 -5 4 1 289.077 119.257 41
 -5 4 2 4177.65 311.033 29
 -5 4 2 4617.37 276.17 12
 -5 4 2 4827.33 314.59 3
 -5 4 3 1293.46 199.665 29
 -5 4 3 1277.53 170.656 12
 -5 4 3 1046.19 174.288 3
 -5 4 4 3036.58 261.9 12
 -5 4 4 2986.75 267.406 3
 -5 4 5 10824 545.546 12
 -5 4 5 11501.4 571.09 3
 -5 4 6 1846.77 238.294 12
 -5 4 6 1646.69 227.733 3
 -5 4 7 17311.2 776.282 12
 -5 4 7 16774.6 755.465 3
 -5 4 9 4410.5 396.663 12
 -5 4 10 3461.54 360.66 12
 -5 4 11 1497.76 257.23 12
 -5 4 11 1243.46 240.215 3
 -5 4 12 3214.88 369.154 12
 -5 4 12 3232.93 346.666 3
 -5 4 12 3440.97 328.743 57
 -5 4 13 1277.99 258.776 12
 -5 4 13 1457.91 244.825 57
 -5 4 13 1524.23 250.784 3
 -5 4 14 1270.66 223.451 57
 -5 4 16 859.599 155.315 57
 -5 4 16 505.062 163.83 66
 -5 4 17 429.163 125.704 66
 -5 5 -10 163.458 101.844 52
 -5 5 -9 1732.29 206.967 52
 -5 5 -8 768.206 161.141 52
 -5 5 -8 585.023 178.834 24
 -5 5 -7 807.266 204.392 7
 -5 5 -7 1169.97 204.542 52
 -5 5 -7 848.881 205.978 24
 -5 5 -6 828.339 211.02 7
 -5 5 -6 540.494 163.475 52
 -5 5 -6 747.755 182.718 25
 -5 5 -6 754.224 193.689 24
 -5 5 -6 866.793 194.866 8
 -5 5 -5 289.037 155.342 24
 -5 5 -5 28.7027 144.308 8
 -5 5 -5 354.157 188.072 7
 -5 5 -4 7529.92 506.303 7
 -5 5 -4 7545.77 499.742 8
 -5 5 -3 7855.3 496.228 8
 -5 5 -3 6150.4 461.77 24
 -5 5 -2 1881.11 267.966 24
 -5 5 -2 1928.09 218.355 39
 -5 5 -1 5275.66 394.068 24
 -5 5 -1 5086.64 352.775 39
 -5 5 0 2464.71 221.481 3
 -5 5 0 2339.58 275.179 8
 -5 5 0 2289.71 221.245 41
 -5 5 0 2572.27 237.78 29
 -5 5 0 2758.28 261.668 39
 -5 5 1 280.111 111.639 3
 -5 5 1 163.037 130.95 8
 -5 5 1 181.626 119.603 41
 -5 5 1 258.895 115.266 29
 -5 5 1 82.9455 118.26 39
 -5 5 2 4858.22 332.907 3
 -5 5 2 4509.26 356.793 8
 -5 5 2 4252.58 335.364 39
 -5 5 2 4519.98 331.414 29
 -5 5 2 5043.57 341.48 41
 -5 5 3 9308.59 515.194 29
 -5 5 3 9639.67 460.287 12
 -5 5 3 10081.5 510.371 3
 -5 5 3 9607.87 511.761 41
 -5 5 4 3823.88 331.368 29
 -5 5 4 4456.42 316.948 12
 -5 5 4 4294.39 332.207 3
 -5 5 5 5777.13 424.481 29
 -5 5 5 5825.62 395.063 12
 -5 5 6 50.0295 155.82 29
 -5 5 6 161.616 164.121 12
 -5 5 6 213.37 147.683 3
 -5 5 8 3609.43 351.595 3
 -5 5 9 1821.14 296.611 12
 -5 5 9 1474.71 246.893 3
 -5 5 10 6504.15 408.535 57
 -5 5 10 6740.49 507.593 12
 -5 5 10 7715.41 512.954 3
 -5 5 11 649.812 182.804 57
 -5 5 11 890.886 229.03 12
 -5 5 11 1022.16 232.934 3
 -5 5 12 1603.28 229.073 57
 -5 5 12 1114.35 242.162 12
 -5 5 12 1152.87 251.454 3
 -5 5 13 552.723 198.214 12
 -5 5 13 503.475 176.879 57
 -5 5 14 305.825 144.952 57
 -5 5 14 51.9551 152.133 29
 -5 5 14 120.354 149.955 66
 -5 5 15 2542.64 244.534 57
 -5 5 15 2290.17 268.632 66
 -5 5 16 127.628 111.129 57
 -5 5 16 207.207 120.572 66
 -5 5 17 1475.65 162.175 66
 -5 6 -9 367.17 106.062 52
 -5 6 -8 1068.89 169.194 52
 -5 6 -8 896.51 160.864 70
 -5 6 -7 146.527 130.387 70
 -5 6 -7 77.1363 138.16 24
 -5 6 -6 500.848 156.647 52
 -5 6 -6 526.919 186.663 24
 -5 6 -5 -29.1956 146.716 7
 -5 6 -5 28.8328 147.458 8
 -5 6 -5 49.1429 123.479 25
 -5 6 -5 28.8996 164.674 24
 -5 6 -4 326.35 164.349 7
 -5 6 -4 -29.1339 156.576 8
 -5 6 -4 263.686 169.306 24
 -5 6 -3 29.5627 137.566 7
 -5 6 -3 144.223 152.542 8
 -5 6 -3 174.721 161.277 24
 -5 6 -2 3953.72 371.794 7
 -5 6 -2 3674.1 349.902 8
 -5 6 -2 3284.74 303.455 39
 -5 6 -1 5898.89 401.613 39
 -5 6 -1 6583.55 468.358 7
 -5 6 -1 5867.74 439.231 8
 -5 6 -1 5584.95 438.99 24
 -5 6 0 861.111 174.003 39
 -5 6 0 954.443 218.139 24
 -5 6 0 1217.51 227.459 7
 -5 6 0 1154.74 223.759 8
 -5 6 1 1902.69 223.691 3
 -5 6 1 1893.31 254.46 8
 -5 6 1 1728.47 243.583 39
 -5 6 1 1660.28 212.927 29
 -5 6 1 1396.08 206.539 41
 -5 6 2 4157.39 340.696 29
 -5 6 2 4265.85 344.027 41
 -5 6 2 4619.94 367.633 39
 -5 6 2 4995.83 348.345 3
 -5 6 3 300.686 149.278 29
 -5 6 3 321.307 139.879 41
 -5 6 3 593.803 179.195 39
 -5 6 4 1505.74 235.961 41
 -5 6 4 1535.08 245.603 29
 -5 6 5 1920.97 259.687 41
 -5 6 5 2074.08 264.135 29
 -5 6 5 1900.16 231.978 12
 -5 6 6 254.67 169.476 3
 -5 6 6 375.998 176.878 29
 -5 6 7 3146.39 345.897 29
 -5 6 7 3731.31 351.929 3
 -5 6 7 3882.95 349.005 12
 -5 6 8 3129.98 345.289 29
 -5 6 8 2886.73 321.99 3
 -5 6 8 2604.71 313.837 12
 -5 6 9 3526.09 357.113 3
 -5 6 9 3117.02 334.661 12
 -5 6 10 123 193.759 29
 -5 6 10 292.16 171.095 3
 -5 6 10 122.577 151.284 12
 -5 6 11 1135.5 245.632 29
 -5 6 11 1217.92 258.537 12
 -5 6 11 1226.16 241.921 3
 -5 6 12 268.236 192.246 29
 -5 6 12 402.301 192.993 12
 -5 6 12 767.168 202.192 3
 -5 6 12 311.107 153.983 66
 -5 6 13 111.708 159.165 29
 -5 6 13 152.741 152.312 66
 -5 6 14 175.12 168.053 29
 -5 6 15 -21.0804 120.121 41
 -5 6 15 87.8143 121.429 66
 -5 6 16 650.065 128.366 66
 -5 7 -7 327.492 128.682 70
 -5 7 -7 526.591 122.369 52
 -5 7 -6 212.614 115.476 52
 -5 7 -5 238.126 156.928 24
 -5 7 -5 -19.969 112.206 52
 -5 7 -4 1459.37 241.117 24
 -5 7 -3 231.947 174.144 24
 -5 7 -3 -29.257 136.118 7
 -5 7 -3 -57.713 171.142 8
 -5 7 -2 880.964 206.34 24
 -5 7 -2 1223.9 224.409 8
 -5 7 -2 832.545 216.393 7
 -5 7 -1 2011.34 253.087 39
 -5 7 -1 2319.7 296.428 24
 -5 7 -1 1758.03 265.324 7
 -5 7 -1 1773.36 269.18 8
 -5 7 0 -24.1705 148.835 39
 -5 7 0 385.078 175.74 7
 -5 7 0 432.146 173.104 8
 -5 7 1 1567.07 246.493 8
 -5 7 1 1015.8 185.536 29
 -5 7 1 873.208 169.676 41
 -5 7 1 1158.78 214.323 39
 -5 7 2 641.443 158.98 3
 -5 7 2 366.949 154.394 8
 -5 7 2 395.894 156.78 29
 -5 7 2 318.108 143.569 41
 -5 7 2 598.981 187.056 39
 -5 7 3 868.78 175.536 3
 -5 7 3 842.355 186.042 8
 -5 7 3 841.113 197.783 29
 -5 7 3 974.538 197.549 41
 -5 7 3 911.965 217.254 39
 -5 7 4 666.652 174.214 3
 -5 7 4 252.961 175.348 8
 -5 7 4 364.003 162.255 29
 -5 7 4 490.045 171.779 41
 -5 7 4 330.469 185.229 39
 -5 7 5 825.742 201.354 3
 -5 7 5 932.104 203.276 8
 -5 7 5 597.203 197.113 29
 -5 7 5 423.244 192.166 39
 -5 7 5 784.879 196.531 41
 -5 7 6 429.081 165.365 3
 -5 7 6 484.576 156.826 12
 -5 7 6 282.341 180.156 41
 -5 7 7 6911.17 478.259 3
 -5 7 7 5651.9 469.026 41
 -5 7 7 6886.03 464.162 12
 -5 7 8 4933.1 407.974 3
 -5 7 8 4309.55 391.465 41
 -5 7 8 4322.43 388.775 12
 -5 7 8 5072.17 426.796 29
 -5 7 9 609.504 204.853 3
 -5 7 9 460.267 184.784 41
 -5 7 9 602.158 193.018 12
 -5 7 9 488.213 205.34 29
 -5 7 10 -29.5997 168.669 12
 -5 7 10 87.3313 140.973 3
 -5 7 10 122.294 178.991 29
 -5 7 11 343.522 160.928 3
 -5 7 11 270.142 184.816 29
 -5 7 11 90.653 154.634 41
 -5 7 11 179.025 183.719 12
 -5 7 12 200.778 141.68 29
 -5 7 12 346.341 186.007 41
 -5 7 13 2278.07 293.318 29
 -5 7 13 1809.46 260.074 41
 -5 7 14 1242.71 216.937 41
 -5 8 -6 -14.889 101.965 70
 -5 8 -5 206.856 99.3536 52
 -5 8 -3 499.008 169.617 24
 -5 8 -2 1797.36 266.354 24
 -5 8 -1 3322.09 306.293 39
 -5 8 -1 4459.83 379.496 8
 -5 8 -1 3386.38 348.217 7
 -5 8 -1 3424.22 352.073 24
 -5 8 0 3220.44 350.202 7
 -5 8 0 2816.24 341.152 24
 -5 8 1 1507.72 243.76 8
 -5 8 1 1732.1 282.518 7
 -5 8 1 1961.59 281.251 24
 -5 8 2 1556.63 256.559 24
 -5 8 2 1507.3 224.127 29
 -5 8 2 1406.55 217.035 41
 -5 8 2 1275.32 237.99 39
 -5 8 2 1393.45 244.488 8
 -5 8 3 116.056 150.977 8
 -5 8 3 323.394 178.825 24
 -5 8 3 174.617 136.153 29
 -5 8 3 165.236 145.677 39
 -5 8 3 118.863 127.779 3
 -5 8 3 170.304 140.603 41
 -5 8 4 2466.36 290.95 41
 -5 8 4 2427.8 294.428 29
 -5 8 4 2958.72 315.07 8
 -5 8 4 3038.66 304.258 3
 -5 8 4 2550.29 311.62 39
 -5 8 5 81.9499 146.758 41
 -5 8 5 -55.1549 141.044 29
 -5 8 5 87.1594 140.696 8
 -5 8 5 183.708 122.108 3
 -5 8 5 -28.9805 155.697 39
 -5 8 6 425.871 186.973 41
 -5 8 6 513.507 189.815 29
 -5 8 6 174.573 138.385 8
 -5 8 6 298.803 165.373 3
 -5 8 6 324.125 179.356 39
 -5 8 7 -58.4414 179.885 41
 -5 8 7 146.278 177.943 29
 -5 8 7 145.424 153.838 8
 -5 8 7 327.57 185.489 39
 -5 8 7 306.411 165.25 3
 -5 8 8 1047.97 214.812 3
 -5 8 8 861.168 217.912 29
 -5 8 9 1228.47 238.053 12
 -5 8 9 1013.37 236.622 29
 -5 8 9 994.753 212.482 3
 -5 8 10 617.408 203.91 29
 -5 8 10 531.002 213.973 41
 -5 8 10 786.18 200.197 3
 -5 8 11 624.731 179.695 29
 -5 8 11 769.584 203.281 41
 -5 8 12 186.87 143.416 29
 -5 8 12 -160.658 176.178 41
 -5 8 13 388.646 163.401 41
 -5 8 14 1874.91 244.531 41
 -5 9 -5 37.3493 85.2645 70
 -5 9 -1 651.264 158.617 24
 -5 9 0 3049.72 326.606 24
 -5 9 0 2188.72 246.242 39
 -5 9 1 3992.34 360.398 24
 -5 9 1 3624.6 326.92 39
 -5 9 2 55.4495 129.006 24
 -5 9 2 124.104 147.222 39
 -5 9 3 3424.77 346.338 24
 -5 9 3 3949.39 373.208 7
 -5 9 3 3622.97 351.035 8
 -5 9 3 3095.52 297.517 41
 -5 9 3 2981.21 318.297 39
 -5 9 4 1058.48 226.464 39
 -5 9 4 1383.91 243.041 24
 -5 9 4 768.391 188.957 29
 -5 9 4 1348.47 218.773 41
 -5 9 4 1317.18 224.455 8
 -5 9 5 3761 344.13 41
 -5 9 5 4008.38 357.635 8
 -5 9 5 3473.6 327.302 3
 -5 9 5 2974.97 324.181 29
 -5 9 5 3283.5 346.219 39
 -5 9 6 533.918 183.641 41
 -5 9 6 809.803 192.017 8
 -5 9 6 569.361 181.44 3
 -5 9 6 1028.27 226.168 29
 -5 9 6 678.058 205.072 39
 -5 9 7 113.556 159.524 39
 -5 9 7 -27.6655 176.269 29
 -5 9 7 83.1393 146.561 8
 -5 9 7 274.192 156.261 41
 -5 9 8 2397.04 299.109 39
 -5 9 8 2773.71 322.537 41
 -5 9 8 2620.6 307.472 29
 -5 9 9 552.04 185.935 39
 -5 9 9 661.633 213.2 41
 -5 9 9 580.567 178.674 29
 -5 9 10 2284.22 285.591 41
 -5 9 10 2017.85 263.617 39
 -5 9 10 1800.05 234.743 22
 -5 9 10 1453.43 245.46 29
 -5 9 11 153.512 155.695 41
 -5 9 11 205.023 152.107 29
 -5 9 11 349.634 150.117 39
 -5 9 12 570.664 157.137 39
 -5 9 12 733.429 171.86 41
 -5 9 13 -40.2057 129.484 39
 -5 9 13 42.1975 120.223 41
 -5 10 2 824.296 179.462 39
 -5 10 3 178.687 157.39 39
 -5 10 3 218.61 154.822 24
 -5 10 4 141.647 138.272 39
 -5 10 4 197.739 128.641 24
 -5 10 5 978.69 206.18 39
 -5 10 5 626.438 161.456 41
 -5 10 5 920.53 202.852 24
 -5 10 6 141.141 135.976 29
 -5 10 6 99.7578 155.387 39
 -5 10 6 251.411 147.295 41
 -5 10 6 297.615 150.894 24
 -5 10 7 506.617 156.363 29
 -5 10 7 975.717 211.898 39
 -5 10 7 778.722 180.128 41
 -5 10 8 222.345 144.796 39
 -5 10 8 333.936 139.812 41
 -5 10 9 2252.31 271.575 39
 -5 10 9 2406.07 271.277 41
 -5 10 10 1024.66 192.551 39
 -5 10 10 957.679 186.636 41
 -5 10 11 42.1664 120.139 39
 -5 10 11 42.899 109.702 41
 -5 11 6 217.845 134.422 39
 -5 11 7 739.675 158.766 39
 -5 11 8 355.121 125.994 39
 -4 -16 -11 259.149 91.0059 48
 -4 -16 -10 570.565 129.135 48
 -4 -16 -10 565.738 108.201 61
 -4 -16 -9 325.698 99.7051 61
 -4 -16 -9 253.513 98.1281 50
 -4 -16 -9 301.088 106.506 48
 -4 -16 -9 112.905 86.1098 55
 -4 -16 -8 136.149 91.4371 61
 -4 -16 -8 -14.6106 95.134 48
 -4 -16 -8 77.5663 87.6865 50
 -4 -16 -8 13.0659 83.2484 55
 -4 -16 -7 477.616 127.574 61
 -4 -16 -7 447.093 117.364 48
 -4 -16 -7 213.071 98.3674 50
 -4 -16 -7 382.802 113.867 55
 -4 -16 -6 27.7385 83.3041 61
 -4 -16 -6 -13.7542 82.6129 48
 -4 -16 -6 25.9109 78.7822 55
 -4 -16 -5 78.4876 93.8415 61
 -4 -16 -5 160.195 86.8427 55
 -4 -16 -4 373.438 100.07 61
 -4 -16 -4 282.228 94.4217 55
 -4 -15 -14 267.047 89.1928 48
 -4 -15 -14 154.16 88.132 71
 -4 -15 -13 465.706 118.057 48
 -4 -15 -13 375.252 109.282 71
 -4 -15 -12 16.4711 103.774 48
 -4 -15 -12 79.7017 84.6433 50
 -4 -15 -12 107.713 104.375 71
 -4 -15 -11 -13.9231 86.7085 61
 -4 -15 -11 -18.3046 112.661 48
 -4 -15 -11 46.8087 96.0328 50
 -4 -15 -11 94.1144 93.031 71
 -4 -15 -10 431.658 129.605 61
 -4 -15 -10 417.387 131.631 50
 -4 -15 -10 510.978 147.443 48
 -4 -15 -10 565.677 130.409 71
 -4 -15 -9 851.068 162.631 61
 -4 -15 -9 386.22 136.208 82
 -4 -15 -9 739.465 172.883 48
 -4 -15 -9 486.693 140.715 50
 -4 -15 -8 612.186 157.535 61
 -4 -15 -8 468 149.96 82
 -4 -15 -8 587.276 164.852 48
 -4 -15 -8 608.195 157.621 50
 -4 -15 -7 101.984 113.014 61
 -4 -15 -7 272.743 150.476 48
 -4 -15 -7 100.602 140.468 50
 -4 -15 -7 186.444 139.166 82
 -4 -15 -6 40.9482 127.509 61
 -4 -15 -6 43.6976 120.996 45
 -4 -15 -6 20.5344 112.034 48
 -4 -15 -6 80.8723 118.369 50
 -4 -15 -6 85.0901 126.169 82
 -4 -15 -5 954.01 182.651 82
 -4 -15 -5 962.717 181.24 48
 -4 -15 -5 1354.24 193.195 50
 -4 -15 -5 1079.12 188.199 61
 -4 -15 -5 884.204 183.574 45
 -4 -15 -5 1091.67 178.553 55
 -4 -15 -4 -48.7976 114.569 72
 -4 -15 -4 94.5823 112.197 61
 -4 -15 -4 184.522 126.192 82
 -4 -15 -4 95.9917 113.869 50
 -4 -15 -4 73.1491 104.212 48
 -4 -15 -4 18.358 101.668 55
 -4 -15 -3 1534.48 192.792 61
 -4 -15 -3 1208.29 190.979 82
 -4 -15 -3 1374.62 193.536 55
 -4 -15 -3 991.136 174.642 72
 -4 -15 -2 611.675 131.32 61
 -4 -15 -2 356.86 130 72
 -4 -15 -2 490.465 114.469 46
 -4 -15 -2 811.864 151.809 55
 -4 -15 -1 436.37 113.198 55
 -4 -15 -1 448.708 104.919 61
 -4 -15 -1 126.935 104.076 72
 -4 -15 0 448.737 101.473 55
 -4 -15 0 264.15 109.741 72
 -4 -14 -16 839.388 135.391 71
 -4 -14 -15 335.171 126.044 71
 -4 -14 -15 186.878 91.0696 48
 -4 -14 -14 144.696 105.844 48
 -4 -14 -13 665.582 157.27 48
 -4 -14 -10 652.793 155.198 71
 -4 -14 -10 393.215 162.232 48
 -4 -14 -9 1196.85 196.334 71
 -4 -14 -9 1528.63 235.823 48
 -4 -14 -9 1491.57 225.65 82
 -4 -14 -8 136.983 120.508 71
 -4 -14 -8 443.066 162.005 82
 -4 -14 -8 181.866 152.151 48
 -4 -14 -8 24.83 122.594 50
 -4 -14 -7 1292.18 202.133 15
 -4 -14 -7 1013.85 205.242 82
 -4 -14 -7 913.324 201.501 48
 -4 -14 -7 1092.44 204.895 50
 -4 -14 -6 436.168 160.864 65
 -4 -14 -6 262.343 148.993 15
 -4 -14 -6 670.107 187.434 82
 -4 -14 -6 641.542 177.815 50
 -4 -14 -6 517.273 175.809 48
 -4 -14 -5 392.329 150.408 65
 -4 -14 -5 98.0108 143.605 15
 -4 -14 -5 270.627 152.2 82
 -4 -14 -5 307.146 163.201 50
 -4 -14 -5 328.151 149.86 48
 -4 -14 -4 189.833 149.597 65
 -4 -14 -4 125.93 128.94 50
 -4 -14 -4 339.181 154.456 48
 -4 -14 -4 246.364 157.061 15
 -4 -14 -4 347.93 162.856 82
 -4 -14 -3 1086.39 221.666 82
 -4 -14 -3 1740.3 230.959 61
 -4 -14 -3 1568.59 228.929 65
 -4 -14 -3 1814.23 243.96 15
 -4 -14 -3 1510.91 216.298 55
 -4 -14 -3 1585.49 235.929 50
 -4 -14 -3 1566.03 230.853 45
 -4 -14 -2 437.41 153.013 45
 -4 -14 -1 351.026 150.496 72
 -4 -14 -1 497.681 143.4 61
 -4 -14 -1 265.633 134.888 82
 -4 -14 -1 305.802 130.167 55
 -4 -14 0 201.401 124.349 55
 -4 -14 0 317.985 113.384 46
 -4 -14 0 323.293 145.025 72
 -4 -14 0 237.496 102.194 61
 -4 -14 1 600.094 135.94 55
 -4 -14 1 819.14 160.358 72
 -4 -14 1 606.78 114.658 61
 -4 -14 2 191.611 107.687 72
 -4 -14 2 281.791 93.6291 55
 -4 -13 -16 570.926 123.952 51
 -4 -13 -16 645.922 117.378 48
 -4 -13 -15 604.866 146.281 51
 -4 -13 -15 512.243 127.95 48
 -4 -13 -15 272.802 117.563 85
 -4 -13 -14 260.519 134.587 48
 -4 -13 -14 178.061 127.448 51
 -4 -13 -14 -70.8853 110.376 85
 -4 -13 -13 617.574 166.138 48
 -4 -13 -12 125.388 140.898 48
 -4 -13 -12 -50.8267 140.731 31
 -4 -13 -11 2216.9 274.693 48
 -4 -13 -11 2025.29 267.413 31
 -4 -13 -10 835.241 200.485 48
 -4 -13 -10 606.181 168.933 31
 -4 -13 -10 852.98 181.493 82
 -4 -13 -9 28.5687 153.533 48
 -4 -13 -9 267.268 151.367 31
 -4 -13 -9 269.872 153.41 11
 -4 -13 -9 153.89 144.162 82
 -4 -13 -8 709.775 174.579 15
 -4 -13 -8 524.059 178.184 82
 -4 -13 -8 347.602 165.622 48
 -4 -13 -8 666.641 203.945 11
 -4 -13 -7 1395.94 244.886 48
 -4 -13 -7 585.52 165.704 71
 -4 -13 -7 1042.26 211.581 15
 -4 -13 -7 817.033 208.366 11
 -4 -13 -7 608.744 191.96 82
 -4 -13 -7 1175.27 206.947 65
 -4 -13 -6 718.771 215.036 82
 -4 -13 -6 318.404 169.842 48
 -4 -13 -6 657.112 194.803 11
 -4 -13 -6 320.735 172.536 15
 -4 -13 -6 432.449 166.015 65
 -4 -13 -5 1921.43 282.715 82
 -4 -13 -5 2172.19 281.727 48
 -4 -13 -5 2029.95 277.625 50
 -4 -13 -5 2362.59 293.908 11
 -4 -13 -5 2238.41 292.229 15
 -4 -13 -5 1989.05 273.998 65
 -4 -13 -4 1072.11 228.001 82
 -4 -13 -4 1648.81 257.117 50
 -4 -13 -4 1173.05 232.324 48
 -4 -13 -4 1716.01 253.017 11
 -4 -13 -4 1544.57 246.895 15
 -4 -13 -4 1365.78 242.21 65
 -4 -13 -3 1183.16 224.229 15
 -4 -13 -3 1239.45 225.073 48
 -4 -13 -3 1314.84 227.458 50
 -4 -13 -3 908.642 217.792 65
 -4 -13 -3 1454.35 247.659 82
 -4 -13 -2 482.626 176.98 65
 -4 -13 -2 637.135 188.047 15
 -4 -13 -2 306.675 164.807 48
 -4 -13 -2 27.9101 152.477 50
 -4 -13 -2 185.921 163.666 55
 -4 -13 -2 500.385 197.824 82
 -4 -13 -1 1872.01 251.655 82
 -4 -13 -1 1551.34 230.921 61
 -4 -13 -1 1556.38 250.352 65
 -4 -13 -1 1765.35 250.341 15
 -4 -13 -1 1302.22 218.828 48
 -4 -13 -1 1394.36 232.161 50
 -4 -13 -1 1278.66 214.682 45
 -4 -13 -1 1403.01 231.525 55
 -4 -13 0 719.321 186.683 82
 -4 -13 0 450.826 194.291 65
 -4 -13 0 903.804 191.58 61
 -4 -13 0 879.318 196.132 15
 -4 -13 0 645.869 165.827 45
 -4 -13 0 792.255 177.529 55
 -4 -13 1 900.711 172.615 59
 -4 -13 1 981.372 168.503 46
 -4 -13 1 929.867 169.158 61
 -4 -13 2 576.108 146.043 59
 -4 -13 2 545.066 149.367 55
 -4 -13 2 492.209 153.528 72
 -4 -13 2 182.296 106.151 61
 -4 -13 3 152.056 131.528 72
 -4 -13 3 279.07 115.751 55
 -4 -13 4 1133.36 164.035 72
 -4 -13 4 936.6 134.727 55
 -4 -12 -17 418.162 113.382 51
 -4 -12 -17 227.04 112.551 85
 -4 -12 -16 197.064 144.127 77
 -4 -12 -16 128.752 114.618 85
 -4 -12 -16 209.569 124.183 51
 -4 -12 -16 155.03 104.19 48
 -4 -12 -15 531.471 148.96 48
 -4 -12 -14 198.75 161.824 77
 -4 -12 -14 92.046 145.004 48
 -4 -12 -14 159.109 136.569 51
 -4 -12 -14 131.415 139.02 31
 -4 -12 -13 702.625 216.313 77
 -4 -12 -13 1098.84 196.929 48
 -4 -12 -13 829.83 192.436 51
 -4 -12 -13 943.437 207.023 31
 -4 -12 -12 164.234 156.029 48
 -4 -12 -12 254.839 155.025 51
 -4 -12 -12 283.946 159.589 31
 -4 -12 -12 240.87 176.315 14
 -4 -12 -12 -28.0747 146.097 11
 -4 -12 -11 4726.19 428.515 14
 -4 -12 -11 4808.32 411.331 11
 -4 -12 -11 4301.3 374.471 51
 -4 -12 -11 5285 418.38 48
 -4 -12 -11 5867.92 441.64 31
 -4 -12 -11 4610.83 363.734 85
 -4 -12 -10 171.055 130.127 85
 -4 -12 -10 339.98 166.123 14
 -4 -12 -10 343.041 141.642 56
 -4 -12 -10 242.807 165.662 11
 -4 -12 -10 166.161 153.444 31
 -4 -12 -10 87.8219 164.556 48
 -4 -12 -10 131.483 143.556 51
 -4 -12 -9 729.529 190.01 56
 -4 -12 -9 1291.93 247.352 11
 -4 -12 -9 1038.4 200.586 31
 -4 -12 -9 1007.16 222.845 48
 -4 -12 -8 1975.22 256.11 15
 -4 -12 -8 1902.34 266.151 48
 -4 -12 -8 2171.55 279.4 56
 -4 -12 -8 2185.29 251.374 65
 -4 -12 -8 1510.71 249.635 11
 -4 -12 -8 1936.25 250.517 31
 -4 -12 -7 363.626 150.32 15
 -4 -12 -7 445.046 157.78 65
 -4 -12 -7 237.377 166.962 48
 -4 -12 -7 446.324 181.849 56
 -4 -12 -7 326.793 135.153 31
 -4 -12 -7 429.567 172.635 11
 -4 -12 -6 4673.46 404.429 11
 -4 -12 -6 4452.37 375.8 65
 -4 -12 -6 3860.23 363.424 56
 -4 -12 -6 3985.42 373.686 48
 -4 -12 -6 4030.32 362.106 15
 -4 -12 -5 175.709 152.49 48
 -4 -12 -5 268.485 172.47 11
 -4 -12 -5 282.304 156.484 15
 -4 -12 -5 475.485 197.116 65
 -4 -12 -4 658.085 203.454 50
 -4 -12 -4 520.353 169.934 48
 -4 -12 -4 756.406 197.906 11
 -4 -12 -4 725.01 212.105 15
 -4 -12 -4 496.06 190.602 65
 -4 -12 -3 254.305 153.945 82
 -4 -12 -3 -30.1171 173.988 65
 -4 -12 -3 198.607 163.91 48
 -4 -12 -3 119.903 153.314 50
 -4 -12 -3 -84.2469 153.215 11
 -4 -12 -3 58.9063 160.693 15
 -4 -12 -2 1042.92 228.933 82
 -4 -12 -2 1506.02 249.813 65
 -4 -12 -2 1254.95 237.96 50
 -4 -12 -2 1186.65 213.799 48
 -4 -12 -2 1187.8 194.312 59
 -4 -12 -2 1842.96 254.486 11
 -4 -12 -2 1690.66 277.914 15
 -4 -12 -2 1157.92 210.502 18
 -4 -12 -1 3022.44 316.008 18
 -4 -12 -1 2586.28 321.749 15
 -4 -12 -1 3030.48 341.5 65
 -4 -12 -1 3145.88 305.232 59
 -4 -12 -1 2725.4 307.192 55
 -4 -12 -1 3158.53 335.035 50
 -4 -12 -1 2886.85 309.571 48
 -4 -12 -1 3157.26 348.082 82
 -4 -12 0 1032.41 205.781 18
 -4 -12 0 1100.07 237.097 65
 -4 -12 0 771.6 193.547 15
 -4 -12 0 1124.33 206.598 55
 -4 -12 0 1169.1 210.962 59
 -4 -12 0 949.549 218.349 50
 -4 -12 0 1070.38 210.292 48
 -4 -12 0 949.332 221.477 82
 -4 -12 1 1244.33 220.286 18
 -4 -12 1 678.87 175.013 61
 -4 -12 1 943.131 206.849 65
 -4 -12 1 651.638 190.748 15
 -4 -12 1 1129.75 205.41 55
 -4 -12 1 1098.08 209.716 59
 -4 -12 1 813.058 180.787 45
 -4 -12 1 717.585 205.884 82
 -4 -12 2 441.84 165.249 55
 -4 -12 2 710.734 189.939 59
 -4 -12 2 319.284 141.028 61
 -4 -12 2 468.798 174.108 65
 -4 -12 2 473.216 159.096 15
 -4 -12 2 540.97 175.141 82
 -4 -12 2 462.83 169.581 18
 -4 -12 3 693.39 194.342 72
 -4 -12 4 1130.71 185.205 55
 -4 -12 4 796.711 191.665 72
 -4 -12 4 812.719 181.004 59
 -4 -12 5 884.252 143.814 55
 -4 -12 5 921.97 175.594 72
 -4 -12 6 258.08 91.989 55
 -4 -12 6 371.081 100.659 72
 -4 -11 -18 86.2553 78.5319 51
 -4 -11 -18 95.3627 109.909 77
 -4 -11 -17 230.293 125.143 51
 -4 -11 -17 311.537 156.69 77
 -4 -11 -16 219.392 138.001 51
 -4 -11 -15 158.698 139.951 31
 -4 -11 -15 227.283 133.158 51
 -4 -11 -15 255.66 168.553 77
 -4 -11 -14 998.837 216.512 31
 -4 -11 -14 1063.1 202.101 51
 -4 -11 -14 896.776 215.2 77
 -4 -11 -13 608.118 185.326 14
 -4 -11 -13 385.361 159.748 31
 -4 -11 -13 570.574 194.348 51
 -4 -11 -13 553.007 205.309 77
 -4 -11 -13 483.493 184.381 11
 -4 -11 -12 185.347 155.282 14
 -4 -11 -12 105.867 144.44 51
 -4 -11 -12 358.581 177.263 31
 -4 -11 -12 133.323 187.304 77
 -4 -11 -12 57.094 138.29 11
 -4 -11 -11 1511.74 254.996 14
 -4 -11 -11 1706.12 269.285 31
 -4 -11 -11 2012.55 261.794 51
 -4 -11 -11 1542.24 276.617 77
 -4 -11 -11 1356.78 242.434 11
 -4 -11 -11 1387.67 211.824 56
 -4 -11 -10 2316.91 255.469 56
 -4 -11 -10 2172.05 275.013 51
 -4 -11 -10 1733.15 303.181 77
 -4 -11 -10 2091.52 281.497 11
 -4 -11 -10 2165.39 298.592 14
 -4 -11 -9 4224.57 361.953 56
 -4 -11 -9 4015.25 383.27 14
 -4 -11 -9 3850.5 320.791 15
 -4 -11 -9 4600.29 376.131 51
 -4 -11 -8 604.812 177.938 51
 -4 -11 -8 625.789 187.38 56
 -4 -11 -8 353.09 168.138 14
 -4 -11 -8 377.298 149.086 15
 -4 -11 -8 561.355 176.866 31
 -4 -11 -8 414.983 185.026 11
 -4 -11 -8 669.301 157.638 65
 -4 -11 -7 880.895 204.494 48
 -4 -11 -7 611.774 182.998 56
 -4 -11 -7 673.973 179.396 65
 -4 -11 -7 820.775 191.24 15
 -4 -11 -7 641.221 165.129 31
 -4 -11 -7 673.479 199.364 11
 -4 -11 -6 4801.74 394.3 56
 -4 -11 -6 4699.2 397.38 11
 -4 -11 -6 4834.3 397.235 48
 -4 -11 -6 3843.89 324.18 31
 -4 -11 -6 4721.33 379.54 15
 -4 -11 -6 3807.79 347.43 65
 -4 -11 -5 724.311 190.052 15
 -4 -11 -5 940.976 205.288 65
 -4 -11 -5 654.189 191.33 56
 -4 -11 -5 974.563 207.55 48
 -4 -11 -5 804.475 152.77 31
 -4 -11 -5 935.514 200.716 11
 -4 -11 -4 4453.46 389.45 11
 -4 -11 -4 3709.82 352.838 65
 -4 -11 -4 4448.21 373.821 56
 -4 -11 -4 3983.05 390.744 15
 -4 -11 -4 4395.38 333.168 18
 -4 -11 -4 4746.78 396.909 48
 -4 -11 -3 409.17 180.801 65
 -4 -11 -3 1096.94 194.087 18
 -4 -11 -3 681.511 202.629 15
 -4 -11 -3 716.109 189.5 56
 -4 -11 -3 1005.75 199.124 11
 -4 -11 -3 574.221 182.689 48
 -4 -11 -2 3654.22 338.901 18
 -4 -11 -2 3900.27 378.844 65
 -4 -11 -2 4240.94 364.266 48
 -4 -11 -2 3087.74 327.161 50
 -4 -11 -2 3683.79 346.536 11
 -4 -11 -1 62.0933 166.795 65
 -4 -11 -1 50.2641 124.027 11
 -4 -11 -1 29.3534 139.389 50
 -4 -11 -1 79.5536 140.223 48
 -4 -11 0 2203.23 292.81 82
 -4 -11 0 2585.14 325.589 65
 -4 -11 0 2675.98 321.942 50
 -4 -11 0 2370.08 284.664 48
 -4 -11 0 2422.13 297.048 18
 -4 -11 0 2817.98 320.178 15
 -4 -11 1 2005.6 270.664 55
 -4 -11 1 1486.12 247.603 59
 -4 -11 1 1747.84 264.477 82
 -4 -11 1 1417.28 259.203 65
 -4 -11 1 2088.42 263.419 48
 -4 -11 1 2214.15 278.681 50
 -4 -11 1 1817.09 274.602 15
 -4 -11 1 1394.49 244.398 18
 -4 -11 2 322.662 189.359 18
 -4 -11 2 462.581 171.88 55
 -4 -11 2 306.077 179.67 59
 -4 -11 2 417.733 169.82 82
 -4 -11 2 441.876 156.687 61
 -4 -11 2 645.776 208.942 65
 -4 -11 2 884.092 210.283 15
 -4 -11 2 705.75 162.732 45
 -4 -11 3 1739.6 241.088 15
 -4 -11 3 1551.33 231.101 82
 -4 -11 3 1544.26 211.337 46
 -4 -11 3 1468.13 241.373 18
 -4 -11 3 1688.93 266.556 65
 -4 -11 3 1331.08 191.574 61
 -4 -11 3 1613.15 246.558 59
 -4 -11 3 1555.96 234.166 55
 -4 -11 4 270.865 142.296 15
 -4 -11 4 207.32 153.791 59
 -4 -11 4 143.356 124.399 55
 -4 -11 4 273.114 149.096 18
 -4 -11 5 1199.65 216.32 59
 -4 -11 6 232.557 134.055 72
 -4 -11 6 101.298 137.468 59
 -4 -11 6 173.891 112.085 55
 -4 -11 7 299.269 108.093 55
 -4 -11 7 422.16 111.608 72
 -4 -10 -19 251.134 104.145 77
 -4 -10 -18 184.338 97.3477 51
 -4 -10 -18 472.669 141.484 77
 -4 -10 -17 421.722 145.188 51
 -4 -10 -17 670.458 200.422 77
 -4 -10 -16 750.768 186.784 31
 -4 -10 -16 981.623 229.645 77
 -4 -10 -15 223.612 154.858 31
 -4 -10 -15 275.722 141.497 27
 -4 -10 -15 145.883 140.537 51
 -4 -10 -15 109.134 155.54 34
 -4 -10 -15 212.877 178.099 77
 -4 -10 -14 3600.28 384.323 77
 -4 -10 -14 3966.73 346.554 7
 -4 -10 -14 3109.52 308.528 27
 -4 -10 -14 3315.02 336.365 51
 -4 -10 -14 4050.23 379.547 14
 -4 -10 -14 3262.03 341.065 34
 -4 -10 -14 3033.96 337.94 31
 -4 -10 -13 280.383 147.485 7
 -4 -10 -13 267.156 195.681 77
 -4 -10 -13 696.894 194.043 11
 -4 -10 -13 70.5312 124.6 27
 -4 -10 -13 451.838 163.8 51
 -4 -10 -13 647.497 196.609 14
 -4 -10 -13 485.836 189.284 34
 -4 -10 -13 243.533 168.783 31
 -4 -10 -12 590.826 172.285 7
 -4 -10 -12 556.846 182.05 51
 -4 -10 -12 468.659 213.653 77
 -4 -10 -12 504.38 190.48 11
 -4 -10 -12 808.671 176.388 27
 -4 -10 -12 675.409 198.164 14
 -4 -10 -12 241.739 162.847 31
 -4 -10 -12 364.702 176.038 34
 -4 -10 -11 2153.88 287.421 51
 -4 -10 -11 2241.52 313.219 77
 -4 -10 -11 1963.44 273.158 11
 -4 -10 -11 2750.66 267.551 27
 -4 -10 -11 2039.86 238.092 56
 -4 -10 -11 1995.1 243.623 7
 -4 -10 -11 2221.85 298.716 14
 -4 -10 -11 2644.43 307.593 34
 -4 -10 -10 1732.67 247.826 51
 -4 -10 -10 1593.56 246.813 31
 -4 -10 -10 1645.56 248.917 11
 -4 -10 -10 1960.77 242.693 56
 -4 -10 -10 1895.14 297.057 77
 -4 -10 -10 1693.53 220.312 7
 -4 -10 -10 1513.92 247.607 34
 -4 -10 -10 1337.29 247.301 14
 -4 -10 -9 11127.7 556.596 15
 -4 -10 -9 11101.9 624.895 11
 -4 -10 -9 11977.9 644.315 14
 -4 -10 -9 12283.2 606.825 51
 -4 -10 -9 11150.7 587.715 56
 -4 -10 -9 11428.4 624.33 34
 -4 -10 -9 10439 639.466 77
 -4 -10 -9 11119.8 612.845 31
 -4 -10 -8 689.419 178.12 31
 -4 -10 -8 955.092 199.284 51
 -4 -10 -8 1321.24 210.429 56
 -4 -10 -8 869.57 176.775 15
 -4 -10 -8 998.653 234.679 77
 -4 -10 -8 1049.54 206.208 34
 -4 -10 -7 473.789 150.923 51
 -4 -10 -7 703.431 183.626 15
 -4 -10 -7 912.192 192.827 34
 -4 -10 -7 801.732 188.194 56
 -4 -10 -7 682.555 172.511 10
 -4 -10 -7 639.196 158.724 31
 -4 -10 -6 1126.58 211.611 56
 -4 -10 -6 903.672 177.453 31
 -4 -10 -6 611.053 172.66 15
 -4 -10 -6 770.154 174.791 51
 -4 -10 -5 1159.72 199.045 48
 -4 -10 -5 1030.56 170.927 31
 -4 -10 -5 1036.39 197.685 56
 -4 -10 -5 976.443 207.168 11
 -4 -10 -5 1020.3 162.436 18
 -4 -10 -5 873.489 205.069 15
 -4 -10 -4 3315.76 284.402 18
 -4 -10 -4 3452.55 326.909 15
 -4 -10 -4 3190.98 311.757 48
 -4 -10 -4 3356.79 311.904 56
 -4 -10 -4 3496.23 269.585 31
 -4 -10 -4 3352.8 322.199 11
 -4 -10 -4 3346.55 323.503 65
 -4 -10 -3 5039.12 412.323 65
 -4 -10 -3 4661.54 376.598 56
 -4 -10 -3 5391.3 374.509 18
 -4 -10 -3 5357.09 400.347 15
 -4 -10 -3 4695.17 383.573 11
 -4 -10 -3 5025.47 385.628 48
 -4 -10 -2 4088.24 348.051 56
 -4 -10 -2 4004.7 365.886 65
 -4 -10 -2 4041.13 339.704 48
 -4 -10 -2 4087.89 346.049 18
 -4 -10 -2 3663.48 344.09 15
 -4 -10 -1 1215.04 238.926 65
 -4 -10 -1 1471.14 223.667 48
 -4 -10 -1 1381.14 218.013 50
 -4 -10 -1 1238.41 220.157 56
 -4 -10 -1 1993.78 255.852 18
 -4 -10 -1 1279.67 247.793 15
 -4 -10 0 5533.86 441.957 65
 -4 -10 0 5494.41 393.099 48
 -4 -10 0 5305.38 414.091 50
 -4 -10 0 5381.16 422.952 15
 -4 -10 0 5821.96 429.362 18
 -4 -10 1 1665.95 245.899 55
 -4 -10 1 1734.2 262.521 18
 -4 -10 1 1426.29 247.211 15
 -4 -10 1 1938.55 272.898 50
 -4 -10 1 1888.38 241.964 48
 -4 -10 1 1931.41 284.066 65
 -4 -10 1 1675.01 250.577 82
 -4 -10 2 1939.84 245.328 48
 -4 -10 2 1821.91 258.787 55
 -4 -10 2 2570.02 315.906 65
 -4 -10 2 2058.64 270.628 82
 -4 -10 3 1522.19 236.206 82
 -4 -10 3 1877.91 255.688 15
 -4 -10 3 1750.47 230.42 46
 -4 -10 3 1870.06 291.9 59
 -4 -10 3 2058.45 268.136 55
 -4 -10 3 1350.64 244.035 18
 -4 -10 3 1745.06 230.785 61
 -4 -10 3 1499.01 258.375 65
 -4 -10 4 1009.97 201.496 82
 -4 -10 4 1453.25 199.594 46
 -4 -10 4 1275.5 217.309 15
 -4 -10 4 1052.22 214.242 55
 -4 -10 4 1475.91 241.519 59
 -4 -10 4 1288.76 242.889 65
 -4 -10 4 1280.44 244.22 18
 -4 -10 5 409.208 177.842 18
 -4 -10 5 84.9842 152.303 59
 -4 -10 5 271.202 151.86 55
 -4 -10 6 988.317 206.531 59
 -4 -10 6 740.147 184.519 72
 -4 -10 6 1057.86 192.143 55
 -4 -10 6 1074.67 211.728 18
 -4 -10 7 2060.05 231.985 72
 -4 -10 7 1717.42 210.448 55
 -4 -10 8 324.615 108.776 72
 -4 -10 8 588.209 124.529 55
 -4 -9 -19 210.633 110.093 77
 -4 -9 -18 494.177 163.052 77
 -4 -9 -18 509.643 138.15 51
 -4 -9 -16 283.459 142.04 27
 -4 -9 -16 284.006 149.3 31
 -4 -9 -16 147.337 147.648 34
 -4 -9 -16 432.286 181.671 77
 -4 -9 -15 1392.74 222.621 27
 -4 -9 -15 981.22 234.937 77
 -4 -9 -15 1581.16 254.615 34
 -4 -9 -15 1117.12 240.748 31
 -4 -9 -14 826.117 197.169 27
 -4 -9 -14 1227.23 254.754 77
 -4 -9 -14 796.064 208.628 14
 -4 -9 -14 865.911 198.417 7
 -4 -9 -14 542.774 188.862 31
 -4 -9 -13 844.628 221.936 34
 -4 -9 -13 1279.49 242.054 31
 -4 -9 -13 1338.14 220.35 27
 -4 -9 -13 1045.95 212.689 11
 -4 -9 -13 1318.63 250.499 14
 -4 -9 -13 1275.22 227.511 7
 -4 -9 -13 1105.5 258.12 77
 -4 -9 -12 987.641 236.835 77
 -4 -9 -12 1695.75 247.926 11
 -4 -9 -12 1694.44 234.039 27
 -4 -9 -12 1465.87 248.772 14
 -4 -9 -12 1517.02 235.685 7
 -4 -9 -12 1548.37 257.145 34
 -4 -9 -11 1579.04 252.711 34
 -4 -9 -11 1651.95 283.913 77
 -4 -9 -11 1655.55 259.908 31
 -4 -9 -11 1294.6 203.39 27
 -4 -9 -11 1691.68 276.234 14
 -4 -9 -11 1182.71 178.496 56
 -4 -9 -11 1667.29 232.674 7
 -4 -9 -11 2046.25 274.404 11
 -4 -9 -10 5129.59 433.702 77
 -4 -9 -10 5546.18 378.797 7
 -4 -9 -10 5464.39 373.719 56
 -4 -9 -10 5186.91 406.181 31
 -4 -9 -10 5560.37 365.342 27
 -4 -9 -10 5230.24 416.775 34
 -4 -9 -9 1076.51 200.598 31
 -4 -9 -9 943.754 176.398 7
 -4 -9 -9 1003.57 185.239 51
 -4 -9 -9 1027.6 167.514 15
 -4 -9 -9 1004.42 171.094 10
 -4 -9 -9 1161.25 164.991 27
 -4 -9 -9 1365.46 227.057 14
 -4 -9 -9 1074.36 207.752 34
 -4 -9 -9 1127.42 221.15 77
 -4 -9 -9 815.707 180.75 56
 -4 -9 -8 7823.82 487.662 14
 -4 -9 -8 7952.88 498.239 11
 -4 -9 -8 8273.78 432.801 7
 -4 -9 -8 8813.85 475.628 10
 -4 -9 -8 8186.94 487.172 34
 -4 -9 -8 8728.02 480.807 51
 -4 -9 -8 7897.04 475.756 31
 -4 -9 -8 8848.61 417.631 27
 -4 -9 -8 7570.1 440.962 15
 -4 -9 -8 7917.87 527.633 77
 -4 -9 -7 8675.09 483.452 34
 -4 -9 -7 7541.77 454.863 31
 -4 -9 -7 8846.48 472.951 15
 -4 -9 -7 8263.06 497.999 11
 -4 -9 -7 8266.68 492.043 14
 -4 -9 -7 7679.21 450.501 10
 -4 -9 -7 8602.05 415.669 7
 -4 -9 -6 2056.83 230.789 34
 -4 -9 -6 2067.56 231.694 31
 -4 -9 -6 2019.47 195.798 18
 -4 -9 -6 2384.94 253.351 15
 -4 -9 -6 2258.33 261.547 11
 -4 -9 -6 2420.74 258.947 10
 -4 -9 -6 2183.85 253.293 14
 -4 -9 -5 13099.4 635.364 10
 -4 -9 -5 13057.6 593.69 51
 -4 -9 -5 13026.5 587.015 31
 -4 -9 -5 14535.9 650.481 14
 -4 -9 -5 13918.5 651.531 11
 -4 -9 -5 12989.2 603.56 34
 -4 -9 -5 13746.6 642.177 15
 -4 -9 -5 14047.1 584.664 18
 -4 -9 -4 6210.95 404.991 11
 -4 -9 -4 6054.94 412.235 10
 -4 -9 -4 5567.94 336.152 31
 -4 -9 -4 5735.45 361.715 18
 -4 -9 -4 6466.18 410.967 15
 -4 -9 -3 9289.66 509.837 11
 -4 -9 -3 9780.35 536.265 10
 -4 -9 -3 9647.51 437.412 31
 -4 -9 -3 10164.9 508.11 18
 -4 -9 -3 9862.7 532.595 15
 -4 -9 -2 3981.51 275.111 9
 -4 -9 -2 4242.28 327.896 11
 -4 -9 -2 4119.44 285.122 26
 -4 -9 -2 4373.52 352.504 15
 -4 -9 -2 4121.24 326.48 18
 -4 -9 -1 3203.81 322.391 65
 -4 -9 -1 2716.32 283.034 15
 -4 -9 -1 2717.49 287.395 18
 -4 -9 -1 3073.18 260.62 26
 -4 -9 -1 3482.3 298.156 11
 -4 -9 -1 2978.18 252.959 9
 -4 -9 0 12536.8 617.351 48
 -4 -9 0 13034.2 650.389 50
 -4 -9 0 13716.3 665.409 18
 -4 -9 0 12149.5 640.109 15
 -4 -9 0 13958.7 617.97 11
 -4 -9 0 13269.7 602.607 9
 -4 -9 0 13064.6 675.943 65
 -4 -9 0 12572.4 624.198 56
 -4 -9 0 13197.9 587.794 2
 -4 -9 0 13654.5 612.554 26
 -4 -9 1 4073.66 320.234 48
 -4 -9 1 3241.36 324.47 50
 -4 -9 1 4038.66 364.102 18
 -4 -9 1 3948.23 350.441 15
 -4 -9 1 3696.37 290.61 11
 -4 -9 1 4301.72 333.604 9
 -4 -9 1 3772.23 354.387 65
 -4 -9 1 3916.77 312.162 2
 -4 -9 1 3120.19 298.887 26
 -4 -9 2 9018.55 525.682 55
 -4 -9 2 8738.73 515.475 26
 -4 -9 2 8606.13 548.126 65
 -4 -9 2 8593.72 526.588 50
 -4 -9 2 8757.42 482.521 48
 -4 -9 2 8387.97 550.55 18
 -4 -9 2 7656.92 498.673 15
 -4 -9 3 170.406 136.89 2
 -4 -9 3 587.683 174.012 50
 -4 -9 3 104.342 105.022 48
 -4 -9 3 387.627 185.372 15
 -4 -9 3 209.998 182.515 18
 -4 -9 3 335.246 164.386 9
 -4 -9 3 258.644 128.402 68
 -4 -9 3 235.589 148.095 65
 -4 -9 3 132.318 144.485 26
 -4 -9 3 258.568 143.296 82
 -4 -9 3 155.247 134.709 55
 -4 -9 4 1248.25 191.584 46
 -4 -9 4 1250.04 218.895 82
 -4 -9 4 1145.27 212.217 9
 -4 -9 4 1058.21 196.122 68
 -4 -9 4 839.215 183.443 55
 -4 -9 4 1468.81 246.383 65
 -4 -9 4 1029.76 214.949 2
 -4 -9 5 340.057 187.311 65
 -4 -9 5 670.894 209.606 59
 -4 -9 5 748.509 184.054 15
 -4 -9 5 880.395 184.892 55
 -4 -9 5 651.404 191.751 18
 -4 -9 5 811.801 204.984 9
 -4 -9 5 631.504 197.392 26
 -4 -9 5 573.026 163.194 68
 -4 -9 5 1005.34 200.226 2
 -4 -9 5 939.974 177.062 82
 -4 -9 6 1163.02 233.682 26
 -4 -9 6 2099.45 289.429 59
 -4 -9 6 1285.1 220.377 2
 -4 -9 6 1950.69 273.695 18
 -4 -9 6 1453.74 223.62 55
 -4 -9 7 1662.04 232.357 72
 -4 -9 7 1959.58 235.682 55
 -4 -9 7 1332.06 241.735 18
 -4 -9 7 1560.35 244.062 59
 -4 -9 7 1632.89 240.018 26
 -4 -9 8 18.9369 121.974 72
 -4 -9 8 -37.5378 111.314 55
 -4 -9 8 23.938 132.558 59
 -4 -8 -19 310.961 114.344 77
 -4 -8 -19 133.02 81.0003 51
 -4 -8 -18 103.377 116.191 77
 -4 -8 -16 2432.63 275.646 27
 -4 -8 -16 1892.94 259.412 31
 -4 -8 -16 2366.47 277.653 34
 -4 -8 -15 887.077 204.677 7
 -4 -8 -15 889.394 199.036 27
 -4 -8 -15 419.011 189.356 14
 -4 -8 -15 602.469 195.362 31
 -4 -8 -15 799.044 208.434 34
 -4 -8 -14 84.0069 148.081 7
 -4 -8 -14 54.4698 144.024 27
 -4 -8 -14 214.426 172.118 14
 -4 -8 -14 -60.037 145.379 31
 -4 -8 -14 175.263 146.805 34
 -4 -8 -13 1902.21 253.41 7
 -4 -8 -13 1631 276.558 14
 -4 -8 -13 2115.06 261.75 11
 -4 -8 -12 25.618 135.474 11
 -4 -8 -12 102.148 143.492 7
 -4 -8 -12 98.6873 121.765 27
 -4 -8 -12 144.044 147.349 34
 -4 -8 -12 232.653 187.328 31
 -4 -8 -12 -28.9638 137.548 14
 -4 -8 -11 3179.69 333.822 34
 -4 -8 -11 3574.82 313.815 27
 -4 -8 -11 3959.42 358.392 31
 -4 -8 -10 6198.52 391.652 27
 -4 -8 -10 6679.37 448.561 31
 -4 -8 -10 6698.41 451.706 14
 -4 -8 -10 6909.95 448.639 11
 -4 -8 -10 5913.26 430.051 34
 -4 -8 -10 7043.47 424.245 7
 -4 -8 -9 1575.81 228.528 34
 -4 -8 -9 1767.45 234.349 14
 -4 -8 -9 1611.68 197.533 7
 -4 -8 -9 1441.21 179.584 27
 -4 -8 -9 1265.54 176.471 10
 -4 -8 -9 1549.73 223.735 11
 -4 -8 -9 1084.58 207.22 31
 -4 -8 -9 1601.1 187.461 15
 -4 -8 -8 2784.68 249.068 15
 -4 -8 -8 2961.01 287.042 14
 -4 -8 -8 3409.33 303.712 11
 -4 -8 -8 3312.65 274.65 10
 -4 -8 -8 3376.65 257.816 7
 -4 -8 -8 3151.4 287.971 31
 -4 -8 -8 3129.93 245.059 27
 -4 -8 -8 3019.99 286.857 34
 -4 -8 -7 1357.93 195.515 31
 -4 -8 -7 1191.43 194.253 14
 -4 -8 -7 1378.18 186.293 51
 -4 -8 -7 1432.02 155.088 18
 -4 -8 -7 1438.56 196.85 15
 -4 -8 -7 1790.39 213.189 10
 -4 -8 -7 1434.53 204.249 11
 -4 -8 -7 1329.6 160.366 7
 -4 -8 -7 1136.2 187.042 34
 -4 -8 -7 1839.89 242.712 77
 -4 -8 -7 1345.1 153.033 27
 -4 -8 -6 2961.91 224.221 18
 -4 -8 -6 3178.54 270.207 15
 -4 -8 -6 3261.88 222.913 7
 -4 -8 -6 3342.26 277.76 10
 -4 -8 -6 2940.86 266.99 14
 -4 -8 -6 3054.36 279.874 11
 -4 -8 -6 3095.79 253.293 51
 -4 -8 -6 3155.24 269.426 34
 -4 -8 -6 2771 249.301 31
 -4 -8 -6 3555.94 319.896 77
 -4 -8 -5 930.831 143.386 18
 -4 -8 -5 1213.02 179.034 15
 -4 -8 -5 1001.42 171.263 10
 -4 -8 -5 1006.18 175.682 11
 -4 -8 -5 1084.68 171.4 14
 -4 -8 -5 858.899 146.414 51
 -4 -8 -5 1353.15 185.144 34
 -4 -8 -5 1245.14 169.525 31
 -4 -8 -5 891.615 188.81 77
 -4 -8 -4 5276.06 325.858 18
 -4 -8 -4 4618.98 327.406 15
 -4 -8 -4 4927.56 300.431 31
 -4 -8 -4 4621.83 327.144 10
 -4 -8 -4 5576.36 296.001 9
 -4 -8 -4 4874.31 311.505 51
 -4 -8 -4 4909.75 308.939 34
 -4 -8 -4 5288.01 352.261 11
 -4 -8 -4 5274.81 344.057 14
 -4 -8 -3 5779.77 375.065 10
 -4 -8 -3 5625.62 309.518 9
 -4 -8 -3 5524.43 299.082 31
 -4 -8 -3 4955.27 302.988 34
 -4 -8 -3 5596.08 343.957 18
 -4 -8 -3 5688.77 367.878 15
 -4 -8 -3 5222.5 351.096 11
 -4 -8 -2 127.012 107.657 11
 -4 -8 -2 267.122 128 10
 -4 -8 -2 44.5385 85.8198 9
 -4 -8 -2 239.843 129.978 18
 -4 -8 -2 119.497 118.161 15
 -4 -8 -2 107.001 67.479 31
 -4 -8 -2 109.448 114.954 48
 -4 -8 -2 171.709 129.433 56
 -4 -8 -1 6009.82 394.679 18
 -4 -8 -1 6890.98 417.975 15
 -4 -8 -1 6571 374.671 26
 -4 -8 -1 6607.85 427.306 10
 -4 -8 -1 6642.02 368.652 9
 -4 -8 -1 7082.94 401.173 48
 -4 -8 -1 6577.67 386.981 11
 -4 -8 -1 7022.54 411.03 56
 -4 -8 0 3778.55 286.055 11
 -4 -8 0 3730.08 284.764 9
 -4 -8 0 3637.92 307.501 18
 -4 -8 0 3556.07 301.487 15
 -4 -8 0 3844.8 297.206 26
 -4 -8 0 3845.39 289.015 48
 -4 -8 0 3666.9 302.03 56
 -4 -8 1 6522.07 368.499 11
 -4 -8 1 6349.26 397.794 9
 -4 -8 1 5968.65 394.566 26
 -4 -8 1 6546.92 416.915 15
 -4 -8 1 6082.68 419.003 18
 -4 -8 1 6684.31 389.881 48
 -4 -8 1 6458.22 403.703 56
 -4 -8 2 2123.88 251.618 50
 -4 -8 2 1559.39 218.532 9
 -4 -8 2 1714.08 184.67 11
 -4 -8 2 1818.53 246.697 65
 -4 -8 2 1387.78 200.842 2
 -4 -8 2 1877.15 241.586 26
 -4 -8 2 1395.74 216.843 15
 -4 -8 2 1614.56 255.096 18
 -4 -8 3 797.786 192.622 18
 -4 -8 3 1119.93 210.793 15
 -4 -8 3 825.226 181.205 2
 -4 -8 3 373.122 176.056 65
 -4 -8 3 512.043 172.639 26
 -4 -8 3 409.393 123.437 48
 -4 -8 3 835.916 189.058 50
 -4 -8 3 648.698 165.393 55
 -4 -8 4 13135.5 662.039 2
 -4 -8 4 12946.6 595.88 46
 -4 -8 4 11964.4 626.029 50
 -4 -8 4 13719.6 699.837 18
 -4 -8 4 12574.4 625.901 15
 -4 -8 4 11461.3 653.308 9
 -4 -8 4 12754.8 673.343 26
 -4 -8 4 12990.7 644.936 55
 -4 -8 4 12614 669.109 65
 -4 -8 4 12752.3 627.088 82
 -4 -8 5 411.623 163.408 2
 -4 -8 5 702.051 167.239 15
 -4 -8 5 610.245 181.56 9
 -4 -8 5 747.053 198.924 68
 -4 -8 5 473.898 163.05 55
 -4 -8 5 603.655 179.247 65
 -4 -8 5 645.085 153.517 82
 -4 -8 6 4518.06 400.402 9
 -4 -8 6 4435.53 396.63 68
 -4 -8 6 4505.75 381.974 65
 -4 -8 6 3829.92 382.676 26
 -4 -8 6 4696.49 417.773 18
 -4 -8 6 5096.68 406.249 2
 -4 -8 6 4006.28 400.85 59
 -4 -8 6 4645.51 368.008 55
 -4 -8 7 1850.76 266.987 2
 -4 -8 7 1911.14 289.57 18
 -4 -8 7 1681.34 265.548 68
 -4 -8 7 1492.82 260.277 59
 -4 -8 7 1584.2 231.908 55
 -4 -8 7 1911.24 289.992 26
 -4 -8 8 1327.36 240.724 18
 -4 -8 8 1701.98 267.001 26
 -4 -8 8 1516.21 219.15 72
 -4 -8 8 1220.4 235.613 59
 -4 -8 8 1595.11 251.128 68
 -4 -8 8 1701.89 226.275 55
 -4 -8 9 1210.5 212.848 59
 -4 -8 10 835.222 175.376 68
 -4 -7 -19 104.116 100.909 77
 -4 -7 -16 660.899 177.916 31
 -4 -7 -16 377.675 159.097 34
 -4 -7 -16 660.401 184.853 27
 -4 -7 -15 7358.35 517.629 14
 -4 -7 -15 7701.27 511.465 7
 -4 -7 -15 6703.91 480.203 27
 -4 -7 -15 6530.16 475.938 31
 -4 -7 -15 7499.47 505.977 34
 -4 -7 -14 1006.12 220.053 14
 -4 -7 -14 960.943 224.958 13
 -4 -7 -14 903.667 212.673 27
 -4 -7 -14 915.453 224.025 31
 -4 -7 -14 1404.77 235.564 7
 -4 -7 -14 968.389 212.76 34
 -4 -7 -13 998.642 236.277 13
 -4 -7 -13 1069.37 230.245 14
 -4 -7 -13 989.248 192.984 11
 -4 -7 -13 635.126 183.032 7
 -4 -7 -13 887.341 206.421 34
 -4 -7 -12 194.228 166.701 34
 -4 -7 -12 252.781 162.294 14
 -4 -7 -12 324.488 158.521 13
 -4 -7 -12 75.76 137.823 27
 -4 -7 -12 112.976 149.393 31
 -4 -7 -12 25.7107 138.177 7
 -4 -7 -12 170.579 130.968 11
 -4 -7 -11 8329.38 507.512 11
 -4 -7 -11 8795.41 511.489 7
 -4 -7 -11 8664.09 528.747 34
 -4 -7 -11 9162.74 511.21 27
 -4 -7 -11 8603.54 531.376 31
 -4 -7 -10 3441.09 315.023 11
 -4 -7 -10 3380.66 311.418 14
 -4 -7 -10 3433.5 290.875 7
 -4 -7 -10 2897.56 268.409 27
 -4 -7 -10 3025.8 304.896 31
 -4 -7 -10 3477.37 319.319 34
 -4 -7 -9 3810.84 269.153 15
 -4 -7 -9 4517.5 345.376 34
 -4 -7 -9 4036.46 326.764 11
 -4 -7 -9 4030.96 327.948 14
 -4 -7 -9 4141.7 332.105 31
 -4 -7 -9 4028.62 293.033 27
 -4 -7 -9 4223.45 320.26 6
 -4 -7 -9 4096.5 302.599 7
 -4 -7 -9 3926.93 272.418 10
 -4 -7 -8 5394.37 323.666 15
 -4 -7 -8 4919.33 313.663 10
 -4 -7 -8 5510.94 327.805 7
 -4 -7 -8 5144.36 343.199 36
 -4 -7 -8 4355.44 332.99 34
 -4 -7 -8 4822.54 352.864 11
 -4 -7 -8 4900.89 343.429 14
 -4 -7 -8 4788.26 348.073 6
 -4 -7 -8 4607.72 298.787 27
 -4 -7 -8 5209.31 361.319 31
 -4 -7 -7 6216.87 354.674 15
 -4 -7 -7 6368.44 361.582 10
 -4 -7 -7 6353.68 342.424 7
 -4 -7 -7 6001.14 404.85 77
 -4 -7 -7 6364.56 386.55 36
 -4 -7 -7 6616.36 389.611 34
 -4 -7 -7 6710.91 386.35 14
 -4 -7 -7 6903.55 405.598 11
 -4 -7 -7 6848.09 393.158 6
 -4 -7 -7 6090.17 377.478 31
 -4 -7 -7 6571.39 333.176 27
 -4 -7 -6 6952.34 381.286 15
 -4 -7 -6 7588.99 354.022 18
 -4 -7 -6 6895.2 381.403 10
 -4 -7 -6 6730.46 327.175 7
 -4 -7 -6 6269.68 399.924 77
 -4 -7 -6 6749.05 381.818 34
 -4 -7 -6 6663.84 392.472 36
 -4 -7 -6 6494.6 378.086 14
 -4 -7 -6 7340.66 401.206 11
 -4 -7 -6 6845.67 383.656 31
 -4 -7 -6 6952.64 322.615 27
 -4 -7 -6 6564.15 378.579 6
 -4 -7 -5 8366.09 392.044 51
 -4 -7 -5 8092.56 420.907 10
 -4 -7 -5 7871.02 339.76 7
 -4 -7 -5 8177.6 446.198 77
 -4 -7 -5 8299.18 420.594 15
 -4 -7 -5 8549.39 393.687 18
 -4 -7 -5 7993.66 412.68 34
 -4 -7 -5 7976.69 421.811 11
 -4 -7 -5 7612.11 404.372 14
 -4 -7 -5 8786.95 412.325 31
 -4 -7 -4 5776.85 320.171 31
 -4 -7 -4 6451.07 382.182 77
 -4 -7 -4 6329.97 324.605 51
 -4 -7 -4 6163.53 360.561 11
 -4 -7 -4 5688.78 344.147 14
 -4 -7 -4 5884.08 352.696 10
 -4 -7 -4 6714.3 368.859 15
 -4 -7 -4 6094.16 336.588 18
 -4 -7 -3 4538.75 299.19 15
 -4 -7 -3 4529.43 293.818 18
 -4 -7 -3 4326.65 262.597 51
 -4 -7 -3 4279.32 286.219 14
 -4 -7 -3 4329.72 291.68 11
 -4 -7 -3 4412.29 259.613 31
 -4 -7 -3 4662.75 316.94 10
 -4 -7 -2 354.12 95.1157 34
 -4 -7 -2 507.546 133.409 18
 -4 -7 -2 471.545 149.515 15
 -4 -7 -2 506.061 94.3339 31
 -4 -7 -2 567.91 137.109 11
 -4 -7 -2 363.195 139.73 10
 -4 -7 -2 192.249 100.672 9
 -4 -7 -1 12741.8 568.637 15
 -4 -7 -1 13525.2 575.756 18
 -4 -7 -1 13487.5 582.141 10
 -4 -7 -1 13563.7 550.125 9
 -4 -7 -1 12530.3 540.072 48
 -4 -7 -1 12202.1 537.858 11
 -4 -7 0 5853.07 363.172 18
 -4 -7 0 5364.58 345.62 15
 -4 -7 0 4903.03 332.131 26
 -4 -7 0 5852.35 329.731 11
 -4 -7 0 5247.61 332.525 56
 -4 -7 0 5133.96 313.024 48
 -4 -7 0 5380.34 349.753 10
 -4 -7 0 5917.4 348.73 9
 -4 -7 1 20337.6 750.763 11
 -4 -7 1 21120.4 825.622 10
 -4 -7 1 22387.9 823.69 9
 -4 -7 1 21573.4 772.462 48
 -4 -7 1 21247.7 789.442 56
 -4 -7 1 21497.3 822.082 15
 -4 -7 1 21780.6 846.776 18
 -4 -7 1 21115.7 821.5 26
 -4 -7 2 2472.51 256.084 9
 -4 -7 2 2302.06 196.918 11
 -4 -7 2 2396.93 261.582 65
 -4 -7 2 2231.56 218.805 56
 -4 -7 2 2243.01 246.798 26
 -4 -7 2 2447.62 252.213 15
 -4 -7 2 2692.14 277.683 18
 -4 -7 2 2430.84 220.03 48
 -4 -7 2 2254.37 241.569 50
 -4 -7 3 4023.92 344.743 18
 -4 -7 3 4391.93 323.952 15
 -4 -7 3 4071.39 336.345 9
 -4 -7 3 4105.76 279.802 48
 -4 -7 3 4595.75 299.473 56
 -4 -7 3 4155.07 342.196 26
 -4 -7 3 3849.06 316.452 2
 -4 -7 4 24546.1 969.239 18
 -4 -7 4 23578.7 896.018 15
 -4 -7 4 21233.9 921.621 9
 -4 -7 4 23535 938.669 65
 -4 -7 4 21438.3 890.368 50
 -4 -7 4 23026.5 893.143 55
 -4 -7 4 24826.8 978.45 26
 -4 -7 4 23601 939.601 2
 -4 -7 5 4995.76 411.736 26
 -4 -7 5 4966.27 356.788 15
 -4 -7 5 5293.85 418.977 18
 -4 -7 5 4873.69 341.351 82
 -4 -7 5 4551.43 359.419 55
 -4 -7 5 5937.27 419.037 65
 -4 -7 6 3638.79 358.955 2
 -4 -7 6 3779.68 330.491 55
 -4 -7 6 3828.39 380.981 68
 -4 -7 6 4047.04 348.315 65
 -4 -7 6 4102.06 375.424 18
 -4 -7 6 4006.64 306.923 15
 -4 -7 6 3854.38 387.266 9
 -4 -7 6 3861.73 393.431 26
 -4 -7 7 9737.45 574.974 2
 -4 -7 7 7784.23 480.279 55
 -4 -7 7 7895.37 536.263 59
 -4 -7 7 8222.8 558.292 68
 -4 -7 7 7390.3 477.465 65
 -4 -7 7 7256.46 523.629 18
 -4 -7 7 8063.54 566.703 26
 -4 -7 7 8578.99 560.347 9
 -4 -7 8 3787.1 385.694 26
 -4 -7 8 4288.96 399.475 68
 -4 -7 8 3567.54 320.643 72
 -4 -7 8 4118.01 376.064 2
 -4 -7 8 3376.42 357.577 59
 -4 -7 8 4308.61 341.932 55
 -4 -7 8 3385.4 347.37 18
 -4 -7 9 3063.36 316.556 18
 -4 -7 9 2627.74 318.336 68
 -4 -7 9 2256.68 305.302 26
 -4 -7 9 2283.52 286.742 59
 -4 -7 9 2099.44 241.908 55
 -4 -7 10 586.955 173.5 59
 -4 -7 10 807.583 208.895 26
 -4 -7 10 636.244 208.568 68
 -4 -7 11 2932.46 287.388 68
 -4 -7 12 973.569 135.458 58
 -4 -7 12 977.564 159.733 68
 -4 -6 -19 156.622 110.75 77
 -4 -6 -16 1607.28 232.021 31
 -4 -6 -16 1671.89 255.012 27
 -4 -6 -16 1330.92 217.082 34
 -4 -6 -15 875.953 194.108 34
 -4 -6 -15 1070.81 234.803 13
 -4 -6 -15 1168.26 234.062 14
 -4 -6 -15 686.042 189.419 31
 -4 -6 -15 1179.23 224.834 27
 -4 -6 -15 928.631 213.013 7
 -4 -6 -14 55.0215 135.772 34
 -4 -6 -14 29.1706 143.963 7
 -4 -6 -14 115.925 182.579 27
 -4 -6 -14 57.6551 164.275 31
 -4 -6 -14 63.756 145.203 13
 -4 -6 -14 182.059 144.096 14
 -4 -6 -13 8939.29 539.874 7
 -4 -6 -13 8169.23 531.186 34
 -4 -6 -13 8240.16 553.843 13
 -4 -6 -13 8228.05 543.395 14
 -4 -6 -13 7966.55 480.424 11
 -4 -6 -12 2249.27 280.43 34
 -4 -6 -12 2180.08 266.496 7
 -4 -6 -12 2050.88 285.032 13
 -4 -6 -12 2338.47 289.017 14
 -4 -6 -11 1686.07 240.326 14
 -4 -6 -11 1241.59 227.072 13
 -4 -6 -11 1639.42 239.651 31
 -4 -6 -11 1450.1 184.834 36
 -4 -6 -11 1432.65 232.805 34
 -4 -6 -11 1222.1 206.846 11
 -4 -6 -11 1640.01 209.999 6
 -4 -6 -11 1053.68 200.687 7
 -4 -6 -10 22.6814 134.529 14
 -4 -6 -10 166.638 153.342 13
 -4 -6 -10 -70.3728 124.047 31
 -4 -6 -10 23.1962 137.582 34
 -4 -6 -10 234.102 114.735 36
 -4 -6 -10 21.476 117.175 11
 -4 -6 -10 82.8868 111.335 7
 -4 -6 -10 117.459 113.101 6
 -4 -6 -9 6745.88 356.307 15
 -4 -6 -9 6609.15 411.115 14
 -4 -6 -9 6998.03 420.255 11
 -4 -6 -9 6919.16 430.086 13
 -4 -6 -9 7838.53 443.739 31
 -4 -6 -9 6975.84 422.79 34
 -4 -6 -9 6770.26 391.498 36
 -4 -6 -9 6885.12 400.876 7
[truncated: 2,383,974 more chars]
