# Supplementary material for: Rhodium(II)-Catalyzed Asymmetric Cyclopropanation and Desymmetrization of [2.2]Paracyclophanes
Source: ACS Catal. 2024 Apr 11;14(9):6423–31. doi: 10.1021/acscatal.4c01292 (PMC11075029; doi:10.1021/acscatal.4c01292)
Supplement: Supplementary file 6 — cs4c01292_si_006.cif [file cs4c01292_si_006.cif]

data_DL-01-49-02
# start Validation Reply Form
_vrf_PLAT110_DL-01-49-02
;
PROBLEM: ADDSYM Detects Potential Lattice Translation ... ? Check
RESPONSE: 
The crystal structures within the P21 and C2 unit cells exhibit a close 
relationship. The P21 formula unit is larger, accommodating two 
independent molecules, along with a single pentane molecule of 
crystallization. It was observed that the thermal parameters 
for the cyclophane bridging carbon atoms showed significant 
improvement in the structure with lower symmetry. 
Additionally, numerous peaks that contravene C-centering were 
detected. Chemically, a formula unit incorporating one entire pentane 
molecule appears more logical, suggesting that the pentane may 
contribute to this observed symmetry disruption.

;
_vrf_PLAT351_DL-01-49-02
;
PROBLEM: Long C-H (X0.96,N1.08A) C7 - H7 . 1.17 Ang.
RESPONSE: 
This C-H bond belongs to the highly strained and deformed 
phenyl ring.  The loss is planarity can be considered to be partial
transformation of the trigonal-planar C to a tetrahedral C
(sp2 to sp3 hybridization).  
The C-H distance was freely refined on Hirshfeld-partitioned 
electron density.

;
# end Validation Reply Form
_audit_creation_date               2023-06-27
_audit_creation_method
;
Olex2 1.5-alpha
(compiled 2023.03.06 svn.rbb2c1857 for OlexSys, GUI svn.r6748)
;
_audit_contact_author_address      ?
_audit_contact_author_email        ?
_audit_contact_author_name         ''
_audit_contact_author_phone        ?
_publ_contact_author_id_orcid      ?
_publ_section_references
;
Bourhis, L.J., Dolomanov, O.V., Gildea, R.J., Howard, J.A.K., Puschmann, H.
 (2015). Acta Cryst. A71, 59-75.

Dolomanov, O.V., Bourhis, L.J., Gildea, R.J, Howard, J.A.K. & Puschmann, H.
 (2009), J. Appl. Cryst. 42, 339-341.

Kleemiss, F., Dolomanov, O.V., Bodensteiner, M., Peyerimhoff, N., Midgley, M.,
Bourhis, L.J., Genoni, A., Malaspina, L.A., Jayatilaka, D., Spencer, J.L.,
White, F., Grundkoetter-Stock, B, Steinhauer, S., Lentz, D., Puschmann, H.,
Grabowsky, S. (2021), Chem. Sci., 12, 1675-1692.

Palatinus, L. & Chapuis, G. (2007). J. Appl. Cryst., 40, 786-790;
Palatinus, L. & van der Lee, A. (2008). J. Appl. Cryst. 41, 975-984;
Palatinus, L., Prathapa, S. J. & van Smaalen, S. (2012). J. Appl. Cryst. 45,
 575-580.
;
_chemical_formula_moiety           'C24 H19 Br3 O2'
_chemical_formula_sum              'C27.5 H28 Br3 O2'
_chemical_formula_weight           630.238
_chemical_absolute_configuration   ad
_chemical_oxdiff_formula           'C99  H77  Br12  O8  '
loop_
  _atom_type_symbol
  _atom_type_scat_dispersion_real
  _atom_type_scat_dispersion_imag
  _atom_type_scat_source
  _atom_type_scat_dispersion_source
 Br -0.66955 1.28295 'NoSpherA2: Chem.Sci. 2021, DOI:10.1039/D0SC05526C' custom
 C 0.01788 0.00908 'NoSpherA2: Chem.Sci. 2021, DOI:10.1039/D0SC05526C' custom
 H 0.00000 0.00000 'NoSpherA2: Chem.Sci. 2021, DOI:10.1039/D0SC05526C' custom
 O 0.04960 0.03234 'NoSpherA2: Chem.Sci. 2021, DOI:10.1039/D0SC05526C' custom

_space_group_crystal_system        'monoclinic'
_space_group_IT_number             4
_space_group_name_H-M_alt          'P 1 21 1'
_space_group_name_Hall             ' P 2yb'
loop_
  _space_group_symop_id
  _space_group_symop_operation_xyz
 1 x,y,z
 2 -x,y+1/2,-z

_symmetry_Int_Tables_number        4
_cell_length_a                     8.56462(8)
_cell_length_b                     13.21683(13)
_cell_length_c                     22.4399(2)
_cell_angle_alpha                  90
_cell_angle_beta                   94.8828(9)
_cell_angle_gamma                  90
_cell_volume                       2530.91(5)
_cell_formula_units_Z              4
_cell_measurement_reflns_used      21880
_cell_measurement_temperature      100.15
_cell_measurement_theta_max        77.0990
_cell_measurement_theta_min        3.8620
_exptl_absorpt_coefficient_mu      6.084
_exptl_absorpt_correction_T_max    1.000
_exptl_absorpt_correction_T_min    0.124
_exptl_absorpt_correction_type     gaussian
_exptl_absorpt_process_details
;
CrysAlisPro 1.171.42.89a (Rigaku Oxford Diffraction, 2023)
Numerical absorption correction based on gaussian integration over
a multifaceted crystal model
Empirical absorption correction using spherical harmonics,
implemented in SCALE3 ABSPACK scaling algorithm.
;
_exptl_crystal_colour              colourless
_exptl_crystal_colour_primary      colourless
_exptl_crystal_density_diffrn      1.654
_exptl_crystal_description         plate
_exptl_crystal_F_000               1250.617
loop_
  _exptl_crystal_face_index_h
  _exptl_crystal_face_index_k
  _exptl_crystal_face_index_l
  _exptl_crystal_face_perp_dist
 1 1 -1 0.2407
 0 -1 0 0.1893
 -6 0 0 0.1928
 -3 7 -3 0.2073
 4 -2 7 0.2122
 1 -8 3 0.1586
 -5 -1 -7 0.1847
 1 9 -1 0.1680
 0 0 15 0.0581
 2 -2 -14 0.0755
 0 3 14 0.0996
 -3 0 12 0.1189
 0 -6 10 0.1134
 2 -3 12 0.1492
 -1 4 -12 0.1751
 -4 -1 -10 0.1767
 0 -1 14 0.0509
 1 -1 -14 0.0651
 -5 -4 3 0.2248
 3 1 -12 0.1159
 -5 1 4 0.1781
 0 6 10 0.1414
 5 -1 -4 0.2100
 2 -6 -10 0.1302
 5 -3 -6 0.1872
 1 8 6 0.1521
 -5 2 -1 0.1798
 0 8 3 0.1678
 -1 -1 14 0.0516
 3 4 -11 0.1451
 2 3 -13 0.1224
 1 8 -6 0.1691
 -3 3 -11 0.1755
 2 8 -4 0.1793
 -5 -1 -5 0.1895
 -1 -1 14 0.0521
 0 0 -15 0.0914
 0 9 2 0.1606
 -1 6 -9 0.1927
 0 -8 7 0.1404
 -2 8 -3 0.2005
 2 -8 3 0.1782

_exptl_crystal_recrystallization_method 
 'The material was recrystallised from pentane by slow evaporation'
_exptl_crystal_size_max            0.482
_exptl_crystal_size_mid            0.354
_exptl_crystal_size_min            0.149
loop_
  _exptl_oxdiff_crystal_face_indexfrac_h
  _exptl_oxdiff_crystal_face_indexfrac_k
  _exptl_oxdiff_crystal_face_indexfrac_l
  _exptl_oxdiff_crystal_face_x
  _exptl_oxdiff_crystal_face_y
  _exptl_oxdiff_crystal_face_z
 0.9988 1.0040 -0.9971 -0.0481 -0.1327 -0.1701
 0.0013 -1.0007 -0.0062 0.0961 -0.0149 0.0644
 -5.5342 0.0152 -0.1647 -0.4301 0.4996 0.7520
 -2.9352 7.0434 -2.5018 -0.9725 0.2323 0.0178
 4.3219 -2.1579 7.4074 0.7469 -0.0170 -0.6647
 0.7959 -8.2761 3.0244 0.9418 -0.0245 0.3352
 -4.5631 -0.5642 -7.2218 -0.4984 0.0103 0.8669
 0.5859 8.5194 -0.8527 -0.7983 0.0216 -0.6019
 -0.3490 -0.1528 14.5585 0.3975 0.8380 -0.3740
 1.5711 -1.5584 -14.0183 -0.1241 -0.9449 0.3028
 -0.1414 2.8138 13.7360 0.1050 0.8160 -0.5685
 -3.3044 -0.3502 12.3903 0.1290 0.9863 0.1024
 -0.0553 -6.1808 10.0726 0.8734 0.4751 0.1068
 2.2591 -2.6640 11.9682 0.7659 0.4184 -0.4883
 -1.4852 4.1334 -11.7801 -0.8426 -0.4579 0.2836
 -3.6260 -1.1932 -10.0082 -0.4445 -0.2395 0.8631
 -0.2673 -1.1263 14.4284 0.4937 0.8092 -0.3185
 1.4805 -0.6587 -14.2729 -0.2247 -0.9378 0.2647
 -4.7576 -4.3397 2.6260 0.1267 0.5204 0.8445
 3.1402 1.2402 -12.4881 -0.2300 -0.9639 -0.1346
 -5.4149 1.0088 4.0233 -0.3986 0.7354 0.5480
 -0.1834 6.3875 9.7166 -0.3549 0.6482 -0.6737
 5.3598 -1.2922 -4.3741 0.4118 -0.7539 -0.5119
 2.0024 -5.8197 -9.7400 0.4390 -0.8085 0.3920
 4.9055 -2.6551 -6.2398 0.4556 -0.8354 -0.3076
 0.5285 7.7036 6.1160 -0.5282 0.4019 -0.7480
 -5.3912 1.6250 -1.0485 -0.5987 0.4606 0.6553
 -0.4906 8.3190 3.4113 -0.7415 0.3543 -0.5697
 -0.5238 -1.4631 14.3498 0.5042 0.8236 -0.2599
 2.8136 4.1574 -10.9772 -0.4930 -0.8080 -0.3228
 1.9439 3.1760 -12.9204 -0.5199 -0.8500 -0.0846
 1.3012 7.6612 -5.8607 -0.8018 -0.3345 -0.4952
 -2.8207 2.5598 -11.1049 -0.7746 -0.3203 0.5454
 2.1144 7.7089 -3.6351 -0.6815 -0.2850 -0.6740
 -5.0739 -0.9838 -4.5671 -0.4226 0.1985 0.8843
 -0.8068 -0.6915 14.4897 0.4122 0.8685 -0.2754
 0.3474 0.1715 -14.5578 -0.3994 -0.8375 0.3730
 0.2679 8.5174 1.5156 -0.7558 0.1822 -0.6289
 -1.4308 6.1489 -9.0856 -0.9564 -0.2843 0.0669
 -0.1142 -7.6178 6.6885 0.9119 0.2720 0.3074
 -2.1987 7.5586 -3.2752 -0.9874 0.1291 -0.0920
 1.8409 -7.8711 2.7863 0.9762 -0.1279 0.1749

_diffrn_reflns_av_R_equivalents    0.0842
_diffrn_reflns_av_unetI/netI       0.0509
_diffrn_reflns_Laue_measured_fraction_full  0.9965
_diffrn_reflns_Laue_measured_fraction_max  0.9962
_diffrn_reflns_limit_h_max         10
_diffrn_reflns_limit_h_min         -10
_diffrn_reflns_limit_k_max         16
_diffrn_reflns_limit_k_min         -15
_diffrn_reflns_limit_l_max         27
_diffrn_reflns_limit_l_min         -27
_diffrn_reflns_number              51776
_diffrn_reflns_point_group_measured_fraction_full  0.9882
_diffrn_reflns_point_group_measured_fraction_max  0.9841
_diffrn_reflns_theta_full          67.6840
_diffrn_reflns_theta_max           70.07
_diffrn_reflns_theta_min           3.95
_diffrn_ambient_temperature        100.15
_diffrn_detector                   'Hybrid Pixel Array Detector'
_diffrn_detector_area_resol_mean   10.0000
_diffrn_detector_type              HyPix
_diffrn_measured_fraction_theta_full  0.9965
_diffrn_measured_fraction_theta_max  0.9962
_diffrn_measurement_details
;
List of Runs (angles in degrees, time in seconds):

  # Type    Start    End  Width  t~exp~   \w     \q     \k     \f   Frames
--------------------------------------------------------------------------
  1  \w    -90.00 -38.00   1.00    0.25    --  -86.25  76.00-125.00   52
  2  \w    -65.00  24.00   1.00    0.20    --  -48.11  76.00-125.00   89
  3  \w    -48.00 -17.00   1.00    0.25    --  -86.25  57.00 -60.00   31
  4  \w    -44.00 -18.00   1.00    0.25    --  -86.25  38.00  30.00   26
  5  \w    -41.00 -16.00   1.00    0.25    --  -86.25  38.00  90.00   25
  6  \w    -41.00 -14.00   1.00    0.25    --  -86.25  38.00 120.00   27
  7  \w    -93.00 -17.00   1.00    0.25    --  -86.25  77.00  60.00   76
  8  \w     34.00  73.00   1.00    0.20    --   48.11  76.00-125.00   39
  9  \w    113.00 170.00   1.00    0.25    --   98.61  76.00-125.00   57
 10  \w     83.00 170.00   1.00    0.25    --   98.61  76.00-125.00   87
 11  \w     92.00 169.00   1.00    0.25    --   98.61  57.00 -30.00   77
 12  \w     87.00 154.00   1.00    0.25    --   98.61  38.00   0.00   67
 13  \w     87.00 120.00   1.00    0.25    --   98.61  57.00 150.00   33
 14  \w    126.00 162.00   1.00    0.25    --   98.61  57.00 150.00   36
 15  \w    107.00 169.00   1.00    0.25    --   98.61  57.00  30.00   62
 16  \w     88.00 170.00   1.00    0.25    --   98.61  19.00-120.00   82
 17  \w     92.00 165.00   1.00    0.25    --   98.61  19.00-180.00   73
 18  \w    -22.00  29.00   1.00    0.20    --   48.11 -19.00-180.00   51
 19  \w    -19.00  65.00   1.00    0.20    --   48.11 -76.00 108.00   84
 20  \w    -11.00  56.00   1.00    0.20    --   48.11 -19.00  90.00   67
 21  \w    -21.00  12.00   1.00    0.20    --   48.11 -19.00 120.00   33
 22  \w     42.00  86.00   1.00    0.25    --   98.61 -76.00 108.00   44
 23  \w     27.00  64.00   1.00    0.25    --   98.61 -57.00 120.00   37
 24  \w     34.00  60.00   1.00    0.25    --   98.61 -57.00 -60.00   26
 25  \w     30.00  58.00   1.00    0.25    --   98.61 -57.00-180.00   28
 26  \w     70.00 106.00   1.00    0.25    --   98.61 -99.00-150.00   36
 27  \w     31.00  57.00   1.00    0.25    --   98.61 -99.00-150.00   26
 28  \w     77.00 105.00   1.00    0.25    --   98.61 -99.00 150.00   28
 29  \w    -81.00 -45.00   1.00    0.25    --  -86.25 125.00-120.00   36
 30  \w    -84.00 -36.00   1.00    0.25    --  -86.25 125.00  90.00   48
 31  \w   -104.00 -30.00   1.00    0.20    --  -48.11 -76.00 108.00   74
 32  \w   -108.00 -65.00   1.00    0.25    --  -86.25 -76.00 108.00   43
 33  \w   -158.00 -73.00   1.00    0.25    --  -86.25 -38.00  30.00   85
 34  \w   -142.00 -74.00   1.00    0.25    --  -86.25 -38.00   0.00   68
 35  \w   -112.00 -78.00   1.00    0.25    --  -86.25 -19.00 -60.00   34
 36  \w   -154.00-115.00   1.00    0.25    --  -86.25 -19.00 -60.00   39
 37  \w   -116.00 -74.00   1.00    0.20    --  -48.11-125.00   0.00   42
 38  \w   -103.00 -73.00   1.00    0.20    --  -48.11-125.00-120.00   30
 39  \w    -47.00 -22.00   1.00    0.50    --  -48.11  76.00-125.00   25
 40  \w    -85.00 -59.00   1.00    1.00    --  -86.25 125.00 150.00   26
 41  \w     13.00  56.00   1.00    0.50    --   40.66 -88.00   5.00   43
 42  \w     11.00  41.00   1.00    0.50    --   40.66  92.00  20.12   30
 43  \w     27.00 102.00   1.00    0.50    --   40.66  57.00-180.00   75
 44  \w     18.00  97.00   1.00    0.50    --   40.66  77.00 -90.00   79
 45  \w     14.00  40.00   1.00    0.50    --   40.66  85.00 112.34   26
 46  \w     26.00  52.00   1.00    0.50    --   40.66  57.00-120.00   26
 47  \w     83.00 109.00   1.00    0.50    --   40.66  57.00-120.00   26
 48  \w    -14.00  26.00   1.00    0.50    --   40.66 -19.00 -90.00   40
 49  \w     18.00  56.00   1.00    0.50    --   40.66  77.00 -30.00   38
 50  \w     28.00  55.00   1.00    0.50    --   40.66  57.00  90.00   27
 51  \w     62.00  91.00   1.00    0.50    --   40.66  57.00  90.00   29
 52  \w     30.00  58.00   1.00    0.50    --   40.66  38.00  30.00   28
 53  \w     28.00  67.00   1.00    0.50    --   40.66  57.00  30.00   39
 54  \w     68.00  94.00   1.00    0.50    --   40.66  57.00  30.00   26
 55  \w     30.00  68.00   1.00    0.50    --   40.66  19.00-180.00   38
 56  \w     72.00 102.00   1.00    0.50    --   40.66  19.00-180.00   30
 57  \w     12.00  38.00   1.00    0.50    --   40.66  91.00 148.63   26
 58  \w     77.00 103.00   1.00    1.00    --  107.75 -88.00   5.00   26
 59  \w    122.00 149.00   1.00    1.00    --  107.75  15.00 -30.00   27
 60  \w     53.00  97.00   1.00    1.00    --  107.75 -77.00-180.00   44
 61  \w     91.00 117.00   1.00    1.00    --  107.75  61.00   0.00   26
 62  \w    146.00 174.00   1.00    1.00    --  107.75  61.00   0.00   28
 63  \w     54.00  99.00   1.00    1.00    --  107.75 -95.00 120.00   45
 64  \w    147.00 178.00   1.00    1.00    --  107.75  30.00 -90.00   31
 65  \w     41.00  67.00   1.00    1.00    --  107.75 -61.00 -60.00   26
 66  \w     36.00  67.00   1.00    1.00    --  107.75 -61.00  30.00   31
 67  \w    107.00 159.00   1.00    1.00    --  107.75 125.00 -30.00   52
 68  \w     99.00 126.00   1.00    1.00    --  107.75  45.00-180.00   27
 69  \w    118.00 163.00   1.00    1.00    --  107.75 125.00 -90.00   45
;
_diffrn_measurement_device         'four-circle diffractometer'
_diffrn_measurement_device_type    'XtaLAB Synergy, Dualflex, HyPix'
_diffrn_measurement_method         '\w scans'
_diffrn_orient_matrix_type        
 'CrysAlisPro convention (1999,Acta A55,543-557)'
_diffrn_orient_matrix_UB_11        0.0766065000
_diffrn_orient_matrix_UB_12        -0.0961548000
_diffrn_orient_matrix_UB_13        0.0281278000
_diffrn_orient_matrix_UB_21        -0.0918853000
_diffrn_orient_matrix_UB_22        0.0144069000
_diffrn_orient_matrix_UB_23        0.0555073000
_diffrn_orient_matrix_UB_31        -0.1351717000
_diffrn_orient_matrix_UB_32        -0.0643181000
_diffrn_orient_matrix_UB_33        -0.0296015000
_diffrn_radiation_monochromator    mirror
_diffrn_radiation_probe            x-ray
_diffrn_radiation_type             'Cu K\a'
_diffrn_radiation_wavelength       1.54184
_diffrn_source                     'micro-focus sealed X-ray tube'
_diffrn_source_type                'PhotonJet (Cu) X-ray Source'
_reflns_Friedel_coverage           0.971
_reflns_limit_h_max                10
_reflns_limit_h_min                -10
_reflns_limit_k_max                16
_reflns_limit_k_min                -15
_reflns_limit_l_max                27
_reflns_limit_l_min                -27
_reflns_number_gt                  9174
_reflns_number_total               9449
_reflns_threshold_expression       I>=2u(I)
_computing_cell_refinement         'CrysAlisPro 1.171.42.89a (Rigaku OD, 2023)'
_computing_data_collection         'CrysAlisPro 1.171.42.89a (Rigaku OD, 2023)'
_computing_data_reduction          'CrysAlisPro 1.171.42.89a (Rigaku OD, 2023)'
_computing_molecular_graphics      'Olex2 1.5-alpha (Dolomanov et al., 2009)'
_computing_publication_material    'Olex2 1.5-alpha (Dolomanov et al., 2009)'
_computing_structure_refinement   
 'olex2.refine 1.5-alpha (Bourhis et al., 2015)'
_computing_structure_solution
;
Superflip  (Palatinus & Chapuis, 2007;Palatinus & van der Lee, 2008;
Palatinus et al., 2012)
;
_refine_diff_density_max           0.8752
_refine_diff_density_min           -0.5227
_refine_diff_density_rms           0.0918
_refine_ls_abs_structure_details  
 'Hooft, R.W.W., Straver, L.H., Spek, A.L. (2010). J. Appl. Cryst., 43, 665-668.'
_refine_ls_abs_structure_Flack     -0.009(12)
_refine_ls_d_res_high              0.8200
_refine_ls_d_res_low               11.1792
_refine_ls_extinction_coef         0.00024(5)
_refine_ls_extinction_expression   Fc^*^=kFc[1+0.001xFc^2^\l^3^/sin(2\q)]^-1/4^
_refine_ls_goodness_of_fit_ref     1.0352
_refine_ls_hydrogen_treatment      mixed
_refine_ls_matrix_type             full
_refine_ls_number_constraints      61
_refine_ls_number_parameters       564
_refine_ls_number_reflns           9449
_refine_ls_number_restraints       650
_refine_ls_R_factor_all            0.0487
_refine_ls_R_factor_gt             0.0475
_refine_ls_restrained_S_all        0.9993
_refine_ls_shift/su_max            0.0075
_refine_ls_shift/su_mean           0.0002
_refine_ls_structure_factor_coef   Fsqd
_refine_ls_weighting_details      
 'w=1/[\s^2^(Fo^2^)+(0.0726P)^2^+1.8617P] where P=(Fo^2^+2Fc^2^)/3'
_refine_ls_weighting_scheme        calc
_refine_ls_wR_factor_gt            0.1196
_refine_ls_wR_factor_ref           0.1208
_olex2_refinement_description
;
1. Fixed Uiso
 At 1.2 times of:
  All C(H,H) groups, H19B of C19B, H20B of C20B, H23B of C23B, H22B of C22B,
  H19 of C19, H20 of C20, H23 of C23, H22 of C22, H16B of C16B, H15B of C15B,
  H16 of C16, H7 of C7, H15 of C15, All C(H,H,H) groups, All C(H,H,H,H) groups
 At 1.5 times of:
  All O(H) groups, H1B of C27B
2. Restrained distances
 C13-H13 = C13B-H13B
 1.083 with sigma of 0.002
 O1B-H1B
 0.977 with sigma of 0.003
 C15B-H15B
 1.083 with sigma of 0.003
 C16B-H16B
 1.083 with sigma of 0.003
 C27-H27 \\sim C2B-H2B \\sim C27B-H27B \\sim C2-H2
 with sigma of 0.002
 C11-H11a \\sim C10-H10b \\sim C4B-H4Bb \\sim C5B-H5Bb \\sim C10B-H10d \\sim
C11B-H11d \\sim C5-H5b ~
 C4-H4b
 with sigma of 0.002
 C19-H19 \\sim C20-H20 \\sim C22-H22 \\sim C23-H23 \\sim C23B-H23B \\sim
C22B-H22B \\sim C20B-H20B ~
 C19B-H19B
 with sigma of 0.002
3. Restrained planarity
 O1B, H1B, O2B, C17B
 with sigma of 0.01
4. Uiso/Uaniso restraints and constraints
Uanis(O2) = Uanis(O1)
Uanis(O1) = Uanis(O1B)
5. Rigid body (RIGU) restrains
 Br1, Br2, Br3, O1, O2, C1, C2, C3, C4, C5, C6, C7, C8, C9, C10, C11, C12, C13,
  C14, C15, C16, C17, C18, C19, C20, C21, C22, C23, C27
 with sigma for 1-2 distances of 0.0002 and sigma for 1-3 distances of 0.0002
 Br1B, Br2B, Br3B, O1B, O2B, C1B, C2B, C3B, C4B, C5B, C6B, C7B, C8B, C9B, C10B,
  C11B, C12B, C13B, C14B, C15B, C16B, C17B, C18B, C19B, C20B, C21B, C22B, C23B,
 C27B
 with sigma for 1-2 distances of 0.0002 and sigma for 1-3 distances of 0.0002
6. Same fragment restrains
{Br1, Br2, Br3, O1, O2, C1, C2, C3, C4, C5, C6, C7, C8, C9, C10, C11, C12, C13,
C14, C15, C16, C17, C18, C19, C20, C21, C22, C23, C27} sigma for 1-2: 0.002,
1-3: 0.003
as in
{Br1B, Br2B, Br3B, O1B, O2B, C1B, C2B, C3B, C4B, C5B, C6B, C7B, C8B, C9B, C10B,
C11B, C12B, C13B, C14B, C15B, C16B, C17B, C18B, C19B, C20B, C21B, C22B, C23B,
C27B}
7.a Secondary CH2 refined with riding coordinates and stretchable bonds:
 C4(H4a,H4b), C5(H5a,H5b), C10(H10a,H10b), C11(H11a,H11b), C4B(H4Ba,H4Bb),
 C5B(H5Ba,H5Bb), C10B(H10c,H10d), C11B(H11c,H11d)
7.b Aromatic/amide H refined with riding coordinates and stretchable bonds:
 C7(H7), C15(H15), C16(H16), C19(H19), C20(H20), C22(H22), C23(H23),
 C15B(H15B), C16B(H16B), C19B(H19B), C20B(H20B), C22B(H22B), C23B(H23B)
7.c Idealised tetrahedral OH refined as rotating group:
 O1(H1)
;
_atom_sites_solution_primary       iterative
loop_
  _atom_site_label
  _atom_site_type_symbol
  _atom_site_fract_x
  _atom_site_fract_y
  _atom_site_fract_z
  _atom_site_U_iso_or_equiv
  _atom_site_adp_type
  _atom_site_occupancy
  _atom_site_refinement_flags_posn
  _atom_site_refinement_flags_adp
 Br1 Br -0.73374(5) 0.24706(3) 0.44851(2) 0.02767(15) Uani 1.000000 D U
 Br2 Br 0.00061(6) 0.51405(3) 0.44698(2) 0.03286(15) Uani 1.000000 D U
 Br3 Br -0.44710(8) -0.22843(3) 0.36113(3) 0.04298(17) Uani 1.000000 D U
 O1 O -0.2123(3) 0.2116(3) 0.25436(11) 0.0267(5) Uani 1.000000 D U
 H1 H -0.135(2) 0.191(6) 0.2273(5) 0.0400(8) Uiso 1.000000 GR .
 O2 O -0.0043(3) 0.2130(3) 0.32101(13) 0.0267(5) Uani 1.000000 D U
 C1 C -0.2622(3) 0.2243(2) 0.35697(12) 0.0212(3) Uani 1.000000 D U
 C2 C -0.3895(3) 0.2987(3) 0.33725(16) 0.0212(4) Uani 1.000000 D U
 C3 C -0.5148(3) 0.3199(2) 0.36779(14) 0.0192(4) Uani 1.000000 D U
 C4 C -0.6377(4) 0.3964(2) 0.34295(18) 0.0199(4) Uani 1.000000 D U
 H4a H -0.6768(4) 0.3753(2) 0.2972(2) 0.0239(5) Uiso 1.000000 GR .
 H4b H -0.7385(4) 0.3922(2) 0.36922(19) 0.0239(5) Uiso 1.000000 DGR .
 C5 C -0.5778(4) 0.5074(2) 0.34335(15) 0.0222(4) Uani 1.000000 D U
 H5a H -0.5095(5) 0.5200(2) 0.30529(17) 0.0266(5) Uiso 1.000000 GR .
 H5b H -0.6769(5) 0.5592(3) 0.33973(15) 0.0266(5) Uiso 1.000000 DGR .
 C6 C -0.4787(3) 0.5269(3) 0.40003(13) 0.0234(4) Uani 1.000000 D U
 C7 C -0.3148(3) 0.5312(4) 0.39930(15) 0.0260(7) Uani 1.000000 D U
 H7 H -0.259(3) 0.5522(12) 0.355(2) 0.0312(8) Uiso 1.000000 GR .
 C8 C -0.2203(3) 0.5104(4) 0.45102(14) 0.0267(7) Uani 1.000000 D U
 C9 C -0.2827(3) 0.4786(3) 0.50312(15) 0.0266(5) Uani 1.000000 D U
 C10 C -0.1932(5) 0.4138(3) 0.54980(15) 0.0274(5) Uani 1.000000 D U
 H10a H -0.0875(5) 0.4533(3) 0.56712(16) 0.0329(6) Uiso 1.000000 GR .
 H10b H -0.2650(5) 0.4008(3) 0.58682(17) 0.0329(6) Uiso 1.000000 DGR .
 C11 C -0.1478(4) 0.3097(3) 0.52274(15) 0.0246(5) Uani 1.000000 D U
 H11a H -0.0255(5) 0.3134(3) 0.51324(16) 0.0295(6) Uiso 1.000000 DGR .
 H11b H -0.1571(4) 0.2517(3) 0.55664(17) 0.0295(6) Uiso 1.000000 GR .
 C12 C -0.2440(3) 0.2761(3) 0.46611(13) 0.0243(5) Uani 1.000000 D U
 C13 C -0.4100(3) 0.2578(3) 0.47029(15) 0.0210(5) Uani 1.000000 D U
 C14 C -0.5272(3) 0.2747(3) 0.42673(14) 0.0212(5) Uani 1.000000 D U
 C15 C -0.5396(4) 0.5173(4) 0.45529(14) 0.0258(7) Uani 1.000000 D U
 H15 H -0.668(6) 0.5293(7) 0.4588(2) 0.0310(8) Uiso 1.000000 GR .
 C16 C -0.4434(3) 0.4929(3) 0.50609(15) 0.0262(7) Uani 1.000000 D U
 H16 H -0.495(3) 0.4847(5) 0.550(2) 0.0314(8) Uiso 1.000000 GR .
 C17 C -0.1460(3) 0.2174(3) 0.30875(12) 0.0203(4) Uani 1.000000 D U
 C18 C -0.3181(4) 0.11456(19) 0.36203(17) 0.0227(4) Uani 1.000000 D U
 C19 C -0.4550(4) 0.0811(2) 0.32986(19) 0.0235(8) Uani 1.000000 D U
 H19 H -0.5328(4) 0.1358(3) 0.3044(2) 0.0282(9) Uiso 1.000000 DGR .
 C20 C -0.4936(4) -0.0217(2) 0.32989(19) 0.0274(8) Uani 1.000000 D U
 H20 H -0.6030(5) -0.0488(2) 0.3050(2) 0.0329(10) Uiso 1.000000 DGR .
 C21 C -0.3935(4) -0.0901(2) 0.3616(2) 0.0279(8) Uani 1.000000 D U
 C22 C -0.2586(5) -0.0567(2) 0.3943(2) 0.0292(9) Uani 1.000000 D U
 H22 H -0.1814(5) -0.1109(2) 0.4206(2) 0.0350(11) Uiso 1.000000 DGR .
 C23 C -0.2221(4) 0.0450(2) 0.39364(19) 0.0250(8) Uani 1.000000 D U
 H23 H -0.1132(5) 0.0718(2) 0.4190(2) 0.0300(9) Uiso 1.000000 DGR .
 C27 C -0.1773(4) 0.2644(3) 0.41380(12) 0.0208(4) Uani 1.000000 D U
 H2 H -0.385(6) 0.329(4) 0.2910(10) 0.0249(4) Uiso 1.000000 DR .
 H13 H -0.439(6) 0.230(4) 0.5134(10) 0.0249(4) Uiso 1.000000 DR .
 H27 H -0.053(2) 0.283(4) 0.406(2) 0.0249(4) Uiso 1.000000 DR .
 Br1B Br 0.73206(5) 0.22483(3) 0.04764(2) 0.02847(15) Uani 1.000000 D U
 Br2B Br -0.00671(5) 0.48703(3) 0.04337(2) 0.03134(15) Uani 1.000000 D U
 Br3B Br 0.45358(8) -0.24461(3) 0.15458(3) 0.04234(16) Uani 1.000000 D U
 O1B O 0.2120(3) 0.2087(2) 0.24473(11) 0.0239(6) Uani 1.000000 D U
 O2B O 0.0044(3) 0.2030(3) 0.17810(13) 0.0267(7) Uani 1.000000 D U
 C1B C 0.2626(3) 0.2075(2) 0.14177(12) 0.0198(3) Uani 1.000000 D U
 C2B C 0.3897(3) 0.2838(3) 0.15808(15) 0.0202(4) Uani 1.000000 D U
 C3B C 0.5131(3) 0.3037(2) 0.12632(14) 0.0188(4) Uani 1.000000 D U
 C4B C 0.6351(4) 0.3829(2) 0.14844(18) 0.0192(4) Uani 1.000000 D U
 H4Ba H 0.6758(4) 0.3658(2) 0.1946(2) 0.0231(5) Uiso 1.000000 GR .
 H4Bb H 0.7351(4) 0.3770(2) 0.12186(18) 0.0231(5) Uiso 1.000000 DGR .
 C5B C 0.5734(4) 0.4936(2) 0.14514(15) 0.0217(4) Uani 1.000000 D U
 H5Ba H 0.6716(5) 0.5461(3) 0.14686(15) 0.0261(5) Uiso 1.000000 GR .
 H5Bb H 0.5058(4) 0.5090(2) 0.18303(17) 0.0261(5) Uiso 1.000000 DGR .
 C6B C 0.4728(3) 0.5075(3) 0.08815(13) 0.0225(4) Uani 1.000000 D U
 C7B C 0.3090(3) 0.5118(3) 0.08902(15) 0.0247(7) Uani 1.000000 D U
 C8B C 0.2140(3) 0.4844(4) 0.03859(15) 0.0260(7) Uani 1.000000 D U
 C9B C 0.2759(3) 0.4484(3) -0.01273(15) 0.0260(5) Uani 1.000000 D U
 C10B C 0.1868(5) 0.3789(3) -0.05702(15) 0.0263(5) Uani 1.000000 D U
 H10c H 0.0801(5) 0.4163(3) -0.07529(16) 0.0316(6) Uiso 1.000000 GR .
 H10d H 0.2580(5) 0.3629(3) -0.09379(17) 0.0316(6) Uiso 1.000000 DGR .
 C11B C 0.1438(4) 0.2774(3) -0.02643(15) 0.0234(5) Uani 1.000000 D U
 H11c H 0.0218(5) 0.2815(3) -0.01663(15) 0.0281(6) Uiso 1.000000 GR .
 H11d H 0.1531(4) 0.2165(3) -0.05855(16) 0.0281(6) Uiso 1.000000 DGR .
 C12B C 0.2415(3) 0.2489(3) 0.03081(13) 0.0224(5) Uani 1.000000 D U
 C13B C 0.4075(3) 0.2309(3) 0.02652(15) 0.0209(5) Uani 1.000000 D U
 C14B C 0.5253(3) 0.2540(3) 0.06859(14) 0.0210(5) Uani 1.000000 D U
 C15B C 0.5330(4) 0.4923(3) 0.03320(14) 0.0252(7) Uani 1.000000 D U
 H15B H 0.6567(5) 0.5042(3) 0.02909(14) 0.0303(8) Uiso 1.000000 DGR .
 C16B C 0.4364(3) 0.4623(3) -0.01640(15) 0.0261(7) Uani 1.000000 D U
 H16B H 0.4862(4) 0.4494(3) -0.05852(19) 0.0314(8) Uiso 1.000000 DGR .
 C17B C 0.1462(3) 0.2066(3) 0.19017(12) 0.0192(4) Uani 1.000000 D U
 C18B C 0.3190(4) 0.09706(19) 0.14138(17) 0.0213(4) Uani 1.000000 D U
 C19B C 0.4576(4) 0.0674(2) 0.17397(19) 0.0225(7) Uani 1.000000 D U
 H19B H 0.5354(4) 0.1250(3) 0.19688(19) 0.0269(9) Uiso 1.000000 DGR .
 C20B C 0.4980(4) -0.0351(2) 0.1777(2) 0.0265(8) Uani 1.000000 D U
 H20B H 0.6087(5) -0.0593(2) 0.2028(2) 0.0318(10) Uiso 1.000000 DGR .
 C21B C 0.3971(4) -0.10678(19) 0.1492(2) 0.0253(8) Uani 1.000000 D U
 C22B C 0.2607(4) -0.0775(2) 0.1161(2) 0.0287(9) Uani 1.000000 D U
 H22B H 0.1833(5) -0.1346(3) 0.0926(2) 0.0345(11) Uiso 1.000000 DGR .
 C23B C 0.2225(4) 0.0241(2) 0.11301(19) 0.0253(8) Uani 1.000000 D U
 H23B H 0.1123(5) 0.0479(2) 0.0873(2) 0.0304(10) Uiso 1.000000 DGR .
 C27B C 0.1765(4) 0.2407(3) 0.08369(12) 0.0195(4) Uani 1.000000 D U
 H1B H 0.137(5) 0.2072(9) 0.2753(19) 0.0293(5) Uiso 1.000000 DR .
 H2B H 0.387(6) 0.323(4) 0.2021(12) 0.0234(4) Uiso 1.000000 DR .
 H7B H 0.258(6) 0.533(5) 0.138(3) 0.0234(4) Uiso 1.000000 R .
 H13B H 0.450(5) 0.212(4) -0.0162(10) 0.0234(4) Uiso 1.000000 DR .
 H27B H 0.0490(15) 0.254(4) 0.088(2) 0.0234(4) Uiso 1.000000 DR .

loop_
  _atom_site_aniso_label
  _atom_site_aniso_U_11
  _atom_site_aniso_U_22
  _atom_site_aniso_U_33
  _atom_site_aniso_U_12
  _atom_site_aniso_U_13
  _atom_site_aniso_U_23
 Br1 0.0166(2) 0.0316(4) 0.0357(3) -0.00153(17) 0.00681(16) 0.0047(2)
 Br2 0.0208(2) 0.0430(4) 0.0353(3) -0.00728(19) 0.00511(18) -0.0048(2)
 Br3 0.0622(4) 0.0187(3) 0.0501(4) -0.0044(2) 0.0165(3) 0.0018(2)
 O1 0.0207(5) 0.0383(14) 0.0221(8) 0.0031(3) 0.0082(3) 0.0009(6)
 O2 0.0207(5) 0.0383(14) 0.0221(8) 0.0031(3) 0.0082(3) 0.0009(6)
 C1 0.0216(5) 0.0158(5) 0.0273(6) 0.0014(2) 0.0095(2) 0.0007(2)
 C2 0.0205(5) 0.0148(7) 0.0295(6) 0.0003(3) 0.0084(2) -0.0003(3)
 C3 0.0178(5) 0.0126(8) 0.0279(6) -0.0034(3) 0.0060(2) -0.0052(3)
 C4 0.0185(5) 0.0131(8) 0.0286(8) -0.0027(2) 0.0052(3) -0.0054(3)
 C5 0.0218(7) 0.0133(8) 0.0319(7) -0.0040(3) 0.0041(3) -0.0053(3)
 C6 0.0215(5) 0.0174(10) 0.0317(7) -0.0056(3) 0.0046(2) -0.0063(4)
 C7 0.0213(4) 0.0258(19) 0.0312(7) -0.0060(3) 0.0046(2) -0.0064(4)
 C8 0.0209(4) 0.0286(18) 0.0310(7) -0.0059(2) 0.0047(2) -0.0058(4)
 C9 0.0204(5) 0.0286(11) 0.0313(7) -0.0044(3) 0.0047(2) -0.0052(3)
 C10 0.0218(8) 0.0311(10) 0.0302(6) -0.0015(3) 0.0065(3) -0.0052(3)
 C11 0.0182(6) 0.0294(10) 0.0275(7) -0.0038(3) 0.0092(3) -0.0029(3)
 C12 0.0175(4) 0.0286(13) 0.0278(6) -0.0017(2) 0.0085(2) -0.0034(3)
 C13 0.0172(4) 0.0194(14) 0.0275(6) -0.0002(2) 0.0083(2) -0.0034(3)
 C14 0.0177(4) 0.0175(12) 0.0293(6) -0.0016(2) 0.0070(2) -0.0025(3)
 C15 0.0209(5) 0.0252(19) 0.0318(7) -0.0050(3) 0.0045(3) -0.0053(4)
 C16 0.0205(5) 0.0267(19) 0.0317(7) -0.0046(3) 0.0049(2) -0.0049(4)
 C17 0.0206(5) 0.0153(8) 0.0261(6) 0.0020(3) 0.0081(3) 0.0014(3)
 C18 0.0261(6) 0.0155(5) 0.0283(8) 0.0006(2) 0.0122(3) 0.0001(3)
 C19 0.0269(8) 0.0167(5) 0.0284(16) -0.0008(3) 0.0118(5) 0.0011(3)
 C20 0.0348(9) 0.0168(5) 0.0322(17) -0.0028(3) 0.0126(6) 0.0010(3)
 C21 0.0371(10) 0.0185(4) 0.0302(17) 0.0007(3) 0.0142(6) 0.0013(3)
 C22 0.0383(10) 0.0170(5) 0.0338(18) 0.0018(3) 0.0125(7) 0.0012(3)
 C23 0.0299(9) 0.0171(5) 0.0296(16) 0.0032(3) 0.0119(6) 0.0010(3)
 C27 0.0200(5) 0.0160(8) 0.0276(6) 0.0021(3) 0.0094(2) 0.0002(3)
 Br1B 0.0174(2) 0.0330(3) 0.0358(3) 0.00123(17) 0.00686(17) -0.0070(2)
 Br2B 0.0202(2) 0.0394(4) 0.0347(3) 0.00537(19) 0.00348(17) 0.0044(2)
 Br3B 0.0507(4) 0.0180(3) 0.0592(4) 0.0051(2) 0.0098(3) -0.0014(2)
 O1B 0.0200(7) 0.0304(18) 0.0225(6) 0.0009(5) 0.0076(3) -0.0009(3)
 O2B 0.0205(5) 0.039(2) 0.0217(8) -0.0004(3) 0.0076(3) -0.0002(6)
 C1B 0.0214(5) 0.0157(5) 0.0235(6) 0.0004(2) 0.0084(2) -0.0006(2)
 C2B 0.0207(5) 0.0151(6) 0.0258(6) 0.0010(3) 0.0072(2) 0.0006(3)
 C3B 0.0184(5) 0.0142(8) 0.0244(6) 0.0039(3) 0.0051(2) 0.0048(3)
 C4B 0.0187(5) 0.0145(7) 0.0248(8) 0.0034(3) 0.0044(3) 0.0051(3)
 C5B 0.0209(7) 0.0146(8) 0.0298(7) 0.0043(3) 0.0026(3) 0.0050(3)
 C6B 0.0204(5) 0.0178(10) 0.0296(7) 0.0045(3) 0.0030(2) 0.0063(4)
 C7B 0.0203(4) 0.0249(18) 0.0291(7) 0.0049(3) 0.0029(2) 0.0066(4)
 C8B 0.0202(4) 0.0288(17) 0.0291(7) 0.0044(2) 0.0029(2) 0.0056(5)
 C9B 0.0197(5) 0.0289(10) 0.0296(6) 0.0030(3) 0.0031(2) 0.0049(3)
 C10B 0.0209(8) 0.0307(9) 0.0278(6) 0.0004(3) 0.0048(3) 0.0054(3)
 C11B 0.0186(6) 0.0287(10) 0.0240(6) 0.0027(3) 0.0080(3) 0.0024(3)
 C12B 0.0181(4) 0.0263(13) 0.0238(6) 0.0016(2) 0.0076(2) 0.0020(3)
 C13B 0.0179(4) 0.0215(14) 0.0244(6) 0.0007(2) 0.0076(2) 0.0021(4)
 C14B 0.0183(4) 0.0192(12) 0.0261(6) 0.0018(2) 0.0063(2) 0.0017(4)
 C15B 0.0200(5) 0.0260(19) 0.0299(7) 0.0036(3) 0.0030(3) 0.0047(4)
 C16B 0.0199(5) 0.0287(18) 0.0301(7) 0.0029(3) 0.0034(2) 0.0039(5)
 C17B 0.0205(5) 0.0153(8) 0.0227(6) 0.0005(3) 0.0075(3) -0.0005(3)
 C18B 0.0246(6) 0.0154(5) 0.0252(8) 0.0012(2) 0.0109(3) 0.0000(3)
 C19B 0.0254(8) 0.0163(5) 0.0271(16) 0.0017(3) 0.0100(5) 0.0001(3)
 C20B 0.0305(9) 0.0163(5) 0.0339(18) 0.0030(3) 0.0100(6) 0.0003(3)
 C21B 0.0301(9) 0.0176(4) 0.0301(17) 0.0008(2) 0.0139(6) -0.0009(3)
 C22B 0.0332(10) 0.0167(5) 0.0374(19) 0.0008(2) 0.0095(7) -0.0022(3)
 C23B 0.0281(9) 0.0168(5) 0.0320(17) -0.0001(2) 0.0087(6) -0.0023(3)
 C27B 0.0202(5) 0.0155(8) 0.0239(5) -0.0005(3) 0.0084(2) -0.0000(3)

loop_
  _geom_bond_atom_site_label_1
  _geom_bond_atom_site_label_2
  _geom_bond_distance
  _geom_bond_site_symmetry_2
  _geom_bond_publ_flag
 Br1 C14 1.910(2) . ?
 Br2 C8 1.902(2) . ?
 Br3 C21 1.885(3) . ?
 O1 H1 0.9770 . ?
 O1 C17 1.304(3) . ?
 O2 C17 1.223(3) . ?
 C1 C2 1.507(3) . ?
 C1 C17 1.534(3) . ?
 C1 C18 1.535(3) . ?
 C1 C27 1.509(3) . ?
 C2 C3 1.351(3) . ?
 C2 H2 1.118(3) . ?
 C3 C4 1.530(3) . ?
 C3 C14 1.463(3) . ?
 C4 H4a 1.088(2) . ?
 C4 H4b 1.088(2) . ?
 C4 C5 1.554(3) . ?
 C5 H5a 1.088(2) . ?
 C5 H5b 1.088(2) . ?
 C5 C6 1.490(3) . ?
 C6 C7 1.406(3) . ?
 C6 C15 1.391(3) . ?
 C7 H7 1.17(6) . ?
 C7 C8 1.385(3) . ?
 C8 C9 1.391(3) . ?
 C9 C10 1.510(3) . ?
 C9 C16 1.397(3) . ?
 C10 H10a 1.088(2) . ?
 C10 H10b 1.088(2) . ?
 C10 C11 1.566(3) . ?
 C11 H11a 1.088(2) . ?
 C11 H11b 1.088(2) . ?
 C11 C12 1.521(3) . ?
 C12 C13 1.453(3) . ?
 C12 C27 1.357(3) . ?
 C13 C14 1.358(3) . ?
 C13 H13 1.0830(19) . ?
 C15 H15 1.12(5) . ?
 C15 C16 1.386(3) . ?
 C16 H16 1.11(5) . ?
 C18 C19 1.395(3) . ?
 C18 C23 1.387(3) . ?
 C19 H19 1.109(2) . ?
 C19 C20 1.398(3) . ?
 C20 H20 1.109(2) . ?
 C20 C21 1.398(3) . ?
 C21 C22 1.388(3) . ?
 C22 H22 1.109(2) . ?
 C22 C23 1.381(3) . ?
 C23 H23 1.109(2) . ?
 C27 H27 1.118(3) . ?
 Br1B C14B 1.909(2) . ?
 Br2B C8B 1.903(2) . ?
 Br3B C21B 1.886(2) . ?
 O1B C17B 1.304(3) . ?
 O1B H1B 0.977(3) . ?
 O2B C17B 1.222(3) . ?
 C1B C2B 1.506(3) . ?
 C1B C17B 1.535(3) . ?
 C1B C18B 1.538(3) . ?
 C1B C27B 1.507(3) . ?
 C2B C3B 1.349(3) . ?
 C2B H2B 1.118(3) . ?
 C3B C4B 1.531(3) . ?
 C3B C14B 1.464(3) . ?
 C4B H4Ba 1.088(2) . ?
 C4B H4Bb 1.088(2) . ?
 C4B C5B 1.555(3) . ?
 C5B H5Ba 1.088(2) . ?
 C5B H5Bb 1.088(2) . ?
 C5B C6B 1.491(3) . ?
 C6B C7B 1.406(3) . ?
 C6B C15B 1.391(3) . ?
 C7B C8B 1.384(3) . ?
 C7B H7B 1.24(6) . ?
 C8B C9B 1.392(3) . ?
 C9B C10B 1.511(3) . ?
 C9B C16B 1.396(3) . ?
 C10B H10c 1.088(2) . ?
 C10B H10d 1.088(2) . ?
 C10B C11B 1.566(3) . ?
 C11B H11c 1.088(2) . ?
 C11B H11d 1.088(2) . ?
 C11B C12B 1.519(3) . ?
 C12B C13B 1.453(3) . ?
 C12B C27B 1.357(3) . ?
 C13B C14B 1.356(3) . ?
 C13B H13B 1.0831(19) . ?
 C15B H15B 1.083(3) . ?
 C15B C16B 1.387(3) . ?
 C16B H16B 1.083(3) . ?
 C18B C19B 1.396(3) . ?
 C18B C23B 1.389(3) . ?
 C19B H19B 1.109(2) . ?
 C19B C20B 1.399(3) . ?
 C20B H20B 1.109(2) . ?
 C20B C21B 1.400(3) . ?
 C21B C22B 1.384(3) . ?
 C22B H22B 1.109(2) . ?
 C22B C23B 1.383(3) . ?
 C23B H23B 1.109(2) . ?
 C27B H27B 1.118(3) . ?

loop_
  _geom_angle_atom_site_label_1
  _geom_angle_atom_site_label_2
  _geom_angle_atom_site_label_3
  _geom_angle
  _geom_angle_site_symmetry_1
  _geom_angle_site_symmetry_3
  _geom_angle_publ_flag
 C17 O1 H1 109.5 . . ?
 C17 C1 C2 109.2(2) . . ?
 C18 C1 C2 114.6(2) . . ?
 C18 C1 C17 102.8(2) . . ?
 C27 C1 C2 107.7(2) . . ?
 C27 C1 C17 108.8(2) . . ?
 C27 C1 C18 113.6(2) . . ?
 C3 C2 C1 124.9(3) . . ?
 H2 C2 C1 115(3) . . ?
 H2 C2 C3 119(3) . . ?
 C4 C3 C2 120.2(3) . . ?
 C14 C3 C2 119.7(2) . . ?
 C14 C3 C4 119.9(2) . . ?
 H4a C4 C3 108.77(19) . . ?
 H4b C4 C3 108.77(17) . . ?
 H4b C4 H4a 107.7 . . ?
 C5 C4 C3 113.9(2) . . ?
 C5 C4 H4a 108.77(18) . . ?
 C5 C4 H4b 108.8(2) . . ?
 H5a C5 C4 109.8(2) . . ?
 H5b C5 C4 109.80(17) . . ?
 H5b C5 H5a 108.2 . . ?
 C6 C5 C4 109.4(3) . . ?
 C6 C5 H5a 109.80(18) . . ?
 C6 C5 H5b 109.8(2) . . ?
 C7 C6 C5 119.6(3) . . ?
 C15 C6 C5 121.0(3) . . ?
 C15 C6 C7 117.7(2) . . ?
 H7 C7 C6 120.16(17) . . ?
 C8 C7 C6 119.7(3) . . ?
 C8 C7 H7 120.16(16) . . ?
 C7 C8 Br2 117.9(2) . . ?
 C9 C8 Br2 120.2(2) . . ?
 C9 C8 C7 121.7(2) . . ?
 C10 C9 C8 123.1(3) . . ?
 C16 C9 C8 116.7(2) . . ?
 C16 C9 C10 119.2(3) . . ?
 H10a C10 C9 109.5(2) . . ?
 H10b C10 C9 109.45(18) . . ?
 H10b C10 H10a 108.0 . . ?
 C11 C10 C9 110.9(3) . . ?
 C11 C10 H10a 109.45(19) . . ?
 C11 C10 H10b 109.5(2) . . ?
 H11a C11 C10 108.2(2) . . ?
 H11b C11 C10 108.2(2) . . ?
 H11b C11 H11a 107.3 . . ?
 C12 C11 C10 116.4(3) . . ?
 C12 C11 H11a 108.18(17) . . ?
 C12 C11 H11b 108.2(2) . . ?
 C13 C12 C11 117.3(2) . . ?
 C27 C12 C11 121.2(3) . . ?
 C27 C12 C13 121.5(2) . . ?
 C14 C13 C12 126.4(3) . . ?
 H13 C13 C12 114(3) . . ?
 H13 C13 C14 119(3) . . ?
 C3 C14 Br1 116.67(19) . . ?
 C13 C14 Br1 115.3(2) . . ?
 C13 C14 C3 127.7(2) . . ?
 H15 C15 C6 119.58(17) . . ?
 C16 C15 C6 120.8(3) . . ?
 C16 C15 H15 119.58(18) . . ?
 C15 C16 C9 120.8(3) . . ?
 H16 C16 C9 119.62(17) . . ?
 H16 C16 C15 119.62(18) . . ?
 O2 C17 O1 123.5(3) . . ?
 C1 C17 O1 114.0(2) . . ?
 C1 C17 O2 122.4(3) . . ?
 C19 C18 C1 121.0(2) . . ?
 C23 C18 C1 119.3(2) . . ?
 C23 C18 C19 119.3(2) . . ?
 H19 C19 C18 120.12(16) . . ?
 C20 C19 C18 119.8(3) . . ?
 C20 C19 H19 120.12(18) . . ?
 H20 C20 C19 120.22(18) . . ?
 C21 C20 C19 119.6(3) . . ?
 C21 C20 H20 120.22(16) . . ?
 C20 C21 Br3 119.1(2) . . ?
 C22 C21 Br3 120.1(2) . . ?
 C22 C21 C20 120.8(2) . . ?
 H22 C22 C21 120.59(16) . . ?
 C23 C22 C21 118.8(3) . . ?
 C23 C22 H22 120.59(19) . . ?
 C22 C23 C18 121.7(3) . . ?
 H23 C23 C18 119.13(16) . . ?
 H23 C23 C22 119.13(19) . . ?
 C12 C27 C1 124.3(3) . . ?
 H27 C27 C1 110(3) . . ?
 H27 C27 C12 126(3) . . ?
 H1B O1B C17B 114(3) . . ?
 C17B C1B C2B 109.4(2) . . ?
 C18B C1B C2B 114.6(2) . . ?
 C18B C1B C17B 102.7(2) . . ?
 C27B C1B C2B 107.8(2) . . ?
 C27B C1B C17B 108.4(2) . . ?
 C27B C1B C18B 113.7(2) . . ?
 C3B C2B C1B 125.8(3) . . ?
 H2B C2B C1B 117(3) . . ?
 H2B C2B C3B 117(3) . . ?
 C4B C3B C2B 120.4(2) . . ?
 C14B C3B C2B 119.9(2) . . ?
 C14B C3B C4B 119.7(2) . . ?
 H4Ba C4B C3B 108.73(19) . . ?
 H4Bb C4B C3B 108.73(17) . . ?
 H4Bb C4B H4Ba 107.6 . . ?
 C5B C4B C3B 114.1(2) . . ?
 C5B C4B H4Ba 108.73(18) . . ?
 C5B C4B H4Bb 108.7(2) . . ?
 H5Ba C5B C4B 109.88(18) . . ?
 H5Bb C5B C4B 109.9(2) . . ?
 H5Bb C5B H5Ba 108.3 . . ?
 C6B C5B C4B 109.0(3) . . ?
 C6B C5B H5Ba 109.9(2) . . ?
 C6B C5B H5Bb 109.88(18) . . ?
 C7B C6B C5B 119.8(3) . . ?
 C15B C6B C5B 120.8(3) . . ?
 C15B C6B C7B 117.6(2) . . ?
 C8B C7B C6B 119.7(3) . . ?
 H7B C7B C6B 117(2) . . ?
 H7B C7B C8B 123(2) . . ?
 C7B C8B Br2B 117.8(2) . . ?
 C9B C8B Br2B 120.2(2) . . ?
 C9B C8B C7B 121.8(2) . . ?
 C10B C9B C8B 123.0(3) . . ?
 C16B C9B C8B 116.7(2) . . ?
 C16B C9B C10B 119.0(3) . . ?
 H10c C10B C9B 109.5(2) . . ?
 H10d C10B C9B 109.46(18) . . ?
 H10d C10B H10c 108.0 . . ?
 C11B C10B C9B 110.9(3) . . ?
 C11B C10B H10c 109.46(19) . . ?
 C11B C10B H10d 109.5(2) . . ?
 H11c C11B C10B 108.1(2) . . ?
 H11d C11B C10B 108.1(2) . . ?
 H11d C11B H11c 107.3 . . ?
 C12B C11B C10B 116.8(3) . . ?
 C12B C11B H11c 108.10(17) . . ?
 C12B C11B H11d 108.1(2) . . ?
 C13B C12B C11B 117.1(2) . . ?
 C27B C12B C11B 121.5(3) . . ?
 C27B C12B C13B 121.4(2) . . ?
 C14B C13B C12B 126.3(3) . . ?
 H13B C13B C12B 120(2) . . ?
 H13B C13B C14B 113(2) . . ?
 C3B C14B Br1B 116.49(18) . . ?
 C13B C14B Br1B 115.7(2) . . ?
 C13B C14B C3B 127.7(2) . . ?
 H15B C15B C6B 119.59(17) . . ?
 C16B C15B C6B 120.8(3) . . ?
 C16B C15B H15B 119.59(18) . . ?
 C15B C16B C9B 120.9(3) . . ?
 H16B C16B C9B 119.57(17) . . ?
 H16B C16B C15B 119.57(18) . . ?
 O2B C17B O1B 123.4(3) . . ?
 C1B C17B O1B 114.2(2) . . ?
 C1B C17B O2B 122.4(3) . . ?
 C19B C18B C1B 121.1(2) . . ?
 C23B C18B C1B 119.1(2) . . ?
 C23B C18B C19B 119.4(2) . . ?
 H19B C19B C18B 120.07(16) . . ?
 C20B C19B C18B 119.9(3) . . ?
 C20B C19B H19B 120.07(18) . . ?
 H20B C20B C19B 120.39(18) . . ?
 C21B C20B C19B 119.2(3) . . ?
 C21B C20B H20B 120.39(16) . . ?
 C20B C21B Br3B 118.6(2) . . ?
 C22B C21B Br3B 120.3(2) . . ?
 C22B C21B C20B 121.0(2) . . ?
 H22B C22B C21B 120.52(16) . . ?
 C23B C22B C21B 119.0(3) . . ?
 C23B C22B H22B 120.52(18) . . ?
 C22B C23B C18B 121.4(3) . . ?
 H23B C23B C18B 119.28(16) . . ?
 H23B C23B C22B 119.28(18) . . ?
 C12B C27B C1B 124.9(3) . . ?
 H27B C27B C1B 113(3) . . ?
 H27B C27B C12B 122(3) . . ?

loop_
  _geom_hbond_atom_site_label_D
  _geom_hbond_atom_site_label_H
  _geom_hbond_atom_site_label_A
  _geom_hbond_distance_DH
  _geom_hbond_distance_HA
  _geom_hbond_distance_DA
  _geom_hbond_angle_DHA
  _geom_hbond_site_symmetry_A
 O1 H1 O2B 0.9770 1.70(3) 2.632(4) 159(7) .
 O1B H1B O2 0.977(3) 1.655(8) 2.627(4) 173(5) .

loop_
  _geom_torsion_atom_site_label_1
  _geom_torsion_atom_site_label_2
  _geom_torsion_atom_site_label_3
  _geom_torsion_atom_site_label_4
  _geom_torsion
  _geom_torsion_site_symmetry_1
  _geom_torsion_site_symmetry_2
  _geom_torsion_site_symmetry_3
  _geom_torsion_site_symmetry_4
  _geom_torsion_publ_flag
 Br1 C14 C3 C2 -148.4(3) . . . . ?
 Br1 C14 C3 C4 35.8(3) . . . . ?
 Br1 C14 C13 C12 -177.6(3) . . . . ?
 Br2 C8 C7 C6 178.5(3) . . . . ?
 Br2 C8 C9 C10 -21.5(4) . . . . ?
 Br2 C8 C9 C16 170.3(4) . . . . ?
 Br3 C21 C20 C19 -179.9(4) . . . . ?
 Br3 C21 C22 C23 179.8(4) . . . . ?
 O1 C17 C1 C2 -44.4(4) . . . . ?
 O1 C17 C1 C18 77.7(3) . . . . ?
 O1 C17 C1 C27 -161.6(3) . . . . ?
 O2 C17 C1 C2 138.9(4) . . . . ?
 O2 C17 C1 C18 -99.1(4) . . . . ?
 O2 C17 C1 C27 21.7(4) . . . . ?
 C1 C2 C3 C4 -179.4(3) . . . . ?
 C1 C2 C3 C14 4.8(4) . . . . ?
 C1 C18 C19 C20 172.7(4) . . . . ?
 C1 C18 C23 C22 -173.0(4) . . . . ?
 C1 C27 C12 C11 175.4(3) . . . . ?
 C1 C27 C12 C13 -5.0(5) . . . . ?
 C2 C3 C4 C5 -69.1(4) . . . . ?
 C2 C3 C14 C13 37.9(5) . . . . ?
 C3 C4 C5 C6 -40.5(3) . . . . ?
 C3 C14 C13 C12 -3.9(6) . . . . ?
 C4 C5 C6 C7 104.4(4) . . . . ?
 C4 C5 C6 C15 -60.2(4) . . . . ?
 C5 C6 C7 C8 -155.3(4) . . . . ?
 C5 C6 C15 C16 152.5(4) . . . . ?
 C6 C7 C8 C9 4.3(5) . . . . ?
 C6 C15 C16 C9 0.7(5) . . . . ?
 C7 C8 C9 C10 152.6(4) . . . . ?
 C7 C8 C9 C16 -15.7(6) . . . . ?
 C8 C9 C10 C11 -60.8(4) . . . . ?
 C8 C9 C16 C15 13.2(5) . . . . ?
 C9 C10 C11 C12 -21.2(4) . . . . ?
 C10 C11 C12 C13 -63.1(4) . . . . ?
 C10 C11 C12 C27 116.5(4) . . . . ?
 C11 C12 C13 C14 146.4(4) . . . . ?
 C18 C19 C20 C21 -0.9(5) . . . . ?
 C18 C23 C22 C21 1.2(5) . . . . ?
 C19 C20 C21 C22 1.9(6) . . . . ?
 C20 C21 C22 C23 -2.0(6) . . . . ?
 Br1B C14B C3B C2B -147.2(3) . . . . ?
 Br1B C14B C3B C4B 36.5(3) . . . . ?
 Br1B C14B C13B C12B -177.8(3) . . . . ?
 Br2B C8B C7B C6B 177.8(3) . . . . ?
 Br2B C8B C9B C10B -21.4(4) . . . . ?
 Br2B C8B C9B C16B 171.0(4) . . . . ?
 Br3B C21B C20B C19B 180.0(4) . . . . ?
 Br3B C21B C22B C23B -180.0(4) . . . . ?
 O1B C17B C1B C2B -43.4(4) . . . . ?
 O1B C17B C1B C18B 78.7(3) . . . . ?
 O1B C17B C1B C27B -160.7(3) . . . . ?
 O2B C17B C1B C2B 137.3(4) . . . . ?
 O2B C17B C1B C18B -100.6(4) . . . . ?
 O2B C17B C1B C27B 20.1(4) . . . . ?
 C1B C2B C3B C4B -179.4(3) . . . . ?
 C1B C2B C3B C14B 4.3(4) . . . . ?
 C1B C18B C19B C20B 173.6(4) . . . . ?
 C1B C18B C23B C22B -173.8(4) . . . . ?
 C1B C27B C12B C11B 176.5(3) . . . . ?
 C1B C27B C12B C13B -3.6(4) . . . . ?
 C2B C3B C4B C5B -69.6(4) . . . . ?
 C2B C3B C14B C13B 36.8(5) . . . . ?
 C3B C4B C5B C6B -40.6(3) . . . . ?
 C3B C14B C13B C12B -1.7(6) . . . . ?
 C4B C5B C6B C7B 104.9(3) . . . . ?
 C4B C5B C6B C15B -59.7(4) . . . . ?
 C5B C6B C7B C8B -154.3(4) . . . . ?
 C5B C6B C15B C16B 152.1(4) . . . . ?
 C6B C7B C8B C9B 2.7(5) . . . . ?
 C6B C15B C16B C9B 1.3(5) . . . . ?
 C7B C8B C9B C10B 153.5(4) . . . . ?
 C7B C8B C9B C16B -14.0(6) . . . . ?
 C8B C9B C10B C11B -60.6(4) . . . . ?
 C8B C9B C16B C15B 12.0(5) . . . . ?
 C9B C10B C11B C12B -21.3(4) . . . . ?
 C10B C11B C12B C13B -62.9(4) . . . . ?
 C10B C11B C12B C27B 117.0(4) . . . . ?
 C11B C12B C13B C14B 144.8(4) . . . . ?
 C18B C19B C20B C21B -0.9(5) . . . . ?
 C18B C23B C22B C21B 1.0(5) . . . . ?
 C19B C20B C21B C22B 1.8(6) . . . . ?
 C20B C21B C22B C23B -1.9(5) . . . . ?

_smtbx_masks_special_details       ?
loop_
  _smtbx_masks_void_nr
  _smtbx_masks_void_average_x
  _smtbx_masks_void_average_y
  _smtbx_masks_void_average_z
  _smtbx_masks_void_volume
  _smtbx_masks_void_count_electrons
  _smtbx_masks_void_content
 1 -0.005 -0.276 0.250 278.5 62.7 '1 C7,1 H18'
 2 0.005 0.224 0.750 278.5 62.4 '1 C7,1 H18'

_smtbx_masks_void_probe_radius     1.2
_smtbx_masks_void_truncation_radius  1.2
_shelx_fab_file
;
-10 0 1 -0.3241 -0.0033
-10 0 2 1.3597 -0.1611
-10 0 3 -0.9186 0.0305
-10 0 4 -1.8044 -0.1274
-10 0 5 1.7345 0.0124
-10 0 6 1.2697 0.0375
-10 0 7 -1.6603 0.0774
-10 0 8 -1.5532 -0.0226
-10 0 9 0.8611 -0.0832
-10 0 10 2.3865 -0.2681
-10 0 11 0.6763 -0.0065
-10 0 12 -1.6290 0.5727
-10 0 13 -1.4308 -0.0121
-10 1 1 0.6023 1.0571
-10 1 2 0.0522 -0.9002
-10 1 3 -0.1603 -0.5247
-10 1 4 -0.9399 0.7620
-10 1 5 0.2637 0.0946
-10 1 6 1.5132 -0.8903
-10 1 7 -0.1401 0.0409
-10 1 8 -1.6692 1.0446
-10 1 9 -1.0515 0.3503
-10 1 10 0.8537 -0.4365
-10 1 11 1.4622 -1.0116
-10 1 12 0.3398 -0.0602
-10 1 13 -0.4919 0.9880
-10 2 1 0.9059 1.4507
-10 2 2 1.6043 -0.1936
-10 2 3 -0.6090 -1.6722
-10 2 4 -1.3348 0.7449
-10 2 5 0.2191 1.5175
-10 2 6 1.1185 -0.2390
-10 2 7 0.2768 -1.4825
-10 2 8 -0.3440 -0.6140
-10 2 9 -0.7352 0.8266
-10 2 10 -0.4034 1.0215
-10 2 11 0.4770 0.1707
-10 2 12 0.3898 -0.4276
-10 3 1 -1.2708 0.7702
-10 3 2 1.3901 1.2515
-10 3 3 0.4318 -0.7722
-10 3 4 -0.6315 -0.6799
-10 3 5 0.2744 0.4597
-10 3 6 0.6216 0.7166
-10 3 7 -0.3844 -0.2252
-10 3 8 -0.5074 -0.8744
-10 3 9 0.1720 -0.1543
-10 3 10 0.1552 0.0706
-10 3 11 -0.0413 0.4020
-10 4 1 -1.0498 -1.3309
-10 4 2 0.7070 0.8302
-10 4 3 0.2759 0.4554
-10 4 4 -1.6656 -0.2167
-10 4 5 0.3618 0.3311
-10 4 6 1.5169 0.0466
-10 4 7 -0.4171 0.0927
-10 4 8 -0.5882 -0.3148
-10 4 9 0.2697 -0.5350
-10 4 10 -0.0887 0.3029
-10 5 1 -0.6226 0.3148
-10 5 2 -0.1907 -0.8356
-10 5 3 1.8646 -0.4291
-10 5 4 -0.0228 0.1914
-10 5 5 -2.1817 1.0648
-10 5 6 0.5437 0.6449
-10 5 7 1.3695 -1.3718
-10 5 8 -0.8111 -0.7667
-10 5 9 -0.1099 0.5482
-10 6 1 0.5599 -0.3296
-10 6 2 0.1745 0.4859
-10 6 3 -0.6608 -0.1249
-10 6 4 0.3537 -0.7174
-10 6 5 0.2046 -0.0157
-10 6 6 -0.9087 1.0480
-9 0 1 -1.3759 0.0705
-9 0 2 3.2154 -0.7474
-9 0 3 0.7746 -0.0051
-9 0 4 -4.2970 0.0430
-9 0 5 -1.1974 0.0556
-9 0 6 2.5590 0.2473
-9 0 7 1.9033 -0.0004
-9 0 8 -1.3220 -0.2549
-9 0 9 -1.4360 0.0034
-9 0 10 1.9622 -0.0188
-9 0 11 1.1542 -0.0444
-9 0 12 -1.3410 0.2913
-9 0 13 -1.1238 -0.0450
-9 0 14 -0.3957 -0.0590
-9 0 15 0.3456 0.0777
-9 0 16 0.7931 -0.0839
-9 0 17 0.3915 -0.0521
-9 1 1 -0.7494 -0.1203
-9 1 2 -1.5129 -0.2494
-9 1 3 1.0131 0.6282
-9 1 4 0.7126 -0.4458
-9 1 5 -0.0990 -0.3821
-9 1 6 -0.6496 0.6760
-9 1 7 -0.6449 -0.2903
-9 1 8 0.2454 -0.2954
-9 1 9 -0.8056 1.0068
-9 1 10 0.3577 0.3254
-9 1 11 1.6665 -1.5104
-9 1 12 -0.2254 -0.3919
-9 1 13 -0.1652 0.9590
-9 1 14 0.1549 -0.1056
-9 1 15 -0.8796 -0.1016
-9 1 16 -0.4262 0.4714
-9 1 17 0.3907 -0.1130
-9 2 1 2.0104 0.8901
-9 2 2 1.4750 -1.3346
-9 2 3 -1.5247 -0.3312
-9 2 4 -2.4254 1.0516
-9 2 5 0.7084 -0.4194
-9 2 6 2.9857 0.3974
-9 2 7 0.0245 0.0583
-9 2 8 -1.9211 -1.4203
-9 2 9 -1.0733 0.0362
-9 2 10 0.3649 1.5295
-9 2 11 1.3419 0.8426
-9 2 12 -0.2924 -0.2832
-9 2 13 -0.6503 -0.7342
-9 2 14 0.6401 -1.1870
-9 2 15 0.2588 -0.3283
-9 2 16 -0.1385 1.0796
-9 2 17 -0.4006 0.5871
-9 3 1 -1.5854 1.1232
-9 3 2 0.8595 0.2079
-9 3 3 0.7500 -0.6090
-9 3 4 -0.1347 0.4777
-9 3 5 -0.4695 -0.2599
-9 3 6 0.1830 0.0356
-9 3 7 0.7990 0.4637
-9 3 8 0.0267 -0.7572
-9 3 9 -1.0464 -0.4713
-9 3 10 -0.4318 -0.3800
-9 3 11 1.1596 0.1549
-9 3 12 -0.1629 1.5194
-9 3 13 -0.9158 0.7717
-9 3 14 0.9735 -0.6078
-9 3 15 0.4093 -0.8521
-9 3 16 -0.6327 -0.4298
-9 4 1 -0.9343 -0.8936
-9 4 2 1.1162 0.8695
-9 4 3 -0.2216 -0.0828
-9 4 4 -1.3981 0.4363
-9 4 5 1.0419 0.3122
-9 4 6 0.6760 -1.2288
-9 4 7 -0.6922 0.8666
-9 4 8 -0.2485 1.0553
-9 4 9 -0.0674 -1.2555
-9 4 10 0.0062 -0.5859
-9 4 11 0.8436 0.2878
-9 4 12 0.1850 0.0299
-9 4 13 -1.4939 0.0284
-9 4 14 -0.4839 0.0951
-9 4 15 1.2169 0.3448
-9 4 16 0.8614 0.3257
-9 5 1 -1.6639 -0.0396
-9 5 2 -1.0180 -0.9702
-9 5 3 1.8664 -0.4312
-9 5 4 -0.0169 -0.1780
-9 5 5 -0.8058 1.8418
-9 5 6 1.0291 0.6236
-9 5 7 -0.0141 -2.7049
-9 5 8 -0.9719 -0.0733
-9 5 9 0.5692 1.8771
-9 5 10 0.2557 -0.2891
-9 5 11 -0.4835 -0.1820
-9 5 12 0.6214 0.4041
-9 5 13 -0.2190 -0.7778
-9 5 14 -0.9234 -0.5480
-9 5 15 0.2795 0.7452
-9 6 1 0.9999 0.5329
-9 6 2 0.3356 0.1220
-9 6 3 -0.8241 -0.6644
-9 6 4 -0.0665 -0.4856
-9 6 5 0.0465 0.4396
-9 6 6 -0.5204 1.0147
-9 6 7 0.7713 -0.3760
-9 6 8 0.2063 -1.1252
-9 6 9 -1.4051 0.1645
-9 6 10 0.5029 0.3109
-9 6 11 1.2658 0.1901
-9 6 12 0.0674 0.4196
-9 6 13 -0.3629 -0.3504
-9 6 14 -0.7099 -0.5908
-9 7 1 -0.2742 0.3026
-9 7 2 1.3907 -0.0172
-9 7 3 1.1010 -0.5627
-9 7 4 -0.7355 -0.5472
-9 7 5 -0.7350 0.8487
-9 7 6 0.3506 1.4889
-9 7 7 -0.3436 -0.0095
-9 7 8 -0.0821 -1.8227
-9 7 9 0.8096 -0.6383
-9 7 10 -0.1428 1.2198
-9 7 11 -1.0128 0.5419
-9 7 12 0.0777 -0.1670
-9 8 1 -1.2218 0.1362
-9 8 2 1.1790 -0.4888
-9 8 3 0.7861 -0.0683
-9 8 4 0.5176 0.0388
-9 8 5 -0.4438 -0.0965
-9 8 6 -0.7487 -1.0082
-9 8 7 0.4172 0.3599
-9 8 8 0.3768 1.7313
-9 8 9 -0.4214 -0.6196
-9 8 10 0.1152 -0.8437
-9 9 1 -2.2206 0.6734
-9 9 2 0.1804 -0.3291
-9 9 3 0.7636 -0.5609
-9 9 4 0.2522 0.2985
-9 9 5 -0.4455 1.4280
-9 9 6 -0.8603 0.2197
-8 0 1 0.4931 0.0263
-8 0 2 3.5755 -2.2037
-8 0 3 -0.3499 0.0950
-8 0 4 -4.5917 0.6372
-8 0 5 -1.9057 -0.0009
-8 0 6 2.3497 0.2054
-8 0 7 3.5291 0.0049
-8 0 8 0.2195 -0.1658
-8 0 9 -2.0470 0.0089
-8 0 10 0.2432 0.0356
-8 0 11 0.5262 -0.0468
-8 0 12 -0.7431 -0.0095
-8 0 13 -0.6354 -0.0260
-8 0 14 -0.2146 0.1926
-8 0 15 0.6057 0.0131
-8 0 16 0.2925 -0.1395
-8 0 17 -0.1019 0.0016
-8 0 18 0.0509 0.0023
-8 0 19 -0.1994 0.1011
-8 0 20 0.1429 -0.1032
-8 1 1 -1.1541 -1.5602
-8 1 2 -0.4245 -0.9593
-8 1 3 0.8894 1.2451
-8 1 4 0.6362 0.0223
-8 1 5 -0.0600 0.4994
-8 1 6 -2.3806 0.9702
-8 1 7 -1.2193 -1.7369
-8 1 8 2.2030 -0.7474
-8 1 9 0.4078 1.6995
-8 1 10 -0.2057 0.2610
-8 1 11 0.8419 -1.4600
-8 1 12 -0.3775 -0.1414
-8 1 13 0.0924 0.7585
-8 1 14 -0.1924 -0.0340
-8 1 15 -0.8718 -0.0099
-8 1 16 0.2051 0.1444
-8 1 17 0.1272 -0.1040
-8 1 18 0.2137 -0.1530
-8 1 19 0.3662 0.1090
-8 1 20 -0.5173 0.2521
-8 2 1 2.3248 0.7593
-8 2 2 2.0821 -2.3830
-8 2 3 -1.6241 -0.0182
-8 2 4 -2.6533 1.6354
-8 2 5 1.5991 -0.7846
-8 2 6 2.9612 0.3639
-8 2 7 -1.4979 0.1580
-8 2 8 -2.2907 -1.1352
-8 2 9 -0.0936 0.2348
-8 2 10 0.9019 1.1838
-8 2 11 1.0189 0.8591
-8 2 12 -0.7837 -0.2330
-8 2 13 -0.1208 -1.1932
-8 2 14 1.2111 -1.3680
-8 2 15 -0.4933 0.1688
-8 2 16 -0.4715 1.4102
-8 2 17 -0.1117 0.2301
-8 2 18 -0.4909 -0.2991
-8 2 19 0.6785 0.0699
-8 2 20 0.7459 -0.3542
-8 3 1 -2.4655 0.3322
-8 3 2 1.0991 -1.1932
-8 3 3 1.2113 -0.6695
-8 3 4 -0.7882 1.2783
-8 3 5 -0.3646 -0.1838
-8 3 6 0.7207 -0.2140
-8 3 7 0.2124 0.3074
-8 3 8 0.0991 -0.6074
-8 3 9 -0.2420 0.0807
-8 3 10 -0.8281 -1.0112
-8 3 11 0.7178 -0.5762
-8 3 12 -0.0731 2.7373
-8 3 13 -1.0415 1.7336
-8 3 14 1.2634 -1.7885
-8 3 15 0.4336 -1.8535
-8 3 16 -0.8079 0.2932
-8 3 17 0.4742 0.5816
-8 3 18 -0.1942 -0.3236
-8 3 19 -0.7692 0.1446
-8 3 20 0.1952 0.5968
-8 4 1 -0.7372 1.1215
-8 4 2 0.9024 0.8161
-8 4 3 -0.1765 -1.1187
-8 4 4 -0.4735 0.9882
-8 4 5 0.5467 0.7653
-8 4 6 0.3565 -2.4467
-8 4 7 -0.1162 0.1762
-8 4 8 -1.5903 2.0631
-8 4 9 -0.2603 0.1026
-8 4 10 1.8381 -1.1487
-8 4 11 0.5635 -1.6532
-8 4 12 -0.7123 0.1812
-8 4 13 -1.1246 1.9778
-8 4 14 -0.0780 0.2172
-8 4 15 1.0348 -0.9656
-8 4 16 0.0683 0.3283
-8 4 17 -0.2109 0.5186
-8 4 18 0.3194 -0.5191
-8 4 19 0.0157 -0.6611
-8 5 1 -2.6450 -0.4276
-8 5 2 -0.5849 0.1557
-8 5 3 1.6344 0.0438
-8 5 4 -0.5117 -0.9211
-8 5 5 0.3594 1.3328
-8 5 6 0.8898 0.7462
-8 5 7 -0.4655 -2.0387
-8 5 8 -0.4225 -0.0677
-8 5 9 -0.2356 1.9119
-8 5 10 0.0468 0.5203
-8 5 11 0.4207 -1.0672
-8 5 12 0.3462 -1.3322
-8 5 13 -0.7190 -0.0414
-8 5 14 -0.6288 1.1976
-8 5 15 0.5565 0.4177
-8 5 16 0.0800 -0.5055
-8 5 17 0.0824 -0.1476
-8 5 18 0.2791 0.1547
-8 6 1 0.4286 0.5774
-8 6 2 0.1865 0.0626
-8 6 3 -0.1552 -0.6063
-8 6 4 0.0829 0.3579
-8 6 5 -0.2095 0.7195
-8 6 6 -0.7671 -0.7333
-8 6 7 0.7517 -1.1491
-8 6 8 0.9729 0.3480
-8 6 9 -1.5681 0.5897
-8 6 10 -0.1921 -0.3869
-8 6 11 1.6340 0.7180
-8 6 12 0.2659 1.3109
-8 6 13 -0.5001 -1.4672
-8 6 14 -0.6609 -1.8063
-8 6 15 -0.1019 1.0660
-8 6 16 0.0625 1.4099
-8 6 17 -0.2111 -0.1024
-8 7 1 -2.0827 0.6151
-8 7 2 0.8902 -0.0470
-8 7 3 2.4549 -0.5813
-8 7 4 -0.4812 -0.8301
-8 7 5 -1.2291 0.8230
-8 7 6 0.7594 1.5487
-8 7 7 -1.3536 -0.0680
-8 7 8 -0.7958 -1.2308
-8 7 9 2.0652 -0.4954
-8 7 10 0.1486 0.2855
-8 7 11 -0.9169 -0.3797
-8 7 12 0.0609 0.4610
-8 7 13 -0.2595 1.0725
-8 7 14 0.1571 -0.7950
-8 7 15 1.0415 -0.8579
-8 7 16 -0.1295 0.2192
-8 8 1 -1.6075 0.7206
-8 8 2 -0.5337 0.3981
-8 8 3 0.4056 -0.5100
-8 8 4 2.4887 0.0395
-8 8 5 -0.1807 0.2529
-8 8 6 -1.7503 -1.1988
-8 8 7 1.2587 -0.1005
-8 8 8 0.5407 2.1092
-8 8 9 -1.5930 0.0382
-8 8 10 -0.8204 -1.1979
-8 8 11 0.9421 0.1740
-8 8 12 1.3933 0.0299
-8 8 13 -0.3708 0.1115
-8 8 14 -1.5090 0.1132
-8 8 15 0.2490 -0.2460
-8 9 1 -2.5490 -0.5056
-8 9 2 -0.5293 -0.6504
-8 9 3 0.7095 0.3050
-8 9 4 0.7906 0.1212
-8 9 5 -0.1947 0.6489
-8 9 6 -1.6493 0.2720
-8 9 7 -0.2025 -1.7175
-8 9 8 1.1710 -0.1928
-8 9 9 1.5393 1.1717
-8 9 10 0.3957 -0.5040
-8 9 11 -1.9974 0.1158
-8 9 12 -1.0464 0.6680
-8 9 13 1.3509 -0.3051
-8 10 1 -0.2225 0.6009
-8 10 2 -0.7983 -1.5272
-8 10 3 -0.2519 -0.2669
-8 10 4 0.9830 1.1208
-8 10 5 1.3255 -0.1011
-8 10 6 -1.2585 -0.0977
-8 10 7 -1.4928 0.5913
-8 10 8 0.2937 -0.3989
-8 10 9 0.2899 -0.4818
-8 10 10 0.5120 -0.0919
-8 11 1 -0.1244 1.9341
-8 11 2 -0.0297 -0.9204
-8 11 3 0.7389 -1.5380
-8 11 4 0.4589 0.5177
-8 11 5 -0.5880 1.0299
-8 11 6 -0.3702 -0.2753
-7 0 1 3.9662 0.0234
-7 0 2 1.9089 -2.4919
-7 0 3 -4.5637 0.0835
-7 0 4 -3.5710 0.5574
-7 0 5 2.5233 0.0503
-7 0 6 3.9123 0.0770
-7 0 7 -0.4094 0.0012
-7 0 8 -1.3804 0.2920
-7 0 9 0.8456 -0.0407
-7 0 10 0.2941 -0.2749
-7 0 11 -1.2453 -0.0195
-7 0 12 -1.0606 0.0649
-7 0 13 0.1628 -0.0145
-7 0 14 1.1036 0.1081
-7 0 15 0.4607 -0.0323
-7 0 16 -1.1773 -0.0290
-7 0 17 -0.3925 0.0580
-7 0 18 1.0995 -0.1029
-7 0 19 0.3677 0.0390
-7 0 20 -0.1188 0.1165
-7 0 21 -0.1987 0.0088
-7 0 22 -0.2676 -0.3420
-7 0 23 0.1122 -0.1246
-7 1 1 -0.3173 -0.5665
-7 1 2 3.9354 -2.1481
-7 1 3 -0.3826 -0.6731
-7 1 4 -3.2569 1.1389
-7 1 5 -0.3962 3.3959
-7 1 6 0.5382 0.2244
-7 1 7 -0.2501 -4.9535
-7 1 8 -0.0170 0.2477
-7 1 9 1.0746 4.0879
-7 1 10 1.3634 -1.3800
-7 1 11 -0.2245 -3.2402
-7 1 12 -0.8876 1.4687
-7 1 13 -0.2933 2.7010
-7 1 14 -0.6087 -0.8854
-7 1 15 0.1708 -1.8740
-7 1 16 0.8477 0.3917
-7 1 17 -0.4396 1.0718
-7 1 18 -0.3392 -0.1678
-7 1 19 0.2620 -0.2484
-7 1 20 -0.0967 0.1378
-7 1 21 -0.0589 0.0055
-7 1 22 0.2786 -0.0510
-7 1 23 0.4464 -0.2124
-7 2 1 -0.6444 1.4404
-7 2 2 3.6058 -2.1270
-7 2 3 0.9949 -1.7665
-7 2 4 -3.2236 0.9647
-7 2 5 0.1462 1.5184
-7 2 6 2.6994 2.4428
-7 2 7 -0.7072 -1.7705
-7 2 8 -2.6461 -3.7352
-7 2 9 -0.6186 1.8781
-7 2 10 1.7427 3.4938
-7 2 11 0.9069 -1.0188
-7 2 12 -0.5461 -2.6171
-7 2 13 0.6303 0.5263
-7 2 14 0.0559 0.9533
-7 2 15 -1.1485 -0.7725
-7 2 16 0.3058 -0.3293
-7 2 17 0.1415 0.3715
-7 2 18 -0.4022 0.5281
-7 2 19 0.5239 0.3600
-7 2 20 0.0667 -0.3044
-7 2 21 -0.4426 -0.2779
-7 2 22 -0.1186 0.1769
-7 3 1 -4.4489 -0.0118
-7 3 2 0.7889 -0.2968
-7 3 3 3.1215 -1.8816
-7 3 4 -1.1227 -0.5889
-7 3 5 -0.6293 -0.1706
-7 3 6 0.9104 1.3505
-7 3 7 -0.9370 1.9491
-7 3 8 0.1166 -1.4245
-7 3 9 1.0576 -1.2957
-7 3 10 -0.5396 0.0297
-7 3 11 -0.4240 0.0699
-7 3 12 -0.4451 1.1774
-7 3 13 0.4471 1.2561
-7 3 14 0.9437 -0.4512
-7 3 15 -1.6328 -1.3893
-7 3 16 0.1929 -0.4991
-7 3 17 2.7108 0.2537
-7 3 18 -1.1640 0.0632
-7 3 19 -2.3009 -0.1060
-7 3 20 0.7400 0.5584
-7 3 21 0.8402 0.5367
-7 3 22 -0.1184 -0.4919
-7 4 1 0.1049 0.1354
-7 4 2 0.1679 0.6349
-7 4 3 0.4183 0.5486
-7 4 4 -0.2475 0.5964
-7 4 5 -0.9040 0.0177
-7 4 6 1.6216 -2.9474
-7 4 7 0.7928 -0.4845
-7 4 8 -3.3767 2.6999
-7 4 9 -0.1139 0.8466
-7 4 10 2.8194 -1.1598
-7 4 11 -0.2259 -1.6673
-7 4 12 -0.9734 -0.1648
-7 4 13 0.0166 1.8322
-7 4 14 0.8297 0.5520
-7 4 15 -0.2781 -0.8900
-7 4 16 -2.2125 0.4488
-7 4 17 1.0313 0.0701
-7 4 18 3.3487 -0.8906
-7 4 19 -0.8564 0.0025
-7 4 20 -3.1137 0.2182
-7 4 21 0.0309 0.1360
-7 4 22 1.6680 0.0927
-7 5 1 -3.4433 0.5833
-7 5 2 0.4200 -1.2759
-7 5 3 2.5898 0.4456
-7 5 4 0.2446 0.6344
-7 5 5 -0.6430 0.0849
-7 5 6 -0.7369 0.0313
-7 5 7 0.5949 -0.8888
-7 5 8 0.4393 -0.1858
-7 5 9 -1.4889 1.8099
-7 5 10 0.2305 0.9200
-7 5 11 1.2854 -2.0503
-7 5 12 -0.3213 -1.8442
-7 5 13 -1.1832 1.0454
-7 5 14 0.1494 1.8241
-7 5 15 1.2419 -0.6640
-7 5 16 -0.7019 -0.9334
-7 5 17 -1.0110 1.2309
-7 5 18 0.8622 0.1776
-7 5 19 1.1552 -1.3728
-7 5 20 0.2519 -0.0391
-7 5 21 -1.2973 1.1236
-7 6 1 0.0976 0.9496
-7 6 2 -0.3349 -0.1311
-7 6 3 -0.6345 -1.2692
-7 6 4 1.1710 1.3971
-7 6 5 0.6511 1.1422
-7 6 6 -1.7328 -2.2659
-7 6 7 0.0471 -1.0927
-7 6 8 2.4965 1.7750
-7 6 9 -0.5971 0.4699
-7 6 10 -2.1030 -0.9631
-7 6 11 0.3064 0.4993
-7 6 12 1.8427 1.2851
-7 6 13 0.3707 -1.1051
-7 6 14 -2.2072 -1.3316
-7 6 15 0.0418 0.9664
-7 6 16 1.5779 0.3600
-7 6 17 -1.0094 0.0306
-7 6 18 -0.5177 0.2244
-7 6 19 0.4998 -0.6136
-7 6 20 -0.1184 -0.2634
-7 7 1 -2.6173 0.3374
-7 7 2 1.2969 0.1217
-7 7 3 2.0916 -0.4117
-7 7 4 -0.8116 -0.2083
-7 7 5 -0.3658 0.9662
-7 7 6 0.3123 -0.2133
-7 7 7 -2.7989 -1.3976
-7 7 8 -0.1091 0.4187
-7 7 9 3.5884 1.4763
-7 7 10 -0.1841 -0.0198
-7 7 11 -1.5911 -2.2948
-7 7 12 0.1920 -0.3247
-7 7 13 0.3361 2.4862
-7 7 14 -0.1229 -0.2340
-7 7 15 -0.2753 -1.1342
-7 7 16 0.5705 0.0370
-7 7 17 0.5459 0.1341
-7 7 18 -0.6105 1.1619
-7 7 19 -0.6279 -0.1845
-7 8 1 -0.5535 0.3235
-7 8 2 -0.4083 -0.2737
-7 8 3 -0.5282 -0.4658
-7 8 4 2.1524 0.8083
-7 8 5 0.7097 0.4839
-7 8 6 -1.3439 -0.6087
-7 8 7 0.3402 -0.4424
-7 8 8 -0.1317 0.9783
-7 8 9 -0.3160 0.4579
-7 8 10 -0.9040 -0.7759
-7 8 11 -0.7906 -0.0229
-7 8 12 2.3284 -0.2402
-7 8 13 1.0668 0.0056
-7 8 14 -2.3044 0.3514
-7 8 15 -0.6958 -0.1324
-7 8 16 1.3351 0.1905
-7 8 17 0.3192 -0.6369
-7 8 18 -0.1173 -0.4350
-7 9 1 -2.1514 -0.4019
-7 9 2 -0.0409 -0.6871
-7 9 3 1.0913 -0.3575
-7 9 4 -0.1393 0.5483
-7 9 5 -0.3097 0.7209
-7 9 6 -0.3964 -1.0624
-7 9 7 0.1686 -1.0650
-7 9 8 0.2206 0.6329
-7 9 9 1.2211 1.1806
-7 9 10 0.9108 -0.2061
-7 9 11 -2.3952 -0.3654
-7 9 12 -1.0291 0.5558
-7 9 13 1.8227 -0.0453
-7 9 14 0.4946 -0.6245
-7 9 15 -0.6985 -0.1618
-7 9 16 -0.3680 0.6635
-7 10 1 0.7561 0.6329
-7 10 2 -1.1111 -2.0735
-7 10 3 -0.7750 -0.1340
-7 10 4 1.3420 1.1702
-7 10 5 0.4981 0.2514
-7 10 6 -2.2614 -0.6935
-7 10 7 -0.1924 0.2553
-7 10 8 1.8180 0.5965
-7 10 9 -0.1654 -0.5700
-7 10 10 -0.2330 -1.0846
-7 10 11 -0.4001 -0.6795
-7 10 12 -0.2394 0.7826
-7 10 13 0.9089 1.4071
-7 10 14 -0.1399 0.2395
-7 10 15 -0.1018 -0.7873
-7 11 1 -0.0841 3.3767
-7 11 2 0.1183 -1.3823
-7 11 3 1.1070 -2.1122
-7 11 4 0.6573 0.9176
-7 11 5 -0.8951 1.6301
-7 11 6 -0.6783 -0.5875
-7 11 7 -0.1300 -1.5131
-7 11 8 0.3013 1.3115
-7 11 9 0.1191 1.8286
-7 11 10 0.4198 -1.0722
-7 11 11 0.1721 -1.7152
-7 11 12 -1.2037 0.1960
-7 12 1 0.5222 1.6005
-7 12 2 -0.6591 0.9966
-7 12 3 -0.9385 -1.8708
-7 12 4 1.7492 -0.7416
-7 12 5 0.4232 0.4911
-7 12 6 -1.6986 0.5111
-7 12 7 -0.0620 0.1158
-7 12 8 1.3888 -0.3644
-6 0 1 2.2843 -0.0017
-6 0 2 -0.8761 -1.0486
-6 0 3 -3.2789 0.0527
-6 0 4 -1.4350 -0.3182
-6 0 5 2.7649 0.0841
-6 0 6 4.2371 0.3809
-6 0 7 -0.7138 0.0081
-6 0 8 -2.8418 0.1729
-6 0 9 -0.3362 -0.0593
-6 0 10 0.6294 -0.1672
-6 0 11 0.1876 -0.0317
-6 0 12 -1.2927 0.0793
-6 0 13 0.1758 -0.0168
-6 0 14 2.0193 0.0448
-6 0 15 -0.6982 0.0066
-6 0 16 -1.7722 -0.0795
-6 0 17 0.6119 0.0212
-6 0 18 1.3766 -0.0417
-6 0 19 -0.1614 0.0202
-6 0 20 -0.0112 0.1297
-6 0 21 0.5837 0.1148
-6 0 22 -1.2250 -0.2768
-6 0 23 -1.0276 -0.2356
-6 0 24 1.1834 0.1079
-6 1 1 0.1837 -0.1935
-6 1 2 3.1733 -1.1986
-6 1 3 -1.2019 -0.4876
-6 1 4 -3.1293 -0.1919
-6 1 5 -0.0879 2.9717
-6 1 6 1.7254 1.1292
-6 1 7 0.1019 -5.1188
-6 1 8 -0.8942 -0.3038
-6 1 9 1.6429 4.3794
-6 1 10 0.9656 -0.7835
-6 1 11 -1.1731 -3.5012
-6 1 12 -0.5066 0.8057
-6 1 13 -0.5049 3.4065
-6 1 14 0.3283 -0.5124
-6 1 15 0.4514 -2.6640
-6 1 16 -0.8930 0.7265
-6 1 17 -0.0003 1.5471
-6 1 18 0.9309 -0.9890
-6 1 19 -0.1031 -0.7076
-6 1 20 -0.8008 0.7601
-6 1 21 0.4189 0.7400
-6 1 22 1.0976 -0.3291
-6 1 23 -0.4739 -1.0575
-6 1 24 -0.8964 0.1147
-6 2 1 -1.3906 0.6210
-6 2 2 2.7249 -2.5438
-6 2 3 1.3619 -0.9431
-6 2 4 -3.4502 1.3465
-6 2 5 -1.1611 0.5573
-6 2 6 3.2081 2.8792
-6 2 7 1.3702 -0.0090
-6 2 8 -3.2940 -4.4552
-6 2 9 -1.8651 0.0934
-6 2 10 2.3604 3.2140
-6 2 11 1.1913 -0.7120
-6 2 12 0.0342 -2.1406
-6 2 13 -0.2799 1.3949
-6 2 14 -1.1115 1.3022
-6 2 15 0.9895 -1.6053
-6 2 16 0.3765 -1.0659
-6 2 17 -1.9494 0.9112
-6 2 18 0.1834 0.9823
-6 2 19 1.6908 0.0418
-6 2 20 -0.2599 -0.3283
-6 2 21 -1.2484 -0.2227
-6 2 22 0.1835 0.2699
-6 2 23 1.0770 -0.0540
-6 2 24 -0.1162 -0.4795
-6 3 1 -4.4308 1.2563
-6 3 2 0.6298 -0.3963
-6 3 3 3.4609 -3.2470
-6 3 4 -0.5206 -0.2832
-6 3 5 -0.7137 0.3249
-6 3 6 -0.1756 0.2133
-6 3 7 -1.1076 2.3559
-6 3 8 0.7282 -0.0056
-6 3 9 1.1949 -0.7453
-6 3 10 -0.5319 0.1587
-6 3 11 -1.0757 -1.5521
-6 3 12 0.1401 -0.6464
-6 3 13 1.9732 2.1526
-6 3 14 -0.8390 1.3793
-6 3 15 -2.9966 -1.0341
-6 3 16 2.0090 -1.6771
-6 3 17 3.1656 -0.5871
-6 3 18 -2.1450 0.9097
-6 3 19 -2.2460 0.2008
-6 3 20 1.5948 0.1743
-6 3 21 0.5967 1.0374
-6 3 22 -1.3844 -0.5786
-6 3 23 0.5058 -0.8967
-6 3 24 1.0828 0.4323
-6 4 1 0.1179 -0.8737
-6 4 2 -0.1974 0.8051
-6 4 3 0.8862 0.7061
-6 4 4 -1.2609 -0.5532
-6 4 5 -1.0652 0.5896
-6 4 6 2.6944 -2.4633
-6 4 7 0.1910 -0.9780
-6 4 8 -3.0294 2.4460
-6 4 9 0.7641 0.2366
-6 4 10 1.6453 0.3332
-6 4 11 -0.9003 -0.1888
-6 4 12 -0.1977 -2.2957
-6 4 13 0.7577 0.7002
-6 4 14 0.6034 1.9471
-6 4 15 -0.9407 -0.1922
-6 4 16 -1.9308 0.3622
-6 4 17 1.0633 -0.9734
-6 4 18 2.8631 -1.5454
-6 4 19 -0.6963 1.1018
-6 4 20 -2.5090 0.4108
-6 4 21 0.3968 -0.2546
-6 4 22 0.9353 0.5044
-6 4 23 -0.6144 -0.2174
-6 5 1 -2.3642 1.1839
-6 5 2 0.7243 -1.9685
-6 5 3 2.3295 0.7453
-6 5 4 0.7588 1.2641
-6 5 5 -0.7947 -0.1936
-6 5 6 -0.5553 -0.0010
-6 5 7 -0.0307 -1.7438
-6 5 8 -0.5945 -0.1944
-6 5 9 -0.3651 2.8488
-6 5 10 0.7616 0.1644
-6 5 11 0.1913 -2.2802
-6 5 12 -0.0484 -0.7974
-6 5 13 -0.1146 0.7212
-6 5 14 -0.1471 1.4015
-6 5 15 0.0971 -0.5626
-6 5 16 -0.3505 -1.1020
-6 5 17 0.2248 1.4955
-6 5 18 0.2489 0.4653
-6 5 19 0.0733 -1.2211
-6 5 20 0.8068 -0.5412
-6 5 21 -0.3659 0.5833
-6 5 22 -1.1141 0.6666
-6 5 23 0.0979 -0.5220
-6 6 1 -0.6693 1.2069
-6 6 2 0.6266 -0.8760
-6 6 3 -0.4305 -1.9921
-6 6 4 0.0464 1.4923
-6 6 5 -0.0041 1.2852
-6 6 6 0.3588 -1.5952
-6 6 7 0.6965 -0.5341
-6 6 8 0.4671 1.0473
-6 6 9 0.0769 0.6045
-6 6 10 -1.2579 -0.3647
-6 6 11 -1.2214 -0.8039
-6 6 12 1.8990 0.5358
-6 6 13 1.0901 0.1731
-6 6 14 -2.7507 -0.2955
-6 6 15 0.1265 0.8063
-6 6 16 1.9843 -0.6788
-6 6 17 -0.8959 -0.5179
-6 6 18 -0.3724 0.3089
-6 6 19 0.1523 -0.1171
-6 6 20 -0.4224 0.6857
-6 6 21 0.7956 -0.3295
-6 6 22 0.5413 -0.2496
-6 7 1 -2.1699 0.7453
-6 7 2 2.1359 0.6411
-6 7 3 1.1788 -1.1183
-6 7 4 -1.1596 -0.0041
-6 7 5 -0.7542 1.7546
-6 7 6 -0.4278 -0.4325
-6 7 7 -0.9934 -2.8414
-6 7 8 0.4892 -0.6729
-6 7 9 2.5620 3.3174
-6 7 10 0.0746 2.0848
-6 7 11 -2.3182 -3.8403
-6 7 12 -0.0570 -1.8788
-6 7 13 2.3140 3.3789
-6 7 14 -0.3087 -0.0049
-6 7 15 -2.3451 -0.8726
-6 7 16 0.7611 0.3626
-6 7 17 1.6532 -0.8950
-6 7 18 -0.7490 1.5411
-6 7 19 -1.0769 0.3694
-6 7 20 0.1470 -1.9215
-6 7 21 0.4294 0.2889
-6 8 1 -0.5421 -0.0652
-6 8 2 1.1964 -0.2863
-6 8 3 0.7900 -0.4940
-6 8 4 0.8435 -0.1889
-6 8 5 -0.6493 0.3922
-6 8 6 -1.2029 1.3580
-6 8 7 0.9195 -0.1842
-6 8 8 -0.6250 -0.7414
-6 8 9 -0.7962 0.6938
-6 8 10 0.7123 -0.0660
-6 8 11 0.0590 -0.8269
-6 8 12 0.3330 -0.7862
-6 8 13 0.0494 0.4944
-6 8 14 -0.6002 0.7694
-6 8 15 -0.1353 -0.0263
-6 8 16 0.4282 0.6320
-6 8 17 0.8380 -1.2816
-6 8 18 0.2240 -1.1606
-6 8 19 -1.0779 1.6056
-6 8 20 -0.4799 0.5936
-6 9 1 -2.3804 0.0864
-6 9 2 0.8444 -0.0244
-6 9 3 1.7247 -1.1563
-6 9 4 -0.7213 0.5938
-6 9 5 -0.2206 0.6362
-6 9 6 -0.0136 -0.6620
-6 9 7 0.5249 -0.2056
-6 9 8 0.9105 -2.1676
-6 9 9 -0.3082 1.1333
-6 9 10 -0.8131 4.2333
-6 9 11 -0.7535 -1.0873
-6 9 12 0.8343 -2.1558
-6 9 13 0.4201 0.4787
-6 9 14 -1.0666 -0.7881
-6 9 15 0.5333 -0.6059
-6 9 16 0.4454 1.9173
-6 9 17 -1.0579 0.5860
-6 9 18 0.3348 -1.3883
-6 9 19 0.8164 -0.1781
-6 10 1 0.1281 0.1566
-6 10 2 -1.6981 -0.0472
-6 10 3 0.6545 0.0262
-6 10 4 1.8133 -0.8404
-6 10 5 -1.6600 0.9236
-6 10 6 -2.6273 -0.0171
-6 10 7 1.2200 -0.5089
-6 10 8 2.8927 0.5850
-6 10 9 -0.2963 -0.7437
-6 10 10 -1.5442 -0.8305
-6 10 11 -0.4933 -0.2888
-6 10 12 1.0087 0.7049
-6 10 13 1.2109 1.6312
-6 10 14 -1.3717 0.1385
-6 10 15 -1.1307 -1.0008
-6 10 16 1.3978 -0.4710
-6 10 17 0.9295 0.3420
-6 11 1 0.4091 1.2602
-6 11 2 -0.2570 -0.9244
-6 11 3 0.1151 -0.1471
-6 11 4 0.7759 0.3755
-6 11 5 0.0932 0.6173
-6 11 6 -0.5506 1.1590
-6 11 7 -1.4462 -0.8590
-6 11 8 0.0645 -1.2224
-6 11 9 1.3825 0.7427
-6 11 10 0.1448 1.1477
-6 11 11 -0.5825 -0.8882
-6 11 12 -0.7841 -1.1572
-6 11 13 0.0947 0.3876
-6 11 14 0.7573 -0.1301
-6 11 15 0.4257 0.2724
-6 12 1 1.9575 0.5835
-6 12 2 -0.1956 0.0075
-6 12 3 -1.5794 -0.9162
-6 12 4 1.1584 -0.3752
-6 12 5 0.3056 -0.4915
-6 12 6 -0.9009 0.2853
-6 12 7 0.3069 0.6428
-6 12 8 0.6124 0.5466
-6 12 9 0.4571 0.5145
-6 12 10 -0.6545 -0.3991
-6 12 11 -0.3118 -0.6533
-6 12 12 0.2820 -0.0421
-6 12 13 -0.5046 0.3135
-6 13 1 0.2393 0.9923
-6 13 2 0.7968 -0.9201
-6 13 3 -0.1522 -0.7510
-6 13 4 -0.3837 0.8940
-6 13 5 -0.0351 0.5075
-6 13 6 -0.0499 -0.8199
-6 13 7 -0.1422 -1.0963
-6 13 8 -0.3453 0.1098
-6 13 9 0.6758 1.0937
-5 0 1 -0.5835 0.0630
-5 0 2 -3.2437 -1.4608
-5 0 3 -0.0468 0.0750
-5 0 4 2.9384 0.1324
-5 0 5 0.5471 0.0224
-5 0 6 -0.3484 0.3611
-5 0 7 1.0600 0.0179
-5 0 8 -1.2711 -0.1114
-5 0 9 -2.5891 -0.0351
-5 0 10 1.2506 0.0421
-5 0 11 1.9856 -0.0586
-5 0 12 -2.3986 0.0586
-5 0 13 -0.6966 -0.0133
-5 0 14 3.1909 0.0931
-5 0 15 0.3150 0.0350
-5 0 16 -2.4522 -0.2159
-5 0 17 -0.8080 -0.0184
-5 0 18 2.1181 0.0161
-5 0 19 0.6881 0.0561
-5 0 20 -1.0075 0.0638
-5 0 21 0.8929 0.0347
-5 0 22 -1.2525 -0.0181
-5 0 23 -1.9698 -0.0119
-5 0 24 1.9563 -0.2491
-5 0 25 1.2524 -0.1885
-5 0 26 -0.9894 0.5810
-5 1 1 0.0824 0.3698
-5 1 2 -0.4357 -0.6503
-5 1 3 -1.7158 -1.1430
-5 1 4 -0.6422 0.2731
-5 1 5 2.1361 3.2367
-5 1 6 0.9845 -0.2638
-5 1 7 -1.8231 -5.2418
-5 1 8 0.2195 0.2581
-5 1 9 2.0758 4.5157
-5 1 10 -1.1238 0.2942
-5 1 11 -1.1563 -3.7262
-5 1 12 0.6749 -0.6904
-5 1 13 -0.4711 3.9531
-5 1 14 0.6722 0.1578
-5 1 15 0.1560 -3.2000
-5 1 16 -1.5131 0.8826
-5 1 17 -0.0117 2.0279
-5 1 18 1.1507 -1.2145
-5 1 19 1.2604 -1.6286
-5 1 20 -1.1738 0.5450
-5 1 21 -0.8848 1.8232
-5 1 22 2.0325 -0.1432
-5 1 23 -0.7435 -1.6817
-5 1 24 -1.9060 0.5511
-5 1 25 1.1558 0.5591
-5 1 26 0.8237 -0.7913
-5 2 1 0.9829 -0.3122
-5 2 2 0.1598 -0.7348
-5 2 3 -0.6929 -0.2484
-5 2 4 -2.4309 0.4156
-5 2 5 -0.9886 0.0658
-5 2 6 3.3353 2.3344
-5 2 7 1.8116 0.7613
-5 2 8 -3.4314 -3.1814
-5 2 9 -1.0655 -0.8566
-5 2 10 2.5407 1.2500
-5 2 11 0.2615 -0.2305
-5 2 12 -0.5206 -0.2940
-5 2 13 -1.1228 1.2329
-5 2 14 -0.1352 0.3491
-5 2 15 3.0006 -1.3322
-5 2 16 -0.7385 -0.4399
-5 2 17 -3.3710 0.8984
-5 2 18 -0.0928 0.6082
-5 2 19 2.3709 -0.2045
-5 2 20 1.5873 -0.5736
-5 2 21 -2.0637 -0.2750
-5 2 22 -1.0388 0.7744
-5 2 23 1.9962 0.2309
-5 2 24 -0.2062 -0.7193
-5 2 25 -1.0600 -0.2354
-5 3 1 -2.0997 0.4922
-5 3 2 1.1406 -0.9155
-5 3 3 2.1553 -2.2720
-5 3 4 -0.7475 0.4954
-5 3 5 -0.9949 1.5828
-5 3 6 0.1044 -0.6127
-5 3 7 -0.2163 -0.0578
-5 3 8 -0.0264 0.4911
-5 3 9 0.8191 1.6100
-5 3 10 -0.0625 0.3824
-5 3 11 -1.1738 -3.6424
-5 3 12 0.8493 -1.1622
-5 3 13 1.8211 3.3421
-5 3 14 -2.0456 1.2355
-5 3 15 -1.7608 -1.5425
-5 3 16 2.2957 -1.1271
-5 3 17 1.1755 -0.1812
-5 3 18 -1.6809 0.7678
-5 3 19 -0.9973 0.0603
-5 3 20 1.7572 0.1072
-5 3 21 0.2949 0.9004
-5 3 22 -2.1523 -0.6286
-5 3 23 0.6074 -0.6714
-5 3 24 1.3646 0.5330
-5 3 25 -0.5317 0.1797
-5 4 1 -0.7806 -0.0676
-5 4 2 -0.0582 1.0248
-5 4 3 1.4358 -0.6757
-5 4 4 -1.3135 -1.2775
-5 4 5 -1.0880 1.1150
-5 4 6 1.5678 -1.0673
-5 4 7 0.1792 -0.5663
-5 4 8 -1.3624 1.1904
-5 4 9 0.4520 -0.0204
-5 4 10 0.7988 1.7421
-5 4 11 -0.6319 -0.6070
-5 4 12 0.1195 -3.5968
-5 4 13 0.8494 1.3855
-5 4 14 -0.5642 2.5629
-5 4 15 -0.7698 -0.5521
-5 4 16 0.7867 0.2340
-5 4 17 0.1585 -1.0696
-5 4 18 -0.6286 -1.6693
-5 4 19 -0.1920 1.1728
-5 4 20 0.6059 0.4034
-5 4 21 1.0545 -0.1622
-5 4 22 -1.3663 0.8496
-5 4 23 -1.2916 0.0458
-5 4 24 1.3562 -0.8861
-5 4 25 0.3845 -0.4675
-5 5 1 -1.2051 0.0704
-5 5 2 -0.4534 0.1477
-5 5 3 1.5420 1.0941
-5 5 4 0.3608 -0.6041
-5 5 5 -0.6868 -0.1218
-5 5 6 1.1919 1.3832
-5 5 7 -0.8469 -2.3395
-5 5 8 -1.8477 -1.1411
-5 5 9 1.2699 2.8675
-5 5 10 0.6937 0.7457
-5 5 11 -1.6902 -1.2308
-5 5 12 0.2159 -1.2005
-5 5 13 2.1123 -0.3814
-5 5 14 0.1667 1.7226
-5 5 15 -2.5958 0.1145
-5 5 16 -0.3226 -1.2218
-5 5 17 3.1663 0.9469
-5 5 18 -0.2232 0.3292
-5 5 19 -2.6005 -0.4659
-5 5 20 0.5063 -0.3254
-5 5 21 1.8156 -0.4742
-5 5 22 -0.3051 0.4205
-5 5 23 -1.4809 0.4806
-5 5 24 0.1172 0.1828
-5 6 1 -0.7923 -0.1463
-5 6 2 -0.0541 -1.1965
-5 6 3 0.6544 -0.3540
-5 6 4 0.3078 1.6701
-5 6 5 -1.9069 -0.6790
-5 6 6 0.9155 -1.3129
-5 6 7 2.1277 1.2473
-5 6 8 -1.0829 0.5566
-5 6 9 -0.5501 -0.1310
-5 6 10 0.5196 -0.4552
-5 6 11 -0.3247 -0.8522
-5 6 12 -0.0794 1.1810
-5 6 13 -0.4529 0.1169
-5 6 14 -0.3186 -1.0479
-5 6 15 0.8555 1.1542
-5 6 16 -0.7438 0.0402
-5 6 17 -0.1111 -0.5642
-5 6 18 1.8343 -0.5295
-5 6 19 -0.5559 -0.8806
-5 6 20 -1.1681 1.6386
-5 6 21 0.6666 0.7983
-5 6 22 0.2501 -0.8085
-5 6 23 -0.4616 -0.1843
-5 6 24 0.1615 -0.4158
-5 7 1 -0.0378 1.3280
-5 7 2 0.9174 0.0287
-5 7 3 -0.6589 -1.9557
-5 7 4 0.1979 0.3885
-5 7 5 -0.5285 2.2958
-5 7 6 -1.4949 0.1941
-5 7 7 0.2587 -2.8486
-5 7 8 1.0732 -1.7758
-5 7 9 2.2277 3.4820
-5 7 10 -0.3677 2.2693
-5 7 11 -3.5069 -4.7453
-5 7 12 0.4711 -0.8886
-5 7 13 3.2657 4.8657
-5 7 14 -0.0756 -1.0130
-5 7 15 -1.7894 -2.1235
-5 7 16 -0.9279 0.8057
-5 7 17 -0.0102 -0.2715
-5 7 18 1.2124 1.6499
-5 7 19 -0.0783 -0.0229
-5 7 20 -0.8420 -2.4557
-5 7 21 0.9120 0.3811
-5 7 22 0.4613 0.9967
-5 7 23 -0.9751 0.4587
-5 8 1 -0.7883 -0.4112
-5 8 2 0.5320 1.1662
-5 8 3 1.5374 0.1316
-5 8 4 1.0987 -1.8370
-5 8 5 -1.3110 -0.5417
-5 8 6 -1.6479 2.2890
-5 8 7 1.3563 -0.0463
-5 8 8 -0.9164 -1.1697
-5 8 9 -1.9941 2.3971
-5 8 10 2.5632 0.5614
-5 8 11 2.2105 -3.8349
-5 8 12 -1.9492 -2.1123
-5 8 13 -2.3194 2.9907
-5 8 14 0.9482 2.5399
-5 8 15 2.1571 -1.6738
-5 8 16 0.0793 -1.0499
-5 8 17 -1.0501 0.3456
-5 8 18 -0.2057 0.5037
-5 8 19 -0.0775 0.1996
-5 8 20 -0.1166 -0.8739
-5 8 21 0.2602 0.6824
-5 8 22 -0.2225 0.5662
-5 9 1 -0.0338 -0.0192
-5 9 2 -0.2224 -0.5857
-5 9 3 -0.6859 -0.8120
-5 9 4 0.8689 1.1453
-5 9 5 1.7823 -0.0575
-5 9 6 -1.5686 0.9469
-5 9 7 -0.6238 0.3619
-5 9 8 1.9321 -6.5211
-5 9 9 -0.4851 1.2405
-5 9 10 -0.8881 9.6851
-5 9 11 -0.1225 -1.3456
-5 9 12 0.0274 -6.3099
-5 9 13 0.0265 -0.0759
-5 9 14 -0.7824 1.7363
-5 9 15 0.5680 0.7085
-5 9 16 1.4307 -0.4841
-5 9 17 -0.7408 -1.2142
-5 9 18 -0.8661 0.8168
-5 9 19 0.7092 1.8855
-5 9 20 -0.0362 -1.3773
-5 9 21 0.0591 -1.5857
-5 10 1 0.4173 -0.6837
-5 10 2 -0.4582 1.8895
-5 10 3 -0.1030 0.2701
-5 10 4 -0.1309 -2.7460
-5 10 5 0.0088 0.9913
-5 10 6 -0.0126 1.5744
-5 10 7 0.1147 -0.3623
-5 10 8 1.1883 -1.4639
-5 10 9 -1.9603 -1.8072
-5 10 10 -1.1031 1.6968
-5 10 11 4.2466 1.3463
-5 10 12 0.7856 -0.8566
-5 10 13 -3.3558 0.4292
-5 10 14 -0.6348 0.4498
-5 10 15 0.1923 0.1823
-5 10 16 0.0413 -0.5204
-5 10 17 1.9656 -1.1461
-5 10 18 -0.1544 0.3120
-5 10 19 -1.9347 0.8265
-5 11 1 0.2485 0.0703
-5 11 2 0.6154 -1.6541
-5 11 3 0.0354 0.9649
-5 11 4 -0.7850 0.8228
-5 11 5 -0.2296 -0.6206
-5 11 6 1.0871 2.1683
-5 11 7 -0.9811 1.1133
-5 11 8 -0.6137 -3.3275
-5 11 9 1.1890 -2.2395
-5 11 10 -0.9789 2.9121
-5 11 11 -0.3500 1.8734
-5 11 12 1.3847 -2.5261
-5 11 13 -0.2306 -1.2634
-5 11 14 -0.5658 0.8649
-5 11 15 1.0530 1.3558
-5 11 16 0.1082 0.7887
-5 11 17 -1.1759 -1.2886
-5 12 1 0.8959 0.1344
-5 12 2 0.3652 0.5205
-5 12 3 -0.4332 -0.6351
-5 12 4 -0.0766 -1.2699
-5 12 5 -0.6179 -0.1292
-5 12 6 0.8194 1.0724
-5 12 7 1.1753 0.1798
-5 12 8 -1.0183 0.5660
-5 12 9 -0.3985 0.7474
-5 12 10 0.1082 -0.9933
-5 12 11 0.1700 -0.1076
-5 12 12 -0.0705 0.5972
-5 12 13 -0.8224 -0.8108
-5 12 14 0.2972 -0.9134
-5 12 15 0.2283 0.3717
-5 13 1 0.3320 0.6397
-5 13 2 -0.5637 -1.9803
-5 13 3 -0.0014 -0.3339
-5 13 4 0.4922 1.3610
-5 13 5 -0.5876 -0.0940
-5 13 6 -0.8461 -0.7777
-5 13 7 0.9421 -0.5630
-5 13 8 0.1825 -0.1023
-5 13 9 -0.2591 0.6301
-5 13 10 0.6945 -0.1231
-5 13 11 0.1425 0.2328
-5 13 12 -0.0460 0.9105
-5 13 13 -0.7274 -0.3530
-5 14 1 3.6419 1.7281
-5 14 2 0.9093 -0.2412
-5 14 3 -2.3642 -0.7686
-5 14 4 -0.9924 0.1963
-5 14 5 1.1763 0.4772
-5 14 6 0.4486 0.4780
-5 14 7 -0.4774 -0.6130
-5 14 8 -0.3907 -0.8601
-5 14 9 -0.1662 0.6860
-4 0 1 -0.0351 0.0778
-4 0 2 -8.9012 -3.0301
-4 0 3 -0.1787 0.1234
-4 0 4 9.9750 0.7286
-4 0 5 0.4407 0.0239
-4 0 6 -6.4574 0.4330
-4 0 7 0.5430 -0.0403
-4 0 8 1.3968 -0.1557
-4 0 9 -1.4626 -0.0123
-4 0 10 1.5208 0.0093
-4 0 11 1.0544 -0.0568
-4 0 12 -3.2223 0.0179
-4 0 13 -1.0286 -0.0026
-4 0 14 4.2667 0.1743
-4 0 15 1.9335 0.0135
-4 0 16 -3.5894 -0.2379
-4 0 17 -1.9796 0.0244
-4 0 18 3.0030 -0.0572
-4 0 19 0.5143 0.0016
-4 0 20 -2.2216 0.1038
-4 0 21 1.2910 0.0336
-4 0 22 -0.0598 0.0198
-4 0 23 -1.9430 0.0687
-4 0 24 1.0152 -0.1968
-4 0 25 1.3990 -0.1912
-4 0 26 -0.0315 0.4197
-4 0 27 -0.9053 -0.0033
-4 1 1 0.9327 0.5883
-4 1 2 -0.3799 -0.5075
-4 1 3 -3.3272 -4.8945
-4 1 4 -0.8444 1.6001
-4 1 5 4.4149 7.6613
-4 1 6 1.3158 -1.8249
-4 1 7 -3.8409 -8.3735
-4 1 8 0.0656 0.8247
-4 1 9 2.4117 7.0318
-4 1 10 -1.0069 0.4950
-4 1 11 -1.2106 -6.4283
-4 1 12 0.3498 -0.4831
-4 1 13 0.2157 6.7771
-4 1 14 0.4860 -0.5670
-4 1 15 -0.0585 -5.6248
-4 1 16 -0.7313 1.1408
-4 1 17 -0.6408 3.7942
-4 1 18 0.9848 -0.6441
-4 1 19 2.6526 -2.8311
-4 1 20 -1.9093 -0.3206
-4 1 21 -2.3487 2.1103
-4 1 22 2.7414 0.3003
-4 1 23 0.0399 -0.9920
-4 1 24 -2.1433 0.7298
-4 1 25 0.4071 -0.1749
-4 1 26 0.8303 -1.0556
-4 1 27 0.2792 0.3746
-4 2 1 0.9759 -1.1662
-4 2 2 -2.3035 2.1986
-4 2 3 -0.1751 -0.2828
-4 2 4 0.9155 -3.2783
-4 2 5 -1.7431 0.6104
-4 2 6 1.0991 4.7600
-4 2 7 2.1185 -0.2579
-4 2 8 -2.5834 -4.4431
-4 2 9 -0.8498 0.3300
-4 2 10 2.7308 2.4160
-4 2 11 0.5934 -0.9604
-4 2 12 -2.2286 -1.7331
-4 2 13 -2.0067 1.2726
-4 2 14 1.9454 1.5302
-4 2 15 3.1675 -0.9722
-4 2 16 -1.6292 -0.4794
-4 2 17 -2.7888 0.8722
-4 2 18 -0.6998 0.1561
-4 2 19 2.1626 -0.7086
-4 2 20 2.9539 -0.7271
-4 2 21 -2.3763 0.2011
-4 2 22 -1.8044 0.8941
-4 2 23 2.0048 -0.0975
-4 2 24 0.0750 -0.1467
-4 2 25 -0.5031 0.0553
-4 2 26 -0.1754 -0.5883
-4 3 1 -1.7733 -1.6746
-4 3 2 -0.0038 -0.3906
-4 3 3 2.0705 -0.6773
-4 3 4 -0.2149 0.0228
-4 3 5 -0.5801 1.4839
-4 3 6 -0.0764 0.0980
-4 3 7 -0.6531 -0.3340
-4 3 8 0.2367 -0.7654
-4 3 9 1.3021 0.6721
-4 3 10 -0.6988 1.5142
-4 3 11 -1.1122 -2.1130
-4 3 12 1.5581 -1.4927
-4 3 13 0.9394 2.5259
-4 3 14 -2.0088 0.6855
-4 3 15 -0.7079 -2.3960
-4 3 16 1.4105 -0.2931
-4 3 17 0.2743 2.0126
-4 3 18 -0.6758 0.5225
-4 3 19 -0.5599 -1.4114
-4 3 20 0.9592 -0.2486
-4 3 21 0.3164 0.8172
-4 3 22 -1.0210 -0.1855
-4 3 23 0.5297 -0.2202
-4 3 24 -0.2086 0.2736
-4 3 25 -0.2345 0.1959
-4 3 26 1.0556 -0.5043
-4 4 1 0.4612 -0.6988
-4 4 2 -2.2185 -0.4513
-4 4 3 0.2635 0.3770
-4 4 4 1.3213 0.5408
-4 4 5 -0.1573 -0.2593
-4 4 6 -0.3903 -1.5308
-4 4 7 -0.2348 0.3494
-4 4 8 -0.6988 1.7466
-4 4 9 0.3412 0.2927
-4 4 10 1.1444 -0.0380
-4 4 11 -0.5025 -1.4313
-4 4 12 -0.1244 -1.4377
-4 4 13 0.6959 1.5726
-4 4 14 -0.7332 1.3013
-4 4 15 -0.2058 -0.5330
-4 4 16 1.2187 -0.1315
-4 4 17 -0.7563 -0.4291
-4 4 18 -1.3080 -0.5551
-4 4 19 0.5023 0.1626
-4 4 20 0.9993 -0.1534
-4 4 21 0.5414 0.4756
-4 4 22 -1.1455 0.8541
-4 4 23 -0.1900 -0.0477
-4 4 24 0.7824 -0.7481
-4 4 25 -1.0360 -0.4743
-4 4 26 0.0596 0.4982
-4 5 1 0.2013 1.2205
-4 5 2 -0.5065 -0.3996
-4 5 3 0.1201 -1.6498
-4 5 4 -0.9546 0.0050
-4 5 5 -0.1338 2.4058
-4 5 6 2.5373 0.5506
-4 5 7 -1.4577 -3.4338
-4 5 8 -1.9583 -0.6018
-4 5 9 2.4914 3.1229
-4 5 10 0.5297 0.9759
-4 5 11 -3.3437 -1.5770
-4 5 12 -0.5344 -1.6903
-4 5 13 3.8374 0.4840
-4 5 14 1.0901 1.9016
-4 5 15 -3.5960 -0.7927
-4 5 16 -0.1149 -1.3374
-4 5 17 3.2636 1.5761
-4 5 18 -1.0713 0.5869
-4 5 19 -2.1805 -1.1592
-4 5 20 0.5178 -0.4173
-4 5 21 1.1026 -0.0095
-4 5 22 0.1340 0.1916
-4 5 23 -0.6842 0.6144
-4 5 24 0.4438 0.5364
-4 5 25 -0.0932 -0.8273
-4 6 1 0.8294 0.4801
-4 6 2 -0.2522 -0.2211
-4 6 3 -0.0392 0.0617
-4 6 4 1.2239 1.0128
-4 6 5 -1.3664 -1.1030
-4 6 6 -0.4495 -0.1521
-4 6 7 1.4193 0.9348
-4 6 8 -0.9676 -0.7277
-4 6 9 -0.5692 0.3991
-4 6 10 1.7865 -0.2203
-4 6 11 0.9628 -0.8113
-4 6 12 -2.1814 1.9553
-4 6 13 -1.9911 -0.2682
-4 6 14 1.8666 -1.8071
-4 6 15 1.3229 1.2169
-4 6 16 -2.1045 0.0786
-4 6 17 0.4381 -0.1825
-4 6 18 2.0202 0.4053
-4 6 19 -0.7885 -1.7107
-4 6 20 -0.3376 0.2502
-4 6 21 0.2826 1.9245
-4 6 22 -0.7675 0.0354
-4 6 23 -0.5116 -1.0833
-4 6 24 0.7811 -0.4609
-4 6 25 0.6979 0.6122
-4 7 1 0.5223 1.8703
-4 7 2 0.2275 0.1162
-4 7 3 -1.0846 -2.6542
-4 7 4 0.4861 0.0620
-4 7 5 0.7915 2.1198
-4 7 6 -1.1069 0.6043
-4 7 7 -1.0460 -1.3972
-4 7 8 1.0318 -1.1764
-4 7 9 3.0221 2.0823
-4 7 10 -1.0809 0.7329
-4 7 11 -3.9317 -4.4651
-4 7 12 1.1988 0.0824
-4 7 13 3.1843 5.5134
-4 7 14 -0.1741 -0.5073
-4 7 15 -1.4111 -3.0902
-4 7 16 -1.4256 -0.0450
-4 7 17 -0.4255 0.4456
-4 7 18 1.6910 1.8222
-4 7 19 -0.1647 -0.0328
-4 7 20 -0.9567 -2.5232
-4 7 21 1.8010 -0.3832
-4 7 22 0.7728 1.2190
-4 7 23 -1.8778 1.5573
-4 7 24 -0.6104 -0.2671
-4 8 1 -0.4413 -1.1353
-4 8 2 -1.7416 2.4507
-4 8 3 0.1500 1.8871
-4 8 4 1.4499 -2.3151
-4 8 5 0.3511 -2.5106
-4 8 6 -1.1498 1.8320
-4 8 7 -0.2135 1.0131
-4 8 8 -0.7762 -0.7610
-4 8 9 -0.7394 2.0772
-4 8 10 2.3093 0.5299
-4 8 11 1.2459 -3.3397
-4 8 12 -2.1696 -2.1374
-4 8 13 -1.3642 1.8800
-4 8 14 1.7731 2.9315
-4 8 15 1.6355 -0.9191
-4 8 16 -0.7690 -2.2438
-4 8 17 -1.3766 1.0145
-4 8 18 -0.0120 2.1207
-4 8 19 0.3844 -0.9137
-4 8 20 -0.1979 -1.9557
-4 8 21 0.2358 1.2061
-4 8 22 0.1586 0.6400
-4 8 23 -0.1993 -1.0355
-4 9 1 3.6862 -0.2173
-4 9 2 -1.7304 -0.9175
-4 9 3 -3.6638 0.0912
-4 9 4 2.3338 1.9047
-4 9 5 3.3982 -0.4218
-4 9 6 -2.1017 0.2253
-4 9 7 -2.2103 -0.1294
-4 9 8 0.5843 -4.8663
-4 9 9 0.9201 2.0019
-4 9 10 1.6674 7.1839
-4 9 11 -0.9657 -2.0155
-4 9 12 -2.6328 -4.3316
-4 9 13 0.5132 0.2798
-4 9 14 1.0858 1.0630
-4 9 15 0.2924 0.7350
-4 9 16 0.7473 -1.1271
-4 9 17 -0.3938 -1.7657
-4 9 18 -0.5967 1.5963
-4 9 19 0.5898 2.9990
-4 9 20 -0.6807 -1.1551
-4 9 21 -0.2668 -2.8255
-4 9 22 1.0232 0.7234
-4 10 1 0.8052 -2.6491
-4 10 2 1.6023 1.4629
-4 10 3 -1.8628 1.4215
-4 10 4 -2.2586 -2.4311
-4 10 5 2.7835 -0.2044
-4 10 6 2.2943 2.2775
-4 10 7 -0.7326 0.5308
-4 10 8 -0.5986 -3.3230
-4 10 9 -4.0501 -1.8979
-4 10 10 -0.3147 3.9725
-4 10 11 7.3363 1.0250
-4 10 12 0.2471 -2.3879
-4 10 13 -5.3426 1.1955
-4 10 14 -0.0445 1.1390
-4 10 15 0.7418 -0.7023
-4 10 16 -0.5103 -0.8913
-4 10 17 1.5182 -0.7004
-4 10 18 0.0179 0.2884
-4 10 19 -0.8463 0.2155
-4 10 20 0.9307 0.1885
-4 10 21 -0.2604 0.3410
-4 11 1 0.3809 1.5360
-4 11 2 -0.5401 -2.1449
-4 11 3 -0.3841 0.0425
-4 11 4 0.1559 1.4579
-4 11 5 0.0166 -0.4733
-4 11 6 0.2167 0.8923
-4 11 7 -0.4956 1.5068
-4 11 8 0.5178 -2.1644
-4 11 9 0.3709 -3.2096
-4 11 10 -2.1776 2.3106
-4 11 11 0.3862 2.7560
-4 11 12 2.3752 -3.1643
-4 11 13 -0.1526 -1.3114
-4 11 14 -0.8764 2.7020
-4 11 15 0.0034 0.8819
-4 11 16 -0.0721 -0.5667
-4 11 17 -0.0374 -0.7448
-4 11 18 0.1525 -0.1762
-4 11 19 -0.4195 0.6509
-4 12 1 1.0529 -0.3342
-4 12 2 1.2231 1.7863
-4 12 3 -1.9427 -0.0970
-4 12 4 -1.2917 -2.3381
-4 12 5 1.6587 -0.2291
-4 12 6 1.8019 2.0588
-4 12 7 -0.7726 0.8429
-4 12 8 -1.4208 -0.3219
-4 12 9 0.6546 -0.5108
-4 12 10 -0.0161 -0.0694
-4 12 11 -0.5888 0.9167
-4 12 12 -0.0817 -0.7344
-4 12 13 -0.1876 -1.6466
-4 12 14 0.9683 0.3317
-4 12 15 0.1566 0.8431
-4 12 16 -0.7584 0.3546
-4 12 17 0.4319 -0.1505
-4 13 1 -0.2897 0.4243
-4 13 2 0.2258 -1.8098
-4 13 3 -0.0782 0.2598
-4 13 4 -0.1253 1.4174
-4 13 5 -0.3747 -0.8996
-4 13 6 -0.4465 -1.5057
-4 13 7 1.2938 0.3426
-4 13 8 -0.4476 1.2950
-4 13 9 -1.0127 -0.2799
-4 13 10 1.7212 -1.0475
-4 13 11 0.8081 1.4298
-4 13 12 -0.7599 1.1848
-4 13 13 -1.2872 -1.3719
-4 13 14 -0.7316 -0.4318
-4 13 15 0.8057 0.3335
-4 14 1 2.7629 0.7419
-4 14 2 1.0811 -0.6980
-4 14 3 -1.3243 -0.4488
-4 14 4 -1.6002 0.5332
-4 14 5 0.7439 0.6578
-4 14 6 0.4721 0.0868
-4 14 7 -0.6507 -0.8172
-4 14 8 0.1678 -0.5764
-4 14 9 0.0935 0.3568
-4 14 10 0.2141 -0.1102
-4 14 11 -0.2740 -0.3233
-4 14 12 -0.0954 0.4281
-4 15 1 0.8071 1.4744
-4 15 2 0.9366 -0.4785
-4 15 3 0.4361 -1.2962
-4 15 4 0.4184 -0.1184
-4 15 5 -0.4393 0.9767
-4 15 6 -0.6054 0.5609
-4 15 7 -0.0614 -0.3226
-3 0 1 -0.1246 0.0168
-3 0 2 -27.0115 -2.8691
-3 0 3 0.2658 0.1179
-3 0 4 22.2094 0.3179
-3 0 5 -1.4801 0.0705
-3 0 6 -12.6676 0.4176
-3 0 7 2.6143 -0.0174
-3 0 8 5.5611 0.2353
-3 0 9 -2.6348 -0.0910
-3 0 10 -1.2042 -0.1804
-3 0 11 2.1154 -0.0152
-3 0 12 -1.7075 -0.0025
-3 0 13 -2.4866 -0.0260
-3 0 14 3.8649 0.1097
-3 0 15 2.8904 0.0420
-3 0 16 -3.8416 -0.1363
-3 0 17 -1.5470 0.0328
-3 0 18 2.7349 -0.1025
-3 0 19 -0.3427 -0.0289
-3 0 20 -2.4252 0.1449
-3 0 21 0.9540 0.0547
-3 0 22 1.6321 -0.0652
-3 0 23 -1.0015 0.0003
-3 0 24 -1.0589 -0.0220
-3 0 25 1.4007 0.0193
-3 0 26 1.2721 0.1905
-3 0 27 -1.5256 -0.3052
-3 1 1 8.4434 -3.6731
-3 1 2 -0.4142 0.0754
-3 1 3 -10.4736 -4.8412
-3 1 4 0.3189 1.4932
-3 1 5 7.6763 9.0456
-3 1 6 -0.7818 -1.4467
-3 1 7 -5.6544 -8.6648
-3 1 8 1.2415 0.5830
-3 1 9 3.9440 6.4773
-3 1 10 -0.7822 0.1636
-3 1 11 -2.4582 -6.0157
-3 1 12 0.0765 -0.0331
-3 1 13 1.2375 6.8607
-3 1 14 -0.1907 -0.2710
-3 1 15 -0.0595 -6.1689
-3 1 16 0.0500 -0.2881
-3 1 17 -0.6213 4.2057
-3 1 18 1.2268 1.1636
-3 1 19 1.6749 -2.4811
-3 1 20 -2.4047 -1.6396
-3 1 21 -1.8674 0.9214
-3 1 22 2.3938 1.2195
-3 1 23 0.6822 0.5190
-3 1 24 -1.5396 -0.1393
-3 1 25 -0.6032 -1.2115
-3 1 26 0.6091 -0.2910
-3 1 27 0.8278 0.7906
-3 2 1 0.6478 -1.7626
-3 2 2 -3.8378 0.8131
-3 2 3 -0.2452 0.0469
-3 2 4 4.3937 -4.8785
-3 2 5 -0.7501 0.1526
-3 2 6 -2.1996 5.7848
-3 2 7 1.4132 -0.1853
-3 2 8 -1.1592 -2.9673
-3 2 9 -1.6712 0.7050
-3 2 10 2.3525 0.7394
-3 2 11 2.5396 -0.6278
-3 2 12 -2.6776 -1.3497
-3 2 13 -3.3226 -0.1530
-3 2 14 2.2348 1.6057
-3 2 15 3.0943 1.0707
-3 2 16 -1.2125 0.0667
-3 2 17 -2.6132 -1.2541
-3 2 18 -0.0676 -0.8534
-3 2 19 2.7447 0.8967
-3 2 20 1.0257 0.0470
-3 2 21 -2.8378 -0.6845
-3 2 22 -0.1719 0.0635
-3 2 23 1.7289 0.1849
-3 2 24 -0.5040 0.9428
-3 2 25 0.0741 0.1642
-3 2 26 -0.3631 -1.2860
-3 2 27 -0.9709 0.1802
-3 3 1 -5.3082 1.0072
-3 3 2 -0.0243 -0.0338
-3 3 3 2.7256 -2.5453
-3 3 4 -0.6428 0.4433
-3 3 5 1.7626 1.2163
-3 3 6 -0.1588 -0.8309
-3 3 7 -2.5561 -0.6138
-3 3 8 0.9956 -0.3114
-3 3 9 1.8365 1.7701
-3 3 10 -1.5022 1.1817
-3 3 11 -1.2287 -2.7991
-3 3 12 2.1410 -0.6650
-3 3 13 1.2845 3.1174
-3 3 14 -2.5877 -0.4895
-3 3 15 -1.8609 -3.9551
-3 3 16 2.4759 1.2114
-3 3 17 1.2428 4.5232
-3 3 18 -1.9696 -1.0276
-3 3 19 -0.2595 -3.2354
-3 3 20 1.4277 0.8162
-3 3 21 -0.4009 1.2304
-3 3 22 -0.4771 -0.7557
-3 3 23 0.8523 -0.4912
-3 3 24 -0.7679 0.5492
-3 3 25 -0.1927 0.9377
-3 3 26 1.0490 -0.7162
-3 3 27 -0.3072 -0.9928
-3 4 1 0.9800 -1.0688
-3 4 2 -5.9893 1.7661
-3 4 3 0.0497 0.5177
-3 4 4 3.2024 -0.2749
-3 4 5 0.2573 0.6371
-3 4 6 -0.4525 -0.4650
-3 4 7 -0.9315 -1.1531
-3 4 8 -0.8293 0.1323
-3 4 9 0.6760 1.4512
-3 4 10 1.1087 0.8005
-3 4 11 -0.5135 -1.6773
-3 4 12 -0.3133 -1.5989
-3 4 13 0.6704 1.0404
-3 4 14 0.3199 1.7865
-3 4 15 -0.5108 -0.4499
-3 4 16 -0.5397 -1.6398
-3 4 17 -0.0107 0.6950
-3 4 18 0.0253 1.5165
-3 4 19 0.1010 -1.3557
-3 4 20 -0.0988 -1.4472
-3 4 21 0.0524 1.8548
-3 4 22 0.3872 1.2299
-3 4 23 0.5928 -1.6367
-3 4 24 -0.5685 -0.9896
-3 4 25 -1.2023 1.2239
-3 4 26 0.6432 0.9354
-3 4 27 0.7106 -0.9433
-3 5 1 -0.7386 0.2910
-3 5 2 0.9603 -0.9875
-3 5 3 0.2971 -2.5255
-3 5 4 -2.2195 0.1892
-3 5 5 -0.1742 3.3886
-3 5 6 3.3934 0.1545
-3 5 7 -1.1756 -2.4372
-3 5 8 -2.4550 -0.0580
-3 5 9 2.1682 1.3218
-3 5 10 1.5358 0.7854
-3 5 11 -3.3230 -0.6826
-3 5 12 -1.9043 -1.5302
-3 5 13 3.9807 0.5675
-3 5 14 1.5334 1.5340
-3 5 15 -2.8962 -1.1040
-3 5 16 0.4362 -1.4951
-3 5 17 1.7411 1.5834
-3 5 18 -1.7229 1.5642
-3 5 19 -0.7078 -1.0991
-3 5 20 0.8104 -1.6952
-3 5 21 -0.2980 0.0284
-3 5 22 0.0583 1.6346
-3 5 23 0.5524 0.6040
-3 5 24 0.4820 -1.0782
-3 5 25 -0.7719 -0.6273
-3 5 26 -0.7470 0.6263
-3 6 1 0.1306 1.5415
-3 6 2 -2.0462 -0.5357
-3 6 3 0.4644 0.0677
-3 6 4 2.9831 -0.4667
-3 6 5 -1.7223 -0.6989
-3 6 6 -1.9478 1.9677
-3 6 7 1.7080 -0.3926
-3 6 8 -0.5348 -1.6847
-3 6 9 -0.8871 1.4106
-3 6 10 2.1252 -0.4056
-3 6 11 1.1962 -1.0249
-3 6 12 -2.6812 2.1935
-3 6 13 -1.7452 0.0910
-3 6 14 1.7497 -1.5495
-3 6 15 0.8948 0.4495
-3 6 16 -0.7256 -0.4570
-3 6 17 0.6321 -0.0247
-3 6 18 0.2848 1.1458
-3 6 19 -0.8834 -0.8657
-3 6 20 0.6217 -0.5231
-3 6 21 0.2960 0.7139
-3 6 22 -0.8655 0.1299
-3 6 23 -0.3866 0.0443
-3 6 24 0.4968 0.0464
-3 6 25 0.3831 -0.2370
-3 7 1 1.0315 2.2613
-3 7 2 -0.7445 0.4812
-3 7 3 -2.3204 -2.8469
-3 7 4 1.2923 0.1044
-3 7 5 3.3116 1.5664
-3 7 6 -1.5701 0.0295
-3 7 7 -2.1530 -0.4878
-3 7 8 1.1748 -0.2336
-3 7 9 1.6759 1.2920
-3 7 10 -0.6514 0.4805
-3 7 11 -2.3144 -3.4503
-3 7 12 0.2427 -1.1041
-3 7 13 3.1094 4.1625
-3 7 14 0.1996 1.5284
-3 7 15 -3.0261 -2.1691
-3 7 16 -0.7096 -1.5140
-3 7 17 1.5677 0.1939
-3 7 18 1.0414 2.0474
-3 7 19 -1.3151 0.3265
-3 7 20 -1.0538 -2.1256
-3 7 21 2.2795 -1.0218
-3 7 22 1.0425 0.5850
-3 7 23 -1.9835 1.7873
-3 7 24 -0.5081 0.5771
-3 7 25 1.0704 -1.1533
-3 8 1 1.5017 -0.9479
-3 8 2 -1.1079 2.9921
-3 8 3 -2.2116 2.4213
-3 8 4 -0.4658 -2.5862
-3 8 5 2.2164 -3.1323
-3 8 6 0.2719 1.9915
-3 8 7 -1.3877 1.9946
-3 8 8 0.2368 -1.0156
-3 8 9 0.2380 -0.5287
-3 8 10 0.4143 0.0600
-3 8 11 0.3213 0.7698
-3 8 12 -1.4382 -0.2268
-3 8 13 -0.2214 -2.0875
-3 8 14 2.5739 0.4687
-3 8 15 0.2759 1.8514
-3 8 16 -2.1716 -0.3574
-3 8 17 -0.7443 -0.6073
-3 8 18 0.7009 0.6933
-3 8 19 0.7496 0.3188
-3 8 20 -0.3936 -0.4166
-3 8 21 -0.1666 0.1830
-3 8 22 0.4570 -0.8318
-3 8 23 -0.2442 -0.9470
-3 8 24 -0.3818 1.3050
-3 9 1 3.5339 -0.9276
-3 9 2 -0.4261 0.1902
-3 9 3 -3.4855 0.8581
-3 9 4 0.9872 1.7548
-3 9 5 3.1929 0.0595
-3 9 6 -0.7115 -1.6675
-3 9 7 -2.8141 -1.1300
-3 9 8 -0.1297 -0.0361
-3 9 9 1.5009 2.6280
-3 9 10 0.4944 1.0675
-3 9 11 -0.8180 -3.1033
-3 9 12 -0.3185 0.1919
-3 9 13 0.3342 2.6017
-3 9 14 -0.0765 -1.5973
-3 9 15 0.3079 -2.3927
-3 9 16 0.4014 0.8712
-3 9 17 -0.1324 1.1854
-3 9 18 -0.0136 -0.1620
-3 9 19 -0.0294 0.9137
-3 9 20 -1.1722 0.3898
-3 9 21 0.2420 -1.6341
-3 9 22 1.6879 -0.0523
-3 9 23 -0.5915 0.9281
-3 10 1 -0.6492 -3.0236
-3 10 2 1.9438 0.7988
-3 10 3 -0.7691 1.5181
-3 10 4 -2.0780 -1.7704
-3 10 5 1.4945 -0.8105
-3 10 6 2.0580 2.1409
-3 10 7 0.2899 0.6353
-3 10 8 -0.4504 -3.1094
-3 10 9 -2.3744 -0.5252
-3 10 10 -1.1189 3.8005
-3 10 11 2.2081 -0.2990
-3 10 12 1.4206 -2.6986
-3 10 13 -0.3135 1.7151
-3 10 14 -1.2028 1.8592
-3 10 15 -0.9546 -1.4885
-3 10 16 0.3868 -1.5182
-3 10 17 0.5858 0.5131
-3 10 18 -0.1401 0.2270
-3 10 19 0.5777 -1.0692
-3 10 20 0.6411 0.6596
-3 10 21 -1.3041 1.3152
-3 11 1 0.9164 1.0145
-3 11 2 -2.4833 0.0843
-3 11 3 -1.8195 0.4785
-3 11 4 2.3442 -0.0494
-3 11 5 1.7273 -0.9651
-3 11 6 -1.7894 0.3754
-3 11 7 -1.3642 1.6361
-3 11 8 1.5823 -1.5514
-3 11 9 0.9346 -2.9796
-3 11 10 -1.4395 2.5120
-3 11 11 -0.7162 2.0987
-3 11 12 0.7746 -3.4042
-3 11 13 1.8282 0.1254
-3 11 14 0.0464 3.1272
-3 11 15 -2.6500 -0.8964
-3 11 16 -0.2655 -1.1886
-3 11 17 2.1659 0.9474
-3 11 18 0.2161 0.4095
-3 11 19 -1.6182 -0.7665
-3 11 20 -0.0246 -0.8454
-3 12 1 1.6911 -0.6755
-3 12 2 1.5022 1.0556
-3 12 3 -3.1925 0.9707
-3 12 4 -1.1862 -0.5174
-3 12 5 3.0507 -1.6350
-3 12 6 1.0549 -0.8270
-3 12 7 -2.1996 2.7083
-3 12 8 -0.7324 2.4462
-3 12 9 2.0555 -2.3194
-3 12 10 -0.2168 -1.6329
-3 12 11 -2.2256 1.2885
-3 12 12 0.0691 -0.9221
-3 12 13 1.6704 -1.3228
-3 12 14 0.8334 1.2533
-3 12 15 -1.0168 1.0684
-3 12 16 -0.7616 -0.1388
-3 12 17 0.5059 -0.4496
-3 12 18 0.6911 0.0743
-3 13 1 -0.2638 0.6597
-3 13 2 1.6068 -0.1616
-3 13 3 -1.2384 -0.0318
-3 13 4 -0.7848 0.5005
-3 13 5 1.3799 0.3711
-3 13 6 0.0113 -1.2057
-3 13 7 -0.0744 -1.4346
-3 13 8 -0.9533 1.2548
-3 13 9 -0.4019 1.3392
-3 13 10 2.3747 -0.0270
-3 13 11 0.2778 0.5279
-3 13 12 -1.9652 -0.6700
-3 13 13 -0.3538 -1.0564
-3 13 14 0.8561 0.6051
-3 13 15 -0.5391 0.0191
-3 13 16 -0.8097 -0.4246
-3 14 1 -0.2106 -0.4809
-3 14 2 1.3605 -0.0702
-3 14 3 0.4456 0.0657
-3 14 4 -1.7571 0.1206
-3 14 5 0.4031 -0.6203
-3 14 6 0.2462 -0.0055
-3 14 7 -0.9298 1.2110
-3 14 8 0.6737 -0.3491
-3 14 9 0.2917 -1.4791
-3 14 10 -0.2213 0.0446
-3 14 11 -0.0962 1.0507
-3 14 12 0.4293 0.1758
-3 14 13 0.6770 -0.4505
-3 14 14 -0.8540 0.1890
-3 15 1 0.2736 0.5405
-3 15 2 -0.4402 -0.2954
-3 15 3 0.4573 -0.4932
-3 15 4 0.7953 -0.4361
-3 15 5 -0.0844 0.6248
-3 15 6 -0.1845 0.1857
-3 15 7 -0.6660 -0.3317
-3 15 8 0.0906 0.7834
-3 15 9 0.3830 0.0340
-3 15 10 -0.3410 -1.3591
-3 16 1 0.4661 0.3836
-3 16 2 0.1228 -0.5109
-3 16 3 -0.4830 0.1176
-2 0 1 -0.7230 0.0500
-2 0 2 -57.6900 -1.3231
-2 0 3 1.7604 0.0293
-2 0 4 42.0726 -0.1067
-2 0 5 -4.8925 0.1048
-2 0 6 -21.7961 0.1722
-2 0 7 6.7420 -0.0003
-2 0 8 9.5495 0.3710
-2 0 9 -5.9956 -0.0600
-2 0 10 -2.0157 -0.0710
-2 0 11 4.7713 -0.0998
-2 0 12 -2.4782 0.0033
-2 0 13 -4.1493 0.0118
-2 0 14 4.3604 -0.0632
-2 0 15 3.1574 0.0484
-2 0 16 -4.4703 -0.0617
-2 0 17 -1.5862 0.0314
-2 0 18 3.2659 -0.1004
-2 0 19 0.7992 0.0078
-2 0 20 -2.9933 0.2261
-2 0 21 -0.9646 -0.0063
-2 0 22 3.1502 -0.1695
-2 0 23 0.3060 0.0324
-2 0 24 -2.5217 0.0504
-2 0 25 1.2780 -0.0191
-2 0 26 1.7794 0.0768
-2 0 27 -1.7176 -0.2078
-2 0 28 -0.4076 0.0364
-2 1 1 24.0115 -9.7322
-2 1 2 -2.1825 -0.5121
-2 1 3 -24.2601 -0.2452
-2 1 4 3.4715 2.8710
-2 1 5 14.3142 6.5292
-2 1 6 -4.6307 -3.2002
-2 1 7 -7.4131 -7.0539
-2 1 8 3.6625 2.7306
-2 1 9 4.0502 4.6129
-2 1 10 -1.6269 -1.6755
-2 1 11 -1.2893 -3.9214
-2 1 12 0.6910 0.3653
-2 1 13 -0.1718 4.8935
-2 1 14 -0.7577 0.5371
-2 1 15 1.1548 -4.6621
-2 1 16 0.2563 -1.3419
-2 1 17 -1.0196 2.9417
-2 1 18 0.8166 1.9196
-2 1 19 0.5180 -1.0333
-2 1 20 -1.1434 -2.0880
-2 1 21 -0.8702 -0.3509
-2 1 22 0.8170 1.8255
-2 1 23 0.7055 1.0970
-2 1 24 -0.9217 -1.0155
-2 1 25 -0.5362 -1.2000
-2 1 26 1.0632 0.3175
-2 1 27 0.5937 0.6692
-2 1 28 -0.5059 0.0305
-2 2 1 1.1493 -1.5587
-2 2 2 -6.9388 -0.0383
-2 2 3 -1.8140 -0.6398
-2 2 4 6.5677 -4.6934
-2 2 5 1.6252 1.0300
-2 2 6 -5.1180 4.1339
-2 2 7 -0.0697 -1.2127
-2 2 8 1.2114 0.4104
-2 2 9 -1.9658 1.8687
-2 2 10 0.5805 -1.5224
-2 2 11 3.3955 -1.0581
-2 2 12 -1.2289 -1.0614
-2 2 13 -3.4731 -0.4278
-2 2 14 1.0490 1.8867
-2 2 15 2.8387 1.4219
-2 2 16 -0.3889 -0.1689
-2 2 17 -2.7451 -1.9871
-2 2 18 0.9991 -0.9314
-2 2 19 2.9772 1.8946
-2 2 20 -1.4582 0.6092
-2 2 21 -2.5686 -1.1610
-2 2 22 1.3960 -0.6061
-2 2 23 1.5556 -0.0234
-2 2 24 -1.1893 1.3000
-2 2 25 -0.6372 0.7421
-2 2 26 0.2729 -1.2169
-2 2 27 0.0284 -0.3104
-2 2 28 0.1157 0.3056
-2 3 1 -1.5361 2.1980
-2 3 2 -0.4494 0.1888
-2 3 3 -1.6992 -2.3667
-2 3 4 -0.4364 0.5211
-2 3 5 4.9585 0.2967
-2 3 6 -0.6654 -1.5050
-2 3 7 -3.1642 -1.9250
-2 3 8 1.4150 0.4535
-2 3 9 0.8412 4.1848
-2 3 10 -1.2381 0.4270
-2 3 11 -0.3766 -3.2283
-2 3 12 1.5509 -0.0428
-2 3 13 0.7070 1.8720
-2 3 14 -2.2570 -0.2165
-2 3 15 -1.8212 -2.5294
-2 3 16 2.6983 0.5920
-2 3 17 1.4135 3.3516
-2 3 18 -2.4574 -1.0650
-2 3 19 0.2114 -2.3058
-2 3 20 1.5886 0.9409
-2 3 21 -0.6488 0.4392
-2 3 22 -0.6201 -0.2340
-2 3 23 0.4557 -0.0147
-2 3 24 0.0517 -0.4630
-2 3 25 -0.1067 0.6835
-2 3 26 -0.0340 0.2231
-2 3 27 0.0740 -0.6653
-2 4 1 0.7318 -1.0949
-2 4 2 -2.9685 4.1445
-2 4 3 0.1154 0.1384
-2 4 4 0.9854 -1.8570
-2 4 5 0.8084 1.4775
-2 4 6 -0.4939 0.6973
-2 4 7 -1.7112 -1.8650
-2 4 8 1.3439 -2.1560
-2 4 9 0.5265 1.5176
-2 4 10 -1.2765 3.0805
-2 4 11 0.5042 -1.4786
-2 4 12 1.1698 -2.4808
-2 4 13 -0.4817 0.5703
-2 4 14 -0.3885 1.4560
-2 4 15 0.2323 0.4475
-2 4 16 -0.4111 -0.9528
-2 4 17 -0.1215 -0.0890
-2 4 18 -0.0549 1.1650
-2 4 19 0.2892 -0.8900
-2 4 20 -0.2575 -0.9712
-2 4 21 -0.5110 1.6392
-2 4 22 1.1512 0.1286
-2 4 23 0.5865 -1.7473
-2 4 24 -1.0382 0.2102
-2 4 25 -0.3548 1.3214
-2 4 26 0.4950 0.0808
-2 4 27 -0.0278 -0.8374
-2 5 1 -7.2048 0.0054
-2 5 2 1.2110 -1.2439
-2 5 3 4.1922 -1.7801
-2 5 4 -2.3189 0.2123
-2 5 5 -1.8194 1.9484
-2 5 6 3.6994 -0.1253
-2 5 7 -0.0113 0.3230
-2 5 8 -2.9018 0.3574
-2 5 9 1.0152 -1.8564
-2 5 10 1.8645 0.5657
-2 5 11 -2.5190 1.4464
-2 5 12 -1.6234 -1.1352
-2 5 13 3.8003 -0.3768
-2 5 14 0.4031 0.4762
-2 5 15 -2.9474 -0.7331
-2 5 16 1.2559 -0.3340
-2 5 17 1.9766 1.0226
-2 5 18 -1.6982 1.0076
-2 5 19 -1.4024 -0.3733
-2 5 20 0.9062 -1.6904
-2 5 21 0.3099 0.0964
-2 5 22 -0.1699 2.0182
-2 5 23 0.0965 -0.4569
-2 5 24 0.1109 -1.5559
-2 5 25 -0.0222 0.6735
-2 5 26 -0.0412 0.7821
-2 6 1 -0.7694 2.2743
-2 6 2 -8.3689 1.7850
-2 6 3 1.7290 -0.4262
-2 6 4 6.9934 -2.3712
-2 6 5 -3.5797 0.1792
-2 6 6 -4.1714 1.6122
-2 6 7 3.4853 -1.2656
-2 6 8 1.0137 0.2860
-2 6 9 -1.8944 1.3291
-2 6 10 0.8003 -1.6111
-2 6 11 1.4142 -0.5533
-2 6 12 -1.8460 2.0922
-2 6 13 -1.2287 0.5792
-2 6 14 1.3147 -1.5422
-2 6 15 0.2715 -0.7567
-2 6 16 -0.1907 0.4743
-2 6 17 0.7448 0.3412
-2 6 18 0.3945 -0.1980
-2 6 19 -1.0321 0.0790
-2 6 20 -0.7932 0.3931
-2 6 21 0.5916 -0.5566
-2 6 22 1.0419 -0.3727
-2 6 23 -0.2300 0.8596
-2 6 24 -1.1506 0.4118
-2 6 25 0.0041 -0.5599
-2 6 26 0.4355 -0.4357
-2 7 1 3.6358 -0.4251
-2 7 2 -0.5311 -0.0417
-2 7 3 -6.1233 -0.9945
-2 7 4 2.1765 0.8895
-2 7 5 6.3402 1.3922
-2 7 6 -2.6987 -0.6797
-2 7 7 -2.6414 -1.7062
-2 7 8 1.4689 0.1253
-2 7 9 0.4481 2.1868
-2 7 10 -0.1259 0.4215
-2 7 11 -1.5543 -2.6895
-2 7 12 -0.4567 -1.0782
-2 7 13 3.2102 2.6546
-2 7 14 0.4146 1.3953
-2 7 15 -3.4703 -1.6530
-2 7 16 -0.4125 -1.2473
-2 7 17 1.7335 0.8035
-2 7 18 1.2321 1.3779
-2 7 19 -0.3724 -0.3511
-2 7 20 -1.8571 -1.1210
-2 7 21 0.5343 -0.4226
-2 7 22 1.3175 -0.2838
-2 7 23 -0.3124 0.6445
-2 7 24 -0.2610 1.1003
-2 7 25 -0.0951 0.1058
-2 8 1 0.4755 1.0667
-2 8 2 0.2774 4.3969
-2 8 3 -0.9911 0.1516
-2 8 4 -2.5187 -3.7384
-2 8 5 0.8538 -0.4484
-2 8 6 2.0858 2.8519
-2 8 7 0.2486 -0.1580
-2 8 8 -0.4429 -2.0197
-2 8 9 -1.2587 0.0880
-2 8 10 0.8201 0.7292
-2 8 11 1.5058 0.8857
-2 8 12 -1.9893 0.2232
-2 8 13 -0.8527 -1.5115
-2 8 14 2.6989 -0.7203
-2 8 15 -0.0202 1.0849
-2 8 16 -1.9190 0.8261
-2 8 17 -0.4100 -0.6722
-2 8 18 0.0140 -0.4051
-2 8 19 1.4030 0.9490
-2 8 20 0.6643 0.6312
-2 8 21 -1.0122 -0.3934
-2 8 22 -0.5177 -1.3920
-2 8 23 -0.0130 -0.7935
-2 8 24 0.5961 1.1251
-2 9 1 1.9421 -3.5086
-2 9 2 -0.5332 2.2201
-2 9 3 -2.9582 2.0010
-2 9 4 0.3834 -0.5189
-2 9 5 2.6226 0.3195
-2 9 6 -0.5170 0.3861
-2 9 7 -1.7467 -1.0203
-2 9 8 1.6408 -1.3249
-2 9 9 0.1694 1.3234
-2 9 10 -3.1279 1.8586
-2 9 11 0.0746 -1.9031
-2 9 12 3.1377 -1.1873
-2 9 13 0.8235 2.3147
-2 9 14 -1.1169 -0.1217
-2 9 15 -0.8960 -2.5968
-2 9 16 -0.4613 0.4459
-2 9 17 0.9473 1.5718
-2 9 18 0.3569 -0.2093
-2 9 19 -1.2482 0.3840
-2 9 20 -0.6067 0.2498
-2 9 21 1.3904 -1.0887
-2 9 22 1.3574 0.1553
-2 9 23 -1.4245 0.6776
-2 10 1 -0.4582 -3.1453
-2 10 2 2.2910 0.4965
-2 10 3 0.8188 2.5163
-2 10 4 -2.6288 -1.2018
-2 10 5 -1.5927 -2.2105
-2 10 6 2.6375 0.9212
-2 10 7 1.6869 1.5681
-2 10 8 -1.1655 -0.7556
-2 10 9 -0.1852 -0.7967
-2 10 10 -0.6871 1.3681
-2 10 11 -1.6722 1.0805
-2 10 12 0.8618 -1.0461
-2 10 13 1.3541 -1.1175
-2 10 14 -0.2080 0.2900
-2 10 15 0.4956 0.4436
-2 10 16 -0.5185 0.4768
-2 10 17 -1.0754 0.0450
-2 10 18 0.7142 -1.9417
-2 10 19 0.6752 -0.7169
-2 10 20 -0.1026 2.4775
-2 10 21 -0.9903 0.8716
-2 10 22 0.0928 -1.3753
-2 11 1 0.4050 1.0283
-2 11 2 -2.3105 -0.8410
-2 11 3 -1.2193 -0.2411
-2 11 4 2.9549 0.8125
-2 11 5 1.0527 -0.6368
-2 11 6 -3.1627 -0.2266
-2 11 7 -0.7090 1.3363
-2 11 8 3.0024 -2.4030
-2 11 9 0.9589 -2.0248
-2 11 10 -2.1283 3.9251
-2 11 11 -1.3486 0.9314
-2 11 12 1.3769 -2.9930
-2 11 13 2.2304 1.0587
-2 11 14 -1.4750 1.7711
-2 11 15 -2.9126 -1.3364
-2 11 16 1.2485 -0.9554
-2 11 17 2.5325 1.2042
-2 11 18 0.0593 0.9539
-2 11 19 -2.0185 -1.5067
-2 11 20 -0.7864 -1.4572
-2 11 21 1.1093 0.9606
-2 12 1 1.8811 1.7838
-2 12 2 0.4692 2.2853
-2 12 3 -2.8023 -0.2986
-2 12 4 0.2922 0.1741
-2 12 5 2.5638 -1.2122
-2 12 6 0.0450 -3.7336
-2 12 7 -2.5857 2.3958
-2 12 8 -0.9324 5.2503
-2 12 9 3.2006 -2.3302
-2 12 10 0.4185 -3.1357
-2 12 11 -3.4791 0.9107
-2 12 12 0.5441 -0.1828
-2 12 13 3.0157 -0.5327
-2 12 14 -0.5212 0.1481
-2 12 15 -2.1667 0.8853
-2 12 16 0.2554 1.7682
-2 12 17 0.8925 -0.4520
-2 12 18 0.2624 -1.5943
-2 12 19 0.3875 0.2297
-2 13 1 0.3758 -0.8085
-2 13 2 2.3628 0.6453
-2 13 3 -1.9537 0.8764
-2 13 4 -1.3619 -0.0918
-2 13 5 2.1179 1.0807
-2 13 6 0.1950 0.1459
-2 13 7 -0.6410 -2.8020
-2 13 8 -0.8472 -0.6124
-2 13 9 0.0824 2.4795
-2 13 10 2.5774 2.0501
-2 13 11 -0.9529 -0.3807
-2 13 12 -3.3500 -3.0621
-2 13 13 1.8508 -0.4794
-2 13 14 2.8933 2.3490
-2 13 15 -2.9380 -0.3345
-2 13 16 -2.0614 -1.2482
-2 13 17 3.2512 0.2197
-2 14 1 -1.4439 1.4224
-2 14 2 0.9935 -0.0004
-2 14 3 1.0119 -1.0727
-2 14 4 -1.2834 0.3451
-2 14 5 0.5116 -1.0940
-2 14 6 0.6061 -0.5115
-2 14 7 -0.8657 2.0330
-2 14 8 -0.2600 0.2620
-2 14 9 -0.2577 -1.2240
-2 14 10 0.8358 -0.2534
-2 14 11 0.9744 0.9165
-2 14 12 -0.7111 0.4866
-2 14 13 -0.5380 -1.3632
-2 14 14 0.3389 -0.3373
-2 14 15 0.2245 1.4325
-2 15 1 -0.0154 -0.1567
-2 15 2 -0.9363 1.9210
-2 15 3 0.0807 -0.3477
-2 15 4 0.0137 -1.4486
-2 15 5 -0.2497 0.7960
-2 15 6 0.2943 -0.1174
-2 15 7 -0.0049 -0.6021
-2 15 8 0.6665 0.7244
-2 15 9 -0.2540 0.2052
-2 15 10 -1.1022 -0.4110
-2 15 11 0.5614 -0.4458
-2 16 1 0.9945 -0.5495
-2 16 2 0.8821 -0.2705
-2 16 3 -0.4057 0.8971
-2 16 4 -0.4333 -0.0727
-2 16 5 -0.2736 -0.4642
-2 16 6 0.3001 0.3941
-1 0 1 0.3254 0.0443
-1 0 2 -83.5376 -0.9168
-1 0 3 1.8529 0.1155
-1 0 4 62.7386 0.2876
-1 0 5 -5.5298 -0.0247
-1 0 6 -32.6661 0.0683
-1 0 7 6.8851 0.0480
-1 0 8 11.8726 0.0666
-1 0 9 -5.6816 -0.0572
-1 0 10 -0.7420 0.1192
-1 0 11 4.7706 -0.0814
-1 0 12 -3.3421 0.0359
-1 0 13 -3.9107 -0.0230
-1 0 14 3.4631 -0.0407
-1 0 15 2.2302 0.0523
-1 0 16 -4.2327 -0.2115
-1 0 17 -1.3532 0.0536
-1 0 18 4.3526 -0.0032
-1 0 19 1.6553 0.0001
-1 0 20 -3.5883 0.1982
-1 0 21 -1.5550 0.0127
-1 0 22 3.2769 -0.0936
-1 0 23 0.5944 0.0147
-1 0 24 -2.3840 -0.0306
-1 0 25 0.3999 -0.0752
-1 0 26 1.4123 0.0278
-1 0 27 -0.5596 -0.1318
-1 0 28 -0.6117 0.2236
-1 1 1 37.3878 -8.0379
-1 1 2 -2.4966 -2.6565
-1 1 3 -36.7911 0.7405
-1 1 4 4.6733 5.4881
-1 1 5 22.5073 5.3785
-1 1 6 -5.7956 -5.6952
-1 1 7 -9.5651 -7.1434
-1 1 8 3.9102 4.5215
-1 1 9 3.2574 5.2876
-1 1 10 -1.6344 -2.1279
-1 1 11 0.2464 -3.9415
-1 1 12 0.8351 -0.5902
-1 1 13 -0.7119 3.4089
-1 1 14 -0.0692 1.5488
-1 1 15 0.6187 -2.4292
-1 1 16 -0.9053 -1.5125
-1 1 17 -0.8428 1.5560
-1 1 18 0.8298 1.8938
-1 1 19 0.2195 -0.8608
-1 1 20 -0.1726 -2.2500
-1 1 21 -0.1402 0.3615
-1 1 22 0.1428 1.9777
-1 1 23 -0.0853 -0.2188
-1 1 24 -0.8153 -1.1910
-1 1 25 0.5653 0.0704
-1 1 26 1.2479 0.5163
-1 1 27 -0.0270 -0.0537
-1 1 28 -0.7469 -0.1122
-1 2 1 1.4056 -0.4057
-1 2 2 -10.1017 5.6536
-1 2 3 -2.5036 -2.1569
-1 2 4 6.4383 -4.6978
-1 2 5 2.6672 2.4938
-1 2 6 -6.0263 1.9859
-1 2 7 -0.5440 -2.0635
-1 2 8 2.9851 1.0538
-1 2 9 -2.0122 2.0600
-1 2 10 -0.5274 -0.5760
-1 2 11 2.9784 -0.6384
-1 2 12 -0.9065 -1.4552
-1 2 13 -2.8456 -0.6302
-1 2 14 1.9489 1.1435
-1 2 15 2.8373 0.3873
-1 2 16 -1.9252 -0.2152
-1 2 17 -2.8781 -0.5508
-1 2 18 2.5995 0.2491
-1 2 19 2.3476 0.9634
-1 2 20 -2.9367 -0.2793
-1 2 21 -1.5485 -0.1853
-1 2 22 2.2634 0.0090
-1 2 23 1.2201 -1.1643
-1 2 24 -2.1524 0.4999
-1 2 25 -1.3729 1.6002
-1 2 26 1.4843 -0.6229
-1 2 27 1.1312 -0.7935
-1 2 28 -0.2041 0.1044
-1 3 1 7.1794 -3.2921
-1 3 2 -0.9542 0.1146
-1 3 3 -4.7254 0.2799
-1 3 4 0.5117 0.1407
-1 3 5 3.4550 1.5041
-1 3 6 -2.0231 -1.6953
-1 3 7 -1.7403 -3.8412
-1 3 8 2.9530 1.6725
-1 3 9 -0.0033 4.3532
-1 3 10 -2.2707 -1.3234
-1 3 11 0.9327 -1.8019
-1 3 12 1.7124 1.3525
-1 3 13 -1.5516 0.6199
-1 3 14 -1.4552 -0.0339
-1 3 15 0.5300 -1.2845
-1 3 16 1.1375 -0.8664
-1 3 17 -0.0013 1.0468
-1 3 18 -0.7549 0.1925
-1 3 19 1.0571 -0.0513
-1 3 20 0.1356 -0.3238
-1 3 21 -1.0606 -0.8998
-1 3 22 0.4101 1.7271
-1 3 23 0.6996 1.1523
-1 3 24 -0.4265 -2.4797
-1 3 25 -0.9087 -0.6523
-1 3 26 0.1347 1.5735
-1 3 27 0.7801 0.5463
-1 4 1 0.8692 0.0519
-1 4 2 1.7575 3.2093
-1 4 3 -0.8317 -0.4160
-1 4 4 1.6854 -2.2279
-1 4 5 2.0714 1.5243
-1 4 6 -3.9284 0.8641
-1 4 7 -2.8930 -1.9803
-1 4 8 4.5279 -1.9429
-1 4 9 1.2518 1.9388
-1 4 10 -3.4896 2.2497
-1 4 11 0.1398 -2.3247
-1 4 12 2.7061 -1.0113
-1 4 13 -0.4540 1.2015
-1 4 14 -1.6895 0.0480
-1 4 15 0.9421 0.8267
-1 4 16 0.3642 0.4777
-1 4 17 -1.2453 -0.7282
-1 4 18 -0.3201 -0.3596
-1 4 19 1.4467 -0.5779
-1 4 20 -0.1242 0.4992
-1 4 21 -1.7538 0.8350
-1 4 22 1.0128 -1.6511
-1 4 23 1.5278 -0.1627
-1 4 24 -0.4630 2.1919
-1 4 25 -0.8116 -0.3443
-1 4 26 -0.2892 -1.6630
-1 4 27 0.3434 0.1299
-1 5 1 -11.6134 3.1519
-1 5 2 1.1816 -0.4694
-1 5 3 5.9513 -2.0210
-1 5 4 -2.1950 -0.2025
-1 5 5 -1.3319 1.1464
-1 5 6 3.2714 0.1789
-1 5 7 -0.9058 -0.0263
-1 5 8 -2.2792 0.0864
-1 5 9 1.7038 -0.5034
-1 5 10 0.9329 0.5764
-1 5 11 -2.5315 -0.1089
-1 5 12 -0.6523 -0.7070
-1 5 13 3.3375 0.5945
-1 5 14 -0.2104 -0.6154
-1 5 15 -2.7961 -0.8877
-1 5 16 0.9566 1.0555
-1 5 17 2.3150 0.6812
-1 5 18 -0.6868 0.0764
-1 5 19 -1.7683 -0.0929
-1 5 20 0.4724 -1.0825
-1 5 21 0.0967 0.7876
-1 5 22 -0.3164 1.1467
-1 5 23 0.5451 -2.0554
-1 5 24 -0.1514 -0.3363
-1 5 25 0.0646 2.0507
-1 5 26 0.3971 -0.4150
-1 5 27 -0.2020 -1.1150
-1 6 1 -1.2494 1.6411
-1 6 2 -11.5800 6.6405
-1 6 3 2.6776 -0.5064
-1 6 4 7.5315 -3.0224
-1 6 5 -4.3926 0.5992
-1 6 6 -3.7493 0.5860
-1 6 7 4.1414 -1.2951
-1 6 8 0.9114 -0.4955
-1 6 9 -2.5642 1.0015
-1 6 10 0.7617 1.1547
-1 6 11 2.0577 -0.7083
-1 6 12 -1.9176 -0.1853
-1 6 13 -1.4096 1.6694
-1 6 14 1.5438 -1.4646
-1 6 15 0.0687 -2.1683
-1 6 16 -0.4159 1.8345
-1 6 17 0.4583 1.1587
-1 6 18 0.7627 -1.5053
-1 6 19 -0.3896 -0.0973
-1 6 20 -1.2629 0.8795
-1 6 21 0.1353 -0.3357
-1 6 22 1.1047 -0.0977
-1 6 23 0.3132 0.3004
-1 6 24 -1.0805 -0.0361
-1 6 25 -0.4292 0.0794
-1 6 26 0.7181 -0.1281
-1 7 1 3.8310 -4.6500
-1 7 2 -1.4842 -0.2743
-1 7 3 -5.4304 1.4691
-1 7 4 3.8107 0.6757
-1 7 5 4.5314 1.0167
-1 7 6 -4.0822 0.0756
-1 7 7 -1.2557 -1.4052
-1 7 8 2.3627 -0.7395
-1 7 9 -0.1713 0.5195
-1 7 10 -1.0764 0.7985
-1 7 11 -1.0394 -0.2725
-1 7 12 0.4576 -0.9017
-1 7 13 2.2302 1.2427
-1 7 14 0.3955 0.9186
-1 7 15 -2.6430 -1.7623
-1 7 16 -1.1144 -0.5160
-1 7 17 1.7780 1.3049
-1 7 18 1.7956 0.2309
-1 7 19 -0.5397 -0.4663
-1 7 20 -1.9178 -0.0152
-1 7 21 0.3277 -0.2654
-1 7 22 0.8078 -0.4920
-1 7 23 -0.1504 -0.0076
-1 7 24 0.2006 0.6045
-1 7 25 -0.1924 0.7566
-1 8 1 -0.6582 0.5702
-1 8 2 -2.1376 6.1393
-1 8 3 -0.4673 0.1009
-1 8 4 -0.9036 -3.9952
-1 8 5 0.9681 0.3493
-1 8 6 2.0524 2.2227
-1 8 7 0.1767 -1.0316
-1 8 8 -1.3560 -1.9588
-1 8 9 -1.5554 0.6232
-1 8 10 1.7468 1.4395
-1 8 11 2.0584 0.1489
-1 8 12 -2.4090 -0.4131
-1 8 13 -1.5478 -0.0219
-1 8 14 2.5271 -0.3809
-1 8 15 0.3907 -0.5337
-1 8 16 -2.1511 0.7135
-1 8 17 -0.3970 0.4350
-1 8 18 1.0346 -0.7196
-1 8 19 1.4391 0.1397
-1 8 20 -0.5265 1.2337
-1 8 21 -0.9519 -0.1551
-1 8 22 0.6896 -1.7218
-1 8 23 -0.4387 -0.1493
-1 8 24 -0.4176 0.9788
-1 9 1 2.2177 -5.0288
-1 9 2 -1.6599 0.2588
-1 9 3 -3.1853 2.4381
-1 9 4 0.6235 0.4037
-1 9 5 1.7571 0.3959
-1 9 6 -0.7784 0.7815
-1 9 7 -0.3936 -0.4532
-1 9 8 2.4235 -2.2064
-1 9 9 -0.0442 -0.3893
-1 9 10 -3.7021 2.2733
-1 9 11 -0.7714 0.2469
-1 9 12 3.1013 -1.5653
-1 9 13 1.9061 -0.0203
-1 9 14 -0.6042 0.6569
-1 9 15 -1.3412 -0.0274
-1 9 16 -1.0373 -0.2131
-1 9 17 0.3571 -0.3460
-1 9 18 0.2174 0.3852
-1 9 19 -0.2690 0.9566
-1 9 20 0.1919 -0.3165
-1 9 21 0.2756 -0.7676
-1 9 22 0.8547 0.0178
-1 9 23 -0.2238 0.2453
-1 10 1 1.5531 -1.5263
-1 10 2 2.1470 1.0549
-1 10 3 -0.1336 1.4334
-1 10 4 -3.0713 -0.5022
-1 10 5 -0.9555 -0.6220
-1 10 6 3.1611 -0.4743
-1 10 7 0.4000 -0.0319
-1 10 8 -2.6074 0.9476
-1 10 9 0.5221 0.0967
-1 10 10 2.0242 -0.0935
-1 10 11 -0.4435 1.2458
-1 10 12 -2.4745 0.1846
-1 10 13 -1.0575 -2.0660
-1 10 14 2.7377 -1.6294
-1 10 15 2.1964 0.9767
-1 10 16 -1.9303 2.8140
-1 10 17 -0.8424 -0.1785
-1 10 18 0.7897 -3.5951
-1 10 19 -0.9348 0.2456
-1 10 20 0.2547 3.3200
-1 10 21 0.4442 -0.0417
-1 10 22 -0.3914 -1.7696
-1 11 1 1.3394 2.7135
-1 11 2 0.3122 -2.4401
-1 11 3 -1.0722 -2.4941
-1 11 4 0.6948 1.4594
-1 11 5 0.8168 1.0923
-1 11 6 -1.9346 0.4494
-1 11 7 -0.9886 -0.4893
-1 11 8 2.7087 -3.2732
-1 11 9 1.0802 0.5213
-1 11 10 -2.3428 4.1027
-1 11 11 -0.5544 -0.7009
-1 11 12 1.9043 -1.9590
-1 11 13 0.4209 0.8144
-1 11 14 -2.2686 0.6655
-1 11 15 -1.1864 -0.1520
-1 11 16 1.5720 -0.9853
-1 11 17 1.7271 0.1577
-1 11 18 0.8698 0.9969
-1 11 19 -1.8030 -1.1319
-1 11 20 -2.1234 -0.8706
-1 11 21 1.1959 0.9665
-1 12 1 0.5995 2.8332
-1 12 2 1.4782 3.8388
-1 12 3 -1.0158 -0.8439
-1 12 4 -1.4455 -0.3723
-1 12 5 1.0613 -0.5876
-1 12 6 2.9841 -3.2799
-1 12 7 -1.7554 1.0308
-1 12 8 -4.1218 2.9753
-1 12 9 2.0100 -1.5114
-1 12 10 2.6354 -0.1096
-1 12 11 -1.1320 0.9107
-1 12 12 -0.4831 -1.5096
-1 12 13 0.6289 -0.1837
-1 12 14 0.1852 -0.3745
-1 12 15 -0.9334 0.4218
-1 12 16 -0.5987 3.0107
-1 12 17 0.4898 -0.2438
-1 12 18 0.6436 -2.6659
-1 12 19 0.6215 -0.0595
-1 13 1 0.1784 -0.4274
-1 13 2 1.8911 -0.1612
-1 13 3 -0.1933 0.2777
-1 13 4 -0.7143 0.6403
-1 13 5 -0.6860 1.6576
-1 13 6 -1.2134 0.4013
-1 13 7 1.9864 -2.5456
-1 13 8 0.7658 -1.2005
-1 13 9 -1.7167 1.4019
-1 13 10 1.0137 1.8344
-1 13 11 0.1148 0.3903
-1 13 12 -1.9682 -2.8949
-1 13 13 0.8489 -0.9737
-1 13 14 1.7680 2.7346
-1 13 15 -1.4544 0.3098
-1 13 16 -1.1302 -1.6290
-1 13 17 1.7961 -0.2648
-1 14 1 -0.6188 2.4183
-1 14 2 0.0818 0.7951
-1 14 3 0.5350 -1.3651
-1 14 4 -0.2929 -0.3049
-1 14 5 1.0967 -0.6307
-1 14 6 0.4292 0.2184
-1 14 7 -1.0919 0.9271
-1 14 8 -0.5376 -0.3688
-1 14 9 -0.0845 0.5596
-1 14 10 1.0839 0.4617
-1 14 11 0.4194 -0.3798
-1 14 12 -1.0371 -0.3152
-1 14 13 0.0077 -1.1773
-1 14 14 0.5232 0.1577
-1 14 15 -0.0889 1.4022
-1 15 1 0.0260 -0.2894
-1 15 2 -0.4725 2.4588
-1 15 3 0.1831 -0.3147
-1 15 4 -0.3527 -1.2259
-1 15 5 -1.0184 0.5491
-1 15 6 -0.3994 -0.5271
-1 15 7 1.0448 -0.2785
-1 15 8 1.4027 0.2105
-1 15 9 -1.0266 0.0602
-1 15 10 -0.1911 1.0384
-1 15 11 1.2758 -0.3445
-1 15 12 -1.6987 -1.0049
-1 16 1 0.9168 -1.0955
-1 16 2 0.5200 0.0590
-1 16 3 -0.1105 1.1381
-1 16 4 -0.1828 -0.3826
-1 16 5 -0.1571 0.2415
-1 16 6 -0.0813 0.6103
-1 16 7 -0.6377 -1.2830
-1 16 8 -0.1208 -0.3212
0 0 1 -0.6233 0.1571
0 0 2 -89.7326 -1.5475
0 0 3 2.6631 0.0804
0 0 4 69.4649 0.5544
0 0 5 -4.2273 0.0498
0 0 6 -36.4461 0.2715
0 0 7 3.0522 -0.0703
0 0 8 12.2470 -0.0573
0 0 9 -1.3931 -0.0304
0 0 10 -1.5588 0.0370
0 0 11 1.5542 -0.0412
0 0 12 -1.3986 0.0358
0 0 13 -1.3241 -0.0353
0 0 14 1.0167 0.0826
0 0 15 -0.2130 0.0524
0 0 16 -2.3505 -0.2984
0 0 17 0.4527 0.0396
0 0 18 3.6535 0.0406
0 0 19 0.1774 0.0126
0 0 20 -2.9379 0.0775
0 0 21 0.2805 0.0168
0 0 22 2.7865 0.0601
0 0 23 -0.1911 0.0087
0 0 24 -2.4181 -0.0715
0 0 25 -0.9409 -0.0551
0 0 26 1.2308 -0.0448
0 0 27 1.0733 -0.2263
0 0 28 -0.4500 0.3487
0 1 1 39.1985 -5.1089
0 1 2 -1.8619 -2.9871
0 1 3 -37.2896 3.2632
0 1 4 4.4300 5.1172
0 1 5 23.7908 -0.1178
0 1 6 -4.7091 -5.1766
0 1 7 -9.0564 -3.2944
0 1 8 2.2056 4.0273
0 1 9 2.2785 4.0865
0 1 10 -0.4763 -1.6370
0 1 11 0.2333 -2.6165
0 1 12 -0.0053 -1.0037
0 1 13 0.5088 0.1566
0 1 14 1.4022 1.7006
0 1 15 -1.6251 1.1374
0 1 16 -2.5098 -1.6441
0 1 17 0.6211 0.0934
0 1 18 1.6705 2.6261
0 1 19 -0.3397 -1.1865
0 1 20 -0.9537 -3.2042
0 1 21 0.6322 0.9570
0 1 22 1.2054 2.4360
0 1 23 -0.8234 -0.8526
0 1 24 -0.9718 -1.6080
0 1 25 1.3481 0.6708
0 1 26 0.6013 1.3322
0 1 27 -0.8454 -0.3252
0 1 28 -0.5016 -0.8418
0 2 0 18.5801 -11.9739
0 2 1 0.5080 0.9511
0 2 2 -13.2860 8.5828
0 2 3 -2.2579 -2.7207
0 2 4 8.0299 -2.3430
0 2 5 3.1703 2.5892
0 2 6 -7.7896 -0.0626
0 2 7 -1.2075 -1.8379
0 2 8 5.2886 0.1485
0 2 9 -0.9353 1.3631
0 2 10 -1.8964 -0.2002
0 2 11 1.3307 0.4076
0 2 12 -0.4678 1.1279
0 2 13 -1.7104 -1.6404
0 2 14 3.0016 -2.5477
0 2 15 2.7446 0.6051
0 2 16 -3.8164 1.6618
0 2 17 -2.9015 -0.1983
0 2 18 3.6212 0.0942
0 2 19 2.0734 0.8944
0 2 20 -3.4745 0.1680
0 2 21 -1.6021 -0.2720
0 2 22 3.1330 -0.6541
0 2 23 1.6262 -0.9276
0 2 24 -3.4935 0.5781
0 2 25 -1.7581 0.9165
0 2 26 2.9491 -0.7275
0 2 27 1.5918 -0.1889
0 2 28 -0.8965 0.4058
0 3 1 8.7199 -7.4051
0 3 2 0.2329 1.0777
0 3 3 -1.4136 1.5384
0 3 4 -0.1686 -0.6612
0 3 5 -0.0140 2.9006
0 3 6 -1.6587 -1.2520
0 3 7 -1.7941 -3.7742
0 3 8 3.1615 1.9095
0 3 9 0.7524 3.2868
0 3 10 -2.6085 -2.0149
0 3 11 1.0206 -2.4647
0 3 12 1.7242 2.5842
0 3 13 -1.4786 2.9957
0 3 14 -1.1499 -1.5090
0 3 15 0.2418 -3.1404
0 3 16 0.6129 -0.0428
0 3 17 0.4120 1.3061
0 3 18 -0.4166 0.0004
0 3 19 0.7966 -0.4066
0 3 20 0.1740 -0.5932
0 3 21 -1.3835 0.3723
0 3 22 0.3913 2.4035
0 3 23 1.6229 0.4203
0 3 24 -0.5704 -2.8494
0 3 25 -2.1617 -0.6683
0 3 26 0.1205 1.5232
0 3 27 1.3807 0.4471
0 4 0 -4.8930 -0.9746
0 4 1 0.4975 0.0516
0 4 2 -0.3257 2.2600
0 4 3 -0.8932 -0.2921
0 4 4 6.6472 -3.5476
0 4 5 1.5336 1.4582
0 4 6 -6.9528 2.8695
0 4 7 -2.0964 -2.1879
0 4 8 5.3924 -2.5271
0 4 9 1.1629 1.9816
0 4 10 -4.0743 2.0179
0 4 11 -0.5886 -2.1947
0 4 12 2.3574 -1.3440
0 4 13 0.6326 1.7663
0 4 14 0.0979 1.2785
0 4 15 0.2938 -0.5205
0 4 16 -2.0557 -0.3155
0 4 17 -0.9891 0.9081
0 4 18 1.7671 -0.5898
0 4 19 1.0310 -1.7951
0 4 20 -1.2285 0.5242
0 4 21 -1.5935 0.6467
0 4 22 1.2800 -1.1565
0 4 23 1.9268 1.0160
0 4 24 -0.3175 1.6760
0 4 25 -1.1878 -1.1050
0 4 26 -0.3698 -1.1303
0 4 27 0.3697 0.1626
0 5 1 -11.6795 3.7273
0 5 2 0.9360 0.4791
0 5 3 4.8031 -0.7003
0 5 4 -1.0894 -1.1481
0 5 5 0.6213 -0.1018
0 5 6 1.1808 1.5495
0 5 7 -2.9323 -0.9840
0 5 8 -0.1319 -1.1717
0 5 9 3.4844 1.5315
0 5 10 -0.9191 1.0070
0 5 11 -2.8578 -1.5947
0 5 12 0.2757 -0.9392
0 5 13 2.0820 1.1127
0 5 14 0.1287 0.1150
0 5 15 -1.3780 -0.8538
0 5 16 0.0280 0.0915
0 5 17 1.1487 0.9074
0 5 18 0.3293 0.9237
0 5 19 -0.3103 -0.5920
0 5 20 -0.1950 -1.4306
0 5 21 -1.8272 1.1276
0 5 22 -0.2014 0.8368
0 5 23 2.4544 -2.0192
0 5 24 -0.1993 0.0163
0 5 25 -1.2586 1.4904
0 5 26 0.5404 -0.3660
0 5 27 0.5271 -0.5756
0 6 0 13.9772 -10.6096
0 6 1 -0.4876 -0.3885
0 6 2 -10.5834 7.0414
0 6 3 1.1729 0.8239
0 6 4 5.2790 -2.0764
0 6 5 -2.0256 -0.7020
0 6 6 -1.8628 1.9703
0 6 7 2.2439 0.1940
0 6 8 -0.7208 -4.2242
0 6 9 -1.4042 0.1573
0 6 10 2.4784 4.4301
0 6 11 1.1517 -0.5325
0 6 12 -2.9964 -1.9232
0 6 13 -0.9405 1.2646
0 6 14 2.0356 -0.4449
0 6 15 0.0686 -1.4351
0 6 16 -0.7615 0.7244
0 6 17 0.0121 0.7996
0 6 18 0.6751 -0.4275
0 6 19 0.3742 -0.3577
0 6 20 -0.3060 0.1532
0 6 21 -0.4630 0.1487
0 6 22 -0.5728 0.5555
0 6 23 0.7831 0.0609
0 6 24 0.4445 -0.7562
0 6 25 -0.8405 0.0119
0 6 26 -0.0308 0.5091
0 7 1 2.4353 -6.2752
0 7 2 -2.3082 -0.7031
0 7 3 -1.6365 2.7091
0 7 4 3.6491 0.6533
0 7 5 1.6372 -0.7539
0 7 6 -3.5601 0.0936
0 7 7 -0.7382 1.5666
0 7 8 2.2271 -0.7491
0 7 9 -0.7719 -2.5053
0 7 10 -1.2043 1.0165
0 7 11 1.0667 1.6612
0 7 12 0.4671 -1.1719
0 7 13 -0.1298 0.2110
0 7 14 1.0034 0.7554
0 7 15 -1.4347 -0.6505
0 7 16 -2.0888 0.2599
0 7 17 1.8427 -0.3308
0 7 18 2.1730 -0.6641
0 7 19 -0.9193 0.9815
0 7 20 -1.7672 0.2790
0 7 21 0.5945 -0.9021
0 7 22 0.7669 -0.0356
0 7 23 -0.6529 0.2204
0 7 24 0.0814 0.1234
0 7 25 0.3432 0.3023
0 8 0 4.8168 -6.8598
0 8 1 0.4871 -0.4945
0 8 2 -3.6377 5.3389
0 8 3 -1.7351 0.7429
0 8 4 0.3611 -1.9918
0 8 5 2.6796 0.0669
0 8 6 1.8652 0.2559
0 8 7 -1.8012 -0.4972
0 8 8 -1.2939 -1.0365
0 8 9 -0.1891 -0.2629
0 8 10 0.8080 1.3500
0 8 11 1.4985 0.9917
0 8 12 -1.3280 -0.4490
0 8 13 -1.6978 -0.4475
0 8 14 1.9444 -0.2879
0 8 15 1.1408 -0.7563
0 8 16 -2.2441 0.6211
0 8 17 -1.0853 1.3062
0 8 18 1.6552 -0.9021
0 8 19 1.7566 -1.0107
0 8 20 -1.2109 1.4515
0 8 21 -1.2333 0.5198
0 8 22 1.5113 -1.5997
0 8 23 -0.1410 -0.1750
0 8 24 -1.3488 0.7678
0 9 1 1.4249 -3.7484
0 9 2 -0.8488 -0.6075
0 9 3 -0.9840 1.0229
0 9 4 0.3379 0.5645
0 9 5 -0.3350 1.7042
0 9 6 0.0970 0.2551
0 9 7 0.3004 -1.3912
0 9 8 0.7854 -0.3294
0 9 9 0.8547 -0.0455
0 9 10 -2.0018 -0.6694
0 9 11 -1.2386 0.1442
0 9 12 2.1993 1.0726
0 9 13 0.8527 -0.1854
0 9 14 -0.9069 -0.5988
0 9 15 0.2210 0.7680
0 9 16 -0.1926 -0.0400
0 9 17 -1.0850 -1.2791
0 9 18 -0.4932 0.7340
0 9 19 0.9959 1.4987
0 9 20 0.8014 -0.9627
0 9 21 -0.8299 -1.1664
0 9 22 0.4661 0.4682
0 9 23 0.6759 0.6129
0 10 0 -0.2316 -3.7341
0 10 1 0.3792 -0.6601
0 10 2 1.0354 2.8358
0 10 3 -0.9592 0.4874
0 10 4 -1.7584 -1.7898
0 10 5 1.3426 0.7948
0 10 6 1.7902 1.4907
0 10 7 -1.4392 -0.9883
0 10 8 -2.4508 -1.4982
0 10 9 0.8484 0.3759
0 10 10 3.1557 2.1135
0 10 11 0.0023 0.5500
0 10 12 -3.1569 -1.6539
0 10 13 -0.5962 -1.0507
0 10 14 2.2062 -0.5081
0 10 15 0.5626 0.6108
0 10 16 -0.5301 2.2640
0 10 17 0.7545 -0.8410
0 10 18 -0.6831 -3.0172
0 10 19 -1.8357 1.6991
0 10 20 1.0563 2.9908
0 10 21 0.8375 -1.2457
0 10 22 -0.6901 -2.0449
0 11 1 1.7027 2.1944
0 11 2 0.9303 -0.8961
0 11 3 -0.6827 -1.7115
0 11 4 -0.7600 -0.1653
0 11 5 0.8772 0.4437
0 11 6 -0.4220 1.0001
0 11 7 -1.3921 -0.4403
0 11 8 1.1635 -1.0676
0 11 9 0.5550 0.9536
0 11 10 -0.7206 0.7509
0 11 11 0.5994 -0.0632
0 11 12 0.4039 0.2640
0 11 13 -0.3861 -0.9291
0 11 14 -1.0689 -0.4168
0 11 15 -0.9030 0.9265
0 11 16 0.8356 -0.1504
0 11 17 1.6266 -0.0092
0 11 18 1.0336 -0.3401
0 11 19 -1.5231 -1.0039
0 11 20 -1.7779 0.7155
0 11 21 1.0324 0.7545
0 12 0 -2.0693 -3.4817
0 12 1 0.2965 -0.0728
0 12 2 1.6868 2.4339
0 12 3 -0.5181 0.7437
0 12 4 -1.7768 0.3801
0 12 5 0.9087 -0.8709
0 12 6 2.9061 -1.7278
0 12 7 -1.5104 0.2521
0 12 8 -2.9012 -0.5828
0 12 9 0.4633 -0.6828
0 12 10 1.2508 2.9214
0 12 11 1.6081 0.8288
0 12 12 -0.5263 -2.3442
0 12 13 -1.5710 -0.1211
0 12 14 1.4690 -0.0765
0 12 15 -0.3538 0.4037
0 12 16 -1.7258 1.8788
0 12 17 0.9388 -0.8931
0 12 18 0.8211 -1.5458
0 12 19 0.0007 0.6842
0 13 1 0.6319 0.8924
0 13 2 2.1181 -0.3404
0 13 3 -0.0610 -0.8689
0 13 4 -0.2674 0.6692
0 13 5 -0.5922 1.5638
0 13 6 -1.7141 0.0978
0 13 7 0.6190 -1.3234
0 13 8 1.0199 -0.4104
0 13 9 0.2482 -0.1558
0 13 10 -0.1103 -0.0268
0 13 11 -0.6272 1.1938
0 13 12 0.1881 -0.5414
0 13 13 -0.4103 -1.2570
0 13 14 0.0124 0.7975
0 13 15 1.0106 0.7370
0 13 16 -0.5450 0.1196
0 13 17 -0.3145 -0.4086
0 14 0 -0.3723 -1.4552
0 14 1 -1.1699 -0.2794
0 14 2 0.2014 0.7888
0 14 3 1.1340 0.4507
0 14 4 -0.1348 -0.0388
0 14 5 0.6713 -0.6161
0 14 6 0.3008 0.1516
0 14 7 -0.5373 0.5357
0 14 8 -0.6030 -0.4924
0 14 9 -0.0928 0.5865
0 14 10 1.0138 0.8980
0 14 11 -0.6527 -0.9420
0 14 12 -0.6647 -1.2332
0 14 13 1.0765 0.1393
0 14 14 -0.2334 1.0117
0 14 15 -0.3342 -0.0001
0 15 1 0.1363 0.1673
0 15 2 -0.5527 0.3655
0 15 3 0.0600 -0.5978
0 15 4 0.6354 -0.0808
0 15 5 -0.1723 0.7243
0 15 6 -1.5569 -0.6920
0 15 7 -0.1666 -0.4964
0 15 8 1.4710 0.2712
0 15 9 0.1232 0.3238
0 15 10 1.1850 0.8180
0 15 11 0.4058 -0.2056
0 15 12 -2.9597 -0.5982
0 16 0 0.0767 -0.1205
0 16 1 0.0696 -0.3800
0 16 2 0.0604 0.1233
0 16 3 0.2039 0.4993
0 16 4 -0.1832 -0.2662
0 16 5 -0.0614 0.4847
0 16 6 0.3039 0.3864
0 16 7 -0.7732 -1.0350
0 16 8 -0.4754 -0.2199
1 0 0 83.4631 0.2742
1 0 1 -1.1415 0.0147
1 0 2 -73.3629 -1.2614
1 0 3 2.4827 0.1428
1 0 4 55.3064 0.1588
1 0 5 -2.2696 0.0521
1 0 6 -29.8258 0.3488
1 0 7 -0.1515 -0.0461
1 0 8 11.1684 0.0935
1 0 9 1.4418 -0.0844
1 0 10 -2.3425 0.0449
1 0 11 -0.7504 -0.0458
1 0 12 -2.0223 -0.1076
1 0 13 0.5136 0.0075
1 0 14 1.9836 0.0723
1 0 15 -1.1407 0.0483
1 0 16 -1.3199 -0.1808
1 0 17 0.9522 0.0303
1 0 18 2.2132 0.0065
1 0 19 -0.7384 0.0203
1 0 20 -2.7415 0.0362
1 0 21 1.4156 -0.0072
1 0 22 3.8569 0.0519
1 0 23 -0.3569 0.0093
1 0 24 -4.1399 0.0059
1 0 25 -2.0351 -0.0037
1 0 26 2.0332 -0.0503
1 0 27 1.9347 -0.2902
1 1 0 -0.9799 0.5248
1 1 1 29.6524 -12.8221
1 1 2 -1.4608 -2.3423
1 1 3 -24.8920 15.3912
1 1 4 4.4573 3.3264
1 1 5 15.8817 -13.2284
1 1 6 -4.4027 -3.7121
1 1 7 -5.4264 5.9976
1 1 8 2.1392 3.2909
1 1 9 0.7667 -1.1161
1 1 10 -0.9921 -1.8690
1 1 11 1.1955 1.3281
1 1 12 0.6482 0.2066
1 1 13 -0.7412 -3.0234
1 1 14 0.3845 0.6179
1 1 15 -1.4236 2.6125
1 1 16 -1.0393 -1.4391
1 1 17 1.3341 -0.2202
1 1 18 0.6778 2.9163
1 1 19 -0.7789 -0.4230
1 1 20 -1.0723 -3.3563
1 1 21 0.7625 -0.6099
1 1 22 1.6402 2.3466
1 1 23 -0.2387 0.2960
1 1 24 -0.4826 -1.8107
1 1 25 0.5334 0.2489
1 1 26 -0.3573 1.9147
1 1 27 -0.9422 0.0559
1 2 0 17.4100 -4.6732
1 2 1 0.1568 1.8135
1 2 2 -17.0170 1.4699
1 2 3 -2.9826 -1.7419
1 2 4 12.4155 2.6070
1 2 5 4.9421 0.8797
1 2 6 -10.4486 -2.0812
1 2 7 -3.9155 0.0411
1 2 8 6.9250 0.0970
1 2 9 2.4948 -0.8609
1 2 10 -2.8731 -0.4981
1 2 11 -2.0927 2.3283
1 2 12 0.6962 1.6684
1 2 13 1.1342 -3.2812
1 2 14 2.0033 -2.0999
1 2 15 0.2925 2.2271
1 2 16 -3.5398 1.0624
1 2 17 -0.8381 -1.3816
1 2 18 3.2584 -0.6329
1 2 19 0.9747 1.8524
1 2 20 -3.2780 2.3847
1 2 21 -1.5092 -1.4440
1 2 22 3.3125 -2.7177
1 2 23 1.6207 0.4282
1 2 24 -3.3672 1.1703
1 2 25 -1.3928 -0.4494
1 2 26 2.8582 -0.7053
1 2 27 1.4855 0.6477
1 3 0 -1.8299 -0.6566
1 3 1 5.1721 -5.9842
1 3 2 1.6626 0.5773
1 3 3 -0.3713 4.0477
1 3 4 -1.3871 0.7422
1 3 5 0.9368 -1.2001
1 3 6 0.2311 -2.3822
1 3 7 -2.0215 0.4285
1 3 8 0.9650 2.7986
1 3 9 -0.9079 0.2949
1 3 10 -0.7387 -2.7941
1 3 11 2.0921 -0.6301
1 3 12 0.5137 3.7741
1 3 13 -0.4295 0.7656
1 3 14 -0.8722 -3.5933
1 3 15 -0.9230 -0.8938
1 3 16 1.0308 1.5997
1 3 17 0.9398 0.5437
1 3 18 -1.1975 -0.4190
1 3 19 0.0966 -1.4461
1 3 20 1.1503 -0.2419
1 3 21 -0.6536 2.0309
1 3 22 -0.4269 1.4849
1 3 23 0.9900 -0.1506
1 3 24 -0.0159 -1.7042
1 3 25 -1.5629 -0.9424
1 3 26 -0.4857 0.7220
1 3 27 0.9180 0.2890
1 4 0 -2.7854 -1.1556
1 4 1 -0.0425 0.5301
1 4 2 -2.5600 0.7790
1 4 3 -0.8049 -1.2676
1 4 4 6.1658 -3.1535
1 4 5 0.9102 2.3614
1 4 6 -5.2651 3.9222
1 4 7 -1.1605 -2.5034
1 4 8 5.5285 -3.3094
1 4 9 0.9558 1.0914
1 4 10 -5.6603 2.5048
1 4 11 -0.8287 -0.3077
1 4 12 2.4959 -1.6925
1 4 13 1.1356 0.7546
1 4 14 1.5048 1.2271
1 4 15 -0.6023 -0.8582
1 4 16 -3.2874 0.1411
1 4 17 0.0978 0.9319
1 4 18 2.3638 -1.1505
1 4 19 -0.1878 -0.9117
1 4 20 -1.2612 0.4118
1 4 21 -0.6218 -0.3966
1 4 22 1.0921 -0.4638
1 4 23 1.5454 1.5043
1 4 24 -0.4360 1.0155
1 4 25 -0.9142 -0.8460
1 4 26 0.0317 -0.2252
1 4 27 -0.0846 -0.1704
1 5 0 0.3027 -1.1239
1 5 1 -11.6689 2.6075
1 5 2 0.6711 1.2533
1 5 3 5.7139 -0.4717
1 5 4 -0.8803 -1.7485
1 5 5 -0.6674 -0.2681
1 5 6 0.8578 2.5614
1 5 7 -2.2201 0.0483
1 5 8 -0.1362 -2.0937
1 5 9 3.6336 -0.6683
1 5 10 -0.9646 0.8867
1 5 11 -2.8387 0.7987
1 5 12 0.4534 -0.5353
1 5 13 1.3961 -0.3028
1 5 14 0.3278 0.6186
1 5 15 -0.6099 -0.3456
1 5 16 -0.0019 -0.6854
1 5 17 0.5625 0.9644
1 5 18 0.0140 1.0689
1 5 19 -0.2521 -0.6770
1 5 20 -0.0631 -1.2736
1 5 21 -1.1009 0.5146
1 5 22 -0.4864 1.0555
1 5 23 1.5753 -0.8125
1 5 24 0.4276 -0.9016
1 5 25 -0.8673 0.1033
1 5 26 0.1207 0.8000
1 6 0 13.1757 -8.0025
1 6 1 0.4958 -2.4841
1 6 2 -9.4845 6.0409
1 6 3 -0.1551 2.2948
1 6 4 4.8484 -4.6953
1 6 5 -0.9434 -2.1377
1 6 6 -1.9366 5.1400
1 6 7 1.8591 1.5908
1 6 8 -0.8664 -4.1238
1 6 9 -0.9284 -0.4600
1 6 10 2.7366 1.8646
1 6 11 0.1721 -0.0587
1 6 12 -2.8019 -0.6684
1 6 13 -0.7715 -0.1499
1 6 14 1.8502 0.6371
1 6 15 0.8070 0.1807
1 6 16 -0.8616 -0.6839
1 6 17 -0.4236 0.2442
1 6 18 0.6245 -0.1747
1 6 19 0.6007 -0.5106
1 6 20 -0.1769 0.8208
1 6 21 -0.8271 -0.0324
1 6 22 -0.4942 -0.0504
1 6 23 1.0035 0.7404
1 6 24 0.2474 -0.5442
1 6 25 -0.9490 -0.6319
1 6 26 0.0561 0.2838
1 7 0 0.8466 0.7454
1 7 1 1.4288 -5.4559
1 7 2 -1.7843 -0.9961
1 7 3 -0.4182 4.3096
1 7 4 2.1138 0.6975
1 7 5 1.6756 -3.9007
1 7 6 -2.5080 -0.1891
1 7 7 -1.1893 3.4872
1 7 8 1.8005 -0.7504
1 7 9 -1.6210 -2.0810
1 7 10 -0.3920 1.4389
1 7 11 2.7578 0.8391
1 7 12 -0.2589 -1.3256
1 7 13 -1.3267 -0.5780
1 7 14 0.6888 0.6386
1 7 15 -0.6448 1.3868
1 7 16 -1.1742 -0.1006
1 7 17 0.9717 -1.9732
1 7 18 1.1755 0.5263
1 7 19 0.1499 1.2602
1 7 20 -0.9501 -1.3185
1 7 21 -0.4412 -0.3252
1 7 22 0.5258 1.3250
1 7 23 -0.0948 -0.1772
1 7 24 0.0293 -0.7539
1 7 25 0.2582 0.3100
1 8 0 3.3657 -6.0248
1 8 1 0.7797 -1.3743
1 8 2 -2.5347 3.5753
1 8 3 -0.7742 1.1601
1 8 4 0.4070 -0.5862
1 8 5 1.9382 -0.2242
1 8 6 0.7329 -0.2384
1 8 7 -2.2780 0.0095
1 8 8 0.7155 -1.1014
1 8 9 0.5756 -0.6903
1 8 10 -1.6886 1.2393
1 8 11 1.0300 1.1306
1 8 12 0.6062 0.1406
1 8 13 -1.2530 -0.8832
1 8 14 0.5129 -0.9465
1 8 15 0.8909 0.3188
1 8 16 -0.5570 1.0080
1 8 17 -0.9693 -0.0448
1 8 18 -0.3751 -0.8489
1 8 19 1.5561 0.2882
1 8 20 0.9755 0.6785
1 8 21 -1.5056 -0.5137
1 8 22 -0.3095 -0.2642
1 8 23 0.7284 0.3259
1 8 24 -0.4118 -0.3731
1 9 0 -1.0429 0.8345
1 9 1 0.1148 -4.5995
1 9 2 -1.1800 0.2110
1 9 3 0.3895 1.8857
1 9 4 1.2087 -1.4208
1 9 5 0.1365 0.3513
1 9 6 0.7992 1.3152
1 9 7 -1.2000 0.3463
1 9 8 -0.8860 0.0130
1 9 9 1.7851 -1.5275
1 9 10 -1.0234 -1.1824
1 9 11 -0.6492 0.4485
1 9 12 1.9616 1.1755
1 9 13 -0.4839 0.6018
1 9 14 -1.0936 -0.7366
1 9 15 0.6753 0.0702
1 9 16 0.2762 0.5271
1 9 17 -0.7248 -1.2680
1 9 18 -0.8654 -0.0841
1 9 19 0.5057 1.9810
1 9 20 1.1599 -0.4601
1 9 21 -0.1352 -1.9431
1 9 22 -0.0755 0.4866
1 9 23 -0.0551 1.4171
1 10 0 -0.7243 -1.2058
1 10 1 -0.6285 0.1442
1 10 2 0.5577 0.4769
1 10 3 -1.3963 0.6345
1 10 4 -0.9084 -0.2092
1 10 5 1.3976 -0.3529
1 10 6 0.7945 0.6203
1 10 7 -0.3288 0.5843
1 10 8 -1.1745 -0.5032
1 10 9 0.3830 -0.9789
1 10 10 1.2259 0.8865
1 10 11 -1.0401 1.0735
1 10 12 -0.2542 -1.3029
1 10 13 1.0711 -1.1925
1 10 14 -0.5983 0.1576
1 10 15 -0.6622 1.1468
1 10 16 1.1429 1.3127
1 10 17 0.9423 -1.3942
1 10 18 -1.4063 -1.9756
1 10 19 -1.3669 1.7963
1 10 20 1.1335 2.1035
1 10 21 0.5006 -1.1136
1 10 22 -0.6457 -1.7478
1 11 0 0.5268 -2.2091
1 11 1 0.6569 2.1047
1 11 2 0.1972 1.6131
1 11 3 0.2232 -1.8528
1 11 4 -0.1325 -1.6934
1 11 5 0.3473 1.3674
1 11 6 -1.2140 0.6325
1 11 7 -0.9918 -1.5433
1 11 8 1.5969 1.2753
1 11 9 0.3124 1.7936
1 11 10 -0.5343 -1.7069
1 11 11 -0.0839 -0.4674
1 11 12 0.0671 1.3182
1 11 13 0.9733 -0.3760
1 11 14 -0.7666 -1.0299
1 11 15 -1.4941 -0.5073
1 11 16 0.8754 0.8545
1 11 17 1.1120 1.2479
1 11 18 0.1637 -1.2195
1 11 19 -0.6568 -0.9636
1 11 20 -0.4546 1.1579
1 12 0 -1.7905 -3.3829
1 12 1 0.4010 -2.6541
1 12 2 1.1037 1.3422
1 12 3 -1.0068 1.5234
1 12 4 -0.2316 -0.0852
1 12 5 1.9354 -0.9855
1 12 6 -0.0420 0.3464
1 12 7 -2.6446 0.4014
1 12 8 0.5467 -2.2089
1 12 9 1.1257 -0.3507
1 12 10 -0.8376 2.9990
1 12 11 1.0044 0.3802
1 12 12 -0.2301 -1.7273
1 12 13 -0.5754 0.1462
1 12 14 1.3453 0.5340
1 12 15 -1.3023 0.2680
1 12 16 -0.8631 -0.0451
1 12 17 1.4876 -1.1090
1 12 18 -0.1014 -0.1084
1 12 19 -0.3703 0.9289
1 13 0 -0.0429 0.4046
1 13 1 -0.0333 0.7463
1 13 2 1.4020 0.0682
1 13 3 -0.1142 -1.1393
1 13 4 -0.0686 -0.0415
1 13 5 0.9990 1.2171
1 13 6 -0.3626 -0.0828
1 13 7 -2.3115 -0.9194
1 13 8 -0.6623 0.0075
1 13 9 2.9532 -0.0535
1 13 10 0.3116 -0.2997
1 13 11 -1.8518 0.5600
1 13 12 0.4743 0.0607
1 13 13 -0.2293 -0.4915
1 13 14 0.3417 0.0714
1 13 15 0.9827 0.2296
1 13 16 -1.2614 0.7724
1 13 17 -0.1501 0.1489
1 14 0 -0.3505 -1.4259
1 14 1 -1.1117 -2.1199
1 14 2 0.2796 1.2025
1 14 3 0.8394 0.9070
1 14 4 0.1235 -0.5864
1 14 5 0.5107 -0.1923
1 14 6 0.0360 0.6464
1 14 7 0.1271 0.8112
1 14 8 -0.6875 -0.8718
1 14 9 -0.6460 -0.7160
1 14 10 1.0073 1.0821
1 14 11 -0.4196 -0.3778
1 14 12 -0.3844 -1.3107
1 14 13 0.6253 0.7309
1 14 14 -0.4598 0.9156
1 14 15 0.3219 -0.4970
1 15 0 -0.4322 1.9279
1 15 1 -0.6057 -0.6982
1 15 2 -0.5423 -0.7045
1 15 3 0.3766 0.4439
1 15 4 0.6899 -0.2162
1 15 5 0.6300 -0.0075
1 15 6 -0.8320 0.0187
1 15 7 -1.1335 -0.1054
1 15 8 0.6155 0.4432
1 15 9 0.7694 0.0470
1 15 10 1.0599 -0.1391
1 15 11 -0.2090 0.0973
1 15 12 -1.9064 0.0421
1 16 0 0.1212 0.1380
1 16 1 -0.6623 0.4152
1 16 2 -0.6835 -0.3332
1 16 3 0.4097 0.0146
1 16 4 0.2827 0.2638
1 16 5 -0.4700 -0.1144
1 16 6 0.1373 -0.1142
1 16 7 0.0175 0.0198
2 0 0 53.1520 -1.2019
2 0 1 1.0446 0.0810
2 0 2 -39.1988 -0.0610
2 0 3 -0.7075 0.0274
2 0 4 28.2769 0.1201
2 0 5 1.3667 0.0769
2 0 6 -17.2057 -0.1316
2 0 7 -3.1543 -0.0027
2 0 8 6.9306 0.3148
2 0 9 3.7490 -0.0865
2 0 10 0.2845 0.0804
2 0 11 -3.4354 -0.0826
2 0 12 -4.4109 -0.0522
2 0 13 3.0245 0.0126
2 0 14 2.8830 -0.1257
2 0 15 -2.2123 0.0566
2 0 16 -0.1134 -0.0683
2 0 17 1.4070 0.0549
2 0 18 1.0650 -0.0162
2 0 19 -1.1495 0.0068
2 0 20 -2.8217 0.1252
2 0 21 1.0434 0.0032
2 0 22 4.2199 -0.0743
2 0 23 0.3293 -0.0393
2 0 24 -4.6762 0.0430
2 0 25 -2.1175 -0.0230
2 0 26 2.4454 0.0917
2 0 27 1.5281 -0.1442
2 1 0 -1.6308 1.8717
2 1 1 14.0712 -18.7154
2 1 2 -0.1388 -2.6767
2 1 3 -8.6552 21.7686
2 1 4 2.3458 3.1338
2 1 5 5.9341 -18.7158
2 1 6 -2.2552 -3.3253
2 1 7 -1.9757 11.1462
2 1 8 0.8285 2.4028
2 1 9 -0.5207 -6.7239
2 1 10 -0.0698 -1.2699
2 1 11 2.4462 6.1912
2 1 12 -0.1466 0.8139
2 1 13 -2.5605 -4.8260
2 1 14 -0.0181 -0.1716
2 1 15 -0.1241 2.4275
2 1 16 0.2869 -1.1030
2 1 17 1.2403 -1.1438
2 1 18 -0.0726 2.1236
2 1 19 -0.9364 1.6737
2 1 20 -0.6592 -2.0700
2 1 21 0.8461 -1.8273
2 1 22 0.8728 1.2814
2 1 23 0.1127 -0.0344
2 1 24 0.1667 -0.9302
2 1 25 -0.3470 0.9700
2 1 26 -0.5549 0.9711
2 1 27 -0.4608 0.0435
2 2 0 11.4961 3.5418
2 2 1 -0.1020 2.3379
2 2 2 -13.8243 -3.2096
2 2 3 -1.9828 -1.2843
2 2 4 10.8855 3.3491
2 2 5 3.9214 -0.1874
2 2 6 -7.5466 -2.4836
2 2 7 -3.8693 2.0505
2 2 8 3.8611 1.4310
2 2 9 3.0296 -3.7084
2 2 10 -1.2378 -1.9005
2 2 11 -2.6067 4.0992
2 2 12 1.0978 1.4502
2 2 13 2.2019 -3.7354
2 2 14 0.1516 -0.2686
2 2 15 -1.6850 2.9216
2 2 16 -1.9435 0.1939
2 2 17 1.0842 -2.0946
2 2 18 2.4095 -1.5933
2 2 19 -0.3613 2.0906
2 2 20 -2.9192 3.5225
2 2 21 -0.2168 -1.8282
2 2 22 2.8429 -2.8151
2 2 23 0.2649 0.7714
2 2 24 -2.0209 0.2257
2 2 25 -0.3460 -0.2782
2 2 26 1.4991 0.2763
2 2 27 0.8907 0.2190
2 3 0 -1.4023 -0.0492
2 3 1 -1.0534 -3.1827
2 3 2 0.5340 -0.6356
2 3 3 0.7965 7.1406
2 3 4 -0.0531 1.7937
2 3 5 -1.0471 -6.0834
2 3 6 0.2016 -2.8725
2 3 7 2.9345 4.2244
2 3 8 0.1855 3.7224
2 3 9 -4.8981 -3.1434
2 3 10 -0.2822 -3.9765
2 3 11 2.9223 3.5530
2 3 12 0.2506 4.0932
2 3 13 -0.1912 -4.1457
2 3 14 -0.6961 -3.4860
2 3 15 0.0594 2.7359
2 3 16 0.9713 1.3149
2 3 17 -0.2503 -0.6003
2 3 18 -0.7915 0.1590
2 3 19 -0.0019 -1.1650
2 3 20 0.2270 0.0473
2 3 21 0.3115 1.2137
2 3 22 0.5528 0.2360
2 3 23 -0.5919 1.2024
2 3 24 -0.6922 -0.8700
2 3 25 0.2840 -2.2264
2 3 26 -0.0577 0.6000
2 4 0 3.1460 -3.4473
2 4 1 -0.1838 1.5646
2 4 2 -3.7152 1.7353
2 4 3 -1.1945 -1.6122
2 4 4 4.3560 -2.3564
2 4 5 1.0598 1.7252
2 4 6 -5.2892 2.7478
2 4 7 -0.8326 -1.5092
2 4 8 7.0990 -1.9008
2 4 9 0.8326 0.1458
2 4 10 -6.1082 0.5967
2 4 11 -0.2743 1.1544
2 4 12 1.9712 1.0461
2 4 13 0.1609 -0.9827
2 4 14 0.8870 -1.7128
2 4 15 -0.3444 0.8095
2 4 16 -1.5235 1.6717
2 4 17 0.2090 -1.3717
2 4 18 0.9533 -1.5187
2 4 19 0.0507 1.3667
2 4 20 -0.2474 1.0626
2 4 21 -0.8264 -1.1720
2 4 22 0.3575 -1.7427
2 4 23 1.5051 1.2651
2 4 24 -0.4428 2.4320
2 4 25 -0.9098 -0.7516
2 4 26 0.3196 -1.0042
2 5 0 0.8875 -1.7236
2 5 1 -7.9756 -0.5909
2 5 2 0.3044 1.0704
2 5 3 5.0080 0.3210
2 5 4 -1.0024 -1.1179
2 5 5 -1.6731 -0.5550
2 5 6 0.7839 2.3414
2 5 7 -0.9191 1.9198
2 5 8 -0.1374 -2.1291
2 5 9 2.2734 -3.2857
2 5 10 -1.1649 0.1778
2 5 11 -1.3533 2.3829
2 5 12 1.6096 0.7864
2 5 13 -0.0045 -0.5436
2 5 14 -0.9867 -0.3526
2 5 15 0.6395 -0.2292
2 5 16 0.9961 0.1572
2 5 17 -0.4257 0.4912
2 5 18 -1.0072 -0.0045
2 5 19 -0.6894 -0.3825
2 5 20 0.6435 -0.8092
2 5 21 1.1312 0.3933
2 5 22 -0.9949 1.5229
2 5 23 -0.7628 -0.7437
2 5 24 1.2118 -1.5286
2 5 25 0.3888 0.1314
2 5 26 -0.5345 1.0000
2 6 0 9.2102 -2.3193
2 6 1 0.4185 -3.4099
2 6 2 -7.3722 4.7778
2 6 3 0.4001 3.1910
2 6 4 3.9817 -6.4973
2 6 5 -1.5097 -3.2145
2 6 6 -1.2742 4.4177
2 6 7 1.8818 2.7054
2 6 8 -0.6479 0.2111
2 6 9 -0.5715 -1.1482
2 6 10 1.2241 -2.0667
2 6 11 -0.5610 0.5435
2 6 12 -0.9081 0.3713
2 6 13 -0.2337 -1.0201
2 6 14 0.4827 0.7052
2 6 15 0.7247 0.7636
2 6 16 0.4144 0.2037
2 6 17 -0.0406 0.0126
2 6 18 -0.7097 -1.5821
2 6 19 0.1331 0.2370
2 6 20 0.1544 1.7221
2 6 21 -0.7058 -1.3706
2 6 22 0.1918 -0.3467
2 6 23 0.5711 1.7452
2 6 24 -0.3710 -0.4098
2 6 25 -0.2348 -0.8574
2 7 0 0.6873 1.3716
2 7 1 2.4024 -2.4499
2 7 2 -1.2129 -1.8355
2 7 3 -1.8749 4.0400
2 7 4 1.8148 1.5235
2 7 5 1.1263 -4.1873
2 7 6 -2.5889 -0.7705
2 7 7 0.7156 1.9929
2 7 8 1.9023 -0.5123
2 7 9 -2.6472 0.1384
2 7 10 0.0856 0.9428
2 7 11 2.4631 0.3816
2 7 12 -0.7372 -0.3128
2 7 13 -1.0007 -1.7984
2 7 14 -0.0427 0.3258
2 7 15 -0.2516 2.1914
2 7 16 0.3188 -1.0922
2 7 17 0.6579 -1.5181
2 7 18 -0.1229 1.6268
2 7 19 -0.0211 0.3979
2 7 20 0.1314 -1.6712
2 7 21 -0.2884 -0.0568
2 7 22 -0.1183 1.4013
2 7 23 -0.1506 0.2118
2 7 24 0.0323 -1.1594
2 8 0 0.5001 -3.5854
2 8 1 -0.5005 -1.7332
2 8 2 0.2321 1.6633
2 8 3 0.5436 1.4518
2 8 4 -0.1760 0.3788
2 8 5 0.9240 -0.8066
2 8 6 -1.0875 -0.8952
2 8 7 -2.0453 0.6555
2 8 8 2.9883 -0.0353
2 8 9 0.6549 -0.7208
2 8 10 -3.3984 -0.4415
2 8 11 1.1025 0.4817
2 8 12 1.8528 2.1049
2 8 13 -1.0107 -0.8375
2 8 14 -0.6864 -2.6188
2 8 15 0.1555 1.7914
2 8 16 0.6622 2.2692
2 8 17 0.0163 -2.0937
2 8 18 -1.3619 -1.7598
2 8 19 0.4468 1.7402
2 8 20 2.0080 1.1247
2 8 21 -0.8313 -1.2157
2 8 22 -1.4129 -0.4059
2 8 23 0.8579 0.5906
2 9 0 0.3535 2.9490
2 9 1 -0.0441 -2.3802
2 9 2 -1.8924 -1.3160
2 9 3 -0.0587 0.2828
2 9 4 1.0737 -0.3663
2 9 5 1.6081 0.5365
2 9 6 1.5142 0.2151
2 9 7 -2.2917 0.9026
2 9 8 -1.4551 0.7576
2 9 9 1.8204 -1.8137
2 9 10 -0.8985 -0.7363
2 9 11 -0.6510 -0.0311
2 9 12 1.6571 0.0777
2 9 13 0.1500 1.5336
2 9 14 -0.6927 -0.4230
2 9 15 -0.2831 -0.7188
2 9 16 0.3074 1.2221
2 9 17 -0.1981 -0.5077
2 9 18 -0.9479 -0.9191
2 9 19 0.2795 0.8528
2 9 20 1.1176 -0.0531
2 9 21 0.5269 -0.5620
2 9 22 -0.3542 0.5334
2 10 0 -1.5007 0.0055
2 10 1 1.2077 2.7628
2 10 2 1.0786 -0.2163
2 10 3 -1.6570 -1.5217
2 10 4 -1.5874 0.3815
2 10 5 -0.0352 0.9228
2 10 6 1.5337 -0.8241
2 10 7 1.3459 -0.8787
2 10 8 -0.7286 1.9309
2 10 9 0.0545 0.5819
2 10 10 -0.2672 -1.7695
2 10 11 -1.4236 0.3855
2 10 12 1.0252 0.5075
2 10 13 0.7829 -1.3668
2 10 14 -0.8359 -0.7642
2 10 15 0.1303 1.2724
2 10 16 0.6653 1.7049
2 10 17 0.1590 -0.8091
2 10 18 -1.0320 -1.4216
2 10 19 -0.7283 0.8172
2 10 20 0.7784 0.5030
2 10 21 0.2575 -0.5455
2 11 0 -1.3493 -1.7649
2 11 1 -0.5017 1.4535
2 11 2 1.0924 2.2973
2 11 3 1.0857 -2.1719
2 11 4 -0.6069 -2.1749
2 11 5 -1.0924 2.4225
2 11 6 -0.9791 1.4540
2 11 7 0.6607 -2.5023
2 11 8 1.4137 -0.5779
2 11 9 -0.2542 2.5737
2 11 10 -0.3402 0.4390
2 11 11 -0.5889 -1.6296
2 11 12 0.1724 -0.2429
2 11 13 1.2387 1.2124
2 11 14 -1.0129 -0.3110
2 11 15 -0.6517 -1.9883
2 11 16 1.2386 0.3971
2 11 17 -0.1503 1.6648
2 11 18 -0.7261 -0.3856
2 11 19 0.2952 -0.2072
2 11 20 0.5655 0.3465
2 12 0 -0.9165 -1.6789
2 12 1 -0.4195 -1.5575
2 12 2 0.4462 0.4590
2 12 3 -0.1016 0.4482
2 12 4 0.5900 -0.6475
2 12 5 0.8041 -0.5076
2 12 6 -1.2030 1.1469
2 12 7 -1.5749 0.8297
2 12 8 1.0644 -1.5925
2 12 9 0.4574 -0.6875
2 12 10 -0.3535 1.4829
2 12 11 1.0309 0.3202
2 12 12 -0.5321 -0.6735
2 12 13 -0.5181 0.2989
2 12 14 0.5646 0.4437
2 12 15 -0.6616 -0.2219
2 12 16 0.1393 -0.4213
2 12 17 0.6825 -0.3410
2 12 18 -0.3347 -0.0259
2 13 0 1.6481 1.0209
2 13 1 -0.7193 0.9713
2 13 2 -0.9330 -0.1984
2 13 3 0.5628 -1.6286
2 13 4 1.0786 -0.2803
2 13 5 0.5413 1.1547
2 13 6 -0.3930 0.2721
2 13 7 -1.4362 -0.7963
2 13 8 -0.1378 -0.9696
2 13 9 1.3054 0.3024
2 13 10 -0.9143 1.5991
2 13 11 -0.3166 -0.0492
2 13 12 1.2206 -1.7938
2 13 13 -0.6194 0.1753
2 13 14 0.2167 1.5918
2 13 15 0.6118 -0.2741
2 13 16 -0.9788 -0.6758
2 14 0 -0.3947 -0.7410
2 14 1 0.7289 -0.2736
2 14 2 -0.2739 1.3677
2 14 3 -1.1234 -0.3809
2 14 4 0.7866 -0.9569
2 14 5 1.7670 -0.1227
2 14 6 -0.5493 0.3630
2 14 7 -0.7880 1.6329
2 14 8 -0.0121 -0.1973
2 14 9 0.0818 -2.2573
2 14 10 0.0658 0.3175
2 14 11 -0.5229 1.1821
2 14 12 0.3997 -0.5340
2 14 13 0.2154 -0.3629
2 14 14 -0.6593 0.2895
2 15 0 -0.5353 0.7338
2 15 1 -0.4827 -0.6477
2 15 2 -0.2060 0.3157
2 15 3 0.1409 0.5759
2 15 4 -0.4442 -0.4735
2 15 5 0.7250 0.1679
2 15 6 0.8075 -0.2220
2 15 7 -0.7918 -0.5128
2 15 8 -0.0360 1.1511
2 15 9 0.3540 0.2581
2 15 10 -0.0743 -0.9971
2 16 0 -0.4165 0.2813
2 16 1 -0.3103 0.2502
2 16 2 -0.4111 -0.3369
2 16 3 -0.2047 -0.1303
2 16 4 0.2625 0.1461
2 16 5 -0.1656 -0.1750
3 0 0 19.9721 -2.9764
3 0 1 0.5982 0.1161
3 0 2 -10.7919 0.5955
3 0 3 -0.8238 0.0573
3 0 4 8.5249 0.4206
3 0 5 1.8915 -0.0163
3 0 6 -5.4414 -0.2669
3 0 7 -3.6786 0.0248
3 0 8 -1.1345 0.1398
3 0 9 4.5808 -0.0678
3 0 10 5.0200 0.0745
3 0 11 -5.0660 -0.0664
3 0 12 -5.0027 0.1146
3 0 13 4.8992 -0.0085
3 0 14 2.6168 -0.1940
3 0 15 -3.3757 0.0352
3 0 16 -1.0776 -0.1089
3 0 17 2.0023 0.0763
3 0 18 1.9735 -0.0036
3 0 19 -0.8938 0.0311
3 0 20 -2.0847 0.1826
3 0 21 -0.6073 -0.0027
3 0 22 1.6611 -0.1114
3 0 23 1.5983 -0.0264
3 0 24 -2.1479 -0.0194
3 0 25 -1.6674 -0.2322
3 0 26 1.3134 0.2801
3 1 0 -0.4924 1.7215
3 1 1 1.5015 -12.8347
3 1 2 -0.2923 -2.4133
3 1 3 1.0922 14.0300
3 1 4 1.1459 2.9821
3 1 5 -0.3154 -12.7666
3 1 6 -0.6794 -2.7342
3 1 7 1.8902 10.7004
3 1 8 -0.4420 1.0749
3 1 9 -3.7794 -9.9831
3 1 10 1.2413 0.0067
3 1 11 4.4402 8.6142
3 1 12 -1.6166 0.4001
3 1 13 -3.8951 -4.8445
3 1 14 0.9987 0.0065
3 1 15 1.8826 2.4689
3 1 16 -0.2975 -1.3639
3 1 17 -0.8756 -2.6799
3 1 18 0.3625 1.6022
3 1 19 0.4967 2.3560
3 1 20 -0.1147 -1.0816
3 1 21 0.6594 -0.1279
3 1 22 -0.3614 0.7320
3 1 23 -0.6716 -2.2776
3 1 24 0.3935 -0.3588
3 1 25 0.1067 2.1305
3 1 26 -0.0823 0.1059
3 2 0 5.7852 1.4285
3 2 1 -0.4167 2.4798
3 2 2 -8.0959 -0.2583
3 2 3 -0.5464 -1.8332
3 2 4 6.5730 0.3301
3 2 5 2.1068 0.5220
3 2 6 -3.9775 -1.2844
3 2 7 -2.4983 1.7092
3 2 8 2.4643 2.4418
3 2 9 1.8242 -3.6560
3 2 10 -2.5060 -4.3081
3 2 11 -1.5643 3.1190
3 2 12 3.5295 3.7859
3 2 13 1.8454 -1.9483
3 2 14 -2.4727 -1.1049
3 2 15 -1.7289 2.1658
3 2 16 0.3137 -0.0900
3 2 17 0.9398 -2.1612
3 2 18 0.4897 -0.5359
3 2 19 -0.5882 1.6846
3 2 20 -1.1726 1.3035
3 2 21 0.8416 -1.3389
3 2 22 1.5255 -0.5455
3 2 23 -0.5764 0.3450
3 2 24 -0.9172 -0.9010
3 2 25 -0.1707 0.4390
3 2 26 0.6168 0.5444
3 3 0 -0.6515 -0.2933
3 3 1 -2.2543 -3.7431
3 3 2 -0.3377 0.1804
3 3 3 1.6469 7.9609
3 3 4 0.3928 0.1412
3 3 5 -3.9808 -7.7693
3 3 6 0.5922 -1.0794
3 3 7 5.2737 6.7717
3 3 8 -0.1329 3.0995
3 3 9 -3.4439 -5.5905
3 3 10 -0.5027 -4.1632
3 3 11 0.2138 4.3442
3 3 12 0.0001 3.2615
3 3 13 0.2337 -3.9203
3 3 14 0.0349 -2.0929
3 3 15 1.4917 3.0790
3 3 16 0.4961 0.9100
3 3 17 -1.3126 -1.7791
3 3 18 -0.0766 -0.1083
3 3 19 0.1740 0.7574
3 3 20 -1.0324 0.6210
3 3 21 0.3266 -0.4898
3 3 22 1.4063 -0.5408
3 3 23 -1.0281 1.4399
3 3 24 -0.8581 -0.6031
3 3 25 1.0928 -1.5207
3 3 26 0.2331 0.6098
3 4 0 4.7280 -2.4145
3 4 1 -0.5589 1.1399
3 4 2 -3.2537 0.9834
3 4 3 -0.7295 -0.5739
3 4 4 4.5351 0.0659
3 4 5 0.1058 0.3275
3 4 6 -6.4108 -0.7374
3 4 7 0.4976 -0.8522
3 4 8 6.1004 1.5443
3 4 9 0.0604 1.1173
3 4 10 -3.1786 -2.3585
3 4 11 0.3276 -0.3753
3 4 12 0.8004 3.1673
3 4 13 -0.6500 -0.2483
3 4 14 -0.9210 -2.5750
3 4 15 -0.2569 0.6298
3 4 16 0.6821 0.9795
3 4 17 0.4715 -1.3387
3 4 18 0.2191 -0.4943
3 4 19 0.2620 1.0540
3 4 20 -0.0469 1.0603
3 4 21 -0.5482 -0.0732
3 4 22 0.1296 -2.0293
3 4 23 0.3684 0.2440
3 4 24 -0.6395 2.2822
3 4 25 -0.1631 -0.5907
3 5 0 0.4603 -0.8796
3 5 1 -2.1874 -0.3398
3 5 2 0.6500 0.0563
3 5 3 2.0480 -0.2445
3 5 4 -0.7257 -0.4260
3 5 5 -0.5159 0.0633
3 5 6 -0.6694 1.8882
3 5 7 -0.6517 1.5496
3 5 8 1.3565 -1.8376
3 5 9 0.3411 -2.6465
3 5 10 -1.8411 0.1732
3 5 11 1.1714 1.6692
3 5 12 2.3542 0.5626
3 5 13 -1.7160 -0.6071
3 5 14 -1.4262 -0.1022
3 5 15 1.6263 0.7796
3 5 16 0.3298 0.1184
3 5 17 -1.6676 -0.5553
3 5 18 -0.2071 -0.0319
3 5 19 0.3763 -0.1591
3 5 20 0.0680 -1.2368
3 5 21 0.9504 0.5724
3 5 22 -0.1229 2.0599
3 5 23 -0.6766 -0.7897
3 5 24 0.4686 -1.3516
3 5 25 0.0793 0.3830
3 6 0 2.7623 -1.1006
3 6 1 -0.6594 -2.5134
3 6 2 -2.6452 4.1125
3 6 3 1.2695 2.6931
3 6 4 0.2310 -5.0506
3 6 5 -0.9675 -3.1240
3 6 6 1.4778 2.2499
3 6 7 0.3791 2.8421
3 6 8 -0.8422 1.5517
3 6 9 0.0567 -1.5674
3 6 10 -0.7066 -2.2193
3 6 11 -0.6696 1.2704
3 6 12 1.0175 0.9710
3 6 13 0.3929 -1.6838
3 6 14 -0.4116 -1.3071
3 6 15 0.4132 1.1232
3 6 16 1.0380 2.2708
3 6 17 -0.3496 -0.6614
3 6 18 -1.4665 -2.1625
3 6 19 0.3567 1.6366
3 6 20 0.2733 1.2915
3 6 21 -0.7136 -2.6318
3 6 22 0.4444 -0.0818
3 6 23 0.2528 2.1120
3 6 24 -0.1758 -0.3724
3 7 0 0.0028 1.9627
3 7 1 1.0270 0.2283
3 7 2 -1.0279 -2.8923
3 7 3 0.7175 1.5133
3 7 4 1.7221 2.4796
3 7 5 -3.7535 -1.7552
3 7 6 -1.9044 -1.4086
3 7 7 4.5547 0.2289
3 7 8 1.4164 0.4357
3 7 9 -3.1947 0.6047
3 7 10 -0.1637 -0.6010
3 7 11 1.7592 0.6399
3 7 12 -0.3417 1.2120
3 7 13 -1.3810 -1.0377
3 7 14 -0.6419 -0.3582
3 7 15 0.8343 -0.1727
3 7 16 1.3168 -0.6769
3 7 17 0.5243 0.8671
3 7 18 -1.0496 0.0872
3 7 19 -0.8728 -0.7086
3 7 20 0.9369 0.6265
3 7 21 0.3368 0.0136
3 7 22 -0.7882 -0.2445
3 7 23 -0.2430 0.5056
3 8 0 1.1767 -2.5921
3 8 1 -0.5055 0.3568
3 8 2 -0.1588 1.6008
3 8 3 -0.1096 -0.2007
3 8 4 1.2798 -0.1429
3 8 5 0.7512 -0.1908
3 8 6 -3.2657 -0.8704
3 8 7 -1.0491 0.6627
3 8 8 3.9464 0.8206
3 8 9 -0.0220 -0.7423
3 8 10 -3.1941 -1.5120
3 8 11 1.1822 0.4070
3 8 12 1.7037 2.6207
3 8 13 -0.6648 -1.0680
3 8 14 -0.6311 -2.3463
3 8 15 -0.6169 2.4789
3 8 16 -0.0544 1.8845
3 8 17 1.1064 -2.2291
3 8 18 0.2688 -1.8621
3 8 19 -0.8915 0.7035
3 8 20 0.3603 1.4313
3 8 21 0.5869 0.0414
3 8 22 -0.5370 -0.7288
3 9 0 -0.2884 1.8745
3 9 1 1.7183 0.2700
3 9 2 0.6579 -1.6037
3 9 3 -0.4886 -1.4520
3 9 4 -1.1859 0.8339
3 9 5 0.9660 1.8729
3 9 6 1.6224 -1.0517
3 9 7 -1.0305 -1.2270
3 9 8 -0.6943 1.5935
3 9 9 0.5705 0.7415
3 9 10 -0.9914 -1.0797
3 9 11 -0.2615 -1.7174
3 9 12 1.2516 0.1866
3 9 13 -0.0062 1.9216
3 9 14 -0.5743 -0.7796
3 9 15 0.5927 -0.5240
3 9 16 0.4821 1.7182
3 9 17 -1.5604 -0.1902
3 9 18 -0.7173 -0.9587
3 9 19 1.3165 -0.1653
3 9 20 0.4739 -0.3053
3 9 21 0.1683 0.5245
3 10 0 -1.7840 -0.1282
3 10 1 0.5589 3.6673
3 10 2 1.1992 0.2434
3 10 3 0.2087 -2.7044
3 10 4 -1.4614 -0.4032
3 10 5 -0.9446 1.8459
3 10 6 1.5161 0.3025
3 10 7 0.9227 -1.8092
3 10 8 -0.5276 0.2745
3 10 9 0.3802 1.3136
3 10 10 -0.1842 -0.1197
3 10 11 -0.8532 0.3767
3 10 12 0.2585 -0.4030
3 10 13 -0.2737 -1.6276
3 10 14 -0.1974 -0.8455
3 10 15 0.7711 0.9887
3 10 16 0.7353 2.2295
3 10 17 0.0266 -0.1056
3 10 18 -1.5199 -1.4283
3 10 19 -0.7105 0.2836
3 10 20 0.9831 -0.1070
3 11 0 -1.5855 -0.6977
3 11 1 0.1545 2.0912
3 11 2 1.0624 1.0852
3 11 3 0.4888 -2.4606
3 11 4 -1.1555 -0.6821
3 11 5 -1.6416 2.1728
3 11 6 0.3234 0.6280
3 11 7 2.1208 -1.5986
3 11 8 0.3095 -1.1137
3 11 9 -1.5011 1.1890
3 11 10 0.0912 1.2943
3 11 11 0.5522 -0.4131
3 11 12 0.2976 -0.5927
3 11 13 -0.0531 0.2057
3 11 14 -1.2412 0.0111
3 11 15 0.2508 -0.8871
3 11 16 1.1965 -0.3751
3 11 17 -0.1916 0.4668
3 11 18 -0.5417 0.5328
3 11 19 -0.1181 0.6673
3 12 0 -1.4750 -0.7668
3 12 1 -0.0155 0.3307
3 12 2 1.2489 0.2342
3 12 3 -0.1241 -0.3521
3 12 4 -0.4400 -0.4762
3 12 5 0.1717 0.1611
3 12 6 -0.4996 0.5222
3 12 7 -0.7589 0.4669
3 12 8 0.5400 -0.1657
3 12 9 -0.0953 -1.0190
3 12 10 -0.1315 -0.1757
3 12 11 1.4332 1.0619
3 12 12 -0.0233 0.7251
3 12 13 -1.1941 -0.4088
3 12 14 -0.1156 -0.8911
3 12 15 0.5112 -0.0463
3 12 16 0.1066 0.7814
3 12 17 -0.3733 -0.0100
3 13 0 1.0596 0.4317
3 13 1 -1.2070 1.8692
3 13 2 -0.2243 -0.8070
3 13 3 1.1515 -1.9331
3 13 4 0.0133 0.4952
3 13 5 -0.5656 0.7703
3 13 6 0.2655 0.1364
3 13 7 0.3389 -0.1675
3 13 8 0.1934 -0.9509
3 13 9 -0.5582 0.1324
3 13 10 -1.6533 1.3438
3 13 11 0.6408 -0.2678
3 13 12 1.7133 -1.2798
3 13 13 -0.5697 0.4934
3 13 14 -0.3629 1.2676
3 13 15 0.4416 -0.3644
3 14 0 0.0987 -0.1942
3 14 1 -0.2429 1.3908
3 14 2 -0.9270 0.4976
3 14 3 -0.5263 -1.1468
3 14 4 0.9770 0.5347
3 14 5 1.3711 -0.0681
3 14 6 -0.6349 -1.9230
3 14 7 -0.9924 1.2509
3 14 8 0.4273 1.8488
3 14 9 0.7315 -1.6004
3 14 10 -0.5075 -0.8455
3 14 11 -0.8508 0.8528
3 14 12 0.5598 0.0508
3 15 0 0.6455 -1.3610
3 15 1 0.7431 0.4999
3 15 2 -0.4511 1.4395
3 15 3 -0.7521 -0.6985
3 15 4 -1.0660 -0.5719
3 15 5 0.6509 1.6482
3 15 6 1.4560 -0.1964
3 15 7 -0.3625 -1.9128
3 15 8 -0.3597 0.5506
3 15 9 0.1862 1.0435
3 16 0 -0.4269 0.2775
3 16 1 0.1843 -0.4340
4 0 0 5.3061 -2.5961
4 0 1 -0.5483 0.1482
4 0 2 -3.9538 0.1277
4 0 3 0.9475 0.0837
4 0 4 4.0483 0.4122
4 0 5 0.2564 0.0133
4 0 6 -0.1491 0.1665
4 0 7 -2.5076 -0.0706
4 0 8 -4.5085 -0.1474
4 0 9 3.6807 -0.0471
4 0 10 3.9413 0.0695
4 0 11 -3.9599 -0.0272
4 0 12 -1.8502 0.0598
4 0 13 3.7609 -0.0134
4 0 14 1.9195 -0.0362
4 0 15 -2.4033 0.0438
4 0 16 -2.3380 -0.1829
4 0 17 1.0541 0.0372
4 0 18 1.6697 0.0269
4 0 19 0.1107 0.0572
4 0 20 0.1459 0.1418
4 0 21 -1.6068 0.0169
4 0 22 -1.1197 -0.1418
4 0 23 1.7067 -0.0566
4 0 24 0.1880 0.0693
4 0 25 -0.5901 -0.2848
4 1 0 -0.1478 0.1709
4 1 1 -1.5885 -4.6258
4 1 2 -1.0115 -0.8058
4 1 3 1.0688 5.9385
4 1 4 1.5829 1.6858
4 1 5 -1.1292 -8.5748
4 1 6 -0.9389 -1.7853
4 1 7 4.0296 10.1623
4 1 8 -0.1286 0.7824
4 1 9 -5.4937 -9.2614
4 1 10 0.7709 -0.1168
4 1 11 4.1522 6.2223
4 1 12 -1.1395 0.4739
4 1 13 -2.7436 -2.9340
4 1 14 0.8232 0.0563
4 1 15 1.9327 2.2629
4 1 16 -0.2611 -1.2741
4 1 17 -1.8306 -2.7164
4 1 18 0.1441 0.9070
4 1 19 1.4156 1.0855
4 1 20 0.4592 -0.1179
4 1 21 0.2879 1.5063
4 1 22 -0.8592 0.3153
4 1 23 -1.1293 -2.4623
4 1 24 0.0879 -0.2726
4 1 25 0.5331 1.3984
4 2 0 4.0557 -1.2103
4 2 1 -0.1297 1.6935
4 2 2 -4.8296 0.5298
4 2 3 -1.3256 -1.5876
4 2 4 3.5031 0.5517
4 2 5 2.8033 1.1884
4 2 6 -2.8944 -1.2746
4 2 7 -3.0752 -0.2838
4 2 8 4.1101 2.6238
4 2 9 2.3511 -0.8273
4 2 10 -5.2122 -5.1910
4 2 11 -2.0740 0.5153
4 2 12 4.6139 4.9182
4 2 13 2.0377 0.0154
4 2 14 -2.0167 -1.2125
4 2 15 -1.2414 1.1308
4 2 16 0.2701 -1.2565
4 2 17 0.1378 -1.5143
4 2 18 -0.9965 1.2063
4 2 19 -0.1256 0.3057
4 2 20 1.1684 -0.5493
4 2 21 0.6391 0.2045
4 2 22 -0.0649 0.3238
4 2 23 -0.0853 -0.3859
4 2 24 -0.2992 -0.2805
4 2 25 -0.5992 0.6127
4 3 0 -0.7279 -0.7538
4 3 1 0.1004 -2.9653
4 3 2 1.2036 0.6243
4 3 3 1.1296 4.5050
4 3 4 -2.1452 -0.3466
4 3 5 -3.2085 -6.0079
4 3 6 2.8042 -0.3356
4 3 7 2.6662 6.7812
4 3 8 -1.4264 2.0750
4 3 9 -0.1831 -4.2700
4 3 10 0.1066 -3.2813
4 3 11 -1.3661 0.7213
4 3 12 -0.5323 2.3645
4 3 13 0.1431 -0.6744
4 3 14 0.3368 -1.3958
4 3 15 1.7900 2.5871
4 3 16 0.8859 1.1439
4 3 17 -1.3401 -2.9068
4 3 18 -0.7599 -0.3769
4 3 19 0.2052 1.5768
4 3 20 -0.2473 0.0654
4 3 21 0.0318 -0.1673
4 3 22 0.1082 -0.0680
4 3 23 -0.6092 -0.2499
4 3 24 0.4270 -0.5349
4 4 0 1.3721 0.1482
4 4 1 -0.5291 1.3017
4 4 2 -1.2575 -0.0455
4 4 3 0.1973 -1.4712
4 4 4 3.0498 0.2143
4 4 5 -1.1862 1.4001
4 4 6 -4.0248 -0.8836
4 4 7 1.5387 -1.6845
4 4 8 2.8548 1.4792
4 4 9 0.0651 2.1994
4 4 10 -0.9829 -1.6494
4 4 11 -0.7580 -1.7966
4 4 12 0.5114 1.6200
4 4 13 0.5368 0.6873
4 4 14 -1.3845 -0.8463
4 4 15 -1.3537 0.0563
4 4 16 0.6665 -0.2402
4 4 17 1.5526 -0.5880
4 4 18 1.0000 0.3189
4 4 19 -0.6487 0.3945
4 4 20 -0.9037 0.0486
4 4 21 0.7952 0.4820
4 4 22 0.5513 -0.1153
4 4 23 -1.3552 -0.2961
4 4 24 -0.7439 0.0548
4 5 0 -0.8242 -0.1298
4 5 1 -1.4009 0.1518
4 5 2 1.2134 0.1870
4 5 3 2.3296 1.1168
4 5 4 -0.5970 -0.9793
4 5 5 -1.5366 -1.7218
4 5 6 -1.4312 1.3728
4 5 7 1.2623 2.1094
4 5 8 2.1030 -0.4632
4 5 9 -2.2406 -2.1008
4 5 10 -1.5288 -0.6257
4 5 11 3.0724 1.2150
4 5 12 1.4731 0.8872
4 5 13 -2.1530 -0.7325
4 5 14 -0.5638 -1.0622
4 5 15 1.2872 0.8604
4 5 16 -0.8172 1.6401
4 5 17 -2.2176 -0.1568
4 5 18 0.6414 -1.3465
4 5 19 2.2327 -0.6107
4 5 20 -0.2860 -0.2838
4 5 21 -0.9382 0.3688
4 5 22 0.6838 1.1236
4 5 23 0.6105 -0.0062
4 5 24 -0.5315 -0.3611
4 6 0 0.7150 -1.1838
4 6 1 -1.0654 -0.7130
4 6 2 -1.2930 1.7804
4 6 3 0.9835 1.2825
4 6 4 0.1074 -2.0241
4 6 5 -0.0242 -1.9237
4 6 6 0.2827 1.7000
4 6 7 -0.8177 1.6421
4 6 8 1.4425 -0.3026
4 6 9 0.7429 -0.8124
4 6 10 -2.7119 -0.4402
4 6 11 -1.1907 0.8091
4 6 12 1.7050 0.2820
4 6 13 1.5554 -0.8401
4 6 14 0.2419 -0.6527
4 6 15 -0.5479 -0.2425
4 6 16 -0.3785 0.5958
4 6 17 -0.0373 0.8087
4 6 18 -0.2503 0.1182
4 6 19 -0.2838 0.1447
4 6 20 -0.4737 -0.1870
4 6 21 0.0928 -0.8532
4 6 22 0.7700 0.0849
4 6 23 -0.0063 0.4470
4 7 0 0.7247 1.2485
4 7 1 -0.3502 0.4007
4 7 2 -1.3897 -2.2247
4 7 3 2.7265 0.7583
4 7 4 1.5709 2.0456
4 7 5 -5.0543 -1.5567
4 7 6 -1.1388 -1.5370
4 7 7 4.1933 1.3667
4 7 8 0.8942 1.3161
4 7 9 -2.2031 -0.9713
4 7 10 -0.5256 -1.3634
4 7 11 1.9957 1.5232
4 7 12 -0.1112 1.3466
4 7 13 -2.9485 -1.0917
4 7 14 0.0001 -0.5470
4 7 15 2.7830 -0.3495
4 7 16 0.3161 0.0545
4 7 17 -0.9396 0.5307
4 7 18 0.0977 -0.8771
4 7 19 -0.1789 -0.1834
4 7 20 -0.2403 1.1093
4 7 21 -0.1114 0.1598
4 7 22 -0.0523 -0.1190
4 8 0 1.6483 -1.9744
4 8 1 1.0823 1.3914
4 8 2 -1.3208 1.3377
4 8 3 -1.5633 -1.2716
4 8 4 2.6243 -0.6029
4 8 5 1.1295 0.3365
4 8 6 -3.9308 -0.1831
4 8 7 -0.4716 0.3062
4 8 8 3.4432 0.2761
4 8 9 0.1146 -0.5751
4 8 10 -2.6099 -0.6819
4 8 11 0.0387 0.8179
4 8 12 2.0709 1.4653
4 8 13 0.1851 -1.4505
4 8 14 -1.3858 -1.2422
4 8 15 -0.4974 2.1014
4 8 16 0.1770 1.2007
4 8 17 0.3098 -1.0710
4 8 18 0.9923 -1.5974
4 8 19 0.0502 -0.7386
4 8 20 -0.8936 1.0083
4 8 21 -0.0073 0.8643
4 9 0 -1.9890 0.5445
4 9 1 2.1575 -0.1428
4 9 2 2.9887 -0.9128
4 9 3 -0.2493 -0.2987
4 9 4 -2.6940 1.0660
4 9 5 -0.0768 1.1026
4 9 6 1.4641 -1.4699
4 9 7 0.0848 -1.5168
4 9 8 -0.5682 1.6689
4 9 9 -0.1612 1.2100
4 9 10 -0.0432 -1.3681
4 9 11 0.0160 -1.3666
4 9 12 0.2715 0.9132
4 9 13 -0.4643 1.1544
4 9 14 -0.3186 -1.3221
4 9 15 1.2806 -0.1151
4 9 16 0.6385 1.7313
4 9 17 -1.6832 -0.0160
4 9 18 -0.8794 -0.5998
4 9 19 1.0070 -0.3764
4 9 20 0.6419 -0.4860
4 10 0 -1.7190 0.1819
4 10 1 -1.4502 2.9693
4 10 2 1.1607 -0.5225
4 10 3 1.6965 -2.4666
4 10 4 -0.4672 -0.0014
4 10 5 -0.6742 1.6889
4 10 6 0.2766 0.6381
4 10 7 0.0829 -0.9695
4 10 8 -0.0940 -0.8681
4 10 9 0.0591 0.2694
4 10 10 0.2782 1.0585
4 10 11 0.0979 0.7018
4 10 12 -0.3078 -0.9968
4 10 13 -0.8081 -1.3496
4 10 14 -0.3284 -0.5962
4 10 15 0.8111 0.7948
4 10 16 1.0330 1.9393
4 10 17 0.1594 -0.2205
4 10 18 -1.3079 -1.1364
4 10 19 -0.8305 0.4599
4 11 0 -0.3430 -1.4366
4 11 1 -0.0406 2.6398
4 11 2 0.5067 0.7981
4 11 3 0.2194 -2.6715
4 11 4 -1.4311 -0.0812
4 11 5 -0.9756 2.4137
4 11 6 1.2349 -0.5567
4 11 7 1.6219 -1.8430
4 11 8 -0.1023 0.3627
4 11 9 -1.2913 1.0927
4 11 10 -0.2586 0.2629
4 11 11 0.6733 -0.1886
4 11 12 0.7748 -0.2616
4 11 13 -0.2092 -0.2012
4 11 14 -1.4786 0.0788
4 11 15 -0.0006 -0.1697
4 11 16 0.9547 -0.3861
4 11 17 0.3016 -0.1262
4 12 0 -1.0536 -1.5595
4 12 1 -0.0937 -0.1451
4 12 2 1.0140 1.0297
4 12 3 0.1715 0.7666
4 12 4 -0.8026 -0.7090
4 12 5 -0.2122 -0.3703
4 12 6 0.0825 0.4783
4 12 7 -0.4670 0.3137
4 12 8 0.1868 -0.0125
4 12 9 -0.0476 -1.4090
4 12 10 -0.0049 -0.3398
4 12 11 1.2693 2.2446
4 12 12 -0.1042 0.8128
4 12 13 -1.0669 -1.7351
4 12 14 0.1996 -1.0577
4 12 15 0.5190 0.8535
4 13 0 -0.7124 -1.2017
4 13 1 -0.3040 0.8012
4 13 2 1.1388 -0.5824
4 13 3 0.3300 -0.8100
4 13 4 -0.6406 1.0109
4 13 5 -0.4392 0.2110
4 13 6 0.3425 -0.0282
4 13 7 0.3747 -0.1177
4 13 8 0.2921 -0.2492
4 13 9 -0.2289 0.5983
4 13 10 -1.7244 -0.4866
4 13 11 0.0712 -0.8079
4 13 12 1.8160 0.8805
4 13 13 -0.1464 0.6347
4 14 0 0.1464 0.9688
4 14 1 -2.9562 -0.4676
4 14 2 -0.5235 -1.2854
4 14 3 1.1933 0.1500
4 14 4 0.4206 2.2472
4 14 5 0.2874 -0.7315
4 14 6 -0.2952 -2.9899
4 14 7 -0.3692 1.2596
4 14 8 0.2443 1.9223
4 14 9 0.5518 -0.9622
4 14 10 -0.2463 -0.2809
4 15 0 1.9587 -0.6488
4 15 1 1.5093 1.5928
4 15 2 -0.9286 0.4988
4 15 3 -0.9767 -1.6283
4 15 4 -0.6473 -0.0029
4 15 5 0.2975 2.0256
4 15 6 0.6961 -0.3302
5 0 0 2.6121 -1.0658
5 0 1 -0.2120 0.0968
5 0 2 -2.5477 -0.3884
5 0 3 0.8136 0.0802
5 0 4 0.7598 0.2554
5 0 5 0.3626 0.0632
5 0 6 2.6563 0.2341
5 0 7 -2.4873 -0.0896
5 0 8 -3.1629 -0.0444
5 0 9 3.2395 -0.0781
5 0 10 0.8908 0.1050
5 0 11 -2.7010 -0.0401
5 0 12 -0.9929 -0.1291
5 0 13 2.2745 0.0315
5 0 14 2.6343 0.0726
5 0 15 -1.4591 0.0623
5 0 16 -1.9146 -0.1664
5 0 17 0.5780 0.0362
5 0 18 0.3506 0.0238
5 0 19 -0.1847 -0.0008
5 0 20 -0.1291 0.1158
5 0 21 -0.3966 0.0532
5 0 22 0.6019 -0.1934
5 0 23 0.3117 -0.1613
5 1 0 -0.1224 -1.1388
5 1 1 -1.0279 -1.3357
5 1 2 -0.7917 0.6954
5 1 3 0.3413 4.0346
5 1 4 0.9355 0.2068
5 1 5 -2.1922 -7.4356
5 1 6 -0.2000 -0.6671
5 1 7 5.2923 7.0464
5 1 8 -0.6664 0.8347
5 1 9 -5.3330 -3.6153
5 1 10 0.8822 -0.8613
5 1 11 3.1171 0.7719
5 1 12 -0.8400 0.9695
5 1 13 -1.6459 0.1052
5 1 14 0.5830 -0.6203
5 1 15 0.9199 0.3164
5 1 16 -0.0657 0.0511
5 1 17 -0.9597 -0.2052
5 1 18 0.0069 -0.7892
5 1 19 1.4824 -0.9602
5 1 20 0.0801 1.5948
5 1 21 -1.0213 1.5931
5 1 22 -0.2703 -0.8604
5 1 23 0.2511 -1.0915
5 2 0 1.8420 0.3067
5 2 1 0.2599 0.2234
5 2 2 -1.5788 -0.8241
5 2 3 -1.4559 -0.1305
5 2 4 0.8794 1.4283
5 2 5 2.2001 0.2723
5 2 6 -2.5420 -0.7563
5 2 7 -2.2782 -0.6526
5 2 8 4.7931 0.5297
5 2 9 1.8531 0.5522
5 2 10 -4.6317 -1.5151
5 2 11 -1.6570 -0.4059
5 2 12 2.1673 0.9262
5 2 13 1.4780 0.5263
5 2 14 0.7024 1.3914
5 2 15 -0.8826 0.0487
5 2 16 -1.2222 -2.2746
5 2 17 0.2505 0.1269
5 2 18 -0.8390 1.3854
5 2 19 -0.1673 -1.7475
5 2 20 1.7014 -0.5750
5 2 21 0.3083 2.0580
5 2 22 -0.4744 0.2569
5 2 23 0.0139 -0.9903
5 3 0 0.1535 -0.9469
5 3 1 -1.3130 -0.8704
5 3 2 1.4310 0.2408
5 3 3 1.7557 2.2828
5 3 4 -2.4486 0.5863
5 3 5 -2.3256 -4.4303
5 3 6 2.4185 -1.0123
5 3 7 2.2838 4.9138
5 3 8 -1.2313 1.5634
5 3 9 -1.7507 -1.9313
5 3 10 0.2753 -2.3406
5 3 11 0.5916 -0.6166
5 3 12 -0.5137 1.9793
5 3 13 -0.2501 -0.5785
5 3 14 0.4202 -1.1766
5 3 15 1.4262 2.5717
5 3 16 0.4121 0.9149
5 3 17 -1.6689 -2.1657
5 3 18 -0.4269 -0.0228
5 3 19 0.7439 0.5478
5 3 20 0.0090 -0.7045
5 3 21 -0.3245 0.3142
5 3 22 -0.4211 0.2950
5 3 23 0.0697 -0.3006
5 4 0 0.4773 0.8582
5 4 1 0.0849 0.9510
5 4 2 -0.3872 -0.8048
5 4 3 0.2318 -1.4758
5 4 4 1.0634 0.0028
5 4 5 -0.8325 1.5807
5 4 6 -2.1761 -0.3337
5 4 7 0.9618 -1.2870
5 4 8 2.6988 0.6971
5 4 9 0.4680 1.1871
5 4 10 -1.7639 -0.5920
5 4 11 -1.4797 -1.0203
5 4 12 0.0084 0.7473
5 4 13 1.0290 0.3212
5 4 14 0.3281 -0.7942
5 4 15 -0.8373 -0.0193
5 4 16 -0.0427 0.5040
5 4 17 0.6726 0.2418
5 4 18 0.5888 -0.2351
5 4 19 0.0050 -0.5749
5 4 20 -0.6236 -0.1630
5 4 21 0.2753 1.0573
5 4 22 0.2731 0.4729
5 4 23 -0.9328 -0.8193
5 5 0 0.4127 0.4306
5 5 1 -1.7087 -0.3981
5 5 2 -0.2363 -0.3005
5 5 3 1.9994 2.4518
5 5 4 -0.1149 -0.0990
5 5 5 -1.1590 -3.0960
5 5 6 -1.0483 -0.2761
5 5 7 0.8730 2.3365
5 5 8 1.8986 1.1459
5 5 9 -1.2209 -1.5313
5 5 10 -1.1361 -1.4343
5 5 11 1.2290 0.2742
5 5 12 0.6122 1.4884
5 5 13 -0.3996 0.7403
5 5 14 -0.3851 -1.9292
5 5 15 -0.1806 -0.8950
5 5 16 -0.0479 1.9756
5 5 17 -0.9908 1.1444
5 5 18 -0.4803 -0.8619
5 5 19 1.8232 -1.1277
5 5 20 0.8992 -0.6442
5 5 21 -0.9577 0.4231
5 5 22 -0.0482 0.9513
5 6 0 -0.4476 0.7387
5 6 1 1.3092 0.7335
5 6 2 -0.0259 -0.9075
5 6 3 -0.6268 -0.2000
5 6 4 0.0859 0.6348
5 6 5 -0.0180 -0.3839
5 6 6 -0.1127 -0.1328
5 6 7 -0.6033 0.2889
5 6 8 0.6504 0.8431
5 6 9 1.2189 -0.1017
5 6 10 -0.3115 -0.9775
5 6 11 -1.4980 0.2293
5 6 12 -0.9817 -0.5686
5 6 13 1.6202 -0.0138
5 6 14 2.3116 1.4411
5 6 15 -0.9611 -0.8801
5 6 16 -2.3915 -1.4498
5 6 17 0.5898 1.2288
5 6 18 1.3791 1.5114
5 6 19 -0.9625 -0.5365
5 6 20 -1.0827 -0.9904
5 6 21 0.4967 0.1264
5 7 0 0.6436 0.4462
5 7 1 -1.3000 -0.0797
5 7 2 -0.6579 -0.8171
5 7 3 2.0252 1.2121
5 7 4 1.2910 0.9646
5 7 5 -2.5047 -1.4669
5 7 6 -1.1815 -1.0582
5 7 7 1.9107 0.6574
5 7 8 0.6246 1.0000
5 7 9 -1.4630 0.1496
5 7 10 -0.3977 -0.4644
5 7 11 2.2944 0.8170
5 7 12 0.0759 0.2696
5 7 13 -3.2317 -1.7858
5 7 14 0.1793 -0.6149
5 7 15 3.2390 1.2688
5 7 16 -0.2022 0.8384
5 7 17 -1.9448 -0.9517
5 7 18 0.5299 -0.9110
5 7 19 0.6359 0.6761
5 7 20 -0.6148 0.4138
5 7 21 -0.4958 0.0063
5 8 0 -0.4654 -0.4102
5 8 1 0.4870 1.3177
5 8 2 -0.4864 -0.3773
5 8 3 -1.1558 -1.3451
5 8 4 1.5894 0.3964
5 8 5 1.0049 0.5887
5 8 6 -1.8433 0.1079
5 8 7 -0.2329 -0.4184
5 8 8 0.8218 -0.8969
5 8 9 0.3614 0.0892
5 8 10 -0.5518 0.8259
5 8 11 -0.9298 1.0529
5 8 12 1.1236 0.5640
5 8 13 0.9616 -1.6542
5 8 14 -1.1505 -1.3113
5 8 15 -0.5273 1.1997
5 8 16 0.4355 1.3570
5 8 17 -0.1144 0.0283
5 8 18 0.5097 -1.3099
5 8 19 0.6542 -1.1031
5 8 20 -0.6068 0.4542
5 9 0 -0.2017 -0.3590
5 9 1 0.2234 -0.4332
5 9 2 1.5064 0.3381
5 9 3 0.2078 -0.1407
5 9 4 -2.2161 0.5910
5 9 5 -0.7286 0.4655
5 9 6 1.4196 -1.1470
5 9 7 1.0163 -0.1330
5 9 8 -0.7156 0.6309
5 9 9 -0.9303 -0.3896
5 9 10 0.4850 -0.6889
5 9 11 0.5735 -0.1512
5 9 12 -0.3423 1.4930
5 9 13 -0.9293 0.9471
5 9 14 0.1895 -1.9740
5 9 15 1.2314 -0.6678
5 9 16 0.2664 1.7003
5 9 17 -0.6118 0.4756
5 9 18 -0.7134 -0.5424
5 10 0 -0.4873 0.1548
5 10 1 -1.0360 0.6062
5 10 2 0.8952 -0.2880
5 10 3 1.3852 -1.3924
5 10 4 0.2566 -0.2531
5 10 5 -0.7906 1.7857
5 10 6 -0.7299 0.1115
5 10 7 0.3312 -0.8215
5 10 8 0.1151 0.0756
5 10 9 -0.1050 0.0628
5 10 10 0.5900 0.2270
5 10 11 -0.2663 -0.1642
5 10 12 -0.4472 -0.6601
5 10 13 -0.0376 0.0184
5 10 14 -0.3026 0.0875
5 10 15 0.3384 0.1657
5 10 16 0.4269 0.5906
5 10 17 0.1337 -0.0575
5 11 0 0.3071 -0.2066
5 11 1 -0.6205 1.2934
5 11 2 0.1503 -0.1611
5 11 3 0.7079 -1.6923
5 11 4 -0.6778 -0.0568
5 11 5 -0.3697 2.2025
5 11 6 0.3942 -0.8704
5 11 7 0.4936 -2.3952
5 11 8 0.6405 1.4021
5 11 9 -0.4289 1.9373
5 11 10 -0.6927 -0.4081
5 11 11 0.2214 -1.1692
5 11 12 0.4727 -0.3366
5 11 13 -0.1068 0.4920
5 11 14 -0.8470 0.0641
5 11 15 0.1122 -0.3104
5 12 0 -0.1715 -0.6941
5 12 1 -0.7702 -0.1212
5 12 2 -0.2412 0.7580
5 12 3 0.5496 0.9797
5 12 4 -0.1191 -0.6487
5 12 5 -0.2038 -0.4258
5 12 6 0.2536 0.8314
5 12 7 -0.5750 -0.5719
5 12 8 -0.0452 -0.8199
5 12 9 0.4976 -0.1832
5 12 10 0.1409 0.6365
5 12 11 0.4290 1.4260
5 12 12 -0.3553 -0.2170
5 12 13 -0.2936 -1.3114
5 13 0 -0.8589 -1.7729
5 13 1 0.8556 0.4038
5 13 2 0.3061 -0.2340
5 13 3 -0.4836 -0.5815
5 13 4 0.5520 1.2254
5 13 5 -0.3649 0.6090
5 13 6 -0.5999 -0.0618
5 13 7 0.1854 -0.5722
5 13 8 0.5296 -0.3787
5 13 9 0.4363 0.7528
5 13 10 -1.2609 -0.5078
5 14 0 -0.5067 0.7077
5 14 1 -2.9343 -1.4139
5 14 2 0.2684 -1.2452
5 14 3 0.6651 0.1065
5 14 4 0.2230 1.4529
5 14 5 0.4409 -0.2629
5 14 6 -0.5470 -1.3136
5 14 7 0.0702 1.0256
6 0 0 -0.1744 -1.1825
6 0 1 -1.6086 0.0770
6 0 2 1.8643 -0.0542
6 0 3 1.0256 0.0527
6 0 4 -2.8180 0.3239
6 0 5 0.1553 0.0105
6 0 6 2.6630 -0.1704
6 0 7 -1.4000 -0.0013
6 0 8 -0.8370 0.1974
6 0 9 1.5848 -0.1090
6 0 10 -0.0230 0.1018
6 0 11 -1.0294 -0.0562
6 0 12 -1.5277 -0.0954
6 0 13 1.0015 0.0238
6 0 14 1.5017 -0.0143
6 0 15 -0.7512 0.1196
6 0 16 0.8817 -0.1436
6 0 17 -0.1055 0.0194
6 0 18 -0.9732 0.0408
6 0 19 0.3506 0.0251
6 0 20 -1.4038 0.0067
6 0 21 -0.1882 -0.1171
6 0 22 2.3259 0.0534
6 1 0 2.2998 -1.2856
6 1 1 -1.4308 -1.7845
6 1 2 -1.4964 0.3516
6 1 3 1.8431 3.7345
6 1 4 0.7452 0.1444
6 1 5 -3.5199 -5.0301
6 1 6 -0.0763 0.0458
6 1 7 4.9345 2.9879
6 1 8 -0.4352 0.3704
6 1 9 -3.8905 -0.1768
6 1 10 0.4498 -0.8051
6 1 11 2.4698 -0.8049
6 1 12 -0.2978 0.6714
6 1 13 -1.7956 0.6996
6 1 14 0.1757 -0.4379
6 1 15 0.5092 -0.7860
6 1 16 0.2873 0.3519
6 1 17 0.1552 1.3244
6 1 18 -0.4308 -1.0343
6 1 19 0.8618 -1.4220
6 1 20 0.1449 1.7307
6 1 21 -1.4618 0.6958
6 1 22 -0.1204 -1.0683
6 2 0 -1.4333 0.7992
6 2 1 1.4223 -0.3092
6 2 2 1.0072 -0.2876
6 2 3 -1.2261 0.1421
6 2 4 -0.0070 1.6322
6 2 5 1.1053 -0.5320
6 2 6 -2.6087 -1.7189
6 2 7 -1.1042 0.7965
6 2 8 3.6042 0.5167
6 2 9 0.9300 -0.7819
6 2 10 -1.9827 0.4401
6 2 11 -0.7329 0.8735
6 2 12 0.4361 -1.1337
6 2 13 0.6537 -0.6230
6 2 14 0.3296 1.2992
6 2 15 -0.6463 0.4444
6 2 16 -0.5561 -0.7586
6 2 17 0.5257 -0.0446
6 2 18 -0.1821 0.1853
6 2 19 -0.2448 -1.2703
6 2 20 0.5191 0.0517
6 2 21 0.1679 1.6201
6 3 0 -0.4111 -0.9116
6 3 1 -2.9625 -1.7994
6 3 2 1.5872 0.5659
6 3 3 1.9464 2.7300
6 3 4 -1.6994 0.4738
6 3 5 -2.0002 -2.1410
6 3 6 1.2915 -1.6345
6 3 7 2.8977 1.1498
6 3 8 -0.9610 2.2479
6 3 9 -3.2981 0.3855
6 3 10 0.4097 -2.5265
6 3 11 1.5882 -0.9412
6 3 12 0.0618 2.0063
6 3 13 0.2002 0.3543
6 3 14 -0.1233 -0.9962
6 3 15 0.7449 -0.2358
6 3 16 0.0456 0.8227
6 3 17 -1.9727 0.6097
6 3 18 0.1394 -0.6659
6 3 19 1.2717 -0.6243
6 3 20 -0.3070 0.1027
6 3 21 -0.5386 0.1936
6 4 0 -0.1261 2.2340
6 4 1 -0.9410 0.3421
6 4 2 1.1014 -3.5427
6 4 3 1.0335 -0.1809
6 4 4 -0.6708 2.5775
6 4 5 -0.8694 0.9082
6 4 6 -0.9927 -1.8724
6 4 7 0.9955 -1.3292
6 4 8 1.7498 0.7979
6 4 9 -0.4261 1.0399
6 4 10 -0.3063 0.5088
6 4 11 -0.7633 -0.5086
6 4 12 -2.1320 -0.5186
6 4 13 0.9715 -0.1136
6 4 14 2.0575 0.0186
6 4 15 -0.3994 -0.0546
6 4 16 0.2851 0.0873
6 4 17 -0.1459 1.0436
6 4 18 -1.1003 -0.0578
6 4 19 0.7197 -1.4987
6 4 20 0.4946 -0.0166
6 4 21 -0.6914 1.2266
6 5 0 1.8741 -1.1347
6 5 1 -1.8956 2.3618
6 5 2 -1.0496 0.1568
6 5 3 1.5360 -1.1146
6 5 4 -0.3427 -0.0409
6 5 5 -0.9170 -0.0779
6 5 6 0.1160 0.3973
6 5 7 0.8129 0.4872
6 5 8 0.8802 -0.5668
6 5 9 -0.9050 -1.1191
6 5 10 -0.4436 0.2577
6 5 11 0.7765 0.6808
6 5 12 -0.3751 0.5478
6 5 13 -0.5456 0.4752
6 5 14 0.1371 -1.0039
6 5 15 -0.2612 -0.5746
6 5 16 0.3642 0.2544
6 5 17 0.5662 0.2864
6 5 18 -0.9039 0.9658
6 5 19 -0.0033 -0.2072
6 5 20 1.1820 -1.4355
6 6 0 -2.0598 -0.2673
6 6 1 0.9909 -0.1271
6 6 2 2.0238 0.5870
6 6 3 0.9477 0.0170
6 6 4 -1.2914 0.4517
6 6 5 -2.6243 -0.3341
6 6 6 1.2831 -1.6613
6 6 7 1.7310 0.6730
6 6 8 -1.4283 2.6611
6 6 9 -0.3404 -0.9100
6 6 10 1.7735 -2.4361
6 6 11 0.2452 0.5541
6 6 12 -1.8415 0.7848
6 6 13 -0.1103 0.0541
6 6 14 1.7230 -0.2049
6 6 15 -0.4184 -0.2373
6 6 16 -1.7293 0.6599
6 6 17 0.6044 -0.0700
6 6 18 0.9782 -0.3420
6 6 19 -0.4946 0.5640
6 7 0 1.5651 0.1439
6 7 1 -2.9280 -0.7637
6 7 2 -1.6699 0.3623
6 7 3 2.4038 1.7640
6 7 4 2.6317 -0.2806
6 7 5 -2.0065 -0.8198
6 7 6 -2.1219 0.2154
6 7 7 1.3681 -0.8127
6 7 8 0.5097 -0.3586
6 7 9 -0.4796 1.5993
6 7 10 0.0148 0.7764
6 7 11 0.3954 -0.5314
6 7 12 0.2010 -0.6065
6 7 13 -0.5519 -0.7758
6 7 14 -0.0612 -0.5902
6 7 15 0.5796 0.4103
6 7 16 -0.0142 1.2893
6 7 17 -0.2157 0.1088
6 7 18 -0.1522 -0.9664
6 7 19 -0.4226 -0.0761
6 8 0 -1.1033 0.5669
6 8 1 0.5460 0.5942
6 8 2 -0.3511 -1.9628
6 8 3 -1.2598 -0.5851
6 8 4 0.8369 2.2703
6 8 5 0.8419 0.4857
6 8 6 0.1483 -0.7743
6 8 7 0.6340 -1.0287
6 8 8 -2.0183 -0.7763
6 8 9 -0.9199 1.0657
6 8 10 2.6004 0.8010
6 8 11 0.0421 0.2062
6 8 12 -1.8308 0.8178
6 8 13 0.6200 -0.6488
6 8 14 1.3451 -1.6596
6 8 15 -0.8191 -0.3207
6 8 16 -1.0954 0.9670
6 8 17 0.6965 0.9617
6 9 0 0.5472 -0.7711
6 9 1 -0.7834 0.3817
6 9 2 1.1078 0.8425
6 9 3 0.2438 -1.8542
6 9 4 -2.4844 0.3758
6 9 5 -1.1242 1.3918
6 9 6 1.5481 -0.3355
6 9 7 1.6509 0.1676
6 9 8 -0.2417 -1.2296
6 9 9 -1.5655 -0.6590
6 9 10 0.1319 1.0678
6 9 11 1.4811 -0.2918
6 9 12 -0.4827 0.8047
6 9 13 -1.9137 1.3582
6 9 14 0.6905 -1.4606
6 9 15 1.7828 -1.1359
6 9 16 -0.4600 0.8844
6 10 0 0.3535 1.3478
6 10 1 -0.5475 -0.3048
6 10 2 0.8258 -0.2116
6 10 3 1.6902 -1.4385
6 10 4 0.0321 -0.9155
6 10 5 -1.9265 2.6979
6 10 6 -0.5364 0.2814
6 10 7 0.8434 -1.5515
6 10 8 -0.3332 0.1522
6 10 9 0.1386 0.3770
6 10 10 0.9650 0.2427
6 10 11 -0.6818 -0.7992
6 10 12 -0.5545 -0.7738
6 10 13 0.4530 0.9685
6 10 14 -0.1580 0.8137
6 10 15 0.0332 -0.4203
6 11 0 -0.1455 0.2966
6 11 1 -0.5357 2.3719
6 11 2 0.0352 -0.3618
6 11 3 1.0318 -1.9597
6 11 4 0.4336 -0.4451
6 11 5 -0.3300 1.6438
6 11 6 -0.7726 -0.2634
6 11 7 0.1396 -1.6584
6 11 8 1.0862 1.1024
6 11 9 -0.4092 1.2609
6 11 10 -0.6299 -0.3166
6 11 11 0.5548 -0.7027
6 11 12 -0.1125 -0.4157
6 11 13 -0.5981 0.1665
6 12 0 -0.1702 -0.8089
6 12 1 -1.4736 0.3053
6 12 2 -0.2539 1.3146
6 12 3 0.6415 0.1547
6 12 4 -0.2799 -1.0615
6 12 5 0.0039 0.2059
6 12 6 0.7006 1.2398
6 12 7 -0.7412 -1.4830
6 12 8 -0.1383 -1.3644
6 12 9 1.1519 1.1428
6 12 10 -0.0991 0.9790
6 13 0 1.0191 -1.1852
6 13 1 0.4979 0.6766
6 13 2 -1.3962 -0.0200
6 13 3 0.0575 -0.9590
6 13 4 1.5759 1.1884
6 13 5 -0.9991 1.1471
6 13 6 -1.1809 -0.2767
6 13 7 0.5671 -0.6474
7 0 0 -2.4185 -2.5151
7 0 1 -2.5356 0.1803
7 0 2 3.1067 0.5061
7 0 3 1.5070 -0.0225
7 0 4 -2.4916 0.3031
7 0 5 -0.4587 -0.0018
7 0 6 1.8776 -0.1058
7 0 7 -0.5019 -0.0290
7 0 8 -1.1650 0.0710
7 0 9 0.9874 -0.0528
7 0 10 0.5671 0.0548
7 0 11 -1.2441 -0.0388
7 0 12 -0.4170 0.0867
7 0 13 1.7260 0.0123
7 0 14 -1.0399 -0.1265
7 0 15 -1.3671 0.0619
7 0 16 2.7822 -0.1356
7 0 17 -0.3277 0.1234
7 0 18 -1.6495 0.0221
7 0 19 1.3231 -0.0685
7 0 20 -0.6180 -0.0733
7 1 0 2.4630 -1.3776
7 1 1 -2.2609 -2.4632
7 1 2 -1.4648 0.0826
7 1 3 2.9979 2.0087
7 1 4 0.8910 0.2402
7 1 5 -3.6229 -2.3695
7 1 6 -0.1519 0.1172
7 1 7 3.7690 1.5455
7 1 8 -0.3995 0.5305
7 1 9 -2.5602 -0.5421
7 1 10 0.3733 -1.3316
7 1 11 1.8876 0.1228
7 1 12 -0.3223 1.1267
7 1 13 -1.9666 0.2402
7 1 14 0.4932 -0.7563
7 1 15 0.7923 -0.4812
7 1 16 -0.0348 0.5535
7 1 17 0.3927 0.7284
7 1 18 -0.6289 -0.5309
7 1 19 0.0661 -0.6144
7 2 0 -2.2187 0.1206
7 2 1 0.2429 -0.5934
7 2 2 0.5492 0.5953
7 2 3 -0.3731 -0.2281
7 2 4 1.2089 1.9510
7 2 5 0.2942 -0.3549
7 2 6 -2.6486 -3.1304
7 2 7 -0.0816 1.2262
7 2 8 1.9804 1.5914
7 2 9 0.2222 -0.9002
7 2 10 -0.5470 0.0517
7 2 11 -0.4645 0.3757
7 2 12 1.2934 -0.7032
7 2 13 0.3262 -0.2307
7 2 14 -2.4765 0.4806
7 2 15 -0.0429 0.3639
7 2 16 1.5800 -0.2127
7 2 17 -0.0609 -0.5763
7 2 18 -0.3524 0.2003
7 2 19 0.1441 0.1132
7 3 0 0.1430 -1.0459
7 3 1 -3.3147 -2.3511
7 3 2 0.5670 1.3263
7 3 3 2.6558 1.7793
7 3 4 -0.6362 -0.6045
7 3 5 -2.3833 0.2281
7 3 6 0.4461 -1.1922
7 3 7 2.7150 -0.3040
7 3 8 -0.5184 2.0408
7 3 9 -3.1576 0.0984
7 3 10 0.0521 -1.3051
7 3 11 2.1673 -0.5574
7 3 12 0.9826 0.0719
7 3 13 -0.2502 1.0350
7 3 14 -1.3054 0.6024
7 3 15 0.1442 -1.1255
7 3 16 0.7697 0.0411
7 3 17 -1.0683 0.4801
7 3 18 -0.2307 -0.8293
7 3 19 0.6755 0.0137
7 4 0 -0.5680 1.3391
7 4 1 -0.5629 -1.2879
7 4 2 0.1120 -3.2110
7 4 3 0.9095 1.4992
7 4 4 0.9176 2.6964
7 4 5 -1.0255 -0.1534
7 4 6 -1.5113 -1.8523
7 4 7 1.2798 -1.0180
7 4 8 1.1081 0.4051
7 4 9 -1.0485 0.5543
7 4 10 -0.4750 1.5024
7 4 11 -0.3789 0.7902
7 4 12 -0.1845 -1.6943
7 4 13 1.3954 -1.7743
7 4 14 0.0694 0.7405
7 4 15 -0.8478 1.4883
7 4 16 1.2466 -0.0403
7 4 17 -0.0635 -0.2818
7 4 18 -1.5542 -0.4058
7 5 0 0.4824 -0.6155
7 5 1 -2.5801 2.3899
7 5 2 -0.0635 -0.4022
7 5 3 1.7414 -2.0346
7 5 4 -0.2290 0.1520
7 5 5 -1.3595 0.5448
7 5 6 -0.0273 1.1986
7 5 7 1.7715 0.7711
7 5 8 0.7418 -1.9698
7 5 9 -2.1000 -2.2005
7 5 10 -0.7175 1.2550
7 5 11 1.3386 2.2083
7 5 12 0.0638 0.2082
7 5 13 -0.3857 -0.6273
7 5 14 -0.1607 -0.9162
7 5 15 -0.7290 -0.1969
7 5 16 0.6614 0.4873
7 5 17 1.4786 0.1674
7 5 18 -0.7677 -0.0179
7 6 0 -0.9011 -1.0434
7 6 1 -0.5029 -0.2290
7 6 2 1.1928 1.0203
7 6 3 1.8747 0.0944
7 6 4 -0.7237 0.3565
7 6 5 -2.5902 -0.8466
7 6 6 0.8207 -1.1340
7 6 7 1.7561 1.7874
7 6 8 -0.5139 1.1918
7 6 9 -0.7057 -2.0665
7 6 10 0.2175 -1.5063
7 6 11 0.3595 1.1073
7 6 12 -0.3822 1.3660
7 6 13 0.3775 0.0659
7 6 14 0.5859 -1.0422
7 6 15 -1.4066 -0.2674
7 6 16 -0.9673 0.9621
7 6 17 1.3360 0.0118
7 7 0 1.4560 -0.8110
7 7 1 -3.1181 -0.5012
7 7 2 -1.9076 1.3091
7 7 3 2.9312 1.3613
7 7 4 2.1075 -0.8109
7 7 5 -2.5649 -1.0453
7 7 6 -0.9162 0.3972
7 7 7 1.5414 0.6172
7 7 8 -0.5260 -0.2086
7 7 9 -0.0942 -0.2588
7 7 10 0.6628 0.1569
7 7 11 -0.1557 -0.0472
7 7 12 -0.4732 -0.1657
7 7 13 0.0349 -0.0389
7 7 14 0.9759 -0.3742
7 7 15 -0.2553 -0.2322
7 7 16 -1.1823 0.7384
7 8 0 -0.5348 0.1354
7 8 1 1.2169 -0.4610
7 8 2 -0.2090 -1.9573
7 8 3 -1.1957 0.3516
7 8 4 0.4243 2.7235
7 8 5 -0.0525 0.2997
7 8 6 0.5750 -1.1071
7 8 7 1.8059 -1.2498
7 8 8 -2.1750 -0.1887
7 8 9 -2.0047 1.7540
7 8 10 2.5700 0.1326
7 8 11 0.9225 -1.1223
7 8 12 -1.6192 0.5927
7 8 13 -0.0426 0.6941
7 8 14 1.0033 -0.7426
7 8 15 -0.3600 -1.1212
7 9 0 -0.6692 -1.3132
7 9 1 -1.7850 0.6413
7 9 2 1.7463 0.6866
7 9 3 1.5069 -2.6549
7 9 4 -2.2664 0.2699
7 9 5 -1.7418 1.9518
7 9 6 0.8688 0.5234
7 9 7 1.4944 -0.0164
7 9 8 0.3032 -2.2209
7 9 9 -1.2823 -0.4228
7 9 10 0.1876 1.9730
7 9 11 1.4153 0.0353
7 9 12 -0.7425 -0.1785
7 9 13 -1.4803 0.2320
7 10 0 0.6214 2.4181
7 10 1 -0.7467 -0.5703
7 10 2 0.2286 -0.3457
7 10 3 1.6310 -1.1685
7 10 4 0.0604 -1.6857
7 10 5 -1.5406 2.1868
7 10 6 -0.3140 1.4594
7 10 7 0.1284 -1.0059
7 10 8 -0.3527 -0.8088
7 10 9 0.2902 -0.0452
7 10 10 0.5922 0.4926
7 10 11 -0.0477 -0.5223
7 11 0 0.3546 -0.4160
7 11 1 -0.2975 3.7644
7 11 2 -0.1937 -0.1482
7 11 3 0.9182 -1.9379
7 11 4 0.3669 -0.3681
7 11 5 -0.3177 0.2370
7 11 6 -0.1740 0.1112
7 11 7 -0.0786 0.2184
7 11 8 0.0673 0.4635
7 11 9 -0.2010 -0.4587
7 12 0 -0.4327 -1.9492
7 12 1 -0.1223 -0.1040
7 12 2 0.3907 2.0780
7 12 3 -0.0129 -0.1946
7 12 4 -0.4700 -1.1358
7 12 5 0.0513 0.3235
8 0 0 -1.9543 -1.8159
8 0 1 -0.6850 0.1388
8 0 2 1.3836 -0.1186
8 0 3 1.5035 0.0600
8 0 4 -1.4643 0.4182
8 0 5 -1.0316 -0.0736
8 0 6 2.1200 0.1242
8 0 7 -0.1866 -0.0387
8 0 8 -1.9074 0.0225
8 0 9 0.6179 -0.0367
8 0 10 0.2908 -0.0742
8 0 11 -0.5156 -0.0100
8 0 12 0.8174 0.1140
8 0 13 0.6801 0.0934
8 0 14 -1.1952 -0.1076
8 0 15 -0.4539 -0.1271
8 0 16 1.3898 -0.1301
8 0 17 -0.7265 0.2911
8 1 0 -0.6213 -0.9514
8 1 1 -2.3877 -1.7255
8 1 2 -0.5875 0.5268
8 1 3 2.8767 1.0038
8 1 4 1.0520 -0.2966
8 1 5 -2.7474 -2.1610
8 1 6 0.1327 0.3998
8 1 7 2.2431 1.9326
8 1 8 -0.6515 0.0639
8 1 9 -1.0866 -0.6982
8 1 10 -0.2381 -0.7265
8 1 11 0.4697 -0.1054
8 1 12 0.8028 0.7758
8 1 13 -0.8720 0.4499
8 1 14 -0.3723 -0.7088
8 1 15 0.6427 -0.2505
8 1 16 0.2827 0.5522
8 1 17 0.0946 0.2701
8 2 0 -0.4484 0.8107
8 2 1 -1.4053 -0.6386
8 2 2 -1.5501 -0.3179
8 2 3 -0.0801 -0.0611
8 2 4 2.6192 2.7025
8 2 5 -0.1640 -0.2963
8 2 6 -2.4420 -3.5806
8 2 7 0.9063 1.0551
8 2 8 1.3798 1.7529
8 2 9 -0.1006 -0.6910
8 2 10 -0.7436 -0.2221
8 2 11 -1.0916 0.1609
8 2 12 1.6688 -0.5676
8 2 13 0.8510 -0.2953
8 2 14 -2.4911 0.9643
8 2 15 0.0851 0.5313
8 2 16 1.4095 -0.9007
8 2 17 -0.3028 -0.6756
8 3 0 1.3067 -0.7739
8 3 1 -2.4377 -0.2950
8 3 2 -0.6658 0.7330
8 3 3 1.7149 -0.0462
8 3 4 0.1571 -0.3485
8 3 5 -0.6898 0.3151
8 3 6 -0.5258 -0.9225
8 3 7 0.6765 1.3236
8 3 8 0.9526 1.3206
8 3 9 -1.5630 -1.7443
8 3 10 -1.1938 -0.3310
8 3 11 1.8665 0.5192
8 3 12 1.6357 -0.4011
8 3 13 -0.6901 -0.1153
8 3 14 -1.7105 0.2336
8 3 15 -0.1705 0.4999
8 3 16 0.9952 0.4130
8 4 0 0.0619 -0.5603
8 4 1 0.8439 -1.1669
8 4 2 -1.7737 -0.8985
8 4 3 -0.0391 1.2441
8 4 4 2.0907 1.3146
8 4 5 -0.2877 -0.6672
8 4 6 -1.5670 -1.7371
8 4 7 -0.3101 0.0623
8 4 8 1.6298 1.2976
8 4 9 1.1755 -0.4372
8 4 10 -2.8812 0.6579
8 4 11 -2.0308 1.2610
8 4 12 3.5138 -1.4560
8 4 13 2.1462 -1.5943
8 4 14 -2.1985 0.6150
8 4 15 -0.9674 1.1545
8 4 16 0.9662 0.1283
8 5 0 -1.0300 0.1008
8 5 1 -1.4467 0.4815
8 5 2 0.1826 -0.8507
8 5 3 0.2250 -0.5474
8 5 4 0.6920 0.9672
8 5 5 -0.2676 -0.3109
8 5 6 -0.5489 -0.2494
8 5 7 1.3102 0.8717
8 5 8 0.2115 -0.2355
8 5 9 -1.7937 -1.6603
8 5 10 -0.1782 0.1116
8 5 11 0.1660 1.9761
8 5 12 -0.0064 0.3439
8 5 13 1.4487 -0.8474
8 5 14 0.0037 -0.6474
8 5 15 -1.3913 -0.1491
8 6 0 -0.5224 0.0881
8 6 1 -0.5521 -0.0554
8 6 2 1.0096 -0.2769
8 6 3 0.2669 0.0189
8 6 4 -1.0244 0.0909
8 6 5 0.0437 -0.8479
8 6 6 0.6949 0.8806
8 6 7 -0.0937 1.2985
8 6 8 0.7242 -1.5721
8 6 9 0.1273 -1.1165
8 6 10 -1.5107 0.7466
8 6 11 -0.3907 0.6141
8 6 12 0.4008 -0.0537
8 6 13 0.7924 -0.0212
8 6 14 0.5207 0.4056
8 7 0 1.5001 -0.7755
8 7 1 -2.1390 0.6076
8 7 2 -1.4738 0.8259
8 7 3 2.3213 0.2754
8 7 4 0.6370 0.0532
8 7 5 -2.3189 -1.3687
8 7 6 0.4179 -0.5341
8 7 7 1.7501 2.1384
8 7 8 -0.6061 0.2850
8 7 9 -0.7734 -1.8253
8 7 10 0.0805 -0.0934
8 7 11 0.6753 0.5914
8 7 12 -0.1346 -0.1205
8 7 13 -0.6144 -0.2009
8 8 0 -1.5608 -0.2397
8 8 1 1.9079 -1.1260
8 8 2 1.4911 -0.7462
8 8 3 -1.1968 0.9925
8 8 4 -0.7361 1.0204
8 8 5 -0.0350 -0.1443
8 8 6 0.5282 -0.0412
8 8 7 1.1810 -0.4709
8 8 8 -0.8552 -0.2071
8 8 9 -1.0297 0.6898
8 8 10 0.6763 -0.0107
8 8 11 0.1966 -0.4413
8 9 0 -0.8370 -0.4387
8 9 1 -3.6414 0.3789
8 9 2 1.0937 -0.6212
8 9 3 3.0342 -1.6147
8 9 4 -1.1004 0.7820
8 9 5 -1.7787 0.9910
8 9 6 0.1114 0.3437
8 9 7 0.8282 0.2778
8 9 8 0.5740 -1.1993
8 9 9 -0.6409 -0.2430
8 10 0 1.0501 1.3430
8 10 1 0.2437 -0.3051
8 10 2 -0.7182 0.1238
8 10 3 0.0688 -0.6224
8 10 4 0.2937 -1.7109
8 10 5 0.0972 0.6462
8 10 6 -0.0629 1.4538
8 10 7 -0.7950 0.3125
8 11 0 0.1128 -0.2318
8 11 1 0.0005 1.9346
8 11 2 0.4418 -0.3948
9 0 0 -1.2392 -0.5561
9 0 1 0.5001 0.1380
9 0 2 1.0342 -0.3745
9 0 3 0.9699 0.0104
9 0 4 -1.4821 0.1326
9 0 5 -0.1199 0.0005
9 0 6 1.2681 0.2758
9 0 7 -1.2855 -0.1106
9 0 8 -0.4088 0.1439
9 0 9 0.6611 0.0338
9 0 10 -0.6398 -0.1530
9 0 11 0.7632 -0.0442
9 0 12 0.8229 0.0272
9 0 13 -1.0704 0.1171
9 1 0 -1.3204 -0.5936
9 1 1 -1.4324 -0.1700
9 1 2 -0.4724 0.3512
9 1 3 1.7079 0.8885
9 1 4 0.4875 0.1038
9 1 5 -1.0872 -2.2819
9 1 6 1.3666 0.0630
9 1 7 0.0783 1.5459
9 1 8 -1.4776 -0.3983
9 1 9 0.6846 -0.2349
9 1 10 -0.3713 0.2663
9 1 11 -0.9538 0.0842
9 1 12 1.3944 0.0304
9 1 13 0.5678 -0.0719
9 2 0 -0.2489 0.5850
9 2 1 -0.6623 -0.5619
9 2 2 -1.3036 -0.7438
9 2 3 -0.7242 -0.2402
9 2 4 2.0105 2.7584
9 2 5 -0.0976 0.4924
9 2 6 -1.5913 -3.2979
9 2 7 1.0500 -0.1179
9 2 8 1.1799 1.7596
9 2 9 -0.0924 -0.0493
9 2 10 -1.0895 -0.9381
9 2 11 -1.0468 0.1283
9 2 12 0.8425 0.5694
9 2 13 0.5835 -0.3398
9 3 0 1.3923 0.8105
9 3 1 -1.1086 1.0300
9 3 2 -0.3741 -0.8166
9 3 3 -0.6425 -0.7425
9 3 4 -0.7090 0.4486
9 3 5 1.9993 0.2429
9 3 6 0.3411 -0.2699
9 3 7 -1.8809 1.0413
9 3 8 0.5413 0.0307
9 3 9 1.3851 -0.9292
9 3 10 -0.7919 0.1743
9 3 11 -0.9196 -0.1919
9 3 12 0.7545 0.1385
9 4 0 0.1503 -1.1459
9 4 1 0.8226 1.1230
9 4 2 -0.7008 0.2957
9 4 3 0.3848 -0.4320
9 4 4 -0.3509 0.6462
9 4 5 -0.6871 -0.2695
9 4 6 0.7430 -1.6252
9 4 7 -0.5858 0.5649
9 4 8 0.1699 1.4579
9 4 9 1.8203 -0.6607
9 4 10 -1.3598 0.4014
9 4 11 -1.7847 0.4591
9 4 12 1.7708 -1.3542
9 5 0 -0.6924 -0.9150
9 5 1 -0.1139 0.1814
9 5 2 -0.6107 -0.1655
9 5 3 -0.6010 -0.2706
9 5 4 1.3576 0.9100
9 5 5 -0.2639 0.1056
9 5 6 -0.8584 -1.0363
9 5 7 1.4092 -0.3229
9 5 8 -0.0186 1.0057
9 5 9 -1.6566 0.0433
9 5 10 0.3010 -0.5783
9 5 11 0.1209 0.7415
9 6 0 -0.5738 0.3069
9 6 1 -0.3783 0.0682
9 6 2 1.2710 -0.2565
9 6 3 -0.5612 0.0076
9 6 4 -1.3775 -0.4417
9 6 5 1.1328 -0.5665
9 6 6 0.4818 1.3189
9 6 7 -1.0873 0.1630
9 6 8 1.2816 -1.8488
9 6 9 0.7674 0.3881
9 6 10 -1.9092 1.5410
9 7 0 1.6230 -0.1929
9 7 1 0.0964 0.6658
9 7 2 -1.0320 0.0240
9 7 3 0.3904 -0.2341
9 7 4 0.2094 0.7692
9 7 5 -1.0630 -0.7086
9 7 6 0.2744 -0.9576
9 7 7 1.1544 1.0060
9 7 8 -0.1472 0.0751
9 8 0 -2.9547 0.7432
9 8 1 1.1066 -0.4864
9 8 2 2.7680 -0.2304
9 8 3 -0.8314 0.5322
9 8 4 -1.4672 -0.1607
9 8 5 0.5804 0.1218
9 8 6 0.5076 0.3629
9 9 0 0.0498 0.3087
9 9 1 -3.2415 0.7174
9 9 2 0.2314 -0.9702
10 0 0 -0.5994 -0.3787
10 0 1 0.1137 0.0890
10 0 2 0.9457 0.0539
10 0 3 0.4302 -0.0342
10 0 4 -1.3301 -0.1509
10 0 5 0.7435 0.0454
10 0 6 0.8278 0.2366
10 0 7 -1.5573 -0.1241
10 0 8 -0.4630 0.1903
10 1 0 -0.1485 -0.5998
10 1 1 0.1075 0.3987
10 1 2 -0.4561 0.0496
10 1 3 0.5083 0.0823
10 1 4 -0.2187 0.3530
10 1 5 -0.3417 -0.4839
10 1 6 1.6185 0.0081
10 1 7 -0.3097 -0.2212
10 1 8 -1.2579 -0.5072
10 2 0 -1.4169 -0.1776
10 2 1 -0.3105 -0.9038
10 2 2 0.3507 -0.1370
10 2 3 -0.3209 0.3131
10 2 4 0.5513 1.1680
10 2 5 -0.0743 0.1327
10 2 6 -0.4359 -0.9921
10 2 7 0.3970 -0.1250
10 2 8 0.3465 -0.1559
10 3 0 1.9478 1.6610
10 3 1 -0.7291 0.7522
10 3 2 -0.9328 -1.7392
10 3 3 -0.6938 -0.5671
10 3 4 -0.5306 1.1928
10 3 5 1.5165 0.3341
10 3 6 0.9009 -0.4146
10 3 7 -1.2831 0.3444
10 4 0 0.1773 -1.1595
10 4 1 0.9312 1.2958
10 4 2 0.1181 0.7282
10 4 3 0.0019 -0.6597
10 4 4 -1.1201 -0.0262
10 4 5 -0.4504 0.1658
10 4 6 0.9292 -0.4152
10 5 0 0.1126 -0.2870
10 5 1 0.4447 0.1647
10 5 2 -0.5003 -0.5594
10 5 3 -0.2434 0.1092
10 5 4 0.6254 0.6428
10 6 0 -0.4358 -0.4013
10 6 1 -0.1594 0.7924
0 0 0 0.0 0.0
;
loop_
  _diffrn_refln_index_h
  _diffrn_refln_index_k
  _diffrn_refln_index_l
  _diffrn_refln_intensity_net
  _diffrn_refln_intensity_u
  _diffrn_refln_scale_group_code
 0 -15 1 3730.69 712.158 4
 0 -15 -2 16036.4 1005.68 65
 0 -15 2 11845 1443.58 4
 0 -15 -3 5485.57 509.206 65
 0 -15 3 4317.44 798.859 4
 0 -15 -4 4785.21 467.193 65
 0 -15 -4 3901.14 774.935 24
 0 -15 4 4151.59 770.51 4
 0 -15 -5 1610.97 270.206 65
 0 -15 -5 1611.48 463.375 24
 0 -15 5 1933.07 490.963 4
 0 -15 -6 3576.96 398.649 65
 0 -15 6 2887.98 607.682 4
 0 -15 -7 3796.66 417.109 65
 0 -15 7 2722.06 583.755 4
 0 -15 -8 14552.7 1444.95 24
 0 -15 8 9929.75 1174.72 4
 0 -15 -9 5709.93 820.868 24
 0 -15 -10 500.15 127.885 65
 0 -15 -11 724.688 133.157 65
 0 -15 -12 4823.35 346.423 65
 0 -14 0 775.967 186.516 65
 0 -14 0 821.857 372.396 4
 0 -14 0 697.837 319.223 24
 0 -14 0 735.837 363.067 14
 0 -14 1 670.427 176.151 65
 0 -14 -1 495.738 164.11 65
 0 -14 -1 802.834 341.922 4
 0 -14 1 735.158 334.739 4
 0 -14 -1 414.142 279.085 24
 0 -14 1 262.936 224.395 14
 0 -14 -1 110.399 134.059 14
 0 -14 -2 2004.7 318.777 65
 0 -14 -2 1664.28 493.882 4
 0 -14 2 2035.85 597.517 4
 0 -14 -2 2360.58 612.092 24
 0 -14 2 1733.01 585.187 14
 0 -14 -3 6879.1 629.42 65
 0 -14 3 4359.65 916.453 4
 0 -14 -3 6649.58 1120.95 24
 0 -14 3 6430.74 1142.05 14
 0 -14 -4 3447.97 423.09 65
 0 -14 4 1986.55 579.558 4
 0 -14 -4 2850.21 699.165 24
 0 -14 4 3052.05 746.847 14
 0 -14 5 2002.6 570.316 4
 0 -14 -5 952.355 246.09 65
 0 -14 5 1389.13 485.347 14
 0 -14 6 3566.47 779.628 4
 0 -14 -6 4347.12 497.962 65
 0 -14 6 3058.14 787.099 14
 0 -14 7 6197.39 1028.25 4
 0 -14 7 4904.86 723.156 17
 0 -14 7 6138.01 1016.88 14
 0 -14 8 2719.1 671.624 4
 0 -14 -8 3713.76 816.641 24
 0 -14 8 3324.74 738.526 14
 0 -14 8 3473.76 578.751 17
 0 -14 -9 3534.3 445.085 65
 0 -14 9 2006.27 568.245 4
 0 -14 -9 1925.7 576.196 24
 0 -14 9 3000.2 521.294 17
 0 -14 -10 273.841 132.752 65
 0 -14 10 299.103 208.353 4
 0 -14 -10 403.688 243.333 24
 0 -14 10 549.246 209.551 17
 0 -14 -11 664.521 178.329 65
 0 -14 -11 769.272 309.792 24
 0 -14 11 454.527 246.205 4
 0 -14 -12 706.299 166.677 65
 0 -14 -12 1103.71 333.482 24
 0 -14 12 481.436 238.625 4
 0 -14 -13 3602.87 339.536 65
 0 -14 -13 3366.39 528.321 24
 0 -14 -14 1171.39 156.164 65
 0 -13 -1 8778.13 750.153 65
 0 -13 1 8871.3 735.123 65
 0 -13 1 8494.54 1338.47 4
 0 -13 -1 10696 1424.33 4
 0 -13 1 9011.85 1300.19 24
 0 -13 -1 9387.54 1381.51 24
 0 -13 1 8445.74 1450.05 14
 0 -13 -1 4978.88 1086.33 14
 0 -13 -2 2943.83 412.103 65
 0 -13 2 2887.86 374.52 65
 0 -13 2 2453.31 733.566 4
 0 -13 -2 1776.93 595.55 4
 0 -13 -2 2926.99 786.253 24
 0 -13 2 2506.04 664.498 24
 0 -13 2 2500.67 785.145 14
 0 -13 -2 2966.14 754.375 14
 0 -13 3 1206.22 231.926 65
 0 -13 -3 1387.62 287.193 65
 0 -13 3 853.141 328.534 7
 0 -13 -3 1301.93 473.321 4
 0 -13 3 628.735 403.452 4
 0 -13 -3 1266.6 572.36 24
 0 -13 3 1195.16 541.536 14
 0 -13 3 903.756 347.565 17
 0 -13 -3 1119.98 429.088 14
 0 -13 -4 7615.29 718.715 65
 0 -13 -4 7001.96 1135.84 4
 0 -13 4 6046.04 1170.6 4
 0 -13 -4 8804.21 1387.51 24
 0 -13 4 5279.57 892.562 17
 0 -13 4 7020.06 1317.08 14
 0 -13 5 11559.5 1642.32 4
 0 -13 -5 12261.2 1001.35 65
 0 -13 5 12750.9 1730.08 14
 0 -13 5 10689.5 1322.52 17
 0 -13 -6 7930.22 761.758 65
 0 -13 6 6790.87 995.988 17
 0 -13 6 6279.78 1194.4 14
 0 -13 7 262.35 182.441 17
 0 -13 7 124.2 211.489 14
 0 -13 -8 1033.19 470.849 24
 0 -13 8 592.964 271.532 17
 0 -13 -9 3835.39 532.721 65
 0 -13 -9 4613.35 1012.55 24
 0 -13 9 3576.76 672.738 17
 0 -13 -10 716.94 246.08 65
 0 -13 -10 848.096 417.448 24
 0 -13 10 463.286 229.282 17
 0 -13 10 606.642 345.168 14
 0 -13 -11 5243.87 594.35 65
 0 -13 -11 4172.55 930.028 24
 0 -13 11 5147.1 771.507 17
 0 -13 11 5445.01 918.712 14
 0 -13 -12 2132.05 334.442 65
 0 -13 -12 565.7 264.02 29
 0 -13 -12 2055.97 570.488 24
 0 -13 12 1478.44 383.815 17
 0 -13 -13 2143.16 319.551 65
 0 -13 -13 2455.81 525.738 29
 0 -13 -13 2763.49 606.972 24
 0 -13 13 2577.14 490.688 17
 0 -13 -14 284.239 117.957 65
 0 -13 -14 349.11 188.322 24
 0 -13 -15 153.297 80.9455 65
 0 -13 -15 500.595 190.658 24
 0 -13 -16 610.563 111.739 65
 0 -12 0 8332.24 742.237 65
 0 -12 0 7991.61 1308.09 4
 0 -12 0 8166.25 1279.79 24
 0 -12 0 7288.63 1388.83 14
 0 -12 1 16932.2 1171.52 65
 0 -12 -1 17736.1 1218.99 65
 0 -12 1 15696.6 1922.62 4
 0 -12 -1 18405.5 2030.37 4
 0 -12 -1 16497.2 1947.11 24
 0 -12 1 16410.2 1871.92 24
 0 -12 -1 13485.8 1921.84 14
 0 -12 1 15168.9 2093.07 14
 0 -12 -2 9000.09 714.947 65
 0 -12 2 8889.88 660.08 65
 0 -12 -2 9338.98 1309.48 4
 0 -12 2 10272.5 1446.75 4
 0 -12 -2 690.916 374.241 7
 0 -12 -2 7710.24 1251.82 24
 0 -12 2 9004.27 1268.08 24
 0 -12 2 9400.4 1562.67 14
 0 -12 -2 4815.95 1028.74 14
 0 -12 2 8048.69 1129.03 17
 0 -12 -3 9687.23 846.352 65
 0 -12 3 9943.1 779.46 65
 0 -12 -3 8370.58 1225.73 7
 0 -12 -3 8014.51 1272.24 4
 0 -12 3 10481 1365.79 24
 0 -12 -3 8579.05 1439.08 24
 0 -12 3 9382.07 1611.01 14
 0 -12 3 8640.54 1230.53 17
 0 -12 -3 7242.6 1249.21 14
 0 -12 4 9997.56 810.694 65
 0 -12 -4 11955.5 961.359 65
 0 -12 -4 11417.3 1486.62 4
 0 -12 -4 9871.81 1334.66 7
 0 -12 -4 13115.3 1735.55 24
 0 -12 4 11864.3 1454.02 24
 0 -12 4 12274.6 1466.31 17
 0 -12 4 8762.98 1552.05 14
 0 -12 -5 1372.87 305.38 65
 0 -12 -5 983.146 398.759 4
 0 -12 -5 1221.29 428.32 7
 0 -12 5 1378.01 463.643 17
 0 -12 5 1783.27 622.135 14
 0 -12 6 209.667 178.959 17
 0 -12 6 1289.57 517.279 14
 0 -12 -7 2543.96 586.699 29
 0 -12 7 4437.99 827.079 17
 0 -12 -7 3162.44 863.045 24
 0 -12 -8 5313.23 919.367 29
 0 -12 8 6557.77 1022.79 17
 0 -12 -8 9703.72 1548.56 24
 0 -12 -9 5000.96 923.602 29
 0 -12 9 5971.5 1129.44 14
 0 -12 9 5684.61 970.576 17
 0 -12 -9 5959.28 1238.74 24
 0 -12 -10 7335.69 1216.03 29
 0 -12 10 10192.8 1132.04 16
 0 -12 10 11952.8 1558.33 14
 0 -12 10 12185.2 1374.15 17
 0 -12 -10 11184.1 1734.15 24
 0 -12 -11 13278.7 1698.2 29
 0 -12 11 16050.4 1660.38 17
 0 -12 11 14577.4 1411.65 16
 0 -12 11 20540.1 2002.61 14
 0 -12 -11 16076.5 2172.25 24
 0 -12 -12 1553.13 525.632 29
 0 -12 12 2045.07 549.523 17
 0 -12 12 3314.41 759.632 14
 0 -12 12 1805.85 427.281 16
 0 -12 -12 1589.52 583.219 24
 0 -12 -13 3558.86 788.377 29
 0 -12 13 7267.81 1025.65 14
 0 -12 13 5968.71 904.779 17
 0 -12 13 4481.37 676.849 16
 0 -12 -13 3973.16 873.291 24
 0 -12 14 2982.85 532.607 16
 0 -12 14 3443.9 659.708 17
 0 -12 -14 4238.44 806.299 29
 0 -12 -14 4648.84 852.135 24
 0 -12 -14 4314.6 485.154 65
 0 -12 15 1461.37 395.972 17
 0 -12 15 1218.23 311.341 16
 0 -12 -15 1521.59 447.913 29
 0 -12 -15 1479.57 423.723 24
 0 -12 -15 1164.25 229.307 65
 0 -12 16 1022.76 269.344 16
 0 -12 -16 1377.3 221.652 65
 0 -12 -16 1340.72 349.242 24
 0 -12 -16 2016.06 479.519 29
 0 -12 -17 2965.88 282.773 65
 0 -11 1 18543.7 2308.9 14
 0 -11 1 19275 1952.18 17
 0 -11 -1 15744.5 2131.67 14
 0 -11 1 18567.7 1267.22 65
 0 -11 -1 20095.9 1327.32 65
 0 -11 1 24337.9 2319.44 41
 0 -11 -1 18977.7 2033.18 4
 0 -11 1 18905.7 1862.65 7
 0 -11 -1 21247.9 1965.85 7
 0 -11 -1 18021.5 2008.78 24
 0 -11 1 21785.6 2095.85 24
 0 -11 2 18533.7 2399.55 14
 0 -11 -2 17293.6 2187.15 14
 0 -11 2 18858.4 1953.51 17
 0 -11 -2 19950.9 1360.33 65
 0 -11 2 19187.5 1285.28 65
 0 -11 -2 18064.5 2235.08 41
 0 -11 2 23835.9 2247.85 41
 0 -11 -2 21650.3 2141.93 4
 0 -11 -2 20090.3 1949.38 7
 0 -11 2 16665.7 1805.48 7
 0 -11 2 22462.6 2107.42 24
 0 -11 -2 21140.2 2209.64 24
 0 -11 3 18628.5 2323.53 14
 0 -11 3 19891 1995.3 17
 0 -11 -3 15863.9 1980.43 14
 0 -11 3 19138.7 1246.13 65
 0 -11 3 22764.1 2152.61 41
 0 -11 -3 15718.1 1956.68 41
 0 -11 -3 17451.1 1939.28 4
 0 -11 -3 21830.8 1994.98 7
 0 -11 3 19512.1 1906.61 7
 0 -11 3 20503.4 1993.27 24
 0 -11 -3 19892.7 2165.33 24
 0 -11 4 13512.1 1966.63 14
 0 -11 -4 11583.1 1581.07 14
 0 -11 4 13246.3 1614.89 17
 0 -11 4 15671.6 1038.38 65
 0 -11 4 18073 1837.62 41
 0 -11 -4 12879.1 1692.26 41
 0 -11 4 15130.8 1670.69 24
 0 -11 -4 14411.1 1702.84 4
 0 -11 4 17456.6 1681.33 7
 0 -11 -4 12431.8 1529.66 7
 0 -11 -5 21205.4 2107.51 4
 0 -11 -5 20356.1 2016.62 7
 0 -11 5 22849.7 2013.6 7
 0 -11 5 19696.1 2365.89 14
 0 -11 5 19513.1 2097.8 17
 0 -11 5 21008.4 1321.59 65
 0 -11 5 27050.1 2239.31 41
 0 -11 -5 18996.5 2065.79 41
 0 -11 -5 20743.6 1828.65 29
 0 -11 5 21164.8 2026.64 24
 0 -11 -6 19111.8 2008.45 41
 0 -11 6 23955.7 2071.49 41
 0 -11 -6 18790.9 2044.94 4
 0 -11 -6 23878.7 2157 7
 0 -11 6 22909.6 2002.77 7
 0 -11 6 19335 2020.25 17
 0 -11 -6 19284.2 1867.27 29
 0 -11 -7 6716.72 1036.53 41
 0 -11 7 9600.85 1151.26 41
 0 -11 7 6865.1 1141.5 17
 0 -11 -7 6343.4 1071.04 29
 0 -11 8 15520.8 1477.34 41
 0 -11 -8 13603.6 1652.41 29
 0 -11 8 17107.6 2012.39 14
 0 -11 8 12242.1 1396.16 16
 0 -11 8 13297.1 1635.18 17
 0 -11 -9 15043.7 1830.41 29
 0 -11 9 15983.9 1774.95 17
 0 -11 9 13462.7 1510.31 16
 0 -11 9 18850 2078.75 14
 0 -11 10 160.055 193.016 38
 0 -11 -10 576.223 346.834 29
 0 -11 10 125.231 261.272 14
 0 -11 10 343.555 207.083 16
 0 -11 10 314.831 219.075 17
 0 -11 -10 417.718 225.127 3
 0 -11 -11 742.916 400.619 29
 0 -11 11 1530.33 491.671 17
 0 -11 11 1068.99 474.678 14
 0 -11 11 338.581 205.539 16
 0 -11 -11 582.765 266.417 3
 0 -11 -12 5323.5 1098.63 29
 0 -11 12 7700.08 1219.1 14
 0 -11 12 7175.1 1109.49 17
 0 -11 12 6865.72 959.421 16
 0 -11 -12 6994.57 990.223 3
 0 -11 -13 6354.83 1147.19 29
 0 -11 13 4714.47 786.066 16
 0 -11 13 5988.5 973.105 17
 0 -11 13 5999.67 1038.84 14
 0 -11 -13 6836.5 931.889 3
 0 -11 -14 5006.28 970.712 29
 0 -11 14 3743.63 670.472 16
 0 -11 14 4421.86 837.656 14
 0 -11 14 3081.75 695.986 17
 0 -11 -14 4884.93 764.028 3
 0 -11 15 3088.13 613.536 16
 0 -11 15 3430.66 706.199 17
 0 -11 -15 4796 904.483 29
 0 -11 -15 3750.75 651.77 3
 0 -11 -15 2873.22 696.488 24
 0 -11 16 6626.7 901.708 16
 0 -11 -16 7973.33 1172.78 29
 0 -11 -16 10107.4 1057.96 3
 0 -11 -16 6111.25 950.618 24
 0 -11 17 777.821 260.521 16
 0 -11 -17 1343.78 417.991 29
 0 -11 -17 1295.67 340.881 3
 0 -11 -17 198.918 140.063 24
 0 -11 -18 4371.39 717.621 29
 0 -11 18 3398.91 535.791 16
 0 -11 -19 4692.9 686.067 29
 0 -11 19 4093.34 556.025 16
 0 -10 0 1430.76 446.599 17
 0 -10 0 1156.59 527.724 14
 0 -10 0 778.013 192.41 65
 0 -10 0 2215.05 644.175 41
 0 -10 0 682.098 293.491 7
 0 -10 0 1518.76 473.801 24
 0 -10 -1 984.465 488.765 14
 0 -10 1 1939.37 526.571 17
 0 -10 1 2056.95 689.995 14
 0 -10 1 1650.32 273.558 65
 0 -10 1 1758.17 580.628 41
 0 -10 -1 931.761 400.322 4
 0 -10 1 1795.22 476.685 7
 0 -10 -1 1793.76 476.305 7
 0 -10 1 2151.65 556.466 24
 0 -10 -1 1159.73 426.72 24
 0 -10 2 2958.69 659.812 17
 0 -10 2 2453.29 746.61 14
 0 -10 -2 1187.45 517.856 14
 0 -10 2 2940.81 444.041 68
 0 -10 2 2521.21 335.624 65
 0 -10 -2 2168.49 661.001 41
 0 -10 2 3008.3 715.115 41
 0 -10 -2 2124.95 607.217 4
 0 -10 -2 3527.41 672.5 7
 0 -10 2 2843.58 623.838 7
 0 -10 2 1995.44 536.188 24
 0 -10 3 2617.53 633.435 17
 0 -10 -3 2263.19 675.204 14
 0 -10 3 3129.6 833.541 14
 0 -10 3 3613.64 396.443 65
 0 -10 3 2729.09 445.532 68
 0 -10 -3 3487.59 791.72 41
 0 -10 3 2842.8 671.545 41
 0 -10 3 2876.8 666.041 24
 0 -10 3 2529.47 600.996 7
 0 -10 -3 4077.94 806.077 4
 0 -10 -3 3396.35 701.286 7
 0 -10 -4 3012.42 665.715 7
 0 -10 -4 4038.24 809.047 4
 0 -10 4 3535.93 689.331 7
 0 -10 4 4499.53 983.806 14
 0 -10 4 2983.46 683.39 17
 0 -10 -4 2142.55 626.037 14
 0 -10 4 3598.08 507.496 68
 0 -10 4 3073.46 366.31 65
 0 -10 -4 3265.6 744.975 41
 0 -10 4 4079.52 810.717 41
 0 -10 4 3694.68 901.647 38
 0 -10 -4 2955.69 575.516 29
 0 -10 4 3731.67 717.181 24
 0 -10 -5 4412.55 844.119 4
 0 -10 -5 3535.15 744.268 7
 0 -10 5 3320.68 679.748 7
 0 -10 5 4117.88 812.371 17
 0 -10 5 4529.69 979.074 14
 0 -10 5 3544.3 515.32 68
 0 -10 5 3724.49 407.327 65
 0 -10 5 3786.02 946.046 38
 0 -10 5 4919.66 863.438 41
 0 -10 -5 3489.65 751.517 41
 0 -10 -5 3011.68 628.802 29
 0 -10 5 5287.89 846.506 24
 0 -10 6 11212.5 1467.65 17
 0 -10 6 15722.2 1166.34 68
 0 -10 6 12836.7 914.005 65
 0 -10 6 16653.9 1604.74 41
 0 -10 -6 12413.7 1473.71 41
 0 -10 -6 10715.7 1372.9 29
 0 -10 6 13538.3 1472.39 7
 0 -10 -6 13694.7 1532.02 7
 0 -10 -6 16229.4 1680.42 4
 0 -10 7 6072.36 918.924 41
 0 -10 -7 4661 853.197 41
 0 -10 -7 6150.46 998.467 7
 0 -10 7 4398.52 802.955 7
 0 -10 7 5923.13 1018.04 17
 0 -10 7 7284.11 1281.08 14
 0 -10 -7 4756.57 907.112 29
 0 -10 8 5212.12 777.046 41
 0 -10 -8 3491.72 695.194 41
 0 -10 8 4308.65 1077.72 38
 0 -10 8 4296.14 852.657 17
 0 -10 8 5799.34 1161.61 14
 0 -10 -8 4529.28 931.012 29
 0 -10 9 4215.8 1049.59 38
 0 -10 9 3979.78 657.421 41
 0 -10 -9 4788.27 769.689 41
 0 -10 9 3055.8 716.023 17
 0 -10 9 3087.63 822.644 14
 0 -10 -9 3406.26 854.192 29
 0 -10 10 163.13 196.792 38
 0 -10 -10 313.71 267.246 29
 0 -10 10 756.268 367.875 17
 0 -10 10 499.359 397.583 14
 0 -10 11 1348.86 555.56 38
 0 -10 -11 4212.56 795.101 3
 0 -10 -11 3810.61 944.228 29
 0 -10 11 2887.89 636.711 16
 0 -10 11 2565.3 692.103 17
 0 -10 11 3618.49 843.084 14
 0 -10 12 2758.35 759.636 38
 0 -10 -12 5223.43 840.985 3
 0 -10 -12 2757.14 819.522 29
 0 -10 12 3357.12 732.257 17
 0 -10 12 3606.17 713.494 16
 0 -10 12 3693.86 848.927 14
 0 -10 13 7055.64 1176.17 38
 0 -10 -13 6863.87 1243.98 29
 0 -10 13 6997.3 1158.63 14
 0 -10 13 5508.85 1000.31 17
 0 -10 13 7183.51 1020.9 16
 0 -10 -13 7008.03 1009.87 3
 0 -10 -14 2484.72 719.478 29
 0 -10 14 3543.54 689.623 16
 0 -10 14 2344.11 641.976 14
 0 -10 -14 4705.89 791.165 3
 0 -10 -15 902.323 411.004 29
 0 -10 15 1115.07 403.791 14
 0 -10 15 255.564 179.254 16
 0 -10 -15 953.329 346.666 3
 0 -10 -16 4627.25 910.88 29
 0 -10 16 3553.62 671.273 16
 0 -10 16 4342.36 790.348 17
 0 -10 -16 4078.79 725.666 3
 0 -10 -17 1073.98 408.898 29
 0 -10 17 79.8159 192.817 17
 0 -10 17 451.46 222.392 16
 0 -10 -17 549.518 267.66 3
 0 -10 18 2061.08 467.107 16
 0 -10 -18 3177.67 587.671 3
 0 -10 19 1285.11 366.01 16
 0 -10 -19 1418.86 369.216 3
 0 -10 20 3061.28 503.852 16
 0 -10 21 1899.92 366.783 16
 0 -9 1 24418.4 1993.74 24
 0 -9 1 20283.3 1808.12 7
 0 -9 -1 21962 1864.82 7
 0 -9 -1 15113.6 2097.9 14
 0 -9 1 22956.3 1926.44 17
 0 -9 1 21480.9 2338.71 14
 0 -9 -2 436.71 304.919 14
 0 -9 2 1123.55 478.863 14
 0 -9 2 1098.69 367.893 17
 0 -9 2 681.491 167.029 65
 0 -9 2 1135.64 454.155 38
 0 -9 2 665.116 284.61 24
 0 -9 -2 827.848 315.174 7
 0 -9 2 456.331 226.295 7
 0 -9 -2 531.788 321.385 4
 0 -9 3 4260.87 719.905 7
 0 -9 -3 3837.15 746.888 4
 0 -9 -3 4504.08 761.788 7
 0 -9 -3 3071.42 780.631 14
 0 -9 3 5179.37 1030.58 14
 0 -9 3 5107.12 824.803 17
 0 -9 3 5961.95 627.113 68
 0 -9 3 3832.89 407.704 65
 0 -9 3 4167.58 942.599 38
 0 -9 -3 4643.04 667.641 29
 0 -9 3 4482.24 754.441 24
 0 -9 -4 14531.3 1580.05 4
 0 -9 -4 15664.1 1545.95 7
 0 -9 4 16086.8 1525.65 7
 0 -9 4 16373.9 1007.67 65
 0 -9 4 15327.2 1175.98 68
 0 -9 4 14054.8 1783.11 14
 0 -9 4 13557.6 1494.25 17
 0 -9 -4 10986.6 1505.07 14
 0 -9 4 16577.8 1979.58 38
 0 -9 -4 14461.7 1399.73 29
 0 -9 4 14709.9 1530.85 24
 0 -9 5 54970.5 3525.88 7
 0 -9 -5 53569.2 3590.56 4
 0 -9 -5 51966.8 3481.95 7
 0 -9 5 63527.8 3043.99 68
 0 -9 5 50875.3 2696.31 65
 0 -9 -5 52873 3135.26 48
 0 -9 5 50241.9 3568.33 17
 0 -9 -5 37642.7 3367.27 41
 0 -9 5 61376.5 3628.7 41
 0 -9 -5 40797.2 3287.17 29
 0 -9 5 46942.7 3383.54 24
 0 -9 -6 12055.6 1401.73 4
 0 -9 -6 12089.1 1365.59 7
 0 -9 6 13907.9 1408.34 7
 0 -9 6 11102.5 812.078 65
 0 -9 6 11951.7 1007.27 68
 0 -9 -6 11717.8 1143.08 48
 0 -9 6 10545.7 1326.76 17
 0 -9 -6 10283.9 1333.6 41
 0 -9 6 12987.4 1357.09 41
 0 -9 -6 12610.4 1473.98 29
 0 -9 6 12877.5 1333.63 24
 0 -9 7 1407.07 307.437 68
 0 -9 7 1050.64 198.224 65
 0 -9 -7 1384.55 344.719 48
 0 -9 7 1239.73 519.729 14
 0 -9 7 1496.7 468.34 17
 0 -9 7 985.347 353.706 41
 0 -9 -7 1343.48 408.025 41
 0 -9 -7 1213.84 443.924 29
 0 -9 -7 1291.55 430.837 7
 0 -9 -7 1691.52 470.269 4
 0 -9 7 1207.14 392.253 7
 0 -9 8 556.727 205.727 68
 0 -9 -8 862.049 277.974 48
 0 -9 8 309.195 215.815 17
 0 -9 8 852.777 415.042 14
 0 -9 8 201.017 198.607 41
 0 -9 8 169.021 204.457 38
 0 -9 -8 709.751 285.4 41
 0 -9 -8 632.326 340.84 29
 0 -9 -8 989.028 390.547 7
 0 -9 -9 4807.26 726.283 48
 0 -9 9 5886.31 1084.47 14
 0 -9 9 6101.6 999.095 17
 0 -9 9 5021.16 1133.76 38
 0 -9 -9 5021.71 778.472 41
 0 -9 9 6732.09 850.347 41
 0 -9 -9 6747.69 1212.9 29
 0 -9 9 5996.84 662.419 68
 0 -9 -10 3343.61 591.488 41
 0 -9 10 2508.16 767.221 38
 0 -9 10 2837.52 752.21 14
 0 -9 10 3691.83 794.656 17
 0 -9 -10 2495.33 763.427 29
 0 -9 -10 3095.94 578.727 48
 0 -9 -11 8627.18 1460.94 29
 0 -9 11 10639.2 1566.8 38
 0 -9 11 12149 1549.25 14
 0 -9 11 8963.93 1294.46 17
 0 -9 -12 599.477 360.94 29
 0 -9 12 1362.45 518.524 38
 0 -9 12 450.664 332.388 14
 0 -9 12 192.832 164.876 16
 0 -9 13 5584.18 1048.37 38
 0 -9 13 5206.59 916.711 16
 0 -9 13 5428.79 980.109 14
 0 -9 -13 6686.02 1216.45 29
 0 -9 -13 6909.93 1040.64 3
 0 -9 14 1057.53 425.051 38
 0 -9 14 764.527 326.474 16
 0 -9 14 413.427 250.395 14
 0 -9 -14 1121.45 506.721 29
 0 -9 -14 470.603 300.989 3
 0 -9 15 2584.36 645.204 38
 0 -9 15 2679.87 685.392 17
 0 -9 15 1876.9 565.204 16
 0 -9 -15 2724.3 669.16 3
 0 -9 -15 3353.84 861.833 29
 0 -9 -16 5924.82 963.726 3
 0 -9 16 4647.95 888.708 17
 0 -9 16 5537.81 893.655 14
 0 -9 16 5275.03 909.245 16
 0 -9 -17 6997.2 1035.76 3
 0 -9 17 5209.62 883.432 16
 0 -9 17 5440.76 911.662 17
 0 -9 18 1221.32 430.423 16
 0 -9 -18 938.596 359.76 3
 0 -9 -18 1724.76 552.862 29
 0 -9 19 1645.45 457.531 16
 0 -9 -19 2296.54 519.736 3
 0 -9 -19 1540.6 498.444 29
 0 -9 20 1206.64 377.084 16
 0 -9 -20 1643.47 419.006 3
 0 -9 -20 2507.84 555.861 29
 0 -9 21 874.064 302.62 16
 0 -9 -21 1958.5 448.728 29
 0 -9 22 821.215 275.184 16
 0 -9 23 2266.06 364.424 16
 0 -8 0 143905 7185.02 7
 0 -8 0 115195 7724.18 14
 0 -8 1 55231 3561.32 38
 0 -8 -1 38074 3512.71 14
 0 -8 1 51017.4 3746.16 14
 0 -8 1 45053.1 3154.86 24
 0 -8 -1 47683.1 3078.25 7
 0 -8 1 46430 3065.48 7
 0 -8 2 36358.1 2684.62 24
 0 -8 -2 28874.4 3003.02 14
 0 -8 2 41141.1 2776.19 17
 0 -8 2 35614 3087.25 14
 0 -8 2 47616.8 3234.93 38
 0 -8 -2 40326.8 2456.45 29
 0 -8 2 41466.1 2718.89 7
 0 -8 -2 39531.6 2678.43 7
 0 -8 3 7317.45 946.109 24
 0 -8 -3 8685.42 844.439 48
 0 -8 3 9833.72 1092.57 17
 0 -8 3 9480.44 1335.23 14
 0 -8 3 9866.65 1336.36 38
 0 -8 -3 7995.74 899.278 29
 0 -8 -3 7383.13 960.83 7
 0 -8 -3 8032.17 1041.94 4
 0 -8 3 10484.3 1081.8 7
 0 -8 -4 39080.5 2391.29 48
 0 -8 4 37854 3093.03 14
 0 -8 4 37797.2 2713.05 17
 0 -8 4 44212 3325.16 38
 0 -8 4 38994.3 2695.2 7
 0 -8 -4 37931.8 2751.25 4
 0 -8 -4 38883.8 2687.95 7
 0 -8 4 37837.5 2648.29 24
 0 -8 5 473.431 233.05 17
 0 -8 -5 396.988 199.184 48
 0 -8 -5 222.992 200.58 4
 0 -8 5 499.129 227.5 7
 0 -8 -5 552.55 235.544 7
 0 -8 5 206.725 144.473 24
 0 -8 6 835.684 232.808 68
 0 -8 -6 705.396 248.28 48
 0 -8 6 827.253 316.014 17
 0 -8 6 1010.38 406.163 14
 0 -8 -6 359.075 213.589 7
 0 -8 6 594.443 254.474 7
 0 -8 -6 528.253 241.923 4
 0 -8 6 554.121 237.446 24
 0 -8 -7 3131.09 543.394 48
 0 -8 7 4648.52 879.776 14
 0 -8 7 3746.43 708.429 17
 0 -8 7 3490.76 874.192 38
 0 -8 -7 2989.89 587.418 41
 0 -8 7 3814.14 637.277 41
 0 -8 -7 3721.84 668.684 4
 0 -8 7 4270.49 713.689 7
 0 -8 -7 4664.75 776.48 7
 0 -8 7 3795.94 490.111 68
 0 -8 -8 22276.6 1699.61 48
 0 -8 8 20591.6 1942.36 17
 0 -8 8 22509.1 2206.57 14
 0 -8 8 22384.1 1744.54 41
 0 -8 -8 16376.3 1673.36 41
 0 -8 8 20841.8 2378.08 38
 0 -8 -8 24273 2009.55 7
 0 -8 8 23794.7 1957.01 7
 0 -8 8 24438.9 1517.95 68
 0 -8 9 13902.4 1021.46 68
 0 -8 -9 11842.6 1177.83 48
 0 -8 9 10301.7 1459.12 14
 0 -8 9 9321.23 1317 17
 0 -8 9 12372.3 1739.5 38
 0 -8 9 12505.3 1179.05 41
 0 -8 -9 8798.03 1094.76 41
 0 -8 -9 17642.5 1809.64 26
 0 -8 9 10463 1460.6 5
 0 -8 -10 60184.3 3650.2 48
 0 -8 10 55717.6 3996.62 17
 0 -8 10 62886.2 4228.98 14
 0 -8 -10 51246.7 3487.25 41
 0 -8 10 66323.9 3572.95 41
 0 -8 10 53187.1 4388.67 38
 0 -8 -10 66683.6 4280.45 26
 0 -8 10 58684.9 4383.62 5
 0 -8 -11 19033 1787.27 48
 0 -8 11 26972.4 2403.13 14
 0 -8 11 22333.7 2422.45 38
 0 -8 -11 28461.7 2421.17 26
 0 -8 11 25036.9 2507.88 5
 0 -8 -12 7046.21 972.091 48
 0 -8 12 8031.77 1286.11 38
 0 -8 12 11241.1 1423.02 14
 0 -8 -12 12033.6 1443.46 26
 0 -8 12 9772.43 1471.73 5
 0 -8 13 5437.37 1011.54 38
 0 -8 13 6725.13 1088.25 17
 0 -8 13 6792.07 1084.38 14
 0 -8 13 5436.63 951.029 16
 0 -8 -13 5109.27 932.093 26
 0 -8 13 6062.98 1150.93 5
 0 -8 -13 5716.53 959.855 3
 0 -8 14 10180.3 1350.03 17
 0 -8 14 7538.02 1157.15 16
 0 -8 -14 10778.5 1338.62 3
 0 -8 14 9705.7 1338.5 38
 0 -8 15 5770.5 993.646 16
 0 -8 15 8155.02 1216.61 17
 0 -8 -15 8178.57 1154.95 3
 0 -8 15 6216.44 1032.26 38
 0 -8 16 4161.71 832.692 16
 0 -8 16 6288.54 1037.37 17
 0 -8 -16 8168 1324.09 29
 0 -8 -16 5620.49 983.218 3
 0 -8 16 4056.92 798.247 38
 0 -8 17 7458.15 1142.01 16
 0 -8 17 9632.62 1285.82 17
 0 -8 -17 9137.39 1260.25 3
 0 -8 -17 10003 1436.7 29
 0 -8 18 906.448 380.239 16
 0 -8 18 624.627 342.241 17
 0 -8 -18 1313.51 453.545 3
 0 -8 -18 1258.05 497.951 29
 0 -8 19 256.029 252.166 16
 0 -8 -19 358.413 285.788 3
 0 -8 -19 839.558 379.177 29
 0 -8 20 11082.5 1323.98 16
 0 -8 -20 15286.1 1619.73 29
 0 -8 -20 13432.9 1463.31 3
 0 -8 -21 7210.59 1036.7 29
 0 -8 -21 8075.38 1047.61 3
 0 -8 -22 6167.21 840.05 29
 0 -7 1 86509.3 4735.88 38
 0 -7 1 71365.7 4278.75 7
 0 -7 -1 74750.4 4299.14 7
 0 -7 2 28791.6 2256.98 38
 0 -7 -2 24424.6 1584.19 48
 0 -7 2 22893.5 1809.38 7
 0 -7 -2 24006.9 1822.05 7
 0 -7 3 62953.1 3993.7 38
 0 -7 -3 56277.5 3562.89 4
 0 -7 3 63125.6 3525.05 7
 0 -7 -3 57119.1 3473.74 7
 0 -7 -3 55765.4 3180.9 48
 0 -7 -4 11650.6 1206.98 4
 0 -7 4 13256.3 1187.43 7
 0 -7 -4 11883.7 1168.27 7
 0 -7 -4 10588.1 940.909 48
 0 -7 -5 74463.8 4206.19 56
 0 -7 -5 86661 4409.16 48
 0 -7 -5 85677.5 4713.36 7
 0 -7 -5 78950.8 4694.51 4
 0 -7 5 86384.3 4705.57 7
 0 -7 5 84138.3 4963.17 5
 0 -7 -5 86878.1 4995.45 26
 0 -7 5 85512.2 4771.25 17
 0 -7 5 82824.1 5158.32 14
 0 -7 -6 31692 1988.47 48
 0 -7 -6 26060.2 1755.77 56
 0 -7 6 34516 2604.74 14
 0 -7 6 28245.6 2244.09 17
 0 -7 6 33986.8 2551.06 5
 0 -7 -6 31243.5 2265.14 4
 0 -7 -6 33278.2 2274.1 7
 0 -7 6 35825 2302.96 7
 0 -7 6 27681 2116.83 24
 0 -7 -6 31933.6 2491.71 26
 0 -7 -7 38910.3 2378.09 48
 0 -7 7 36289.5 2684.26 17
 0 -7 7 37833.3 2893.92 14
 0 -7 7 32630.6 3102.27 38
 0 -7 7 39687.7 2687.51 7
 0 -7 -7 36003.8 2617.78 4
 0 -7 7 37093.7 2882.8 5
 0 -7 -7 41174.3 2689.9 7
 0 -7 -7 41056.9 2921.82 26
 0 -7 -8 15136.8 1272.62 48
 0 -7 8 15062.3 1610.43 14
 0 -7 8 13154.6 1424.55 17
 0 -7 8 16885 1339.49 41
 0 -7 8 12506.9 1782.32 38
 0 -7 -8 13633.1 1323.72 41
 0 -7 8 18142.5 1551.66 7
 0 -7 8 16076.6 1739.19 5
 0 -7 -8 15733.2 1500.88 7
 0 -7 -8 17238.3 1700.38 26
 0 -7 -9 29164.7 2084.24 48
 0 -7 9 28941.2 2358.89 17
 0 -7 9 32705.8 2557.56 14
 0 -7 9 34454.7 2108.5 41
 0 -7 -9 25737.6 2052.47 41
 0 -7 9 24877.5 2683.27 38
 0 -7 9 31781.8 2635.06 5
 0 -7 9 29239.4 2321.87 7
 0 -7 -9 31160.4 2363.63 7
 0 -7 -9 41867 2791.6 26
 0 -7 -10 1496.87 360.449 48
 0 -7 10 2093.03 541.616 14
 0 -7 -10 1549.47 342.478 41
 0 -7 10 1014.21 437.345 38
 0 -7 10 1903.68 360.572 41
 0 -7 10 1164.23 448.722 5
 0 -7 -10 1801.6 502.401 26
 0 -7 11 3478.28 450.058 68
 0 -7 -11 3181.17 558.841 48
 0 -7 11 2285.64 578.278 14
 0 -7 11 2518.68 675.677 38
 0 -7 -11 2954.47 462.342 41
 0 -7 11 2561.74 686.741 5
 0 -7 -11 3852.75 737.085 26
 0 -7 12 8593.49 748.215 68
 0 -7 -12 5129.14 814.869 48
 0 -7 12 6209.88 1020.74 17
 0 -7 12 8257.37 1113.93 14
 0 -7 12 5865.04 1040.56 38
 0 -7 -12 8855.15 1135.21 26
 0 -7 12 6696.16 1134.21 5
 0 -7 -13 7870.03 1006.27 48
 0 -7 13 8174.65 1169.91 17
 0 -7 13 9101.33 1177.49 14
 0 -7 -13 9651.6 1221.86 26
 0 -7 13 9276.89 1329.68 5
 0 -7 13 6976.16 1126.32 38
 0 -7 14 2697.05 668.014 16
 0 -7 14 2146.67 623.383 17
 0 -7 14 3495.27 694.14 14
 0 -7 -14 3514.45 680.761 26
 0 -7 14 2602.18 679.702 5
 0 -7 -14 2105.42 616.755 3
 0 -7 14 3305.98 725.797 38
 0 -7 15 19132.7 1823.47 14
 0 -7 15 15257.1 1734.94 16
 0 -7 15 18256.1 1859.72 17
 0 -7 15 18970.5 1874.06 38
 0 -7 -15 18789.5 1792.28 26
 0 -7 -15 19422.1 1885.95 3
 0 -7 15 18319.5 1964.63 5
 0 -7 16 9948.43 905.952 47
 0 -7 16 10829.3 1391.86 17
 0 -7 16 9648.41 1325.9 16
 0 -7 -16 12667.3 1648.11 29
 0 -7 16 11547.5 1453.44 5
 0 -7 -16 14292.9 1585.56 3
 0 -7 16 9360.15 1245.07 38
 0 -7 17 3232.68 742.948 16
 0 -7 17 4019.65 820.825 17
 0 -7 -17 3969.83 893.921 29
 0 -7 -17 3056.31 728.463 3
 0 -7 17 3042.22 646.693 38
 0 -7 18 8405.76 1185.12 17
 0 -7 -18 7964.32 1174.53 3
 0 -7 -18 6237.75 1139.42 29
 0 -7 -19 10393.1 1367.11 3
 0 -7 -19 14007.2 1613.78 29
 0 -7 -20 3951.72 784.878 3
 0 -7 -20 3477.74 765.901 29
 0 -7 21 240.237 193.566 16
 0 -7 -21 683.263 325.42 3
 0 -7 -21 528.19 260.06 29
 0 -7 22 2718.28 584.697 16
 0 -7 -22 2153.41 538.477 3
 0 -7 -22 3668.73 661.721 29
 0 -7 23 6691.58 875.416 16
 0 -7 -23 7770.18 888.354 29
 0 -7 24 502.514 227.362 16
 0 -7 25 4110.58 508.392 16
 0 -6 0 35446.5 2420 38
 0 -6 -1 1080.44 316.949 38
 0 -6 1 1562.09 394.792 38
 0 -6 -1 1270.22 241.726 48
 0 -6 -1 1193.66 282.298 7
 0 -6 2 1429.01 398.891 38
 0 -6 -2 1386.89 255.836 48
 0 -6 -2 1661.07 254.228 56
 0 -6 -2 1610.21 330.49 7
 0 -6 3 4133.06 746.08 38
 0 -6 -3 3677.95 443.794 48
 0 -6 -3 4118.79 423.928 56
 0 -6 -3 4394.21 588.183 7
 0 -6 3 3865.52 593.004 5
 0 -6 -3 3779.92 559.534 4
 0 -6 -4 31854.3 1850.37 56
 0 -6 -4 32754.6 1948.44 48
 0 -6 4 34987.3 2325.5 5
 0 -6 -4 33539.7 2194.12 4
 0 -6 -4 33814.1 2186.95 7
 0 -6 -5 5272.32 356.679 39
 0 -6 -5 6280.52 533.157 56
 0 -6 -5 5443.51 571.318 48
 0 -6 5 5833.47 810.957 5
 0 -6 -5 4498.08 643.761 7
 0 -6 -5 4837.74 672.634 4
 0 -6 -5 5179.34 473.606 2
 0 -6 6 25188 2356.47 38
 0 -6 -6 25335.2 1556.93 56
 0 -6 -6 27225.7 1716.36 48
 0 -6 6 26675.7 1915.48 7
 0 -6 6 29253.7 2136.88 5
 0 -6 -6 28638.8 1967.04 7
 0 -6 -6 26001.2 1920.51 4
 0 -6 -6 28045.9 1728.24 2
 0 -6 7 4130.35 893.455 38
 0 -6 -7 4666.35 672.14 7
 0 -6 7 4498.45 652.867 7
 0 -6 -7 4554.49 618.096 2
 0 -6 -7 3667.66 587.386 4
 0 -6 7 4452.04 737.639 5
 0 -6 -7 4504.93 555.719 48
 0 -6 -7 4432.29 435.659 56
 0 -6 -8 18317.1 1213.21 56
 0 -6 -8 19459.7 1430.31 48
 0 -6 8 19536 1776.39 14
 0 -6 -8 17864.3 1457.17 41
 0 -6 8 18099.4 1980.77 38
 0 -6 8 22381.3 1485.47 41
 0 -6 8 19116.8 1843.56 5
 0 -6 8 21254.1 1671.6 7
 0 -6 -8 21314.3 1730.58 2
 0 -6 -8 21283.2 1837.32 26
 0 -6 -9 589.895 219.271 48
 0 -6 9 330.37 199.732 14
 0 -6 9 699.117 343.916 38
 0 -6 9 380.5 172.453 41
 0 -6 -9 305.253 140.259 41
 0 -6 9 831.386 289.403 7
 0 -6 9 470.318 253.817 5
 0 -6 -9 547.714 269.732 2
 0 -6 -9 414.138 223.705 26
 0 -6 -10 17172.5 1433.17 48
 0 -6 10 16670.2 1647.55 17
 0 -6 10 19452.1 1739.94 14
 0 -6 10 17631.3 1868.5 38
 0 -6 -10 16107.3 1278.21 41
 0 -6 10 19532.1 1333.47 41
 0 -6 -10 18040.4 1922.78 2
 0 -6 10 20562.7 1938.2 5
 0 -6 -10 19902.4 1803.31 26
 0 -6 -11 4461.8 460.017 60
 0 -6 11 4583.01 496.553 68
 0 -6 -11 3603.1 609.902 48
 0 -6 11 4652.21 771.468 14
 0 -6 11 4416.71 753.996 17
 0 -6 11 3845.07 832.012 38
 0 -6 -11 3063.03 450.755 41
 0 -6 11 4119.75 825.957 5
 0 -6 -11 4796.67 1007.52 2
 0 -6 -11 4912.3 804.343 26
 0 -6 -12 968.614 214.394 60
 0 -6 12 1251.21 255.251 68
 0 -6 -12 834.31 282.321 48
 0 -6 12 1200.82 415.391 17
 0 -6 12 1167.85 378.403 14
 0 -6 12 1713.17 502.029 38
 0 -6 12 2068.37 572.734 5
 0 -6 -12 321.712 277.684 2
 0 -6 -12 1216.19 392.964 26
 0 -6 -13 8366 663.423 60
 0 -6 -13 5546.73 816.042 48
 0 -6 13 6118.43 977.598 17
 0 -6 13 8245.14 1046.9 14
 0 -6 13 8371.33 1138.13 38
 0 -6 13 7295.73 1149.15 5
 0 -6 -13 3346.23 955.25 2
 0 -6 -13 7553.37 1040.87 26
 0 -6 -14 11171.9 807.89 60
 0 -6 -14 7355.02 982.898 48
 0 -6 14 10117.7 1274.4 38
 0 -6 -14 12230.3 1362.82 3
 0 -6 -14 6959.8 1386.68 2
 0 -6 14 9551.39 1341.15 5
 0 -6 -14 12013.8 1263.52 26
 0 -6 14 12917 1323.31 14
 0 -6 14 9931.77 1286.46 17
 0 -6 14 7760.75 1172.36 16
 0 -6 15 1115.54 451.394 17
 0 -6 15 1045.13 353.931 14
 0 -6 -15 1274.85 481.305 3
 0 -6 15 1276.17 447.287 5
 0 -6 -15 1037.83 513.262 2
 0 -6 15 1314.1 426.809 38
 0 -6 -15 1383.63 261.324 60
 0 -6 -15 2195.97 502.878 26
 0 -6 16 4132.97 817.693 17
 0 -6 -16 5793.72 957.767 3
 0 -6 16 5522.15 934.304 5
 0 -6 -16 6082.48 1259.08 2
 0 -6 16 6163.87 929.661 38
 0 -6 -16 4690.28 499.958 60
 0 -6 -16 5349.03 820.128 26
 0 -6 17 771.797 329.595 5
 0 -6 -17 588.379 313.522 3
 0 -6 17 750.211 357.965 17
 0 -6 -17 1257.66 246.878 60
 0 -6 17 516.105 255.21 38
 0 -6 -17 802.493 414.783 29
 0 -6 17 306.486 186.753 10
 0 -6 18 5499.68 823.938 10
 0 -6 -18 5729.66 1063.14 29
 0 -6 -18 5783.65 1017.36 3
 0 -6 18 5998.99 978.983 17
 0 -6 18 5906.99 984.162 16
 0 -6 19 3045.21 594.533 10
 0 -6 -19 4957.62 939.856 29
 0 -6 -19 3983.16 828.368 3
 0 -6 19 2998.9 716.711 16
 0 -6 20 7513.04 1080.89 16
 0 -6 20 5601.22 821.011 10
 0 -6 -20 6445.11 1040.75 29
 0 -6 21 2090.6 548.992 16
 0 -6 21 1078.86 322.532 10
 0 -6 -21 2548.77 623.387 29
 0 -6 22 477.239 287.978 16
 0 -6 22 382.494 175.459 10
 0 -6 -22 1027.97 343.742 29
 0 -6 -23 2666.15 512.632 29
 0 -6 23 2037.63 518.74 16
 0 -6 24 1540.07 396.711 16
 0 -6 25 187.179 138.149 16
 0 -5 -1 4443.08 405.121 56
 0 -5 -1 4448.12 427.631 48
 0 -5 1 4355.39 618.667 43
 0 -5 1 4569.74 633.061 38
 0 -5 -1 4761.17 599.983 38
 0 -5 -2 3231.42 337.862 56
 0 -5 -2 3197.07 363.861 48
 0 -5 2 3829.45 616.145 38
 0 -5 2 3242.82 513.654 43
 0 -5 -3 65580.6 3335.42 48
 0 -5 -3 65325.9 3261.69 56
 0 -5 -3 63955.7 3118.17 2
 0 -5 3 71140.5 3689.7 43
 0 -5 -3 64065.3 3039.92 39
 0 -5 -4 21914 1340.03 48
 0 -5 -4 20965.9 1248.56 56
 0 -5 -4 21653.2 1308.45 2
 0 -5 4 21886.3 1547.6 43
 0 -5 -5 162439 7879.86 48
 0 -5 -5 165146 7758.02 56
 0 -5 -5 145334 8076.39 4
 0 -5 -5 169352 8025.71 2
 0 -5 5 166433 8334.6 5
 0 -5 -5 152199 8085.8 7
 0 -5 5 165145 8151.94 43
 0 -5 -6 11328 808.232 48
 0 -5 -6 10927.2 686.297 56
 0 -5 6 12005.1 1056.35 8
 0 -5 -6 11373 1017.62 2
 0 -5 -6 10153.8 928.163 7
 0 -5 6 9864.36 1039.15 5
 0 -5 -6 10758.1 925.776 4
 0 -5 6 7649.08 444.445 44
 0 -5 -7 18715.2 1224.12 48
 0 -5 7 19715.9 1591.84 8
 0 -5 7 19016.9 1558.02 5
 0 -5 -7 16867.7 1493.78 2
 0 -5 7 16181.4 855.312 44
 0 -5 8 303.624 57.373 44
 0 -5 -8 244.032 133.321 48
 0 -5 8 661.972 265.78 5
 0 -5 -8 346.007 208.556 2
 0 -5 8 197.114 137.583 8
 0 -5 9 3901.99 291.599 44
 0 -5 -9 3318.24 459.278 41
 0 -5 -9 5554.35 953.257 2
 0 -5 9 4405.2 743.915 5
 0 -5 9 4436.11 686.657 8
 0 -5 9 4235.47 662.578 17
 0 -5 10 7675.63 956.037 17
 0 -5 10 9144.95 1145 5
 0 -5 -10 6680.52 1190.04 2
 0 -5 -10 6460.17 660.8 41
 0 -5 10 8893.68 1066.95 8
 0 -5 -10 9405.22 1035.75 26
 0 -5 -11 1137.68 215.306 41
 0 -5 -11 1674.93 414.649 26
 0 -5 11 1238.18 398.466 8
 0 -5 11 564.948 282.439 5
 0 -5 -11 1337.8 539.009 2
 0 -5 11 1485.34 403.008 17
 0 -5 11 1281.37 367.135 14
 0 -5 12 1413.58 415.889 8
 0 -5 -12 918.603 454.295 2
 0 -5 12 1613.08 473.663 5
 0 -5 12 1436.55 390.115 14
 0 -5 12 1312.36 386.626 17
 0 -5 12 1067.81 235.543 68
 0 -5 -12 1077.33 200.851 60
 0 -5 -12 1046.43 329.421 26
 0 -5 -13 5990.4 522.347 60
 0 -5 -13 6350.05 1235.75 2
 0 -5 13 5181.27 887.58 5
 0 -5 -13 4485.06 1100.25 15
 0 -5 13 6283.48 894.918 17
 0 -5 13 5038.3 770.184 14
 0 -5 13 5726 899.85 8
 0 -5 -13 5533.66 793.299 26
 0 -5 14 10621.6 1217.09 17
 0 -5 -14 8283.57 1560.68 15
 0 -5 14 9661.32 1093.79 14
 0 -5 -14 10279.5 753.362 60
 0 -5 -14 9506.12 1079.12 26
 0 -5 -14 9511.7 1566.19 2
 0 -5 14 8535.19 1180.58 5
 0 -5 -14 8047.07 1142.32 3
 0 -5 -15 22674.3 2596.43 15
 0 -5 15 20811.4 1963.33 17
 0 -5 15 20043.5 1999.32 5
 0 -5 -15 22028.3 2554.29 2
 0 -5 -15 22959 1377.37 60
 0 -5 -15 24632.8 1896.66 26
 0 -5 16 5129.24 876.938 17
 0 -5 -16 2971.99 961.199 15
 0 -5 16 4513.71 864.305 16
 0 -5 16 5298.65 884.04 5
 0 -5 -16 4909.94 1141 2
 0 -5 16 4395.38 763.897 38
 0 -5 -16 5813.07 523.23 60
 0 -5 -16 5955.21 812.287 26
 0 -5 -17 16730 2197.33 15
 0 -5 17 15423.9 1626.85 17
 0 -5 17 14984.3 1677.02 16
 0 -5 -17 14994.9 2100.88 2
 0 -5 17 15808.7 1647.86 5
 0 -5 17 13064.6 1433.8 38
 0 -5 -17 16701.5 1077.9 60
 0 -5 -17 18166.4 1530.55 26
 0 -5 18 448.914 264.826 17
 0 -5 -18 493.005 484.359 15
 0 -5 18 196.374 236.536 16
 0 -5 -18 213.414 114.76 60
 0 -5 -18 318.661 255.838 29
 0 -5 -18 360.357 306.754 2
 0 -5 -19 1064.24 524.996 2
 0 -5 19 979.019 427.527 16
 0 -5 -19 1188.76 224.601 60
 0 -5 -19 725.526 377.337 29
 0 -5 19 1197.41 387.319 10
 0 -5 20 2655.63 597.113 10
 0 -5 20 4124.81 826.033 16
 0 -5 21 1925.91 480.033 10
 0 -5 -21 1356.65 506.645 29
 0 -5 -21 2323.87 611.892 3
 0 -5 21 2478.4 601.407 16
 0 -5 22 1624 405.454 10
 0 -5 -22 1514.27 424.277 29
 0 -5 -22 1819.45 541.092 3
 0 -5 22 1451.86 465.252 16
 0 -5 23 846.036 322.879 16
 0 -5 23 590.024 238.639 10
 0 -5 -23 1528.01 385.254 29
 0 -5 24 1158.24 287.535 10
 0 -5 24 662.645 290.504 16
 0 -5 25 649.801 254.056 16
 0 -5 26 199.276 107.595 16
 0 -4 0 895215 40344.8 48
 0 -4 0 924108 40327.2 56
 0 -4 0 922672 40701.7 38
 0 -4 -1 55599.1 2813.96 56
 0 -4 -1 56081.2 2848.26 48
 0 -4 1 66325.9 3289.22 38
 0 -4 -1 65177.7 3174.25 38
 0 -4 -1 49518 2986.91 43
 0 -4 1 50437.2 3090.89 43
 0 -4 -2 164196 7759.23 48
 0 -4 -2 164348 7701.84 56
 0 -4 -2 166039 7603.51 2
 0 -4 2 165232 8050.94 43
 0 -4 2 161184 7590.71 44
 0 -4 2 184089 8267.42 38
 0 -4 -2 158405 7533.45 39
 0 -4 -3 6152.9 495.047 48
 0 -4 -3 6057.26 448.393 56
 0 -4 3 6280.61 517.858 8
 0 -4 -3 6082.05 496.591 2
 0 -4 3 5760.33 343.647 44
 0 -4 3 6084.07 642.827 43
 0 -4 4 44334.6 2212.47 44
 0 -4 -4 48314.6 2435.21 48
 0 -4 -4 48736.4 2588.48 2
 0 -4 4 54291.5 2746.65 8
 0 -4 -5 5235.49 493.056 48
 0 -4 -5 5939.72 444.541 55
 0 -4 5 6536.37 760.299 8
 0 -4 -5 6047.67 694.527 2
 0 -4 -6 615.872 126.521 55
 0 -4 -6 535.868 216.875 2
 0 -4 6 716.313 232.162 8
 0 -4 6 742.097 222.834 43
 0 -4 -7 2262.51 263.344 55
 0 -4 -7 2486.02 538.627 2
 0 -4 7 2276.01 430.095 8
 0 -4 7 2146.07 390.302 43
 0 -4 7 2198.13 204.579 44
 0 -4 -8 42805.2 2161.79 55
 0 -4 8 42761.3 2676.79 8
 0 -4 -8 37528 2478.62 7
 0 -4 -8 37064.2 2959.58 2
 0 -4 8 39984.1 2035.34 44
 0 -4 -9 6168.06 524.822 55
 0 -4 9 6227.45 820.089 8
 0 -4 -9 5060.35 970.471 2
 0 -4 -9 5906.86 557.377 41
 0 -4 9 6310.44 443.779 44
 0 -4 -10 124327 5915.83 55
 0 -4 10 129817 5767.07 44
 0 -4 -10 102333 5829.91 41
 0 -4 10 132374 6633.92 8
 0 -4 -10 105650 7170.09 2
 0 -4 -11 8535.9 704.084 55
 0 -4 11 8852.66 618.006 44
 0 -4 -11 8212.96 1322.67 2
 0 -4 11 9957.74 1134.87 8
 0 -4 -11 12027.7 1479.17 15
 0 -4 11 9794.58 1081.39 17
 0 -4 12 18677.1 1609.52 17
 0 -4 -12 16475.6 1940.57 15
 0 -4 -12 16272.4 1998.94 2
 0 -4 12 17714.5 1080.54 44
 0 -4 12 19303.9 1736.64 8
 0 -4 -12 22187 1618.81 26
 0 -4 13 3387.18 640.755 16
 0 -4 13 4217.64 690.687 17
 0 -4 -13 4114.89 907.519 15
 0 -4 13 3695.77 709.125 8
 0 -4 -13 4370.49 1037.97 2
 0 -4 13 4205.84 384.396 44
 0 -4 -13 3902.32 387.556 60
 0 -4 -13 3555.46 585.917 26
 0 -4 -14 12061.6 1775.28 2
 0 -4 -14 15320.2 953.904 60
 0 -4 14 11779 1410.74 16
 0 -4 14 16372.6 1502.3 17
 0 -4 -14 12534 1780.57 15
 0 -4 14 13104.6 1500.12 8
 0 -4 -14 16671.7 1391.73 26
 0 -4 -15 17400.5 2164.75 2
 0 -4 15 14938.3 1561.06 5
 0 -4 -15 18361.7 1088.4 60
 0 -4 15 13802.2 1523.69 17
 0 -4 15 15556.2 1660.98 16
 0 -4 -15 17205.5 2110.35 15
 0 -4 15 16619.6 1799.03 8
 0 -4 -15 16211.4 1468.48 26
 0 -4 16 2466.86 616.513 17
 0 -4 -16 3218.74 854.669 15
 0 -4 16 2778.95 642.987 16
 0 -4 -16 3165.88 361.502 60
 0 -4 -16 3499.96 733.998 3
 0 -4 -16 1872.81 722.081 2
 0 -4 16 2736.82 597.312 5
 0 -4 -16 2968.29 537.91 26
 0 -4 17 8286.87 1119.44 17
 0 -4 17 6904.57 1112.44 16
 0 -4 -17 8680.35 1518.48 15
 0 -4 -17 9237.83 701.711 60
 0 -4 -17 10683.4 1708.57 2
 0 -4 -17 10299.3 1308.23 3
 0 -4 17 8267.48 1084.43 5
 0 -4 18 2114.52 609.048 16
 0 -4 -18 3034.04 869.467 15
 0 -4 -18 3625.02 389.76 60
 0 -4 -18 3149.67 736.246 29
 0 -4 -18 4570.38 841.136 3
 0 -4 -18 3097.39 916.492 2
 0 -4 -19 605.416 446.825 15
 0 -4 19 585.222 353.077 16
 0 -4 -19 1053.35 209.712 60
 0 -4 -19 194.481 167.753 29
 0 -4 -19 2017.36 732.187 2
 0 -4 -19 901.911 400.767 3
 0 -4 -20 19297.2 2000.21 3
 0 -4 -20 22546.3 2598.81 2
 0 -4 20 20392.1 1991.68 16
 0 -4 -20 19095 2310.81 15
 0 -4 21 4491.44 777.864 10
 0 -4 -21 3276.3 745.452 3
 0 -4 21 3303.74 746.037 16
 0 -4 -21 3390.28 882.437 15
 0 -4 22 9546.99 1257.92 16
 0 -4 22 9232.98 1171.85 10
 0 -4 -22 14104 1348.69 29
 0 -4 23 406.244 259.881 16
 0 -4 23 618.64 249.41 10
 0 -4 -23 643.925 246.317 29
 0 -4 24 2085.66 444.854 10
 0 -4 24 1711.42 462.385 16
 0 -4 25 4323.05 582.684 10
 0 -4 25 3784.28 636.381 16
 0 -4 26 424.526 149.18 10
 0 -4 26 628.274 203.272 16
 0 -3 -1 71568.6 3350.71 56
 0 -3 1 71577.8 3304.62 46
 0 -3 -1 70364.6 3381.92 48
 0 -3 1 68595 3368.89 56
 0 -3 -1 75828.3 3595.7 38
 0 -3 1 59239.7 3533.15 43
 0 -3 1 71805 3280.38 44
 0 -3 -1 47515.7 3429.43 43
 0 -3 1 81698.5 3719.89 38
 0 -3 -2 3104.98 249.943 46
 0 -3 2 4140.15 318.351 46
 0 -3 -2 3670.95 324.445 48
 0 -3 2 4277.94 243.73 44
 0 -3 -2 4333.57 311.367 56
 0 -3 2 4897.91 394.057 8
 0 -3 -2 4272.64 345.588 2
 0 -3 2 4401.05 467.765 43
 0 -3 -2 3549.5 331.798 43
 0 -3 -3 125857 5920.87 55
 0 -3 3 123621 5842.88 44
 0 -3 -3 125309 5985.21 48
 0 -3 3 117473 5981.1 46
 0 -3 -3 132931 6168.97 2
 0 -3 3 137304 6313.1 8
 0 -3 4 6224.72 504.633 46
 0 -3 -4 6889.69 448.661 55
 0 -3 4 7813.9 762.258 8
 0 -3 -4 6993.6 708.48 2
 0 -3 -5 345760 15624.5 55
 0 -3 5 343868 15754.9 46
 0 -3 5 346331 16124 8
 0 -3 -5 323628 16242.8 2
 0 -3 5 289774 15850.6 43
 0 -3 -6 20319.4 1107.57 55
 0 -3 6 20609 1515.47 8
 0 -3 -6 16835.2 1614.14 2
 0 -3 6 19606.7 1328.02 43
 0 -3 -7 68746.5 3374.89 55
 0 -3 7 70780.1 3878.88 8
 0 -3 -7 57427.7 4149.66 2
 0 -3 7 69134.3 3645.7 43
 0 -3 -8 3587.55 355.548 55
 0 -3 8 3289.07 308.378 44
 0 -3 8 4705.34 388.169 41
 0 -3 -8 3187.78 347.911 41
 0 -3 -8 3669.51 790.838 2
 0 -3 8 3543.9 567.842 8
 0 -3 -9 17922.9 1244.86 41
 0 -3 9 27631.7 1319.5 41
 0 -3 9 24414.4 1277.2 44
 0 -3 -9 22459.5 2151.73 2
 0 -3 9 25182.6 1829.18 8
 0 -3 -10 4142.02 348.849 41
 0 -3 10 5867.08 399.164 41
 0 -3 10 5013.34 420.32 44
 0 -3 -10 5091.57 979.732 2
 0 -3 10 6187.06 803.042 8
 0 -3 11 4718.19 412.502 44
 0 -3 11 3779.19 663.794 8
 0 -3 -11 5635.97 1011.49 2
 0 -3 12 2222.96 277.032 44
 0 -3 12 1839.13 487.87 8
 0 -3 -12 2158.92 638.464 2
 0 -3 -12 3297.34 573.787 3
 0 -3 -12 2024.18 568.294 15
 0 -3 12 2286.4 464.072 17
 0 -3 13 15954.7 1437.3 17
 0 -3 -13 14624.5 1744.96 15
 0 -3 13 14515.8 1497.1 16
 0 -3 -13 18745.9 1570.76 3
 0 -3 -13 17844.4 2018.26 2
 0 -3 13 14848.8 1007.29 44
 0 -3 13 18490.9 1693.01 8
 0 -3 -13 18154.9 1382.46 26
 0 -3 14 2138.73 468.305 17
 0 -3 -14 818.981 429.028 15
 0 -3 14 1515.03 443.595 16
 0 -3 -14 1797.52 479.809 3
 0 -3 -14 1452.97 557.917 2
 0 -3 14 1488.18 465.28 8
 0 -3 14 1420.24 237.15 44
 0 -3 -14 1686.87 281.637 62
 0 -3 -14 1966.6 249.742 60
 0 -3 -14 1923.16 393.019 26
 0 -3 -15 59993 2996.78 62
 0 -3 -15 59936.5 2874.19 60
 0 -3 -15 54602.4 4116.84 15
 0 -3 15 46859.7 3531.65 16
 0 -3 15 56782.5 3578.13 17
 0 -3 -15 57734.4 3679.65 3
 0 -3 -15 55435.6 4455.76 2
 0 -3 15 50630.5 2902.45 44
 0 -3 15 51522.4 3764.45 8
 0 -3 -15 53935.4 3345.23 26
 0 -3 16 7841.15 978.279 17
 0 -3 -16 7071.9 1236.37 15
 0 -3 16 6400.27 983.818 16
 0 -3 -16 6585.28 619.214 62
 0 -3 -16 6821.65 548.909 60
 0 -3 16 5875.96 571.226 44
 0 -3 -16 7567.28 1051.67 3
 0 -3 -16 8874.32 1484.42 2
 0 -3 16 5451.72 951.17 8
 0 -3 -17 9117.67 1469.65 15
 0 -3 17 9613.4 1265.47 16
 0 -3 -17 10326.4 747.527 60
 0 -3 -17 10659.7 842.253 62
 0 -3 17 11806.5 1455.98 8
 0 -3 -17 12010 1805.42 2
 0 -3 -17 10705.9 1316.78 3
 0 -3 18 5715.86 1007.95 16
 0 -3 -18 7332.97 1372.72 15
 0 -3 -18 8292.4 639.187 60
 0 -3 -18 8725.31 747.649 62
 0 -3 -18 7725.48 1101.62 29
 0 -3 -18 7615.17 1137.15 3
 0 -3 -18 12493.8 1847.34 2
 0 -3 19 15118.9 1700.45 16
 0 -3 -19 14636.3 1943.71 15
 0 -3 -19 17275.3 1068.27 60
 0 -3 -19 16627.1 1698.95 29
 0 -3 -19 16098.2 2215.19 2
 0 -3 -19 17835.7 1827.25 3
 0 -3 20 4257.88 855.622 16
 0 -3 -20 4493.43 1040.04 15
 0 -3 -20 4978.23 463.763 60
 0 -3 -20 7034.88 1392.48 2
 0 -3 -20 6059.03 999.473 3
 0 -3 -21 501.432 362.053 3
 0 -3 -21 820.337 435.252 15
 0 -3 21 95.2659 162.411 16
 0 -3 -22 4785.42 1038.83 15
 0 -3 22 4282.48 806.88 16
 0 -3 22 3712.18 733.366 10
 0 -3 -22 4428.47 704.336 29
 0 -3 23 5481.48 870.736 10
 0 -3 -23 7692.3 1247.55 15
 0 -3 23 8079.11 1078.48 16
 0 -3 24 268.539 198.236 10
 0 -3 24 297.11 219.24 16
 0 -3 25 3542.68 609.629 10
 0 -3 25 4917.92 716.135 16
 0 -3 26 136.352 95.0734 10
 0 -3 26 285.435 140.426 16
 0 -2 0 47520.4 2251.25 56
 0 -2 0 47153.3 2218.51 44
 0 -2 0 51299.2 2429.12 38
 0 -2 1 60.2693 27.1238 46
 0 -2 -1 83.5224 33.1946 56
 0 -2 -1 150.156 48.0004 48
 0 -2 -1 105.021 34.3517 2
 0 -2 1 115.339 39.8962 8
 0 -2 1 122.918 26.263 44
 0 -2 -1 48.7855 55.0784 43
 0 -2 -1 105.904 60.5263 38
 0 -2 -2 31810.5 1366.48 55
 0 -2 -2 21438.1 1365.8 46
 0 -2 2 31722.3 1409.67 46
 0 -2 2 33989.1 1675.97 8
 0 -2 -2 34314.9 1570.25 2
 0 -2 -2 22996.7 1349.84 43
 0 -2 -3 871.439 210.692 2
 0 -2 3 776.136 196.785 8
 0 -2 3 793.474 133.166 46
 0 -2 -3 963.507 107.521 55
 0 -2 4 16562.5 989.427 46
 0 -2 4 19146.1 1255.39 8
 0 -2 -4 15371.8 1273.02 2
 0 -2 5 509.066 129.919 46
 0 -2 -5 683.883 266.686 2
 0 -2 5 899.379 244.041 8
 0 -2 5 413.048 148.202 43
 0 -2 6 22877.2 1325.8 46
 0 -2 6 22046.8 1384.87 43
 0 -2 6 24989.6 1643.22 8
 0 -2 -6 19185.8 1772.66 2
 0 -2 7 586.681 186.091 43
 0 -2 -7 396.933 98.6908 41
 0 -2 7 927.843 132.38 41
 0 -2 -7 331.14 224.319 2
 0 -2 7 872.609 266.331 8
 0 -2 -7 728.384 270.951 18
 0 -2 -8 4050.62 335.799 41
 0 -2 8 6206.23 375.499 41
 0 -2 8 5732.34 423.226 44
 0 -2 -8 4579.72 843.695 2
 0 -2 8 5591.72 704.944 8
 0 -2 -8 5889.45 793.716 18
 0 -2 9 5150.41 434.159 44
 0 -2 9 5507.18 333.218 41
 0 -2 -9 4980.62 884.351 2
 0 -2 9 6652.94 795.701 8
 0 -2 -9 6082.34 846.968 18
 0 -2 10 43223.3 2200.74 44
 0 -2 -10 33543.9 3010.86 2
 0 -2 10 43793 2786.81 8
 0 -2 -10 40741.6 2871.85 18
 0 -2 -11 3217.33 657.356 18
 0 -2 11 3211.41 605.308 8
 0 -2 -11 4097.15 583.104 3
 0 -2 -11 2445.99 686.814 2
 0 -2 11 3460.77 356.446 44
 0 -2 12 1007.43 192.904 44
 0 -2 -12 1568.62 366.922 3
 0 -2 12 1216.39 378.839 8
 0 -2 -12 713.597 354.36 2
 0 -2 -12 1231.62 399.429 15
 0 -2 12 1168.91 326.838 16
 0 -2 -12 1426.68 354.234 25
 0 -2 13 5218.86 744.878 16
 0 -2 13 5541.43 727.095 17
 0 -2 -13 5146.95 867.704 15
 0 -2 -13 3963.97 888.479 2
 0 -2 -13 5775.35 795.591 3
 0 -2 13 4815.96 469.744 44
 0 -2 13 5087.87 822.531 8
 0 -2 -13 5680.41 784.819 25
 0 -2 -14 11559.8 798.449 62
 0 -2 14 12746.8 1189.77 17
 0 -2 14 10215.9 1186.62 16
 0 -2 -14 11586.3 1389.93 15
 0 -2 -14 9968.71 1555.93 2
 0 -2 -14 12400.9 1258.51 3
 0 -2 14 10206.3 795.537 44
 0 -2 14 9137.5 1212.81 8
 0 -2 -14 10916 1196.02 25
 0 -2 15 2137.34 481.16 17
 0 -2 15 2588.75 545.203 16
 0 -2 -15 1814.69 570.357 15
 0 -2 -15 2869.92 612.521 3
 0 -2 -15 2677.75 767.091 2
 0 -2 15 1673.45 512.027 8
 0 -2 15 2176.04 319.589 44
 0 -2 -15 2573.21 283.597 60
 0 -2 -15 2357.55 321.721 62
 0 -2 -15 3249.23 631.409 25
 0 -2 16 1383.9 433.937 16
 0 -2 -16 2160.09 601.207 15
 0 -2 -16 1310.27 425.185 3
 0 -2 -16 1591.67 694.729 2
 0 -2 16 1714.1 520.483 8
 0 -2 16 1463.97 271.039 44
 0 -2 -16 1886.89 297.075 62
 0 -2 -16 1911.69 246.543 60
 0 -2 -16 1583.36 453.464 25
 0 -2 17 2948.99 408.992 44
 0 -2 -17 4135.46 456.766 62
 0 -2 -17 3839.28 377.585 60
 0 -2 -17 4761.23 832.932 3
 0 -2 17 3046.69 737.595 8
 0 -2 -17 6422.23 1265.14 2
 0 -2 -17 4697.3 976.559 15
 0 -2 17 3808.41 741.91 16
 0 -2 -18 15853.1 1637.73 3
 0 -2 -18 13572.1 1977.38 2
 0 -2 18 11202.7 1414.03 16
 0 -2 -18 14391.5 1799.84 15
 0 -2 -18 14511.4 910.631 60
 0 -2 -18 15035 1020.26 62
 0 -2 18 11799.2 981.797 44
 0 -2 -18 14558.2 1496.43 29
 0 -2 18 12776 1596.92 8
 0 -2 19 10300.1 1391.43 16
 0 -2 -19 13825.8 1789.49 15
 0 -2 -19 13199.9 862.247 60
 0 -2 -19 12860.9 964.036 62
 0 -2 -19 11523.9 1346.38 29
 0 -2 -19 14215.1 2035.68 2
 0 -2 -19 12959.2 1530.08 3
 0 -2 -20 1409.05 499.595 3
 0 -2 -20 1120.15 550.464 2
 0 -2 -20 397.834 168.741 62
 0 -2 -20 356.119 129.22 60
 0 -2 20 769.28 327.819 16
 0 -2 -20 264.432 356.229 15
 0 -2 21 190.332 162.308 16
 0 -2 -21 392.237 351.861 15
 0 -2 -21 368.906 313.993 2
 0 -2 22 1649.71 496.788 16
 0 -2 -22 1005.04 481.756 15
 0 -2 -23 2569.5 725.755 15
 0 -2 23 2637.89 599.401 16
 0 -2 23 2374.42 559.154 10
 0 -2 -24 313.454 281.997 15
 0 -2 24 677.961 272.83 16
 0 -2 24 504.198 274.971 10
 0 -2 -25 268.167 215.436 15
 0 -2 25 378.197 186.172 16
 0 -2 25 188.402 185.489 10
 0 -2 26 1282.12 299.029 16
 0 -2 26 517.921 218.863 10
 0 -2 27 429.987 157.213 10
 0 -1 1 13934.2 703.849 53
 0 -1 -1 12749.6 666.416 55
 0 -1 1 13517.7 683.943 46
 0 -1 -1 13361.3 733.011 31
 0 -1 1 12136.8 776.872 8
 0 -1 1 15574.5 708.186 42
 0 -1 -2 382.147 88.1629 46
 0 -1 -2 482.065 113.113 31
 0 -1 2 709.47 154.51 8
 0 -1 3 80326.8 4027.36 43
 0 -1 3 86071.1 4222.88 8
 0 -1 -3 84164 4206.49 31
 0 -1 -3 80373 4114.18 18
 0 -1 4 3197.47 315.481 43
 0 -1 -4 2202.59 191.854 43
 0 -1 4 3105.78 419.516 8
 0 -1 -4 2757.86 467.408 2
 0 -1 -4 2765.67 390.165 18
 0 -1 5 187648 8535.96 43
 0 -1 5 183486 8827.2 8
 0 -1 -5 183131 8844.3 18
 0 -1 6 1163.69 102.458 41
 0 -1 -6 704.038 82.1876 41
 0 -1 6 1075.38 194.585 43
 0 -1 6 492.098 218.659 8
 0 -1 -6 720.672 247.764 18
 0 -1 7 64762.9 3183.58 43
 0 -1 7 59227.1 3043.81 44
 0 -1 7 60745.9 3501.05 8
 0 -1 -7 62450.1 3548.37 18
 0 -1 8 379.163 106.897 44
 0 -1 8 447.571 208.061 8
 0 -1 -8 464.204 224.475 18
 0 -1 9 5331.22 446.806 44
 0 -1 -9 4947.76 702.358 18
 0 -1 10 15095.9 972.919 44
 0 -1 -10 14466.8 1277.34 3
 0 -1 -10 18152.8 1501.79 18
 0 -1 11 3648.89 376.098 44
 0 -1 -11 3575.18 548.763 3
 0 -1 -11 4018.69 666.773 18
 0 -1 12 1378.08 233.106 44
 0 -1 -12 2243.93 438.597 3
 0 -1 -12 1903.8 471.992 18
 0 -1 13 12256.2 884.174 44
 0 -1 -13 13160 1264.36 3
 0 -1 -13 14267.2 1234.94 25
 0 -1 -13 12102.1 1362.8 18
 0 -1 -13 13762.5 1397.98 15
 0 -1 13 11328.3 1167.27 16
 0 -1 14 7360.17 629.481 44
 0 -1 -14 7919.81 1001.17 3
 0 -1 -14 7327.6 876.709 25
 0 -1 14 8085.42 947.883 16
 0 -1 -14 7373.65 1023.12 15
 0 -1 -14 4995.24 893.976 18
 0 -1 15 47126.1 3250.9 16
 0 -1 -15 48523.5 3502.43 15
 0 -1 -15 49961 3550.14 18
 0 -1 -15 50716.2 3343.1 3
 0 -1 15 44972 2678.89 44
 0 -1 -15 54488.4 2647.52 62
 0 -1 -15 50085.8 3238.22 25
 0 -1 -16 1353.14 538.176 18
 0 -1 -16 1434.32 515.404 15
 0 -1 16 1490.41 440.94 16
 0 -1 -16 1795.2 507.89 3
 0 -1 16 1497.47 516.746 8
 0 -1 16 1604.71 294.417 44
 0 -1 -16 2387.2 310.698 62
 0 -1 -16 2014.19 244.533 60
 0 -1 -16 2320.93 530.54 25
 0 -1 -17 18822.7 1163.77 62
 0 -1 -17 17999.8 1059.18 60
 0 -1 17 18456.6 1752.7 16
 0 -1 -17 19098.5 1992.6 15
 0 -1 -17 17572.1 1768.29 3
 0 -1 -17 23389.6 2504.47 2
 0 -1 17 15260.9 1186.98 44
 0 -1 -17 18504.5 1697.08 25
 0 -1 17 12834 1667.01 8
 0 -1 -18 2451.79 794.051 2
 0 -1 -18 1683.08 536.246 3
 0 -1 18 3235.47 779.845 8
 0 -1 18 2043 563.461 16
 0 -1 -18 2560 692.426 15
 0 -1 -18 2232.96 271.742 60
 0 -1 -18 2159.27 319.826 62
 0 -1 18 1921.86 320.951 44
 0 -1 -18 2718.99 539.209 29
 0 -1 -18 1072.36 420.268 25
 0 -1 19 8615.02 1203.85 16
 0 -1 -19 8871.28 1384.59 15
 0 -1 19 9409.75 828.063 44
 0 -1 -19 9009.44 1273.97 3
 0 -1 -19 14017.7 1974.84 2
 0 -1 -19 10364.2 697.575 60
 0 -1 -19 9861.77 791.01 62
 0 -1 20 8447.25 880.43 47
 0 -1 20 9194.23 791.915 44
 0 -1 -20 9826.69 1670.1 2
 0 -1 -20 10628.1 793.514 62
 0 -1 -20 9449.54 646.333 60
 0 -1 -20 8840.54 1387.53 15
 0 -1 -21 922.307 499.021 2
 0 -1 -21 871.26 499.425 15
 0 -1 -21 1293.71 260.819 62
 0 -1 -22 3627.31 878.573 15
 0 -1 22 4095.76 771.297 16
 0 -1 -22 3805.96 448.34 62
 0 -1 -23 340.661 273.636 15
 0 -1 24 1560.32 414.866 16
 0 -1 -24 1232.4 498.542 15
 0 -1 25 4036.87 613.325 16
 0 -1 -25 2666.19 655.992 15
 0 -1 25 2381.42 521.697 10
 0 -1 -26 72.5818 123.545 15
 0 -1 26 111.036 115.749 10
 0 -1 27 2209.93 413.225 10
 0 0 -2 118055 4573.02 31
 0 0 2 101955 4338.68 43
 0 0 2 113921 4314.04 50
 0 0 -3 1104.01 217.358 31
 0 0 3 603.202 102.775 43
 0 0 -3 660.921 106.658 57
 0 0 -3 774.518 104.454 51
 0 0 3 960.065 106.441 50
 0 0 -4 6097.36 609.597 31
 0 0 -4 5313.48 351.975 51
 0 0 4 6077.95 388.28 43
 0 0 -5 10093.7 1088.2 2
 0 0 -5 11051.2 662.427 51
 0 0 5 10592.7 675.265 43
 0 0 5 10273.3 663.865 44
 0 0 -6 17715.7 1627.39 2
 0 0 -6 19486.8 1101.02 51
 0 0 6 20008.7 1106.85 44
 0 0 -7 2718.01 592.009 2
 0 0 -7 2204.67 240.479 51
 0 0 7 2441.52 249.873 44
 0 0 -8 32904.8 1738.15 51
 0 0 8 32106.5 1729.51 44
 0 0 8 33440.9 2190.09 8
 0 0 -8 26348.6 2368.05 2
 0 0 9 1946.45 261.316 44
 0 0 -9 2075.14 460.82 18
 0 0 -9 2400.03 603.298 2
 0 0 9 2272.36 452.09 8
 0 0 -9 2204.31 279.54 51
 0 0 -10 333587 15414.7 51
 0 0 10 325358 15419.9 44
 0 0 -10 324802 15914.5 3
 0 0 -10 273305 16360.6 2
 0 0 -10 343783 16114.5 18
 0 0 10 330263 16065 8
 0 0 -11 323.79 221.656 18
 0 0 -11 924.695 410.613 2
 0 0 -11 832.349 259.65 3
 0 0 11 386.083 220.267 8
 0 0 11 522.539 152.794 44
 0 0 12 30077.1 1776.29 44
 0 0 -12 31383.2 2225.52 3
 0 0 -12 34497.6 2830.59 2
 0 0 -12 33605.3 2392.58 18
 0 0 12 31027.6 2331.05 8
 0 0 -13 770.44 322.525 18
 0 0 -13 370.371 201.635 15
 0 0 -13 1047.4 316.494 3
 0 0 -13 723.987 385.264 2
 0 0 13 689.93 320.928 8
 0 0 13 594.19 166.034 44
 0 0 -13 831.15 279.013 33
 0 0 -13 863.579 261.537 25
 0 0 -14 7946.8 888.5 25
 0 0 -14 6396.04 978.718 18
 0 0 14 7914.86 934.294 16
 0 0 -14 7666.9 1034.11 15
 0 0 -14 9609.87 1052.31 3
 0 0 -14 9526.39 1419.47 2
 0 0 14 6628.24 629.225 44
 0 0 -14 6766.58 883.204 33
 0 0 14 7279.73 1039.21 8
 0 0 -15 18513.5 1717.89 3
 0 0 -15 18310.4 2197.32 2
 0 0 -15 20464.5 1886.74 15
 0 0 15 18539.4 1688.94 16
 0 0 -15 18178.6 1852.09 18
 0 0 -15 20180.7 1169.9 62
 0 0 15 17211.7 1244.35 44
 0 0 15 15185.1 1749.17 8
 0 0 -15 19839.2 1655.22 25
 0 0 16 386.75 208.506 16
 0 0 -16 857.37 380.301 15
 0 0 -16 199.816 208.61 18
 0 0 -16 188.33 121.501 62
 0 0 -16 439.428 121.355 60
 0 0 16 253.807 143.455 44
 0 0 -16 136.218 164.433 25
 0 0 -16 583.025 300.876 3
 0 0 16 198.919 207.677 8
 0 0 -16 458.288 367.767 2
 0 0 -17 10618.6 1295.56 3
 0 0 -17 8320.88 1521.39 2
 0 0 -17 9023.4 1272.08 15
 0 0 17 9537.16 1141.12 16
 0 0 -17 7235.51 1200.08 18
 0 0 -17 9353.21 704.952 62
 0 0 -17 8676.13 611.491 60
 0 0 17 7316.27 747.118 44
 0 0 17 8497.62 1257.27 8
 0 0 -17 7813.87 1037.29 25
 0 0 -18 2786.88 354.752 62
 0 0 -18 2686.8 285.585 60
 0 0 18 2056.02 372.09 44
 0 0 -18 2775.13 691.737 18
 0 0 -18 3386.03 786.372 15
 0 0 18 2813.32 609.98 16
 0 0 -18 2070.03 728.608 2
 0 0 18 2077.79 647.359 8
 0 0 -18 3117.16 692.074 3
 0 0 -18 2326.1 572.15 25
 0 0 -19 798.532 200.997 62
 0 0 -19 949.717 167.692 60
 0 0 19 1101.06 384.492 16
 0 0 -19 1031.08 479.107 15
 0 0 19 828.734 216.395 44
 0 0 -19 1077.5 530.691 2
 0 0 -19 649.532 311.509 25
 0 0 20 28363.1 2059.43 47
 0 0 20 28427.5 1971.45 44
 0 0 -20 35744.7 3483.68 2
 0 0 -20 37031.2 1926.99 62
 0 0 -20 36809.4 3010.9 15
 0 0 -21 1461.81 626.069 2
 0 0 -21 2726.75 744.687 15
 0 0 -21 1470.33 285.544 62
 0 0 22 20625.5 1917.6 16
 0 0 -22 17826.8 2039.37 15
 0 0 -22 21537.5 1333.72 62
 0 0 23 81.6383 98.2907 16
 0 0 -23 109.327 186.025 15
 0 0 -23 95.5589 99.6345 62
 0 0 -24 1391.98 493.907 15
 0 0 24 636.387 256.689 16
 0 0 24 381.226 244.254 10
 0 0 -25 4843.2 871.435 15
 0 0 25 5340.21 814.981 10
 0 0 -26 497.478 227.259 15
 0 0 26 456.478 248.46 10
 0 0 27 2834.73 465.208 10
 0 1 -1 12296.6 669.44 56
 0 1 1 13454.9 639.579 55
 0 1 -1 13800.8 744.829 20
 0 1 -1 13589.6 739.889 21
 0 1 1 13813 677.897 44
 0 1 -1 9913.66 700.46 43
 0 1 -1 13095.7 703.255 31
 0 1 1 12828.8 755.399 8
 0 1 -2 553.403 120.802 31
 0 1 2 753.238 153.349 8
 0 1 -3 89910.6 4462.38 31
 0 1 3 85901.8 4463.94 8
 0 1 -4 3381.22 264.623 50
 0 1 4 4037.07 225.241 57
 0 1 -4 3091.24 496.106 2
 0 1 4 2966.99 428.584 8
 0 1 -5 210220 9628.38 50
 0 1 -5 174014 10200.9 2
 0 1 5 207520 10062.4 8
 0 1 -6 1002.37 148.187 50
 0 1 -6 196.538 211.433 2
 0 1 6 822.673 239.877 8
 0 1 -7 52681.5 3693.56 2
 0 1 7 64469 3466.27 8
 0 1 -8 83.3535 143.066 2
 0 1 8 49.7445 105.373 8
 0 1 9 5233.46 479.678 44
 0 1 -9 6135.97 479.923 51
 0 1 9 6243.4 769.653 8
 0 1 -9 6296.89 968.758 2
 0 1 10 15824.1 1057.09 44
 0 1 -10 17461.9 1033.37 51
 0 1 10 16086 1442.88 8
 0 1 -10 14752.8 1672.9 2
 0 1 -11 3358.1 345.807 51
 0 1 11 2384.96 514.905 8
 0 1 -11 2894.86 705.757 2
 0 1 -11 3673.92 596.128 3
 0 1 11 2575.13 337.472 44
 0 1 -12 1470.56 236.736 51
 0 1 12 1468.67 258.496 44
 0 1 12 3013.97 463.427 36
 0 1 -12 1468.85 393.432 33
 0 1 12 1902.07 478.263 8
 0 1 -12 2421.44 491.725 3
 0 1 -12 1455.97 492.01 2
 0 1 -13 14694.8 1410.84 3
 0 1 -13 11719.3 1631.83 2
 0 1 -13 15826.5 1300.29 25
 0 1 -13 14109 961.75 51
 0 1 -13 16003.2 1463.93 15
 0 1 13 13785.5 1015.96 44
 0 1 -13 14685 1426.3 33
 0 1 -13 16689.3 1337.05 11
 0 1 -13 15500.9 1373.08 12
 0 1 13 16468.7 1561.16 8
 0 1 -14 7504.04 848.282 25
 0 1 -14 7222.33 994.649 15
 0 1 -14 7352.78 1049.96 18
 0 1 14 7613 912.818 16
 0 1 -14 6908.92 1234.37 2
 0 1 -14 6817.76 923.742 3
 0 1 14 5674.3 608.675 44
 0 1 -14 6145.79 888.486 33
 0 1 14 7813.61 1057.82 8
 0 1 -15 53103.9 3158.02 25
 0 1 15 48353.2 3170.99 16
 0 1 -15 50696 3405.81 15
 0 1 -15 51947.1 3505.42 18
 0 1 -15 49751.6 3962.38 2
 0 1 -15 49555.6 3348.98 3
 0 1 15 45221.3 2672.15 44
 0 1 -15 43500.5 3214.38 33
 0 1 15 48502.5 3432.79 8
 0 1 -16 2180.99 264.827 67
 0 1 16 2342.8 522.966 16
 0 1 -16 1989.08 581.321 18
 0 1 -16 1929.43 560.467 15
 0 1 -16 2356.99 582.716 3
 0 1 -16 2127.75 690.414 2
 0 1 16 1897.66 558.456 8
 0 1 16 1790.63 325.907 44
 0 1 -16 1271.49 405.856 33
 0 1 -16 2826.26 526.83 25
 0 1 17 22030.7 2164.22 8
 0 1 -17 22680.7 2603.34 2
 0 1 17 23518.1 1960.38 16
 0 1 -17 20716.4 2110.34 18
 0 1 -17 20706.1 2048.99 15
 0 1 -17 22129.5 1330.44 62
 0 1 -17 23139.8 1277.37 67
 0 1 17 17961.6 1422.26 44
 0 1 -17 21128.9 1911.15 33
 0 1 -17 22684.6 1884.54 25
 0 1 -18 2432.46 327.032 62
 0 1 -18 2515.57 697.688 15
 0 1 18 2638.13 587.839 16
 0 1 -18 2618.08 691.793 18
 0 1 18 1501.19 329.392 44
 0 1 -18 3588.79 947.248 2
 0 1 18 2200.69 646.157 8
 0 1 -18 1848.73 489.227 25
 0 1 -19 10050.2 743.979 62
 0 1 19 6739.4 798.616 47
 0 1 -19 10761.9 1412.61 15
 0 1 -19 8983.73 1358.28 18
 0 1 19 9386.49 1198.78 16
 0 1 19 7873.97 812.852 44
 0 1 -19 10829.8 1716.19 2
 0 1 -19 8864.04 1112.6 25
 0 1 -20 10422.3 793.876 62
 0 1 20 9611.58 952.666 47
 0 1 20 8319.64 860.908 44
 0 1 -20 11932.3 1826.16 2
 0 1 -20 11157.7 1517.85 18
 0 1 -20 10950.7 1478.73 15
 0 1 -20 11359.2 1228.8 25
 0 1 -21 1464.11 262.874 62
 0 1 -21 1438.52 615.806 2
 0 1 -21 1926.96 613.805 15
 0 1 -22 4843.76 484.312 62
 0 1 22 4692.32 789.736 16
 0 1 -22 3429.7 825.85 15
 0 1 -23 208.904 251.307 15
 0 1 -23 22.8952 110.21 62
 0 1 23 164.776 171.683 10
 0 1 -24 1614.36 503.801 15
 0 1 -24 1691.63 266.28 62
 0 1 24 1594.16 471.904 10
 0 1 25 2550.59 546.918 10
 0 1 -25 3716.27 729.352 15
 0 1 26 56.4962 96.1424 10
 0 1 27 3364.58 528.18 10
 0 1 -27 3689.6 544.435 15
 0 2 0 56435.3 2685.7 44
 0 2 0 57904.7 2840.68 20
 0 2 1 247.649 49.3169 43
 0 2 1 163.689 43.3968 44
 0 2 -1 112.12 46.0845 42
 0 2 -1 95.9324 45.3469 49
 0 2 1 119.008 42.9362 8
 0 2 -1 90.6155 36.6341 2
 0 2 1 126.803 57.263 20
 0 2 -1 15.7411 38.1581 21
 0 2 -1 154.231 67.0544 20
 0 2 -2 31021.4 1802.07 20
 0 2 -2 31032.1 1795.25 21
 0 2 -2 32966.3 1774.32 2
 0 2 2 34998.5 1866.13 8
 0 2 2 33293.8 1682.57 44
 0 2 2 33911.2 1573.81 43
 0 2 -2 31305 1655.59 42
 0 2 -3 777.276 210.184 2
 0 2 3 1008.39 226.813 8
 0 2 -3 985.818 204.118 20
 0 2 3 914.777 152.574 44
 0 2 4 20781.2 1392.88 8
 0 2 -4 18176.5 1402.95 2
 0 2 4 20557 1180.88 44
 0 2 -5 363.924 198.694 2
 0 2 5 455.442 171.903 8
 0 2 6 29555.1 1355.3 57
 0 2 -6 24498.2 1449.74 50
 0 2 6 27321.1 1851.7 8
 0 2 -6 22810.6 1965.41 2
 0 2 7 911.286 177.819 44
 0 2 -7 762.808 266.019 18
 0 2 7 1197.93 311.321 8
 0 2 -7 977.087 352.574 2
 0 2 -7 836.786 147.821 50
 0 2 -8 7089.18 529.517 50
 0 2 -8 6619.9 822.717 18
 0 2 8 7027.82 573.047 44
 0 2 8 7911.19 842.983 8
 0 2 -8 5681.74 924.684 2
 0 2 -9 7351.86 907.103 18
 0 2 9 6696.74 825.374 8
 0 2 -9 4795.24 882.652 2
 0 2 -9 6531.51 517.778 50
 0 2 10 46781.1 2779.78 8
 0 2 -10 35330.7 2754.47 33
 0 2 -10 39518.5 3091.32 2
 0 2 11 3396.32 626.73 8
 0 2 -11 4467.3 418.265 51
 0 2 -11 2355.79 544.321 33
 0 2 -11 3756.01 654.876 3
 0 2 -11 3541.13 803.162 2
 0 2 -12 1327.51 353.261 12
 0 2 -12 1278.88 219.803 51
 0 2 -12 1133.94 345.906 15
 0 2 12 1646.15 339.701 36
 0 2 -12 1382.76 407.563 33
 0 2 -12 1339.69 395.133 3
 0 2 -12 1031.43 417.617 2
 0 2 12 855.572 326.105 8
 0 2 -13 5686.57 780.564 12
 0 2 13 4525.82 773.674 8
 0 2 -13 5530.2 713.122 11
 0 2 -13 5008.39 468.851 51
 0 2 -13 6257.48 857.286 15
 0 2 13 6478.78 723.29 36
 0 2 13 4313.49 509.614 44
 0 2 -13 3311.43 677.623 33
 0 2 -13 4423.33 950.929 2
 0 2 -14 12217.9 1633.51 2
 0 2 -14 11987.6 1153.25 25
 0 2 -14 11899.1 848.367 51
 0 2 14 10908.6 918.518 44
 0 2 14 12695.3 1410.95 8
 0 2 -14 13068.5 1208.06 11
 0 2 -14 13561.9 1309.18 12
 0 2 -14 11261.7 1328.74 33
 0 2 14 13225.5 1296.65 16
 0 2 -14 15139.2 1485.46 15
 0 2 -15 2420.73 755.889 2
 0 2 15 2693.42 652.547 8
 0 2 15 2657.07 552.994 16
 0 2 -15 2667.21 623.559 15
 0 2 -15 2889.8 520.603 25
 0 2 15 2539.21 389.354 44
 0 2 -15 2406.06 579.746 33
 0 2 -15 2543.13 497.883 11
 0 2 -15 2111.96 542.055 12
 0 2 -16 2662.66 509.445 25
 0 2 16 2072.84 363.036 44
 0 2 -16 2296.59 602.853 15
 0 2 16 2259 522.528 16
 0 2 -16 1534.22 471.374 33
 0 2 -16 2129.53 760.557 2
 0 2 16 1816.37 551.362 8
 0 2 -17 4034.63 655.595 25
 0 2 -17 4880.79 903.592 15
 0 2 17 4845.66 791.602 16
 0 2 -17 3795.1 822.829 18
 0 2 17 3331.83 488.966 44
 0 2 -17 4219.64 793.555 33
 0 2 17 3491.41 762.743 8
 0 2 -17 2581.25 795.696 2
 0 2 18 13655.8 1673.95 8
 0 2 -18 17708.3 2177.25 2
 0 2 -18 15008.4 902.493 67
 0 2 18 11534.6 1062.36 47
 0 2 -18 14051.5 1699.75 18
 0 2 18 14810.2 1509.33 16
 0 2 -18 14292.4 1630.03 15
 0 2 18 11273.7 1045.11 44
 0 2 -18 11921.9 1441.28 33
 0 2 -18 12143.9 1323.25 25
 0 2 -19 13894.3 1905.93 2
 0 2 -19 13619.6 705.905 67
 0 2 -19 14732.9 811.331 62
 0 2 19 9847.32 884.529 47
 0 2 -19 12610 1492.77 15
 0 2 19 11933.7 1314.83 16
 0 2 -19 13462.8 1600.42 18
 0 2 19 10540.4 900.181 44
 0 2 -19 13827.7 1420.56 33
 0 2 -20 109.067 185.847 15
 0 2 -20 488.974 294.283 18
 0 2 20 273.422 134.699 47
 0 2 -20 169.047 116.691 62
 0 2 -20 230.95 105.239 67
 0 2 -20 888.923 478.309 2
 0 2 -21 287.883 133.177 62
 0 2 -21 526.762 366.165 2
 0 2 -21 326.46 262.268 15
 0 2 -21 491.73 296.164 18
 0 2 -22 1602.2 263.975 62
 0 2 -22 1793.28 586.363 15
 0 2 -23 2871.93 728.902 15
 0 2 -23 3357.58 381.606 62
 0 2 23 2504.63 600.39 10
 0 2 -24 447.524 285.783 15
 0 2 -24 631.881 166.17 62
 0 2 24 295.458 218.856 10
 0 2 -25 154.715 161.384 15
 0 2 -25 205.891 92.6725 62
 0 2 25 129.436 155.917 10
 0 2 26 483.472 225.517 10
 0 2 -26 754.757 274.16 15
 0 2 27 532.138 179.289 10
 0 2 -27 551.501 193.134 15
 0 3 -1 83704.5 4134.37 42
 0 3 1 82855.8 4077.07 44
 0 3 -1 92519.2 4166.57 49
 0 3 -1 86671.5 4317.46 21
 0 3 1 83554 4257.76 20
 0 3 -1 86807.3 4309.59 20
 0 3 -2 5299.49 517.8 20
 0 3 -2 5883.5 541.336 21
 0 3 2 5722.27 393.171 44
 0 3 -2 5123.31 392.403 42
 0 3 -2 4822.02 394.881 2
 0 3 2 4883.78 417.863 8
 0 3 -3 150167 6868.87 20
 0 3 3 152313 6627.02 44
 0 3 -3 148326 6589.45 42
 0 3 3 122995 6448.78 47
 0 3 -3 145137 6749.46 2
 0 3 3 156193 6864.6 8
 0 3 -4 8031.04 761.016 20
 0 3 4 8532.06 624.969 44
 0 3 -4 7307.16 736.368 2
 0 3 4 8998.7 835.069 8
 0 3 5 399795 17853.9 44
 0 3 -5 348935 18193.2 2
 0 3 5 365112 18150.9 8
 0 3 6 24006 1411.7 44
 0 3 -6 19951.9 1733.57 2
 0 3 6 21041.9 1599.61 8
 0 3 7 79226.6 3918.98 44
 0 3 7 75028.6 4244.81 8
 0 3 -7 69664 4494.03 2
 0 3 -8 4317.57 400.937 50
 0 3 -8 4786.89 712.069 18
 0 3 8 5165.58 494.61 44
 0 3 8 5021.58 678.756 8
 0 3 -8 3446.74 770.018 2
 0 3 9 28169.1 2058.2 8
 0 3 -9 28086.6 1700.35 54
 0 3 -9 30806.3 1633.18 50
 0 3 -9 30160.6 2205.67 18
 0 3 9 28528.5 1699.39 44
 0 3 -9 24619.2 2226.49 33
 0 3 -9 29881.6 2511.67 2
 0 3 10 5918.91 809.846 8
 0 3 -10 6042.9 526.061 50
 0 3 10 5746.35 572.776 44
 0 3 -10 6675.14 942.338 18
 0 3 -10 5795.91 921.867 33
 0 3 -10 7297.08 1159.58 2
 0 3 11 5708.73 816.84 8
 0 3 11 5612.26 559.864 44
 0 3 -11 7126.52 986.509 18
 0 3 -11 5482.38 900.23 33
 0 3 -11 6171.87 1045.93 2
 0 3 -12 3072.71 563.332 12
 0 3 -12 3230.28 682.593 18
 0 3 12 2280.97 350.654 44
 0 3 -12 2654.41 614.706 33
 0 3 -12 2173.76 627.371 2
 0 3 12 2415.9 541.236 8
 0 3 -13 16772.4 1095.89 51
 0 3 -13 17576.1 1604.25 12
 0 3 -13 17728.5 1505.07 11
 0 3 13 15529.7 1594.65 8
 0 3 -13 16724.8 1745.38 18
 0 3 -13 14246.2 1614.68 33
 0 3 -13 18434.4 2008.55 2
 0 3 -14 1859.83 279.371 51
 0 3 -14 1671.75 537.101 18
 0 3 -14 2490.61 600.68 15
 0 3 -14 2156.19 454.404 11
 0 3 -14 2218.72 504.225 12
 0 3 -14 1814.9 522.881 33
 0 3 14 2444.16 582.569 8
 0 3 -14 1919.7 624.104 2
 0 3 -15 58845.5 4483.81 2
 0 3 -15 60067.6 3587.73 25
 0 3 -15 64822.4 3994.22 15
 0 3 -15 48697.3 3849.07 33
 0 3 -15 54939.3 3552.84 11
 0 3 15 53096 3875.1 8
 0 3 -15 61808.8 3837.21 12
 0 3 -16 9406.27 1473.08 2
 0 3 16 5564.92 1004.31 8
 0 3 -16 6008.16 829.683 25
 0 3 16 5011.79 610.626 47
 0 3 -16 5967 996.422 15
 0 3 16 4819.43 618.285 44
 0 3 -16 6009.07 1002.12 33
 0 3 -16 6514.5 974.352 12
 0 3 -16 7730.27 957.965 11
 0 3 -17 11733.8 1711.52 2
 0 3 -17 9736.08 1055.89 25
 0 3 17 7536.6 798.006 47
 0 3 -17 9604.96 1290.84 15
 0 3 17 8334.67 843.962 44
 0 3 -17 8193.64 1207.33 33
 0 3 17 10090.7 1374.11 8
 0 3 -18 7371.41 918.803 25
 0 3 18 6447.15 732.941 47
 0 3 -18 6579.17 1082.97 15
 0 3 18 6857.58 761.609 44
 0 3 -18 6563.46 1068.34 33
 0 3 -18 9982.86 1595.77 2
 0 3 -19 19101.9 1101.59 67
 0 3 19 16437 1315.65 47
 0 3 19 13577.5 1260.51 44
 0 3 -19 16875.5 1800 33
 0 3 -19 18968.6 1948.71 15
 0 3 -19 21072.3 2481.4 2
 0 3 -20 4563.45 911.585 15
 0 3 -20 5937.7 1043.95 18
 0 3 -20 5526.6 1195.74 2
 0 3 -20 5942.61 956.458 33
 0 3 -20 4982.92 442.518 67
 0 3 -20 4059.64 462.056 62
 0 3 -21 441.586 148.369 62
 0 3 -21 104.514 218.046 15
 0 3 -22 3506.29 775.543 15
 0 3 -22 4304.55 442.065 62
 0 3 22 3731.48 736.573 10
 0 3 -23 5763.2 970.938 15
 0 3 -23 6848.19 564.252 62
 0 3 23 6366.6 936.791 10
 0 3 -24 996.75 400.489 15
 0 3 -24 460.218 145.813 62
 0 3 24 769.041 326.727 10
 0 3 -25 4182.04 747.175 15
 0 3 -25 4942.58 422.563 62
 0 3 25 4861.75 716.461 10
 0 3 26 48.2962 82.2426 10
 0 3 -26 169.701 136.137 15
 0 4 0 909644 44136.7 44
 0 4 0 999999 44310.3 49
 0 4 0 973608 44315.1 52
 0 4 0 974651 44517.1 21
 0 4 0 990805 44485.2 20
 0 4 -1 59782.9 3120.6 42
 0 4 1 66635.9 3180.92 49
 0 4 -1 55135.8 3128.11 52
 0 4 -1 67798.9 3174.42 49
 0 4 1 61475.8 3029.52 44
 0 4 -1 63931.3 3374.24 21
 0 4 1 63452.4 3304.71 20
 0 4 -1 65240.1 3361.59 20
 0 4 -2 177490 8411.22 39
 0 4 2 177502 8559.44 44
 0 4 -2 181006 8615.19 42
 0 4 -2 189813 8662.4 52
 0 4 2 179296 8661.33 49
 0 4 -2 183530 8484.61 2
 0 4 2 192031 8813.6 20
 0 4 -2 189137 8901.83 20
 0 4 -2 183169 8889.02 21
 0 4 -3 7342.99 727.03 20
 0 4 3 6640.51 636.302 20
 0 4 -3 7162.8 542.606 42
 0 4 3 7406.93 541.961 44
 0 4 3 7335.24 586.028 49
 0 4 -3 6434.26 547.278 2
 0 4 3 8401.69 590.753 8
 0 4 -4 58745.9 3141.04 20
 0 4 4 49400.3 2594.85 47
 0 4 4 63555.4 3040.06 8
 0 4 -4 54693.7 2934.43 2
 0 4 4 61331.8 2839.6 44
 0 4 5 6225.05 431.379 47
 0 4 5 6579.27 725.754 8
 0 4 -5 5965.15 683.586 2
 0 4 5 6459.38 566.293 44
 0 4 6 933.115 267.098 8
 0 4 -6 558.264 215.512 2
 0 4 6 713.117 138.942 47
 0 4 6 1234.02 239.182 44
 0 4 7 3207.16 517.44 8
 0 4 -7 2685.13 538.538 2
 0 4 7 2445.29 365.441 44
 0 4 -8 43839.2 2326.7 54
 0 4 8 50136.6 2456.48 44
 0 4 -8 50566.9 3216.37 2
 0 4 9 7774.32 892.465 8
 0 4 -9 7074 589.927 50
 0 4 -9 6725.45 642.742 54
 0 4 -9 7608.13 994.63 18
 0 4 9 6696.65 659.312 44
 0 4 -9 9615.98 1245.75 33
 0 4 -9 9503.44 1214.29 2
 0 4 10 140518 7549.16 8
 0 4 -10 145209 7032.83 54
 0 4 -10 136353 6888.98 50
 0 4 -10 143888 7756.86 18
 0 4 10 145104 7035.22 44
 0 4 -10 124284 7954.13 33
 0 4 -10 156435 8340.59 2
 0 4 11 13537.5 1286.57 8
 0 4 -11 11605.7 1226.95 12
 0 4 -11 10308.6 909.745 54
 0 4 11 11438.2 877.47 47
 0 4 -11 10793 823.015 50
 0 4 -11 11053.6 1342.18 18
 0 4 11 11326.1 917.718 44
 0 4 -11 9150.68 1314.03 33
 0 4 -11 13479.6 1636.73 2
 0 4 12 21294 1893.35 8
 0 4 -12 27206.4 1846.47 11
 0 4 -12 22423 1887.21 12
 0 4 -12 23405.7 1399.65 50
 0 4 12 18640.3 1382.54 47
 0 4 -12 27052.1 2233.82 18
 0 4 12 21521.2 1474.88 44
 0 4 -12 20239.7 2069.82 33
 0 4 -12 23381.6 2342.9 2
 0 4 -13 4883.87 698.276 11
 0 4 13 4267.86 741.787 8
 0 4 -13 5023.15 777.129 12
 0 4 13 3341.89 454.356 47
 0 4 -13 3240.16 743.433 18
 0 4 13 3849.96 507.744 44
 0 4 -13 3811.46 807.284 33
 0 4 -13 4930.29 1005.22 2
 0 4 14 17894.7 1699.16 8
 0 4 -14 17180.4 1444.05 11
 0 4 -14 17116 1622.15 12
 0 4 14 14575.6 1082.12 47
 0 4 -14 18628.3 1872.18 18
 0 4 14 14474.9 1117.65 44
 0 4 -14 14082.1 1654.28 33
 0 4 -15 18122.8 1596.95 11
 0 4 15 16830.9 1780.52 8
 0 4 -15 18913.8 1780 12
 0 4 15 14525 1201.36 47
 0 4 -15 19108 1982.52 18
 0 4 -15 17094.4 1795.21 15
 0 4 15 15872.1 1267.07 44
 0 4 -15 17661.5 1892.09 33
 0 4 -15 17247.3 2152.11 2
 0 4 -16 3471.83 920.829 2
 0 4 -16 3375.04 616.713 25
 0 4 16 2725.82 443.691 47
 0 4 -16 2584.08 690.292 15
 0 4 -16 3207.05 779.475 18
 0 4 -16 3334.2 770.464 33
 0 4 -16 2382.47 634.185 12
 0 4 -16 3454.94 609.606 11
 0 4 -17 9542.76 1561.93 2
 0 4 -17 9330.95 1070.48 25
 0 4 17 8391.09 841.966 47
 0 4 -17 9994.8 1344.75 15
 0 4 -17 10212.7 1379.32 18
 0 4 -17 7231.45 1097.45 34
 0 4 -17 7328.58 1200.76 33
 0 4 -17 8749 1214.28 12
 0 4 -17 10422.8 1115.57 11
 0 4 -18 2705.16 540.997 25
 0 4 18 3606.03 501.952 47
 0 4 -18 4366.93 1043.66 2
 0 4 -18 4292.11 876.58 33
 0 4 -18 4673.91 890.399 15
 0 4 -18 3938.57 841.498 18
 0 4 19 853.23 275.664 44
 0 4 -19 627.16 357.33 15
 0 4 -19 506.369 353.387 2
 0 4 -19 1040.58 418.684 33
 0 4 -20 18918 1959.07 15
 0 4 -20 18793.7 1931.42 33
 0 4 -20 19578 2340.14 2
 0 4 21 3067.11 701.991 10
 0 4 -21 5200.6 914.302 15
 0 4 -21 3432.83 395.734 62
 0 4 -21 4006.94 769.481 33
 0 4 -21 2880.99 535.324 25
 0 4 -22 9522.15 1319.81 15
 0 4 -22 11556.1 743.747 67
 0 4 -22 12363.4 830.835 62
 0 4 22 9065.29 1194.41 10
 0 4 -23 602.123 312.142 15
 0 4 -23 765.584 175.395 62
 0 4 23 650.327 290.144 10
 0 4 -24 1966.85 516.382 15
 0 4 -24 2224.18 274.378 62
 0 4 24 2089.7 491.982 10
 0 4 -25 3982.14 693.885 15
 0 4 -25 5096.94 411.981 62
 0 4 25 4292.51 626.786 10
 0 4 -26 780.457 237.035 15
 0 4 26 1093.02 250.677 10
 0 4 -26 609.293 125.153 62
 0 5 1 5196.63 477.901 49
 0 5 -1 4968.85 470.455 52
 0 5 1 4251.69 346.693 44
 0 5 1 5499.38 561.513 20
 0 5 -1 5079.23 571.484 21
 0 5 1 4952.82 576.85 21
 0 5 -1 5198.18 570.445 20
 0 5 -1 4896.59 439.197 42
 0 5 2 4259.3 437.53 49
 0 5 -2 3807.29 406.365 52
 0 5 2 3499.64 322.08 44
 0 5 -2 3151.79 483.271 21
 0 5 2 4387.62 509.299 20
 0 5 -2 3921.03 519.069 20
 0 5 -2 3367.05 362.473 42
 0 5 -3 77519.4 3780.89 42
 0 5 -3 71701 3513.52 39
 0 5 -3 81749.7 4170.79 20
 0 5 3 78353.5 4004.16 20
 0 5 3 78196.8 3867.4 49
 0 5 3 79239 3744.29 44
 0 5 -3 76667.1 3826.39 52
 0 5 -3 75707.4 3604.79 2
 0 5 4 25337.7 1424.93 44
 0 5 -4 24102.5 1735.83 20
 0 5 4 22890.2 1582.82 20
 0 5 4 24766.1 1500.37 49
 0 5 -4 21153.4 1391.62 2
 0 5 -5 173090 9637.85 33
 0 5 -5 176294 9076.94 2
 0 5 5 197024 8990.82 44
 0 5 6 14914.7 1230.33 8
 0 5 6 15027.8 1039.81 44
 0 5 -6 12063.7 1370.46 33
 0 5 -6 11647 1124.16 2
 0 5 7 22813.3 1691.17 8
 0 5 7 19425.2 1154.65 47
 0 5 -7 19400.3 1894.88 33
 0 5 -7 22059.6 1705.45 2
 0 5 7 19586.5 1365.65 44
 0 5 -8 220.621 124.374 54
 0 5 -8 216.96 184.709 33
 0 5 8 107.24 129.24 44
 0 5 -8 160.176 136.471 2
 0 5 9 5184.58 647.813 35
 0 5 9 4903.84 581.011 44
 0 5 -9 5158.51 880.767 2
 0 5 -9 4372.86 511.311 54
 0 5 -10 8014.94 699.891 50
 0 5 -10 8882.45 802.524 54
 0 5 -10 7640.18 1111.74 18
 0 5 10 9032.64 838.629 44
 0 5 -10 11803.2 1141.12 12
 0 5 -10 10863.9 1395.91 2
 0 5 -11 1130.21 314.811 11
 0 5 -11 653.635 265.548 12
 0 5 11 1274.27 249.141 47
 0 5 -11 964.455 208.757 50
 0 5 -11 623.801 206.741 54
 0 5 -11 851.293 412.455 18
 0 5 11 819.296 232.386 44
 0 5 -11 908.303 415.164 33
 0 5 -11 1164 468.671 2
 0 5 11 1550.98 419.355 8
 0 5 12 1247.51 392.63 8
 0 5 -12 1608.31 243.332 61
 0 5 12 1438.95 289.591 47
 0 5 -12 1039.43 279.356 54
 0 5 -12 1216.33 254.39 50
 0 5 -12 1228.14 481.012 18
 0 5 12 1237.81 286.316 44
 0 5 -12 1932.12 603.435 33
 0 5 -12 2683.09 557.133 12
 0 5 -12 1281.48 350.49 11
 0 5 -13 6524.28 564.181 61
 0 5 -13 6973.74 626.315 50
 0 5 13 6448.02 675.165 47
 0 5 -13 7845.01 1197.48 18
 0 5 13 5717.3 681.689 44
 0 5 -13 7591.37 1227.75 33
 0 5 -13 6812.12 992.189 12
 0 5 -13 7234.13 895.416 11
 0 5 13 6265.76 951.633 8
 0 5 14 9673.7 869.975 47
 0 5 14 9186.96 908.96 44
 0 5 -14 9208.44 1094.47 11
 0 5 -14 9620.86 1254.54 12
 0 5 -14 10359.5 1461.86 33
 0 5 -14 10150.9 1436.48 18
 0 5 -15 21882.6 2248.84 18
 0 5 -15 21501.9 2010.31 12
 0 5 -15 21264.2 1835.5 11
 0 5 15 19940.1 1523.71 44
 0 5 -15 22307.6 2327.61 33
 0 5 -15 22956.1 2493.88 2
 0 5 -16 3885.99 989.542 2
 0 5 -16 6869.81 855.431 25
 0 5 -16 6548.71 1159.99 18
 0 5 -16 7561.28 1146.07 15
 0 5 16 5337.61 697.477 44
 0 5 -16 5164.96 962.573 34
 0 5 -16 5500.31 1100.13 33
 0 5 -16 5789.78 975.721 12
 0 5 -16 5291.65 789.812 11
 0 5 -17 21661.5 2412.44 2
 0 5 -17 16992 1517.26 25
 0 5 17 18354.4 1492.95 49
 0 5 -17 19289.1 1968.64 15
 0 5 -17 19655.1 2036.77 18
 0 5 -17 17644.8 1868.7 34
 0 5 17 16928.3 1400.34 44
 0 5 -17 15758.7 1909.48 33
 0 5 -17 18104.4 1599.53 11
 0 5 -17 16559.9 1770.19 12
 0 5 -18 92.9409 193.907 12
 0 5 18 288.782 155.684 49
 0 5 18 196.943 145.43 44
 0 5 -18 243.78 207.602 18
 0 5 -18 315.121 252.908 15
 0 5 -18 328.335 279.456 2
 0 5 -18 510.105 306.967 33
 0 5 -18 309.49 215.178 34
 0 5 -19 2170.2 618.598 18
 0 5 -19 1859.86 573.124 15
 0 5 -19 1830.85 572.2 33
 0 5 -19 649.194 395.634 2
 0 5 -20 5397.08 956.25 15
 0 5 -20 4311.51 648.673 25
 0 5 -20 4535.65 889.584 33
 0 5 20 4956.44 793.674 10
 0 5 21 1556.12 460.629 10
 0 5 -21 2272.54 589.927 15
 0 5 -21 2482.4 324.764 62
 0 5 -21 2227.35 580.516 33
 0 5 -21 2374.02 447.617 25
 0 5 -22 1807.84 225.347 67
 0 5 -22 1863.79 265.496 62
 0 5 -22 1709.19 466.078 33
 0 5 -22 1309.79 464.218 15
 0 5 22 1006.36 364.669 10
 0 5 -23 780.011 340.566 15
 0 5 -23 830.903 140.312 67
 0 5 -23 943.658 186.233 62
 0 5 23 762.628 267.713 10
 0 5 -24 937.862 347.661 15
 0 5 -24 1531.29 211.548 62
 0 5 24 1323.62 324.634 10
 0 5 -25 1140.08 303.835 15
 0 5 25 1150.03 262.196 10
 0 5 -25 1127.14 169.769 62
 0 5 -26 181.315 71.1689 62
 0 6 0 30621.5 1847.32 42
 0 6 0 32779.2 2135.4 21
 0 6 0 34465.7 2128.46 20
 0 6 0 34376.9 1942.57 52
 0 6 0 33061.6 1919.94 49
 0 6 -1 1691.5 261.998 42
 0 6 1 1724.22 327.376 20
 0 6 1 1039.28 269.638 21
 0 6 -1 1604.31 333.405 21
 0 6 -1 1920.71 374.752 20
 0 6 -1 1558.05 373.965 34
 0 6 -1 1585.98 279.865 52
 0 6 1 1870.56 299.334 52
 0 6 1 1582.16 283.835 49
 0 6 1 1241.4 169.462 44
 0 6 -2 939.89 197.7 42
 0 6 2 1257.18 274.422 20
 0 6 -2 381.111 166.758 21
 0 6 2 1204.14 286.756 21
 0 6 -2 791.899 200.946 52
 0 6 2 1252.99 248.471 49
 0 6 -3 4896.83 483.689 42
 0 6 3 5128.91 593.329 20
 0 6 -3 4429.75 645.038 20
 0 6 -3 4883 514.277 52
 0 6 3 4351.07 509.879 49
 0 6 -3 4420.06 671.843 33
 0 6 -4 36843.5 2493.28 20
 0 6 4 36949.2 2312.02 20
 0 6 4 36079.6 2201 49
 0 6 -4 40402.3 2687.88 33
 0 6 5 6746.56 712.844 20
 0 6 -5 6467.86 921.547 33
 0 6 5 4252.86 494.069 44
 0 6 5 6232.2 659.584 49
 0 6 -6 35675 2812.27 33
 0 6 6 32963.5 2262.91 20
 0 6 6 36325.4 2097.18 44
 0 6 6 35219 2277.47 35
 0 6 7 6301.34 763.967 20
 0 6 7 5547.63 695.525 35
 0 6 7 5844.31 640.03 44
 0 6 -7 6656.73 1101.11 33
 0 6 -7 5836.6 720.607 2
 0 6 -8 27184.7 2001.97 12
 0 6 8 29700.7 1831.14 44
 0 6 8 26158 1880.01 35
 0 6 -8 23731.1 1638.12 54
 0 6 -8 30258.3 2627.11 33
 0 6 -8 28408.2 2096.05 2
 0 6 -9 445.158 190.533 11
 0 6 -9 539.244 230.335 12
 0 6 -9 441.671 164.877 54
 0 6 9 518.907 221.725 44
 0 6 9 332.555 164.717 35
 0 6 -9 535.474 322.77 33
 0 6 -9 786.008 315.888 2
 0 6 -10 23856.4 1908.27 12
 0 6 -10 20475.7 1700.46 11
 0 6 -10 20785.6 1475.06 54
 0 6 -10 19487.6 1368.51 50
 0 6 10 23340.2 1771.82 49
 0 6 -10 19082.5 1959.14 18
 0 6 10 23385.5 1615.7 44
 0 6 -10 21241.6 2386.98 33
 0 6 -10 26080.8 2269.2 2
 0 6 11 6160.15 827.037 49
 0 6 -11 4850.11 605.254 54
 0 6 -11 4371.4 516.839 50
 0 6 -11 5058.98 987.704 18
 0 6 11 4693.81 622.726 44
 0 6 -11 4882.12 461.384 61
 0 6 -11 4416.08 744.343 12
 0 6 -11 5231.55 730.138 11
 0 6 -12 779.72 248.4 54
 0 6 12 1808.13 467.867 49
 0 6 -12 870.281 206.301 50
 0 6 -12 1336.49 466.203 18
 0 6 12 855.436 269.005 44
 0 6 -12 1013 206.567 61
 0 6 -12 935.335 342.122 12
 0 6 -12 954.263 309.976 11
 0 6 -13 8898.03 678.564 61
 0 6 13 7045.34 962.443 49
 0 6 -13 7669.45 703.159 50
 0 6 -13 8442.31 1304.71 18
 0 6 13 7038.27 811.244 44
 0 6 -13 6450.04 1274.04 33
 0 6 -13 8421.41 1152.83 12
 0 6 -13 7426.25 947.623 11
 0 6 -14 12930.4 1487.53 12
 0 6 -14 11878.2 1282.19 11
 0 6 14 13001.7 1301.58 49
 0 6 -14 11449.3 1580.55 18
 0 6 14 10414.4 1039.54 44
 0 6 -14 11040.4 1666.86 33
 0 6 -14 16910.8 2060.55 2
 0 6 -15 3019.62 688.414 12
 0 6 -15 1870.58 457.883 11
 0 6 15 1072.89 352.494 49
 0 6 -15 2529.93 685.706 18
 0 6 15 1818.35 392.323 44
 0 6 -15 2097.17 636.297 34
 0 6 -15 2304.36 698.1 33
 0 6 -15 2114.97 710.635 2
 0 6 16 4247.62 632.631 44
 0 6 16 5263.06 764.686 49
 0 6 -16 5327.9 1015.07 18
 0 6 -16 5260.19 1065.12 33
 0 6 -16 6176.87 1085.85 34
 0 6 -16 5670.93 961.185 12
 0 6 -16 4408.93 721.949 11
 0 6 17 1156.65 329.31 49
 0 6 17 461.839 215.932 44
 0 6 -17 835.451 381.022 34
 0 6 -17 971.974 442.925 33
 0 6 -17 575.363 327.638 12
 0 6 -17 216.108 345.196 15
 0 6 -17 753.09 371.042 18
 0 6 -18 4957.03 935.684 34
 0 6 -18 5339.81 1092.79 33
 0 6 -18 7450.98 1090.84 12
 0 6 -18 6999.79 1152.9 18
 0 6 -18 7668.83 1174.24 15
 0 6 -19 5143.79 977.723 33
 0 6 -19 4510.44 813.709 34
 0 6 19 1876.36 484.219 10
 0 6 -19 5137.09 918.861 15
 0 6 -20 5730.36 1015.98 33
 0 6 20 5818.91 842.654 10
 0 6 -20 7416.15 1104.5 15
 0 6 -21 2284.14 273.544 67
 0 6 -21 1309.39 446.982 33
 0 6 21 2262.39 483.102 10
 0 6 -21 1843.3 536.344 15
 0 6 -22 847.896 155.379 67
 0 6 -22 982.385 193.488 62
 0 6 -22 1426.88 418.545 33
 0 6 22 841.921 274.137 10
 0 6 -22 1184.83 405.449 15
 0 6 -23 1580.41 447.581 15
 0 6 -23 2893.87 252.467 67
 0 6 -23 2679.18 290.423 62
 0 6 -23 708.1 273.854 33
 0 6 -24 1771.11 407.592 15
 0 6 -24 1573.13 204.056 62
 0 6 -25 175.629 105.718 15
 0 6 -25 70.1608 55.417 62
 0 6 -26 267.752 65.4829 62
 0 7 -1 95802.8 3248.73 34
 0 7 1 84781.8 1959.32 42
 0 7 1 97691.6 3013.73 34
 0 7 -1 82507.4 1889.05 42
 0 7 1 97635 2638.1 20
 0 7 -1 94586.1 2794.29 33
 0 7 1 93338.1 2233.87 52
 0 7 -1 91804.7 2163.11 52
 0 7 1 91332.7 2176.27 49
 0 7 -2 30267.3 2396.44 34
 0 7 2 31643.3 2132.74 34
 0 7 -2 29353.8 1794.33 42
 0 7 2 29952.9 2056.98 20
 0 7 -2 29218.4 2211.1 33
 0 7 -2 30642.8 1878.85 52
 0 7 2 28962.8 1895.78 52
 0 7 2 30774.9 1912.06 49
 0 7 -3 63638 3562.86 42
 0 7 -3 78461.5 4520.45 34
 0 7 3 68775.6 3903.29 34
 0 7 -3 67306.8 4172.86 33
 0 7 3 71638.2 3752.54 49
 0 7 3 66091 3706.23 52
 0 7 3 69241.4 3877.65 20
 0 7 -4 15640.6 1533.73 33
 0 7 4 13733 1158.15 49
 0 7 4 15184.8 1263.69 20
 0 7 5 101422 5290.01 49
 0 7 5 97367.2 5026.84 44
 0 7 -5 109327 6088.61 33
 0 7 -5 93831.4 5487.72 12
 0 7 6 37922.5 2611.81 35
 0 7 6 37619.4 2480.78 49
 0 7 6 42305.8 2334.62 44
 0 7 -6 35824.1 2279.9 53
 0 7 -6 40194.5 3160.33 33
 0 7 -6 39453 2633.23 12
 0 7 7 48210.9 3050.34 35
 0 7 7 50906.7 2850.95 44
 0 7 -7 53044.8 3868.11 33
 0 7 -7 47000.1 2999.85 11
 0 7 -7 46482.7 3156.43 12
 0 7 8 17456.6 1542.06 35
 0 7 8 20180.8 1454.46 44
 0 7 -8 17021.8 1299.69 54
 0 7 -8 18070.3 2132.05 33
 0 7 -8 19399.6 1543.52 11
 0 7 -8 18462.6 1620.66 12
 0 7 -9 41945.8 2190.53 61
 0 7 9 38480 2649.24 35
 0 7 9 41517.2 2563.41 44
 0 7 -9 37996.6 2396.65 54
 0 7 -9 42314.7 3640.17 33
 0 7 -9 40292.6 2862.62 12
 0 7 -9 40389.7 2667.47 11
 0 7 -10 1641.39 256.23 61
 0 7 -10 1765.91 359.378 54
 0 7 10 1829.33 471.189 49
 0 7 10 2330.7 452.869 44
 0 7 -10 2094.68 703.911 33
 0 7 -10 2338.56 529.149 12
 0 7 -10 1626.21 400.243 11
 0 7 -11 3242.01 374.929 61
 0 7 -11 3272.12 781.804 18
 0 7 11 3641.35 579.716 44
 0 7 -11 2931.13 412.006 50
 0 7 -11 2811.83 475.019 54
 0 7 11 2800.16 628.234 49
 0 7 -11 3722.32 1007.9 33
 0 7 -11 3783.13 724.216 12
 0 7 -11 3497.14 634.626 11
 0 7 12 8219.57 908.828 44
 0 7 -12 7778.1 840.252 54
 0 7 12 8327.23 1068.27 49
 0 7 -12 7466.11 735.499 50
 0 7 -12 7470.59 1265.52 18
 0 7 -12 8124.88 664.353 61
 0 7 -12 7792.6 1006.17 11
 0 7 -12 6956.78 1077.75 12
 0 7 13 9010.8 969.403 44
 0 7 13 9993.92 1192.25 49
 0 7 -13 8911.01 932.749 54
 0 7 -13 8286.97 1294.98 18
 0 7 -13 9967.38 1554.83 34
 0 7 -13 8834.78 722.999 61
 0 7 -13 8601.24 1049.88 11
 0 7 -13 8667.98 1224.8 12
 0 7 -14 2709.45 361.804 61
 0 7 14 3114 620.338 49
 0 7 -14 2460.58 691.072 18
 0 7 14 2733.23 507.494 44
 0 7 -14 2388.75 729.746 34
 0 7 -14 3366.96 893.082 33
 0 7 -14 2874.67 575.472 11
 0 7 -14 2876.54 707.487 12
 0 7 15 17509.2 1601.85 49
 0 7 15 16407.5 1426.84 44
 0 7 -15 20248 2126.56 18
 0 7 -15 16952.9 2040.77 34
 0 7 -15 16238.6 2149.67 33
 0 7 -15 18080.2 1872.04 12
 0 7 -15 19380.4 1668.8 11
 0 7 16 11514.2 1131.01 44
 0 7 16 10857.1 1206.17 49
 0 7 -16 11841.6 1608.12 34
 0 7 -16 12979.1 1677.9 18
 0 7 -16 11298.3 1445.18 12
 0 7 -16 10724.3 1689.77 33
 0 7 -17 4651.08 940.728 18
 0 7 -17 5529.07 1012.6 15
 0 7 -17 3876.68 860.505 34
 0 7 -17 3754.33 907.418 33
 0 7 -17 3936.29 815.989 12
 0 7 -18 5890.47 1031.93 34
 0 7 -18 7287.79 1141.81 15
 0 7 -18 6110.37 1197.2 33
 0 7 -18 8093.34 1122.51 12
 0 7 -19 9989.69 1528.34 33
 0 7 -19 14656.1 1579.87 15
 0 7 -19 11492.2 1397.38 34
 0 7 -20 3867.12 763.364 15
 0 7 -20 2901.12 701.622 33
 0 7 -21 868.755 356.883 15
 0 7 -21 575.7 284.498 33
 0 7 -22 2620.45 577.596 15
 0 7 -22 3387.88 308.777 67
 0 7 -22 3468.22 342.568 62
 0 7 -22 3521.49 650.171 33
 0 7 -23 7017.56 876.805 15
 0 7 -23 8010.98 541.995 62
 0 7 -23 7310.72 484.101 67
 0 7 -24 549.942 200.034 15
 0 7 -24 469.871 105.998 62
 0 7 -25 3433.96 259.639 62
 0 8 0 156313 8022.03 33
 0 8 0 140914 7582.53 42
 0 8 0 167880 8385.96 34
 0 8 0 159373 7748.93 52
 0 8 -1 57768.1 3562.26 33
 0 8 1 49563.8 3076.47 42
 0 8 -1 53631.3 3086.66 42
 0 8 1 61499.4 3717.99 34
 0 8 -1 59125.4 3825.49 34
 0 8 -1 59631.7 3239.35 52
 0 8 1 59420 3269.2 52
 0 8 -2 59969.2 3501.99 33
 0 8 2 55649.6 3364.08 34
 0 8 2 46234.2 2901.47 42
 0 8 -2 48038.9 2870.47 42
 0 8 -2 57126.2 3726.95 34
 0 8 2 53202.6 3060.7 52
 0 8 2 53933.6 3059.88 49
 0 8 -2 53107.5 3003.32 52
 0 8 -3 9750.44 868.688 42
 0 8 -3 13323.1 1546.08 34
 0 8 3 11238.1 1135.47 34
 0 8 3 11479.7 1043.13 49
 0 8 3 10875.1 1022.23 52
 0 8 -3 10502.2 1233.6 33
 0 8 -3 9873.01 1085.87 11
 0 8 -4 50520.2 3619.88 34
 0 8 4 41534.5 2428.57 44
 0 8 4 46545.3 2795.84 49
 0 8 4 47200.3 2788.4 52
 0 8 -4 51937.7 3383.96 33
 0 8 -4 42933 3020.97 12
 0 8 -4 44024.1 2903.03 11
 0 8 5 743.051 196.152 44
 0 8 -5 831.18 254.706 53
 0 8 5 577.1 239.087 49
 0 8 -5 965.815 389.064 33
 0 8 -5 1133.48 456.023 34
 0 8 -5 894.687 290.062 11
 0 8 -5 1028.37 332.724 12
 0 8 6 525.864 189.752 44
 0 8 6 776.375 282.355 35
 0 8 -6 323.878 176.831 53
 0 8 6 228.127 169.343 49
 0 8 -6 362.909 252.904 33
 0 8 -6 416.011 289.671 34
 0 8 -6 1050.51 338.371 12
 0 8 -6 575.788 231.817 11
 0 8 7 6445.26 840.885 35
 0 8 7 4875.72 617.255 44
 0 8 7 3662.88 653.757 49
 0 8 -7 6237.54 1235.82 34
 0 8 -7 5965.26 1153.38 33
 0 8 -7 6490.47 882.827 12
 0 8 -7 4270.2 673.432 11
 0 8 8 30264.2 2192.39 35
 0 8 -8 26374.7 2901.76 34
 0 8 -8 31223 2990.15 33
 0 8 -8 28382.6 2291.03 12
 0 8 -8 28391.8 2108.11 11
 0 8 -8 25575.9 1827.13 54
 0 8 8 30818.5 1982.01 44
 0 8 -9 14473.6 977.57 61
 0 8 9 14642.1 1298.19 44
 0 8 -9 12664.2 1139.67 54
 0 8 -9 14273.1 1965.85 33
 0 8 -9 14906.6 1571.31 12
 0 8 -9 15630 1404.95 11
 0 8 -10 80758.1 4017.33 61
 0 8 10 84934.5 4540.71 44
 0 8 -10 70990.3 4261.58 54
 0 8 -10 73985.5 5168.89 18
 0 8 -10 85697.2 6153.34 34
 0 8 -10 90744.3 6161.18 33
 0 8 -10 78587.1 4894.58 12
 0 8 -10 74577 4612.91 11
 0 8 -11 32341.6 1788.28 61
 0 8 -11 27485.2 2005.53 54
 0 8 -11 26146.4 1876.69 50
 0 8 11 32201.1 2247.94 44
 0 8 11 31482.6 2473.98 49
 0 8 -11 30048.3 2785.82 18
 0 8 -11 28632.8 3208.31 34
 0 8 -11 36516.2 3560.86 33
 0 8 -11 29692.9 2518.89 12
 0 8 -11 31725.3 2360.58 11
 0 8 -12 11600.7 882.206 61
 0 8 12 13182.8 1254.84 44
 0 8 12 13582.4 1477.61 49
 0 8 -12 10344.6 955.118 50
 0 8 -12 10855 1083.24 54
 0 8 -12 12060.7 1638.8 18
 0 8 -12 12071.2 1857.56 34
 0 8 -12 17750.8 2335.88 33
 0 8 -12 12579.8 1488.73 12
 0 8 -12 13475 1370.41 11
 0 8 -13 7268.23 645.419 61
 0 8 13 8209.49 1081.63 49
 0 8 -13 5907.12 779.852 54
 0 8 13 7618.36 913.065 44
 0 8 -13 8284.31 1298.53 18
 0 8 -13 7578.24 1570.12 33
 0 8 -13 7467.98 1394.25 34
 0 8 -13 6265.07 1069.66 12
 0 8 -13 7493.8 990.651 11
 0 8 14 10424.5 1030.16 44
 0 8 14 9722.25 1167.88 49
 0 8 -14 9862.92 1422.74 18
 0 8 -14 8958.69 1481.83 34
 0 8 -14 11061.9 760.368 61
 0 8 -14 11344.7 1391.35 12
 0 8 15 8114.01 908.178 44
 0 8 15 7952.33 1031.37 49
 0 8 -15 8485.74 1329.44 18
 0 8 -15 7186.82 1302.46 34
 0 8 -15 8570.4 1234.98 12
 0 8 -16 7208.2 1238.19 34
 0 8 -16 6402.23 1128.5 18
 0 8 -16 5907.94 1247.51 33
 0 8 -16 6129.16 1031.04 12
 0 8 -17 6925.12 1190.87 34
 0 8 -17 9778.98 1343.25 15
 0 8 -17 9090.12 995.824 11
 0 8 -17 7878.94 1145.74 12
 0 8 -17 9573.68 1542.4 33
 0 8 -18 967.3 423.456 15
 0 8 -18 1281.85 427.726 12
 0 8 -18 1730.43 580.168 33
 0 8 -18 1225.53 448.192 34
 0 8 -19 855.122 343.388 34
 0 8 -19 596.421 321.395 33
 0 8 -19 87.7697 236.829 15
 0 8 -20 11209.7 1466.21 33
 0 8 -20 13676.9 1424.65 15
 0 8 -20 12853.6 1325.19 34
 0 8 -21 5782.94 877.292 15
 0 8 -21 6513.07 987.204 33
 0 8 -22 3892.78 674.209 15
 0 8 -22 5315.03 419.876 62
 0 8 -22 5698.88 400.76 67
 0 8 -22 5422.06 774.232 33
 0 8 -23 2374.69 409.852 15
 0 8 -23 2276.14 232.657 62
 0 8 -23 2252.51 197.818 67
 0 8 -24 1131.45 135.287 62
 0 9 -1 25947.8 2018.58 33
 0 9 -1 21735.7 1590.08 42
 0 9 -1 30641.3 2383.75 34
 0 9 1 26559.2 2134.6 34
 0 9 1 20712 1597.56 42
 0 9 -1 25047.3 1746.09 52
 0 9 1 25994.1 1793.03 52
 0 9 2 1365.14 399.434 34
 0 9 -2 869.175 370.9 34
 0 9 -2 674.619 288.52 33
 0 9 2 426.942 201.228 42
 0 9 -2 572.382 186.12 42
 0 9 2 820.505 270.606 52
 0 9 3 5348.23 668.754 42
 0 9 -3 7352.11 1200.91 34
 0 9 3 6975.84 914.374 34
 0 9 3 5625.54 746.064 52
 0 9 3 6488.92 784.346 49
 0 9 -3 5470.99 908.671 33
 0 9 -3 5317.64 870.766 12
 0 9 -3 7585.77 946.185 11
 0 9 4 14633.9 1285.93 42
 0 9 -4 23341.2 2304.4 34
 0 9 4 16599.5 1437.34 49
 0 9 4 16522.3 1437.3 52
 0 9 -4 16658.9 1323.62 53
 0 9 -4 15937.1 1795.93 33
 0 9 -4 15519.9 1517.24 11
 0 9 -4 15847.4 1624.12 12
 0 9 -5 72273.6 4892.42 34
 0 9 5 67991.1 4092.35 35
 0 9 5 61729.1 3735.9 49
 0 9 -5 59768.1 3523.13 53
 0 9 5 64339.6 3762.16 52
 0 9 -5 66043.9 4496.72 33
 0 9 -5 60870.5 4008.68 12
 0 9 -5 54140.7 3766.57 11
 0 9 -6 17342.8 2174.04 34
 0 9 6 14649.6 1474.72 35
 0 9 6 14562.2 1408.73 49
 0 9 -6 12644.2 1176.5 53
 0 9 6 15033.1 1411.23 52
 0 9 -6 16262.8 1948.86 33
 0 9 -6 15210.9 1425.1 11
 0 9 -6 15578.8 1595 12
 0 9 7 1904.58 473.681 35
 0 9 7 1557.48 440.714 49
 0 9 7 1639.57 425.742 52
 0 9 -7 1009.9 540.949 34
 0 9 -7 1469.44 641.743 33
 0 9 -7 2856.62 602.892 12
 0 9 -7 1356.85 391.492 11
 0 9 8 1096.49 353.638 35
 0 9 8 614.89 207.085 44
 0 9 -8 545.331 438.226 34
 0 9 -8 486.863 437.425 33
 0 9 -8 712.541 304.351 12
 0 9 -8 792.342 313.682 11
 0 9 8 1145.48 390.747 49
 0 9 -8 321.24 176.847 54
 0 9 -9 7465.43 642.308 61
 0 9 9 8767.04 893.997 44
 0 9 -9 5664.41 735.356 54
 0 9 -9 9066.08 1693.17 34
 0 9 -9 11187.7 1730.83 33
 0 9 -9 9654.39 1221.12 12
 0 9 -9 7007.56 956.664 11
 0 9 -10 4308.99 459.743 61
 0 9 -10 3516.49 561.219 54
 0 9 10 3436.57 570.651 44
 0 9 -10 4326.68 897.17 18
 0 9 -10 6061.12 1378.32 33
 0 9 -10 4006.97 789.718 12
 0 9 -10 2896.58 611.739 11
 0 9 -11 13395.4 928.56 61
 0 9 11 13407.9 1495.88 49
 0 9 -11 10290.4 973.651 50
 0 9 -11 10863 1083.9 54
 0 9 11 14712.3 1292.28 44
 0 9 -11 11227.8 1554.55 18
 0 9 -11 12402.9 2063.36 34
 0 9 -11 14176.3 2140.81 33
 0 9 -11 12352.5 1290.84 11
 0 9 -11 12216.5 1483.9 12
 0 9 -12 768.079 195.825 61
 0 9 12 568.076 302.631 49
 0 9 -12 897.443 285.377 54
 0 9 -12 132.522 161.877 18
 0 9 12 1265.34 350.315 44
 0 9 -12 765.428 461.217 34
 0 9 -12 791.788 477.042 33
 0 9 -12 985.89 330.114 11
 0 9 -12 708.894 345.696 12
 0 9 -13 7191.2 642.123 61
 0 9 -13 8232.44 1301.57 18
 0 9 13 6594.51 857.58 44
 0 9 13 8318 1118.06 49
 0 9 -13 6512.35 813.329 54
 0 9 -13 9501.86 1697.61 33
 0 9 -13 7997.77 1472.79 34
 0 9 -13 7081.41 1133.98 12
 0 9 -14 926.642 233.371 61
 0 9 -14 924.35 422.295 18
 0 9 -14 608.793 347.697 12
 0 9 -14 1316.18 627.188 34
 0 9 -14 1067.81 526.01 33
 0 9 -15 2938.88 749.753 18
 0 9 -15 3062.93 726.147 12
 0 9 -15 2862.5 801.734 34
 0 9 -16 7085.93 1242.36 34
 0 9 -16 6241.04 1016.97 12
 0 9 -17 6638.19 1116.47 34
 0 9 -17 6616.43 991.266 12
 0 9 -17 5928.37 1008.25 15
 0 9 -18 1490.03 520.811 33
 0 9 -18 830.783 358.295 34
 0 9 -18 1520.71 461.165 12
 0 9 -18 1822.98 545.836 15
 0 9 -19 1374.36 417.393 15
 0 9 -19 1729.68 525.421 33
 0 9 -19 1798.12 477.791 34
 0 9 -20 1708.94 467.192 15
 0 9 -20 2098.37 531.726 33
 0 9 -20 1381.64 370.486 34
 0 9 -21 1154.7 356.975 15
 0 9 -21 1623.64 192.613 67
 0 9 -21 1473.73 402.576 33
 0 9 -22 1268.94 297.026 15
 0 9 -22 976.664 143.297 62
 0 9 -22 1064.38 133.823 67
 0 9 -23 2102.48 187.354 62
 0 10 0 525.808 285.515 34
 0 10 0 1024.01 275.831 42
 0 10 0 994.422 327.87 52
 0 10 -1 1925.4 565.128 34
 0 10 1 2153.41 555.721 34
 0 10 -1 1214.98 306.185 42
 0 10 1 1058.02 299.291 42
 0 10 1 1363.16 366.803 52
 0 10 2 3032.15 503.016 42
 0 10 -2 2911.77 517.344 53
 0 10 2 3765.18 612.913 52
 0 10 -2 4405.29 781.09 33
 0 10 -2 3669.33 847.216 34
 0 10 2 3548.54 701.627 34
 0 10 -2 3301.44 655.351 11
 0 10 -2 3862.26 742.658 12
 0 10 3 5469.74 834.36 34
 0 10 3 3230.08 533.37 42
 0 10 3 3860.43 644.913 52
 0 10 -3 2721.28 505.206 53
 0 10 -3 4197.22 807.389 33
 0 10 -3 4635.03 1034.68 34
 0 10 -3 3904.01 777.977 12
 0 10 -3 4836.49 777.065 11
 0 10 4 2982.16 539.277 42
 0 10 4 3209.76 614.941 52
 0 10 -4 4133.03 606.289 53
 0 10 -4 5607.68 1094.97 34
 0 10 -4 5583.8 976.208 33
 0 10 -4 4142.55 714.012 11
 0 10 -4 4424.42 811.958 12
 0 10 5 3447.37 586.62 42
 0 10 5 4542.79 802.423 35
 0 10 5 4655.51 736.987 49
 0 10 5 3788.23 676.948 52
 0 10 -5 3827.24 579.591 53
 0 10 -5 3271.69 878.64 34
 0 10 -5 4307.62 907.829 33
 0 10 -5 4605.62 835.125 12
 0 10 -5 4289.67 720.132 11
 0 10 6 14265.3 1405.11 42
 0 10 6 21651.2 1863.28 35
 0 10 -6 24568.6 2633.99 34
 0 10 6 18131.9 1644.13 49
 0 10 -6 16206.7 1399.92 53
 0 10 6 18317 1640.51 52
 0 10 -6 17116.9 2084.04 33
 0 10 -6 17881.8 1793.13 12
 0 10 -6 19314.8 1676.62 11
 0 10 7 9267.5 1129.9 35
 0 10 -7 7108.53 1395.2 33
 0 10 -7 8873.15 1621.71 34
 0 10 -7 7586.3 1138.26 12
 0 10 -7 6968.97 972.379 11
 0 10 7 6989.42 991.869 52
 0 10 -7 6458.87 792.458 54
 0 10 7 7501.59 1021.25 49
 0 10 -8 5888.08 567.285 61
 0 10 8 5913.38 894.726 49
 0 10 8 7026.76 948.183 52
 0 10 -8 5743.85 727.378 54
 0 10 -8 6423.68 1331.58 33
 0 10 -8 6379.23 1422.8 34
 0 10 -8 6256.41 871.92 11
 0 10 -8 5527.81 951.781 12
 0 10 -9 4328.13 469.515 61
 0 10 -9 4338.83 902.093 18
 0 10 -9 3417.66 567.145 54
 0 10 9 4459.76 787.959 52
 0 10 -9 4668 1259.02 34
 0 10 -9 4942.07 1240.28 33
 0 10 -9 4177.03 789.062 12
 0 10 -9 3603.58 653.428 11
 0 10 -10 713.566 198.953 61
 0 10 -10 511.186 309.358 18
 0 10 -10 949.631 251.622 50
 0 10 -10 625.4 228.625 54
 0 10 10 1452.98 438.286 52
 0 10 -10 389.144 406.83 33
 0 10 -10 792.274 378.271 12
 0 10 -11 3427.61 414.913 61
 0 10 -11 4171.86 899.98 18
 0 10 -11 2382.82 479.494 54
 0 10 11 4397.47 794.524 52
 0 10 -11 5378.55 1254.3 33
 0 10 -11 2808.48 709.498 12
 0 10 -12 4533.8 493.914 61
 0 10 -12 5971.33 1390.78 33
 0 10 -12 6370.31 1408.41 34
 0 10 -12 3225.19 765.754 12
 0 10 -12 4543.07 946.468 18
 0 10 -13 8337.53 695.675 61
 0 10 -13 5107.57 1318.4 33
 0 10 -13 6355.91 1325.42 34
 0 10 -13 8754.01 1239.46 12
 0 10 -13 9061.21 1343.99 18
 0 10 -14 4400.89 473.659 61
 0 10 -14 3651.93 979.449 33
 0 10 -14 5598.4 1155.9 34
 0 10 -14 4015.58 813.672 12
 0 10 -15 790.732 427.887 33
 0 10 -15 1577.11 573.863 34
 0 10 -15 902.887 409.003 12
 0 10 -16 4792.61 964.223 34
 0 10 -16 5258.56 1093.14 33
 0 10 -16 5180.88 854.587 12
 0 10 -17 542.244 292.154 34
 0 10 -17 726.278 315.413 12
 0 10 -17 168.343 176.127 15
 0 10 -18 2797.6 615.386 34
 0 10 -18 2715.96 554.785 12
 0 10 -18 2115.97 509.802 15
 0 10 -19 1176.73 354.137 15
 0 10 -19 1284.08 368.586 34
 0 10 -19 1283.7 416.682 33
 0 10 -20 2710.49 459.151 15
 0 10 -20 1711.8 441.126 33
 0 10 -21 2556.65 217.198 67
 0 10 -21 2081.48 212.667 62
 0 10 -21 2043.24 359.947 15
 0 10 -22 1019.06 119.562 62
 0 11 -1 21244.6 1717.27 53
 0 11 -1 21848.2 2044.57 11
 0 11 -1 22627.7 2165.68 12
 0 11 1 19011.8 1579.43 42
 0 11 -1 27522.7 2485.87 34
 0 11 1 26132.6 2238.56 34
 0 11 2 24043.3 1857.67 52
 0 11 -2 21693 1725.99 53
 0 11 -2 18631.2 1890.4 11
 0 11 -2 21425.6 2099.9 12
 0 11 2 23133 2070.96 34
 0 11 -2 26904.5 2558.27 34
 0 11 2 19997.2 1618.15 42
 0 11 -3 23391.8 1790.95 53
 0 11 3 25618.4 1959.94 52
 0 11 -3 28417.1 2341.75 33
 0 11 -3 24277.6 2089.98 11
 0 11 -3 21621.9 2125.88 12
 0 11 3 19084.1 1668.19 42
 0 11 -3 29657.7 2758.85 34
 0 11 -4 16567.8 1469.4 53
 0 11 4 19699.9 1694.66 52
 0 11 -4 20044.6 2025.87 33
 0 11 -4 19764.6 1939.1 12
 0 11 -4 17863.1 1743.97 11
 0 11 4 17009.1 1499.93 42
 0 11 -4 22930.5 2483.57 34
 0 11 4 18501.3 1940.66 35
 0 11 -5 24403.5 1864.64 53
 0 11 5 27326.8 2112.57 52
 0 11 -5 31386.3 2688.71 33
 0 11 -5 25317.4 2123.52 11
 0 11 -5 24854.2 2270.21 12
 0 11 -5 30343.8 3028.65 34
 0 11 5 26470 2322.21 35
 0 11 5 21875.5 1848.83 42
 0 11 6 25626.9 2119.5 52
 0 11 -6 29373.8 2813.03 33
 0 11 -6 26599.6 2323.94 12
 0 11 -6 31918 3173.22 34
 0 11 6 28678.4 2295.2 35
 0 11 6 20911 1815.87 42
 0 11 -7 10114.8 1056.22 54
 0 11 7 12153.2 1344.5 52
 0 11 -7 13606.7 2078.5 34
 0 11 7 12858.2 1240.23 42
 0 11 -7 12478.4 1812.78 33
 0 11 -7 12426.5 1481.29 12
 0 11 -8 15678.1 1840.35 18
 0 11 -8 16438.3 1138.58 61
 0 11 -8 18248 2519.15 34
 0 11 -8 21157.1 2389.17 33
 0 11 -8 16707.5 1789.5 12
 0 11 -9 19775.2 2108.44 18
 0 11 -9 20253.8 1314.14 61
 0 11 -9 25125.5 2934.21 34
 0 11 -9 23015.1 2682.64 33
 0 11 -9 18223.3 1913.77 12
 0 11 -10 250.26 213.88 18
 0 11 -10 496.558 158.56 61
 0 11 -10 582.7 286.905 12
 0 11 -10 374.903 319.558 33
 0 11 -10 1013.14 545.41 34
 0 11 -11 1286.4 249.282 61
 0 11 -11 673.249 369.6 12
 0 11 -11 1515.25 646.545 33
 0 11 -12 9247.82 734.033 61
 0 11 -12 7522.43 1138.66 12
 0 11 -12 10067.3 1785.54 33
 0 11 -13 7267.68 627.859 61
 0 11 -13 6541.87 1020.99 12
 0 11 -13 7379.59 1434.72 34
 0 11 -13 8734.88 1523.41 33
 0 11 -14 3442 698.402 12
 0 11 -14 5962.73 1137.45 34
 0 11 -14 4878.36 1121.31 33
 0 11 -15 3581.52 674.488 12
 0 11 -15 4186.08 896.189 34
 0 11 -15 4896.83 1012.98 33
 0 11 -16 8791.4 1228.04 34
 0 11 -16 6390.08 905.448 12
 0 11 -16 9780.86 1402.08 33
 0 11 -17 1593.97 388.724 12
 0 11 -17 1616.6 435.386 15
 0 11 -17 1444.08 440.828 34
 0 11 -17 2098.34 569.46 33
 0 11 -18 4168.5 694.261 34
 0 11 -18 6226.45 915.74 33
 0 11 -18 4557.02 685.45 15
 0 11 -19 3225.73 511.102 15
 0 11 -20 245.623 71.8509 67
 0 11 -20 413.587 144.193 15
 0 12 0 3799.58 844.401 12
 0 12 -1 12976.2 1464.84 12
 0 12 1 1455.19 603.78 12
 0 12 -2 10282.1 1365.02 12
 0 12 -3 10862.5 1416.36 12
 0 12 -3 10705.9 1568.7 34
 0 12 -4 13611.7 1576.86 12
 0 12 -4 15835.1 2008.62 34
 0 12 -5 1552.25 515.397 12
 0 12 -5 2429.42 830.7 34
 0 12 -6 860.906 346.678 12
 0 12 -6 514.228 358.562 34
 0 12 -7 4461.71 451.142 61
 0 12 -7 1335.68 420.51 11
 0 12 -7 4147.21 821.633 12
 0 12 -7 4843.62 1129.93 34
 0 12 -8 7789.29 668.687 61
 0 12 -8 7533.27 1132.51 12
 0 12 -8 8740.31 1622.68 34
 0 12 -9 7419.03 639.507 61
 0 12 -9 7742.64 1543.25 34
 0 12 -9 6290.06 1035.93 12
 0 12 -10 11850.8 867.104 61
 0 12 -10 14561.5 1985.11 33
 0 12 -10 10124.8 1321.11 12
 0 12 -10 12211.7 1965.28 34
 0 12 -11 21595.4 1351.78 61
 0 12 -11 24227.7 2684.75 33
 0 12 -11 22326 2008.34 12
 0 12 -11 22251.8 2678.52 34
 0 12 -12 4148.45 986.845 33
 0 12 -12 3627.23 703.979 12
 0 12 -12 2435.79 329.867 61
 0 12 -13 7326.02 1341.32 33
 0 12 -13 5651.01 882.416 12
 0 12 -13 6676.36 558.884 61
 0 12 -14 4136.02 872.599 34
 0 12 -14 3490.88 828.544 33
 0 12 -14 4145.25 683.213 12
 0 12 -15 1568.04 508.584 33
 0 12 -15 1236.6 434.655 34
 0 12 -15 1553.72 365.938 12
 0 12 -16 2722.58 585.339 34
 0 12 -16 2276.24 565.535 33
 0 12 -16 2128.8 463.573 15
 0 12 -16 1348.57 328.867 12
 0 12 -17 3987.74 692.541 33
 0 12 -17 3426.54 558.16 15
 0 12 -18 1845.62 328.456 15
 0 12 -19 624.953 91.3827 67
 0 13 1 9350.79 1202.69 11
 0 13 1 8046.53 1233.33 12
 0 13 -1 10983.6 1231.35 11
 0 13 -1 9665.84 1287.52 12
 0 13 2 2043.32 618.709 12
 0 13 -2 2520.75 549.506 11
 0 13 2 3310.56 693.58 11
 0 13 -2 2782.12 673.868 12
 0 13 3 1659.66 538.986 12
 0 13 -3 1494.62 496.979 12
 0 13 3 2042.99 555.924 11
 0 13 -3 1562.06 418.587 11
 0 13 3 2950.12 653.34 35
 0 13 -4 7463.52 1043.9 12
 0 13 4 7055.82 1096.16 11
 0 13 -4 8050.31 909.021 11
 0 13 4 8871.1 1088.49 35
 0 13 -5 14375.8 1576.68 12
 0 13 -5 17183.8 2091.29 34
 0 13 -6 7560.11 646.856 61
 0 13 -6 6997.35 1040.55 12
 0 13 -6 8451.09 1414.43 34
 0 13 -7 47.0737 98.2201 61
 0 13 -7 252.113 202.244 12
 0 13 -7 158.728 270.068 34
 0 13 -7 231.108 196.643 33
 0 13 -8 499.329 156.744 61
 0 13 -8 567.674 309.635 12
 0 13 -8 647.106 435.954 34
 0 13 -8 1222.26 465.698 33
 0 13 -9 4726.81 464.568 61
 0 13 -9 4585.13 775.277 12
 0 13 -9 5997.22 1075.99 33
 0 13 -9 5139.87 1164.92 34
 0 13 -10 717.989 170.478 61
 0 13 -10 926.185 492.336 34
 0 13 -10 519.659 314.223 33
 0 13 -10 735.777 308.303 12
 0 13 -11 5691.16 500.81 61
 0 13 -11 7493.68 1204.15 33
 0 13 -11 5036.44 793.17 12
 0 13 -11 7317.23 1261.68 34
 0 13 -12 4085.31 851.781 33
 0 13 -12 2782.83 724.294 34
 0 13 -12 2468.63 485.514 12
 0 13 -12 2571.52 299.449 61
 0 13 -13 3357.75 537.703 12
 0 13 -13 3762.53 781.823 33
 0 13 -14 361.892 155.148 12
 0 13 -14 645.381 294.072 33
 0 13 -15 400.132 146.161 12
 0 13 -15 444.379 218.915 34
 0 13 -15 288.89 183.973 15
 0 13 -16 981.984 236.07 15
 0 14 0 390.601 237.74 35
 0 14 0 1188.95 410.243 12
 0 14 0 1516.38 390.589 11
 0 14 1 914.129 349.93 35
 0 14 -1 929.95 374.934 35
 0 14 -1 970.193 303.873 11
 0 14 1 803.152 293.924 11
 0 14 1 697.103 365.212 12
 0 14 -1 744.137 360.738 12
 0 14 -2 3361.46 705.417 34
 0 14 2 2969.18 617.422 35
 0 14 -2 2248.91 578.023 12
 0 14 2 2584.37 620.05 12
 0 14 2 3000 592.161 11
 0 14 -3 8078.83 1157.24 34
 0 14 -3 6075.3 922.783 12
 0 14 3 6810.04 1053.86 12
 0 14 3 6449.75 921.419 11
 0 14 -4 3005.66 361.239 61
 0 14 4 4197.83 730.562 11
 0 14 -4 3842.16 665.277 12
 0 14 4 2765.59 645.957 12
 0 14 -4 4413.67 864.006 34
 0 14 -5 1318.41 233.404 61
 0 14 -5 1779.9 557.086 34
 0 14 -5 1526.6 406.601 12
 0 14 5 1860.58 517.414 12
 0 14 5 1649.89 460.491 11
 0 14 -6 7256.41 1164.38 34
 0 14 -6 5097.48 481.973 61
 0 14 -6 5291.7 804.163 12
 0 14 6 5969.02 913.181 11
 0 14 6 5961.3 931.603 12
 0 14 -7 9426.73 1362.68 34
 0 14 -7 6486.47 877.546 12
 0 14 7 7327.61 1049.61 11
 0 14 7 9777.82 1223.45 12
 0 14 -7 8589.33 640.869 61
 0 14 -8 3744.81 391.751 61
 0 14 8 4906.43 827.082 11
 0 14 -8 5041.77 702.216 12
 0 14 8 4873.35 821.824 12
 0 14 -8 5040.09 978.731 34
 0 14 -9 3167.91 341.589 61
 0 14 9 3818.88 709.579 12
 0 14 9 3959.45 734.478 11
 0 14 -9 3796.6 599.228 12
 0 14 -9 2559.15 689.325 34
 0 14 -10 687.468 142.649 61
 0 14 -10 1031.98 414.895 34
 0 14 -10 620.979 217.756 12
 0 14 10 485.761 240.468 12
 0 14 -11 818.286 349.869 34
 0 14 11 852.717 298.291 12
 0 14 -11 725.355 221.096 12
 0 14 -12 958.376 349.708 34
 0 14 -12 787.005 210.134 12
 0 14 13 4917.27 680.739 11
 0 15 -1 5504.39 793.951 35
 0 15 1 5093.92 737.579 12
 0 15 -1 4533.16 692.674 12
 0 15 -2 20592.2 1731.16 35
 0 15 -2 17631.7 1109.39 61
 0 15 -2 17561.1 1514.17 12
 0 15 2 18716.3 1564.29 12
 0 15 -3 9572.65 1108.43 35
 0 15 -3 6786.88 558.235 61
 0 15 -3 7460.35 868.601 12
 0 15 3 7502.29 909.077 12
 0 15 -4 5323.69 801.365 34
 0 15 -4 6488.04 914.998 35
 0 15 -4 5014.5 447.722 61
 0 15 -4 5166.68 699.899 12
 0 15 4 4539.46 689.648 12
 0 15 -5 2293.68 539.895 35
 0 15 -5 1942.21 253.687 61
 0 15 -5 1922.9 482.156 34
 0 15 -5 2259.36 412.459 12
 0 15 5 2630.29 486.892 12
 0 15 -6 5134.79 819.177 35
 0 15 -6 3895.16 708.741 34
 0 15 -6 4215.08 372.621 61
 0 15 6 4057.61 608.896 12
 0 15 -6 3414.2 510.013 12
 0 15 -7 4338.46 373.947 61
 0 15 -7 3914.63 520.869 12
 0 15 -8 15277.5 860.932 61
 0 15 -8 11988.8 1045.9 12
 0 15 -9 7065.99 485.386 61
 0 16 0 3643.46 327.991 61
 0 16 1 3635.74 321.179 61
 0 16 -1 3061.84 296.905 61
 0 16 2 2237.08 252.36 61
 0 16 -2 2423.04 247.546 61
 0 16 -3 8199.7 542.707 61
 0 16 -4 3396.39 285.043 61
 0 16 -5 502.896 100.748 61
 0 16 -6 637.269 106.706 61
 1 -15 -12 1163.71 149.405 65
 1 -15 -10 1499.55 363.598 24
 1 -15 -10 878.994 164.895 65
 1 -15 -9 4557.45 427.942 65
 1 -15 -8 7057.63 961.215 24
 1 -15 -8 8115.48 631.57 65
 1 -15 -7 2875.88 598.799 24
 1 -15 -7 2762.52 334.898 65
 1 -15 -6 1187.48 214.787 65
 1 -15 -6 1163.93 377.909 24
 -1 -15 6 1016.12 343.104 4
 1 -15 -5 6295.42 548.295 65
 1 -15 -5 6285.86 958.842 24
 -1 -15 5 6923.04 940.775 4
 1 -15 -4 14735 921.983 65
 1 -15 -4 13848.7 1472.12 24
 -1 -15 4 9760.12 1229.21 4
 1 -15 -3 1492.48 238.731 65
 1 -15 -3 1191.45 387.354 24
 -1 -15 3 1195.73 376.696 4
 -1 -15 2 709.054 284.751 4
 1 -15 -2 283.664 117.089 65
 -1 -15 1 1701.87 444.996 4
 1 -15 -1 1928.52 254.708 65
 1 -15 0 1525.15 453.752 4
 1 -15 0 400.756 217.393 14
 1 -15 1 4471.55 757.004 4
 1 -15 1 3008.36 642.699 14
 1 -15 2 5122.72 856.894 14
 1 -15 3 2152.4 537.8 14
 -1 -15 -4 1547.75 263.948 65
 1 -15 4 1370.46 417.918 14
 1 -15 5 4919.15 791.089 14
 1 -15 6 9251.84 1135.15 14
 -1 -15 -7 736.553 184.365 65
 1 -15 7 1314.41 364.858 14
 -1 -15 -8 161.369 84.382 65
 -1 -15 -9 1395.03 207.644 65
 1 -14 -15 625.553 103.455 65
 1 -14 -14 7086.84 496.769 65
 1 -14 -13 4933.52 711.116 24
 1 -14 -13 5771.67 469.025 65
 1 -14 -12 968.937 325.65 24
 1 -14 -12 811.336 193.058 65
 1 -14 -11 4351.22 797.683 24
 -1 -14 11 3469.76 691.554 4
 1 -14 -10 5146.49 886.597 24
 -1 -14 10 3326.89 711.083 4
 1 -14 -9 3494.02 441.491 65
 -1 -14 9 2387.01 615.946 4
 1 -14 -8 725.529 211.94 65
 -1 -14 8 641.469 316.666 4
 1 -14 -7 1585.11 298.206 65
 1 -14 -7 1247.4 495.462 24
 -1 -14 7 868.96 374.389 4
 1 -14 -6 2354.47 357.248 65
 1 -14 -6 1904.23 627.376 24
 -1 -14 6 3271.5 727.016 4
 1 -14 -5 968.754 237.568 65
 1 -14 -5 1645.61 513.168 24
 -1 -14 5 760.002 348.588 4
 1 -14 -4 5586.08 550.462 65
 1 -14 -4 5340.01 940.767 24
 -1 -14 4 5899.66 987.677 4
 -1 -14 4 4397.16 725.34 7
 1 -14 -3 7903.89 656.538 65
 -1 -14 3 4958.13 983.991 4
 -1 -14 3 5734.15 866.279 7
 1 -14 -3 7341.22 1155.96 24
 1 -14 -2 2462.51 343.609 65
 -1 -14 2 2613.65 566.051 7
 -1 -14 2 3405.62 762.699 4
 1 -14 -2 2526.1 649.063 4
 1 -14 -2 2689.93 675.823 24
 1 -14 -2 1302.63 447.657 14
 1 -14 -1 5894.56 538.839 65
 -1 -14 1 5841.74 957.115 4
 -1 -14 1 5707.67 870.59 7
 1 -14 -1 5753.63 1016.35 4
 1 -14 -1 7171.41 1065.97 24
 1 -14 -1 3259.75 771.302 14
 1 -14 0 5589.16 512.372 65
 -1 -14 0 5280.38 532.384 65
 -1 -14 0 5982.14 893.994 7
 -1 -14 0 5589.71 923.394 4
 1 -14 0 4934.57 885.702 24
 1 -14 0 3657.88 839.554 14
 -1 -14 -1 8891.33 734.315 65
 1 -14 1 8675.31 672.38 65
 -1 -14 -1 8580.11 1154.51 4
 -1 -14 -1 6911.87 1006.68 7
 1 -14 1 9831.78 1218.88 24
 1 -14 1 6057.55 1120.47 14
 -1 -14 -2 520.505 256.31 7
 1 -14 2 382.505 142.475 65
 -1 -14 -2 537.146 196.273 65
 1 -14 2 249.475 213.042 14
 -1 -14 -3 408.04 154.279 65
 1 -14 3 723.118 355.734 14
 1 -14 4 1037.35 419.328 14
 1 -14 4 1232.36 363.45 17
 -1 -14 -5 4644.43 922.493 24
 1 -14 5 3950.76 832.095 14
 1 -14 5 3295.16 609.697 17
 1 -14 6 2662.56 700.984 4
 -1 -14 -6 2888.51 748.572 24
 1 -14 6 2383.2 659.449 14
 1 -14 6 2790.15 545.011 17
 -1 -14 -7 12120.7 923.478 65
 1 -14 7 10101.4 1370.9 4
 -1 -14 -7 11206.5 1482.97 24
 1 -14 7 11052 1389.84 14
 1 -14 7 8601.8 1061.83 17
 -1 -14 -8 4406.78 514.526 65
 1 -14 8 4320.31 829.203 4
 -1 -14 -8 5474.18 983.409 24
 1 -14 8 4592.78 684.441 17
 -1 -14 -9 431.326 164.181 65
 1 -14 9 594.349 292.953 4
 -1 -14 -9 831.67 354.589 24
 1 -14 9 573.969 296.962 14
 1 -14 9 597.559 228.693 17
 -1 -14 -10 1593.33 268.112 65
 1 -14 10 462.663 254.509 4
 -1 -14 -10 1046.96 367.417 24
 1 -14 10 1654.03 367.123 17
 1 -14 10 1473.48 437.397 14
 -1 -14 -11 3826.51 393.864 65
 1 -14 11 2997.58 626.157 4
 -1 -14 -11 3264.2 599.122 24
 1 -14 11 4151.82 648.564 14
 1 -14 11 4745.75 611.519 17
 -1 -14 -12 411.796 114.726 65
 1 -14 12 620.276 200.554 17
 -1 -14 -13 529.164 107.25 65
 1 -13 -16 1970.26 226.424 65
 1 -13 -15 1115.57 190.392 65
 1 -13 -15 921.049 290.222 24
 1 -13 -14 328.32 132.338 65
 1 -13 -14 237.347 165.389 24
 1 -13 -13 1364.65 260.787 65
 1 -13 -13 1543.06 468.566 24
 1 -13 -12 2261.54 617.231 24
 1 -13 -11 1150.21 464.248 24
 1 -13 -10 2901.75 768.372 24
 -1 -13 10 1934.93 467.543 17
 -1 -13 9 10354.8 1181.61 17
 -1 -13 8 13945.1 1431.92 17
 -1 -13 8 13851 1741.98 14
 1 -13 -7 4956.57 591.74 65
 1 -13 -7 5922.53 1170.84 24
 -1 -13 7 5459.08 1082.93 14
 -1 -13 7 4464.96 766.499 17
 1 -13 -6 5685.05 604.593 65
 -1 -13 6 3441.32 690.652 7
 1 -13 -6 5083.82 1016.23 24
 -1 -13 6 4205.35 748.593 17
 -1 -13 6 6311.25 1207.26 14
 1 -13 -5 3678.76 475.199 65
 -1 -13 5 3491.6 699.031 7
 -1 -13 5 3896.97 869.99 4
 1 -13 -5 3234.15 852.451 24
 -1 -13 5 2265.81 719.532 14
 1 -13 -4 31.577 100.644 65
 -1 -13 4 284.746 197.827 7
 1 -13 -4 106.131 127.78 4
 -1 -13 4 126.706 152.511 4
 1 -13 -4 623.45 335.424 24
 -1 -13 4 596.715 358.928 14
 1 -13 -3 211.959 131.583 65
 1 -13 -3 108.215 184.27 4
 -1 -13 3 194.105 165.304 7
 1 -13 -3 119.856 204.056 24
 1 -13 -3 234.207 199.377 14
 -1 -13 3 157.866 190.071 14
 1 -13 -2 3274.15 421.86 65
 -1 -13 2 3267.29 406.95 65
 -1 -13 2 3473.39 788.659 4
 1 -13 -2 3221.27 830.852 24
 1 -13 -2 1953.87 623.135 14
 -1 -13 2 2643.9 807.58 14
 -1 -13 1 5504.76 553.906 65
 1 -13 -1 4982.61 528.344 65
 -1 -13 1 5003.36 986.755 4
 1 -13 -1 4521.89 938.175 24
 -1 -13 1 4825.4 1084.43 14
 1 -13 -1 3818.37 913.399 14
 1 -13 0 2296.23 337.064 65
 -1 -13 0 2883.18 398.36 65
 -1 -13 0 2823.73 728.476 4
 -1 -13 0 3086.27 677.055 7
 1 -13 0 2427.12 645.479 24
 -1 -13 0 2710.86 772.481 24
 -1 -13 0 1947.42 660.246 14
 1 -13 0 2396.35 730.157 14
 -1 -13 -1 9680.33 813.58 65
 1 -13 1 9692.86 753.371 65
 -1 -13 -1 10202.6 1394.31 4
 -1 -13 -1 7883.38 1205.49 7
 -1 -13 -1 10976.8 1535.94 24
 1 -13 1 9778.77 1320.61 24
 1 -13 1 7291.49 1337.13 14
 1 -13 1 8121.97 1161.58 17
 -1 -13 -2 20896.8 1340.61 65
 -1 -13 -2 20349.5 1965.18 7
 -1 -13 -2 20795.7 2047.77 4
 1 -13 2 16726.4 1799.43 24
 1 -13 2 15625 1770.41 17
 1 -13 2 13929.9 1986.68 14
 -1 -13 -3 12597.1 984.404 65
 -1 -13 -3 11452.6 1445.92 7
 -1 -13 -3 12664.1 1523.99 4
 1 -13 3 11797.1 1368.31 24
 1 -13 3 10410 1354.12 17
 1 -13 3 13482.5 1821.46 14
 -1 -13 -4 1886.92 552.96 7
 -1 -13 -4 1622.1 568.634 24
 1 -13 4 1383.1 581.577 14
 1 -13 4 1794.88 514.827 17
 -1 -13 -5 3062.2 714.477 7
 1 -13 5 4186.9 944.584 4
 -1 -13 -5 4182.86 979.128 24
 1 -13 5 3053.49 832.774 14
 1 -13 5 4875.95 847.617 17
 -1 -13 -6 3187.14 470.288 65
 1 -13 6 2824.39 752.972 4
 -1 -13 -6 2725.25 820.588 24
 1 -13 6 2838.46 638.011 17
 1 -13 6 2662.03 789.29 14
 -1 -13 -7 1140.94 292.263 65
 -1 -13 -7 439.621 308.089 24
 1 -13 7 1186.63 398.029 17
 -1 -13 -8 1085.96 293.782 65
 -1 -13 -8 1931.54 647.184 24
 1 -13 8 1484.53 437.236 17
 -1 -13 -9 4044.33 544.842 65
 -1 -13 -9 3931.88 930.022 24
 1 -13 9 4142.87 743.647 17
 1 -13 9 4500.09 874.887 14
 -1 -13 -10 4092.02 525.919 65
 -1 -13 -10 3902.68 875.451 24
 1 -13 10 2955.53 625.051 17
 1 -13 10 5002.57 899.176 14
 -1 -13 -11 1414.68 301.951 65
 -1 -13 -11 2091.7 583.086 24
 1 -13 11 2092.33 561.003 14
 1 -13 11 2454.28 534.565 17
 -1 -13 -12 8264.5 692.395 65
 -1 -13 -12 7248.04 1059.59 24
 1 -13 12 7664.27 969.61 17
 1 -13 12 8595.83 1089.9 14
 -1 -13 -13 4395 426.256 65
 -1 -13 -13 2885.77 567.175 24
 1 -13 13 4095.15 691.543 14
 1 -13 13 4642.85 678.452 17
 -1 -13 -14 1206.36 187.168 65
 1 -13 14 1262.44 315.079 17
 1 -12 -18 754.843 128.967 65
 1 -12 -17 3170.16 523.644 24
 1 -12 -17 3361.85 334.837 65
 1 -12 -16 2077.34 482.565 24
 1 -12 -16 2216.37 489.03 29
 1 -12 -15 1121.81 391.84 24
 1 -12 -15 817.562 313.864 29
 1 -12 -15 894.013 272.171 3
 1 -12 -14 3194.15 669.681 29
 1 -12 -14 3792.56 601.969 3
 1 -12 -13 3983.47 783.265 29
 1 -12 -13 4523.84 684.588 3
 1 -12 -12 1063.73 412.394 29
 1 -12 -12 1937.14 447.504 3
 -1 -12 12 2671.45 573.618 17
 1 -12 -11 439.304 264.337 29
 1 -12 -11 360.633 194.167 3
 -1 -12 11 111.375 232.183 14
 -1 -12 11 87.7333 105.84 17
 1 -12 -10 1520.68 499.017 29
 -1 -12 10 2983.48 779.496 14
 -1 -12 10 2646.55 599.574 17
 1 -12 -9 4152.35 809.716 29
 -1 -12 9 5364.31 889.063 17
 1 -12 -8 91.495 110.316 29
 -1 -12 8 1059.02 384.158 17
 -1 -12 7 7240.94 1060.1 17
 -1 -12 7 6164.49 1209.08 14
 -1 -12 6 5125.13 1094.37 14
 -1 -12 6 4643.33 844.668 17
 1 -12 -5 4173.66 906.845 4
 1 -12 -5 5558.57 1157.44 24
 -1 -12 5 5857.08 946.397 17
 -1 -12 5 4736.65 1049.55 14
 -1 -12 4 10479 810.377 65
 1 -12 -4 9408.86 1483.32 24
 -1 -12 4 11724.2 1370.54 17
 1 -12 -4 5909.61 1106.4 14
 -1 -12 4 9733.51 1608.56 14
 -1 -12 3 19052.4 1234.57 65
 1 -12 -3 17069.8 2025.22 24
 1 -12 -3 12370.8 1749.74 14
 -1 -12 3 19927.5 2401.47 14
 1 -12 -2 10090 822.994 65
 -1 -12 2 8366.66 752.336 65
 -1 -12 2 11132.1 1490.35 4
 -1 -12 2 11092.7 1466.79 24
 1 -12 -2 9541.37 1413.76 24
 1 -12 -2 7953.92 1370.67 14
 -1 -12 2 8010.78 1514.2 14
 1 -12 -1 670.796 210.465 65
 -1 -12 1 782.763 207.813 65
 -1 -12 1 489.078 330.718 4
 -1 -12 1 946.622 401.608 7
 -1 -12 1 589.746 349.279 24
 1 -12 -1 577.466 342.08 24
 1 -12 -1 1054.45 402.611 17
 -1 -12 1 1081.22 532.102 14
 1 -12 -1 1592.65 606.821 14
 -1 -12 0 5363.75 573.283 65
 1 -12 0 5429.78 556.107 65
 -1 -12 0 6629.21 1096.54 4
 -1 -12 0 6913.51 1100.01 7
 -1 -12 0 6825.56 1183.06 24
 1 -12 0 7519.17 1157.89 24
 1 -12 0 4502.43 1073.91 14
 -1 -12 0 5777.64 1219.63 14
 1 -12 0 4223.43 853.641 17
 1 -12 1 4414.85 492.33 65
 -1 -12 -1 4888.75 550.178 65
 -1 -12 -1 5222.87 947.313 7
 -1 -12 -1 5518.83 1038.14 4
 1 -12 1 4875.19 917.178 24
 -1 -12 -1 3914.64 897.924 24
 -1 -12 -1 4379.22 1017.78 14
 1 -12 1 4078.1 833.803 17
 1 -12 1 3951.86 1050.75 14
 -1 -12 -2 9131.41 786.859 65
 1 -12 2 8048.88 674.319 65
 -1 -12 -2 8051.06 1242.6 4
 -1 -12 -2 7396.55 1158.45 7
 1 -12 2 8533.12 1202.85 24
 1 -12 2 7551.39 1440.53 14
 -1 -12 -2 5626.52 1130.5 14
 1 -12 2 6587.11 1118.52 17
 1 -12 3 484.391 138.324 65
 -1 -12 -3 5348.93 920.328 4
 -1 -12 -3 4264.78 831.264 7
 1 -12 3 5328.59 1061.31 4
 1 -12 3 5257.45 861.846 24
 1 -12 3 3948.12 804.086 17
 -1 -12 -3 3177.09 750.924 14
 1 -12 3 3917.28 1016.06 14
 -1 -12 -4 2185.21 606.845 7
 -1 -12 -4 2673.79 649.37 4
 -1 -12 -4 1710.43 647.66 24
 1 -12 4 2884.69 801.011 14
 1 -12 4 1134.85 481.177 17
 -1 -12 -5 1771.66 553.095 7
 -1 -12 -5 2678.03 764.092 24
 1 -12 5 2056.29 711.875 14
 1 -12 5 1472.68 498.722 17
 -1 -12 -6 2369.93 415.043 65
 -1 -12 -6 2636.91 821.55 24
 -1 -12 -6 2191.39 613.103 7
 1 -12 6 3370.38 749.253 17
 -1 -12 -7 6204.89 701.095 65
 -1 -12 -7 4375.41 808.474 29
 -1 -12 -7 6135.12 1223.71 24
 1 -12 7 5268.55 994.058 17
 -1 -12 -8 5881.15 701.456 65
 -1 -12 -8 4554.01 858.73 29
 -1 -12 -8 6508.03 1306.66 24
 1 -12 8 5279.86 1065.46 14
 1 -12 8 3797.49 826.64 17
 -1 -12 -9 3733.21 551.669 65
 -1 -12 -9 2499.57 656.746 29
 -1 -12 -9 3254.36 909.356 24
 1 -12 9 2913.24 812.39 14
 1 -12 9 2630.3 568.989 16
 1 -12 9 3533.26 771.668 17
 -1 -12 -10 181.1 163.853 65
 -1 -12 -10 739.199 363.212 29
 -1 -12 -10 501.207 348.3 24
 1 -12 10 192.471 231.852 17
 1 -12 10 230.797 160.766 16
 1 -12 10 340.478 334.629 14
 -1 -12 -11 705.89 241.974 65
 -1 -12 -11 521.35 315.425 29
 -1 -12 -11 2221.48 690.797 24
 1 -12 11 945.41 439.05 14
 1 -12 11 1103.9 344.556 16
 1 -12 11 363.554 291.274 17
 -1 -12 -12 5806.28 625.085 65
 -1 -12 -12 5887.84 1070.79 29
 -1 -12 -12 4012.39 885.499 24
 1 -12 12 5066.62 914.503 14
 1 -12 12 4658.19 724.406 16
 1 -12 12 5007.53 850.426 17
 -1 -12 -13 659.533 196.861 65
 -1 -12 -13 945.617 403.447 29
 -1 -12 -13 925.012 372.295 24
 1 -12 13 583.341 236.115 16
 1 -12 13 513.241 274.141 14
 1 -12 13 1017.48 366.053 17
 -1 -12 -14 2703.49 345.724 65
 -1 -12 -14 2217.33 592.629 29
 -1 -12 -14 2804.16 580.972 24
 1 -12 14 2683.24 584.825 14
 1 -12 14 1848.06 465.983 17
 1 -12 14 2139.21 443.152 16
 -1 -12 -15 4509.99 793.489 29
 -1 -12 -15 3572.36 365.925 65
 1 -12 15 3578.25 552.737 16
 -1 -12 -16 3672.64 664.387 29
 1 -12 16 3396.14 504.753 16
 1 -12 17 1794.85 328.987 16
 1 -11 -19 2889.96 509.957 29
 -1 -11 19 1616.75 324.462 16
 -1 -11 18 604.716 211.754 16
 1 -11 -18 719.464 275.034 29
 1 -11 -18 495.489 200.543 3
 1 -11 -18 612.893 234.731 24
 1 -11 -17 1365.68 355.648 3
 -1 -11 17 1218.95 325.878 16
 1 -11 -17 1498.32 429.278 29
 1 -11 -16 2928.74 544.439 3
 -1 -11 16 1485.09 382.797 16
 1 -11 -16 1783.94 500.14 29
 1 -11 -15 12507.3 1278.96 3
 -1 -11 15 9103.7 1082.87 16
 1 -11 -15 11932.9 1428.9 29
 1 -11 -14 3866.91 700.793 3
 -1 -11 14 3411.57 714.801 17
 -1 -11 14 3497.14 632.681 16
 1 -11 -14 2587.92 667.16 29
 1 -11 -13 4198.61 718.865 3
 1 -11 -13 2886.28 726.974 29
 -1 -11 13 3418.52 640.744 16
 -1 -11 13 3504.87 745.344 17
 1 -11 -12 4938.44 997.401 29
 -1 -11 12 6774.18 933.356 16
 -1 -11 12 6729.52 1064.45 17
 -1 -11 12 8091.22 1247.28 14
 1 -11 -11 10620.4 1509.8 29
 -1 -11 11 12695.7 1444.53 17
 -1 -11 11 10372.6 1216.91 16
 -1 -11 11 11130.6 1529.78 14
 1 -11 -10 658.068 355.874 29
 -1 -11 10 811.787 347.156 17
 -1 -11 10 731.515 295.564 16
 -1 -11 10 1145.45 485.49 14
 1 -11 -9 7948.61 1280.23 29
 -1 -11 9 12215.1 1646.3 14
 -1 -11 9 10722.5 1379.29 17
 1 -11 -8 2345.31 631.924 29
 -1 -11 8 4373.82 824.248 17
 -1 -11 7 516.782 254.035 41
 1 -11 -7 289.402 201.311 41
 1 -11 -7 396.352 238.656 29
 -1 -11 7 109.411 132.107 7
 1 -11 -6 3699.39 770.828 41
 -1 -11 6 6061.77 947.896 41
 -1 -11 6 6986.2 1071.24 7
 1 -11 -6 3433.91 802.464 4
 1 -11 -6 4768.3 801.42 29
 -1 -11 6 3838.59 1010.85 14
 -1 -11 6 4305.24 835.609 17
 -1 -11 5 19352.4 1870.05 41
 1 -11 -5 16357.5 1774.18 41
 -1 -11 5 17951 1143.62 65
 -1 -11 5 17432.9 1848.43 7
 -1 -11 5 18672 2237.55 14
 1 -11 -5 9208.78 1442.76 14
 -1 -11 5 17507.9 1795.14 17
 -1 -11 4 11793.6 1453.92 17
 -1 -11 4 14444.5 1967.01 14
 1 -11 -4 8846.54 1405.01 14
 -1 -11 4 12625.3 938.229 65
 -1 -11 4 17431.1 1788.58 41
 1 -11 -4 11305.5 1553.26 41
 -1 -11 4 14878.5 1623.97 7
 -1 -11 4 11612.7 1489.85 24
 -1 -11 3 2484.45 855.072 14
 1 -11 -3 1853.91 631.827 14
 -1 -11 3 3004.64 683.443 17
 -1 -11 3 2971.29 394.655 65
 -1 -11 3 2973.74 748.844 41
 1 -11 -3 5143.55 844.19 7
 -1 -11 3 2533.29 647.833 7
 -1 -11 3 2045.81 621.061 24
 1 -11 -2 5156.93 900.036 17
 1 -11 -2 2361.13 760.423 14
 -1 -11 2 5937.77 1241.32 14
 -1 -11 2 4966.69 516.07 65
 -1 -11 2 4792.69 974.657 41
 -1 -11 2 4164.28 854.688 7
 1 -11 -2 4119.68 796.676 7
 -1 -11 2 3528.71 820.902 24
 1 -11 -2 4577.49 936.834 24
 -1 -11 1 4433.11 1124.99 14
 1 -11 -1 6886.36 1058.5 17
 1 -11 -1 4741.84 1114.78 14
 -1 -11 1 6336.94 613.742 65
 -1 -11 1 7328.64 1237.7 41
 -1 -11 1 5953.01 1090.12 4
 1 -11 -1 5654.73 934.6 7
 -1 -11 1 7205.24 1102.37 7
 -1 -11 1 6234.7 1093.79 24
 1 -11 -1 6379.38 1113.88 24
 1 -11 0 6743.52 1059.32 17
 -1 -11 0 7383.62 1404.35 14
 1 -11 0 5141.16 1169.99 14
 1 -11 0 6168.02 961.97 7
 -1 -11 0 6217.51 1063.61 7
 -1 -11 0 6321.6 1113.98 4
 -1 -11 0 6439.13 1133.13 24
 1 -11 0 6320.84 1075.59 24
 -1 -11 0 6945.92 657.947 65
 1 -11 0 7045.4 636.682 65
 1 -11 1 9994.52 1305.51 17
 1 -11 1 7398.07 1487.28 14
 -1 -11 -1 7954.65 1426.62 14
 -1 -11 -1 9274.51 792.56 65
 1 -11 1 8639.93 724.718 65
 1 -11 1 9612.92 1171.04 7
 -1 -11 -1 7911.61 1245.05 4
 -1 -11 -1 9113.13 1267.19 7
 1 -11 1 8434.9 1230.46 24
 1 -11 2 5474.67 951.177 17
 1 -11 2 3783.62 1090.84 14
 -1 -11 -2 3840.98 935.642 14
 1 -11 2 5029.03 501.709 65
 -1 -11 -2 5701.37 601.3 65
 1 -11 2 5298 615.884 68
 -1 -11 -2 7144.52 1295.86 41
 -1 -11 -2 4748.02 898.603 7
 1 -11 2 4588.5 786.481 7
 -1 -11 -2 4234.99 887.722 4
 1 -11 2 5148.9 936.591 24
 1 -11 3 3051.07 902.175 14
 -1 -11 -3 3157.58 794.655 14
 1 -11 3 4341.66 843.947 17
 1 -11 3 3683.18 409.61 65
 1 -11 3 3929.87 529.865 68
 -1 -11 -3 4018.98 899.675 41
 -1 -11 -3 3536.18 769.182 7
 -1 -11 -3 4249.75 846.372 4
 1 -11 3 4011.84 790.232 24
 1 -11 4 1715.77 712.398 14
 1 -11 4 3296.18 733.952 17
 1 -11 4 3404.97 378.598 65
 1 -11 4 2689.61 444.972 68
 1 -11 4 3635.8 900.899 38
 1 -11 4 3789.65 786.809 41
 -1 -11 -4 2758.81 717.802 41
 1 -11 4 1014.59 387.399 24
 -1 -11 -4 2643.1 776.323 24
 -1 -11 -4 3851.36 799.319 7
 -1 -11 -4 2717.53 687.8 4
 -1 -11 -5 13961.9 1650.69 4
 -1 -11 -5 16725.3 1760.1 7
 1 -11 5 14363 1976.64 14
 1 -11 5 12595.5 1609.83 17
 1 -11 5 13484 951.856 65
 1 -11 5 16247.9 1212.25 68
 -1 -11 -5 14584.9 1147.72 65
 -1 -11 -5 13016.3 1625.67 41
 1 -11 5 15994.4 1662.94 41
 1 -11 5 12521.7 1868.69 38
 -1 -11 -5 13505.1 1450.71 29
 -1 -11 -5 14229.1 1956.54 24
 -1 -11 -6 12970.3 1568.75 7
 1 -11 6 12998.1 1628.66 17
 1 -11 6 13405.5 1104.56 68
 1 -11 6 11922 873.952 65
 -1 -11 -6 14244.1 1618.24 41
 1 -11 6 13128.4 1886.18 38
 1 -11 6 14065.3 1519.2 41
 -1 -11 -6 13887 1520.45 29
 -1 -11 -6 14572.2 1985.46 24
 -1 -11 -7 5516.1 969.988 7
 1 -11 7 6346.93 1219.3 14
 1 -11 7 4570.33 896.152 17
 1 -11 7 5371.52 622.068 68
 1 -11 7 5629.5 849.614 41
 1 -11 7 4540.13 1092.99 38
 -1 -11 -7 2645.74 661.11 41
 -1 -11 -7 4824.07 901.547 29
 -1 -11 -7 5075.96 1118.08 24
 -1 -11 -8 1052.66 440.119 7
 1 -11 8 800.203 365.599 17
 1 -11 8 677.008 400.586 14
 1 -11 8 670.451 235.2 68
 1 -11 8 1596.12 640.996 38
 -1 -11 -8 690.779 417.03 24
 -1 -11 -8 736.803 363.625 29
 -1 -11 -9 4344.84 1079.12 24
 -1 -11 -9 4232.03 928.63 29
 1 -11 9 3764.63 884.472 14
 1 -11 9 2586.39 708.61 17
 1 -11 10 5158.78 1142.68 38
 -1 -11 -10 8118.33 1366.87 29
 1 -11 10 6827.42 1144.07 17
 1 -11 10 10120.7 1459.5 14
 -1 -11 -10 5821.74 1297.8 24
 -1 -11 -11 1620.34 621.957 29
 1 -11 11 1869.12 578.427 17
 1 -11 11 2438.35 703.294 14
 -1 -11 -11 1423.28 611.002 24
 -1 -11 -12 637.906 384.52 29
 1 -11 12 433.127 234.41 16
 1 -11 12 972.942 432.046 14
 1 -11 12 296.819 292.649 17
 -1 -11 -12 1244.25 529.779 24
 1 -11 13 1976.34 496.284 16
 1 -11 13 2869.72 670.852 14
 -1 -11 -13 2042.97 384.063 65
 -1 -11 -13 2368.1 719.688 29
 -1 -11 -13 2769.04 734.245 24
 1 -11 14 2783.95 571.121 16
 1 -11 14 2756.22 644.205 14
 -1 -11 -14 2696.36 400.345 65
 -1 -11 -14 3096.51 786.048 29
 -1 -11 -14 1948.61 565.598 24
 1 -11 15 2559.13 610.099 14
 1 -11 15 1862.89 510.469 16
 -1 -11 -15 3227.3 383.93 65
 -1 -11 -15 2290.09 644.083 29
 -1 -11 -15 2878.73 606.731 24
 -1 -11 -16 1802.44 533.277 29
 -1 -11 -16 1971.14 260.662 65
 1 -11 16 1920.84 469.301 17
 1 -11 16 1827.16 424.727 16
 -1 -11 -17 4107.28 755.066 29
 1 -11 17 3019.46 530.461 16
 1 -11 17 4133.14 656.186 17
 -1 -11 -18 458.172 225.612 29
 1 -11 18 302.565 172.375 16
 1 -11 19 714.986 211.199 16
 -1 -10 21 1568.33 318.523 16
 1 -10 -20 443.898 190.213 3
 -1 -10 20 576.974 210.549 16
 1 -10 -19 1400.73 361.648 3
 -1 -10 19 672.456 247.446 16
 1 -10 -18 1869.71 499.89 29
 1 -10 -18 2402.97 504.734 3
 -1 -10 18 1923.3 447.413 16
 1 -10 -17 1589.2 482.581 29
 1 -10 -17 1531.52 417.353 3
 -1 -10 17 1276.89 399.49 16
 1 -10 -16 6401.76 1059.01 29
 1 -10 -16 5127.04 841.073 3
 -1 -10 16 5383.09 853.526 16
 1 -10 -15 699.506 343.775 29
 -1 -10 15 186.001 224.147 17
 -1 -10 15 252.912 176.165 16
 1 -10 -14 13068.5 1633.19 29
 1 -10 -14 12767.1 1448.16 3
 -1 -10 14 13903 1558.4 17
 -1 -10 14 11024.2 1344.58 16
 1 -10 -13 9011.75 1345.31 29
 -1 -10 13 7331.33 1145.99 17
 -1 -10 13 7872.55 1067.14 16
 -1 -10 13 7383.76 1197.96 14
 1 -10 -12 8525.32 1363.75 29
 -1 -10 12 10835.5 1504.61 14
 -1 -10 12 10883 1398.35 17
 -1 -10 12 10154 1235.02 16
 1 -10 -11 10927.9 1648.61 29
 -1 -10 11 13210.5 1427.17 16
 -1 -10 11 13987.9 1738.25 14
 -1 -10 11 12381.1 1521.71 17
 -1 -10 10 10138.1 1477.15 14
 -1 -10 10 8520.03 1114.98 16
 -1 -10 10 8171.26 1215.87 17
 1 -10 -10 8751.9 1084.96 48
 -1 -10 10 8193.98 1227.8 7
 1 -10 -9 4828.22 786.583 41
 -1 -10 9 6393.98 849.234 41
 -1 -10 9 5730.83 1122.17 14
 -1 -10 9 3889.84 736.925 16
 -1 -10 9 5983.39 982.513 17
 1 -10 -9 4586.24 750.85 48
 -1 -10 9 6053.45 1019.03 7
 1 -10 -8 6984.7 989.821 41
 -1 -10 8 7734.53 995.362 41
 -1 -10 8 7353.94 1258.06 14
 -1 -10 8 7225.14 1096.79 17
 -1 -10 8 7099.2 988.129 16
 1 -10 -8 6891.02 911.877 48
 -1 -10 8 6551.77 1077.49 7
 -1 -10 7 648.43 324.516 41
 -1 -10 7 729.726 332.89 17
 1 -10 -7 481.665 220.686 48
 -1 -10 7 763.953 348.401 7
 1 -10 -7 504.734 298.686 4
 -1 -10 6 8398.32 1121.87 41
 -1 -10 6 8803.18 1209.14 17
 -1 -10 6 7719.29 1307.84 14
 1 -10 -6 7515.55 923.859 48
 -1 -10 6 8858.94 1229.22 7
 1 -10 -5 689.517 343.976 14
 -1 -10 5 1439.69 466.779 17
 -1 -10 5 1733.31 604.913 14
 -1 -10 5 1257.46 235.723 65
 -1 -10 5 1813.03 515.028 41
 1 -10 -5 1216.97 382.788 29
 -1 -10 5 1455.93 471.958 7
 1 -10 -5 2085.97 526.691 7
 1 -10 -4 19674.7 1771.62 7
 -1 -10 4 19368.6 1865.5 7
 -1 -10 4 18608.5 1841.5 17
 -1 -10 4 17436.8 2187.2 14
 -1 -10 4 18939.1 1173.38 65
 -1 -10 4 21190.8 1953.88 41
 1 -10 -4 15459.3 1479.49 29
 -1 -10 4 20343 1871.69 24
 1 -10 -3 7758.47 1103.02 17
 1 -10 -3 4739.69 1061.31 14
 -1 -10 3 7416.37 1109.77 17
 -1 -10 3 9445.24 1502.5 14
 -1 -10 3 8808.25 706.553 65
 -1 -10 3 9347.98 1284.59 41
 -1 -10 3 8010.42 1177.57 7
 1 -10 -3 8703.73 1126.36 7
 -1 -10 3 9080.67 1199.27 24
 1 -10 -2 6404.71 987.437 17
 1 -10 -2 4120.83 1016.95 14
 -1 -10 2 6743.06 1034.94 17
 -1 -10 2 7486.87 1360.99 14
 -1 -10 2 6537.22 599.716 65
 -1 -10 2 8636.44 1240.72 41
 -1 -10 2 7643.13 1107.62 7
 1 -10 -2 7074.78 970.149 7
 -1 -10 2 4928.87 930.107 24
 -1 -10 1 11543.5 1782.23 14
 1 -10 -1 9446.34 1279.96 17
 -1 -10 1 10985.8 854.915 65
 -1 -10 1 12537.1 1591.53 41
 -1 -10 1 11985.7 1422.17 7
 1 -10 -1 9707.67 1183.61 7
 -1 -10 1 11752 1459.79 24
 -1 -10 0 21449.1 2608.72 14
 1 -10 0 25103.5 2164.36 17
 -1 -10 0 23742.5 2155.27 7
 1 -10 0 23948.6 2000.55 7
 1 -10 0 26440.2 2227.96 24
 -1 -10 0 23695.4 2248.68 24
 -1 -10 0 23233.7 1485.22 65
 -1 -10 -1 8273.63 1471.02 14
 1 -10 1 11405.1 1356.75 17
 -1 -10 -1 11842.7 895.602 65
 1 -10 1 9869.59 933.112 68
 1 -10 1 12300.2 1292.87 7
 -1 -10 -1 10416.3 1345.75 7
 -1 -10 -1 11013.5 1457.73 4
 1 -10 1 12702.5 1410.16 24
 1 -10 2 1703.58 624.785 14
 -1 -10 -2 3321.5 838.24 14
 1 -10 2 2029.51 540.745 17
 1 -10 2 1468.33 260.802 65
 1 -10 2 2603.84 402.361 68
 -1 -10 -2 2753.92 746.515 41
 1 -10 2 1984.94 604.078 38
 1 -10 2 1816.7 497.374 24
 -1 -10 -2 2686.49 637.146 7
 -1 -10 -2 1787.83 542.304 4
 1 -10 2 2754.14 567.617 7
 -1 -10 -3 1762.77 521.705 7
 -1 -10 -3 2532.6 606.28 4
 -1 -10 -3 2965.09 750.807 14
 1 -10 3 2122.81 690.189 14
 1 -10 3 2644.01 620.694 17
 1 -10 3 2314.91 410.049 68
 1 -10 3 2306.03 304.042 65
 -1 -10 -3 1029.81 449.934 41
 1 -10 3 3069.18 793.088 38
 -1 -10 -3 2511.25 507.195 29
 1 -10 3 2641.95 589.299 24
 -1 -10 -3 2056.41 642.572 24
 -1 -10 -4 384.489 260.679 4
 -1 -10 -4 840.491 338.645 7
 1 -10 4 742.066 400.577 14
 1 -10 4 1097.19 399.322 17
 1 -10 4 880.847 182.118 65
 1 -10 4 648.618 250.866 68
 1 -10 4 717.74 387.538 38
 -1 -10 -4 358.944 251.497 41
 -1 -10 -4 544.91 249.971 29
 1 -10 4 1542.35 450.504 24
 -1 -10 -4 1279.3 511.462 24
 -1 -10 -5 11854.1 1428.48 4
 -1 -10 -5 9442.09 1293.74 7
 1 -10 5 11210.4 1430.87 17
 1 -10 5 10183.6 754.075 65
 1 -10 5 11685.8 989.418 68
 -1 -10 -5 10575.8 1390.15 41
 1 -10 5 11540.2 1733.14 38
 -1 -10 -5 8196.92 1133.89 29
 1 -10 5 9189.7 1196.13 24
 -1 -10 -5 11304.4 1642.65 24
 -1 -10 -6 21760 2009.78 4
 -1 -10 -6 21671.4 2010.32 7
 1 -10 6 21530.3 2016.01 17
 1 -10 6 18403.7 1178.18 65
 1 -10 6 21595.7 1470.94 68
 1 -10 6 20716.8 2434.97 38
 -1 -10 -6 17871.6 1869.54 41
 -1 -10 -6 18727.1 1888.43 29
 1 -10 6 18615.6 1775.46 24
 -1 -10 -6 16010.6 2118.19 24
 1 -10 7 15634 1965.84 14
 1 -10 7 12353.9 1579.67 17
 1 -10 7 14290.8 1127.85 68
 -1 -10 -7 13075.3 1485.64 41
 1 -10 7 12390.7 1380.33 41
 1 -10 7 14558.1 2037.7 38
 -1 -10 -7 11361.7 1510.19 29
 -1 -10 -7 12814.5 1547.96 7
 1 -10 8 12027 1530.32 17
 1 -10 8 12468 1738 14
 1 -10 8 13445.7 1068.94 68
 -1 -10 -8 8472.79 1192.08 41
 1 -10 8 13796.1 1337.44 41
 -1 -10 -8 12350.5 1632.16 29
 -1 -10 -8 13307 1549.77 7
 1 -10 9 4927.87 1051.11 14
 1 -10 9 2922.64 786.922 17
 1 -10 9 4055.15 544.607 68
 -1 -10 -9 3821.9 702.602 41
 -1 -10 -9 3696.93 942.596 29
 -1 -10 -9 4106.72 751.453 3
 -1 -10 -9 4916.44 873.393 7
 1 -10 10 8740.3 1377.8 14
 1 -10 10 8242.01 1250.25 17
 1 -10 10 10369.8 891.241 68
 1 -10 10 9235.49 1537.91 38
 -1 -10 -10 7261.25 1376.67 29
 -1 -10 -10 7024.94 1043.41 3
 1 -10 11 5385.72 1069.89 14
 1 -10 11 5254.46 627.833 68
 1 -10 11 7348.83 1301.87 38
 -1 -10 -11 4479.65 1169.5 29
 -1 -10 -11 6386.55 960.337 3
 1 -10 12 424.207 295.021 38
 -1 -10 -12 525.841 365.523 29
 -1 -10 -12 652.33 296.993 3
 1 -10 12 113.462 193.651 14
 -1 -10 -13 764.802 412.557 24
 -1 -10 -13 1311.28 558.501 29
 -1 -10 -13 1021.29 371.665 3
 1 -10 13 569.629 281.401 16
 1 -10 13 318.704 287.378 14
 -1 -10 -14 129.763 157.733 24
 -1 -10 -14 758.606 408.717 29
 -1 -10 -14 1278.63 411.682 3
 1 -10 14 999.675 363.273 16
 1 -10 14 1367.02 470.364 14
 1 -10 14 585.437 332.742 17
 -1 -10 -15 5534.19 968.446 24
 -1 -10 -15 7508.36 1338.67 29
 -1 -10 -15 8391.41 1076.18 3
 1 -10 15 6230.37 971.387 14
 1 -10 15 5069.66 889.247 16
 1 -10 15 6481.67 1018.98 17
 -1 -10 -16 330.616 201.353 24
 1 -10 16 1065.59 344.028 14
 1 -10 16 721.972 306.779 16
 1 -10 16 671.705 351.296 17
 -1 -10 -16 1005.09 350.442 3
 -1 -10 -16 1508.17 524.655 29
 1 -10 17 2576.73 588.665 17
 1 -10 17 1766.74 491.423 16
 -1 -10 -17 3795.9 663.014 3
 -1 -10 -17 2790.87 681.843 29
 1 -10 18 1272.59 388.148 17
 1 -10 18 596.803 254.93 16
 1 -10 19 174.277 139.988 16
 1 -10 20 1829.27 375.003 16
 -1 -10 -20 2751.43 526.243 29
 1 -10 21 398.064 152.533 16
 -1 -9 23 262.26 119.851 16
 -1 -9 22 1859.1 390.973 16
 -1 -9 21 1301.38 376.635 16
 1 -9 -21 1764.92 400.711 3
 1 -9 -21 1619.01 403.956 29
 -1 -9 20 204.175 142.006 16
 1 -9 -20 138.474 144.458 3
 1 -9 -20 159.139 135.578 29
 -1 -9 19 8484.66 1118.72 16
 1 -9 -19 11982.4 1305.78 3
 1 -9 -19 11610.2 1385.84 29
 1 -9 -18 8456.37 1129.48 3
 -1 -9 18 6984.07 1016.53 16
 1 -9 -17 4761.83 841.472 3
 -1 -9 17 3574.66 728.406 16
 -1 -9 16 5081.54 905.243 16
 1 -9 -16 6288.59 989.815 3
 1 -9 -16 5781.39 1055.23 29
 -1 -9 15 2508.87 596.523 16
 1 -9 -15 4352.55 918.369 29
 1 -9 -15 2760.33 668.776 3
 -1 -9 14 753.208 344.266 38
 -1 -9 14 534.921 323.663 5
 -1 -9 14 956.957 385.329 14
 -1 -9 14 937.976 358.541 16
 -1 -9 14 711.49 388.243 17
 -1 -9 13 3533.05 786.569 38
 -1 -9 13 2989.16 648.59 16
 -1 -9 13 3224.92 779.186 14
 -1 -9 13 3191.05 743.816 17
 -1 -9 13 1963.55 687.063 5
 1 -9 -13 2385.17 557.353 48
 -1 -9 12 6904.95 1164.12 38
 -1 -9 12 5732.39 945.515 16
 -1 -9 12 6781.59 1157.29 14
 -1 -9 12 7439.18 1152.74 17
 -1 -9 12 5354.03 943.886 7
 -1 -9 12 6229.23 1214.27 5
 1 -9 -12 5162.93 848.802 48
 -1 -9 11 7613.94 1274.85 38
 -1 -9 11 7108.33 1105.05 17
 -1 -9 11 7084.16 1032.91 16
 -1 -9 11 6704.79 1166.79 14
 -1 -9 11 7122.63 1313.39 5
 -1 -9 11 6881.35 1097.84 7
 1 -9 -11 6054.13 903.78 48
 -1 -9 10 1353.47 551.682 38
 1 -9 -10 1718.87 425.254 41
 -1 -9 10 2842.08 513.726 41
 -1 -9 10 3114.01 741.274 14
 -1 -9 10 2249.81 585.44 17
 -1 -9 10 2304.73 552.671 16
 -1 -9 10 2025.5 582.777 7
 -1 -9 10 2051.82 667.043 5
 1 -9 -10 2224.54 506.699 48
 -1 -9 9 19880.8 2423.35 38
 1 -9 -9 19635.6 1844.26 41
 -1 -9 9 25810.3 1941 41
 -1 -9 9 21777.1 1967.06 16
 -1 -9 9 27641.2 2526.07 14
 -1 -9 9 22536.9 2149.24 17
 -1 -9 9 24930 2489.65 5
 -1 -9 9 24896 2261.53 7
 1 -9 -9 23764.7 1936.33 48
 -1 -9 8 12703.3 1884.74 38
 -1 -9 8 17454.5 1520.93 41
 -1 -9 8 12415.5 1395 16
 -1 -9 8 17181.5 1966.13 14
 -1 -9 8 12369.9 1491.48 17
 -1 -9 8 15697.6 1692.47 7
 1 -9 -8 14017.8 1391.43 48
 -1 -9 7 18831.5 1623.39 41
 -1 -9 7 15032.4 2023.23 38
 -1 -9 7 15438 1675.1 17
 -1 -9 7 15301.4 1530.2 16
 -1 -9 7 16249.1 1785.22 7
 1 -9 -7 14692.4 1410.11 48
 1 -9 -6 15407.1 1410.31 48
 -1 -9 6 15193.9 1638.02 17
 -1 -9 6 15233.5 1992.01 38
 -1 -9 6 21475 1758.99 41
 1 -9 -6 17331.7 1696.2 7
 -1 -9 6 14637.4 1662.51 7
 -1 -9 6 15199.8 1034.26 65
 -1 -9 5 12417.9 876.679 65
 1 -9 -5 13359.3 1227.42 48
 -1 -9 5 13347.3 1694.85 14
 -1 -9 5 11137.9 1380.66 17
 -1 -9 5 15575.3 1514.8 41
 -1 -9 5 11128.2 1393.67 7
 1 -9 -5 13532.4 1420.03 7
 -1 -9 5 12488.5 1379.03 24
 -1 -9 4 310.374 125.58 65
 1 -9 -4 370.144 191.144 48
 -1 -9 4 95.9601 115.969 17
 -1 -9 4 808.426 397.152 14
 -1 -9 4 254.081 228.076 41
 1 -9 -4 154.841 132.177 7
 -1 -9 4 275.216 191.459 7
 -1 -9 4 431.453 232.366 24
 -1 -9 3 1724.86 263.475 65
 1 -9 -3 1617.8 375.287 48
 -1 -9 3 2245.31 588.36 41
 -1 -9 3 2174.93 540.766 24
 1 -9 -3 1795.6 449.536 7
 -1 -9 3 2219.41 551.537 7
 -1 -9 3 1708.53 492.291 17
 1 -9 -3 2228.25 532.929 17
 -1 -9 3 3074.66 793.377 14
 1 -9 -2 7514.03 1022.47 17
 -1 -9 2 6559.39 1008.4 17
 -1 -9 2 9101.93 1435.59 14
 -1 -9 2 7654.49 634.922 65
 -1 -9 2 10827.5 1342.15 41
 -1 -9 2 8463.52 1088.63 7
 1 -9 -2 7561.09 995.866 7
 -1 -9 2 6623.29 986.834 24
 -1 -9 1 24489.2 2651.61 14
 1 -9 -1 25676.3 2130.71 17
 -1 -9 1 25973.2 1536.25 65
 -1 -9 1 31433 2531.78 41
 1 -9 -1 25120.9 2004.84 7
 -1 -9 1 26270.5 2204.62 7
 -1 -9 1 23371 2167.06 24
 1 -9 0 6412.79 917.584 17
 -1 -9 0 4866.11 1118.31 14
 -1 -9 0 5553.48 533.033 65
 1 -9 0 7570.56 1057.79 38
 -1 -9 0 5943.35 970.905 24
 -1 -9 0 5235.28 882.39 7
 1 -9 0 5115.5 766.73 7
 1 -9 1 15014.9 1603.4 38
 -1 -9 -1 12006.1 1372.08 7
 1 -9 1 12213.5 1266.8 7
 1 -9 1 12850.5 1374.11 17
 -1 -9 -1 10861.8 1655.57 14
 -1 -9 -2 21870.4 2007.19 4
 -1 -9 -2 24736.2 2042.03 7
 1 -9 2 22989.6 1853.13 7
 1 -9 2 19523.8 1875.34 17
 -1 -9 -2 20796.1 2252.96 14
 1 -9 2 19830.1 1493.12 68
 -1 -9 -2 23785.5 2411.91 41
 1 -9 2 26081.1 2370.57 38
 -1 -9 -2 21574.6 1703.02 29
 1 -9 2 18940.3 1845.82 24
 -1 -9 -3 51467.8 3374.48 4
 -1 -9 -3 49576.3 3304.64 7
 1 -9 3 53017.9 3158.74 7
 -1 -9 -3 37715.4 3352.1 14
 1 -9 3 46739.7 3284.52 17
 1 -9 3 47364.3 2475.11 65
 1 -9 3 42878.2 2699.41 68
 -1 -9 -3 46113.6 3640.72 41
 1 -9 3 52756.2 3800.04 38
 -1 -9 -3 44061.1 2977.96 29
 1 -9 3 48360 3233.36 24
 -1 -9 -3 46642.8 3527.09 24
 -1 -9 -4 5079.18 851.567 4
 -1 -9 -4 4802.56 834.281 7
 1 -9 4 5065.7 831.483 17
 1 -9 4 4728.74 601.703 68
 1 -9 4 4944.79 451.374 65
 -1 -9 -4 6043.02 1048.44 41
 1 -9 4 6640.5 1203.92 38
 -1 -9 -4 5501.4 806.895 29
 1 -9 4 3497.28 660.241 24
 -1 -9 -5 13365.5 1465.26 7
 -1 -9 -5 13272.7 1464.95 4
 1 -9 5 12300.7 1460.75 17
 1 -9 5 14720.7 1142.1 68
 1 -9 5 14121.8 908.147 65
 1 -9 5 16211.9 1930.28 38
 -1 -9 -5 11265.7 1480.8 41
 -1 -9 -5 14815.9 1508.81 29
 1 -9 5 15605.6 1450.91 24
 -1 -9 -6 3329.23 654.76 4
 -1 -9 -6 3861.25 762.96 7
 1 -9 6 2696.53 798.609 14
 1 -9 6 2506.91 595.22 17
 1 -9 6 2782.87 317.105 65
 1 -9 6 3143.88 473.085 68
 -1 -9 -6 2738.44 625.823 41
 1 -9 6 2868.07 842.534 38
 -1 -9 -6 2295.36 614.63 29
 1 -9 6 2798.14 582.375 24
 1 -9 7 8270.9 1354.9 14
 1 -9 7 8096.87 1130.61 17
 1 -9 7 8146.89 798.732 68
 -1 -9 -7 7645.57 1058.86 41
 1 -9 7 10405.1 1599.69 38
 -1 -9 -7 7918.59 1248.67 29
 -1 -9 -7 9425.65 1209.41 7
 -1 -9 -8 2317.15 544.728 3
 1 -9 8 1382.85 532.353 14
 1 -9 8 2208.04 611.044 17
 1 -9 8 1949.57 368.592 68
 -1 -9 -8 2125.84 510.385 41
 -1 -9 -8 1838.34 658.114 29
 -1 -9 -8 3195.59 759.794 26
 -1 -9 -9 26076 2158.83 3
 1 -9 9 23553.7 2427.12 14
 1 -9 9 22470.6 2221.15 17
 1 -9 9 27484.2 1717.73 68
 1 -9 9 27787.5 2003.9 41
 -1 -9 -9 20436.1 1902.37 41
 -1 -9 -9 21666.7 2507.86 29
 -1 -9 -9 25951.9 2528.3 26
 -1 -9 -10 8414.92 1115.93 3
 1 -9 10 6716.7 1196.19 14
 1 -9 10 8115.05 785.676 68
 1 -9 10 7595.45 1363.29 38
 -1 -9 -10 6235.04 1358.39 29
 -1 -9 -10 6301.81 1162.78 26
 -1 -9 -11 2969.83 779.96 26
 1 -9 11 2973.97 809.975 38
 1 -9 11 2559.33 711.152 14
 -1 -9 -11 2738.49 859.993 29
 -1 -9 -11 2636.42 612.682 3
 -1 -9 -12 9750.7 1409.09 26
 1 -9 12 9645.12 1465.1 38
 1 -9 12 9005.91 1314.87 17
 1 -9 12 10659.7 1433.14 14
 -1 -9 -12 7934.26 1549.13 29
 -1 -9 -12 10032.9 1263.4 3
 -1 -9 -13 32540 2717.66 26
 1 -9 13 24525.4 2553.24 38
 1 -9 13 30269.4 2629.38 14
 1 -9 13 27235.3 2516.66 17
 -1 -9 -13 35222.5 3220.62 29
 -1 -9 -13 30531.9 2543.01 3
 1 -9 14 2565.78 682.573 38
 -1 -9 -14 3147.97 914.755 29
 -1 -9 -14 3359.23 701.813 3
 1 -9 14 2262.93 628.519 17
 1 -9 14 1590.66 532.947 16
 -1 -9 -15 5701.07 973.953 3
 1 -9 15 6138.87 993.188 16
 1 -9 15 4705.75 834.331 14
 1 -9 15 6497.88 1044.83 17
 -1 -9 -16 983.681 377.675 24
 -1 -9 -16 1250.25 420.248 3
 1 -9 16 2058.14 497.787 14
 1 -9 16 1112.72 435.02 17
 1 -9 16 639.373 351.204 16
 -1 -9 -17 4057.95 783.296 3
 1 -9 17 2574.46 620.572 16
 1 -9 17 3512.95 700.146 17
 1 -9 18 698.274 310.227 17
 1 -9 18 237.56 166.289 16
 -1 -9 -18 778.102 312.68 3
 -1 -9 -18 671.363 356.71 29
 1 -9 19 3082.41 618.254 16
 -1 -9 -19 5967.78 951.448 29
 -1 -9 -20 997.718 349.512 29
 -1 -9 -21 3119.63 571.813 29
 -1 -8 24 965.605 250.787 16
 -1 -8 23 2037.69 432.021 16
 -1 -8 22 188.361 151.972 16
 1 -8 -22 698.922 254.036 3
 1 -8 -22 457.263 208.563 29
 -1 -8 21 868.435 341.733 16
 1 -8 -21 1301.09 402.329 3
 1 -8 -21 1634.73 432.708 29
 -1 -8 20 241.192 257.019 16
 1 -8 -20 875.136 318.326 3
 1 -8 -20 623.542 339.707 29
 -1 -8 19 3215.94 708.919 16
 1 -8 -19 4009.36 768.496 3
 1 -8 -19 4740.09 842.513 29
 -1 -8 18 3765.04 772.891 16
 1 -8 -18 6625.96 994.248 3
 -1 -8 18 5902.62 934.658 5
 1 -8 -18 6070.15 1046.08 29
 -1 -8 17 7887.31 1148.96 16
 1 -8 -17 8763.37 1203.85 3
 1 -8 -17 7969.24 1258.67 29
 -1 -8 16 16719.7 1629.96 16
 -1 -8 16 17472.6 1683.83 17
 1 -8 -16 19196.8 1725.05 3
 -1 -8 15 387.162 233.031 38
 -1 -8 15 96.8183 164.951 16
 -1 -8 14 4833.7 872.107 38
 -1 -8 14 2582.92 660.403 16
 -1 -8 14 4353.84 925.625 5
 1 -8 -14 3149.37 635.067 48
 -1 -8 13 2821.73 700.106 38
 -1 -8 13 4010.92 801.176 14
 -1 -8 13 4882.62 832.273 16
 -1 -8 13 3925.34 893.364 5
 -1 -8 13 2938.07 689.495 7
 1 -8 -13 4257.29 744.189 48
 -1 -8 12 3982.34 850.176 38
 -1 -8 12 4824.31 880.789 14
 -1 -8 12 4118.2 756.809 16
 -1 -8 12 4085.37 820.926 17
 -1 -8 12 3185.46 730.565 7
 -1 -8 12 3029.9 794.495 5
 1 -8 -12 2813.55 603.595 48
 -1 -8 11 1162.48 493.111 38
 -1 -8 11 1408.21 489.343 14
 -1 -8 11 391.738 291.601 17
 -1 -8 11 888.352 340.516 16
 -1 -8 11 667.975 330.703 7
 -1 -8 11 1252.54 531.045 5
 1 -8 -11 1683.44 433.765 48
 -1 -8 10 6123.41 766.038 41
 -1 -8 10 4594.2 1008.45 38
 1 -8 -10 5229.15 745.405 41
 -1 -8 10 6353.11 923.403 16
 -1 -8 10 5560.03 942.269 17
 -1 -8 10 5239.23 979.73 14
 -1 -8 10 4062.99 927.18 5
 -1 -8 10 6186.79 1017.4 7
 1 -8 -10 5365.11 809.167 48
 -1 -8 9 7831.85 907.755 41
 -1 -8 9 5153.52 1108.92 38
 -1 -8 9 6302.8 925.077 16
 -1 -8 9 6257.21 1053.93 14
 -1 -8 9 7968.73 1086.46 17
 -1 -8 9 7164.61 1084.38 7
 -1 -8 9 7012.57 1219.53 5
 1 -8 -9 6630.25 888.993 48
 -1 -8 8 7665.84 1363.56 38
 -1 -8 8 11090.8 1095.27 41
 -1 -8 8 7969.52 1102.29 17
 -1 -8 8 10258.4 1340.14 14
 -1 -8 8 8291.49 1158.85 7
 -1 -8 8 7751.98 1248.26 5
 1 -8 -8 7618.8 936.664 48
 -1 -8 7 19526 1560.59 41
 -1 -8 7 14452.1 1891.72 38
 -1 -8 7 15124.4 1570.12 17
 -1 -8 7 17392.5 1865.67 14
 -1 -8 7 15349.2 1604.29 7
 -1 -8 7 12773.1 1693.88 5
 1 -8 -7 14123.5 1195.58 56
 1 -8 -7 14489.4 1328.93 48
 1 -8 -6 31201.6 2133.79 48
 1 -8 -6 29467.2 1991.15 56
 -1 -8 6 31947.3 2487.54 17
 -1 -8 6 28410 2779.83 38
 -1 -8 6 34717.3 2372 41
 -1 -8 6 32566.1 2695.65 5
 -1 -8 6 34166.2 2546.41 7
 1 -8 -6 31081.2 2371.61 7
 -1 -8 6 30614.9 1731.84 65
 1 -8 -5 3582.35 519.261 56
 1 -8 -5 4260.91 607.849 48
 -1 -8 5 3389.92 680.724 17
 1 -8 -5 3841.72 764.593 13
 -1 -8 5 5377.28 818.351 41
 -1 -8 5 4605.62 943.179 38
 -1 -8 5 4347.18 713.083 24
 1 -8 -5 4533.55 703.25 7
 -1 -8 5 4727.47 783.894 7
 1 -8 -4 39849.5 2320.01 56
 1 -8 -4 36320 2351.31 48
 -1 -8 4 34106 2672.77 17
 -1 -8 4 41780 3244.62 14
 1 -8 -4 24177.8 2627.04 13
 -1 -8 4 49828.6 2914.64 41
 -1 -8 4 35505.5 2654.98 24
 1 -8 -4 37820.3 2624.29 7
 -1 -8 4 41712.2 2854.39 7
 1 -8 -3 17055.2 1313.59 56
 1 -8 -3 18132.3 1387.65 48
 -1 -8 3 18787.3 2040.27 14
 1 -8 -3 16173.8 1905.01 13
 -1 -8 3 14362.4 1545.12 17
 -1 -8 3 23045.3 1873.58 41
 -1 -8 3 19446.7 1699.98 24
 1 -8 -3 18302.1 1582.08 7
 -1 -8 3 16829.2 1653.65 7
 1 -8 -2 21222.4 1517.89 56
 1 -8 -2 22384.7 1584.73 48
 1 -8 -2 24192.5 1900.16 17
 1 -8 -2 18610.3 2110.34 13
 -1 -8 2 21300.1 2246.34 14
 -1 -8 2 28262.7 2155.39 41
 -1 -8 2 22520.7 1878.86 24
 -1 -8 2 21399.9 1881.32 7
 1 -8 -2 22559.7 1786.23 7
 1 -8 -1 225.063 128.833 56
 1 -8 -1 324.074 155.096 48
 -1 -8 1 537.376 305.223 41
 1 -8 -1 769.579 293.265 38
 -1 -8 1 308.053 186.112 24
 -1 -8 1 365.903 197.623 7
 1 -8 -1 362.579 178.924 7
 -1 -8 1 831.532 408.722 14
 1 -8 -1 573.682 244.612 17
 1 -8 -1 728.263 358.063 13
 1 -8 0 23924.4 2004.28 38
 -1 -8 0 19690.5 1775.79 7
 1 -8 0 23150.3 1726.93 7
 1 -8 0 22542.6 2196.25 13
 -1 -8 0 17801.5 2208.99 14
 1 -8 0 21465.5 1833.95 17
 1 -8 1 1228.33 351.913 43
 1 -8 1 889.827 389.222 38
 1 -8 1 1233.78 327.781 7
 -1 -8 -1 1136.73 345.56 7
 -1 -8 -1 920.897 252.808 29
 1 -8 1 1482.22 497.075 13
 -1 -8 -1 1592.27 579.697 14
 1 -8 1 928.254 313.787 17
 -1 -8 -2 12532.4 1589.72 41
 1 -8 2 12441.5 1478.84 38
 1 -8 2 11692.7 1233.11 43
 -1 -8 -2 14249.6 1348.87 4
 -1 -8 -2 10965.5 1212.3 7
 1 -8 2 12187.4 1150.01 7
 -1 -8 -2 10074.6 1028.67 29
 1 -8 2 11962 1239.55 17
 -1 -8 -2 8695.43 1369.24 14
 1 -8 2 14031.8 1596.95 13
 1 -8 3 7549.27 969.224 17
 1 -8 3 8308.9 1205.47 13
 1 -8 3 9327.25 1018.79 24
 1 -8 3 7271.49 971.522 43
 -1 -8 -3 7112.13 1191.92 41
 1 -8 3 7886.88 1230.78 38
 -1 -8 -3 6963.26 865.364 29
 1 -8 3 9475.01 972.428 7
 -1 -8 -3 7063.05 987.419 4
 -1 -8 -3 10076.2 1083.2 7
 1 -8 4 20351.7 1776.86 17
 1 -8 4 21775.6 1735.61 24
 -1 -8 -4 17687.2 1905.24 41
 1 -8 4 24299.4 2306.74 38
 -1 -8 -4 18715 1684.28 29
 -1 -8 -4 22098 1849.55 4
 -1 -8 -4 24199.2 1897.62 7
 -1 -8 -5 4350.09 698.894 4
 -1 -8 -5 3498.39 662.924 7
 1 -8 5 4342.06 720.587 17
 1 -8 5 3416.16 485.865 68
 -1 -8 -5 3062.33 656.659 41
 1 -8 5 5156.18 985.065 38
 -1 -8 -5 4287.04 730.654 29
 1 -8 5 4262.91 656.129 24
 -1 -8 -6 7923.7 1022.49 7
 -1 -8 -6 7815.77 970.286 4
 1 -8 6 6608.44 690.109 68
 1 -8 6 8431.12 1329.1 38
 -1 -8 -6 6355.28 930.905 41
 1 -8 6 6854.22 952.546 17
 -1 -8 -6 5260.32 906.96 29
 1 -8 6 7891.7 916.647 24
 -1 -8 -6 8916.35 1171.2 26
 1 -8 7 2456.28 399.207 68
 1 -8 7 2109.65 519.871 17
 -1 -8 -7 2598.24 547.695 41
 -1 -8 -7 2070.62 582.395 29
 1 -8 7 2949.94 535.165 24
 -1 -8 -7 2315.59 604.422 26
 1 -8 8 7617.68 754.271 68
 -1 -8 -8 8240.81 843.322 48
 -1 -8 -8 8388.8 1001.4 41
 -1 -8 -8 10454.2 1349.87 26
 -1 -8 -8 6914.66 1220.33 29
 1 -8 8 8162.85 1089.88 17
 1 -8 8 7818.33 1244.1 14
 1 -8 9 7423 1321.65 38
 -1 -8 -9 7224.01 901.358 41
 -1 -8 -9 8861.94 1291.25 26
 -1 -8 -9 6912.67 1330.49 29
 1 -8 9 7265.94 1199.81 14
 1 -8 10 997.937 464.041 14
 -1 -8 -10 2227.39 629.824 26
 -1 -8 -10 1041.11 306.781 41
 1 -8 10 869.061 428.946 38
 -1 -8 -10 1308.81 558.281 29
 -1 -8 -10 618.231 321.616 7
 -1 -8 -10 702.077 301.68 3
 -1 -8 -11 1004.29 368.063 3
 1 -8 11 618.401 354.63 17
 1 -8 11 867.83 435.998 14
 1 -8 11 1517.07 314.767 68
 1 -8 11 1375.17 525.762 38
 -1 -8 -11 1214.95 554.898 29
 -1 -8 -11 1655.05 533.515 26
 -1 -8 -12 14134.6 1593.12 3
 1 -8 12 14941 1707.51 17
 1 -8 12 14700.1 1714.8 14
 1 -8 12 15920.7 1170.14 68
 1 -8 12 16295.8 1891.93 38
 -1 -8 -12 11524.2 1872.92 29
 -1 -8 -12 15455.2 1746.35 26
 1 -8 13 4098.61 861.104 14
 1 -8 13 5945.88 1031.98 17
 1 -8 13 6304.12 675.37 68
 1 -8 13 5150.43 1004.6 38
 -1 -8 -13 6392.61 1066.65 26
 -1 -8 -13 7457.27 1063.87 3
 1 -8 14 20589.1 2099.58 38
 1 -8 14 18142.2 1959.63 17
 -1 -8 -14 18991.6 1978.23 26
 -1 -8 -14 21767.4 2007.69 3
 1 -8 15 5313.97 967.632 38
 1 -8 15 3740.59 820.555 16
 1 -8 15 6750.3 1074.17 17
 -1 -8 -15 6644.92 1036.06 26
 -1 -8 -15 6864.78 1041.48 3
 -1 -8 -16 7330.07 1028.49 26
 1 -8 16 6737.74 1060.35 38
 -1 -8 -16 7265.33 1306.9 29
 -1 -8 -16 6983.44 1107.82 3
 1 -8 16 6399.3 1037.97 17
 1 -8 16 6092.47 1023.76 16
 -1 -8 -17 1165.55 431.817 26
 1 -8 17 2013.49 555.826 17
 -1 -8 -17 1821.91 549.924 3
 -1 -8 -17 2224.57 708.146 29
 1 -8 18 8138.89 1103.69 17
 -1 -8 -18 7622.52 1149.56 3
 -1 -8 -18 9511.03 1381.52 29
 1 -8 19 4224.92 744.458 17
 -1 -8 -19 3961.57 802.319 3
 -1 -8 -19 5409.68 942.764 29
 -1 -8 -20 1703.28 502.371 29
 1 -8 21 1117.83 350.62 16
 -1 -8 -21 1837.67 465.315 29
 1 -8 22 5538.04 749.666 16
 -1 -8 -22 5775.02 777.591 29
 1 -8 23 817.161 247.126 16
 -1 -7 25 717.486 216.982 16
 1 -7 -23 476.792 203.968 29
 1 -7 -22 145.552 123.984 29
 1 -7 -21 4643.04 802.657 29
 -1 -7 20 1163.43 421.309 16
 -1 -7 20 1597.57 423.696 5
 1 -7 -20 1131.35 457.65 29
 -1 -7 19 5857.65 977.917 16
 -1 -7 19 6935.68 991.628 5
 1 -7 -19 6832.69 1104.35 29
 -1 -7 18 1755.74 530.972 16
 1 -7 -17 5544.07 949.124 3
 -1 -7 17 4544.54 881.964 16
 -1 -7 17 5588.41 959.126 17
 1 -7 -16 2151.98 580.851 3
 -1 -7 16 2418.8 641.218 5
 -1 -7 16 1879.98 552.753 17
 -1 -7 16 1477.13 537.289 16
 -1 -7 15 18326.1 1849.9 38
 -1 -7 15 25554.1 2203.1 17
 -1 -7 15 22860.2 2091.47 16
 -1 -7 15 20336.5 2174.99 5
 1 -7 -15 19952.8 1833.9 48
 -1 -7 15 22355.5 1556.79 47
 -1 -7 14 7164.39 1044.17 38
 -1 -7 14 7336.48 1078.49 14
 -1 -7 14 6332.85 1050.25 17
 -1 -7 14 5570.25 913.155 16
 -1 -7 14 5087.12 993.08 5
 -1 -7 14 6282.37 1004.55 7
 -1 -7 14 5449.54 645.516 47
 1 -7 -14 5052.9 811.983 48
 -1 -7 13 7656.52 1125.13 38
 -1 -7 13 5752.25 981.867 16
 -1 -7 13 8020.5 1114.05 14
 -1 -7 13 8503.54 1194.79 7
 -1 -7 13 7399.63 1264.53 5
 1 -7 -13 6543.69 940.524 48
 -1 -7 13 8413.22 798.086 47
 -1 -7 12 3493.19 754.619 38
 -1 -7 12 1931.28 544.487 16
 -1 -7 12 3687.13 759.093 14
 -1 -7 12 4018.01 805.633 7
 -1 -7 12 3398 797.791 5
 1 -7 -12 2844.29 577.991 48
 -1 -7 12 2606.41 416.811 47
 1 -7 -11 21955.6 1730.48 41
 -1 -7 11 25472.7 2370.98 38
 -1 -7 11 27611.5 2292.49 17
 -1 -7 11 28948.2 2328.72 14
 -1 -7 11 21929.5 2053.21 16
 -1 -7 11 24207.8 2468.27 5
 -1 -7 11 29237.8 2422.46 7
 1 -7 -11 24653.4 2003.92 48
 -1 -7 11 26642.2 1733.68 47
 -1 -7 10 1305.38 301.991 41
 -1 -7 10 1241.73 475.648 38
 -1 -7 10 1161.92 407.341 14
 -1 -7 10 1051.59 355.278 16
 -1 -7 10 1228.44 425.893 17
 -1 -7 10 852 391.392 5
 -1 -7 10 1420.51 460.096 7
 -1 -7 10 1339.28 285.985 47
 1 -7 -10 1209.8 363.593 48
 -1 -7 9 16915.9 1351.3 41
 -1 -7 9 13898.8 1808.44 38
 -1 -7 9 21444.2 1885.18 14
 -1 -7 9 14943.2 1596.55 17
 -1 -7 9 18971.2 1917.03 5
 -1 -7 9 18240.6 1754.21 7
 1 -7 -9 15888.6 1404.26 48
 1 -7 -9 14234.6 1209.49 56
 -1 -7 9 15688.1 1215.74 47
 -1 -7 8 1885.84 614.678 38
 -1 -7 8 2553.96 478.781 41
 -1 -7 8 3305.5 636.796 17
 -1 -7 8 2320.5 578.712 14
 -1 -7 8 2839.93 665.193 5
 -1 -7 8 2591.99 587.775 7
 1 -7 -8 2424.56 476.798 48
 1 -7 -8 1929.05 349.925 56
 -1 -7 8 1714.68 313.652 47
 -1 -7 7 3054.61 773.868 38
 -1 -7 7 4143.61 625.775 41
 -1 -7 7 4361.6 804.998 14
 -1 -7 7 3800.85 693.603 17
 -1 -7 7 4849.84 846.759 5
 -1 -7 7 5346.19 826.149 7
 -1 -7 7 3736.3 420.26 47
 1 -7 -7 4339.18 604.943 48
 1 -7 -7 4427.4 529.952 56
 -1 -7 6 6581.98 817.817 41
 -1 -7 6 6749.8 1108.04 38
 -1 -7 6 8313.69 1117.05 14
 -1 -7 6 5095.65 805.758 17
 -1 -7 6 7196.19 941.108 7
 1 -7 -6 6093.87 830.211 7
 -1 -7 6 5541.4 919.596 5
 1 -7 -6 5288.27 676.018 48
 1 -7 -6 4690.37 585.551 56
 1 -7 -5 53401 3044.07 56
 1 -7 -5 52905.2 3135.9 48
 -1 -7 5 49405.9 3845.1 38
 -1 -7 5 62423.8 3472.91 41
 -1 -7 5 53382.3 3378.48 24
 1 -7 -5 55097.2 3398.75 7
 -1 -7 5 56966.8 3693.53 5
 -1 -7 5 57333 3584.38 7
 1 -7 -4 16369.8 1243.8 56
 1 -7 -4 17004.1 1307.23 48
 -1 -7 4 19240.8 1878.51 14
 -1 -7 4 17918 1880.34 38
 -1 -7 4 19436 1593.39 41
 -1 -7 4 17329.7 1507.07 24
 1 -7 -4 20970.4 1547.45 7
 -1 -7 4 16805 1599.37 7
 1 -7 -3 12600.4 1089.92 43
 -1 -7 3 18687.9 1585.5 41
 1 -7 -3 16870.7 1230.01 48
 1 -7 -3 17184.8 1196.55 56
 -1 -7 3 14680.7 1378.75 24
 1 -7 -3 17542.6 1524.2 4
 1 -7 -3 18454.2 1413.37 7
 -1 -7 3 17983.8 1548.9 7
 -1 -7 2 9053.23 1075.81 41
 1 -7 -2 4553.73 633.289 43
 1 -7 -2 9328.05 1002.94 38
 1 -7 -2 8331.53 764.231 48
 1 -7 -2 7379.69 691.889 56
 -1 -7 2 6994.86 914.731 7
 1 -7 -2 8411.27 863.472 7
 1 -7 -1 38323.1 2507.13 38
 -1 -7 1 38773.7 2687.82 41
 1 -7 -1 34067.5 2069.87 48
 1 -7 -1 31994.5 2007.93 56
 1 -7 -1 33738.8 2223.43 7
 -1 -7 1 32102.7 2356.93 7
 1 -7 0 4995.87 774.499 38
 1 -7 0 2616.35 560.086 43
 1 -7 0 4824.14 535.503 56
 -1 -7 0 5741.66 773.679 7
 1 -7 0 5173.57 641.393 7
 1 -7 1 5572.17 830.082 38
 1 -7 1 3595.95 615.054 43
 1 -7 1 4569.99 508.298 56
 -1 -7 -1 2751.75 442.992 29
 1 -7 1 4474.66 589.59 7
 -1 -7 -1 4280 637.203 7
 -1 -7 -2 1691.11 524.408 41
 1 -7 2 2058.68 517.566 38
 1 -7 2 689.011 272.972 43
 1 -7 2 1197.78 172.976 46
 -1 -7 -2 1225.14 294.094 29
 -1 -7 -2 1020.31 342.967 7
 1 -7 2 1308.14 307.676 7
 -1 -7 -3 10111.3 1072.73 26
 -1 -7 -3 8968.9 932.702 29
 -1 -7 -3 9576.79 1002.21 4
 -1 -7 -3 8673.93 973.018 7
 1 -7 3 9155.57 899.819 7
 -1 -7 -3 6260.7 1057.16 41
 1 -7 3 9888.7 1252.9 38
 1 -7 3 7771.02 931.893 43
 1 -7 4 6722.76 840.963 17
 -1 -7 -4 4728.39 870.716 41
 1 -7 4 5364.22 764.125 43
 1 -7 4 7323.74 1149.92 38
 -1 -7 -4 7701.05 887.574 29
 -1 -7 -4 6455.03 856.545 7
 -1 -7 -4 6390.51 836.493 4
 -1 -7 -5 56574.4 3043.35 48
 1 -7 5 62694.1 3813.57 13
 1 -7 5 52790.5 3436.59 17
 1 -7 5 66208.9 4226.36 38
 1 -7 5 52580.1 3344.01 43
 -1 -7 -5 43694.9 3397.61 41
 -1 -7 -5 53148.6 3522.24 29
 -1 -7 -5 56252.2 3411.12 4
 -1 -7 -5 55800.1 3421.02 7
 -1 -7 -6 18514.5 1696.43 26
 -1 -7 -6 17146.9 1235.59 48
 1 -7 6 16484.8 1494.58 17
 1 -7 6 18357.2 1727.31 13
 1 -7 6 19018.1 2036.04 38
 -1 -7 -6 12957.2 1438.84 41
 1 -7 6 16001.9 1440.05 43
 -1 -7 -6 15522.8 1587.01 29
 -1 -7 -6 16548.8 1485.52 4
 -1 -7 -7 20702 1806.54 41
 1 -7 7 23359.2 1841.56 43
 -1 -7 -7 26261.2 2233.13 26
 -1 -7 -7 21841.9 2160.78 29
 -1 -7 -7 26574.9 1655.89 48
 -1 -7 -8 2089 508.861 7
 -1 -7 -8 2742.64 351.164 60
 -1 -7 -8 2671.56 423.788 48
 -1 -7 -8 1912.39 422.793 41
 -1 -7 -8 3388.57 765.691 29
 -1 -7 -8 2649.7 656.838 26
 -1 -7 -9 19570.1 1762.83 7
 -1 -7 -9 20566.9 1321.29 60
 -1 -7 -9 22006.2 1545.03 48
 1 -7 9 21644.5 1988.06 14
 1 -7 9 19684.2 1870.8 17
 -1 -7 -9 17663.6 1553.37 41
 -1 -7 -9 20035.4 2266.54 29
 -1 -7 -9 25025.2 2186.36 26
 -1 -7 -10 14396.9 1502.97 7
 -1 -7 -10 15536.4 1565.91 3
 -1 -7 -10 14731 1056.13 60
 1 -7 10 15132.4 1135.39 68
 -1 -7 -10 14250.6 1221.33 48
 1 -7 10 14671.9 1654.44 14
 1 -7 10 15400.7 1607.83 17
 -1 -7 -10 14378.2 1246.76 41
 -1 -7 -10 15701.2 2068.29 29
 -1 -7 -10 17828.5 1801.77 26
 1 -7 11 2746.95 638.213 14
 1 -7 11 3094.16 698.599 17
 -1 -7 -11 3009.04 625.856 3
 -1 -7 -11 2789.8 379.513 60
 1 -7 11 2747.7 416.358 68
 -1 -7 -11 3065.7 716.004 26
 1 -7 12 1274.13 474.747 17
 1 -7 12 1156.26 405.22 14
 -1 -7 -12 813.37 330.698 3
 1 -7 12 1425.14 497.888 38
 1 -7 12 1455.96 309.673 68
 -1 -7 -12 1493.63 263.478 60
 -1 -7 -12 587.699 337.723 26
 1 -7 13 4333.25 800.452 14
 1 -7 13 4457.88 855.381 17
 -1 -7 -13 5875.92 925.122 3
 1 -7 13 4505.45 896.214 38
 1 -7 13 5152.73 577.197 68
 -1 -7 -13 4441.45 866.902 26
 1 -7 14 9861.78 857.595 68
 1 -7 14 7935.78 1187 17
 1 -7 14 8826.54 1201.04 14
 -1 -7 -14 10193.6 1325.74 3
 1 -7 14 8423.69 1246.38 38
 -1 -7 -14 8666.04 1485.55 29
 -1 -7 -14 10437.3 1312.13 26
 -1 -7 -15 8918.18 718.414 60
 1 -7 15 5017.11 863.34 14
 1 -7 15 5428.23 995.608 17
 -1 -7 -15 7376.05 1140.99 3
 1 -7 15 8458.29 1201.89 38
 -1 -7 -15 9157.53 1458.68 29
 -1 -7 -15 8230.27 1153.26 26
 1 -7 16 774.946 388.915 17
 -1 -7 -16 629.192 336.581 3
 1 -7 16 1551.66 483.89 38
 -1 -7 -16 545.945 404.512 29
 -1 -7 -16 1153.94 242.288 60
 1 -7 17 2520.12 640.039 17
 -1 -7 -17 3171.6 764.782 3
 1 -7 17 2914.43 654.635 38
 -1 -7 -17 3397.7 813.223 29
 -1 -7 -17 3004.14 391.372 60
 1 -7 18 1147.52 430.383 17
 1 -7 18 1233.86 447.617 16
 -1 -7 -18 1474 452.917 26
 -1 -7 -18 2091.27 631.642 29
 -1 -7 -18 2300.42 632.732 3
 1 -7 19 5207.24 922.945 16
 1 -7 19 5150.02 858.824 17
 -1 -7 -19 5738.86 828.289 26
 -1 -7 -19 7134.71 1170.22 29
 -1 -7 -19 6170.37 1016.24 3
 -1 -7 -20 8113.62 1194.09 29
 -1 -7 -20 9339.66 1234.52 3
 1 -7 20 6659.57 1001.67 16
 -1 -7 -21 702.521 299.715 29
 1 -7 21 375.156 256.382 16
 -1 -7 -22 1817.32 445.886 29
 1 -7 22 1976.83 470.4 16
 -1 -7 -23 618.54 225.486 29
 1 -7 23 388.237 201.436 16
 1 -7 24 1715.09 339.756 16
 -1 -6 25 2057.74 424.7 16
 1 -6 -24 3643.04 538.317 29
 -1 -6 24 3384.32 601.699 16
 1 -6 -23 1607.53 395.85 29
 1 -6 -23 2289.43 523.221 3
 -1 -6 23 1766.23 475.977 16
 -1 -6 22 2110.97 436.364 10
 1 -6 -22 2842.12 572.006 29
 1 -6 -22 1759.96 520.177 3
 -1 -6 22 2819.47 615.998 16
 -1 -6 21 3305.18 619.336 10
 1 -6 -21 3893.07 788.954 3
 1 -6 -21 3579.86 730.925 29
 -1 -6 20 7080.2 932.584 10
 -1 -6 20 4877.69 809.359 5
 1 -6 -20 7361.98 1058.86 3
 1 -6 -20 6112.08 1002.53 29
 1 -6 -19 838.972 373.167 3
 -1 -6 19 580.083 265.521 10
 -1 -6 18 1560.65 448.335 10
 -1 -6 17 3507.95 503.36 47
 -1 -6 17 2737.03 660.293 5
 -1 -6 17 2397.31 571.903 10
 -1 -6 17 3096.83 714.167 16
 1 -6 -16 23927.7 2074.2 48
 -1 -6 16 26619.3 1867.64 47
 -1 -6 16 26726.9 2382.33 16
 -1 -6 16 33825 2578.81 17
 -1 -6 16 26173.1 2329.53 7
 -1 -6 16 28339.2 2527.08 5
 1 -6 -16 33359.2 2966.15 2
 -1 -6 16 29616.1 2340.07 10
 -1 -6 15 2915.65 447.533 47
 1 -6 -15 2435.57 526.11 48
 -1 -6 15 2456.83 655.837 16
 -1 -6 15 3008.55 709.016 17
 -1 -6 15 3541.9 669.983 38
 -1 -6 15 2561.63 695.232 5
 1 -6 -15 2585.07 744.225 2
 -1 -6 15 2856.95 621.094 10
 1 -6 -14 20051 1663.61 26
 1 -6 -14 13651.2 1453.88 48
 -1 -6 14 14452.2 1205.39 47
 -1 -6 14 20009.9 1738.76 14
 -1 -6 14 15713.9 1649.68 16
 -1 -6 14 17483.8 1734.98 17
 -1 -6 14 15362.7 1580.96 38
 1 -6 -14 14287.3 1837.6 2
 -1 -6 14 15429.7 1793.44 5
 -1 -6 14 15095.7 1573.65 10
 -1 -6 13 4968.09 603.816 47
 1 -6 -13 3530.66 692.633 48
 -1 -6 13 6114 961.213 17
 -1 -6 13 4948.57 819.025 16
 -1 -6 13 5258.81 839.735 14
 -1 -6 13 4328.4 791.167 38
 1 -6 -13 4883.14 793.077 26
 1 -6 -13 4272.53 921.716 2
 -1 -6 13 5962 1009.74 5
 1 -6 -12 20751.2 1815.38 48
 -1 -6 12 22394.4 1535.9 47
 -1 -6 12 24537.3 2062.35 14
 -1 -6 12 18212.7 1854 16
 -1 -6 12 23541.8 2078.6 38
 1 -6 -12 27729.7 2038.45 26
 -1 -6 12 23222.3 2190.63 5
 1 -6 -12 17956.2 2054.53 2
 1 -6 -11 19275.4 1642.73 48
 1 -6 -11 17588.5 1369.09 55
 -1 -6 11 20013 1388.94 47
 -1 -6 11 16059.6 1665.02 16
 -1 -6 11 23606.9 1923.95 14
 -1 -6 11 18697.5 1877.46 38
 1 -6 -11 25349.1 1927.26 26
 -1 -6 11 17239.3 1934.9 5
 1 -6 -11 17904.7 1940.09 2
 1 -6 -10 68079.9 4008.48 48
 1 -6 -10 63323 3719.73 55
 -1 -6 10 69903.2 3717.19 47
 -1 -6 10 80032.6 4510.47 14
 -1 -6 10 65273.5 4181.73 16
 -1 -6 10 68222.5 4277.73 17
 -1 -6 10 61108.1 4497.82 38
 -1 -6 10 78890.8 3830.09 41
 1 -6 -10 85336 4483.03 26
 -1 -6 10 61967 4508.39 5
 1 -6 -10 50855.4 4231.43 2
 -1 -6 9 7351.23 735.354 47
 1 -6 -9 6682.1 814.337 48
 -1 -6 9 7059.68 946.805 17
 -1 -6 9 10456.1 1177.52 14
 -1 -6 9 8593.86 814.107 41
 -1 -6 9 5396.04 1018.29 38
 1 -6 -9 11168.3 1215.69 26
 -1 -6 9 7802.69 1156.41 5
 -1 -6 9 7043.09 1003.56 7
 1 -6 -9 5849 979.804 2
 -1 -6 8 12809.7 1050.64 41
 -1 -6 8 10105.1 1399.81 38
 -1 -6 8 9758.02 1138.9 17
 -1 -6 8 14081.7 1403.19 14
 -1 -6 8 11550 1265.56 7
 1 -6 -8 8190.35 1132.65 2
 -1 -6 8 10651.5 1327.32 5
 1 -6 -8 10750.7 1016.8 48
 -1 -6 8 11652.7 942.434 47
 -1 -6 7 2932.47 475.777 41
 -1 -6 7 2386.68 624.773 38
 -1 -6 7 2912.93 605.38 14
 1 -6 -7 2409.38 427.784 48
 -1 -6 7 2911.97 394.859 47
 -1 -6 7 3104.52 589.695 7
 1 -6 -7 2028.93 462.872 2
 -1 -6 7 3439.55 658.188 5
 -1 -6 6 62287.6 3210.84 47
 1 -6 -6 62799.9 3427.58 48
 -1 -6 6 63423.8 3940.03 5
 1 -6 -6 59556.3 3624.62 7
 -1 -6 6 61312 3811.21 7
 1 -6 -6 55635 3485.25 2
 -1 -6 6 73940.1 3661.11 41
 -1 -6 6 51578.6 4015.86 38
 -1 -6 5 5315.83 946.327 38
 -1 -6 5 5775.05 730.601 41
 -1 -6 5 6143.38 565.281 19
 1 -6 -5 5372.5 606.97 48
 1 -6 -5 5827.63 581.645 56
 -1 -6 5 5370.25 461.053 47
 1 -6 -5 5854.48 707.311 7
 -1 -6 5 5251.87 775.348 5
 1 -6 -5 5628.17 583.307 2
 -1 -6 5 6551.26 819.73 7
 -1 -6 4 43087.7 2929.73 38
 -1 -6 4 49970.1 2653.94 41
 1 -6 -4 42048.2 2267.4 48
 1 -6 -4 42074.6 2202.86 56
 -1 -6 4 40007.1 1920.13 47
 1 -6 -4 41091.1 2521.16 4
 1 -6 -4 44537.9 2472.52 7
 -1 -6 4 47340.8 2669.52 7
 -1 -6 3 7113.26 830.773 41
 1 -6 -3 2020.07 395.326 43
 1 -6 -3 6072.02 695.286 38
 1 -6 -3 5677.38 565.454 48
 1 -6 -3 4574.14 489.087 56
 1 -6 -3 7073.63 710.104 7
 1 -6 -3 4698.82 665.125 4
 -1 -6 3 6166.41 740.181 7
 1 -6 -2 14756 1192.95 38
 1 -6 -2 5943.21 851.157 43
 -1 -6 2 18903.9 1434.4 41
 1 -6 -2 12839.9 945.803 48
 1 -6 -2 13301.9 927.517 56
 -1 -6 2 13429.1 1168.77 7
 1 -6 -2 14683.2 1107.25 7
 -1 -6 2 13378.8 1182.15 5
 1 -6 -1 8771.3 924.363 38
 1 -6 -1 5893.06 761.071 43
 -1 -6 1 8197.12 975.633 41
 1 -6 -1 6970.21 638.78 56
 -1 -6 1 7455.73 828.013 5
 -1 -6 1 8015.88 850.189 7
 1 -6 0 125268 5825.84 38
 1 -6 0 86579.1 5397.85 43
 1 -6 0 106092 5203.95 56
 -1 -6 0 103547 5567.44 7
 1 -6 1 11493.5 1132.7 43
 1 -6 1 14715.9 1354.05 38
 1 -6 1 14519.2 808.386 46
 1 -6 1 12768.3 963.58 56
 -1 -6 -1 12416.4 1188.46 7
 1 -6 2 5765.41 813.776 38
 1 -6 2 4019.31 584.165 43
 -1 -6 -2 2227.4 599.046 41
 1 -6 2 3520.42 424.315 56
 1 -6 2 4276.19 355.634 46
 -1 -6 -2 4720.28 613.894 7
 1 -6 3 929.535 349.934 38
 1 -6 3 670.276 246.186 43
 -1 -6 -3 317.342 235.693 41
 -1 -6 -3 677.106 169.798 48
 1 -6 3 688.214 145.052 46
 -1 -6 -3 815.161 239.718 29
 -1 -6 -3 741.765 232.342 4
 -1 -6 -3 504.549 194.275 7
 1 -6 4 39410.8 2575.76 43
 1 -6 4 44316.4 2243.64 46
 -1 -6 -4 42135 2295.09 48
 -1 -6 -4 39410.7 2618.22 29
 -1 -6 -4 44665.7 2616.66 4
 -1 -6 -4 42945.9 2196.28 2
 1 -6 5 10114.2 962.492 8
 1 -6 5 10091.9 1061.63 43
 -1 -6 -5 10016.9 1148.31 41
 -1 -6 -5 12709.2 928.234 48
 1 -6 5 12317.4 888.939 46
 -1 -6 -5 13347.6 1260.87 29
 -1 -6 -5 14037.9 1155.7 4
 -1 -6 -5 14072.9 962.267 2
 -1 -6 -6 24950.8 1527.71 48
 1 -6 6 25176.3 1505.09 46
 -1 -6 -6 19763.5 1721.69 41
 -1 -6 -6 24708.5 1357.79 39
 1 -6 6 22042.8 1737.3 43
 -1 -6 -6 26173.1 1792.98 4
 -1 -6 -6 24998.9 1675.24 2
 1 -6 6 22052 1656.14 8
 -1 -6 -7 8722.64 1080.56 26
 1 -6 7 7142.01 689.303 46
 -1 -6 -7 8452.71 751.808 48
 1 -6 7 7884.24 1010.7 13
 -1 -6 -7 9104.24 668.522 39
 -1 -6 -7 7578.32 881.734 41
 1 -6 7 8293.07 854.535 8
 -1 -6 -7 7018.22 885.038 7
 1 -6 7 9948.08 1110.44 5
 -1 -6 -7 10293.6 983.944 2
 1 -6 8 10975.5 1241.8 5
 -1 -6 -8 10906.5 1161.54 2
 -1 -6 -8 10345.3 1097.4 7
 -1 -6 -8 10809.5 1250.11 26
 -1 -6 -8 10152.7 879.409 48
 1 -6 8 10984.2 1138.44 17
 -1 -6 -8 8828.39 946.532 41
 -1 -6 -8 10187.1 805.079 39
 -1 -6 -8 11755.3 1116.47 28
 1 -6 8 10565.3 1025.39 8
 1 -6 9 6428.58 951.675 5
 -1 -6 -9 5550.94 793.068 7
 -1 -6 -9 5748.47 900.315 2
 -1 -6 -9 6947.49 962.131 26
 -1 -6 -9 5417.57 628.156 48
 1 -6 9 6050.99 877.075 17
 -1 -6 -9 5211.71 636.583 41
 -1 -6 -9 4792.55 576.039 39
 1 -6 9 4442.5 683.332 43
 -1 -6 -9 5266.38 731.85 28
 1 -6 9 6308.81 775.694 8
 1 -6 10 43213.9 3067.09 5
 -1 -6 -10 38159.7 2691.46 7
 -1 -6 -10 38213.7 3102.66 2
 -1 -6 -10 39320.7 2736.67 3
 -1 -6 -10 38519 2134.31 60
 1 -6 10 41587.1 2259.19 68
 -1 -6 -10 41142.7 2422.66 48
 1 -6 10 39831.7 2816.58 17
 1 -6 10 36690.4 2866.72 14
 -1 -6 -10 30506.6 2258.42 41
 -1 -6 -10 39274.9 2395.51 39
 1 -6 10 38376.9 2642.15 8
 -1 -6 -10 44353.5 2951.58 26
 -1 -6 -11 6962 948.299 3
 -1 -6 -11 7589.87 1268.32 2
 1 -6 11 5199.79 944.225 5
 1 -6 11 7649.07 680.218 68
 -1 -6 -11 5664.51 697.579 48
 1 -6 11 6385.93 964.803 17
 1 -6 11 7321.46 1002.81 14
 -1 -6 -11 6367.03 783.576 39
 -1 -6 -11 7591.92 1020.22 26
 1 -6 11 5952.3 859.562 8
 1 -6 12 5622.76 832.251 8
 1 -6 12 5990.31 603.654 68
 1 -6 12 4728.98 848.262 17
 1 -6 12 6743.55 952.557 14
 -1 -6 -12 8176.7 1431.33 2
 1 -6 12 6788.89 1056.62 5
 -1 -6 -12 5268.75 849.886 3
 -1 -6 -12 5088.97 756.399 39
 -1 -6 -12 7477.35 1295.78 29
 -1 -6 -12 6300.88 962.314 26
 1 -6 13 1008.59 238.329 68
 1 -6 13 502.827 248.425 14
 1 -6 13 640.761 292.591 17
 -1 -6 -13 1586.26 675.157 2
 1 -6 13 208.311 179.267 5
 -1 -6 -13 811.109 326.361 3
 1 -6 13 900.458 327.714 8
 -1 -6 -13 377.918 205.118 39
 -1 -6 -13 1203.01 509.178 29
 -1 -6 -13 691.422 295.309 26
 1 -6 14 14730.3 1503.14 8
 -1 -6 -14 14143.4 974.922 60
 1 -6 14 15714.9 1080.92 68
 1 -6 14 11593.3 1456.25 17
 1 -6 14 13165.7 1395.86 14
 1 -6 14 13187.4 1525.21 5
 -1 -6 -14 13531.9 1553.76 3
 -1 -6 -14 10000.8 1862.72 2
 -1 -6 -14 11263.1 1315.47 39
 -1 -6 -14 12422.7 1730.19 29
 -1 -6 -14 13651.6 1499.52 26
 -1 -6 -15 16696.3 1104.9 60
 1 -6 15 16384.6 1170.28 68
 1 -6 15 13674.2 1617.49 17
 -1 -6 -15 15119.1 1719.13 3
 -1 -6 -15 14774.7 2249.34 2
 -1 -6 -15 14947.6 1521.19 39
 -1 -6 -15 16899 2005.91 29
 -1 -6 -15 17256 1701.05 26
 -1 -6 -16 7906.97 569.544 60
 1 -6 16 7294.26 1069.79 16
 1 -6 16 6633.5 987.788 17
 -1 -6 -16 6581.43 1400.62 2
 -1 -6 -16 7711.21 1129.53 3
 -1 -6 -16 7962.04 959.404 39
 -1 -6 -16 6841.54 1163.34 29
 1 -6 17 2880.39 697.788 16
 1 -6 17 3297.7 718.18 17
 -1 -6 -17 2568.14 678.89 3
 1 -6 17 4150.17 772.356 38
 -1 -6 -17 4784.29 996.709 29
 -1 -6 -17 4468.45 469.786 60
 1 -6 18 7994.75 1160.33 16
 1 -6 18 6977.13 1040 17
 -1 -6 -18 7557.52 1177.8 3
 1 -6 18 6115.84 952.169 38
 -1 -6 -18 7006.23 1222.56 29
 -1 -6 -18 8426.87 678.189 60
 -1 -6 -19 2239.61 653.008 3
 -1 -6 -19 2633.34 349.644 60
 -1 -6 -19 2837.09 732.632 29
 1 -6 19 3254.4 638.695 17
 1 -6 19 2069.43 589.802 16
 -1 -6 -19 2909.75 560.17 26
 -1 -6 -20 2877.13 705.59 3
 1 -6 20 2047.01 564.3 16
 -1 -6 -20 2182.49 453.763 26
 -1 -6 -20 3421.27 754.229 29
 1 -6 20 1435.49 372.317 10
 1 -6 21 1128.34 305.771 10
 -1 -6 -21 1281.9 413.79 29
 -1 -6 -21 385.913 235.076 1
 1 -6 21 1064.55 395.764 16
 -1 -6 -22 309.574 186.504 29
 1 -6 22 147.001 197.991 16
 -1 -6 -23 245.399 147.83 29
 1 -6 23 127.428 133.008 16
 1 -6 24 2459.04 467.884 16
 1 -6 25 1919.17 341.544 16
 -1 -5 26 2976.11 473.847 16
 -1 -5 25 1106.39 325.046 16
 1 -5 -24 1604.45 350.779 29
 -1 -5 24 1388.12 325.813 10
 -1 -5 24 634.761 298.768 16
 -1 -5 23 2975.16 537.894 10
 1 -5 -23 2698.12 523.202 29
 1 -5 -23 2932.21 608.319 3
 -1 -5 23 2592.38 606.778 16
 -1 -5 22 3294.68 609.647 10
 1 -5 -22 3102.09 608.88 29
 1 -5 -22 3978.17 776.622 3
 -1 -5 22 2864.85 654.63 16
 -1 -5 21 1780.59 500.372 10
 1 -5 -21 3646.29 686.62 29
 1 -5 -21 3144.43 684.748 3
 -1 -5 21 2210.99 600.884 16
 -1 -5 20 2679.84 592.282 10
 1 -5 -20 2708.21 657.28 29
 1 -5 -20 3242.62 715.805 3
 -1 -5 20 2299.01 625.679 16
 -1 -5 19 6273.4 970.152 10
 1 -5 -19 8742.63 1462.35 2
 1 -5 -19 8398.47 1167.25 3
 -1 -5 19 8931.29 1248.4 16
 1 -5 -19 7503.23 1387.75 15
 -1 -5 18 3682.52 528.742 47
 -1 -5 18 2992.24 648.524 10
 -1 -5 18 4032.48 766.941 5
 1 -5 -18 4697.36 874.349 3
 1 -5 -18 2696.01 804.142 2
 1 -5 -18 4362.48 1073.29 15
 -1 -5 17 7714.2 804.294 47
 -1 -5 17 7838.44 1075.27 10
 -1 -5 17 6929.11 1061.5 5
 1 -5 -17 8676.75 1442.07 2
 1 -5 -17 8692.9 1148.76 3
 1 -5 -17 8899.71 1523.58 15
 -1 -5 16 6858.68 777.935 47
 -1 -5 16 6929.97 1065.21 17
 1 -5 -16 8661.77 1495.23 15
 -1 -5 16 7948.09 1067.58 10
 1 -5 -16 8033.88 1361.44 2
 1 -5 -16 7940.2 1096.31 3
 -1 -5 16 8716.01 1177.95 5
 1 -5 -15 10905 771.21 60
 -1 -5 15 8059.36 850.174 47
 -1 -5 15 8080.5 1149.34 16
 -1 -5 15 9792.86 1231.59 17
 1 -5 -15 8361.67 1492.62 15
 -1 -5 15 8394.81 1048.01 38
 -1 -5 15 9702.83 1180.42 10
 1 -5 -15 10996.2 1559.13 2
 1 -5 -14 1436.53 241.61 60
 -1 -5 14 1181.55 284.181 47
 -1 -5 14 388.059 213.969 38
 1 -5 -14 1191.24 479.938 2
 -1 -5 14 1498.45 427.428 10
 -1 -5 14 1782.16 491.813 17
 -1 -5 14 833.256 305.831 14
 -1 -5 14 949.365 347.503 16
 1 -5 -14 1184.1 505.757 15
 1 -5 -13 17426.9 1102.95 60
 -1 -5 13 15621.4 1514.24 14
 -1 -5 13 15844.1 1568.27 16
 1 -5 -13 14770.9 1972.35 15
 -1 -5 13 16830.4 1646.4 17
 -1 -5 13 14063.6 1518.41 38
 1 -5 -13 17760.7 1938.23 2
 1 -5 -13 18247.9 1525.29 26
 1 -5 -12 12193.2 831.281 60
 1 -5 -12 8366.49 865.896 55
 -1 -5 12 11947.5 1239.65 14
 -1 -5 12 10344.7 1183.81 16
 1 -5 -12 12297.6 1700.97 15
 -1 -5 12 10496 1226.93 17
 -1 -5 12 10726.4 1235.5 38
 1 -5 -12 12112.5 1191.1 26
 1 -5 -12 9206.79 1326.67 2
 1 -5 -11 19620.9 1534.97 55
 1 -5 -11 22886.2 2328.03 15
 -1 -5 11 24934.6 1994.76 17
 -1 -5 11 26872.8 2003.25 14
 -1 -5 11 20255.4 1814.77 16
 -1 -5 11 23999.3 2034.04 38
 1 -5 -11 28058.4 1982.08 26
 1 -5 -11 24506.4 2209.01 2
 -1 -5 10 6852.35 1002.85 38
 1 -5 -10 7563.51 1132.4 15
 -1 -5 10 9297.75 1037.82 14
 -1 -5 10 6269.67 851.396 16
 1 -5 -10 6212.1 986.056 2
 1 -5 -10 6241.87 676.831 55
 -1 -5 9 16100.9 1753.07 38
 1 -5 -9 24710.3 2038.58 15
 1 -5 -9 20444.6 1337.36 55
 1 -5 -9 14632.1 1626.89 2
 1 -5 -8 5830.32 584.005 55
 1 -5 -8 4071.1 733.758 2
 -1 -5 8 5507.54 917.886 38
 1 -5 -7 11160.2 840.985 55
 1 -5 -7 6967.34 990.978 2
 -1 -5 7 9928.24 1280.35 38
 -1 -5 7 13131.9 981.453 41
 1 -5 -6 15738.5 1159.25 48
 1 -5 -6 15996 1084.63 55
 1 -5 -6 16525.1 1343.44 7
 1 -5 -6 12470.7 1314.98 2
 -1 -5 6 13470.4 1515.44 38
 -1 -5 6 18603 1277.81 41
 -1 -5 5 96095.3 3682.43 47
 1 -5 -5 93609.4 3861.04 48
 1 -5 -5 91790.3 3754.66 55
 -1 -5 5 99320.1 4382.94 5
 1 -5 -5 86446.3 4081.08 4
 1 -5 -5 91745 4098.25 7
 1 -5 -5 56743.3 3950.41 2
 -1 -5 5 88128.3 4581.68 38
 1 -5 -5 39507.5 3412.62 43
 -1 -5 5 107264 4154.61 41
 -1 -5 4 3858.85 663.182 38
 -1 -5 4 4971.96 604.713 41
 -1 -5 4 4757.69 465.811 19
 1 -5 -4 3653.16 528.465 4
 1 -5 -4 4071.75 451.708 48
 -1 -5 4 4093.79 331.053 47
 -1 -5 3 8069.18 805.96 41
 -1 -5 3 6689.84 842.233 38
 1 -5 -3 4017.04 526.906 43
 1 -5 -3 8372.28 739.851 38
 -1 -5 3 7245.05 533.177 19
 1 -5 -3 5979.81 538.637 31
 1 -5 -3 7892.75 628.745 48
 -1 -5 3 6252.36 414.526 47
 -1 -5 2 7242.2 790.468 41
 1 -5 -2 7263.35 717.399 38
 1 -5 -2 4597.89 554.331 43
 -1 -5 2 5644.12 398.529 19
 1 -5 -2 5562.53 431.126 31
 1 -5 -2 7195.99 568.016 56
 -1 -5 1 143956 7030 41
 1 -5 -1 147189 6859.38 38
 1 -5 -1 124313 6612.35 43
 1 -5 -1 127432 6463.05 56
 1 -5 0 4428.14 526.91 43
 1 -5 0 5359.46 672.034 38
 1 -5 0 4841.3 463.366 56
 1 -5 1 23614.8 1440.25 43
 1 -5 1 24522.2 1680.4 38
 1 -5 1 22811.9 1272.02 56
 1 -5 1 22519.7 1277.47 48
 1 -5 1 21079.6 1038.85 31
 1 -5 2 6197.26 525.16 8
 -1 -5 -2 6441.91 527.402 48
 1 -5 2 6701.79 570.041 56
 1 -5 2 7078.26 694.241 43
 -1 -5 -2 5518.46 832.134 41
 1 -5 3 37267.7 2147.85 8
 -1 -5 -3 39674.9 2084.7 2
 -1 -5 -3 37383.6 2059.61 48
 1 -5 3 41250.7 2020.52 46
 -1 -5 -3 28804.4 2454.12 41
 1 -5 3 40257 2312.81 43
 -1 -5 -4 1871.69 295.456 2
 1 -5 4 2529.03 362.051 8
 1 -5 4 2493.71 280.058 46
 -1 -5 -4 2134.49 277.728 48
 1 -5 4 2045.34 374.281 43
 -1 -5 -4 1246.39 360.638 41
 -1 -5 -4 2069.24 216.814 39
 -1 -5 -5 49671.8 2489.21 48
 1 -5 5 50169.5 2477.81 46
 1 -5 5 46232.4 2714.03 8
 -1 -5 -5 42710.7 2731.88 7
 -1 -5 -5 50174.8 2716.63 2
 -1 -5 -5 46594 2376.98 39
 1 -5 6 7996.96 676.046 46
 -1 -5 -6 8828.64 689.502 48
 1 -5 6 8397.64 827.937 8
 -1 -5 -6 8303.12 822.378 4
 -1 -5 -6 8351.23 864.397 7
 1 -5 6 9262.62 959.339 5
 -1 -5 -6 9555.98 917.715 2
 -1 -5 -6 6696.17 813.287 41
 -1 -5 -6 9039.1 653.627 39
 1 -5 7 13736.1 987.386 46
 -1 -5 -7 14644.4 984.229 48
 1 -5 7 15871 1228.22 8
 -1 -5 -7 13745.1 1290.52 2
 1 -5 7 16733 1384.56 5
 -1 -5 -7 13402.8 1149.89 7
 -1 -5 -7 10104.5 1017.21 41
 -1 -5 -7 13555.8 948.986 39
 1 -5 7 12634.5 1136.89 43
 -1 -5 -8 4933.46 523.501 48
 1 -5 8 4268.32 500.193 46
 1 -5 8 4057.09 589.317 43
 -1 -5 -8 4075.66 547.519 41
 -1 -5 -8 4416.03 398.181 40
 1 -5 8 5220.85 669.076 8
 -1 -5 -8 4244.24 599.376 7
 1 -5 8 6550.77 840.098 5
 -1 -5 -8 6040.53 871.017 2
 -1 -5 -9 42934.4 2720.57 7
 1 -5 9 52965.1 3111.62 5
 -1 -5 -9 43032.8 3237.52 2
 -1 -5 -9 53818.5 3062.81 26
 1 -5 9 42356.1 2415.51 46
 -1 -5 -9 46943.8 2462.17 48
 1 -5 9 49037.5 2865.07 17
 -1 -5 -9 36138.8 2191.06 40
 1 -5 9 39469.6 2603 43
 -1 -5 -9 34552.1 2365.61 41
 -1 -5 -9 46484.1 2801.94 28
 1 -5 9 43458.8 2750.89 8
 1 -5 10 4992.82 818.422 5
 -1 -5 -10 6341.22 829.033 3
 -1 -5 -10 4725.78 1007.82 2
 -1 -5 -10 5705.2 807.299 26
 -1 -5 -10 3579.39 525.298 48
 1 -5 10 5970.94 800.545 17
 -1 -5 -10 4599.43 511.847 41
 1 -5 10 4550.19 655.888 43
 -1 -5 -10 4114.22 415.377 40
 -1 -5 -10 6220.81 769.129 28
 1 -5 10 5758.69 788.402 8
 1 -5 11 15852.5 1631.69 5
 -1 -5 -11 15420.6 1448.31 3
 -1 -5 -11 17007.2 2134.66 2
 -1 -5 -11 16938.4 1499.42 26
 -1 -5 -11 15192.3 1198.08 48
 1 -5 11 14461.2 1415.37 17
 1 -5 11 13741.5 1379.99 14
 -1 -5 -11 14872.8 1807.71 15
 -1 -5 -11 12447.2 894.38 40
 1 -5 11 13886.4 1275.6 43
 1 -5 11 14481.2 898.511 44
 -1 -5 -11 16377 1388.53 28
 1 -5 11 12708.7 1331.83 8
 1 -5 12 3465.91 416.781 68
 -1 -5 -12 3774.47 380.511 60
 -1 -5 -12 3101.24 490.775 48
 -1 -5 -12 2541.08 311.997 40
 1 -5 12 2698.84 303.984 44
 1 -5 12 2754.56 562.751 8
 -1 -5 -12 2816.17 885.992 2
 -1 -5 -12 3189.09 622.782 3
 1 -5 12 3294.27 684.547 5
 -1 -5 -12 3815.38 658.003 26
 -1 -5 -12 2716.21 782.96 15
 1 -5 12 3168.35 598.127 14
 1 -5 12 3851.28 683.43 17
 1 -5 13 19052.7 1841.42 8
 1 -5 13 20586.9 1787.08 14
 -1 -5 -13 16548.3 2362.72 15
 1 -5 13 21046.9 1925.3 17
 1 -5 13 22324.3 1425.13 68
 -1 -5 -13 23464.1 1340.82 60
 -1 -5 -13 21650 2795.77 2
 -1 -5 -13 21675.7 1982.95 3
 1 -5 13 21808.5 2034.36 5
 -1 -5 -13 29579 2477.68 29
 -1 -5 -13 21573.4 1894.53 26
 1 -5 14 935.036 355.887 17
 -1 -5 -14 537.657 374.994 15
 -1 -5 -14 705.145 173.22 60
 1 -5 14 728.287 195.029 68
 -1 -5 -14 546.898 312.041 3
 -1 -5 -14 434.772 371.418 2
 1 -5 14 953.45 347.527 8
 -1 -5 -14 1191.72 476.692 29
 -1 -5 -14 1080.2 348.986 26
 1 -5 15 9637.44 1233.56 8
 1 -5 15 11079.9 858.519 68
 -1 -5 -15 10940.4 792.367 60
 1 -5 15 11374.7 1329.51 17
 -1 -5 -15 7787.33 1553.18 15
 -1 -5 -15 7969.73 1647.21 2
 -1 -5 -15 11136.6 1367.96 3
 -1 -5 -15 9435.24 1408.47 29
 -1 -5 -15 9361.69 1164.75 26
 -1 -5 -16 2528.84 339.89 60
 1 -5 16 1738.48 556.172 16
 1 -5 16 2103.44 568.853 17
 -1 -5 -16 3068.12 901.991 15
 -1 -5 -16 2351.41 860.046 2
 1 -5 16 2357.18 589.383 8
 -1 -5 -16 2654.17 692.691 3
 -1 -5 -16 2204.04 522.227 39
 -1 -5 -16 2386.32 711.873 29
 -1 -5 -16 2972.61 590.64 26
 1 -5 17 6486.54 1009.54 8
 -1 -5 -17 9933.62 653.642 60
 1 -5 17 7701.41 1142 16
 -1 -5 -17 7774.39 1554.48 2
 -1 -5 -17 10103.3 1312.27 3
 -1 -5 -17 8075.37 998.192 39
 -1 -5 -17 9449.72 1345.07 29
 1 -5 18 2432.93 654.631 16
 -1 -5 -18 3673.73 1049.92 2
 -1 -5 -18 1635.12 556.537 3
 -1 -5 -18 2999.88 600.093 39
 -1 -5 -18 2764.58 744.995 29
 -1 -5 -18 3410.67 391.484 60
 1 -5 19 18639.2 1925.42 16
 -1 -5 -19 19389.8 2050.3 3
 -1 -5 -19 20786.9 2608.21 2
 -1 -5 -19 20193.4 1767.12 39
 -1 -5 -19 21550.7 2143.72 29
 -1 -5 -19 21230.1 1296.47 60
 -1 -5 -20 1719.26 565.467 3
 1 -5 20 552.733 297.125 16
 -1 -5 -20 1214.04 226.56 60
 -1 -5 -20 918.838 371.563 29
 -1 -5 -20 1142.58 327.52 26
 1 -5 21 5871.53 918.922 16
 -1 -5 -21 6136.28 522.201 60
 -1 -5 -21 6405.41 956.968 29
 1 -5 21 3998.16 710.348 10
 -1 -5 -22 469.838 231.047 29
 1 -5 22 242.507 146.363 10
 1 -5 22 157.919 190.349 16
 1 -5 23 3882.33 585.11 10
 -1 -5 -23 4959.11 705.739 29
 -1 -5 -23 6920.72 950.378 1
 1 -5 23 4535.15 754.236 16
 1 -5 24 1429.54 300.903 10
 1 -5 24 1114 336.16 16
 1 -5 25 1825.94 357.415 16
 -1 -4 26 1434.09 289.711 10
 -1 -4 26 1968.23 386.453 16
 -1 -4 25 258.238 139.908 10
 -1 -4 25 771.247 279.238 16
 -1 -4 24 1720.17 410.479 10
 -1 -4 24 1070.07 384.383 16
 -1 -4 23 2071.11 487.99 10
 1 -4 -23 3274.84 566.336 29
 1 -4 -23 3150.08 671.339 3
 -1 -4 23 3025.43 653.684 16
 -1 -4 22 1478.21 446.119 10
 1 -4 -22 1580.97 419.612 29
 -1 -4 22 1411.68 442.821 16
 1 -4 -22 960.505 397.88 3
 -1 -4 21 1884.4 564.249 16
 -1 -4 21 966.649 387.969 10
 1 -4 -21 3011.84 680.629 3
 -1 -4 20 812.861 368.831 16
 1 -4 -20 1204.98 419.085 3
 1 -4 -20 825.264 445.735 2
 -1 -4 20 729.29 312.712 10
 1 -4 -19 1880.18 697.917 15
 -1 -4 19 2032.76 575.904 16
 -1 -4 19 1740.14 352.899 47
 -1 -4 19 437.794 241.45 5
 1 -4 -19 1815.12 660.457 2
 1 -4 -19 1561.92 497.106 3
 -1 -4 19 1289.73 473.143 10
 -1 -4 18 5780.95 994.014 16
 1 -4 -18 7634.17 1339.27 15
 -1 -4 18 6214.77 711.237 47
 1 -4 -18 7581.18 1360.83 2
 1 -4 -18 5541.23 931.886 3
 -1 -4 18 5920.36 954.325 10
 1 -4 -17 3166.67 373.991 60
 -1 -4 17 3559.75 756.084 16
 1 -4 -17 3535.2 896.511 15
 -1 -4 17 3108.43 501.594 47
 1 -4 -17 3249.15 865.986 2
 1 -4 -17 3599.36 729.813 3
 -1 -4 17 3099.68 647.881 10
 -1 -4 16 21325 1639.35 47
 -1 -4 16 21572.8 2090.57 16
 1 -4 -16 27212.9 2657.95 15
 1 -4 -16 28522.3 2708.16 2
 1 -4 -16 23923.9 2088.95 3
 1 -4 -16 26791.4 1480.12 60
 -1 -4 15 82.3303 171.561 17
 1 -4 -15 42.0245 83.8918 60
 1 -4 -15 271.355 230.827 2
 1 -4 -14 233.077 115.125 55
 1 -4 -14 384.126 267.054 15
 -1 -4 14 1175.14 365.186 17
 -1 -4 14 466.784 212.581 38
 1 -4 -14 164.023 89.7793 60
 1 -4 -14 628.539 338.344 2
 -1 -4 13 5366.51 768.837 38
 -1 -4 13 6517.86 823.603 14
 -1 -4 13 5576.84 814.645 17
 1 -4 -13 5283.46 1001.47 15
 1 -4 -13 4956.53 584.251 55
 1 -4 -13 5560.53 997.834 2
 -1 -4 12 3954.67 661.003 38
 -1 -4 12 5314.12 769.477 16
 1 -4 -12 4598.52 907.998 15
 -1 -4 12 4652.64 717.282 17
 1 -4 -12 3719.53 496.284 55
 -1 -4 12 4536.24 742.381 6
 1 -4 -12 4679.56 871.801 2
 -1 -4 11 6941.59 953.224 38
 1 -4 -11 9652.55 1293.34 15
 -1 -4 11 8352.97 991.211 17
 -1 -4 11 6339.85 902.368 16
 1 -4 -11 6075.71 692.102 55
 -1 -4 11 8105.31 585.106 44
 1 -4 -11 8555.81 1198.41 2
 -1 -4 11 9009.49 1059.19 6
 -1 -4 10 1582.2 422.836 38
 -1 -4 10 1719.21 225.172 44
 1 -4 -10 1489.59 293.101 55
 1 -4 -10 1864.72 518.367 2
 -1 -4 10 2442.72 502.971 6
 -1 -4 9 4922.6 814.297 38
 -1 -4 9 6462.89 470.469 44
 1 -4 -9 5826.19 600.744 55
 1 -4 -9 5583 855.772 2
 -1 -4 9 6447.93 847.752 6
 -1 -4 8 37400.1 3124.83 38
 -1 -4 8 50606.2 2395.65 44
 1 -4 -8 48835.2 2660.33 55
 -1 -4 8 54145.2 3253.09 6
 1 -4 -8 39548.8 3084.97 2
 -1 -4 7 10861.6 1214.43 38
 -1 -4 7 14529.9 909.665 41
 -1 -4 7 8282.63 463.128 44
 1 -4 -7 12197.9 801.351 55
 1 -4 -7 11911.3 1061.82 31
 -1 -4 7 10427.2 1119.09 6
 1 -4 -6 86688.6 3586.12 31
 1 -4 -6 92119.8 3140.48 55
 -1 -4 6 103763 3378.74 41
 -1 -4 6 81065.5 3906.47 38
 1 -4 -5 3089.06 433.154 31
 1 -4 -5 2306.07 284.366 55
 1 -4 -5 1021.68 174.963 43
 -1 -4 5 2793.72 383.903 41
 -1 -4 5 2175.14 477.287 38
 1 -4 -4 45388.3 2582.63 31
 1 -4 -4 47106.9 2346.59 55
 -1 -4 4 47162.8 2283.95 47
 -1 -4 4 55406.7 2630.51 41
 1 -4 -4 35144.6 2258.89 43
 -1 -4 4 43304 2780.18 38
 1 -4 -3 8140.28 717.8 31
 1 -4 -3 7872.95 595.785 55
 -1 -4 3 7643.67 504.328 47
 -1 -4 3 8570.98 879.712 38
 -1 -4 3 9190.04 793.877 41
 1 -4 -3 8901.34 720.253 38
 1 -4 -3 6858.97 582.755 43
 -1 -4 2 53621.6 2709.59 47
 1 -4 -2 56096.4 2926.68 43
 1 -4 -2 58979.7 3079.12 38
 -1 -4 2 61814 3230.23 41
 1 -4 -2 61458.7 2968.23 31
 -1 -4 2 57341.9 2891.77 19
 1 -4 -1 352.212 134.282 43
 -1 -4 1 656.581 227.616 41
 1 -4 -1 590.748 178.356 38
 -1 -4 1 619.901 110.567 19
 1 -4 -1 633.273 117.597 31
 1 -4 -1 468.395 122.521 56
 1 -4 0 45902.8 2256.54 43
 -1 -4 0 39107.7 2043.19 19
 1 -4 0 42424.5 2081.08 31
 1 -4 0 37229 2126.37 56
 1 -4 0 40514 2156.23 48
 1 -4 1 349.833 147.018 43
 1 -4 1 298.482 98.651 56
 1 -4 1 442.615 118.2 48
 -1 -4 -1 538.253 101.714 19
 -1 -4 -2 869.735 159.043 2
 -1 -4 -2 774.094 137.284 48
 1 -4 2 833.809 160.114 48
 1 -4 2 984.495 204.499 43
 -1 -4 -2 745.59 270.182 41
 -1 -4 -3 4197.92 449.971 2
 -1 -4 -3 3798.31 347.912 48
 1 -4 3 4679.28 493.923 43
 -1 -4 -3 2868.52 513.604 41
 -1 -4 -3 4242.59 318.634 39
 -1 -4 -4 100467 4933.12 2
 1 -4 4 102586 4665.99 46
 -1 -4 -4 98516.1 4650.86 48
 -1 -4 -4 96235.1 4606.53 39
 -1 -4 -5 3463.24 480.147 2
 1 -4 5 3291.42 336.989 46
 -1 -4 -5 3009.04 315.1 48
 -1 -4 -5 2105.72 396.88 41
 1 -4 6 9104.36 882.392 8
 -1 -4 -6 8882.42 971.468 2
 -1 -4 -6 9501.41 669.651 48
 1 -4 6 9522.09 697.217 46
 1 -4 6 10211.8 845.553 43
 -1 -4 -6 7438.07 764.881 41
 -1 -4 -7 767.052 213.701 7
 -1 -4 -7 841.171 316.854 2
 1 -4 7 803.323 264.881 8
 1 -4 7 711.848 176.08 46
 -1 -4 -7 522.74 143.083 48
 -1 -4 -7 637.528 197.706 41
 1 -4 7 481.394 185.987 43
 1 -4 8 8498.23 913.45 8
 -1 -4 -8 7925.79 786.702 7
 -1 -4 -8 9209.22 1143.73 2
 1 -4 8 7681.67 668.743 46
 -1 -4 -8 8303.85 652.393 48
 -1 -4 -8 5651.38 613.034 41
 1 -4 8 6777.14 738.151 43
 1 -4 9 10960.1 887.001 46
 -1 -4 -9 10722.4 1043.42 7
 -1 -4 -9 12608.2 1169.17 3
 -1 -4 -9 15275.5 1697.67 2
 1 -4 9 13831.6 1252.08 5
 1 -4 9 13050.3 1215.62 8
 -1 -4 -9 9535 721.245 40
 -1 -4 -9 9740.53 808.727 41
 1 -4 9 12145.4 1043.8 43
 1 -4 10 3360.23 443.477 46
 1 -4 10 3010.37 489.842 43
 -1 -4 -10 3076.14 353.998 41
 -1 -4 -10 3019.3 326.932 40
 1 -4 10 3456.41 610.015 8
 -1 -4 -10 3393.15 585.435 3
 1 -4 10 4651.59 720.631 5
 -1 -4 -10 3428.39 838.235 2
 1 -4 11 135.728 133.342 43
 -1 -4 -11 17.8955 48.238 40
 1 -4 11 68.9455 143.679 8
 -1 -4 -11 497.569 345.566 2
 -1 -4 -11 484.912 291.661 15
 1 -4 11 133.566 113.65 17
 -1 -4 -11 125.49 106.784 26
 -1 -4 -12 32266.2 2160.74 26
 1 -4 12 27400.5 2070.83 17
 -1 -4 -12 27529.1 2654.54 15
 1 -4 12 31688.2 2277.49 5
 -1 -4 -12 26941.3 2135.08 3
 -1 -4 -12 28314.8 3083.46 2
 -1 -4 -12 20993.5 1427.43 40
 1 -4 12 26265.1 1512.7 44
 -1 -4 -12 34413.4 2128 28
 1 -4 12 29315.2 2179.76 8
 -1 -4 -13 4479.93 400.485 60
 1 -4 13 3526.14 419.242 68
 1 -4 13 4291.31 698.424 17
 -1 -4 -13 3348.99 875.235 15
 -1 -4 -13 3518.87 1040.33 2
 -1 -4 -13 3820.83 691.245 3
 -1 -4 -13 2882.25 335.844 40
 1 -4 13 3382.93 377.998 44
 -1 -4 -13 4907.7 706.635 26
 1 -4 13 4637.35 751.58 8
 1 -4 14 42327.9 3232.21 8
 1 -4 14 54689.6 2649.75 68
 -1 -4 -14 55432.9 2547.25 60
 -1 -4 -14 44411.6 3934.65 15
 1 -4 14 49469 3272.52 17
 -1 -4 -14 52497.2 4538.37 2
 -1 -4 -14 46867.5 3362.6 3
 -1 -4 -14 39247.9 2432.73 40
 1 -4 14 45863.3 2532.02 44
 -1 -4 -14 53886.4 3694.25 29
 -1 -4 -14 51097.1 3192.15 26
 -1 -4 -15 776.923 175.553 60
 1 -4 15 1145.37 239.214 68
 -1 -4 -15 794.274 429.359 15
 1 -4 15 1186.65 370.968 17
 1 -4 15 889.408 388.048 16
 1 -4 15 553.349 316.607 8
 -1 -4 -15 1257.15 618.795 2
 -1 -4 -15 842.739 375.95 3
 1 -4 15 789.466 183.77 44
 -1 -4 -15 1401.55 504.038 29
 -1 -4 -15 1683.44 415.501 26
 -1 -4 -16 2299.09 292.107 60
 1 -4 16 1376.27 451.344 8
 -1 -4 -16 2523.13 880.657 2
 -1 -4 -16 2192.53 605.992 3
 -1 -4 -16 1606.58 617.589 15
 1 -4 16 1373.02 410.374 17
 1 -4 16 1468.02 476.659 16
 -1 -4 -16 1741.65 562.629 29
 -1 -4 -16 3001.25 564.149 26
 -1 -4 -17 922.989 193.611 60
 1 -4 17 311.59 219.032 8
 -1 -4 -17 848.095 511.2 2
 -1 -4 -17 323.364 338.555 15
 1 -4 17 657.071 340.423 16
 1 -4 17 1059.07 354.947 17
 -1 -4 -17 1089.69 436.051 29
 -1 -4 -17 1077.59 336.392 26
 -1 -4 -18 5151.31 1168.27 15
 1 -4 18 3995.2 801.052 16
 1 -4 18 4012.73 825.957 8
 -1 -4 -18 8833.98 1655.59 2
 -1 -4 -18 6124.87 1027.09 29
 -1 -4 -18 5012.17 482.608 60
 -1 -4 -19 5292.57 811.768 39
 -1 -4 -19 4729.14 1208.71 2
 -1 -4 -19 3940.57 1047.16 15
 1 -4 19 4461.44 847.914 16
 -1 -4 -19 5338.75 498.256 60
 -1 -4 -20 2894.28 572.285 39
 -1 -4 -20 2114.97 732.725 15
 1 -4 20 2224.43 586.64 16
 -1 -4 -20 2569.03 320.168 60
 -1 -4 -20 1064.78 324.107 26
 -1 -4 -21 703.962 299.776 29
 1 -4 21 354.346 261.466 16
 -1 -4 -21 268.081 119.952 60
 -1 -4 -22 8321.32 1023.66 29
 1 -4 22 7566.99 1056.36 16
 -1 -4 -22 8015.7 615.18 60
 1 -4 23 2102.38 443.669 10
 1 -4 23 1910.41 508.644 16
 1 -4 24 9094.35 974.55 10
 -1 -4 -24 10277.6 1216.67 1
 1 -4 24 11379.3 1159.23 16
 1 -4 25 680.201 207.162 10
 1 -4 25 747.678 242.062 16
 -1 -3 26 241.15 142.842 10
 -1 -3 26 433.333 184.856 16
 -1 -3 25 2129.27 480.677 10
 -1 -3 25 2528.64 511.404 16
 -1 -3 24 933.781 337.263 10
 -1 -3 24 882.964 337.106 16
 -1 -3 23 6795.71 999.497 10
 -1 -3 23 9078.84 1184.1 16
 1 -3 -22 281.269 169.43 29
 -1 -3 22 194.351 233.971 16
 1 -3 -22 88.3944 212.865 3
 -1 -3 21 5773.08 1015.78 16
 -1 -3 21 5966.06 979.564 10
 1 -3 -21 6852.04 1035.47 3
 -1 -3 20 2667.79 709.652 16
 1 -3 -20 2752.1 655.851 3
 1 -3 -20 2196.41 743.691 2
 -1 -3 20 3268.49 676.59 10
 1 -3 -19 11916.5 791.974 60
 1 -3 -19 11325.1 1620.48 15
 -1 -3 19 9839.6 1355.4 16
 -1 -3 19 9188.72 976.049 47
 1 -3 -19 12487.6 1426.18 3
 1 -3 -19 13649.8 1883.23 2
 -1 -3 19 9640.64 1285.09 10
 -1 -3 18 652.263 220.158 47
 1 -3 -18 918.309 185.006 60
 1 -3 -18 802.563 433.303 2
 1 -3 -18 1208.43 454.073 3
 -1 -3 18 787.396 376.199 16
 1 -3 -18 527.545 319.419 15
 -1 -3 17 7600.8 881.384 47
 1 -3 -17 12278.9 791.92 60
 1 -3 -17 11693.5 1319.57 3
 1 -3 -17 14906.7 1879.38 2
 -1 -3 17 11528.2 1379.72 16
 1 -3 -17 10809.4 1572.97 15
 -1 -3 16 1946.94 397.347 47
 1 -3 -16 3156.67 795.232 15
 -1 -3 16 2835.5 650.276 16
 1 -3 -16 2499.29 355.891 62
 1 -3 -16 2844.82 325.046 60
 1 -3 -16 3698.6 880.428 2
 1 -3 -16 1995.9 535.468 3
 -1 -3 15 35892.2 2147.96 44
 -1 -3 15 32994.2 2446.39 38
 -1 -3 15 34761.7 2777.1 16
 1 -3 -15 39799.5 3207.31 15
 1 -3 -15 41735.1 2103.42 60
 1 -3 -15 40474.5 2194.31 62
 1 -3 -15 41774.6 3443.55 2
 1 -3 -15 42093.5 2795.56 3
 -1 -3 15 41759.6 2744.57 6
 -1 -3 14 3385.04 371.248 44
 1 -3 -14 2515.53 673.011 15
 -1 -3 14 3123.81 590.424 17
 -1 -3 14 2640.73 563.035 16
 1 -3 -14 2962.91 370.554 62
 -1 -3 14 3188.74 571.622 6
 1 -3 -14 3370.17 779.214 2
 -1 -3 13 13688.3 1402.5 16
 -1 -3 13 17155.9 1493.06 17
 1 -3 -13 16207.2 1723.05 15
 -1 -3 13 17708.2 1493.22 6
 1 -3 -13 16207.2 1819.76 2
 -1 -3 13 15316.7 1026.56 44
 -1 -3 12 1478.81 376.384 17
 1 -3 -12 2863.69 642.846 15
 -1 -3 12 1843.08 409.787 6
 1 -3 -12 2010.98 583.559 2
 -1 -3 12 1049.93 202.197 44
 -1 -3 11 84207.6 4666.53 6
 1 -3 -11 75323.6 4997.45 2
 -1 -3 11 81501.3 4058.98 44
 -1 -3 10 4749.98 427.118 44
 -1 -3 10 4810.79 665.783 6
 1 -3 -10 4840.74 812.046 2
 1 -3 -10 3849.34 585.136 32
 -1 -3 9 18644.4 1110.79 41
 -1 -3 9 17645.6 1096.03 44
 -1 -3 9 19213.9 1502.44 6
 1 -3 -9 17983.4 1513.65 31
 -1 -3 8 478.802 118.517 44
 1 -3 -8 255.307 48.8371 43
 -1 -3 8 516.148 135.973 41
 1 -3 -8 399.201 65.4743 43
 1 -3 -8 476.035 211.586 31
 -1 -3 7 42387.9 1901.75 44
 1 -3 -7 31960.3 1783.14 43
 -1 -3 7 42037 2035.89 41
 1 -3 -7 33838.1 1980.93 55
 1 -3 -7 37421.3 2363.66 31
 -1 -3 6 1233.75 226.177 41
 1 -3 -6 612.128 104.666 43
 -1 -3 6 1177.08 304.001 38
 -1 -3 6 811.575 115.641 44
 1 -3 -6 633.562 150.419 55
 1 -3 -6 1513.46 314.278 31
 -1 -3 5 84568 5141.81 38
 1 -3 -5 98412.6 4683.06 43
 -1 -3 5 102990 4915.13 41
 -1 -3 5 98291.7 4594.46 44
 1 -3 -5 93727.7 4786.24 55
 1 -3 -5 103736 5177.55 31
 1 -3 -4 4467.88 352.821 43
 -1 -3 4 4105.53 554.822 38
 -1 -3 4 5118.32 502.757 41
 1 -3 -4 4726.2 405.899 55
 1 -3 -4 5342.14 575.118 31
 1 -3 -3 27177.7 1388.21 43
 -1 -3 3 24008.5 1659.36 38
 -1 -3 3 29110.8 1622.91 41
 1 -3 -3 25540.4 1466.92 38
 1 -3 -3 27158.6 1579.26 31
 1 -3 -3 24627.9 1407.47 55
 -1 -3 3 25114.2 1360.24 47
 1 -3 -2 4567.84 382.764 43
 -1 -3 2 3968.75 508.447 38
 -1 -3 2 5641.64 567.904 41
 1 -3 -2 5289.48 469.58 38
 -1 -3 2 4976.32 453.213 19
 1 -3 -2 5012.61 440.615 31
 1 -3 -2 4595.25 385.023 55
 -1 -3 2 4433.44 312.406 47
 1 -3 -1 145912 6520.61 43
 -1 -3 1 135008 6530.96 19
 1 -3 -1 137327 6517.63 31
 1 -3 -1 126042 6475.6 55
 -1 -3 0 1000.78 162.895 19
 1 -3 0 1446.05 196.61 43
 1 -3 1 16995.1 960.968 43
 -1 -3 -1 14543 929.297 2
 -1 -3 -1 14423.4 902.074 19
 -1 -3 -2 330.826 160.116 41
 -1 -3 -2 263.999 65.5458 39
 -1 -3 -2 351.159 76.0397 48
 1 -3 2 409.55 103.626 48
 -1 -3 -2 370.596 111.752 2
 -1 -3 -2 295.007 87.3442 19
 -1 -3 -3 29380.3 1681.58 2
 -1 -3 -3 28907 1444.81 39
 -1 -3 -3 28353.2 1436.48 48
 -1 -3 -4 10153.2 854.699 2
 -1 -3 -4 6969.5 734.726 41
 1 -3 4 11030.3 750.551 43
 1 -3 4 9240.28 647.244 56
 -1 -3 -4 9317.31 583.33 48
 -1 -3 -5 117882 5658.05 2
 1 -3 5 126246 5346.39 43
 -1 -3 -5 110489 5104.11 48
 1 -3 5 112281 5170.73 46
 -1 -3 -6 3167.86 554.799 2
 -1 -3 -6 2362.33 351.829 41
 1 -3 6 3033.51 386.876 43
 1 -3 6 3727.36 362.285 46
 1 -3 7 84943 4436.88 8
 -1 -3 -7 99213.3 4957.42 2
 1 -3 7 92808.6 4199.85 43
 1 -3 7 91316.3 4051.2 46
 1 -3 8 1448.61 370.457 8
 -1 -3 -8 1211.79 407.344 2
 -1 -3 -8 985.885 283.941 3
 1 -3 8 1027.86 254.026 43
 -1 -3 -8 976.395 191.928 41
 1 -3 8 1154.45 231.358 46
 -1 -3 -9 46746.7 2746.12 3
 1 -3 9 46582.5 2817.82 8
 -1 -3 -9 49688.9 3516.75 2
 1 -3 9 40569 2420.75 43
 -1 -3 -9 33677.9 2123.29 41
 -1 -3 -9 41877.6 1994.82 55
 1 -3 9 43988 2354.73 46
 1 -3 10 14455.9 1173.12 43
 1 -3 10 16092.5 1138.75 46
 1 -3 10 15280.4 1443.74 8
 -1 -3 -10 13387.8 1352.99 3
 -1 -3 -10 15970 1986.39 2
 1 -3 11 1229.25 298.674 43
 1 -3 11 1324.31 416.811 8
 -1 -3 -11 1623.17 404.805 3
 -1 -3 -11 2510.53 782.94 2
 -1 -3 -11 1876.35 425.072 25
 -1 -3 -11 1608.21 366.155 28
 1 -3 12 4133.48 437.623 44
 -1 -3 -12 4152.49 1083.93 2
 1 -3 12 3659.76 702.04 8
 -1 -3 -12 4376.79 709.093 3
 -1 -3 -12 5106.39 685.266 28
 -1 -3 -12 3849.26 855.817 15
 1 -3 12 5463.07 732.949 17
 1 -3 13 717.778 176.489 44
 -1 -3 -13 921.212 160.434 40
 1 -3 13 720.545 307.268 8
 -1 -3 -13 971.367 524.135 2
 -1 -3 -13 897.259 409.977 15
 1 -3 13 1248.58 346.974 17
 -1 -3 -13 1091.77 312.227 28
 -1 -3 -14 9706.48 644.06 60
 1 -3 14 9616.74 1047.85 17
 -1 -3 -14 8216.05 1310.55 15
 -1 -3 -14 8000.84 1549.6 2
 -1 -3 -14 6578.63 574.069 40
 1 -3 14 8117.05 674.105 44
 -1 -3 -14 10360.4 1251.81 29
 1 -3 14 7906.29 1110.02 8
 -1 -3 -15 9973.4 675.975 60
 -1 -3 -15 9189.9 671.013 67
 1 -3 15 8762.61 1032.72 17
 1 -3 15 6955.77 1042.09 16
 -1 -3 -15 7107.61 1295.02 15
 -1 -3 -15 7792.09 1554.31 2
 1 -3 15 8864.71 720.935 44
 -1 -3 -15 8109.85 626.582 40
 -1 -3 -15 9496.39 1271.62 29
 1 -3 15 7924.89 1131.97 8
 -1 -3 -16 2612.44 314.214 67
 -1 -3 -16 2528.43 306.821 60
 -1 -3 -16 2116.13 666.734 15
 1 -3 16 2158.69 541.362 16
 1 -3 16 2569.21 534.29 17
 -1 -3 -16 2650.85 891.456 2
 1 -3 16 1968.16 602.402 8
 1 -3 16 2019.76 327.149 44
 -1 -3 -16 2068.66 591.231 29
 -1 -3 -16 3842.01 612.032 26
 1 -3 17 7935.86 1206.24 8
 -1 -3 -17 9440.38 694.951 60
 1 -3 17 8487.05 1173.94 16
 1 -3 17 10266.4 1135.91 17
 -1 -3 -17 9125.1 1497.1 15
 -1 -3 -17 9600.12 1753.87 2
 1 -3 17 8846.63 754.048 44
 -1 -3 -17 10127.2 1277.49 29
 -1 -3 -17 8224.09 1005.44 26
 -1 -3 -18 3530.01 881.337 15
 1 -3 18 3574.98 748.639 16
 -1 -3 -18 3666 390.286 60
 -1 -3 -18 2922.02 719 3
 1 -3 18 2522.54 652.545 8
 -1 -3 -18 2313.84 854.248 2
 -1 -3 -18 4334.78 802.134 29
 -1 -3 -18 4044.94 643.121 26
 -1 -3 -19 19029.1 2494.63 2
 -1 -3 -19 18551.6 1932.14 3
 -1 -3 -19 17350.5 2121.57 15
 1 -3 19 13545.6 1563.94 16
 -1 -3 -19 14864.4 981.51 60
 -1 -3 -19 10712.1 1395.73 29
 1 -3 19 16139 1766.26 8
 -1 -3 -20 6966.92 946.985 39
 -1 -3 -20 5911.5 1360.6 2
 1 -3 20 7090.28 1061.11 16
 -1 -3 -20 5758.13 1231.63 15
 -1 -3 -20 7542.56 600.567 60
 1 -3 21 4532.14 811.246 16
 -1 -3 -21 5624.68 1100.93 15
 -1 -3 -21 4201.16 421.447 60
 1 -3 22 1502.85 460.933 16
 -1 -3 -22 442.165 115.834 60
 1 -3 23 982.648 330.01 16
 -1 -3 -23 782.689 157.807 60
 1 -3 24 2659.98 508.879 16
 1 -3 24 1693.66 416.382 10
 -1 -3 -25 2601.61 553.019 1
 1 -3 25 1804.06 393.887 16
 1 -3 25 2039.58 422.315 10
 1 -3 26 277.184 126.671 10
 -1 -2 27 2448.62 399.857 10
 -1 -2 26 3336.64 536.4 16
 -1 -2 26 2690.1 509.021 10
 -1 -2 25 5482.22 805.421 16
 -1 -2 25 4744.3 752.216 10
 -1 -2 24 6509.39 963.733 16
 -1 -2 24 4778.32 805.433 10
 -1 -2 23 460.504 293.98 16
 -1 -2 23 511.564 272.281 10
 1 -2 -22 3621.63 721.615 3
 -1 -2 22 4439.73 861.551 16
 -1 -2 22 2546.58 637.944 10
 1 -2 -21 5263.81 909.322 3
 1 -2 -21 5415.04 1173.92 2
 -1 -2 21 4391.6 898.24 16
 -1 -2 21 4884.76 883.178 10
 -1 -2 20 17152.4 1845.13 16
 1 -2 -20 15567.7 2113.91 2
 1 -2 -20 18635.1 1812.64 3
 -1 -2 20 16036 1743.24 10
 1 -2 -20 17915.1 1073.73 60
 1 -2 -19 1141.82 241.488 62
 1 -2 -19 888.381 180.674 60
 -1 -2 19 705.844 346.262 16
 1 -2 -19 1649.75 629.288 2
 1 -2 -19 1847.03 531.066 3
 1 -2 -18 179.745 116.181 62
 1 -2 -18 396.564 113.293 60
 1 -2 -18 251.274 201.852 3
 1 -2 -18 157.668 190.028 2
 -1 -2 18 291.356 233.946 16
 1 -2 -18 120.914 206.034 15
 -1 -2 17 1501.66 269.75 44
 1 -2 -17 1371.77 218.526 60
 1 -2 -17 1689.65 273.989 62
 1 -2 -17 1337.89 428.978 3
 1 -2 -17 2075.54 670.83 2
 -1 -2 17 1290.74 448.968 16
 1 -2 -17 1723.1 573.912 15
 -1 -2 16 34897.8 2178.77 44
 1 -2 -16 40118.8 2151.99 62
 1 -2 -16 40595.1 2060.09 60
 1 -2 -16 38192.2 2744.43 3
 1 -2 -16 39965.7 3420.2 2
 -1 -2 16 35640.7 2814.27 16
 1 -2 -16 36774.5 3056.19 15
 -1 -2 15 13479.7 1019.68 44
 1 -2 -15 15098 995.698 62
 1 -2 -15 16129.5 1907.43 2
 1 -2 -15 15421.3 1451.16 3
 -1 -2 15 15721.8 1375.6 6
 -1 -2 15 13930.4 1498.92 16
 1 -2 -15 15475 1709.21 15
 1 -2 -14 11757.2 1538.87 2
 -1 -2 14 11348.4 1098.04 6
 1 -2 -14 9669.1 1079.66 3
 -1 -2 14 9494.91 775.046 44
 1 -2 -14 11225.4 1327.83 15
 -1 -2 14 11600.1 1219.48 16
 1 -2 -13 1060.93 404.682 2
 -1 -2 13 656.913 230.088 6
 -1 -2 13 451.849 146.171 44
 -1 -2 13 1110.71 335.368 16
 -1 -2 13 830.941 278.849 17
 1 -2 -13 703.962 300.894 15
 -1 -2 12 47613.8 2577.31 44
 1 -2 -12 49582.5 3351.22 15
 -1 -2 12 45762 3048.43 16
 -1 -2 12 48120.1 3416.46 8
 -1 -2 12 54555.5 3023.01 6
 1 -2 -12 45414.7 3437.87 2
 -1 -2 11 8656.23 1107.59 8
 1 -2 -11 8157.72 906.854 32
 -1 -2 11 7993.19 848.204 6
 1 -2 -11 6074.58 1007.1 2
 -1 -2 11 6985.74 586.077 44
 1 -2 -10 120932 6698.49 32
 1 -2 -10 126422 6867.17 31
 -1 -2 10 141680 7239.38 8
 -1 -2 10 129443 6259.15 44
 1 -2 -9 953.39 304.662 31
 -1 -2 9 1531.22 443.702 8
 -1 -2 9 815.915 175.556 44
 1 -2 -8 5623.92 738.335 31
 -1 -2 8 7618.19 1022.54 8
 -1 -2 8 6642.18 522.833 44
 -1 -2 7 1994.53 249.25 44
 -1 -2 7 1955.84 238.792 41
 -1 -2 7 2440.84 563.706 8
 1 -2 -7 2448.54 453.678 31
 1 -2 -6 20009.9 1518 31
 -1 -2 6 21045.5 1215.58 41
 -1 -2 6 21640 1181.25 44
 1 -2 -5 6605.55 696.225 31
 -1 -2 5 6152.63 507.584 41
 -1 -2 5 6568.65 432.319 44
 1 -2 -4 84345.2 4324.85 31
 -1 -2 4 72312.6 4252.42 38
 -1 -2 4 90459.5 4169.9 41
 -1 -2 4 83538.2 3953.57 44
 1 -2 -3 1685.49 266.095 31
 -1 -2 3 2208.96 275.34 41
 -1 -2 3 1854.17 282.007 38
 1 -2 -3 1515.97 175.438 38
 -1 -2 3 1462.49 171.334 47
 -1 -2 3 1441.05 115.399 44
 1 -2 -3 1497.8 183.079 55
 1 -2 -2 51530 2505.86 31
 -1 -2 2 44364.7 2530.23 38
 -1 -2 2 51304.4 2561.37 41
 1 -2 -2 47764.5 2357.27 43
 1 -2 -2 52146.6 2434.61 38
 1 -2 -2 43334.3 2366.52 55
 -1 -2 2 47567.2 2328.01 47
 1 -2 -1 1825.49 190.258 43
 1 -2 -1 1504.96 210.861 31
 -1 -2 1 1771.29 228.828 19
 -1 -2 0 90607.7 4520.22 19
 1 -2 0 92301.4 4442.86 48
 1 -2 0 94282.9 4458.16 43
 1 -2 1 1107.41 141.522 48
 -1 -2 -1 1162.36 176.082 19
 -1 -2 -1 1240.65 197.336 2
 1 -2 2 31078.6 1595.95 48
 -1 -2 -2 31700.7 1518.41 48
 -1 -2 -2 30574.9 1697.2 19
 -1 -2 -2 32777 1763.41 2
 -1 -2 -2 27025.4 1773.2 41
 -1 -2 -2 30838.7 1561.7 39
 -1 -2 -3 316.305 58.7953 48
 1 -2 3 383.787 90.9634 56
 -1 -2 -3 445.09 125.897 19
 -1 -2 -3 268.486 108.275 2
 -1 -2 -3 400.564 148.376 41
 1 -2 4 146516 6286.81 56
 -1 -2 -4 147353 6680.67 2
 -1 -2 -5 8552.42 712.326 41
 1 -2 5 12958.2 790.315 43
 -1 -2 -5 9961.41 872.956 18
 -1 -2 -5 12611.8 1075.85 2
 1 -2 6 50773.1 2288.23 43
 -1 -2 -6 31759.4 2116.35 41
 -1 -2 -6 41376.9 2505.5 18
 -1 -2 -6 40608.8 1986.05 56
 1 -2 6 45779.1 2195.43 46
 -1 -2 -6 51890.6 2891.16 2
 1 -2 7 2862.74 348.89 43
 -1 -2 -7 1856.55 237.111 41
 -1 -2 -7 2203.81 534.301 2
 -1 -2 -7 2008.18 412.55 18
 1 -2 8 351.104 139.343 43
 -1 -2 -8 568.847 280.093 2
 1 -2 8 632.393 246.363 8
 -1 -2 -8 442.6 221.665 18
 1 -2 9 2891.9 400.395 43
 -1 -2 -9 2433.61 478.057 3
 -1 -2 -9 4404.46 870.74 2
 1 -2 9 2910.21 549.022 8
 -1 -2 -9 3864.84 623.606 18
 1 -2 10 92457.9 5267.47 43
 1 -2 10 113330 5856.51 8
 -1 -2 -10 118893 6937.19 2
 -1 -2 -10 111652 5840.29 18
 1 -2 11 2501.62 397.046 43
 -1 -2 -11 3245.02 880.354 2
 1 -2 11 2041.13 506.875 8
 -1 -2 -11 2710.62 586.956 18
 -1 -2 -12 27993 2387.8 15
 -1 -2 -12 27441.6 2215.3 18
 -1 -2 -12 23572.9 2828.86 2
 1 -2 12 26601 1599.82 44
 -1 -2 -12 30995.7 2008.07 28
 1 -2 12 25665.2 2135.57 8
 -1 -2 -13 169.459 144.238 18
 -1 -2 -13 106.233 127.9 15
 1 -2 13 115.756 98.6082 17
 1 -2 13 80.5164 137.076 8
 1 -2 13 122.908 93.6623 44
 -1 -2 -13 250.609 174.128 29
 -1 -2 -13 170.439 118.492 28
 -1 -2 -13 65.5062 78.9835 25
 1 -2 14 44714.2 3330.46 8
 -1 -2 -14 55545.6 2555.5 60
 1 -2 14 47922.6 3081.04 17
 1 -2 14 41563.2 3147.88 16
 -1 -2 -14 44789.7 3589.72 15
 -1 -2 -14 49031.6 3380.69 3
 -1 -2 -14 48932.8 4371.53 2
 1 -2 14 45051.6 2639.87 44
 -1 -2 -14 47486.3 3079.04 28
 -1 -2 -14 48601.7 3393.46 29
 -1 -2 -14 53708.7 3320.11 25
 1 -2 15 10429.8 1348.63 8
 -1 -2 -15 13363.5 846.799 67
 -1 -2 -15 12930.1 822.384 60
 1 -2 15 10905.9 1235.68 16
 1 -2 15 11075.1 1195.3 17
 -1 -2 -15 13661.4 1625.71 15
 -1 -2 -15 11634.9 1418.66 3
 -1 -2 -15 9902.97 1832.66 2
 1 -2 15 11227.8 901.024 44
 -1 -2 -15 11661.6 1387.76 29
 -1 -2 -15 12220.1 1353.54 25
 1 -2 16 15788.3 1777.72 8
 -1 -2 -16 19760.6 1136.58 60
 -1 -2 -16 18913 1133.01 67
 1 -2 16 20611.1 1638.69 17
 1 -2 16 16350.6 1663.13 16
 -1 -2 -16 19572.9 2122.69 15
 -1 -2 -16 22747.4 2686.86 2
 -1 -2 -16 17897.5 1871.24 3
 1 -2 16 14540.3 1171 44
 -1 -2 -16 19942 1844.62 29
 -1 -2 -16 19508 1784.6 25
 -1 -2 -17 2652.71 309.412 60
 -1 -2 -17 2564.2 313.586 67
 -1 -2 -17 3236.73 786.831 15
 1 -2 17 1439.36 446.624 16
 -1 -2 -17 1548.12 524.194 3
 -1 -2 -17 2844.23 921.323 2
 1 -2 17 2937.63 677.281 8
 1 -2 17 2757.37 367.427 44
 -1 -2 -17 3488.35 681.34 29
 -1 -2 -17 1641.69 511.098 25
 1 -2 18 9953.42 1354.19 8
 -1 -2 -18 11224.6 768.047 60
 -1 -2 -18 12138.7 785.544 67
 1 -2 18 8173.5 1179.93 16
 -1 -2 -18 10441.1 1571.87 15
 -1 -2 -18 9589.12 1770.13 2
 -1 -2 -18 11786.1 1495.77 3
 1 -2 18 9546.08 824.108 44
 -1 -2 -18 10831.4 1277.69 29
 -1 -2 -18 9625.25 1279.43 25
 -1 -2 -18 10105.1 1071.23 26
 -1 -2 -19 8590.09 1637.6 2
 -1 -2 -19 6126.18 1235.2 15
 1 -2 19 6473.03 1000.77 16
 -1 -2 -19 6780.37 546.044 60
 1 -2 19 5029.26 560.149 44
 -1 -2 -19 5765.89 921.516 29
 1 -2 19 5757.01 1018.21 8
 -1 -2 -20 3658.83 454.664 62
 -1 -2 -20 2907.74 343.545 60
 1 -2 20 4009.45 841.281 8
 -1 -2 -20 5786.48 1324.35 2
 -1 -2 -20 3388.47 891.334 15
 -1 -2 -21 525.952 354.501 15
 -1 -2 -22 741.745 395.567 15
 1 -2 22 997.258 348.708 16
 -1 -2 -23 611.579 138.113 60
 -1 -2 -23 783.718 426.964 15
 1 -2 23 830.293 302.669 16
 1 -2 24 1698.91 448.707 10
 -1 -2 -24 2388.23 249.629 60
 1 -2 24 1744.96 415.93 16
 1 -2 25 2711.09 516.659 10
 1 -2 25 4696.02 608.287 16
 1 -2 26 137.769 96.1165 10
 -1 -2 -26 544.028 231.546 1
 -1 -1 27 2062.97 412.657 10
 -1 -1 26 1941.47 448.175 10
 -1 -1 26 2499.35 455.018 16
 -1 -1 25 2251.85 529.714 10
 -1 -1 25 3216.94 583.955 16
 -1 -1 24 412.961 244.102 16
 -1 -1 23 8882.27 1217.38 16
 -1 -1 22 1685.29 525.605 16
 1 -1 -21 4254.33 1043.78 2
 1 -1 -21 4129.76 797.943 3
 1 -1 -21 4504.02 482.782 62
 -1 -1 21 4612.87 895.628 16
 -1 -1 20 4475.63 599.843 47
 1 -1 -20 4199.37 806.204 3
 1 -1 -20 3550.07 951.904 2
 1 -1 -20 4322.84 469.267 62
 -1 -1 20 3702.82 806.268 16
 -1 -1 19 4146.38 518.561 44
 -1 -1 19 3611.79 572.079 47
 1 -1 -19 7213.49 1326.6 2
 1 -1 -19 4764.28 843.233 3
 1 -1 -19 5830.29 529.454 62
 -1 -1 19 5741.67 941.065 16
 -1 -1 18 2338.92 439.207 47
 -1 -1 18 2594.16 387.018 44
 -1 -1 18 3193.24 680.795 16
 1 -1 -18 2632.74 631.156 3
 1 -1 -18 2494.24 760.917 2
 1 -1 -18 3229.56 380.128 62
 -1 -1 17 13738.2 1184.1 47
 -1 -1 17 15876.9 1607.21 16
 1 -1 -17 17193.2 1813.31 15
 -1 -1 17 13338.7 1089.41 44
 1 -1 -17 14455.2 1476.71 3
 1 -1 -17 16953.7 1038.19 62
 -1 -1 16 7565.96 771.827 47
 -1 -1 16 7713.55 703.566 44
 1 -1 -16 6954.28 594.821 62
 1 -1 -16 7677.43 996.574 3
 1 -1 -16 8063.22 1184.42 15
 -1 -1 16 6755.79 1012.79 16
 -1 -1 15 16778.3 1208.74 44
 1 -1 -15 18862.5 1132.59 62
 1 -1 -15 19955.5 1644.6 3
 1 -1 -15 19109.3 1848.97 15
 -1 -1 15 17279.3 1690.5 16
 -1 -1 14 2087.88 316.213 44
 -1 -1 14 2215.94 496.168 16
 1 -1 -14 1594.21 450.441 15
 1 -1 -14 2337.94 472.338 25
 1 -1 -14 2206.18 446.868 3
 -1 -1 14 2128.17 406.673 6
 -1 -1 13 12316.1 942.281 44
 1 -1 -13 13758.6 1424.95 15
 -1 -1 13 15626.7 1422.07 16
 1 -1 -13 15048.7 1298.16 25
 -1 -1 13 14600.4 1190.19 6
 1 -1 -13 13609 1250.17 3
 -1 -1 12 4051.92 438.17 44
 -1 -1 12 5192.01 615.3 6
 1 -1 -12 3841.08 643.953 32
 1 -1 -11 56716.2 3451.26 32
 -1 -1 11 58383.6 3026.15 44
 1 -1 -10 10128.3 1006.88 32
 -1 -1 10 12528.7 1078.53 36
 -1 -1 10 9278.65 720.959 44
 -1 -1 10 11511.4 758.001 37
 1 -1 -10 8798.4 769.989 51
 -1 -1 9 26000.5 1563.97 44
 1 -1 -9 25365 1615.58 51
 -1 -1 8 4755.49 450.228 44
 -1 -1 8 5644.82 518.523 37
 1 -1 -8 4491.62 467.462 51
 -1 -1 8 6055.81 854.566 8
 -1 -1 7 138539 6209.25 37
 -1 -1 7 128708 6068.9 44
 1 -1 -7 121524 6638.01 18
 1 -1 -7 108473 6069.09 51
 -1 -1 7 134295 6910.32 8
 -1 -1 6 19453.1 1103.88 44
 -1 -1 6 20331.8 1242.61 37
 1 -1 -6 16266.6 1134.81 51
 -1 -1 6 19322.6 1624.99 8
 1 -1 -5 150012 7782.56 31
 1 -1 -5 138103 7517.19 51
 -1 -1 5 164757 7454.76 44
 -1 -1 5 172320 7651.98 37
 1 -1 -4 1963.16 305.191 31
 1 -1 -4 846.373 115.361 57
 -1 -1 4 1777.95 174.247 44
 -1 -1 4 1152.04 191.899 38
 -1 -1 4 1657.38 249.666 37
 -1 -1 4 2049.6 219.961 41
 1 -1 -3 34235.3 1760.91 31
 -1 -1 3 33132.1 1526.25 44
 -1 -1 3 28717.2 1567.2 47
 1 -1 -3 27841.6 1555.97 57
 -1 -1 3 32010.3 1721.72 37
 -1 -1 3 27675.3 1618.31 38
 -1 -1 3 32983.6 1655.44 41
 1 -1 -2 566.213 128.433 31
 -1 -1 2 380.482 42.3801 49
 1 -1 -2 381.859 97.0275 57
 -1 -1 2 372.688 71.408 47
 -1 -1 2 351.689 58.5811 44
 -1 -1 2 332.934 109.299 41
 -1 -1 2 336.736 85.3542 38
 -1 -1 2 510.889 129.946 37
 -1 -1 1 33004 1929.04 37
 -1 -1 1 35590.6 1920.03 19
 -1 -1 1 34438.8 1738.61 52
 1 -1 -1 39695.3 1800.57 51
 1 -1 -1 37443.4 1873.27 57
 -1 -1 0 172.938 68.7219 2
 -1 -1 0 199.537 74.3475 19
 1 -1 1 16516.2 842.66 48
 1 -1 1 17482.6 866.994 55
 -1 -1 -1 15361.5 846.379 39
 -1 -1 -1 16126.1 973.328 19
 -1 -1 -1 15855.9 832.231 20
 -1 -1 -1 15563.6 985.911 2
 1 -1 2 530.137 90.4879 56
 -1 -1 -2 613.136 111.377 18
 -1 -1 -2 253.408 111.303 41
 -1 -1 -2 482.362 84.1615 39
 -1 -1 -2 659.551 145.693 19
 -1 -1 -2 529.636 83.9466 20
 -1 -1 -2 464.342 133.942 2
 -1 -1 -3 108191 4875.41 55
 1 -1 3 106184 4976.91 56
 -1 -1 -3 97405.5 5138.12 18
 1 -1 3 116166 5029.17 43
 -1 -1 -3 78125.8 5042.73 41
 -1 -1 -3 98944.3 5157.68 19
 -1 -1 -3 102148 5258.69 2
 -1 -1 -4 2335.31 267.127 41
 1 -1 4 3284.43 279.982 43
 -1 -1 -4 2719.65 379.291 18
 -1 -1 -4 2547.49 181.618 56
 -1 -1 -4 2754.52 415.212 2
 -1 -1 -5 103764 5916.16 2
 -1 -1 -5 97359.5 5716.67 18
 -1 -1 -6 2954.41 451.745 18
 1 -1 6 3148.57 327.569 43
 1 -1 7 18065.9 1083.67 46
 1 -1 7 19235.1 1106.44 43
 1 -1 8 2711.15 326.836 46
 -1 -1 -8 2629.58 477.434 18
 1 -1 8 1975.42 289.452 43
 1 -1 9 41970.1 2254.24 46
 -1 -1 -9 42786.9 2628.47 18
 1 -1 9 36569.8 2196.32 43
 1 -1 10 6022.17 600.606 43
 -1 -1 -10 6495.55 837.926 18
 -1 -1 -10 7653.19 914.642 3
 1 -1 10 6130.79 616.784 46
 -1 -1 -11 7450.07 942.008 18
 1 -1 11 7600.19 713.079 46
 -1 -1 -11 8371.6 997.509 3
 -1 -1 -12 6043.31 821.736 18
 -1 -1 -12 3571.42 668.005 3
 1 -1 12 4735.5 492.457 44
 -1 -1 -12 5428.61 798.544 29
 -1 -1 -12 6341.27 760.086 25
 -1 -1 -13 12816.6 1419.07 15
 1 -1 13 12651.9 1226.36 16
 -1 -1 -13 12319 1365.5 18
 -1 -1 -13 12244.2 1379.29 3
 1 -1 13 11541.1 911.635 44
 -1 -1 -13 13716 1184.35 28
 -1 -1 -13 13896.8 1364.59 29
 -1 -1 -13 13947.1 1291.53 25
 -1 -1 -13 13869.6 1217.84 27
 -1 -1 -14 9819.86 1236.31 15
 -1 -1 -14 8373.82 1172.8 18
 1 -1 14 8771.34 1005.16 16
 -1 -1 -14 8494.67 1164.65 3
 1 -1 14 7211.77 690.941 44
 -1 -1 -14 10322.1 1141.27 29
 -1 -1 -14 8455.29 917.106 28
 -1 -1 -14 10684.3 1083.99 27
 -1 -1 -14 9329.83 1086.51 25
 -1 -1 -15 14811.2 927.188 67
 -1 -1 -15 14599.4 893.9 60
 -1 -1 -15 12585.8 1518.14 15
 1 -1 15 12782.9 1357.52 16
 -1 -1 -15 12695 1522.25 18
 -1 -1 -15 15753 1635.51 3
 1 -1 15 12177.9 992.016 44
 -1 -1 -15 13726.7 1405.4 29
 -1 -1 -15 15655.6 1470.6 25
 -1 -1 -15 16237.7 1373.97 27
 -1 -1 -16 1347.22 214.767 60
 -1 -1 -16 1558.67 238.015 67
 -1 -1 -16 2316.23 611.821 15
 -1 -1 -16 1115.48 410.309 18
 1 -1 16 1825.05 453.308 16
 1 -1 16 1781.34 536.743 8
 -1 -1 -16 1184.14 464.778 3
 1 -1 16 1303.88 267.613 44
 -1 -1 -16 1661.66 441.501 29
 -1 -1 -16 1906.68 498.749 25
 -1 -1 -17 6689.85 546.839 67
 -1 -1 -17 7116.89 538.326 60
 1 -1 17 5716.6 869.459 16
 -1 -1 -17 6775.63 1077.67 18
 -1 -1 -17 7602.11 1230.85 15
 -1 -1 -17 6364.46 1055.36 3
 1 -1 17 5587.66 1003.33 8
 -1 -1 -17 7983.88 1547.81 2
 1 -1 17 5598.13 612.631 44
 -1 -1 -17 5637.54 858.875 29
 -1 -1 -17 7149.74 1008.19 25
 1 -1 18 4132.46 782.81 16
 -1 -1 -18 4288.3 939.996 15
 -1 -1 -18 4410.95 430.345 67
 -1 -1 -18 4229.28 407.815 60
 1 -1 18 3287.86 465.174 44
 -1 -1 -18 5138.5 870.703 25
 1 -1 18 4120.63 868.516 8
 -1 -1 -18 4709.13 1196.47 2
 -1 -1 -19 33574.8 3500.92 2
 -1 -1 -19 29655.7 2851.85 15
 -1 -1 -19 34831.3 1921.48 62
 -1 -1 -19 34425.5 1799.62 67
 -1 -1 -19 32928.6 1770.41 60
 1 -1 19 26022.2 1897.29 44
 1 -1 19 26743.2 2649.53 8
 -1 -1 -19 33455.1 2617.32 25
 -1 -1 -20 2164.28 709.045 15
 -1 -1 -20 1646.04 707.319 2
 1 -1 20 1672.38 547.099 8
 -1 -1 -20 2336.65 294.111 67
 -1 -1 -20 2544.03 369.16 62
 -1 -1 -20 2067.47 278.945 60
 -1 -1 -21 6446 881.836 39
 -1 -1 -21 5430 1281.4 2
 -1 -1 -21 4991.48 536.97 62
 -1 -1 -21 5501.1 1092.14 15
 -1 -1 -22 1027.15 245.674 62
 1 -1 22 2030.31 491.776 16
 -1 -1 -22 1308.38 557.066 15
 -1 -1 -23 4630.32 392.271 60
 1 -1 23 4603.39 729.226 16
 -1 -1 -23 4252.08 895.463 15
 -1 -1 -24 2873.62 276.956 60
 1 -1 24 3073.55 539.651 16
 -1 -1 -24 2678.06 674.276 15
 1 -1 25 2991.24 566.127 10
 -1 -1 -25 3169.56 661.854 15
 -1 -1 -26 799.055 290.297 1
 1 -1 26 198.454 179.838 10
 1 -1 27 414.46 151.536 10
 -1 0 27 1806.35 374.95 10
 1 0 -27 1674.63 413.019 15
 -1 0 26 3382.43 596.999 10
 -1 0 26 3947.98 552.954 16
 1 0 -26 2582.28 582.149 15
 -1 0 25 143.571 172.972 10
 -1 0 25 267.231 161.018 16
 -1 0 24 1710.27 508.965 10
 -1 0 24 2580.97 557.431 16
 1 0 -23 2398.82 317.523 62
 -1 0 23 2664.32 623.46 10
 -1 0 23 2097.67 537.506 16
 1 0 -22 711.548 179.966 62
 -1 0 22 187.058 252.84 10
 -1 0 22 589.994 290.837 16
 1 0 -21 2184.84 321.756 62
 1 0 -21 3371.35 912.609 2
 -1 0 21 1908.96 560.145 10
 -1 0 20 1396.26 337.914 47
 -1 0 20 2466.46 635.269 16
 -1 0 20 1654.85 320.766 44
 1 0 -20 1714.57 279.228 62
 1 0 -20 2673.41 807.82 2
 -1 0 19 627.238 242.203 47
 -1 0 19 807.439 404.393 16
 -1 0 19 913.565 232.172 44
 1 0 -19 844.403 190.856 62
 1 0 -19 1132.18 516.098 2
 1 0 -19 688.981 329.725 3
 -1 0 18 12303.9 1059.29 44
 -1 0 18 10378.9 1064.99 47
 -1 0 18 14191.3 1587.18 16
 1 0 -18 15833.7 967.386 62
 1 0 -18 15201.1 1983.51 2
 1 0 -18 14179.3 1487.92 3
 1 0 -17 1723.64 650.553 2
 1 0 -17 2224.48 542.906 3
 1 0 -17 1683.81 256.017 62
 -1 0 17 1119.64 306.329 47
 -1 0 17 1660.22 476.294 16
 -1 0 17 1449.46 310.625 44
 1 0 -17 1988.09 465.942 33
 1 0 -17 1497.73 399.811 25
 1 0 -16 40339.8 2794.55 3
 1 0 -16 43473.9 3513.17 2
 1 0 -16 43422.5 2176.09 62
 -1 0 16 34621.2 2362.18 47
 -1 0 16 36844.9 2312.28 44
 1 0 -16 40642.3 2762.14 25
 1 0 -16 40137.9 2741.11 33
 1 0 -16 42524 3091.97 15
 -1 0 16 41149.7 2988.85 16
 1 0 -15 366.463 294.545 2
 1 0 -15 519.734 221.925 3
 1 0 -15 510.848 290.353 15
 -1 0 15 402.945 217.671 16
 1 0 -15 562.569 139.484 62
 -1 0 15 350.022 159.063 44
 1 0 -15 598.158 240.659 33
 1 0 -15 246.408 149.527 25
 -1 0 14 1650.94 426.492 16
 1 0 -14 1408.15 402.528 15
 -1 0 14 883.799 218.734 44
 1 0 -14 668.971 382.794 2
 1 0 -14 1302.95 338.069 3
 -1 0 14 862.795 368.256 8
 1 0 -14 1477.21 352.243 25
 1 0 -13 5228.75 544.125 51
 1 0 -13 5884.61 858.097 15
 -1 0 13 4404.16 709.729 16
 -1 0 13 6584.24 796.059 36
 -1 0 13 4553.96 504.229 44
 -1 0 13 5314.15 904.822 8
 1 0 -13 4368.76 880.421 2
 1 0 -13 6613.57 756.811 3
 -1 0 12 5179.38 858.278 8
 1 0 -12 4306.81 476.608 51
 -1 0 12 4228.87 456.625 44
 -1 0 12 4984.5 667.996 36
 1 0 -12 4545.97 675.166 32
 1 0 -12 4254.45 820.684 2
 1 0 -12 4338.1 590.127 3
 -1 0 11 12141.5 1343.5 8
 1 0 -11 11356.3 851.361 51
 1 0 -11 11807.8 1252.29 18
 -1 0 11 12714.4 1137.15 36
 -1 0 11 10683.7 835.573 44
 1 0 -11 10297.5 1074.51 32
 1 0 -11 12058.5 1228.4 31
 1 0 -11 10621.1 1305.62 2
 1 0 -11 11611.8 1008.65 3
 1 0 -10 8097.83 657.048 51
 1 0 -10 8553.51 979.436 18
 -1 0 10 7312.01 622.855 44
 1 0 -10 8852.21 877.074 32
 1 0 -10 7317.89 906.191 31
 -1 0 10 8866.77 1069.9 8
 1 0 -9 1496.48 249.643 51
 1 0 -9 1126.78 131.324 57
 1 0 -9 1784.71 414.294 18
 -1 0 9 1504.71 239.713 44
 1 0 -9 1902.8 418.153 31
 -1 0 9 2455.53 537.277 8
 1 0 -8 141832 7025.94 51
 1 0 -8 141856 7516.47 18
 -1 0 8 141457 7045.79 44
 1 0 -8 151963 7524.2 31
 -1 0 8 163928 7936.15 8
 1 0 -7 8578.37 650.385 51
 1 0 -7 7875.69 885.931 18
 1 0 -7 8681.51 905.77 31
 -1 0 7 10290.6 1139.35 8
 -1 0 7 8704.1 675.743 44
 -1 0 6 624826 27762.4 44
 1 0 -6 612603 28169.6 31
 1 0 -6 558168 27715.4 51
 -1 0 5 2496.15 264.903 44
 1 0 -5 2193.97 390.689 18
 1 0 -5 2619.33 399.406 31
 1 0 -5 2140.91 259.899 45
 -1 0 4 87987.3 3967.18 44
 1 0 -4 83711.5 4309.82 18
 1 0 -4 70815.2 3981.82 45
 1 0 -4 87179.1 4215.9 31
 1 0 -3 61.8395 60.7915 31
 1 0 -3 49.0007 72.2358 18
 1 0 -2 47286 2450.64 31
 1 0 -2 47121.4 2431.82 18
 1 0 -1 36.252 34.5558 50
 -1 0 1 47.9138 20.7203 54
 -1 0 1 40.5308 48.8113 37
 1 0 -1 71.2359 22.475 42
 -1 0 1 46.3832 18.7488 42
 -1 0 0 40606.4 2049.81 2
 1 0 0 39829.3 1903.61 50
 -1 0 0 37144.3 1888.22 50
 -1 0 0 38715.2 2068.12 37
 1 0 1 187.376 39.7277 50
 1 0 1 118.393 31.8343 55
 1 0 1 116.089 23.4887 48
 1 0 1 168.771 68.3603 45
 -1 0 -1 115.589 31.6002 55
 -1 0 -1 157.913 58.7848 21
 -1 0 -1 214.392 71.431 20
 -1 0 -1 173.033 72.3757 2
 -1 0 -1 154.218 43.141 39
 -1 0 -2 24065 1243.38 48
 1 0 2 25410.1 1283 54
 1 0 2 26502.8 1276.02 56
 1 0 2 31251 1418.16 45
 -1 0 -2 25410.7 1408.18 21
 -1 0 -2 26029.2 1412.59 20
 -1 0 -2 26723.2 1516.99 2
 -1 0 -2 25898.5 1325.91 39
 1 0 2 28267.5 1320.7 43
 1 0 3 3263.72 266.387 45
 1 0 3 3303.92 288.549 57
 1 0 3 2390.74 192.022 56
 -1 0 -3 2416.7 283.835 20
 -1 0 -3 2369.97 345.107 2
 1 0 3 2993.73 231.313 43
 1 0 4 661367 28686.2 45
 1 0 4 677937 28785.6 57
 1 0 4 603442 28676.1 43
 -1 0 -4 554623 28850.3 20
 -1 0 -4 495080 29007.8 2
 1 0 5 105.27 57.0499 43
 -1 0 -5 65.7591 88.7064 18
 1 0 5 151.223 68.4122 57
 1 0 5 236.973 57.2807 45
 1 0 5 150.323 72.595 46
 -1 0 -5 93.7938 126.328 2
 1 0 6 1591.18 191.974 43
 -1 0 -6 1905.83 352.05 18
 1 0 6 1408.3 199.583 46
 -1 0 -6 1878.11 437.27 2
 1 0 7 1037.23 166.153 43
 1 0 7 815.578 100.624 41
 -1 0 -7 736.641 256.625 18
 1 0 7 711.853 159.851 46
 -1 0 -7 684.862 305.961 2
 1 0 8 9570.93 694.07 43
 -1 0 -8 9883.15 991.278 18
 -1 0 -8 9438.55 1242.16 2
 1 0 8 9979.23 734.191 46
 -1 0 -9 12695.6 1212.87 18
 -1 0 -9 14320.5 1684.3 2
 -1 0 -9 12254.7 1231.65 3
 1 0 9 11888.3 1214.14 8
 1 0 9 11591.6 887.172 46
 -1 0 -10 493.929 223.172 18
 1 0 10 253.635 118.134 46
 -1 0 -10 792.433 389.354 2
 -1 0 -10 150.374 128.548 3
 1 0 10 393.97 237.298 8
 1 0 11 93.0826 79.3038 44
 -1 0 -11 160.061 136.218 3
 -1 0 -11 66.5856 113.362 18
 -1 0 -12 50223.7 2973.64 25
 -1 0 -12 47483.1 3137.82 18
 -1 0 -12 44455.8 3927.83 2
 -1 0 -12 43847.6 3201.85 3
 1 0 12 43323.2 2510.46 44
 -1 0 -12 48593 3050.35 29
 1 0 12 46473.5 3160.3 8
 -1 0 -12 47867.6 2926.93 11
 -1 0 -13 5894.77 815.724 25
 -1 0 -13 5454.99 869.335 18
 -1 0 -13 6677.85 910.885 15
 -1 0 -13 5729.14 1257.64 2
 -1 0 -13 5579.34 899.628 3
 1 0 13 4267.18 498.384 44
 -1 0 -13 5478.96 670.368 28
 -1 0 -13 6668.43 847.422 29
 1 0 13 5434.9 875.285 8
 -1 0 -14 109092 5308.32 27
 -1 0 -14 101971 5356.93 25
 -1 0 -14 97266.7 5586.79 15
 1 0 14 86746.6 5172.21 16
 -1 0 -14 94699.2 5543.44 18
 -1 0 -14 88814.9 6470.99 2
 -1 0 -14 90199.1 5606.56 3
 1 0 14 86537.3 4725.58 44
 -1 0 -14 93607.4 5311.47 29
 -1 0 -14 90457.8 5050.7 28
 1 0 14 92381.8 5539.61 8
 1 0 15 123.324 117.357 44
 -1 0 -15 122.919 84.8081 60
 -1 0 -15 37.2066 67.2744 67
 -1 0 -15 138.343 186.103 25
 -1 0 -15 120.32 102.433 27
 1 0 15 135.124 115.014 16
 -1 0 -16 396.002 268.142 18
 -1 0 -16 705.667 322.372 15
 1 0 16 1307.86 372.141 16
 -1 0 -16 1493.3 222.322 67
 -1 0 -16 755.32 156.64 60
 1 0 16 426.301 165.664 44
 -1 0 -16 1130.17 600.291 2
 1 0 16 198.362 240.678 8
 -1 0 -16 294.862 219.473 25
 -1 0 -16 997.334 301.569 27
 1 0 17 694.777 279.834 16
 -1 0 -17 430.989 318.574 15
 -1 0 -17 638.767 314.798 18
 -1 0 -17 400.284 138.741 67
 -1 0 -17 835.682 167.891 60
 1 0 17 381.665 179.043 44
 -1 0 -17 392.7 335.064 2
 1 0 17 845.648 360.612 8
 -1 0 -17 893.253 288.385 27
 -1 0 -17 624.948 312.777 25
 -1 0 -18 1705.96 594.283 15
 -1 0 -18 3510.9 792.934 18
 1 0 18 3250.05 653.483 16
 -1 0 -18 2627.27 328.822 67
 -1 0 -18 3112.61 323.178 60
 -1 0 -18 2499.62 358.211 62
 1 0 18 2537.98 405.781 44
 -1 0 -18 3200.14 674.306 25
 1 0 18 3018.14 710.246 8
 -1 0 -18 3027.58 948.936 2
 -1 0 -19 6957.79 1471.04 2
 1 0 19 5291.01 864.132 16
 -1 0 -19 7007.57 1178.85 18
 -1 0 -19 7086.88 1223.36 15
 -1 0 -19 6901.88 549.147 60
 -1 0 -19 7927.08 664.397 62
 -1 0 -19 7950.67 601.253 67
 1 0 19 5324.39 658.273 44
 1 0 19 8413.39 1243.39 8
 -1 0 -19 7061.76 1033.14 25
 -1 0 -20 7774.37 616.597 67
 -1 0 -20 9590.94 739.348 62
 -1 0 -20 7236.54 581.614 60
 -1 0 -20 8395.24 1317.65 15
 -1 0 -20 10663.6 1815.97 2
 1 0 20 6254.1 1133.5 8
 -1 0 -20 7881.14 1104.07 25
 -1 0 -21 161.379 121.215 62
 -1 0 -21 86.1162 179.527 25
 -1 0 -21 118.566 247.104 15
 -1 0 -22 8795.7 744.52 62
 1 0 22 9812.25 1131.31 16
 -1 0 -22 10446.5 1424.73 15
 -1 0 -23 6320.9 471.166 60
 -1 0 -23 6902.71 606.7 62
 -1 0 -23 4922.94 979.634 15
 -1 0 -24 8320.17 1171.55 15
 1 0 25 306.368 181.191 10
 -1 0 -25 385.368 262.673 15
 -1 0 -26 4922.18 758.314 1
 1 0 26 4914.56 673.628 10
 1 0 27 118.131 82.2214 10
 -1 1 27 1588.34 355.72 10
 1 1 -27 1987.75 432.902 15
 -1 1 26 1612.18 410.85 10
 1 1 -26 1059.99 385.004 15
 -1 1 25 2349.68 539.054 10
 1 1 -24 915.093 189.82 62
 -1 1 24 890.465 367.109 10
 -1 1 24 1287.73 378.367 16
 1 1 -23 7585.62 625.141 62
 -1 1 23 7605.58 1082.96 10
 -1 1 23 9231.28 1142.79 16
 1 1 -22 1520.73 256.753 62
 -1 1 22 1212.95 454.243 10
 -1 1 22 1736.03 497.05 16
 1 1 -21 3814.17 980.116 2
 -1 1 21 4195.76 846.427 10
 1 1 -21 4884.23 482.992 62
 -1 1 20 4251.39 594.299 47
 -1 1 20 4621.33 578.203 44
 1 1 -20 4888.75 484.816 62
 1 1 -20 4281.99 1032.42 2
 1 1 -19 6725.1 566.905 62
 -1 1 19 4753.84 669.629 47
 -1 1 19 6542.06 713.943 44
 -1 1 19 7149.74 1068.05 16
 1 1 -19 6723.89 955.063 33
 1 1 -19 6548.97 1263.99 2
 1 1 -18 3401.96 654.832 3
 1 1 -18 3949.24 942.511 2
 1 1 -18 3174.06 370.244 62
 -1 1 18 2545.94 461.085 47
 -1 1 18 3954.61 765.558 16
 -1 1 18 2706.87 450.459 44
 1 1 -18 2730.9 597.986 33
 1 1 -18 3803.33 638.724 25
 1 1 -17 15745 1581.32 3
 1 1 -17 19067.2 2191.21 2
 1 1 -17 18206.8 1079.09 62
 -1 1 17 15098.3 1264.71 47
 -1 1 17 15230.5 1633.26 16
 -1 1 17 16153.8 1245.6 44
 1 1 -17 15463.8 1563.02 33
 1 1 -17 16003.6 1495.11 25
 1 1 -16 6566.99 919.336 3
 1 1 -16 7120.95 1250.99 2
 1 1 -16 7706.68 587.546 62
 -1 1 16 7078.37 751.918 47
 -1 1 16 7529.29 1040.26 16
 1 1 -16 6377.95 1083.21 18
 -1 1 16 5785.82 667.224 44
 1 1 -16 7376.22 975.777 33
 1 1 -16 7551.26 884.258 25
 1 1 -15 18383.1 1473.73 25
 -1 1 15 15305.3 1239.59 47
 1 1 -15 17917.5 1211.44 51
 1 1 -15 18828.1 1750.46 15
 -1 1 15 16832.5 1641.24 16
 1 1 -15 18488.4 1832.01 18
 -1 1 15 15674.3 1212.89 44
 1 1 -15 19572.5 1661.17 33
 1 1 -15 15888 1920.25 2
 1 1 -15 20137.1 1614.36 3
 1 1 -14 2796.15 474.644 25
 1 1 -14 2157.75 337.104 51
 -1 1 14 2310.65 380.593 47
 1 1 -14 2464.33 581.308 15
 1 1 -14 2577.61 621.043 18
 -1 1 14 2377.44 533.337 16
 -1 1 14 3404.17 567.756 36
 -1 1 14 1850.32 332.422 44
 1 1 -14 2581.12 521.891 33
 -1 1 14 1737.38 555.337 8
 1 1 -14 2769.91 675.197 2
 1 1 -14 2533.07 488.138 3
 1 1 -13 14535.8 1034.48 51
 1 1 -13 14452.3 1439.63 15
 -1 1 13 17428.1 1531.2 16
 1 1 -13 15013.5 1531.53 18
 -1 1 13 18185 1421.25 36
 -1 1 13 13504.1 1037.32 44
 -1 1 13 13659.4 1535.5 8
 1 1 -13 13739.4 1619.4 2
 1 1 -13 14493.5 1284.17 3
 -1 1 12 5395.78 868.684 8
 1 1 -12 4111.29 460.245 51
 1 1 -12 3922.56 692.487 18
 -1 1 12 4341.24 621.554 36
 -1 1 12 4052.4 468.838 44
 1 1 -12 3761.82 633.757 32
 1 1 -12 4725.1 622.786 3
 1 1 -12 3220.21 725.71 2
 -1 1 11 72919.5 4216.03 8
 1 1 -11 70942.2 3409.08 51
 1 1 -11 65518.3 3980.06 18
 -1 1 11 61692.4 3396.13 44
 -1 1 11 68912.5 3811.65 36
 1 1 -11 61245 3745.21 32
 1 1 -11 60319.6 3644.6 3
 1 1 -11 55590.3 4050.16 2
 1 1 -10 8622.19 717.833 51
 1 1 -10 8838.74 1025.54 18
 1 1 -10 9546.31 963.664 32
 1 1 -10 10570.6 1078.17 31
 -1 1 10 10775.9 1204.38 8
 -1 1 10 9622.37 761.088 44
 1 1 -9 29231.4 2099.38 18
 -1 1 9 26785.3 1694.63 44
 1 1 -9 30475 2092.8 31
 -1 1 9 36435.7 2408.78 8
 1 1 -8 5164.13 407.772 45
 1 1 -8 5151.78 715.772 18
 -1 1 8 4742.15 505.319 44
 1 1 -8 5467.76 707.588 31
 -1 1 8 5755.19 859.025 8
 1 1 -7 117441 5834.51 50
 1 1 -7 111331 5747.36 45
 1 1 -7 119632 6286.57 18
 -1 1 7 130863 5949.2 44
 1 1 -7 120739 6289.79 31
 -1 1 7 149090 6811.29 8
 1 1 -6 15903.7 992.887 45
 1 1 -6 16971.4 1047.25 50
 1 1 -6 19076.6 1391.24 31
 -1 1 6 22988.7 1672.74 8
 1 1 -6 18515.4 1381.37 18
 1 1 -5 174415 8312.79 18
 1 1 -5 164664 7873.43 54
 1 1 -5 151133 7877.74 50
 -1 1 5 176512 7928.68 47
 1 1 -5 173605 8247.02 31
 1 1 -4 1281.81 281.761 18
 1 1 -4 1610.85 181.643 54
 -1 1 4 1300.07 177.647 47
 1 1 -4 1889.22 291.233 31
 1 1 -3 26880.6 1653.82 18
 1 1 -3 28376 1553.6 31
 1 1 -3 28520.5 1370.72 54
 -1 1 3 24155 1371.78 47
 1 1 -2 376.992 71.6789 42
 1 1 -2 304.991 115.252 18
 1 1 -2 283.58 95.3605 31
 1 1 -2 359.824 66.9134 53
 -1 1 2 305.307 59.1105 49
 1 1 -1 37829.9 1793.32 42
 -1 1 1 34938.6 1929.59 19
 -1 1 1 36576.2 1784.19 49
 1 1 -1 34054.7 1745.16 44
 1 1 -1 37185.3 1725.17 49
 1 1 -1 36675.2 1766.56 53
 1 1 -1 38186.1 1882.69 18
 -1 1 0 244.537 82.5952 19
 -1 1 0 161.836 70.6315 2
 1 1 0 162.202 31.3214 52
 -1 1 -1 15299.5 771.414 51
 -1 1 -1 14329.8 767.756 52
 -1 1 -1 14892.1 748.166 53
 -1 1 -1 14122.1 901.704 19
 -1 1 -1 14308.4 925.346 2
 -1 1 -1 15250 792.006 39
 -1 1 -1 14745.4 960.522 37
 -1 1 -2 622.642 80.7631 54
 -1 1 -2 683.193 144.557 19
 -1 1 -2 617.947 154.207 2
 -1 1 -2 535.259 90.0754 39
 -1 1 -2 649.085 142.753 37
 -1 1 -3 112543 5164.83 54
 -1 1 -3 108738 5373.26 19
 -1 1 -3 113097 5482.56 2
 -1 1 -3 99768.8 5263.92 37
 -1 1 -4 3146.32 188.448 50
 -1 1 -4 3572.96 293.94 54
 -1 1 -4 2948.38 380.89 20
 -1 1 -4 2651.62 427.307 2
 1 1 4 3011.2 229.425 43
 1 1 5 116352 5803.78 46
 1 1 5 130303 5839.25 57
 -1 1 -5 112800 6064.5 20
 -1 1 -5 119121 6322.43 2
 1 1 5 121921 5730.41 43
 1 1 6 3068.18 257.405 43
 1 1 6 3649.12 320.52 57
 -1 1 -6 2954.92 221.162 51
 1 1 6 3181.86 315.333 46
 -1 1 -6 3487.24 600.855 2
 1 1 7 16707.1 933.091 43
 -1 1 -7 17016.8 1331.97 18
 -1 1 -7 14685.7 854.932 51
 1 1 7 20689.8 1017.81 57
 1 1 7 15448.3 1004.93 46
 -1 1 -7 16724.2 1585.46 2
 1 1 8 1609.63 214.114 43
 -1 1 -8 1993.86 428.785 18
 1 1 8 2200.13 159.738 45
 1 1 8 2165.27 290.739 46
 -1 1 -8 1493.22 170.683 51
 -1 1 -8 1660.32 539.008 2
 1 1 9 37129.1 2172.25 43
 -1 1 -9 46793.7 2853.01 18
 -1 1 -9 52585.4 3018.78 3
 -1 1 -9 44872 3389.05 2
 1 1 9 46490.3 2859.72 8
 1 1 9 43635 2339.73 46
 1 1 10 7039.21 933.615 8
 -1 1 -10 6749.5 1236.03 2
 -1 1 -10 8448.63 1038.82 3
 -1 1 -10 6916.23 915.461 18
 1 1 11 7187.2 652.237 44
 -1 1 -11 7995.06 1359.58 2
 1 1 11 8066.25 1020.41 8
 -1 1 -11 10924.8 1236.29 3
 -1 1 -11 8280.47 1033.48 18
 -1 1 -12 4703.84 811.51 18
 -1 1 -12 5345 1191.78 2
 -1 1 -12 5277.04 879.395 3
 1 1 12 4921.84 513.147 44
 -1 1 -12 3742.51 748.652 33
 1 1 12 5384.42 833.419 8
 -1 1 -12 6698.99 816.332 12
 -1 1 -12 4819.45 688.422 11
 -1 1 -13 14088.8 1487.33 18
 -1 1 -13 11293.4 1288.27 15
 -1 1 -13 13024.3 1930.05 2
 1 1 13 12673.5 963.12 44
 -1 1 -13 11438.1 1382.38 33
 1 1 13 13698.8 1456.43 8
 -1 1 -13 16018.4 1358.39 11
 -1 1 -13 14362.4 1331.62 12
 -1 1 -14 10458.9 1081.61 27
 -1 1 -14 8918.51 1045.36 25
 1 1 14 9225.04 987.729 16
 -1 1 -14 9497.28 1226.58 18
 -1 1 -14 7928.89 1106.61 15
 -1 1 -14 7810.7 1518.8 2
 1 1 14 8586.26 769.015 44
 -1 1 -14 9774.21 1219.55 33
 -1 1 -14 9657.47 903.603 28
 -1 1 -14 8070.09 1060.59 12
 1 1 14 7628.87 1121.71 8
 -1 1 -14 9070.77 1084.79 11
 1 1 15 9096.74 1281.54 8
 -1 1 -15 14302.5 864.204 67
 -1 1 -15 14180.5 1562.55 18
 -1 1 -15 15406.2 1551.76 15
 1 1 15 11458.7 1185.93 16
 -1 1 -15 13926.5 1991.3 2
 1 1 15 9767.44 898.154 44
 -1 1 -15 12201 1401.8 33
 -1 1 -15 10854.3 1220.92 25
 -1 1 -15 13967.6 1244.24 27
 1 1 16 1693.86 422.288 16
 -1 1 -16 2821.69 678.872 18
 -1 1 -16 1526.37 492.316 15
 -1 1 -16 1657.12 256.73 67
 -1 1 -16 1452.36 214.318 60
 1 1 16 1585.89 313.398 44
 -1 1 -16 2164.71 446.172 27
 -1 1 -16 1318.27 419.627 25
 -1 1 -16 937.756 509.734 2
 1 1 16 1491.47 512.68 8
 -1 1 -17 7215.24 1508.14 2
 -1 1 -17 7039.52 1083.04 15
 1 1 17 6773.61 900.682 16
 -1 1 -17 6850.78 1065.2 18
 -1 1 -17 5917.35 548.244 62
 -1 1 -17 4971.31 450.655 60
 -1 1 -17 7043.54 550.015 67
 1 1 17 4899.24 593.394 44
 1 1 17 5830.1 983.762 8
 -1 1 -17 6373.4 921.936 25
 -1 1 -17 6134.45 814.383 27
 1 1 18 4584.36 783.377 16
 -1 1 -18 4093.12 845.984 15
 -1 1 -18 4515.77 914.962 18
 -1 1 -18 4518.44 482.046 62
 -1 1 -18 4638.04 408.548 60
 -1 1 -18 5402.58 478.355 67
 1 1 18 3760.4 527.767 44
 -1 1 -18 4715.92 808.895 25
 1 1 18 3810.97 867.841 8
 -1 1 -18 3798.84 1069.19 2
 -1 1 -19 33175.2 3419.16 2
 -1 1 -19 29192 2671.93 15
 -1 1 -19 28599.9 2681.74 18
 1 1 19 30130.4 2349.72 16
 -1 1 -19 32183.4 1804.68 62
 -1 1 -19 31654.8 1736.58 67
 -1 1 -19 30923.9 1665.87 60
 1 1 19 26298.9 1898.46 44
 1 1 19 28820.5 2683.97 8
 -1 1 -19 30331.7 2419.11 25
 -1 1 -20 2892.03 719.397 18
 -1 1 -20 2614.32 732.616 15
 -1 1 -20 2816.81 373.201 62
 -1 1 -20 2263.33 276.899 60
 -1 1 -20 2593.6 320.003 67
 -1 1 -20 2208.35 809.18 2
 1 1 20 3494.43 789.014 8
 -1 1 -20 1828.56 541.454 25
 -1 1 -21 5398.71 1022.31 15
 -1 1 -21 6031.74 574.488 62
 -1 1 -21 5686.89 831.101 39
 -1 1 -21 6326.36 951.433 25
 -1 1 -21 5884.26 1320.97 2
 -1 1 -22 1250.2 256.03 62
 -1 1 -22 1077.84 452.596 15
 -1 1 -23 4467.71 466.32 62
 -1 1 -23 5074.15 920.295 15
 -1 1 -24 3357.71 380.648 62
 -1 1 -24 3161.25 709.465 15
 1 1 25 3167.15 594.295 10
 -1 1 -25 2998.09 619.703 15
 -1 1 -26 424.74 209.967 1
 1 1 26 455.974 184.41 10
 -1 1 -26 775.961 250.62 15
 1 1 27 386.545 148.119 10
 -1 2 27 2334.89 396.358 10
 1 2 -27 2193.97 415.925 15
 -1 2 26 2832.65 527.694 10
 1 2 -26 2247.75 516.439 15
 1 2 -25 6190.3 485.444 62
 -1 2 25 4932.54 806.758 10
 1 2 -25 5549.86 905.232 15
 1 2 -24 6073.45 507.137 62
 -1 2 24 5580.96 884.716 10
 1 2 -23 670.96 166.832 62
 -1 2 23 519.47 296.112 10
 -1 2 23 730.477 294.451 16
 1 2 -22 4592.7 458.087 62
 -1 2 22 4048.02 795.836 10
 -1 2 22 5336.65 869.476 16
 1 2 -21 5075.57 496.649 62
 -1 2 21 4639.12 891.596 10
 1 2 -21 6115.15 1216.37 2
 1 2 -20 19142.6 2258.92 2
 1 2 -20 18474 1139.49 62
 -1 2 20 15502.2 1331.38 47
 1 2 -20 18768.5 2005.65 18
 1 2 -20 17128.9 1711.62 33
 -1 2 20 15825.5 1728.02 10
 1 2 -19 1725.14 627.966 2
 1 2 -19 861.577 204.241 62
 -1 2 19 1029.01 287.714 47
 -1 2 19 1239.37 433.685 16
 1 2 -19 2050.42 600.588 18
 -1 2 19 1539.18 352.776 44
 1 2 -19 1141.83 400.1 33
 1 2 -19 1440.18 399.239 25
 1 2 -18 449.78 312.895 2
 1 2 -18 576.261 148.603 62
 -1 2 18 470.666 196.967 47
 1 2 -18 460.511 339.705 18
 -1 2 18 710.56 323.566 16
 -1 2 18 524.165 204.31 44
 1 2 -18 94.9431 115.652 33
 1 2 -18 793.31 276.072 25
 1 2 -17 1754.89 405.499 25
 -1 2 17 1429.38 343.335 47
 -1 2 17 2362.93 584.722 16
 1 2 -17 2277.87 643.322 18
 -1 2 17 1504.14 326.073 44
 1 2 -17 1479.42 450.794 33
 1 2 -17 987.269 454.708 2
 1 2 -16 41465.1 2570.71 25
 1 2 -16 36184.4 2189.85 51
 -1 2 16 36455.8 2335.18 47
 -1 2 16 47539.1 3098.18 16
 1 2 -16 42904.2 3123.06 18
 -1 2 16 41748.3 2767.91 36
 -1 2 16 34033.9 2272.25 44
 1 2 -16 33094.9 2768.04 33
 1 2 -16 42502.2 3416.85 2
 1 2 -15 16996.8 1350.14 25
 -1 2 15 14028.7 1162.95 47
 1 2 -15 14263.7 1075.9 51
 -1 2 15 15892.6 1598.53 16
 1 2 -15 17282.4 1767.57 18
 -1 2 15 13520.8 1129.34 44
 -1 2 15 16470.6 1493.36 36
 1 2 -15 14654.2 1501.46 33
 1 2 -15 17059 1934.02 2
 1 2 -15 14311.9 1442.74 3
 1 2 -14 10842.6 1011.27 25
 -1 2 14 8997.18 864.205 47
 1 2 -14 9675.03 818.004 51
 -1 2 14 10652 1250.02 16
 1 2 -14 12122.3 1303.94 15
 1 2 -14 10871.5 1306.52 18
 -1 2 14 9471.17 862.472 44
 -1 2 14 12504.3 1175.61 36
 1 2 -14 10697.9 1202.25 33
 1 2 -14 10466.3 1118.21 3
 1 2 -14 11436.5 1437.06 2
 1 2 -13 746.61 261.008 12
 1 2 -13 791.051 197.546 51
 -1 2 13 344.46 152.42 47
 1 2 -13 1421.49 393.435 15
 1 2 -13 570.553 311.51 18
 -1 2 13 1328.56 400.663 16
 -1 2 13 819.816 214.559 44
 -1 2 13 548.772 222.101 36
 1 2 -13 515.579 236.345 33
 1 2 -13 709.618 346.22 2
 1 2 -13 691.657 252.665 3
 -1 2 12 49408.4 2830.65 47
 1 2 -12 54735.8 2796.82 51
 1 2 -12 53741.1 3441.23 18
 -1 2 12 51887.5 3193.23 36
 -1 2 12 46652.2 2786.36 44
 -1 2 12 50033.1 3536.15 8
 1 2 -12 53496 3218.59 3
 1 2 -12 49200.4 3547.59 2
 -1 2 11 8011.9 1075.28 8
 -1 2 11 7828.48 729.984 47
 1 2 -11 8067.82 1040.24 18
 -1 2 11 7232.28 691.978 44
 -1 2 11 8745.44 944.553 36
 1 2 -11 7200.58 864.714 32
 1 2 -11 7512.67 1088.29 2
 1 2 -11 9163.94 925.225 3
 -1 2 10 131190 6759.5 47
 1 2 -10 133447 7256.57 18
 -1 2 10 141253 7082.82 36
 1 2 -10 134296 7158.17 31
 1 2 -10 129356 6990.9 32
 -1 2 10 150045 7561.7 8
 1 2 -9 1044.54 324.903 18
 1 2 -9 788.505 143.21 45
 -1 2 9 1316.33 257.92 47
 1 2 -9 834.075 192.527 50
 1 2 -9 1029.57 322.085 31
 -1 2 9 915.717 357.991 8
 1 2 -8 6536.28 809.611 18
 -1 2 8 6124.93 582.098 47
 1 2 -8 5799.84 511.339 50
 1 2 -8 5865.54 519.854 54
 1 2 -8 5294.18 701.218 31
 -1 2 8 7547.03 996.577 8
 1 2 -7 2044.65 267.017 54
 -1 2 7 2009.17 293.25 47
 1 2 -7 2063.76 267.737 50
 1 2 -7 1266.82 351.402 18
 1 2 -7 1861.01 394.35 31
 -1 2 7 3148.3 576.994 8
 -1 2 6 29894.5 1565.85 44
 1 2 -6 25782.5 1787.4 18
 1 2 -6 23008.2 1409.95 50
 -1 2 6 26626.8 1487.14 47
 1 2 -6 24932.2 1421.76 54
 1 2 -6 26218.4 1766.58 31
 1 2 -5 5821.71 668.672 18
 -1 2 5 6736.66 507.84 47
 1 2 -5 6626.67 484.951 54
 1 2 -5 6354.55 492.64 50
 1 2 -5 7232.75 715.793 31
 1 2 -4 82152.8 4303 18
 1 2 -4 84217.3 4266.45 31
 -1 2 4 79986.8 3991.84 47
 -1 2 4 78860.2 4002.78 49
 1 2 -4 86788.7 3997.79 54
 1 2 -3 1624.73 242.603 31
 1 2 -3 1209.21 109.167 44
 -1 2 3 1394.54 175.548 49
 1 2 -3 1612.05 176.304 53
 -1 2 3 1510.7 192.617 44
 1 2 -2 50343.6 2443.14 44
 1 2 -2 55515.2 2568.09 53
 -1 2 2 53783.2 2582.1 49
 -1 2 2 54096.2 2587.11 44
 1 2 -2 54179.6 2677.81 31
 1 2 -1 2047.82 181.117 52
 -1 2 1 1907.15 193.398 44
 1 2 -1 1772.91 160.754 49
 -1 2 1 2019.16 204.231 49
 1 2 -1 1992.05 188.627 53
 1 2 -1 1918.99 227.466 31
 -1 2 1 1983.94 242.03 19
 -1 2 0 101734 4766.6 19
 -1 2 0 102168 4942.43 20
 1 2 0 105373 4639.29 52
 1 2 0 87694.2 4577.17 47
 -1 2 0 103623 4591.33 42
 -1 2 -1 1222.71 137.474 53
 -1 2 -1 1241.55 149.821 52
 1 2 1 1088.6 96.1545 56
 -1 2 -1 1004.44 169.703 19
 -1 2 -1 1256.87 204.856 2
 -1 2 -2 32162.7 1594.39 53
 -1 2 -2 30825.3 1612.5 52
 -1 2 -2 32578.1 1738.61 19
 -1 2 -2 30692 1773.15 2
 -1 2 -2 31165.6 1584.6 39
 -1 2 -3 572.178 100.208 53
 -1 2 -3 435.69 130.176 19
 -1 2 -3 380.735 140.458 2
 -1 2 -3 406.473 116.087 37
 -1 2 -4 145294 7748.95 37
 1 2 4 168567 7603.93 43
 -1 2 -4 158125 8072.14 2
 -1 2 -4 163352 7705.78 54
 1 2 4 163224 7681.86 46
 1 2 5 12091.9 653.789 43
 -1 2 -5 13568.8 1156.28 2
 -1 2 -5 13999.1 801.638 54
 1 2 5 12243.3 771.968 46
 1 2 6 51200 2388.16 43
 -1 2 -6 48027.5 3100.24 2
 -1 2 -6 50413.9 2558.85 54
 1 2 6 46557 2531.66 46
 -1 2 -6 48749.7 2413.11 50
 1 2 7 1896.14 188.817 43
 -1 2 -7 2367.93 537.699 2
 -1 2 -7 3337.49 343.193 54
 1 2 7 2365.95 295.056 46
 -1 2 -7 2334.86 213.809 50
 1 2 7 3032.16 281.467 57
 1 2 8 139.086 46.8283 43
 1 2 8 173.141 90.5259 46
 1 2 8 377.38 96.9023 57
 -1 2 -8 271.976 243.973 2
 1 2 8 53.1008 110.913 8
 1 2 9 3954.11 415.638 44
 -1 2 -9 2543.32 542.783 18
 -1 2 -9 3974.33 316.773 51
 1 2 9 4632.88 695 8
 -1 2 -9 3821.8 839.173 2
 -1 2 -10 121222 5683.99 51
 -1 2 -10 125854 6647.43 18
 1 2 10 118320 5897.61 44
 -1 2 -10 98565.1 6647.92 33
 -1 2 -10 127756 7439.09 2
 1 2 10 114262 6478.19 8
 -1 2 -11 2822.86 598.712 18
 -1 2 -11 2342.13 813.996 2
 1 2 11 2900.74 593.209 8
 -1 2 -11 1477.03 486.795 33
 -1 2 -11 2342.97 232.841 51
 -1 2 -12 28732.6 3029.98 2
 -1 2 -12 29653.3 2438.9 18
 -1 2 -12 31394.3 2274.22 15
 -1 2 -12 23693.7 2364.31 33
 -1 2 -12 34568.8 2318.48 12
 -1 2 -12 33396.7 2272.09 11
 1 2 12 27390.6 2257.3 8
 -1 2 -13 172.083 207.232 2
 -1 2 -13 91.8119 247.147 18
 -1 2 -13 305.39 183.941 15
 -1 2 -13 106.048 127.949 33
 -1 2 -13 269.993 162.687 11
 -1 2 -13 436.127 214.4 12
 -1 2 -14 59374.4 3366.05 27
 -1 2 -14 49737.1 3616.81 18
 -1 2 -14 53080 3490.89 15
 -1 2 -14 53405.6 4487.21 2
 -1 2 -14 39400.5 3414.56 33
 1 2 14 48572.4 3472.73 8
 -1 2 -14 54743.5 3408.45 11
 -1 2 -14 51208 3430.22 12
 -1 2 -15 13956.6 1264.15 27
 -1 2 -15 14462.2 1526.23 15
 -1 2 -15 12771 1542.67 18
 -1 2 -15 13855.6 1995.85 2
 1 2 15 10808.4 962.121 44
 -1 2 -15 12579.4 1506.28 33
 1 2 15 11535.1 1429.66 8
 -1 2 -15 11827 1375.74 12
 -1 2 -15 13090 1387.38 11
 -1 2 -16 18231.8 1684.66 25
 -1 2 -16 19862.5 1624.27 27
 -1 2 -16 18069.3 1823.19 15
 -1 2 -16 20650.8 2014.39 18
 -1 2 -16 21916.4 2586.51 2
 1 2 16 15100.1 1247.77 44
 -1 2 -16 17219.9 1829.52 33
 1 2 16 18424.3 1885.35 8
 -1 2 -16 21022 1789.27 11
 -1 2 -17 3390.49 372.605 67
 -1 2 -17 2403.62 284.531 60
 -1 2 -17 3318.48 739.842 18
 -1 2 -17 2979.06 727.929 15
 1 2 17 2863.48 675.014 8
 -1 2 -17 3687.42 1025.52 2
 1 2 17 2826.16 445.429 44
 -1 2 -17 1778.3 534.223 33
 -1 2 -17 3151.55 659.657 25
 1 2 18 8625.12 1325.96 8
 -1 2 -18 9864.26 696.607 60
 -1 2 -18 11872 798.762 67
 -1 2 -18 11869.8 1481.2 15
 -1 2 -18 13103 1553.14 18
 -1 2 -18 10544.4 1807.9 2
 1 2 18 9694.87 919.261 44
 -1 2 -18 8747.28 1227.07 33
 -1 2 -18 11121 1283.09 25
 -1 2 -19 8657.25 631.794 67
 -1 2 -19 7480.22 640.065 62
 -1 2 -19 6184.91 509.519 60
 -1 2 -19 6339.23 1111.33 15
 -1 2 -19 6620.93 1136.89 18
 -1 2 -19 5994.24 1353.57 2
 1 2 19 6286.93 720.139 44
 1 2 19 6194.74 1107.21 8
 -1 2 -19 5604.01 922.149 25
 -1 2 -20 3954.72 846.601 18
 -1 2 -20 4235.01 874.439 15
 -1 2 -20 3634 435.714 62
 -1 2 -20 3625.96 388.598 67
 -1 2 -20 7288.96 1452.11 2
 1 2 20 3600.29 810.038 8
 -1 2 -20 3996.9 753.164 25
 -1 2 -21 649.978 192.38 62
 -1 2 -21 781.378 340.122 25
 -1 2 -21 427.246 316.044 15
 -1 2 -22 766.443 204.457 62
 -1 2 -22 1040.31 391.06 25
 -1 2 -22 407.293 325.793 15
 -1 2 -23 654.105 338.988 15
 -1 2 -23 912.516 206.828 62
 -1 2 -23 690.923 146.738 67
 -1 2 -24 2130.88 550.388 15
 -1 2 -24 3013.18 337.517 62
 1 2 24 1349.24 403.509 10
 -1 2 -25 3784.97 657.696 15
 -1 2 -25 4326.12 406.95 62
 1 2 25 3752.3 631.707 10
 -1 2 -26 194.034 135.119 1
 -1 2 -26 200.662 121.095 15
 1 2 26 287.82 182.741 10
 1 2 27 1374.31 272.247 10
 1 3 -27 995.823 259.509 15
 1 3 -26 301.139 192.083 15
 -1 3 26 254.344 137.392 10
 1 3 -25 2857.2 616.49 15
 1 3 -25 2597.75 280.983 62
 -1 3 25 2727.01 537.189 10
 1 3 -24 507.061 290.006 15
 -1 3 24 1113.35 391.006 10
 1 3 -24 868.11 171.818 62
 -1 3 23 8135.36 1119.64 10
 1 3 -23 8653.42 647.845 62
 -1 3 22 268.204 215.09 10
 1 3 -22 20.6076 82.249 62
 1 3 -21 8671.75 674.893 62
 1 3 -21 8601.73 1145.77 33
 -1 3 21 6981.48 1090.76 10
 1 3 -20 3774.56 938.041 2
 1 3 -20 2835.91 355.775 62
 1 3 -20 4387.49 891.449 18
 1 3 -20 3321.25 710.376 33
 -1 3 20 3109.07 713.46 10
 1 3 -19 11774.6 1728.05 2
 1 3 -19 11268.8 771.903 62
 -1 3 19 8326.77 920.637 47
 -1 3 19 8478.51 926.542 44
 1 3 -19 11236.5 1466.7 18
 1 3 -19 11228.4 1416.46 33
 -1 3 19 8284.3 1198.47 10
 1 3 -18 1058.62 312.593 25
 -1 3 18 771.306 236.919 47
 1 3 -18 1729.23 539.232 18
 -1 3 18 935.366 378.138 16
 -1 3 18 983.286 285.722 44
 1 3 -18 1562.31 487.62 33
 1 3 -18 1793.3 624.573 2
 1 3 -17 10090.8 1045.48 25
 -1 3 17 9663.58 962.558 47
 -1 3 17 9750.41 952.75 44
 -1 3 17 10891.3 1356.62 16
 1 3 -17 9676.53 1378.68 18
 -1 3 17 12368.9 1234.25 36
 1 3 -17 9690.26 1319.75 33
 1 3 -17 9778.94 1492.15 2
 1 3 -16 2887.58 501.958 25
 -1 3 16 2242.6 434.583 47
 1 3 -16 2604.74 377.132 51
 -1 3 16 3930.72 767.216 16
 1 3 -16 2394.33 650.453 18
 -1 3 16 2616.79 571.494 36
 -1 3 16 2404.05 437.489 44
 1 3 -16 3442.08 758.399 33
 1 3 -16 3449.82 823.232 2
 1 3 -15 42085.3 3423.84 2
 1 3 -15 45321.5 2695.5 25
 -1 3 15 38970.2 2507.98 47
 1 3 -15 42972.2 2413.9 51
 -1 3 15 50599.7 3310.98 16
 1 3 -15 45941.6 3281.57 18
 -1 3 15 45614.4 2928.68 36
 -1 3 15 38402 2481.93 44
 1 3 -15 36884 3013.94 33
 1 3 -15 39626 2892.71 12
 1 3 -14 3265.94 745.139 2
 1 3 -14 3806.15 546.676 25
 -1 3 14 2608.51 451.513 47
 1 3 -14 2995.92 418.617 51
 1 3 -14 3610.18 737.419 18
 -1 3 14 4139.32 774.333 16
 -1 3 14 4081.25 646.64 36
 1 3 -14 2759.29 615.155 33
 1 3 -14 3520.09 617.759 12
 1 3 -14 3326.16 526.442 11
 1 3 -13 17075.8 1504.32 12
 1 3 -13 17599 1208.02 51
 -1 3 13 17362.1 1284.26 47
 -1 3 13 20873.4 1862.12 16
 1 3 -13 18147.2 1749.28 18
 -1 3 13 16794.7 1502.86 36
 1 3 -13 13991.5 1523.58 33
 1 3 -13 13859.6 1686.39 2
 1 3 -12 1709.61 403.067 12
 -1 3 12 1273.27 303.323 47
 1 3 -12 1973.12 510.005 18
 -1 3 12 2517.54 484.868 36
 1 3 -12 1278.18 391.889 33
 1 3 -12 2080.63 562.521 2
 -1 3 11 91198.1 4920.57 36
 1 3 -11 90081.7 5186.71 18
 -1 3 11 88550.4 4576.68 47
 1 3 -11 85278.5 4439.62 50
 1 3 -11 77095.3 5154.62 2
 1 3 -10 4319.6 476.003 50
 1 3 -10 5108.23 522.101 54
 -1 3 10 5111.27 576.687 47
 1 3 -10 4655.75 407.457 45
 1 3 -10 4603.38 765.176 18
 -1 3 10 4798.54 551.613 44
 -1 3 10 5367.3 680.694 36
 1 3 -10 4172.63 594.76 32
 1 3 -10 3632.8 718.178 2
 -1 3 9 22331.2 1415.11 44
 1 3 -9 20171.5 1693.78 18
 1 3 -9 18560.2 1553.59 31
 1 3 -9 19766.7 1263.87 54
 1 3 -9 17797.1 1218.61 50
 -1 3 9 20833 1348.8 47
 -1 3 8 454.33 166.437 44
 1 3 -8 357.104 190.133 18
 1 3 -8 506.805 211.824 31
 1 3 -8 279.823 116.963 50
 1 3 -8 403.929 130.504 54
 -1 3 8 292.257 128.899 47
 -1 3 7 44898.5 2386.46 44
 1 3 -7 37699.8 2608.69 18
 1 3 -7 40553.7 2577.07 31
 -1 3 7 43879.2 2283.06 47
 1 3 -7 42774.8 2233.94 54
 1 3 -7 38660.2 2202.9 50
 -1 3 6 1588.78 271.747 44
 1 3 -6 1203.61 309.206 18
 -1 3 6 1045.05 183.613 47
 1 3 -6 1113.58 190.568 54
 1 3 -6 727.979 241.464 31
 -1 3 5 109451 4962.42 44
 -1 3 5 94654.1 4797.68 47
 -1 3 5 92589.7 4866.99 49
 1 3 -5 105924 5200.58 31
 -1 3 4 4749.41 382.391 44
 1 3 -4 4646.57 336.011 53
 -1 3 4 4455.11 354.423 49
 1 3 -4 4557.79 490.796 31
 -1 3 3 28111.8 1517.98 44
 -1 3 3 26439.3 1519.47 49
 1 3 -3 27251.2 1491.3 53
 1 3 -3 29616.8 1647.83 31
 -1 3 2 4942.61 458.363 19
 1 3 -2 4875.7 434.583 31
 -1 3 2 5653.89 442.443 49
 1 3 -2 5019.91 406.167 53
 -1 3 2 5009.24 401.176 44
 1 3 -2 5416.16 374.536 49
 1 3 -1 137851 6479.12 44
 -1 3 1 139438 6944.14 20
 -1 3 1 132759 6661.53 19
 1 3 -1 136629 6640.87 31
 1 3 -1 141247 6630.72 53
 1 3 -1 138573 6606.25 52
 -1 3 1 138793 6602.42 44
 1 3 -1 144876 6589.7 49
 1 3 0 1467.5 175.968 52
 -1 3 0 1327.41 158.875 44
 1 3 0 1401.19 171.127 49
 -1 3 0 1266.97 178.231 19
 -1 3 0 1564.32 297.375 20
 -1 3 0 1271.66 145.13 42
 -1 3 -1 17247.9 879.672 42
 -1 3 -1 16983.8 1189.24 20
 -1 3 -1 17084.1 972.185 19
 1 3 1 17582.8 852.208 21
 -1 3 -1 16752.5 1204.23 21
 -1 3 -1 15609.3 917.35 53
 -1 3 -1 16594.6 952.218 52
 1 3 1 14694.3 781.908 47
 -1 3 -1 18073.4 1021.95 2
 -1 3 -2 443.573 83.4008 39
 -1 3 -2 317.091 141.862 21
 -1 3 -2 657.434 133.191 19
 -1 3 -2 754.146 207.059 20
 1 3 2 449.984 63.6842 46
 -1 3 -2 297.927 95.418 52
 1 3 2 357.99 55.7629 55
 -1 3 -2 449.762 102.62 53
 -1 3 -2 410.232 126.023 2
 -1 3 -3 25798.1 1435.3 39
 -1 3 -3 24739.1 1739.9 21
 -1 3 -3 28753.1 1799.98 20
 1 3 3 28956.4 1406.88 46
 -1 3 -3 28635.1 1488.76 53
 -1 3 -3 28388.5 1681.31 2
 -1 3 -4 9126.23 718.271 37
 -1 3 -4 10728.5 932.564 20
 -1 3 -4 10635.9 931.339 21
 1 3 4 9367.47 609.973 46
 -1 3 -4 10155.9 665.815 53
 -1 3 -4 10798.8 887.162 2
 1 3 5 113435 5115.63 44
 1 3 5 99947.5 4824.08 43
 -1 3 -5 103589 5038.77 37
 -1 3 -5 118750 5528.68 20
 1 3 5 104146 5016.87 46
 -1 3 -5 113435 5063.08 54
 -1 3 -5 114493 5544.6 2
 1 3 6 3393.95 374.612 44
 -1 3 -6 3880.33 561.736 20
 -1 3 -6 3611.73 366.783 54
 1 3 6 3639.05 349.984 46
 -1 3 -6 4299.31 654.056 2
 1 3 7 93418.7 4822.11 44
 -1 3 -7 99570.5 5293.51 20
 -1 3 -7 101280 4822.77 54
 -1 3 -7 102203 5597.62 2
 1 3 7 88936.5 5182.09 8
 1 3 8 1167.06 227.565 44
 -1 3 -8 1242.62 233.64 54
 -1 3 -8 1440.55 182.828 50
 -1 3 -8 1410.82 428.58 33
 1 3 8 1178.33 342.887 8
 -1 3 -8 1425.72 483.173 2
 1 3 9 50784.7 2814.29 44
 1 3 9 58704.4 2687.51 57
 -1 3 -9 52785.1 2863.2 54
 -1 3 -9 51586.1 2661.27 50
 -1 3 -9 42392.4 3490.85 33
 -1 3 -9 55056.5 3885.17 2
 1 3 9 49208.3 3260.08 8
 1 3 10 17410 1590.47 8
 1 3 10 18841 1223.38 44
 -1 3 -10 15674.2 1805.18 33
 -1 3 -10 22461.1 2284.88 2
 -1 3 -11 1728.38 401.7 11
 -1 3 -11 1881.13 219.114 51
 1 3 11 1812.53 296.219 44
 -1 3 -11 2759.18 697.083 33
 -1 3 -11 1466.86 478.927 34
 1 3 11 1332.88 395.633 8
 -1 3 -11 2491.07 731.539 2
 -1 3 -12 4699.8 884.706 18
 -1 3 -12 5617.73 1178.34 2
 1 3 12 4696.99 524.661 44
 -1 3 -12 3961.7 792.309 34
 -1 3 -12 2805.08 735.162 33
 1 3 12 5415.98 836.917 8
 -1 3 -12 5904.72 782.489 11
 -1 3 -13 977.387 354.252 15
 -1 3 -13 497.353 317.688 18
 -1 3 -13 358.238 305.869 2
 1 3 13 807.24 323.15 8
 1 3 13 506.518 176.531 44
 -1 3 -13 879.153 353.511 34
 -1 3 -13 241.216 206.896 33
 -1 3 -13 1280.94 364.15 11
 -1 3 -14 10014.8 1253.49 15
 -1 3 -14 11530.4 1461.51 18
 -1 3 -14 10126 1756.91 2
 1 3 14 9156.49 841.992 44
 -1 3 -14 7811.11 1121.03 34
 -1 3 -14 9369.57 1349.66 33
 1 3 14 8504.27 1161.06 8
 -1 3 -14 11690.9 1264.49 11
 -1 3 -15 11841.1 1890.9 2
 -1 3 -15 11005.2 1339.94 15
 -1 3 -15 12435.5 1546.25 18
 -1 3 -15 9246.3 1416.2 33
 1 3 15 10720.2 1332.08 8
 -1 3 -15 10762.2 1253.6 11
 -1 3 -16 3170.21 562.379 27
 1 3 16 2294.78 656.521 8
 -1 3 -16 2678.86 868.902 2
 -1 3 -16 3221.77 674.567 15
 -1 3 -16 2270.06 650.697 18
 -1 3 -16 2391.14 653.418 33
 -1 3 -16 1823.26 490.539 11
 -1 3 -17 10185.5 1243.34 25
 -1 3 -17 11646.2 1541.9 18
 -1 3 -17 11689.6 1442.53 15
 -1 3 -17 12830 1971.35 2
 -1 3 -17 11545.7 1498.56 33
 1 3 17 12209.2 1467.33 8
 -1 3 -17 10975.1 1304 11
 1 3 18 2796.35 743.812 8
 -1 3 -18 3151.42 962.493 2
 -1 3 -18 4135.8 427.473 67
 -1 3 -18 4032.14 860.529 18
 -1 3 -18 4099.75 834.904 15
 1 3 18 3158.7 497.082 44
 -1 3 -18 3872.08 816.284 33
 -1 3 -18 3370.26 693.969 25
 1 3 19 16866.1 1866.79 8
 -1 3 -19 21120 2573.37 2
 -1 3 -19 19242 1149.82 67
 1 3 19 15497 1249.3 47
 -1 3 -19 18686.3 1929.02 15
 -1 3 -19 20863.8 2065.44 18
 1 3 19 15375.1 1310.71 44
 -1 3 -19 15168.9 1729.41 33
 -1 3 -19 18133.4 1690.02 25
 -1 3 -20 8012.76 1226.16 18
 -1 3 -20 6980.94 1144.87 15
 -1 3 -20 5901.99 1320.14 2
 -1 3 -20 7817.51 971.256 39
 -1 3 -20 6444.58 953.407 25
 -1 3 -20 7869.87 665.359 62
 -1 3 -21 5066.77 936.74 15
 -1 3 -21 4497.54 751.37 25
 -1 3 -21 4539.89 478.041 62
 -1 3 -22 3054.8 711.718 15
 -1 3 -22 2551.02 560.736 25
 -1 3 -22 3172.95 379.242 62
 -1 3 -22 2900.6 322.606 67
 -1 3 -23 989.787 165.474 67
 -1 3 -23 733.155 188.29 62
 -1 3 -23 1471.91 467.698 15
 -1 3 -24 2079.87 271.967 62
 -1 3 -24 1562.21 195.736 67
 1 3 24 1908.86 466.359 10
 -1 3 -24 1948.28 508.394 15
 -1 3 -25 2492.98 284.99 62
 -1 3 -25 2569.18 535.136 1
 1 3 25 2542.88 492.149 10
 -1 3 -25 2484.35 480.947 15
 1 3 26 425.395 163.006 10
 -1 4 26 2352.31 386.826 10
 1 4 -26 1750.7 404.872 15
 1 4 -25 383.839 102.121 62
 -1 4 25 331.042 176.283 10
 1 4 -25 198.251 178.43 15
 1 4 -24 1437.94 211.217 62
 -1 4 24 1408.69 375.783 10
 1 4 -24 1550.69 452.268 15
 -1 4 23 2850.07 598.419 10
 1 4 -23 2564.63 309.392 62
 1 4 -22 1302.8 221.762 62
 -1 4 22 1356.28 471.278 10
 1 4 -22 1392.89 423.346 33
 1 4 -21 2653.77 320.576 62
 1 4 -21 1684.79 503.547 33
 -1 4 21 2249.62 583.106 10
 1 4 -20 1059.43 484.398 2
 1 4 -20 2149.04 611.459 18
 1 4 -20 1098.23 210.337 62
 1 4 -20 964.401 390.086 33
 -1 4 20 926.617 373.23 10
 -1 4 19 1674.04 482.332 10
 1 4 -19 2730.92 690.323 18
 -1 4 19 1875.51 408.947 44
 1 4 -19 1673.1 526.681 33
 1 4 -19 1664.88 609.895 2
 -1 4 18 4387.69 836.001 10
 -1 4 18 4971.02 644.696 47
 -1 4 18 5383.23 668.105 49
 -1 4 18 4943.73 674.548 44
 1 4 -18 6746.63 1092.53 18
 1 4 -18 4851.14 921.956 33
 1 4 -18 7104.9 1256.89 2
 -1 4 17 3006.46 638.662 10
 -1 4 17 3509.41 517.053 47
 -1 4 17 3360.86 516.88 49
 1 4 -17 3492.92 769.86 18
 -1 4 17 3109.99 615.599 36
 1 4 -17 4356.01 852.761 33
 1 4 -17 2417.05 721.437 2
 1 4 -16 23929.5 2085.58 12
 -1 4 16 22581.9 1694.18 47
 1 4 -16 27080.7 2415.72 18
 -1 4 16 26323 2042.66 36
 1 4 -16 20377.1 2165.14 33
 1 4 -16 28526.4 2608.75 2
 1 4 -15 236.321 164.201 12
 1 4 -15 227.183 136.733 11
 -1 4 15 89.8337 108.181 47
 1 4 -15 67.644 57.7648 51
 1 4 -15 103.838 125.01 18
 -1 4 15 216.277 150.288 36
 1 4 -15 105.244 126.7 33
 1 4 -15 125.089 212.854 2
 -1 4 14 391.295 188.984 47
 1 4 -14 397.098 337.991 18
 -1 4 14 474.344 214.24 44
 -1 4 14 574.871 286.957 36
 1 4 -14 404.305 243.491 33
 1 4 -14 75.8791 129.695 12
 1 4 -14 164.372 114.849 11
 1 4 -13 6260.43 908.986 12
 1 4 -13 6495.43 765.824 11
 -1 4 13 7468.15 770.054 47
 1 4 -13 6918.91 1063.02 18
 -1 4 13 6413.1 862.62 36
 -1 4 13 5966.25 698.275 44
 1 4 -13 5820.95 1001.3 33
 1 4 -13 6560.03 1054.01 2
 1 4 -12 5143.99 754.084 12
 -1 4 12 5647.83 654.136 47
 1 4 -12 4786.11 546.143 50
 1 4 -12 5039.79 885.853 18
 -1 4 12 5359.79 788.67 36
 -1 4 12 5381.21 635.594 44
 1 4 -12 4661.72 828.875 33
 1 4 -12 6143.9 969.062 2
 1 4 -11 10022 1051.26 12
 -1 4 11 11277.7 946.728 47
 1 4 -11 8743.9 778.455 50
 1 4 -11 9695.83 836.827 54
 1 4 -11 9852.76 1253.22 18
 -1 4 11 8592.72 976.687 36
 -1 4 11 10136.3 908.806 44
 1 4 -11 7758.93 1094.62 33
 1 4 -11 7006.36 1097.09 2
 -1 4 10 3106.51 453.445 44
 1 4 -10 2091.56 511.8 18
 -1 4 10 3003.9 419.989 47
 1 4 -10 1588.59 288.431 50
 1 4 -10 2039.4 332.695 54
 1 4 -10 2170.41 531.389 2
 1 4 -9 6832.24 619.549 50
 1 4 -9 7390.12 649.528 54
 1 4 -9 6480.82 938.668 18
 -1 4 9 7887.92 843.493 35
 -1 4 9 7700.6 773.242 44
 1 4 -9 6682.82 762.796 32
 1 4 -9 5040.79 858.026 2
 -1 4 8 67787 3204.21 44
 -1 4 8 57640.5 3254.53 35
 1 4 -8 53213.8 3430.4 18
 1 4 -8 52027.9 2898.07 50
 1 4 -8 57767.8 2949.77 54
 -1 4 8 52305.4 3073 49
 1 4 -8 44555.2 3367.37 2
 -1 4 7 15814.5 1114.64 44
 1 4 -7 12458.2 1183.69 31
 -1 4 7 13866.8 1060.97 49
 1 4 -7 13867.6 956.144 54
 1 4 -7 14951 1339.15 18
 -1 4 6 117448 5423.07 44
 -1 4 6 99779.1 5352.37 49
 1 4 -6 102506 5588.78 31
 -1 4 5 2220.34 322.078 49
 1 4 -5 2585.71 308.208 53
 -1 4 5 1710.26 288.074 44
 1 4 -5 2547.69 407.472 31
 -1 4 4 47526.5 2684.62 49
 -1 4 4 52315.3 2682.2 44
 1 4 -4 52006.6 2645.37 53
 1 4 -4 51368.8 2877.23 31
 1 4 -3 8746.23 641.407 53
 -1 4 3 8139.99 662.285 49
 -1 4 3 8586.03 632.588 44
 -1 4 3 8750.75 688.572 19
 1 4 -3 9606.12 763.389 31
 1 4 -2 65543 3293.77 53
 1 4 -2 65572.2 3244.64 49
 -1 4 2 63180.4 3253.46 44
 1 4 -2 67683.4 3281.08 52
 1 4 -2 70321.3 3346.48 31
 -1 4 2 60584.2 3266.42 19
 -1 4 2 64686.8 3640.21 20
 1 4 -1 455.526 108.325 49
 1 4 -1 630.058 137.481 52
 1 4 -1 533.875 49.1207 44
 1 4 -1 477.609 133.616 53
 -1 4 1 555.794 105.993 19
 -1 4 1 472.279 106.304 44
 1 4 -1 575.959 107.244 31
 -1 4 1 404.87 183.84 20
 1 4 0 41202.3 2019.92 44
 -1 4 0 40546.8 2105.67 42
 -1 4 0 40362.9 2103.06 19
 -1 4 0 41686.7 2502.26 20
 1 4 0 41136.7 2093.34 31
 1 4 0 44565.1 2181.76 52
 1 4 0 42706.3 2162.45 49
 -1 4 -1 215.707 100.856 53
 1 4 1 368.159 109.892 52
 1 4 1 331.385 104.986 49
 -1 4 -1 127.172 114.948 21
 1 4 1 355.527 85.1296 21
 -1 4 -1 284.269 162.668 20
 -1 4 -1 413.919 93.6004 19
 1 4 1 340.152 85.105 44
 -1 4 -1 303.794 83.9639 42
 1 4 2 3485.49 324.122 44
 -1 4 -2 3124.64 289.138 42
 1 4 2 3054.43 284.929 21
 -1 4 -2 2881.59 461.203 20
 -1 4 -2 2843.57 465.818 21
 -1 4 -2 2677.76 303.855 53
 -1 4 -2 3086.01 336.211 52
 1 4 2 3560.89 343.056 49
 -1 4 -2 3294.09 345.927 2
 1 4 3 5627.23 477.55 44
 -1 4 -3 4514.76 366.788 39
 -1 4 -3 5037.33 640.461 20
 -1 4 -3 4844.4 628.96 21
 -1 4 -3 5401.92 469.121 52
 -1 4 -3 5327.96 446.917 53
[truncated: 1,624,920 more chars]
