# Supplementary material for: Rhodium(II)-Catalyzed Asymmetric Cyclopropanation and Desymmetrization of [2.2]Paracyclophanes
Source: ACS Catal. 2024 Apr 11;14(9):6423–31. doi: 10.1021/acscatal.4c01292 (PMC11075029; doi:10.1021/acscatal.4c01292)
Supplement: Supplementary file 7 — cs4c01292_si_007.cif [file cs4c01292_si_007.cif]

data_dl-01-49-03
# start Validation Reply Form
_vrf_PLAT411_dl-01-49-03
;
PROBLEM: Short Inter H...H Contact H23_1 ..H23_1 . 1.81 Ang.
RESPONSE: This short contact represents genuine close proximity 
between two H atoms from two different Rh2-complexes, as 
evidenced by the experimentally determined distance between 
two ordered groups within the structure.

;
_vrf_PLAT420_dl-01-49-03
;
PROBLEM: D-H Bond Without Acceptor O1W --H1WA . Please Check
RESPONSE: 
Regarding the D-H bond without acceptor O1W--H1WA, it should be noted that 
the hydrogen in question is part of a water molecule located adjacent to a 
solvent 
pocket in the crystal structure. The solvent is diffuse and disordered and, 
as a result, was not included in the final structural model. Instead, it 
was treated with solvent masking.
;
# end Validation Reply Form

_audit_creation_date               2024-02-26
_audit_creation_method
;
Olex2 1.5-alpha
(compiled 2024.02.16 svn.r378c4104 for OlexSys, GUI svn.r6928)
;
_shelx_SHELXL_version_number       '2018/3'
_audit_contact_author_address      ?
_audit_contact_author_email        ?
_audit_contact_author_name         ''
_audit_contact_author_phone        ?
_publ_contact_author_id_orcid      ?
_publ_section_references
;
D. Kratzert, I. Krossing, (2018), J. Appl. Cryst. 51, 928-934.

Dolomanov, O.V., Bourhis, L.J., Gildea, R.J, Howard, J.A.K. & Puschmann, H.
 (2009), J. Appl. Cryst. 42, 339-341.

Kratzert, D., Holstein, J.J. & Krossing, I. (2015). J. Appl. Cryst. 48, 933-938.

Sheldrick, G.M. (2015). Acta Cryst. A71, 3-8.

Sheldrick, G.M. (2015). Acta Cryst. C71, 3-8.
;
_chemical_name_common              ?
_chemical_name_systematic          ?
_chemical_formula_moiety          
 'C96 H76 Br12 O10 Rh2, 2[C2], 2[H2], 2[Cl2], 1[C2], 1[H2], 1[Cl2]'
_chemical_formula_sum              'C102 H82 Br12 Cl6 O10 Rh2'
_chemical_formula_weight           2845.11
_chemical_absolute_configuration   ad
_chemical_melting_point            ?
_chemical_oxdiff_formula           Rh2C96H112Br12O8
loop_
  _atom_type_symbol
  _atom_type_description
  _atom_type_scat_dispersion_real
  _atom_type_scat_dispersion_imag
  _atom_type_scat_source
 'C' 'C' 0.0181 0.0091 'International Tables Vol C Tables 4.2.6.8 and 6.1.1.4'
 'H' 'H' 0.0000 0.0000 'International Tables Vol C Tables 4.2.6.8 and 6.1.1.4'
 'Br' 'Br' -0.6763 1.2805
 'International Tables Vol C Tables 4.2.6.8 and 6.1.1.4'
 'Cl' 'Cl' 0.3639 0.7018 'International Tables Vol C Tables 4.2.6.8 and 6.1.1.4'
 'O' 'O' 0.0492 0.0322 'International Tables Vol C Tables 4.2.6.8 and 6.1.1.4'
 'Rh' 'Rh' 0.0927 3.6045 'International Tables Vol C Tables 4.2.6.8 and 6.1.1.4'

_shelx_space_group_comment
;
The symmetry employed for this shelxl refinement is uniquely defined
by the following loop, which should always be used as a source of
symmetry information in preference to the above space-group names.
They are only intended as comments.
;
_space_group_crystal_system        'orthorhombic'
_space_group_IT_number             18
_space_group_name_H-M_alt          'P 21 21 2'
_space_group_name_Hall             'P 2 2ab'
loop_
  _space_group_symop_operation_xyz
 'x, y, z'
 '-x, -y, z'
 '-x+1/2, y+1/2, -z'
 'x+1/2, -y+1/2, -z'

_cell_length_a                     14.9255(10)
_cell_length_b                     20.5981(7)
_cell_length_c                     17.2404(8)
_cell_angle_alpha                  90
_cell_angle_beta                   90
_cell_angle_gamma                  90
_cell_volume                       5300.3(5)
_cell_formula_units_Z              2
_cell_measurement_reflns_used      9978
_cell_measurement_temperature      99.98(10)
_cell_measurement_theta_max        71.1260
_cell_measurement_theta_min        2.5690
_shelx_estimated_absorpt_T_max     0.699
_shelx_estimated_absorpt_T_min     0.512
_exptl_absorpt_coefficient_mu      9.656
_exptl_absorpt_correction_T_max    0.830
_exptl_absorpt_correction_T_min    0.670
_exptl_absorpt_correction_type     gaussian
_exptl_absorpt_process_details
;
CrysAlisPro 1.171.42.89a (Rigaku Oxford Diffraction, 2023)
Numerical absorption correction based on gaussian integration over
a multifaceted crystal model
Empirical absorption correction using spherical harmonics,
implemented in SCALE3 ABSPACK scaling algorithm.
;
_exptl_absorpt_special_details     ?
_exptl_crystal_colour              green
_exptl_crystal_colour_primary      green
_exptl_crystal_density_diffrn      1.783
_exptl_crystal_density_meas        ?
_exptl_crystal_density_method      ?
_exptl_crystal_description         prism
_exptl_crystal_F_000               2772
loop_
  _exptl_crystal_face_index_h
  _exptl_crystal_face_index_k
  _exptl_crystal_face_index_l
  _exptl_crystal_face_perp_dist
 0 0 1 0.0334
 0 -1 0 0.0267
 1 -1 0 0.0282
 -2 5 0 0.0207
 -1 0 1 0.0400
 1 1 11 0.0334
 4 -12 1 0.0165
 -8 -2 -6 0.0241
 -9 -5 0 0.0334
 -8 7 3 0.0248
 5 11 -4 0.0334
 -7 -6 6 0.0427
 4 -11 -4 0.0204
 -5 -1 -9 0.0204
 4 3 10 0.0328
 -1 10 7 0.0306
 1 5 -10 0.0278
 -3 0 11 0.0356
 -8 8 0 0.0200
 5 9 5 0.0282
 -4 11 -3 0.0200
 -1 -3 -11 0.0149
 -2 -9 -8 0.0197
 -3 -7 9 0.0389
 2 -5 -10 0.0183
 1 -5 10 0.0296
 9 3 4 0.0297
 6 -8 4 0.0223
 -6 9 -3 0.0171
 3 12 3 0.0235

_exptl_crystal_recrystallization_method 
 'The material was recrystallised from --- by as supplied'
_exptl_crystal_size_max            0.08
_exptl_crystal_size_mid            0.05
_exptl_crystal_size_min            0.04
loop_
  _exptl_oxdiff_crystal_face_indexfrac_h
  _exptl_oxdiff_crystal_face_indexfrac_k
  _exptl_oxdiff_crystal_face_indexfrac_l
  _exptl_oxdiff_crystal_face_x
  _exptl_oxdiff_crystal_face_y
  _exptl_oxdiff_crystal_face_z
 0.0072 -0.0017 0.9942 -0.0042 0.0835 0.0301
 -0.0007 -0.9948 0.0001 0.0319 0.0242 -0.0627
 0.9940 -0.9959 -0.0103 -0.0608 0.0350 -0.1057
 -1.9860 4.9763 0.0204 0.0260 -0.1428 0.3997
 -0.9875 -0.0006 1.0047 0.0884 0.0726 0.0731
 1.2346 0.5876 11.0914 -0.1740 0.9299 0.3242
 3.9717 -12.1084 1.1600 0.0126 0.4388 -0.8985
 -8.2840 -1.8463 -5.5849 0.8514 -0.5203 0.0672
 -9.0122 -4.8785 -0.4581 0.9976 -0.0252 0.0642
 -7.5670 7.4575 3.1129 0.4557 -0.0095 0.8901
 4.8223 10.6085 -3.9446 -0.7743 -0.5326 0.3418
 -6.9402 -6.0842 5.9368 0.8199 0.5645 0.0955
 4.0501 -11.2829 -3.7386 -0.0033 0.0090 -1.0000
 -5.4281 -0.7777 -9.2441 0.5642 -0.8195 -0.0999
 4.4330 2.9419 9.6390 -0.5421 0.7883 0.2912
 -1.2381 10.0903 7.1922 -0.2331 0.3425 0.9101
 1.2004 4.9231 -10.3217 -0.2319 -0.9710 -0.0572
 -2.7759 0.4493 10.7205 0.2056 0.8551 0.4759
 -7.7471 8.0105 -0.0110 0.4661 -0.2869 0.8369
 5.3038 9.2037 5.3208 -0.8078 0.2840 0.5166
 -4.3376 11.4920 -2.7388 0.0469 -0.5604 0.8269
 -1.0223 -3.4653 -10.7439 0.2449 -0.8281 -0.5042
 -1.5716 -9.2855 -7.8382 0.4716 -0.4492 -0.7588
 -2.6161 -6.8316 9.1462 0.4291 0.9024 -0.0386
 2.1785 -4.6804 -10.1759 -0.0167 -0.7134 -0.7006
 0.9064 -4.6123 10.4585 0.0251 0.9996 -0.0092
 8.8120 3.3466 3.7037 -0.9417 0.3322 -0.0528
 6.4933 -8.3809 4.4316 -0.3534 0.6518 -0.6711
 -6.3682 9.3342 -3.1518 0.3066 -0.5663 0.7651
 3.4447 11.9057 3.1739 -0.7131 0.0164 0.7009

_exptl_transmission_factor_max     ?
_exptl_transmission_factor_min     ?
_diffrn_reflns_av_R_equivalents    0.1246
_diffrn_reflns_av_unetI/netI       0.1066
_diffrn_reflns_Laue_measured_fraction_full  0.997
_diffrn_reflns_Laue_measured_fraction_max  0.997
_diffrn_reflns_limit_h_max         17
_diffrn_reflns_limit_h_min         -17
_diffrn_reflns_limit_k_max         24
_diffrn_reflns_limit_k_min         -13
_diffrn_reflns_limit_l_max         20
_diffrn_reflns_limit_l_min         -18
_diffrn_reflns_number              34887
_diffrn_reflns_point_group_measured_fraction_full  0.995
_diffrn_reflns_point_group_measured_fraction_max  0.994
_diffrn_reflns_theta_full          65.089
_diffrn_reflns_theta_max           65.089
_diffrn_reflns_theta_min           3.343
_diffrn_ambient_environment        N~2~
_diffrn_ambient_temperature        99.98(10)
_diffrn_detector                   'Hybrid Pixel Array Detector'
_diffrn_detector_area_resol_mean   10.0000
_diffrn_detector_type              HyPix
_diffrn_measured_fraction_theta_full  0.997
_diffrn_measured_fraction_theta_max  0.997
_diffrn_measurement_details
;
List of Runs (angles in degrees, time in seconds):

  # Type    Start    End  Width  t~exp~   \w     \q     \k     \f   Frames
--------------------------------------------------------------------------
  1  \w    -79.00  26.00   0.50    7.34    --  -45.82  97.00 -33.00  210
  2  \w   -155.00 -77.00   0.50   16.00    --  -88.50 -43.00 -39.00  156
  3  \w    -48.00 -20.00   0.50   16.00    --  -88.50  43.00 112.00   56
  4  \w     47.00  73.00   0.50   16.00    --   99.77 -90.00 115.00   52
  5  \w    110.00 169.00   0.50   16.00    --   99.77  97.00 -33.00  118
  6  \w     -6.00  31.00   0.50    7.34    --  -45.82  19.00 -30.00   74
  7  \w    -44.00 -17.00   0.50    7.34    --  -45.82  38.00 -60.00   54
  8  \w    -30.00  29.00   0.50    7.34    --   45.82 -19.00  90.00  118
  9  \w   -114.00 -85.00   0.50   16.00    --  -88.50 -95.00  60.00   58
 10  \w    -47.00 -15.00   0.50   16.00    --  -88.50  45.00 -60.00   64
 11  \w   -154.00 -90.00   0.50   16.00    --  -88.50-125.00  90.00  128
 12  \w    -71.00 -45.00   0.50   16.00    --  -88.50  61.00-120.00   52
 13  \w   -147.00-118.00   0.50   16.00    --  -88.50 -95.00  60.00   58
 14  \w   -161.00 -71.00   0.50   16.00    --  -88.50 -45.00 -60.00  180
 15  \w     97.00 165.00   0.50   16.00    --   99.77 125.00   0.00  136
 16  \w     38.00  63.00   0.50   16.00    --   99.77 -61.00  90.00   50
 17  \w     32.00  67.00   0.50   16.00    --   99.77 -61.00 -60.00   70
 18  \w     31.00  69.00   0.50   16.00    --   99.77 -61.00 -90.00   76
 19  \w     36.00  70.00   0.50   16.00    --   99.77 -61.00-120.00   68
 20  \w    -54.00 -28.00   0.50   16.00    --  -88.50  90.00-129.00   52
 21  \w    -44.00 -18.00   0.50   16.00    --  -88.50  45.00 120.00   52
 22  \w    -63.00 -19.00   0.50   16.00    --  -88.50  61.00-180.00   88
 23  \w     30.00  56.00   0.50   16.00    --   99.77 -61.00  30.00   52
 24  \w     26.00  65.00   0.50   16.00    --   99.77 -61.00 -30.00   78
;
_diffrn_measurement_device         'four-circle diffractometer'
_diffrn_measurement_device_type    'XtaLAB Synergy, Dualflex, HyPix'
_diffrn_measurement_method         '\w scans'
_diffrn_orient_matrix_type        
 'CrysAlisPro convention (1999,Acta A55,543-557)'
_diffrn_orient_matrix_UB_11        -0.0932090000
_diffrn_orient_matrix_UB_12        -0.0319642000
_diffrn_orient_matrix_UB_13        -0.0036153000
_diffrn_orient_matrix_UB_21        0.0117240000
_diffrn_orient_matrix_UB_22        -0.0243624000
_diffrn_orient_matrix_UB_23        0.0838217000
_diffrn_orient_matrix_UB_31        -0.0428386000
_diffrn_orient_matrix_UB_32        0.0630904000
_diffrn_orient_matrix_UB_33        0.0306560000
_diffrn_radiation_monochromator    mirror
_diffrn_radiation_probe            x-ray
_diffrn_radiation_type             'Cu K\a'
_diffrn_radiation_wavelength       1.54184
_diffrn_source                     'micro-focus sealed X-ray tube'
_diffrn_source_type                'PhotonJet (Cu) X-ray Source'
_reflns_Friedel_coverage           0.800
_reflns_Friedel_fraction_full      0.991
_reflns_Friedel_fraction_max       0.991
_reflns_number_gt                  6473
_reflns_number_total               9001
_reflns_special_details
;
 Reflections were merged by SHELXL according to the crystal
 class for the calculation of statistics and refinement.
 
 Structure factors included contributions from the .fab file.
 
 _reflns_Friedel_fraction is defined as the number of unique
 Friedel pairs measured divided by the number that would be
 possible theoretically, ignoring centric projections and
 systematic absences.
;
_reflns_threshold_expression       'I > 2\s(I)'
_computing_cell_refinement         'CrysAlisPro 1.171.42.89a (Rigaku OD, 2023)'
_computing_data_collection         'CrysAlisPro 1.171.42.89a (Rigaku OD, 2023)'
_computing_data_reduction          'CrysAlisPro 1.171.42.89a (Rigaku OD, 2023)'
_computing_molecular_graphics      'Olex2 1.5-alpha (Dolomanov et al., 2009)'
_computing_publication_material    'Olex2 1.5-alpha (Dolomanov et al., 2009)'
_computing_structure_refinement    'SHELXL 2018/3 (Sheldrick, 2015)'
_computing_structure_solution      'SHELXT 2018/2 (Sheldrick, 2018)'
_refine_diff_density_max           1.172
_refine_diff_density_min           -0.766
_refine_diff_density_rms           0.122
_refine_ls_abs_structure_details
;
 Flack x determined using 2115 quotients [(I+)-(I-)]/[(I+)+(I-)]
 (Parsons, Flack and Wagner, Acta Cryst. B69 (2013) 249-259).
;
_refine_ls_abs_structure_Flack     0.032(14)
_refine_ls_extinction_coef         0.00017(6)
_refine_ls_extinction_expression  
 'Fc^*^=kFc[1+0.001xFc^2^\l^3^/sin(2\q)]^-1/4^'
_refine_ls_extinction_method       'SHELXL-2018/3 (Sheldrick 2018)'
_refine_ls_goodness_of_fit_ref     1.031
_refine_ls_hydrogen_treatment      mixed
_refine_ls_matrix_type             full
_refine_ls_number_parameters       548
_refine_ls_number_reflns           9001
_refine_ls_number_restraints       542
_refine_ls_R_factor_all            0.0941
_refine_ls_R_factor_gt             0.0672
_refine_ls_restrained_S_all        1.011
_refine_ls_shift/su_max            0.001
_refine_ls_shift/su_mean           0.000
_refine_ls_structure_factor_coef   Fsqd
_refine_ls_weighting_details      
 'w=1/[\s^2^(Fo^2^)+(0.0858P)^2^] where P=(Fo^2^+2Fc^2^)/3'
_refine_ls_weighting_scheme        calc
_refine_ls_wR_factor_gt            0.1576
_refine_ls_wR_factor_ref           0.1723
_refine_special_details            ?
_olex2_refinement_description
;
1. Fixed Uiso
 At 1.2 times of:
  All C(H) groups, All C(H,H) groups
 At 1.5 times of:
  All O(H,H) groups
2. Restrained distances
 H1WA-O1W = O1W-H1WB
 0.997 with sigma of 0.002
 H1WA-H1WB
 1.6 with sigma of 0.004
 C5_2-C4_2 \\sim C11_2-C10_2
 with sigma of 0.002
3. Uiso/Uaniso restraints and constraints
All non-hydrogen atoms have similar U: within 1A with sigma of 0.04 and sigma
for terminal atoms of 0.08 within 1A
4. Rigid body (RIGU) restrains
 Br1_1, Br2_1, Br3_1, O1_1, O2_1, C1_1, C2_1, C3_1, C4_1, C5_1, C6_1, C7_1,
 C8_1, C9_1, C10_1, C11_1, C12_1, C13_1, C14_1, C15_1, C16_1, C17_1, C18_1,
 C19_1, C20_1, C21_1, C22_1, C23_1, C24_1
 Br1_2, Br2_2, Br3_2, O1_2, O2_2, C1_2, C2_2, C3_2, C4_2, C5_2, C6_2, C7_2,
 C8_2, C9_2, C10_2, C11_2, C12_2, C13_2, C14_2, C15_2, C16_2, C17_2, C18_2,
 C19_2, C20_2, C21_2, C22_2, C23_2, C24_2
 with sigma for 1-2 distances of 0.002 and sigma for 1-3 distances of 0.002
5. Same fragment restrains
{Br1_2, Br2_2, Br3_2, O1_2, O2_2, C1_2, C2_2, C3_2, C4_2, C5_2, C6_2, C7_2,
C8_2, C9_2, C10_2, C11_2, C12_2, C13_2, C14_2, C15_2, C16_2, C17_2, C18_2,
C19_2, C20_2, C21_2, C22_2, C23_2, C24_2}
as
{Br1_1, Br2_1, Br3_1, O1_1, O2_1, C1_1, C2_1, C3_1, C4_1, C5_1, C6_1, C7_1,
C8_1, C9_1, C10_1, C11_1, C12_1, C13_1, C14_1, C15_1, C16_1, C17_1, C18_1,
C19_1, C20_1, C21_1, C22_1, C23_1, C24_1} sigma for 1-2: 0.002 1-3: 0.002
6.a Secondary CH2 refined with riding coordinates:
 C4(H4A,H4B), C5(H5A,H5B), C10(H10A,H10B), C11(H11A,H11B), C4(H4A,H4B), C5(H5A,
 H5B), C10(H10A,H10B), C11(H11A,H11B)
6.b Aromatic/amide H refined with riding coordinates:
 C2(H2), C7(H7), C13(H13), C15(H15), C16(H16), C17(H17), C20(H20), C21(H21),
 C23(H23), C24(H24), C2(H2), C7(H7), C13(H13), C15(H15), C16(H16), C17(H17),
 C20(H20), C21(H21), C23(H23), C24(H24)
;
_atom_sites_solution_hydrogens     mixed
_atom_sites_solution_primary       dual
_atom_sites_solution_secondary     ?
loop_
  _atom_site_label
  _atom_site_type_symbol
  _atom_site_fract_x
  _atom_site_fract_y
  _atom_site_fract_z
  _atom_site_U_iso_or_equiv
  _atom_site_adp_type
  _atom_site_occupancy
  _atom_site_site_symmetry_order
  _atom_site_calc_flag
  _atom_site_refinement_flags_posn
  _atom_site_refinement_flags_adp
  _atom_site_refinement_flags_occupancy
  _atom_site_disorder_assembly
  _atom_site_disorder_group
 Rh1 Rh 0.54267(8) 0.54901(4) 0.59337(6) 0.0367(3) Uani 1 1 d . . . . .
 O1W O 0.6337(12) 0.6483(5) 0.5884(9) 0.093(5) Uani 1 1 d D . . . .
 H1WA H 0.698(4) 0.645(9) 0.573(9) 0.139 Uiso 1 1 d D U . . .
 H1WB H 0.606(8) 0.683(5) 0.555(7) 0.139 Uiso 1 1 d D U . . .
 Br1_1 Br 0.15914(13) 0.68771(7) 0.94234(10) 0.0564(5) Uani 1 1 d D . . A 1
 Br2_1 Br 0.59809(18) 0.69897(12) 0.81423(16) 0.0953(8) Uani 1 1 d D . . A 1
 Br3_1 Br 0.04252(13) 0.38862(7) 0.86811(10) 0.0555(5) Uani 1 1 d D . . A 1
 O1_1 O 0.3822(6) 0.4909(3) 0.6832(5) 0.041(2) Uani 1 1 d D . . A 1
 O2_1 O 0.4615(6) 0.5838(3) 0.6764(4) 0.041(2) Uani 1 1 d D . . A 1
 C1_1 C 0.3564(7) 0.5713(4) 0.7802(6) 0.038(2) Uani 1 1 d D . . A 1
 C2_1 C 0.3254(9) 0.6416(5) 0.7638(7) 0.052(4) Uani 1 1 d D . . A 1
 H2_1 H 0.342763 0.662942 0.708769 0.062 Uiso 1 1 calc R U . A 1
 C3_1 C 0.2780(9) 0.6776(5) 0.8144(7) 0.048(3) Uani 1 1 d D . . A 1
 C4_1 C 0.2466(12) 0.7439(5) 0.7868(8) 0.065(4) Uani 1 1 d D . . A 1
 H4A_1 H 0.174009 0.743758 0.786477 0.078 Uiso 1 1 calc R U . A 1
 H4B_1 H 0.268304 0.749968 0.727284 0.078 Uiso 1 1 calc R U . A 1
 C5_1 C 0.2780(12) 0.8044(6) 0.8333(11) 0.087(5) Uani 1 1 d D . . A 1
 H5A_1 H 0.291924 0.843868 0.793609 0.104 Uiso 1 1 calc R U . A 1
 H5B_1 H 0.224906 0.819864 0.872001 0.104 Uiso 1 1 calc R U . A 1
 C6_1 C 0.3600(11) 0.7897(6) 0.8794(10) 0.083(4) Uani 1 1 d D . . A 1
 C7_1 C 0.4387(11) 0.7691(6) 0.8381(9) 0.077(4) Uani 1 1 d D . . A 1
 H7_1 H 0.446792 0.782397 0.778075 0.092 Uiso 1 1 calc R U . A 1
 C8_1 C 0.5018(10) 0.7340(7) 0.8729(8) 0.070(4) Uani 1 1 d D . . A 1
 C9_1 C 0.4943(10) 0.7174(7) 0.9553(8) 0.078(4) Uani 1 1 d D . . A 1
 C10_1 C 0.5424(11) 0.6604(7) 0.9879(9) 0.090(5) Uani 1 1 d D . . A 1
 H10A_1 H 0.553435 0.667281 1.049398 0.108 Uiso 1 1 calc R U . A 1
 H10B_1 H 0.606925 0.655121 0.959862 0.108 Uiso 1 1 calc R U . A 1
 C11_1 C 0.4849(9) 0.5985(6) 0.9741(7) 0.051(3) Uani 1 1 d D . . A 1
 H11A_1 H 0.530196 0.559531 0.958771 0.061 Uiso 1 1 calc R U . A 1
 H11B_1 H 0.454431 0.585569 1.028977 0.061 Uiso 1 1 calc R U . A 1
 C12_1 C 0.4109(8) 0.6001(5) 0.9134(6) 0.040(3) Uani 1 1 d D . . A 1
 C13_1 C 0.3230(8) 0.6234(5) 0.9389(7) 0.043(3) Uani 1 1 d D . . A 1
 H13_1 H 0.302285 0.613396 0.997588 0.052 Uiso 1 1 calc R U . A 1
 C14_1 C 0.2651(9) 0.6577(5) 0.8910(7) 0.047(3) Uani 1 1 d D . . A 1
 C15_1 C 0.4272(8) 0.5764(5) 0.8414(6) 0.036(3) Uani 1 1 d D . . A 1
 H15_1 H 0.494138 0.560537 0.827561 0.044 Uiso 1 1 calc R U . A 1
 C16_1 C 0.4284(12) 0.7507(9) 0.9948(10) 0.095(5) Uani 1 1 d D . . A 1
 H16_1 H 0.429415 0.749857 1.057294 0.115 Uiso 1 1 calc R U . A 1
 C17_1 C 0.3647(13) 0.7833(7) 0.9599(10) 0.093(5) Uani 1 1 d D . . A 1
 H17_1 H 0.313824 0.806197 0.994779 0.111 Uiso 1 1 calc R U . A 1
 C18_1 C 0.3958(7) 0.5476(3) 0.7031(5) 0.041(3) Uani 1 1 d D . . A 1
 C19_1 C 0.2777(8) 0.5260(5) 0.7993(6) 0.038(3) Uani 1 1 d D . . A 1
 C20_1 C 0.2925(12) 0.4762(8) 0.8543(12) 0.087(7) Uani 1 1 d D . . A 1
 H20_1 H 0.356022 0.471088 0.883402 0.105 Uiso 1 1 calc R U . A 1
 C21_1 C 0.2204(11) 0.4331(8) 0.8697(12) 0.078(6) Uani 1 1 d D . . A 1
 H21_1 H 0.231196 0.392232 0.907583 0.094 Uiso 1 1 calc R U . A 1
 C22_1 C 0.1382(9) 0.4421(7) 0.8378(8) 0.048(3) Uani 1 1 d D . . A 1
 C23_1 C 0.1256(10) 0.4904(8) 0.7858(10) 0.064(5) Uani 1 1 d D . . A 1
 H23_1 H 0.060494 0.498272 0.760613 0.076 Uiso 1 1 calc R U . A 1
 C24_1 C 0.1983(9) 0.5302(8) 0.7648(9) 0.059(4) Uani 1 1 d D . . A 1
 H24_1 H 0.189202 0.565234 0.719091 0.071 Uiso 1 1 calc R U . A 1
 Br1_2 Br 0.06575(19) 0.58797(16) 0.28339(19) 0.1200(12) Uani 1 1 d D . . B 2
 Br2_2 Br 0.52921(19) 0.62858(14) 0.23314(18) 0.1084(9) Uani 1 1 d D . . B 2
 Br3_2 Br 0.0304(3) 0.6417(3) 0.6723(2) 0.202(3) Uani 1 1 d D . . B 2
 O1_2 O 0.3800(6) 0.4916(3) 0.5119(5) 0.042(2) Uani 1 1 d D . . B 2
 O2_2 O 0.4587(7) 0.5849(3) 0.5106(5) 0.047(2) Uani 1 1 d D . . B 2
 C1_2 C 0.3263(7) 0.5780(4) 0.4326(5) 0.045(2) Uani 1 1 d D . . B 2
 C2_2 C 0.3016(8) 0.5267(5) 0.3709(6) 0.046(3) Uani 1 1 d D . . B 2
 H2_2 H 0.338174 0.481598 0.370614 0.055 Uiso 1 1 calc R U . B 2
 C3_2 C 0.2370(8) 0.5352(5) 0.3174(7) 0.056(4) Uani 1 1 d D . . B 2
 C4_2 C 0.2167(11) 0.4782(6) 0.2642(7) 0.084(6) Uani 1 1 d D . . B 2
 H4A_2 H 0.145277 0.469250 0.266369 0.100 Uiso 1 1 calc R U . B 2
 H4B_2 H 0.249522 0.435686 0.287994 0.100 Uiso 1 1 calc R U . B 2
 C5_2 C 0.2443(14) 0.4839(8) 0.1776(8) 0.117(8) Uani 1 1 d D . . B 2
 H5A_2 H 0.290985 0.445504 0.163360 0.140 Uiso 1 1 calc R U . B 2
 H5B_2 H 0.185534 0.478071 0.141353 0.140 Uiso 1 1 calc R U . B 2
 C6_2 C 0.2865(11) 0.5480(8) 0.1613(9) 0.083(4) Uani 1 1 d D . . B 2
 C7_2 C 0.3776(12) 0.5577(7) 0.1859(11) 0.084(5) Uani 1 1 d D . . B 2
 H7_2 H 0.419320 0.516226 0.197759 0.101 Uiso 1 1 calc R U . B 2
 C8_2 C 0.4111(10) 0.6171(6) 0.1942(9) 0.070(4) Uani 1 1 d D . . B 2
 C9_2 C 0.3540(10) 0.6743(6) 0.1838(7) 0.060(4) Uani 1 1 d D . . B 2
 C10_2 C 0.3770(13) 0.7373(6) 0.2208(8) 0.083(6) Uani 1 1 d D . . B 2
 H10A_2 H 0.340508 0.776280 0.192868 0.099 Uiso 1 1 calc R U . B 2
 H10B_2 H 0.448000 0.746758 0.214450 0.099 Uiso 1 1 calc R U . B 2
 C11_2 C 0.3520(10) 0.7343(5) 0.3082(7) 0.071(5) Uani 1 1 d D . . B 2
 H11A_2 H 0.411818 0.745674 0.341011 0.085 Uiso 1 1 calc R U . B 2
 H11B_2 H 0.304211 0.772720 0.319282 0.085 Uiso 1 1 calc R U . B 2
 C12_2 C 0.3132(8) 0.6720(5) 0.3415(7) 0.053(3) Uani 1 1 d D . . B 2
 C13_2 C 0.2203(8) 0.6565(6) 0.3214(8) 0.062(4) Uani 1 1 d D . . B 2
 H13_2 H 0.173630 0.695924 0.313979 0.075 Uiso 1 1 calc R U . B 2
 C14_2 C 0.1897(9) 0.5935(5) 0.3114(8) 0.063(4) Uani 1 1 d D . . B 2
 C15_2 C 0.3645(8) 0.6345(5) 0.3889(6) 0.054(3) Uani 1 1 d D . . B 2
 H15_2 H 0.434579 0.645634 0.395095 0.065 Uiso 1 1 calc R U . B 2
 C16_2 C 0.2735(11) 0.6624(8) 0.1473(9) 0.070(4) Uani 1 1 d D . . B 2
 H16_2 H 0.234244 0.703150 0.127890 0.084 Uiso 1 1 calc R U . B 2
 C17_2 C 0.2427(12) 0.6037(8) 0.1350(10) 0.078(5) Uani 1 1 d D . . B 2
 H17_2 H 0.180920 0.598153 0.103410 0.094 Uiso 1 1 calc R U . B 2
 C18_2 C 0.3973(7) 0.5453(4) 0.4835(5) 0.042(3) Uani 1 1 d D . . B 2
 C19_2 C 0.2471(8) 0.5943(6) 0.4861(6) 0.061(4) Uani 1 1 d D . . B 2
 C20_2 C 0.2499(11) 0.6547(7) 0.5254(8) 0.071(4) Uani 1 1 d D . . B 2
 H20_2 H 0.301524 0.689840 0.513514 0.085 Uiso 1 1 calc R U . B 2
 C21_2 C 0.1821(12) 0.6671(8) 0.5811(10) 0.095(6) Uani 1 1 d D . . B 2
 H21_2 H 0.182100 0.712705 0.611658 0.114 Uiso 1 1 calc R U . B 2
 C22_2 C 0.1170(11) 0.6229(7) 0.5968(11) 0.104(6) Uani 1 1 d D . . B 2
 C23_2 C 0.1139(12) 0.5667(8) 0.5564(11) 0.108(7) Uani 1 1 d D . . B 2
 H23_2 H 0.058661 0.533677 0.563946 0.129 Uiso 1 1 calc R U . B 2
 C24_2 C 0.1836(11) 0.5517(7) 0.5044(11) 0.088(6) Uani 1 1 d D . . B 2
 H24_2 H 0.185560 0.504175 0.478533 0.105 Uiso 1 1 calc R U . B 2

loop_
  _atom_site_aniso_label
  _atom_site_aniso_U_11
  _atom_site_aniso_U_22
  _atom_site_aniso_U_33
  _atom_site_aniso_U_23
  _atom_site_aniso_U_13
  _atom_site_aniso_U_12
 Rh1 0.0547(7) 0.0263(4) 0.0292(5) 0.0003(4) 0.0001(5) -0.0062(5)
 O1W 0.149(15) 0.041(6) 0.088(10) -0.005(6) -0.056(10) 0.000(7)
 Br1_1 0.0636(12) 0.0504(8) 0.0552(10) -0.0121(7) 0.0063(9) 0.0078(8)
 Br2_1 0.0833(17) 0.0872(15) 0.115(2) 0.0128(14) 0.0234(15) -0.0301(13)
 Br3_1 0.0540(11) 0.0440(7) 0.0684(11) 0.0014(7) 0.0077(10) -0.0013(8)
 O1_1 0.055(7) 0.040(4) 0.028(5) -0.008(3) 0.009(5) -0.015(4)
 O2_1 0.066(6) 0.029(4) 0.028(4) -0.006(3) 0.000(5) -0.013(4)
 C1_1 0.047(6) 0.037(5) 0.030(5) -0.002(4) 0.000(4) 0.001(4)
 C2_1 0.065(10) 0.040(5) 0.051(7) 0.004(5) 0.010(7) 0.008(5)
 C3_1 0.060(10) 0.032(5) 0.052(6) -0.009(4) -0.002(6) 0.001(5)
 C4_1 0.094(13) 0.033(6) 0.067(10) -0.003(5) 0.014(8) 0.012(6)
 C5_1 0.119(12) 0.036(7) 0.106(13) -0.018(8) 0.025(9) 0.003(8)
 C6_1 0.112(10) 0.032(7) 0.104(9) 0.002(7) 0.018(7) -0.039(7)
 C7_1 0.104(11) 0.042(8) 0.085(10) 0.002(7) 0.004(7) -0.036(7)
 C8_1 0.094(11) 0.053(8) 0.065(8) 0.002(6) 0.003(7) -0.047(6)
 C9_1 0.107(13) 0.073(8) 0.053(7) -0.011(6) -0.003(7) -0.052(7)
 C10_1 0.097(12) 0.105(9) 0.068(11) 0.010(8) -0.028(10) -0.053(7)
 C11_1 0.042(7) 0.079(8) 0.031(6) -0.004(6) 0.003(5) -0.016(6)
 C12_1 0.047(6) 0.038(6) 0.036(5) -0.013(5) -0.001(4) -0.005(5)
 C13_1 0.055(7) 0.030(6) 0.045(7) -0.018(5) 0.001(5) 0.001(5)
 C14_1 0.051(8) 0.033(6) 0.057(6) -0.003(5) 0.005(6) -0.001(5)
 C15_1 0.049(7) 0.030(5) 0.031(5) -0.007(4) 0.001(4) -0.003(5)
 C16_1 0.125(15) 0.089(12) 0.072(10) -0.028(8) 0.007(8) -0.049(8)
 C17_1 0.137(15) 0.044(9) 0.098(9) -0.028(8) 0.013(9) -0.044(8)
 C18_1 0.062(7) 0.035(4) 0.025(5) -0.002(4) 0.001(5) -0.008(4)
 C19_1 0.046(5) 0.035(5) 0.033(7) -0.010(4) 0.003(4) 0.001(4)
 C20_1 0.081(10) 0.069(10) 0.111(15) 0.044(9) -0.045(11) -0.038(9)
 C21_1 0.072(9) 0.055(9) 0.107(15) 0.033(9) -0.024(9) -0.021(7)
 C22_1 0.056(7) 0.060(7) 0.027(7) 0.003(5) 0.013(6) 0.001(6)
 C23_1 0.035(6) 0.090(10) 0.066(10) 0.036(8) 0.010(7) -0.001(6)
 C24_1 0.037(6) 0.096(11) 0.045(9) 0.027(8) 0.012(6) -0.006(6)
 Br1_2 0.081(2) 0.148(2) 0.130(2) 0.069(2) -0.0479(17) -0.0248(17)
 Br2_2 0.0770(19) 0.126(2) 0.122(2) -0.0222(17) 0.0119(16) 0.0045(16)
 Br3_2 0.143(4) 0.364(7) 0.099(2) 0.056(3) 0.064(2) 0.153(4)
 O1_2 0.060(7) 0.035(4) 0.029(5) 0.000(3) 0.003(5) -0.002(4)
 O2_2 0.067(6) 0.036(4) 0.038(5) 0.006(4) -0.009(5) -0.004(4)
 C1_2 0.057(7) 0.043(5) 0.034(6) 0.004(4) -0.005(4) 0.002(5)
 C2_2 0.058(8) 0.046(6) 0.033(6) 0.008(5) -0.007(5) -0.005(5)
 C3_2 0.071(9) 0.051(5) 0.046(7) 0.009(5) -0.023(6) -0.015(6)
 C4_2 0.117(18) 0.067(8) 0.067(8) -0.004(7) -0.032(9) -0.029(9)
 C5_2 0.20(2) 0.081(9) 0.073(9) -0.027(8) -0.005(13) -0.048(13)
 C6_2 0.121(12) 0.076(7) 0.053(10) -0.015(7) 0.010(9) -0.008(7)
 C7_2 0.111(11) 0.067(6) 0.075(13) -0.001(9) 0.014(10) 0.007(7)
 C8_2 0.088(10) 0.064(6) 0.057(11) 0.008(7) 0.022(8) 0.012(6)
 C9_2 0.075(9) 0.060(6) 0.047(8) 0.012(6) 0.016(7) 0.002(6)
 C10_2 0.124(18) 0.054(7) 0.070(9) 0.012(6) 0.006(9) -0.006(8)
 C11_2 0.112(14) 0.035(6) 0.067(8) 0.007(5) -0.004(9) -0.009(7)
 C12_2 0.082(8) 0.030(6) 0.048(8) 0.002(5) -0.001(7) 0.004(5)
 C13_2 0.070(8) 0.066(6) 0.052(10) 0.014(7) 0.011(7) 0.002(6)
 C14_2 0.077(10) 0.063(6) 0.048(9) 0.030(6) -0.007(8) -0.005(5)
 C15_2 0.077(9) 0.047(6) 0.038(8) 0.008(5) -0.004(6) -0.006(6)
 C16_2 0.077(10) 0.083(7) 0.049(10) 0.001(7) 0.015(7) 0.000(7)
 C17_2 0.100(12) 0.091(7) 0.044(10) -0.007(7) 0.008(9) -0.011(7)
 C18_2 0.057(7) 0.039(5) 0.029(6) 0.005(4) -0.001(5) -0.001(4)
 C19_2 0.070(8) 0.075(8) 0.039(8) 0.005(6) 0.003(6) 0.013(6)
 C20_2 0.097(12) 0.076(8) 0.040(8) 0.001(6) -0.012(8) 0.036(7)
 C21_2 0.111(15) 0.127(13) 0.046(10) 0.000(9) -0.005(9) 0.056(9)
 C22_2 0.099(14) 0.136(13) 0.078(13) 0.025(10) 0.012(11) 0.067(11)
 C23_2 0.090(14) 0.131(14) 0.102(16) 0.025(11) 0.042(12) 0.035(11)
 C24_2 0.076(11) 0.089(10) 0.099(15) 0.014(9) 0.031(10) 0.012(8)

_geom_special_details
;
 All esds (except the esd in the dihedral angle between two l.s. planes)
 are estimated using the full covariance matrix.  The cell esds are taken
 into account individually in the estimation of esds in distances, angles
 and torsion angles; correlations between esds in cell parameters are only
 used when they are defined by crystal symmetry.  An approximate (isotropic)
 treatment of cell esds is used for estimating esds involving l.s. planes.
;
loop_
  _geom_bond_atom_site_label_1
  _geom_bond_atom_site_label_2
  _geom_bond_distance
  _geom_bond_site_symmetry_2
  _geom_bond_publ_flag
 Rh1 Rh1 2.3873(18) 2_665 ?
 Rh1 O1W 2.457(13) . ?
 Rh1 O1_1 2.081(7) 2_665 ?
 Rh1 O2_1 2.007(8) . ?
 Rh1 O1_2 2.001(8) 2_665 ?
 Rh1 O2_2 2.037(8) . ?
 O1W H1WA 0.997(3) . ?
 O1W H1WB 0.997(3) . ?
 Br1_1 C14_1 1.915(12) . ?
 Br2_1 C8_1 1.900(16) . ?
 Br3_1 C22_1 1.878(13) . ?
 O1_1 C18_1 1.235(9) . ?
 O2_1 C18_1 1.314(10) . ?
 C1_1 C2_1 1.546(13) . ?
 C1_1 C15_1 1.496(14) . ?
 C1_1 C18_1 1.534(13) . ?
 C1_1 C19_1 1.535(15) . ?
 C2_1 H2_1 1.0770 . ?
 C2_1 C3_1 1.346(15) . ?
 C3_1 C4_1 1.521(15) . ?
 C3_1 C14_1 1.397(16) . ?
 C4_1 H4A_1 1.0830 . ?
 C4_1 H4B_1 1.0830 . ?
 C4_1 C5_1 1.555(13) . ?
 C5_1 H5A_1 1.0830 . ?
 C5_1 H5B_1 1.0830 . ?
 C5_1 C6_1 1.49(2) . ?
 C6_1 C7_1 1.44(2) . ?
 C6_1 C17_1 1.40(2) . ?
 C7_1 H7_1 1.0770 . ?
 C7_1 C8_1 1.33(2) . ?
 C8_1 C9_1 1.465(18) . ?
 C9_1 C10_1 1.487(19) . ?
 C9_1 C16_1 1.38(2) . ?
 C10_1 H10A_1 1.0830 . ?
 C10_1 H10B_1 1.0830 . ?
 C10_1 C11_1 1.554(13) . ?
 C11_1 H11A_1 1.0830 . ?
 C11_1 H11B_1 1.0830 . ?
 C11_1 C12_1 1.522(15) . ?
 C12_1 C13_1 1.464(16) . ?
 C12_1 C15_1 1.357(14) . ?
 C13_1 H13_1 1.0770 . ?
 C13_1 C14_1 1.388(16) . ?
 C15_1 H15_1 1.0770 . ?
 C16_1 H16_1 1.0770 . ?
 C16_1 C17_1 1.31(2) . ?
 C17_1 H17_1 1.0770 . ?
 C19_1 C20_1 1.416(17) . ?
 C19_1 C24_1 1.330(17) . ?
 C20_1 H20_1 1.0770 . ?
 C20_1 C21_1 1.42(2) . ?
 C21_1 H21_1 1.0770 . ?
 C21_1 C22_1 1.36(2) . ?
 C22_1 C23_1 1.352(19) . ?
 C23_1 H23_1 1.0770 . ?
 C23_1 C24_1 1.407(18) . ?
 C24_1 H24_1 1.0770 . ?
 Br1_2 C14_2 1.915(13) . ?
 Br2_2 C8_2 1.901(16) . ?
 Br3_2 C22_2 1.876(13) . ?
 O1_2 C18_2 1.237(9) . ?
 O2_2 C18_2 1.314(10) . ?
 C1_2 C2_2 1.545(13) . ?
 C1_2 C15_2 1.498(14) . ?
 C1_2 C18_2 1.531(13) . ?
 C1_2 C19_2 1.537(15) . ?
 C2_2 H2_2 1.0770 . ?
 C2_2 C3_2 1.346(15) . ?
 C3_2 C4_2 1.521(15) . ?
 C3_2 C14_2 1.396(16) . ?
 C4_2 H4A_2 1.0830 . ?
 C4_2 H4B_2 1.0830 . ?
 C4_2 C5_2 1.553(13) . ?
 C5_2 H5A_2 1.0830 . ?
 C5_2 H5B_2 1.0830 . ?
 C5_2 C6_2 1.49(2) . ?
 C6_2 C7_2 1.44(2) . ?
 C6_2 C17_2 1.39(2) . ?
 C7_2 H7_2 1.0770 . ?
 C7_2 C8_2 1.33(2) . ?
 C8_2 C9_2 1.465(18) . ?
 C9_2 C10_2 1.485(19) . ?
 C9_2 C16_2 1.38(2) . ?
 C10_2 H10A_2 1.0830 . ?
 C10_2 H10B_2 1.0830 . ?
 C10_2 C11_2 1.554(13) . ?
 C11_2 H11A_2 1.0830 . ?
 C11_2 H11B_2 1.0830 . ?
 C11_2 C12_2 1.519(15) . ?
 C12_2 C13_2 1.464(16) . ?
 C12_2 C15_2 1.360(14) . ?
 C13_2 H13_2 1.0770 . ?
 C13_2 C14_2 1.388(16) . ?
 C15_2 H15_2 1.0770 . ?
 C16_2 H16_2 1.0770 . ?
 C16_2 C17_2 1.31(2) . ?
 C17_2 H17_2 1.0770 . ?
 C19_2 C20_2 1.417(17) . ?
 C19_2 C24_2 1.329(17) . ?
 C20_2 H20_2 1.0770 . ?
 C20_2 C21_2 1.42(2) . ?
 C21_2 H21_2 1.0770 . ?
 C21_2 C22_2 1.36(2) . ?
 C22_2 C23_2 1.352(19) . ?
 C23_2 H23_2 1.0770 . ?
 C23_2 C24_2 1.407(18) . ?
 C24_2 H24_2 1.0770 . ?

loop_
  _geom_angle_atom_site_label_1
  _geom_angle_atom_site_label_2
  _geom_angle_atom_site_label_3
  _geom_angle
  _geom_angle_site_symmetry_1
  _geom_angle_site_symmetry_3
  _geom_angle_publ_flag
 Rh1 Rh1 O1W 177.6(4) 2_665 . ?
 O1_1 Rh1 Rh1 87.4(2) 2_665 2_665 ?
 O1_1 Rh1 O1W 93.2(4) 2_665 . ?
 O2_1 Rh1 Rh1 88.9(2) . 2_665 ?
 O2_1 Rh1 O1W 93.5(4) . . ?
 O2_1 Rh1 O1_1 86.3(4) . 2_665 ?
 O1_2 Rh1 O1W 90.3(5) 2_665 . ?
 O1_2 Rh1 O2_2 90.8(4) 2_665 . ?
 O2_2 Rh1 O1W 90.8(4) . . ?
 Rh1 O1W H1WA 119(10) . . ?
 Rh1 O1W H1WB 113(8) . . ?
 H1WA O1W H1WB 106.7(6) . . ?
 C18_1 O1_1 Rh1 119.4(6) . 2_665 ?
 C18_1 O2_1 Rh1 119.8(5) . . ?
 C15_1 C1_1 C2_1 106.0(8) . . ?
 C15_1 C1_1 C18_1 111.2(8) . . ?
 C15_1 C1_1 C19_1 115.6(8) . . ?
 C18_1 C1_1 C2_1 104.7(6) . . ?
 C18_1 C1_1 C19_1 106.6(7) . . ?
 C19_1 C1_1 C2_1 112.3(9) . . ?
 C1_1 C2_1 H2_1 118.2 . . ?
 C3_1 C2_1 C1_1 123.7(10) . . ?
 C3_1 C2_1 H2_1 118.2 . . ?
 C2_1 C3_1 C4_1 117.0(10) . . ?
 C2_1 C3_1 C14_1 121.6(10) . . ?
 C14_1 C3_1 C4_1 121.1(10) . . ?
 C3_1 C4_1 H4A_1 107.9 . . ?
 C3_1 C4_1 H4B_1 107.9 . . ?
 C3_1 C4_1 C5_1 117.7(11) . . ?
 H4A_1 C4_1 H4B_1 107.2 . . ?
 C5_1 C4_1 H4A_1 107.9 . . ?
 C5_1 C4_1 H4B_1 107.9 . . ?
 C4_1 C5_1 H5A_1 109.4 . . ?
 C4_1 C5_1 H5B_1 109.4 . . ?
 H5A_1 C5_1 H5B_1 108.0 . . ?
 C6_1 C5_1 C4_1 111.1(10) . . ?
 C6_1 C5_1 H5A_1 109.4 . . ?
 C6_1 C5_1 H5B_1 109.4 . . ?
 C7_1 C6_1 C5_1 117.8(14) . . ?
 C17_1 C6_1 C5_1 126.2(16) . . ?
 C17_1 C6_1 C7_1 115.1(15) . . ?
 C6_1 C7_1 H7_1 119.5 . . ?
 C8_1 C7_1 C6_1 121.0(14) . . ?
 C8_1 C7_1 H7_1 119.5 . . ?
 C7_1 C8_1 Br2_1 120.1(11) . . ?
 C7_1 C8_1 C9_1 120.6(14) . . ?
 C9_1 C8_1 Br2_1 119.0(11) . . ?
 C8_1 C9_1 C10_1 120.9(13) . . ?
 C16_1 C9_1 C8_1 114.7(13) . . ?
 C16_1 C9_1 C10_1 123.3(13) . . ?
 C9_1 C10_1 H10A_1 109.9 . . ?
 C9_1 C10_1 H10B_1 109.9 . . ?
 C9_1 C10_1 C11_1 108.9(10) . . ?
 H10A_1 C10_1 H10B_1 108.3 . . ?
 C11_1 C10_1 H10A_1 109.9 . . ?
 C11_1 C10_1 H10B_1 109.9 . . ?
 C10_1 C11_1 H11A_1 107.5 . . ?
 C10_1 C11_1 H11B_1 107.5 . . ?
 H11A_1 C11_1 H11B_1 107.0 . . ?
 C12_1 C11_1 C10_1 119.2(10) . . ?
 C12_1 C11_1 H11A_1 107.5 . . ?
 C12_1 C11_1 H11B_1 107.5 . . ?
 C13_1 C12_1 C11_1 116.8(9) . . ?
 C15_1 C12_1 C11_1 119.4(10) . . ?
 C15_1 C12_1 C13_1 123.7(10) . . ?
 C12_1 C13_1 H13_1 118.5 . . ?
 C14_1 C13_1 C12_1 123.0(11) . . ?
 C14_1 C13_1 H13_1 118.5 . . ?
 C3_1 C14_1 Br1_1 117.1(8) . . ?
 C13_1 C14_1 Br1_1 113.8(9) . . ?
 C13_1 C14_1 C3_1 128.8(11) . . ?
 C1_1 C15_1 H15_1 118.6 . . ?
 C12_1 C15_1 C1_1 122.9(10) . . ?
 C12_1 C15_1 H15_1 118.6 . . ?
 C9_1 C16_1 H16_1 118.5 . . ?
 C17_1 C16_1 C9_1 123.0(15) . . ?
 C17_1 C16_1 H16_1 118.5 . . ?
 C6_1 C17_1 H17_1 118.6 . . ?
 C16_1 C17_1 C6_1 122.8(17) . . ?
 C16_1 C17_1 H17_1 118.6 . . ?
 O1_1 C18_1 O2_1 124.2(8) . . ?
 O1_1 C18_1 C1_1 118.6(7) . . ?
 O2_1 C18_1 C1_1 114.2(6) . . ?
 C20_1 C19_1 C1_1 117.7(11) . . ?
 C24_1 C19_1 C1_1 123.2(10) . . ?
 C24_1 C19_1 C20_1 119.1(11) . . ?
 C19_1 C20_1 H20_1 121.3 . . ?
 C19_1 C20_1 C21_1 117.4(13) . . ?
 C21_1 C20_1 H20_1 121.3 . . ?
 C20_1 C21_1 H21_1 119.2 . . ?
 C22_1 C21_1 C20_1 121.6(13) . . ?
 C22_1 C21_1 H21_1 119.2 . . ?
 C21_1 C22_1 Br3_1 119.6(10) . . ?
 C23_1 C22_1 Br3_1 120.7(11) . . ?
 C23_1 C22_1 C21_1 119.7(13) . . ?
 C22_1 C23_1 H23_1 120.2 . . ?
 C22_1 C23_1 C24_1 119.5(13) . . ?
 C24_1 C23_1 H23_1 120.2 . . ?
 C19_1 C24_1 C23_1 122.3(12) . . ?
 C19_1 C24_1 H24_1 118.8 . . ?
 C23_1 C24_1 H24_1 118.8 . . ?
 C18_2 O2_2 Rh1 117.0(5) . . ?
 C15_2 C1_2 C2_2 105.9(8) . . ?
 C15_2 C1_2 C18_2 111.5(8) . . ?
 C15_2 C1_2 C19_2 115.1(8) . . ?
 C18_2 C1_2 C2_2 105.0(6) . . ?
 C18_2 C1_2 C19_2 106.6(7) . . ?
 C19_2 C1_2 C2_2 112.3(9) . . ?
 C1_2 C2_2 H2_2 118.2 . . ?
 C3_2 C2_2 C1_2 123.6(10) . . ?
 C3_2 C2_2 H2_2 118.2 . . ?
 C2_2 C3_2 C4_2 117.1(10) . . ?
 C2_2 C3_2 C14_2 121.7(10) . . ?
 C14_2 C3_2 C4_2 121.3(10) . . ?
 C3_2 C4_2 H4A_2 107.8 . . ?
 C3_2 C4_2 H4B_2 107.8 . . ?
 C3_2 C4_2 C5_2 117.9(11) . . ?
 H4A_2 C4_2 H4B_2 107.2 . . ?
 C5_2 C4_2 H4A_2 107.8 . . ?
 C5_2 C4_2 H4B_2 107.8 . . ?
 C4_2 C5_2 H5A_2 109.4 . . ?
 C4_2 C5_2 H5B_2 109.4 . . ?
 H5A_2 C5_2 H5B_2 108.0 . . ?
 C6_2 C5_2 C4_2 111.2(10) . . ?
 C6_2 C5_2 H5A_2 109.4 . . ?
 C6_2 C5_2 H5B_2 109.4 . . ?
 C7_2 C6_2 C5_2 117.9(14) . . ?
 C17_2 C6_2 C5_2 126.2(16) . . ?
 C17_2 C6_2 C7_2 115.1(15) . . ?
 C6_2 C7_2 H7_2 119.5 . . ?
 C8_2 C7_2 C6_2 121.0(14) . . ?
 C8_2 C7_2 H7_2 119.5 . . ?
 C7_2 C8_2 Br2_2 120.1(11) . . ?
 C7_2 C8_2 C9_2 120.5(14) . . ?
 C9_2 C8_2 Br2_2 118.9(11) . . ?
 C8_2 C9_2 C10_2 121.0(13) . . ?
 C16_2 C9_2 C8_2 114.8(13) . . ?
 C16_2 C9_2 C10_2 123.6(13) . . ?
 C9_2 C10_2 H10A_2 109.9 . . ?
 C9_2 C10_2 H10B_2 109.9 . . ?
 C9_2 C10_2 C11_2 109.0(10) . . ?
 H10A_2 C10_2 H10B_2 108.3 . . ?
 C11_2 C10_2 H10A_2 109.9 . . ?
 C11_2 C10_2 H10B_2 109.9 . . ?
 C10_2 C11_2 H11A_2 107.5 . . ?
 C10_2 C11_2 H11B_2 107.5 . . ?
 H11A_2 C11_2 H11B_2 107.0 . . ?
 C12_2 C11_2 C10_2 119.5(10) . . ?
 C12_2 C11_2 H11A_2 107.5 . . ?
 C12_2 C11_2 H11B_2 107.5 . . ?
 C13_2 C12_2 C11_2 117.1(9) . . ?
 C15_2 C12_2 C11_2 119.5(10) . . ?
 C15_2 C12_2 C13_2 123.4(10) . . ?
 C12_2 C13_2 H13_2 118.5 . . ?
 C14_2 C13_2 C12_2 123.0(10) . . ?
 C14_2 C13_2 H13_2 118.5 . . ?
 C3_2 C14_2 Br1_2 117.1(8) . . ?
 C13_2 C14_2 Br1_2 113.9(9) . . ?
 C13_2 C14_2 C3_2 129.0(11) . . ?
 C1_2 C15_2 H15_2 119.0 . . ?
 C12_2 C15_2 C1_2 122.0(10) . . ?
 C12_2 C15_2 H15_2 119.0 . . ?
 C9_2 C16_2 H16_2 118.5 . . ?
 C17_2 C16_2 C9_2 123.0(15) . . ?
 C17_2 C16_2 H16_2 118.5 . . ?
 C6_2 C17_2 H17_2 118.6 . . ?
 C16_2 C17_2 C6_2 122.8(16) . . ?
 C16_2 C17_2 H17_2 118.6 . . ?
 O1_2 C18_2 O2_2 124.1(8) . . ?
 O1_2 C18_2 C1_2 118.4(7) . . ?
 O2_2 C18_2 C1_2 114.4(6) . . ?
 C20_2 C19_2 C1_2 117.2(11) . . ?
 C24_2 C19_2 C1_2 123.1(10) . . ?
 C24_2 C19_2 C20_2 119.1(11) . . ?
 C19_2 C20_2 H20_2 121.3 . . ?
 C19_2 C20_2 C21_2 117.4(13) . . ?
 C21_2 C20_2 H20_2 121.3 . . ?
 C20_2 C21_2 H21_2 119.2 . . ?
 C22_2 C21_2 C20_2 121.6(13) . . ?
 C22_2 C21_2 H21_2 119.2 . . ?
 C21_2 C22_2 Br3_2 119.5(10) . . ?
 C23_2 C22_2 Br3_2 120.7(11) . . ?
 C23_2 C22_2 C21_2 119.7(13) . . ?
 C22_2 C23_2 H23_2 120.3 . . ?
 C22_2 C23_2 C24_2 119.4(14) . . ?
 C24_2 C23_2 H23_2 120.3 . . ?
 C19_2 C24_2 C23_2 122.2(12) . . ?
 C19_2 C24_2 H24_2 118.9 . . ?
 C23_2 C24_2 H24_2 118.9 . . ?

loop_
  _geom_torsion_atom_site_label_1
  _geom_torsion_atom_site_label_2
  _geom_torsion_atom_site_label_3
  _geom_torsion_atom_site_label_4
  _geom_torsion
  _geom_torsion_site_symmetry_1
  _geom_torsion_site_symmetry_2
  _geom_torsion_site_symmetry_3
  _geom_torsion_site_symmetry_4
  _geom_torsion_publ_flag
 Rh1 O1_1 C18_1 O2_1 -7.0(14) 2_665 . . . ?
 Rh1 O1_1 C18_1 C1_1 -166.1(7) 2_665 . . . ?
 Rh1 O2_1 C18_1 O1_1 3.8(14) . . . . ?
 Rh1 O2_1 C18_1 C1_1 163.7(6) . . . . ?
 Rh1 O1_2 C18_2 O2_2 -10.2(15) 2_665 . . . ?
 Rh1 O1_2 C18_2 C1_2 -169.2(6) 2_665 . . . ?
 Rh1 O2_2 C18_2 O1_2 10.0(14) . . . . ?
 Rh1 O2_2 C18_2 C1_2 169.7(6) . . . . ?
 Br2_1 C8_1 C9_1 C10_1 -17.9(16) . . . . ?
 Br2_1 C8_1 C9_1 C16_1 173.1(11) . . . . ?
 Br3_1 C22_1 C23_1 C24_1 179.3(14) . . . . ?
 C1_1 C2_1 C3_1 C4_1 -175.4(11) . . . . ?
 C1_1 C2_1 C3_1 C14_1 10.4(19) . . . . ?
 C1_1 C19_1 C20_1 C21_1 -177.8(16) . . . . ?
 C1_1 C19_1 C24_1 C23_1 -176.8(14) . . . . ?
 C2_1 C1_1 C15_1 C12_1 62.6(12) . . . . ?
 C2_1 C1_1 C18_1 O1_1 -141.5(10) . . . . ?
 C2_1 C1_1 C18_1 O2_1 57.4(10) . . . . ?
 C2_1 C1_1 C19_1 C20_1 -145.2(14) . . . . ?
 C2_1 C1_1 C19_1 C24_1 37.3(16) . . . . ?
 C2_1 C3_1 C4_1 C5_1 -121.0(14) . . . . ?
 C2_1 C3_1 C14_1 Br1_1 -152.6(10) . . . . ?
 C2_1 C3_1 C14_1 C13_1 34(2) . . . . ?
 C3_1 C4_1 C5_1 C6_1 21(2) . . . . ?
 C4_1 C3_1 C14_1 Br1_1 33.4(16) . . . . ?
 C4_1 C3_1 C14_1 C13_1 -140.0(14) . . . . ?
 C4_1 C5_1 C6_1 C7_1 60.0(18) . . . . ?
 C4_1 C5_1 C6_1 C17_1 -108.7(16) . . . . ?
 C5_1 C6_1 C7_1 C8_1 -155.9(13) . . . . ?
 C5_1 C6_1 C17_1 C16_1 157.2(16) . . . . ?
 C6_1 C7_1 C8_1 Br2_1 172.6(10) . . . . ?
 C6_1 C7_1 C8_1 C9_1 -2(2) . . . . ?
 C7_1 C6_1 C17_1 C16_1 -12(2) . . . . ?
 C7_1 C8_1 C9_1 C10_1 157.1(13) . . . . ?
 C7_1 C8_1 C9_1 C16_1 -11.8(18) . . . . ?
 C8_1 C9_1 C10_1 C11_1 -84.3(15) . . . . ?
 C8_1 C9_1 C16_1 C17_1 15(2) . . . . ?
 C9_1 C10_1 C11_1 C12_1 18.1(18) . . . . ?
 C9_1 C16_1 C17_1 C6_1 -3(3) . . . . ?
 C10_1 C9_1 C16_1 C17_1 -154.0(16) . . . . ?
 C10_1 C11_1 C12_1 C13_1 -87.1(14) . . . . ?
 C10_1 C11_1 C12_1 C15_1 97.2(15) . . . . ?
 C11_1 C12_1 C13_1 C14_1 146.7(11) . . . . ?
 C11_1 C12_1 C15_1 C1_1 175.1(9) . . . . ?
 C12_1 C13_1 C14_1 Br1_1 -175.4(8) . . . . ?
 C12_1 C13_1 C14_1 C3_1 -1.8(18) . . . . ?
 C13_1 C12_1 C15_1 C1_1 -0.3(16) . . . . ?
 C14_1 C3_1 C4_1 C5_1 53(2) . . . . ?
 C15_1 C1_1 C2_1 C3_1 -69.9(14) . . . . ?
 C15_1 C1_1 C18_1 O1_1 104.5(10) . . . . ?
 C15_1 C1_1 C18_1 O2_1 -56.5(9) . . . . ?
 C15_1 C1_1 C19_1 C20_1 -23.5(16) . . . . ?
 C15_1 C1_1 C19_1 C24_1 159.0(13) . . . . ?
 C15_1 C12_1 C13_1 C14_1 -37.8(16) . . . . ?
 C16_1 C9_1 C10_1 C11_1 83.6(17) . . . . ?
 C17_1 C6_1 C7_1 C8_1 14.0(18) . . . . ?
 C18_1 C1_1 C2_1 C3_1 172.5(11) . . . . ?
 C18_1 C1_1 C15_1 C12_1 175.7(8) . . . . ?
 C18_1 C1_1 C19_1 C20_1 100.7(14) . . . . ?
 C18_1 C1_1 C19_1 C24_1 -76.8(14) . . . . ?
 C19_1 C1_1 C2_1 C3_1 57.2(15) . . . . ?
 C19_1 C1_1 C15_1 C12_1 -62.5(12) . . . . ?
 C19_1 C1_1 C18_1 O1_1 -22.3(11) . . . . ?
 C19_1 C1_1 C18_1 O2_1 176.6(9) . . . . ?
 C19_1 C20_1 C21_1 C22_1 -5(3) . . . . ?
 C20_1 C19_1 C24_1 C23_1 6(3) . . . . ?
 C20_1 C21_1 C22_1 Br3_1 -173.8(17) . . . . ?
 C20_1 C21_1 C22_1 C23_1 5(3) . . . . ?
 C21_1 C22_1 C23_1 C24_1 1(3) . . . . ?
 C22_1 C23_1 C24_1 C19_1 -6(3) . . . . ?
 C24_1 C19_1 C20_1 C21_1 0(3) . . . . ?
 Br2_2 C8_2 C9_2 C10_2 -15.6(18) . . . . ?
 Br2_2 C8_2 C9_2 C16_2 173.0(12) . . . . ?
 Br3_2 C22_2 C23_2 C24_2 -175.2(17) . . . . ?
 C1_2 C2_2 C3_2 C4_2 -176.0(11) . . . . ?
 C1_2 C2_2 C3_2 C14_2 3.2(19) . . . . ?
 C1_2 C19_2 C20_2 C21_2 -173.4(14) . . . . ?
 C1_2 C19_2 C24_2 C23_2 176.9(16) . . . . ?
 C2_2 C1_2 C15_2 C12_2 68.1(13) . . . . ?
 C2_2 C1_2 C18_2 O1_2 -52.9(11) . . . . ?
 C2_2 C1_2 C18_2 O2_2 146.1(10) . . . . ?
 C2_2 C1_2 C19_2 C20_2 -158.1(11) . . . . ?
 C2_2 C1_2 C19_2 C24_2 30.7(17) . . . . ?
 C2_2 C3_2 C4_2 C5_2 -109.8(15) . . . . ?
 C2_2 C3_2 C14_2 Br1_2 -144.7(11) . . . . ?
 C2_2 C3_2 C14_2 C13_2 37(2) . . . . ?
 C3_2 C4_2 C5_2 C6_2 -0.9(19) . . . . ?
 C4_2 C3_2 C14_2 Br1_2 34.5(16) . . . . ?
 C4_2 C3_2 C14_2 C13_2 -143.9(14) . . . . ?
 C4_2 C5_2 C6_2 C7_2 76.5(18) . . . . ?
 C4_2 C5_2 C6_2 C17_2 -93(2) . . . . ?
 C5_2 C6_2 C7_2 C8_2 -160.3(15) . . . . ?
 C5_2 C6_2 C17_2 C16_2 155.2(16) . . . . ?
 C6_2 C7_2 C8_2 Br2_2 176.0(13) . . . . ?
 C6_2 C7_2 C8_2 C9_2 4(2) . . . . ?
 C7_2 C6_2 C17_2 C16_2 -14(2) . . . . ?
 C7_2 C8_2 C9_2 C10_2 156.2(15) . . . . ?
 C7_2 C8_2 C9_2 C16_2 -15(2) . . . . ?
 C8_2 C9_2 C10_2 C11_2 -77.2(18) . . . . ?
 C8_2 C9_2 C16_2 C17_2 12(2) . . . . ?
 C9_2 C10_2 C11_2 C12_2 1.6(19) . . . . ?
 C9_2 C16_2 C17_2 C6_2 3(3) . . . . ?
 C10_2 C9_2 C16_2 C17_2 -159.5(15) . . . . ?
 C10_2 C11_2 C12_2 C13_2 -73.7(17) . . . . ?
 C10_2 C11_2 C12_2 C15_2 107.5(15) . . . . ?
 C11_2 C12_2 C13_2 C14_2 146.3(12) . . . . ?
 C11_2 C12_2 C15_2 C1_2 170.9(9) . . . . ?
 C12_2 C13_2 C14_2 Br1_2 -178.9(10) . . . . ?
 C12_2 C13_2 C14_2 C3_2 0(2) . . . . ?
 C13_2 C12_2 C15_2 C1_2 -7.8(18) . . . . ?
 C14_2 C3_2 C4_2 C5_2 71.0(18) . . . . ?
 C15_2 C1_2 C2_2 C3_2 -66.0(15) . . . . ?
 C15_2 C1_2 C18_2 O1_2 -167.2(9) . . . . ?
 C15_2 C1_2 C18_2 O2_2 31.9(10) . . . . ?
 C15_2 C1_2 C19_2 C20_2 -36.8(14) . . . . ?
 C15_2 C1_2 C19_2 C24_2 152.1(15) . . . . ?
 C15_2 C12_2 C13_2 C14_2 -35(2) . . . . ?
 C16_2 C9_2 C10_2 C11_2 93.4(16) . . . . ?
 C17_2 C6_2 C7_2 C8_2 10(2) . . . . ?
 C18_2 C1_2 C2_2 C3_2 175.9(11) . . . . ?
 C18_2 C1_2 C15_2 C12_2 -178.2(9) . . . . ?
 C18_2 C1_2 C19_2 C20_2 87.5(12) . . . . ?
 C18_2 C1_2 C19_2 C24_2 -83.7(15) . . . . ?
 C19_2 C1_2 C2_2 C3_2 60.5(14) . . . . ?
 C19_2 C1_2 C15_2 C12_2 -56.7(13) . . . . ?
 C19_2 C1_2 C18_2 O1_2 66.4(10) . . . . ?
 C19_2 C1_2 C18_2 O2_2 -94.5(10) . . . . ?
 C19_2 C20_2 C21_2 C22_2 0(3) . . . . ?
 C20_2 C19_2 C24_2 C23_2 6(3) . . . . ?
 C20_2 C21_2 C22_2 Br3_2 178.9(14) . . . . ?
 C20_2 C21_2 C22_2 C23_2 -3(3) . . . . ?
 C21_2 C22_2 C23_2 C24_2 7(3) . . . . ?
 C22_2 C23_2 C24_2 C19_2 -8(3) . . . . ?
 C24_2 C19_2 C20_2 C21_2 -2(2) . . . . ?

_smtbx_masks_special_details       ?
loop_
  _smtbx_masks_void_nr
  _smtbx_masks_void_average_x
  _smtbx_masks_void_average_y
  _smtbx_masks_void_average_z
  _smtbx_masks_void_volume
  _smtbx_masks_void_count_electrons
  _smtbx_masks_void_content
 1 0.000 0.000 0.664 11.8 0.0 ?
 2 -0.724 -0.019 0.500 834.1 155.2 '4 C2,4 H2,4 Cl2'
 3 0.000 0.500 0.043 161.0 54.0 '1 C2,1 H2,1 Cl2'
 4 0.500 1.000 0.957 161.0 53.4 '1 C2,1 H2,1 Cl2'
 5 0.500 0.500 0.336 11.8 0.0 ?

_smtbx_masks_void_probe_radius     1.2
_smtbx_masks_void_truncation_radius  1.2
_shelx_res_file
;
TITL dl-01-49-03_a.res in P2(1)2(1)2
    dl-01-49-03.res
    created by SHELXL-2018/3 at 09:50:54 on 26-Feb-2024
REM Old TITL DL-01-49-03 in P2(1)2(1)2
REM SHELXT solution in P2(1)2(1)2: R1 0.197, Rweak 0.071, Alpha 0.028
REM <I/s> 0.000 for 0 systematic absences, Orientation as input
REM Flack x = 0.100 ( 0.013 ) from 2349 Parsons' quotients
REM Formula found by SHELXT: C99 O22 Br10 Rh2
CELL 1.54184 14.9255 20.5981 17.2404 90 90 90
ZERR 2 0.001 0.0007 0.0008 0 0 0
LATT -1
SYMM -X,-Y,+Z
SYMM 0.5-X,0.5+Y,-Z
SYMM 0.5+X,0.5-Y,-Z
SFAC C H Br Cl O Rh
UNIT 204 164 24 12 20 4
DFIX 0.997 0.002 H1Wa O1W O1W H1Wb
DANG 1.6 0.004 H1Wa H1Wb
RIGU_LIG 0.002 0.002 Br1 > C24
SADI_2 0.002 C5 C4 C11 C10
DFIX_CCL2 1.771 0.01 CL1S C1S CL2S C1S
DFIX_CCL2 2.916 0.03 CL1S CL2S
SIMU 0.04 0.08 1
SAME_LIG 0.002 0.002 Br1 > C24

L.S. 6 0 0
PLAN  22 0 0
SIZE 0.04 0.05 0.08
TEMP -173
CONF
CONN 6 Rh1
list 4
MORE -1
ABIN
BOND $H
fmap 2 1 53
acta
SHEL 20 0.85
OMIT -12 12 7
OMIT -9 6 16
OMIT -8 3 8
OMIT -6 9 5
OMIT -6 11 7
OMIT -4 5 3
OMIT -1 3 7
OMIT -1 14 6
OMIT 0 0 1
OMIT 0 0 2
OMIT 0 4 1
OMIT 0 8 13
OMIT 0 10 7
OMIT 0 17 10
OMIT 1 0 1
OMIT 1 0 4
OMIT 1 10 15
OMIT 1 14 6
OMIT 2 0 2
OMIT 2 11 0
OMIT 3 3 0
OMIT 3 22 1
OMIT 4 6 3
OMIT 4 9 3
OMIT 6 16 6
OMIT 8 1 11
OMIT 9 15 3
OMIT 11 12 7
OMIT 13 10 7
REM <olex2.extras>
REM <HklSrc "%.\\DL-01-49-03.hkl">
REM </olex2.extras>

WGHT    0.085800
EXTI    0.000166
FVAR       0.24345
RH1   6    0.542672    0.549012    0.593368    11.00000    0.05466    0.02633 =
         0.02925    0.00029    0.00010   -0.00615
O1W   5    0.633686    0.648320    0.588414    11.00000    0.14861    0.04128 =
         0.08789   -0.00495   -0.05554    0.00048
H1WA  2    0.697730    0.644706    0.572537    11.00000   -1.50000
H1WB  2    0.606457    0.682881    0.555489    11.00000   -1.50000
RESI LIG 1
PART 1
BR1   3    0.159143    0.687712    0.942340    11.00000    0.06357    0.05036 =
         0.05517   -0.01206    0.00630    0.00776
BR2   3    0.598090    0.698967    0.814235    11.00000    0.08329    0.08718 =
         0.11538    0.01280    0.02337   -0.03013
BR3   3    0.042524    0.388620    0.868110    11.00000    0.05399    0.04403 =
         0.06845    0.00137    0.00765   -0.00133
O1    5    0.382152    0.490878    0.683191    11.00000    0.05528    0.03971 =
         0.02832   -0.00778    0.00878   -0.01467
O2    5    0.461537    0.583790    0.676418    11.00000    0.06649    0.02897 =
         0.02827   -0.00582   -0.00025   -0.01289
C1    1    0.356412    0.571303    0.780245    11.00000    0.04741    0.03738 =
         0.02952   -0.00184   -0.00049    0.00128
C2    1    0.325429    0.641593    0.763784    11.00000    0.06517    0.04043 =
         0.05061    0.00404    0.01031    0.00831
AFIX  43  1.0770
H2    2    0.342763    0.662942    0.708769    11.00000   -1.20000
AFIX   0
C3    1    0.278002    0.677586    0.814377    11.00000    0.06041    0.03150 =
         0.05194   -0.00899   -0.00199    0.00108
C4    1    0.246568    0.743937    0.786781    11.00000    0.09399    0.03314 =
         0.06687   -0.00280    0.01388    0.01164
AFIX  23  1.0830
H4A   2    0.174009    0.743758    0.786477    11.00000   -1.20000
H4B   2    0.268304    0.749968    0.727284    11.00000   -1.20000
AFIX   0
C5    1    0.277985    0.804421    0.833349    11.00000    0.11865    0.03604 =
         0.10576   -0.01757    0.02469    0.00348
AFIX  23  1.0830
H5A   2    0.291924    0.843868    0.793609    11.00000   -1.20000
H5B   2    0.224906    0.819864    0.872001    11.00000   -1.20000
AFIX   0
C6    1    0.359959    0.789668    0.879425    11.00000    0.11174    0.03177 =
         0.10415    0.00202    0.01804   -0.03854
C7    1    0.438748    0.769135    0.838099    11.00000    0.10357    0.04177 =
         0.08502    0.00240    0.00419   -0.03619
AFIX  43  1.0770
H7    2    0.446792    0.782397    0.778075    11.00000   -1.20000
AFIX   0
C8    1    0.501800    0.734024    0.872890    11.00000    0.09367    0.05256 =
         0.06470    0.00219    0.00254   -0.04708
C9    1    0.494251    0.717424    0.955255    11.00000    0.10668    0.07317 =
         0.05313   -0.01082   -0.00261   -0.05182
C10   1    0.542382    0.660407    0.987860    11.00000    0.09678    0.10548 =
         0.06766    0.01012   -0.02809   -0.05296
AFIX  23  1.0830
H10A  2    0.553435    0.667281    1.049398    11.00000   -1.20000
H10B  2    0.606925    0.655121    0.959862    11.00000   -1.20000
AFIX   0
C11   1    0.484897    0.598544    0.974114    11.00000    0.04248    0.07867 =
         0.03134   -0.00426    0.00321   -0.01554
AFIX  23  1.0830
H11A  2    0.530196    0.559531    0.958771    11.00000   -1.20000
H11B  2    0.454431    0.585569    1.028977    11.00000   -1.20000
AFIX   0
C12   1    0.410867    0.600106    0.913408    11.00000    0.04740    0.03779 =
         0.03581   -0.01276   -0.00133   -0.00489
C13   1    0.322997    0.623361    0.938944    11.00000    0.05475    0.03019 =
         0.04461   -0.01783    0.00096    0.00094
AFIX  43  1.0770
H13   2    0.302285    0.613396    0.997588    11.00000   -1.20000
AFIX   0
C14   1    0.265140    0.657671    0.891025    11.00000    0.05134    0.03274 =
         0.05689   -0.00324    0.00550   -0.00132
C15   1    0.427248    0.576388    0.841356    11.00000    0.04882    0.02998 =
         0.03064   -0.00660    0.00124   -0.00329
AFIX  43  1.0770
H15   2    0.494138    0.560537    0.827561    11.00000   -1.20000
AFIX   0
C16   1    0.428439    0.750695    0.994838    11.00000    0.12496    0.08921 =
         0.07223   -0.02830    0.00692   -0.04948
AFIX  43  1.0770
H16   2    0.429415    0.749857    1.057294    11.00000   -1.20000
AFIX   0
C17   1    0.364681    0.783329    0.959886    11.00000    0.13689    0.04369 =
         0.09785   -0.02842    0.01301   -0.04385
AFIX  43  1.0770
H17   2    0.313824    0.806197    0.994779    11.00000   -1.20000
AFIX   0
C18   1    0.395822    0.547632    0.703074    11.00000    0.06225    0.03468 =
         0.02507   -0.00171    0.00072   -0.00786
C19   1    0.277719    0.526044    0.799337    11.00000    0.04618    0.03473 =
         0.03315   -0.01017    0.00346    0.00109
C20   1    0.292533    0.476161    0.854340    11.00000    0.08131    0.06915 =
         0.11129    0.04438   -0.04483   -0.03820
AFIX  43  1.0770
H20   2    0.356022    0.471088    0.883402    11.00000   -1.20000
AFIX   0
C21   1    0.220415    0.433069    0.869704    11.00000    0.07177    0.05490 =
         0.10745    0.03304   -0.02393   -0.02114
AFIX  43  1.0770
H21   2    0.231196    0.392232    0.907583    11.00000   -1.20000
AFIX   0
C22   1    0.138199    0.442120    0.837784    11.00000    0.05597    0.05977 =
         0.02694    0.00264    0.01320    0.00099
C23   1    0.125630    0.490366    0.785780    11.00000    0.03467    0.09013 =
         0.06634    0.03561    0.01029   -0.00119
AFIX  43  1.0770
H23   2    0.060494    0.498272    0.760613    11.00000   -1.20000
AFIX   0
C24   1    0.198258    0.530176    0.764770    11.00000    0.03657    0.09554 =
         0.04526    0.02672    0.01219   -0.00579
AFIX  43  1.0770
H24   2    0.189202    0.565234    0.719091    11.00000   -1.20000
AFIX   0

RESI LIG 2
PART 2
BR1   3    0.065751    0.587968    0.283393    11.00000    0.08118    0.14821 =
         0.13050    0.06857   -0.04791   -0.02475
BR2   3    0.529213    0.628583    0.233145    11.00000    0.07701    0.12614 =
         0.12207   -0.02216    0.01187    0.00450
BR3   3    0.030356    0.641745    0.672306    11.00000    0.14273    0.36369 =
         0.09858    0.05604    0.06372    0.15271
O1    5    0.380003    0.491560    0.511858    11.00000    0.06043    0.03510 =
         0.02944    0.00033    0.00320   -0.00168
O2    5    0.458744    0.584908    0.510633    11.00000    0.06692    0.03608 =
         0.03754    0.00610   -0.00925   -0.00402
C1    1    0.326329    0.578002    0.432622    11.00000    0.05653    0.04344 =
         0.03430    0.00386   -0.00509    0.00184
C2    1    0.301649    0.526690    0.370876    11.00000    0.05805    0.04590 =
         0.03300    0.00766   -0.00698   -0.00534
AFIX  43  1.0770
H2    2    0.338174    0.481598    0.370614    11.00000   -1.20000
AFIX   0
C3    1    0.237015    0.535210    0.317372    11.00000    0.07132    0.05145 =
         0.04614    0.00875   -0.02310   -0.01543
C4    1    0.216743    0.478160    0.264214    11.00000    0.11736    0.06666 =
         0.06682   -0.00435   -0.03197   -0.02912
AFIX  23  1.0830
H4A   2    0.145277    0.469250    0.266369    11.00000   -1.20000
H4B   2    0.249522    0.435686    0.287994    11.00000   -1.20000
AFIX   0
C5    1    0.244253    0.483921    0.177588    11.00000    0.19682    0.08105 =
         0.07334   -0.02705   -0.00544   -0.04760
AFIX  23  1.0830
H5A   2    0.290985    0.445504    0.163360    11.00000   -1.20000
H5B   2    0.185534    0.478071    0.141353    11.00000   -1.20000
AFIX   0
C6    1    0.286496    0.548014    0.161272    11.00000    0.12104    0.07630 =
         0.05310   -0.01533    0.01042   -0.00834
C7    1    0.377595    0.557714    0.185898    11.00000    0.11115    0.06684 =
         0.07519   -0.00060    0.01432    0.00730
AFIX  43  1.0770
H7    2    0.419320    0.516226    0.197759    11.00000   -1.20000
AFIX   0
C8    1    0.411083    0.617138    0.194245    11.00000    0.08826    0.06448 =
         0.05733    0.00846    0.02238    0.01154
C9    1    0.353970    0.674343    0.183814    11.00000    0.07464    0.05983 =
         0.04685    0.01245    0.01602    0.00184
C10   1    0.376999    0.737303    0.220785    11.00000    0.12358    0.05442 =
         0.06992    0.01221    0.00630   -0.00616
AFIX  23  1.0830
H10A  2    0.340508    0.776280    0.192868    11.00000   -1.20000
H10B  2    0.448000    0.746758    0.214450    11.00000   -1.20000
AFIX   0
C11   1    0.351991    0.734256    0.308190    11.00000    0.11156    0.03510 =
         0.06666    0.00726   -0.00421   -0.00897
AFIX  23  1.0830
H11A  2    0.411818    0.745674    0.341011    11.00000   -1.20000
H11B  2    0.304211    0.772720    0.319282    11.00000   -1.20000
AFIX   0
C12   1    0.313222    0.672006    0.341482    11.00000    0.08166    0.02993 =
         0.04770    0.00166   -0.00094    0.00411
C13   1    0.220327    0.656548    0.321385    11.00000    0.06975    0.06554 =
         0.05170    0.01386    0.01102    0.00163
AFIX  43  1.0770
H13   2    0.173630    0.695924    0.313979    11.00000   -1.20000
AFIX   0
C14   1    0.189690    0.593466    0.311440    11.00000    0.07741    0.06296 =
         0.04831    0.02965   -0.00733   -0.00462
C15   1    0.364460    0.634452    0.388854    11.00000    0.07712    0.04733 =
         0.03769    0.00818   -0.00446   -0.00615
AFIX  43  1.0770
H15   2    0.434579    0.645634    0.395095    11.00000   -1.20000
AFIX   0
C16   1    0.273547    0.662413    0.147278    11.00000    0.07687    0.08330 =
         0.04889    0.00112    0.01543    0.00036
AFIX  43  1.0770
H16   2    0.234244    0.703150    0.127890    11.00000   -1.20000
AFIX   0
C17   1    0.242680    0.603654    0.135039    11.00000    0.10022    0.09060 =
         0.04351   -0.00694    0.00770   -0.01145
AFIX  43  1.0770
H17   2    0.180920    0.598153    0.103410    11.00000   -1.20000
AFIX   0
C18   1    0.397325    0.545292    0.483474    11.00000    0.05741    0.03865 =
         0.02887    0.00507   -0.00128   -0.00117
C19   1    0.247096    0.594330    0.486148    11.00000    0.06988    0.07464 =
         0.03851    0.00549    0.00275    0.01339
C20   1    0.249879    0.654716    0.525447    11.00000    0.09717    0.07603 =
         0.03998    0.00051   -0.01170    0.03583
AFIX  43  1.0770
H20   2    0.301524    0.689840    0.513514    11.00000   -1.20000
AFIX   0
C21   1    0.182051    0.667110    0.581081    11.00000    0.11146    0.12730 =
         0.04630    0.00031   -0.00510    0.05620
AFIX  43  1.0770
H21   2    0.182100    0.712705    0.611658    11.00000   -1.20000
AFIX   0
C22   1    0.117021    0.622908    0.596766    11.00000    0.09884    0.13557 =
         0.07800    0.02506    0.01194    0.06665
C23   1    0.113925    0.566697    0.556394    11.00000    0.09027    0.13066 =
         0.10220    0.02529    0.04157    0.03548
AFIX  43  1.0770
H23   2    0.058661    0.533677    0.563946    11.00000   -1.20000
AFIX   0
C24   1    0.183605    0.551744    0.504408    11.00000    0.07554    0.08877 =
         0.09937    0.01375    0.03102    0.01167
AFIX  43  1.0770
H24   2    0.185560    0.504175    0.478533    11.00000   -1.20000
AFIX   0
HKLF 4


REM  dl-01-49-03_a.res in P2(1)2(1)2
REM wR2 = 0.1723, GooF = S = 1.031, Restrained GooF = 1.011 for all data
REM R1 = 0.0672 for 6473 Fo > 4sig(Fo) and 0.0941 for all 9001 data
REM 548 parameters refined using 542 restraints

END

WGHT      0.0858      0.0000

REM Highest difference peak  1.172,  deepest hole -0.766,  1-sigma level  0.122
Q1    1  -0.0276  0.5989  0.6349  11.00000  0.05    1.17
Q2    1   0.6387  0.6745  0.8614  11.00000  0.05    1.01
Q3    1   0.5563  0.6183  0.2879  11.00000  0.05    0.98
Q4    1   0.5728  0.6973  0.5453  11.00000  0.05    0.87
Q5    1   0.7316  0.6243  0.5865  11.00000  0.05    0.80
Q6    1   0.7263  0.6361  0.5612  11.00000  0.05    0.80
Q7    1   0.5331  0.5501  0.5253  11.00000  0.05    0.68
Q8    1   0.5345  0.5534  0.6576  11.00000  0.05    0.67
Q9    1   0.0340  0.3913  0.8019  11.00000  0.05    0.63
Q10   1   0.5944  0.7377  0.8217  11.00000  0.05    0.61
Q11   1   0.5231  0.5811  0.2406  11.00000  0.05    0.59
Q12   1   0.0173  0.4256  0.0797  11.00000  0.05    0.58
Q13   1   0.1523  0.6969  0.8749  11.00000  0.05    0.57
Q14   1   0.0409  0.3891  0.9414  11.00000  0.05    0.53
Q15   1   0.3692  0.4717  0.6158  11.00000  0.05    0.52
Q16   1   0.0412  0.6391  0.6860  11.00000  0.05    0.52
Q17   1   0.4583  0.5808  0.6218  11.00000  0.05    0.50
Q18   1   0.1007  0.3569  0.8205  11.00000  0.05    0.49
Q19   1   0.0629  0.5820  0.2616  11.00000  0.05    0.47
Q20   1   0.6614  0.6653  0.5198  11.00000  0.05    0.46
Q21   1   0.6147  0.6820  0.9442  11.00000  0.05    0.45
Q22   1   0.6800  0.6638  0.6378  11.00000  0.05    0.45
;
_shelx_res_checksum                85471
_shelx_hkl_file
;
   0   0  -1   84.95    9.00
   0   0  -2 1690.58  143.86
   0   0  -3 2009.16  171.79
   0   0  -4  525.01   51.66
   0   0  -5  584.31   57.35
   0   0  -6  502.19   51.25
   0   0  -7   16.78   18.86
   0   0  -8  503.33   54.78
   0   0   9  716.71   68.03
   0   0  10  739.04   71.17
   0   0  11 3560.90  323.69
   0   0  11 3904.32  322.40
   0   0  12  608.80   67.21
   0   0  12  576.88   62.29
   0   0  13   17.31   31.55
   0   0  13   10.50   23.89
   0   0  14   47.26   27.27
   0   0  15  488.30   69.09
   0   0  15  500.91   61.33
   0   0  16   51.02   30.02
   0   0  17  184.89   39.86
   0   0  17  107.06   35.56
   0   0  18   32.38   30.32
   0   0  18   -3.26   25.26
   0   0  19   -8.50   26.45
   0   0  19   24.93   23.08
   0   0  20    8.71   18.32
   0   1  -1 1521.09  128.32
   0   1  -2  117.31   14.68
   0   1   2   93.28   10.15
   0  -1  -3 8712.37  776.06
   0   1  -3 9999.00  777.26
   0   1  -4 1019.83   87.75
   0  -1  -4  919.65   86.07
   0  -1  -5  392.20   42.93
   0   1  -5  441.93   44.70
   0   1  -6  138.88   24.46
   0  -1  -6  121.92   23.07
   0   1  -7    7.98   19.85
   0  -1  -7   31.39   18.62
   0   1  -8  324.19   41.16
   0  -1  -8  327.79   40.00
   0  -1  -9  217.76   32.94
   0   1   9  265.80   32.49
   0   1   9  181.97   28.04
   0  -1   9  210.40   32.39
   0   1  10 1354.77  125.65
   0  -1  10 1458.53  126.99
   0   1  11   58.39   32.40
   0   1  11   39.11   22.66
   0  -1  11   53.61   27.92
   0   1  12  826.09   79.06
   0  -1  12  870.39   81.01
   0  -1  12  774.93   81.56
   0   1  12  670.20   81.75
   0  -1  13  299.44   47.43
   0   1  13  290.36   48.95
   0  -1  13  276.36   41.71
   0   1  13  297.75   41.56
   0  -1  13  279.05   43.98
   0   1  14  973.05   93.38
   0  -1  14  972.68   92.50
   0   1  14  761.27   97.77
   0  -1  15   22.60   29.63
   0   1  15   51.65   29.25
   0  -1  15   24.04   26.27
   0   1  15  -16.91   25.09
   0  -1  16   -3.41   30.50
   0   1  16    3.39   29.37
   0   1  17   54.54   29.19
   0  -1  17   27.69   27.33
   0   1  17   -3.40   28.93
   0  -1  17  -17.18   30.73
   0   1  18  135.97   32.99
   0  -1  18  116.30   30.20
   0   1  18  140.87   36.02
   0  -1  18  110.02   34.06
   0   1  19   79.03   25.68
   0  -1  19   74.69   26.08
   0  -1  19   97.14   30.09
   0   1  19   55.55   30.30
   0  -1  19  115.04   24.98
   0  -1  20   76.47   19.28
   0   1  20   95.17   22.96
   0  -1  20   64.75   21.99
   0   2   0 1123.29   96.30
   0   2   1 4283.23  376.87
   0   2  -1 4781.90  377.58
   0   2   2   65.70    9.81
   0   2   2   72.80   10.99
   0   2  -2   86.84   11.67
   0   2  -3   12.47   14.99
   0   2  -4    7.71   17.72
   0  -2  -4   13.07   15.53
   0  -2  -5  183.83   25.78
   0   2  -5  189.19   28.25
   0   2  -6  423.40   42.39
   0  -2  -6  316.08   38.10
   0   2  -7 1168.90  107.33
   0  -2  -7 1150.30  105.12
   0  -2  -8 1045.05   97.19
   0  -2  -9   44.89   19.34
   0   2   9   12.93   19.39
   0  -2   9   49.92   19.42
   0   2   9   47.88   19.32
   0   2   9   58.18   22.00
   0  -2   9   71.07   24.56
   0   2  10 1052.58   97.06
   0   2  10 1030.79   98.32
   0  -2  10 1003.02   98.09
   0   2  10 1155.87  100.00
   0   2  11  177.99   38.93
   0   2  11  211.27   31.11
   0  -2  11  212.43   34.81
   0   2  11  181.44   33.25
   0   2  12  473.81   51.65
   0   2  12  411.40   54.89
   0  -2  12  429.20   53.48
   0   2  12  386.39   55.93
   0   2  12  430.39   52.38
   0  -2  12  507.28   54.01
   0   2  13   55.20   23.91
   0  -2  13   13.03   30.01
   0   2  13    5.23   24.64
   0   2  13    7.91   28.45
   0  -2  13   12.80   29.88
   0   2  14  -11.75   26.73
   0   2  14  -10.16   23.01
   0   2  15   25.74   30.67
   0   2  15   22.00   22.74
   0   2  16  265.89   45.25
   0   2  17   30.16   30.84
   0  -2  17   29.75   26.34
   0  -2  18   -3.22   31.43
   0   2  18   74.88   31.17
   0  -2  18   38.75   24.47
   0  -2  19    8.48   27.70
   0   2  19   -2.66   26.67
   0   2  19   53.74   21.03
   0  -2  19   17.80   19.01
   0  -2  19   37.59   21.80
   0  -2  20   17.54   17.89
   0  -2  20   26.53   16.14
   0   2  20  -12.96   16.02
   0   3   1   47.17   10.38
   0   3  -1   51.18   11.44
   0   3   2 2168.77  177.13
   0   3  -2 2379.13  178.32
   0   3   2 1764.84  177.35
   0   3   3 1943.61  155.99
   0   3   3 1701.60  156.10
   0   3   4 1554.69  134.29
   0  -3  -5   27.30   15.79
   0  -3  -6   11.99   15.02
   0  -3  -7 1587.84  140.31
   0  -3   8   77.97   20.05
   0  -3  -8   56.67   18.90
   0   3   8   94.80   22.65
   0  -3  -9   36.28   19.33
   0   3   9   33.01   21.34
   0  -3   9   56.99   19.94
   0   3   9   29.52   17.30
   0   3   9   50.21   21.05
   0  -3   9   61.81   22.73
   0  -3  10  464.00   46.77
   0   3  10  376.11   44.72
   0   3  10  393.01   48.59
   0   3  10  429.26   48.36
   0  -3  10  432.80   48.29
   0   3  10  401.55   47.10
   0   3  11  185.98   32.17
   0   3  11  185.94   40.24
   0   3  11  245.72   34.88
   0  -3  11  227.60   32.74
   0   3  11  173.28   30.76
   0   3  11  171.30   32.46
   0  -3  11  217.35   35.24
   0   3  12  147.86   28.94
   0   3  12  113.71   37.55
   0  -3  12  147.48   29.69
   0   3  12  174.37   30.07
   0   3  12  147.89   32.75
   0  -3  12   95.22   31.95
   0  -3  13  159.66   33.37
   0   3  13  168.31   33.50
   0   3  13  153.03   32.88
   0   3  13  185.70   37.71
   0  -3  13  210.70   38.10
   0  -3  14  136.48   33.45
   0   3  14  147.27   34.77
   0   3  14  144.67   33.31
   0   3  15  255.51   42.97
   0   3  15  221.60   43.40
   0   3  16    6.62   29.87
   0  -3  16   16.39   25.73
   0   3  17  117.33   34.82
   0  -3  17   62.11   28.02
   0   3  18  -20.89   31.55
   0  -3  18   -2.77   23.19
   0   3  19   32.08   19.41
   0  -3  19   65.18   19.32
   0  -3  19   27.74   22.28
   0  -3  20    3.54   16.63
   0   3  20    4.31   17.84
   0   3  20    3.11   15.13
   0  -3  20  -20.39   16.29
   0   4   0 4086.31  361.91
   0   4   0 4678.52  364.25
   0   4  -1  243.98   27.62
   0   4   2  445.69   42.52
   0   4  -2  496.54   43.92
   0   4   2  383.46   43.45
   0   4   3  134.05   18.13
   0   4   3  137.75   20.31
   0   4   4  497.87   46.88
   0  -4  -5 1297.37  124.04
   0   4   5 1561.78  124.85
   0   4   6  193.91   23.76
   0  -4  -6  161.32   23.93
   0  -4  -7   61.02   17.81
   0   4   7   57.73   15.95
   0   4   8  152.13   27.65
   0  -4   8  160.36   23.91
   0  -4  -8  110.72   23.38
   0   4   8  132.46   23.35
   0  -4   9  373.41   41.25
   0   4   9  337.22   39.58
   0   4   9  404.23   44.98
   0  -4   9  382.91   42.59
   0   4   9  359.12   41.73
   0  -4  -9  304.17   40.89
   0   4   9  437.76   44.66
   0  -4  10  378.83   40.95
   0   4  10  354.77   40.02
   0   4  10  250.13   46.16
   0   4  10  433.35   44.91
   0   4  10  331.60   42.61
   0  -4  10  327.20   42.11
   0   4  10  347.27   43.04
   0   4  11  317.98   44.41
   0   4  11  386.29   45.66
   0   4  11  335.33   51.65
   0   4  11  383.29   42.79
   0  -4  11  350.91   42.93
   0   4  11  402.60   46.02
   0  -4  11  300.71   44.42
   0   4  12   43.72   25.21
   0  -4  12   66.23   26.28
   0   4  12   31.93   21.03
   0  -4  12   63.43   27.53
   0   4  12   30.75   27.68
   0   4  13   10.52   23.71
   0  -4  13    2.67   25.63
   0   4  13    4.51   20.05
   0  -4  13    5.02   29.24
   0   4  13    7.99   29.53
   0  -4  14   -5.92   29.55
   0   4  14   -2.93   27.64
   0   4  14   -4.99   18.76
   0  -4  15   50.93   30.60
   0   4  15   -3.16   30.05
   0   4  15   32.60   23.41
   0  -4  16  -13.25   30.00
   0   4  16   16.17   31.01
   0  -4  16   15.40   23.59
   0   4  17   40.64   30.94
   0  -4  17   62.12   33.38
   0   4  17   71.59   27.46
   0  -4  17   11.50   21.75
   0  -4  18   12.23   28.08
   0   4  18   19.50   26.52
   0  -4  18    5.06   20.43
   0   4  18   25.70   24.34
   0  -4  19   31.99   28.39
   0  -4  19   75.50   19.39
   0   4  19   47.70   20.27
   0   4  19   80.44   24.32
   0  -4  19   41.51   19.46
   0   4  20   18.52   17.00
   0   4  20   72.53   16.60
   0  -4  20   52.94   15.56
   0   5   1 1300.20  115.76
   0   5  -1 1428.45  119.14
   0   5   2   18.05   13.87
   0   5   2   16.24   16.58
   0   5  -2   14.42   15.49
   0   5   3 1534.07  134.36
   0   5   4   39.26   13.45
   0   5   5 4338.84  368.83
   0  -5  -6  439.28   51.41
   0   5   6  651.83   53.47
   0   5   7  418.72   40.84
   0  -5  -7  317.01   38.12
   0   5   8    6.75   13.82
   0  -5  -8    4.92   16.64
   0   5   8   26.08   20.48
   0  -5   8   21.74   17.85
   0  -5   8   31.64   22.17
   0  -5   9 1086.40   97.27
   0   5   9 1059.09   96.32
   0   5   9 1191.54  101.50
   0   5   9  973.48  100.02
   0  -5   9 1075.77   97.80
   0   5   9  990.45   96.87
   0  -5  10  681.71   65.78
   0   5  10  651.57   64.79
   0   5  10  619.05   68.64
   0   5  10  753.16   70.01
   0   5  10  586.10   69.97
   0   5  10  610.77   66.21
   0  -5  10  693.62   66.61
   0   5  11   10.80   16.36
   0   5  11    8.38   23.63
   0   5  11   11.96   20.57
   0  -5  11   18.89   21.66
   0  -5  11   60.63   27.22
   0   5  11    4.18   26.11
   0   5  12   20.56   20.88
   0   5  12   -6.19   27.25
   0  -5  12   45.40   25.21
   0   5  12   18.46   22.67
   0  -5  12   74.39   27.70
   0   5  12   38.23   27.50
   0   5  13   -7.88   26.58
   0  -5  13   80.37   29.36
   0   5  13   46.30   22.24
   0  -5  14   67.61   29.98
   0   5  14   43.50   30.29
   0   5  14  102.73   27.66
   0  -5  15   15.72   30.80
   0   5  15   92.15   32.65
   0  -5  16   77.35   31.31
   0   5  16   46.48   31.67
   0   5  16   58.96   29.18
   0   5  17   11.65   26.84
   0  -5  17  -12.66   32.91
   0  -5  17    2.62   21.00
   0   5  17   10.44   25.51
   0  -5  18  -20.39   28.46
   0   5  18   23.78   19.57
   0  -5  18   -2.26   19.36
   0   5  18  -15.42   24.47
   0  -5  19   23.55   15.84
   0  -5  19  -22.69   27.23
   0   5  19   30.13   17.95
   0  -5  19   -6.17   17.23
   0   5  19   -2.55   19.27
   0   5  20  -19.12   18.04
   0   6   0  168.69   20.86
   0   6   0  187.80   28.34
   0   6  -1   19.44   11.96
   0   6   1   13.99    9.43
   0   6  -1   30.23   17.35
   0   6  -2  262.05   30.76
   0   6   2  211.75   30.06
   0   6   3   57.45   17.58
   0   6   4   53.50   17.39
   0   6   5  684.63   65.71
   0   6   6  340.48   36.64
   0  -6  -6  299.71   34.02
   0   6   7 1022.29   80.97
   0  -6  -7  719.18   75.28
   0  -6   8  538.87   50.85
   0   6   8  538.57   53.93
   0   6   8  434.89   49.98
   0  -6   8  488.46   51.26
   0   6   9   17.24   16.25
   0   6   9    2.43   24.72
   0   6   9   19.77   17.22
   0  -6   9   21.22   19.01
   0   6   9    6.23   21.17
   0  -6   9   22.18   24.52
   0   6  10  103.57   24.30
   0   6  10  126.96   29.53
   0  -6  10  114.64   24.38
   0   6  10  123.20   24.02
   0  -6  10   72.37   26.24
   0   6  10   91.40   26.75
   0   6  11  -11.60   17.80
   0   6  11   14.99   25.46
   0   6  11   31.78   20.18
   0  -6  11  -23.60   22.38
   0  -6  11   10.18   25.68
   0   6  11   16.89   24.79
   0   6  12   -9.22   23.34
   0  -6  12   -4.84   24.36
   0   6  12   22.05   20.32
   0   6  12   36.22   28.51
   0  -6  13   21.51   25.37
   0   6  13   15.62   25.90
   0   6  13  -19.72   21.13
   0   6  14  102.12   31.87
   0  -6  14  140.04   32.08
   0   6 -14   65.45   23.22
   0  -6  15   12.28   28.80
   0   6  15   32.42   27.43
   0   6  16  125.26   33.36
   0  -6  16  130.90   36.00
   0   6  16  161.08   34.30
   0  -6  17   11.72   19.93
   0   6  17   23.32   25.24
   0  -6  17    8.99   27.96
   0  -6  18   31.44   17.63
   0   6  18    2.91   21.37
   0  -6  18    5.46   27.09
   0   6  18   21.98   19.29
   0  -6  18   20.08   16.96
   0   6  19    2.35   19.29
   0  -6  19   59.06   16.18
   0  -6  19   37.77   16.25
   0   6  19   55.73   17.49
   0  -6  19   44.03   25.41
   0   6  20   -2.53   19.72
   0   7  -1  154.58   21.81
   0   7  -1  158.24   26.34
   0   7  -2    3.22   13.41
   0   7   3  167.93   26.01
   0   7   4 2025.51  178.59
   0   7   5  -12.79   17.32
   0   7   6 2054.44  173.52
   0   7   6 1854.83  171.67
   0   7   7   52.78   18.93
   0   7   7   65.89   23.59
   0   7   8  190.69   30.14
   0   7   8  184.01   27.69
   0  -7   8  204.51   28.93
   0  -7   8  138.27   25.70
   0   7   9   39.04   20.56
   0  -7   9   50.81   20.05
   0   7   9   56.54   23.87
   0  -7   9   67.03   24.93
   0   7  10   -3.75   17.55
   0   7  10   -5.81   26.32
   0  -7  10   27.12   20.23
   0   7  10   25.76   22.91
   0  -7  10   11.12   25.76
   0   7  11   23.48   19.81
   0  -7  11   17.56   23.12
   0   7  11   -4.26   17.57
   0   7  11   -6.39   27.54
   0  -7  12  151.85   29.86
   0   7  12   85.74   26.45
   0   7  12  101.07   29.18
   0   7  12  168.20   36.72
   0  -7  13   34.89   26.93
   0   7  13   20.06   23.70
   0   7 -13    7.25   17.42
   0   7  14   37.54   26.41
   0  -7  14    2.87   26.97
   0   7 -14    2.35   17.79
   0  -7  14   18.60   21.45
   0   7  15   24.71   25.26
   0  -7  15   23.73   28.51
   0   7  16  109.45   29.58
   0  -7  16   44.20   28.63
   0  -7  17   30.67   18.36
   0   7  17   21.87   24.20
   0   7  17   25.40   20.05
   0  -7  17   44.78   27.14
   0   7  18   16.03   21.11
   0  -7  18   37.60   26.38
   0   7  18   76.73   19.81
   0  -7  18   35.05   15.86
   0   7  19   27.37   18.47
   0   7  19   30.59   23.62
   0   7  19    1.35   15.19
   0  -7  19   18.09   12.85
   0  -7  19   45.91   22.18
   0   7  20   18.99   16.83
   0   7  20   22.77   20.33
   0   8   0  632.77   59.81
   0   8  -1    4.74   12.11
   0   8  -2 1318.48  118.59
   0   8   4  192.13   29.94
   0   8   5  285.36   36.46
   0   8  -5  253.32   32.62
   0   8   6  370.44   40.15
   0   8   6  341.15   43.16
   0   8   6  385.02   44.11
   0   8   7   -2.90   17.79
   0   8   7   -9.21   24.72
   0  -8   7   38.41   17.48
   0   8  -7   10.22   14.54
   0   8   8 1969.04  176.83
   0   8   8 2033.60  174.68
   0  -8   8 2012.82  169.87
   0   8  -8 2024.10  169.38
   0   8   8 1742.64  167.97
   0  -8   9 2368.56  200.91
   0   8  -9 2286.23  199.44
   0   8   9 2186.36  208.15
   0  -8  10   75.72   22.99
   0   8  10   12.47   20.31
   0  -8  11   40.18   23.33
   0   8 -11   14.18   17.82
   0   8  11   37.38   21.64
   0   8  12  302.23   49.98
   0   8 -12  265.37   37.34
   0  -8  12  310.12   41.58
   0  -8  13  196.79   32.74
   0  -8  13  183.57   36.21
   0   8 -13  182.27   30.50
   0  -8  14   -7.53   19.83
   0  -8  14   39.15   26.63
   0   8 -14   -7.00   18.75
   0   8 -14   56.51   20.12
   0  -8  15  127.77   31.67
   0   8  15   80.90   30.16
   0  -8  16   88.89   30.51
   0   8 -16   76.35   18.57
   0   8  16   70.36   28.93
   0   8  17   74.34   26.49
   0  -8  17  110.46   28.81
   0   8  17  114.44   24.75
   0  -8  17   82.06   19.92
   0   8  18   11.87   19.25
   0   8  18  -10.31   26.79
   0   8  18    1.51   15.70
   0  -8  18    2.46   13.07
   0  -8  18   -2.25   23.62
   0   8  19  -18.75   20.24
   0   8  19  -11.13   21.61
   0   8  20   21.85   15.64
   0   8  20   35.84   19.22
   0   9  -1  188.48   25.52
   0   9  -2 1389.76  125.43
   0   9  -3    4.35   13.70
   0   9   4  219.60   30.46
   0   9   5 1048.41   98.85
   0   9  -5 1032.01   98.48
   0   9   5 1121.62  100.03
   0   9  -5 1118.20   97.95
   0   9   5 1079.69  100.91
   0   9   6  333.76   42.71
   0   9   6  336.55   38.81
   0   9   6  342.43   39.39
   0   9  -6  346.66   37.20
   0   9  -6  312.14   38.31
   0   9   6  335.58   42.56
   0   9   7  152.89   27.96
   0   9   7  124.45   29.36
   0  -9   7  152.74   24.08
   0   9  -7  180.37   23.77
   0   9  -7   99.69   24.05
   0  -9   8  798.05   70.77
   0   9   8  745.30   76.04
   0   9   8  663.64   76.79
   0   9  -8  787.65   69.85
   0   9  -8  619.01   70.04
   0  -9   9  689.57   62.65
   0   9   9  552.57   68.75
   0   9  -9  553.07   61.44
   0   9  -9  590.16   59.21
   0   9   9  628.68   67.60
   0  -9  10   76.32   23.34
   0   9 -10   69.92   21.21
   0   9 -10   52.38   16.72
   0  -9  11   15.99   24.65
   0   9 -11   24.19   19.58
   0  -9  12  128.64   29.84
   0   9 -12  149.96   27.21
   0   9 -13  173.75   24.09
   0  -9  13  204.82   35.22
   0   9 -13  164.70   30.03
   0   9 -13  184.61   34.43
   0   9  14   15.98   24.34
   0   9 -14  -16.07   20.27
   0   9  15    3.14   24.87
   0  -9  16   97.55   19.18
   0   9  16   89.43   21.87
   0   9  16   98.70   27.53
   0  -9  16   53.83   27.31
   0   9 -16   73.97   18.32
   0   9  17  159.85   37.26
   0  -9  17  148.50   30.86
   0   9  17  145.96   29.33
   0   9  18   46.13   19.46
   0   9  18   69.37   26.42
   0   9  18   50.98   24.77
   0  -9  18   72.81   23.89
   0   9  19  107.25   23.69
   0   9  19   96.72   25.69
   0  10   0   62.93   17.21
   0  10   0   66.28   19.91
   0  10  -1 2772.77  250.67
   0  10   1 2977.21  249.33
   0  10   1 3075.13  250.30
   0  10  -1 2738.57  249.22
   0  10  -2   61.45   17.76
   0  10   2   57.56   18.78
   0  10   2   68.45   27.15
   0  10   2   86.62   22.01
   0  10  -2   73.08   19.15
   0  10  -2   55.39   15.91
   0  10  -3  281.49   32.10
   0  10   3  273.38   35.28
   0  10  -3  268.80   33.68
   0  10  -3  280.60   34.42
   0  10   4  191.45   31.24
   0  10   4  244.58   29.95
   0  10   4  224.86   31.75
   0  10  -4  217.64   29.80
   0  10  -4  249.79   32.23
   0  10   5 1299.81  133.58
   0  10  -5 1549.99  132.68
   0  10   5 1556.16  134.40
   0  10   5 1520.00  133.64
   0  10   6 1014.54  101.14
   0  10   6 1101.68   99.71
   0  10   6 1159.84  100.52
   0  10  -6 1014.16   97.15
   0  10  -6 1045.18   98.21
   0  10   7  182.93   32.23
   0  10   7  188.01   34.18
   0  10  -7  196.29   27.14
   0  10   7  144.64   28.06
   0  10  -7  166.20   27.36
   0  10   7  167.79   30.27
   0  10   8  138.09   30.64
   0  10  -8   86.97   22.05
   0  10  -8  120.43   21.23
   0 -10   8   92.92   23.38
   0  10   9   25.63   26.08
   0 -10   9   28.91   22.40
   0  10  -9   16.74   15.50
   0  10  -9   48.08   19.39
   0 -10  10  460.75   53.07
   0  10  10  524.86   61.22
   0  10 -10  447.37   51.69
   0  10 -10  483.02   49.53
   0  10  11  274.03   44.38
   0  10 -11  225.42   27.79
   0  10 -11  249.17   36.78
   0 -10  11  226.46   36.10
   0  10 -11  164.24   31.54
   0  10  12  377.66   49.22
   0  10 -12  430.06   43.85
   0 -10  12  423.92   50.51
   0  10 -12  376.67   47.94
   0  10 -12  472.31   55.58
   0  10  13   64.01   23.91
   0 -10  13   23.33   29.80
   0  10 -13   20.49   19.73
   0  10 -13   43.00   20.81
   0  10  14   93.96   28.27
   0  10  15   19.67   21.68
   0  10  15    4.30   28.92
   0  10  16  449.49   47.16
   0  10  16  465.09   56.52
   0 -10  16  377.82   46.47
   0  10 -16  292.84   38.73
   0  10  17   46.12   18.92
   0  10  17   75.79   28.66
   0  10  17   68.00   26.14
   0 -10  17   22.33   21.62
   0  10  18   22.74   22.71
   0  10  18    9.72   19.75
   0  10  19   23.69   17.83
   0  10  19  -14.94   17.97
   0  11  -1   27.58   14.85
   0  11  -1   22.61   20.38
   0  11   1    5.52   18.26
   0  11  -1  -11.81   27.45
   0  11   1   12.89   26.37
   0  11  -1    4.30   13.03
   0  11   1   -5.89   19.88
   0  11  -1   -7.64   18.39
   0  11  -2 2134.92  188.15
   0  11   2 2263.16  186.64
   0  11   2 2005.91  187.87
   0  11  -2 2147.33  184.36
   0  11  -2 1996.67  185.53
   0  11   2 2152.63  186.97
   0  11  -3  219.95   29.78
   0  11   3  212.78   32.24
   0  11  -3  222.62   30.48
   0  11  -3  228.38   27.94
   0  11   3  167.89   29.62
   0  11  -4  344.60   40.53
   0  11   4  249.69   39.32
   0  11   4  344.95   39.06
   0  11   4  330.09   40.60
   0  11  -4  327.62   37.96
   0  11  -5   23.86   18.22
   0  11   5   14.27   22.11
   0  11   5   17.27   16.88
   0  11  -5   40.60   18.24
   0  11   5    8.87   19.95
   0  11  -5   41.89   14.68
   0  11   6  325.06   45.38
   0  11   6  396.38   44.09
   0  11   6  394.68   45.02
   0  11  -6  361.03   41.87
   0  11  -6  372.32   41.86
   0  11   6  341.70   45.35
   0  11  -6  384.07   38.69
   0  11   7  765.96   80.53
   0  11   7  753.14   81.19
   0  11  -7  780.22   73.08
   0  11   7  720.28   77.39
   0  11  -7  810.24   75.69
   0  11  -7  862.89   76.98
   0  11  -8  919.42   83.71
   0  11   8  963.54   93.73
   0  11   8  943.34   93.22
   0  11  -8  893.99   92.37
   0  11  -8  969.71   87.95
   0  11  -8  822.89   85.21
   0  11   9  447.02   51.29
   0  11  -9  351.18   37.26
   0  11   9  345.28   48.97
   0  11  -9  376.80   42.40
   0  11  -9  262.83   38.50
   0  11  -9  316.29   44.55
   0  11 -10   51.69   21.88
   0  11  10   47.28   30.76
   0  11  10   65.05   29.83
   0  11 -10   71.86   18.47
   0 -11  10   91.51   26.19
   0  11 -10   50.82   21.72
   0  11 -10   26.24   17.07
   0  11 -11   36.80   18.83
   0  11  11   62.15   32.35
   0  11  11   12.41   29.92
   0  11 -11   63.69   17.39
   0 -11  11   43.13   25.56
   0  11 -11   24.64   19.08
   0  11 -12    8.26   16.68
   0  11  12   -4.07   30.97
   0  11  12   26.19   29.38
   0 -11  12   12.55   25.78
   0  11 -12   17.08   17.68
   0  11  13  188.05   32.08
   0  11 -13  150.27   31.04
   0  11 -13  165.69   28.47
   0  11  14   70.01   31.68
   0  11  14   61.87   22.96
   0  11 -15  127.05   23.45
   0 -11  15  150.88   31.60
   0  11  15  178.68   36.14
   0  11  15  246.49   41.03
   0  11 -16   32.81   13.06
   0 -11  16   -2.07   22.28
   0  11  16  -12.72   25.40
   0  11  16   -3.68   26.28
   0 -11  17   25.78   19.90
   0  11  17   67.63   22.84
   0  11  17   21.95   24.36
   0  11  18   76.51   24.34
   0  11  18  140.52   27.51
   0  11  19   73.02   18.61
   0  12   0  487.29   53.51
   0  12   0  401.33   48.53
   0  12  -1   20.73   14.03
   0  12   1   10.42   18.18
   0  12  -1   20.13   20.99
   0  12  -1   35.25   27.83
   0  12   1   26.45   28.55
   0  12   1   42.34   21.08
   0  12  -1   11.24   15.23
   0  12  -1   -4.35   20.32
   0  12   2   15.67   19.36
   0  12  -2   24.28   13.91
   0  12   2   43.86   19.56
   0  12  -2   33.86   25.72
   0  12   2    2.52   27.90
   0  12   2   24.87   22.80
   0  12  -2   15.08   18.90
   0  12  -2   13.34   14.88
   0  12  -3  263.81   35.84
   0  12  -3  292.85   31.90
   0  12   3  294.10   32.62
   0  12   3  214.35   34.93
   0  12  -3  241.73   36.59
   0  12  -3  267.88   35.61
   0  12   3  295.10   37.47
   0  12  -3  297.75   32.95
   0  12  -4  625.51   55.95
   0  12   4  531.58   55.47
   0  12  -4  558.23   61.26
   0  12   4  512.01   60.09
   0  12   4  468.86   60.79
   0  12   4  598.75   55.25
   0  12  -4  639.19   56.41
   0  12  -4  578.02   60.48
   0  12   4  569.53   60.11
   0  12   4  562.04   60.82
   0  12  -4  576.37   60.12
   0  12  -4  601.92   58.02
   0  12  -5  885.92   88.28
   0  12   5  940.58   81.69
   0  12  -5  864.32   80.23
   0  12   5  805.52   86.49
   0  12   5  871.10   88.06
   0  12   5  879.77   80.82
   0  12  -5  919.62   81.54
   0  12   5  854.32   85.61
   0  12  -5  882.11   84.69
   0  12   5  863.50   86.53
   0  12  -6  560.76   54.37
   0  12   6  597.05   55.98
   0  12   6  525.80   63.47
   0  12   6  576.44   64.98
   0  12   6  532.26   55.07
   0  12  -6  621.42   56.74
   0  12   6  568.55   61.23
   0  12  -6  530.40   58.70
   0  12   6  610.64   62.73
   0  12   7   31.37   23.33
   0  12  -7    9.49   14.87
   0  12   7    9.08   24.83
   0  12   7    4.45   13.16
   0  12   7   16.15   19.12
   0  12  -7   13.28   17.10
   0  12  -7   43.51   18.43
   0  12  -8   43.77   16.28
   0  12   8   33.79   22.79
   0  12   8   13.15   25.68
   0  12  -8    6.55   17.01
   0  12  -8    6.93   17.13
   0  12  -8   22.71   19.18
   0  12  -9   86.88   24.56
   0  12   9   49.34   31.24
   0  12   9  113.44   30.09
   0  12  -9   91.24   19.24
   0  12   9   93.60   27.74
   0  12  -9  104.86   22.54
   0  12  -9  112.29   24.15
   0  12 -10   81.43   23.45
   0  12  10   60.35   31.14
   0  12 -10   99.79   19.13
   0  12  10   35.57   29.18
   0  12  10   13.90   28.34
   0  12 -10   57.89   20.12
   0  12 -10   92.82   22.04
   0  12 -11  335.86   49.64
   0  12  11  419.31   56.45
   0  12 -11  456.94   43.82
   0  12  11  500.74   60.04
   0  12  11  409.79   55.66
   0  12 -11  348.92   46.00
   0  12 -12    4.12   18.05
   0  12  12   17.47   27.98
   0  12  12   32.79   30.45
   0  12 -12   14.30   16.92
   0  12  12    3.82   29.66
   0  12 -13  -13.57   16.90
   0  12  13   49.72   29.12
   0  12  13  -13.12   30.77
   0  12  14   36.65   29.49
   0  12 -14   42.21   15.19
   0  12  14   79.90   33.02
   0  12 -15   91.25   19.16
   0 -12  15   77.44   25.10
   0  12  15   77.22   31.71
   0  12  15  124.19   31.70
   0  12  16   37.14   25.10
   0  12  16   14.70   21.87
   0  12 -16   10.19   12.06
   0  12  17  125.87   29.47
   0  12  17  172.04   29.25
   0  12  18   49.41   20.13
   0  12  18   40.65   18.79
   0  13   1  778.96   69.77
   0  13  -1  649.61   68.19
   0  13   1  677.97   64.69
   0  13  -1  699.13   64.44
   0  13   1  615.47   63.08
   0  13  -1  686.69   63.69
   0  13  -1  669.02   70.99
   0  13   1  714.77   73.19
   0  13  -1  548.83   66.81
   0  13   1  693.48   69.30
   0  13   2  229.91   29.73
   0  13  -2  233.17   29.90
   0  13   2  186.11   32.47
   0  13   2  272.59   35.74
   0  13  -2  225.78   34.75
   0  13   2  259.06   29.32
   0  13  -2  265.69   30.69
   0  13  -2  254.61   34.92
   0  13   2  261.50   37.05
   0  13  -2  198.56   37.86
   0  13  -2  188.10   32.24
   0  13  -3 1054.77   90.48
   0  13  -3 1000.14   96.08
   0  13   3  938.96   90.30
   0  13   3  767.13   92.11
   0  13   3 1047.82   89.76
   0  13  -3  901.16   94.23
   0  13  -3  948.65   94.43
   0  13  -3 1038.36   92.11
   0  13   3 1143.95   96.96
   0  13  -4   15.41   14.55
   0  13   4    5.11   15.89
   0  13  -4    6.48   17.02
   0  13   4  -22.55   24.02
   0  13   4    2.95   13.99
   0  13  -4   24.33   14.88
   0  13   4   -2.53   17.31
   0  13  -4   -8.49   25.67
   0  13   4    5.33   21.73
   0  13  -4   14.44   21.42
   0  13  -4   -1.99   15.04
   0  13  -5  116.05   24.89
   0  13   5   54.38   18.70
   0  13  -5  104.09   19.26
   0  13   5   90.04   26.64
   0  13   5   95.67   26.60
   0  13  -5  134.57   19.89
   0  13   5   91.68   18.93
   0  13   5  104.55   23.57
   0  13  -5  103.51   24.00
   0  13   5  112.52   26.98
   0  13  -6   89.74   22.61
   0  13   6   70.54   18.55
   0  13  -6   80.74   16.97
   0  13   6  112.58   29.00
   0  13   6   75.60   17.40
   0  13   6   57.67   24.61
   0  13  -6   89.81   18.91
   0  13   6   90.22   22.39
   0  13   6   93.62   26.80
   0  13  -6   81.38   22.64
   0  13  -7   51.69   16.63
   0  13   7   23.60   24.22
   0  13  -7   45.64   14.84
   0  13   7   47.35   16.40
   0  13  -7   55.08   19.91
   0  13  -7   76.30   21.79
   0  13   7   31.81   18.64
   0  13   7   73.10   29.06
   0  13  -8  576.68   55.50
   0  13   8  550.96   64.78
   0  13   8  527.19   64.38
   0  13  -8  532.39   57.91
   0  13  -8  543.29   58.10
   0  13   9  128.08   35.71
   0  13  -9  105.99   22.20
   0  13   9  152.56   33.12
   0  13  -9  105.74   27.20
   0  13   9  168.23   33.47
   0  13  -9  138.35   25.07
   0  13  -9  153.56   26.49
   0  13  10   -7.68   28.91
   0  13 -10   30.18   16.33
   0  13  10   24.27   27.45
   0  13 -10   12.42   18.79
   0  13  10   10.67   23.96
   0  13 -10   22.05   19.03
   0  13 -10    2.25   16.98
   0  13  11   15.97   30.23
   0  13  11   16.92   28.25
   0  13 -11    8.30   20.07
   0  13  11   -3.71   26.13
   0  13 -11   24.15   17.85
   0  13  12   24.35   29.88
   0  13  12   38.76   28.65
   0  13  12   67.93   30.56
   0  13 -12   23.25   18.03
   0  13  13   29.59   30.35
   0  13  13   59.24   28.95
   0  13 -13   69.50   18.56
   0  13  14  290.40   46.67
   0  13 -14  304.15   32.95
   0  13  14  320.84   46.25
   0  13 -14  268.79   35.12
   0  13  15    3.57   23.82
   0  13  15   56.46   24.47
   0  13 -15    1.67   12.81
   0  13  16   15.17   22.26
   0  13  16    8.08   21.62
   0  13 -16    9.35   11.59
   0  13  17   -4.86   18.51
   0  13  17   -2.20   17.94
   0  13  18  106.70   21.00
   0  14   0  285.50   44.89
   0  14   0  297.95   34.76
   0  14   0  332.63   41.92
   0  14  -1   81.68   27.66
   0  14   1  113.50   28.72
   0  14   1  150.03   29.65
   0  14  -1  121.35   27.56
   0  14  -1  132.00   21.74
   0  14   1  133.44   21.75
   0  14  -1  109.56   32.00
   0  14  -1  159.22   23.11
   0  14  -2   -1.77   16.61
   0  14   2   31.51   15.88
   0  14   2    6.73   18.62
   0  14   2   18.68   21.57
   0  14  -2   35.04   20.82
   0  14  -2    6.58   15.21
   0  14   2   17.81   14.35
   0  14  -2    7.64   27.62
   0  14  -2   37.80   21.58
   0  14  -2   30.32   15.46
   0  14   2    2.81   21.47
   0  14   3   -7.33   21.06
   0  14  -3   -2.81   20.97
   0  14   3    3.24   14.29
   0  14   3   11.48   22.88
   0  14  -3   -8.06   20.70
   0  14  -3   -2.06   16.79
   0  14  -3   16.91   26.02
   0  14   3    8.26   19.23
   0  14  -3    3.37   15.25
   0  14  -3   -3.48   17.30
   0  14   3   20.57   16.03
   0  14   4  367.14   36.96
   0  14  -4  279.11   39.93
   0  14  -4  279.93   34.76
   0  14   4  225.82   39.31
   0  14   4  327.91   35.07
   0  14  -4  295.47   34.96
   0  14  -4  323.57   41.29
   0  14   4  436.96   44.56
   0  14  -4  273.32   35.54
   0  14  -4  239.89   39.00
   0  14   4  267.44   41.85
   0  14  -5   -1.63   13.96
   0  14   5   22.37   15.77
   0  14  -5   18.20   17.33
   0  14   5   11.51   25.96
   0  14  -5    3.63   15.49
   0  14   5   14.87   14.12
   0  14   5   14.23   19.01
   0  14  -5    6.62   16.30
   0  14   5    3.01   22.54
   0  14  -5    2.64   20.91
   0  14  -6   -1.84   16.27
   0  14   6   -6.96   25.50
   0  14   6   11.76   13.62
   0  14   6    3.67   14.38
   0  14  -6   -3.80   16.31
   0  14  -6   20.16   15.54
   0  14   6  -12.31   25.09
   0  14  -6   18.18   20.02
   0  14   6   -2.95   19.37
   0  14   6   -6.19   23.29
   0  14  -7   79.57   19.48
   0  14   7   57.66   27.94
   0  14  -7   49.50   15.31
   0  14   7   61.93   18.19
   0  14  -7   27.69   17.82
   0  14   7   46.23   27.82
   0  14  -7   48.67   20.77
   0  14   7   46.26   23.16
   0  14   8   10.57   26.82
   0  14   8   -3.35   25.85
   0  14  -8  -25.11   19.00
   0  14  -8   -9.71   18.49
   0  14  -8   14.85   16.00
   0  14   8   -7.52   22.81
   0  14   9   18.60   29.71
   0  14   9   11.82   27.94
   0  14  -9   22.22   16.09
   0  14   9   14.01   24.67
   0  14  -9    2.45   18.04
   0  14  -9   26.86   18.42
   0  14  10  -19.25   30.71
   0  14 -10   -3.66   15.16
   0  14  10  -12.30   24.13
   0  14 -10    4.19   16.51
   0  14  10   -3.64   25.79
   0  14 -10   13.92   17.22
   0  14 -10   -4.86   17.57
   0  14  11  153.77   38.87
   0  14  11  122.95   34.31
   0  14 -11  144.60   26.11
   0  14  11  138.66   36.03
   0  14  12   75.03   33.24
   0  14  12   83.78   33.41
   0  14  12   33.41   28.19
   0  14 -12   58.38   20.15
   0  14 -13   20.20   14.17
   0  14  13    4.02   31.20
   0  14  13   24.97   26.88
   0  14 -13   22.68   16.25
   0  14 -14    1.33   12.78
   0  14  14   25.85   25.62
   0  14  14    9.87   24.76
   0  14 -14   18.20   13.71
   0  14  15   67.75   28.49
   0  14  15   86.94   26.79
   0  14 -15   84.43   17.22
   0  14  16   39.95   21.49
   0  14  16  -19.45   20.96
   0  14  17   19.22   15.83
   0  15  -1   -2.84   21.51
   0  15   1    5.80   22.47
   0  15  -1   -9.74   16.72
   0  15  -1   10.95   15.13
   0  15   1    7.11   15.26
   0  15  -1    8.65   29.81
   0  15   1   30.49   25.64
   0  15  -1   42.00   23.81
   0  15  -2   11.45   22.21
   0  15   2   24.23   17.49
   0  15  -2   40.33   17.57
   0  15   2   33.65   16.50
   0  15  -2   10.92   25.58
   0  15   2   86.29   29.53
   0  15  -2   14.84   22.46
   0  15   3   68.44   24.60
   0  15  -3   64.46   25.30
   0  15  -3   69.83   19.38
   0  15  -3   91.20   22.02
   0  15   3   75.29   20.05
   0  15   3   65.61   18.01
   0  15  -3   56.57   26.75
   0  15   3   83.79   24.16
   0  15  -3   55.86   24.39
   0  15   3   53.33   26.74
   0  15  -3   64.66   18.69
   0  15   4   -5.50   22.90
   0  15  -4   12.19   23.66
   0  15  -4    1.93   16.91
   0  15   4   35.65   16.81
   0  15   4    3.20   24.10
   0  15  -4   11.33   16.33
   0  15  -4   29.00   22.25
   0  15   4   27.15   21.41
   0  15  -4    7.48   16.98
   0  15  -4   25.77   17.42
   0  15   4   14.25   17.42
   0  15  -5   15.44   15.56
   0  15   5  -18.15   16.70
   0  15  -5   -5.32   15.98
   0  15   5    5.92   23.88
   0  15  -5   -3.90   16.33
   0  15   5   25.17   15.71
   0  15   5   -9.19   19.61
   0  15  -5  -19.92   23.07
   0  15   5   32.67   26.06
   0  15  -5    2.32   16.33
   0  15  -6    7.85   16.42
   0  15   6    3.62   14.85
   0  15   6   34.89   25.72
   0  15  -6    2.79   22.63
   0  15   6    6.28   19.78
   0  15   6   11.82   16.65
   0  15  -6    6.71   14.24
   0  15  -6   -3.99   15.03
   0  15   7  374.82   57.38
   0  15   7  536.88   52.47
   0  15  -7  468.66   58.83
   0  15  -7  532.35   50.25
   0  15   7  418.57   58.14
   0  15  -7  562.16   52.76
   0  15   7  477.28   57.31
   0  15  -7  484.32   55.46
   0  15   8  -10.68   28.40
   0  15   8   -3.92   25.73
   0  15  -8    7.76   16.48
   0  15  -8   12.59   16.92
   0  15   8   -7.07   25.20
   0  15  -8   -2.63   19.02
   0  15  -8    2.46   17.42
   0  15   9   84.81   31.43
   0  15   9   58.01   27.58
   0  15  -9   93.08   21.41
   0  15  -9   32.54   19.61
   0  15   9   28.19   28.22
   0  15  -9   30.52   17.02
   0  15  10   34.05   30.62
   0  15  10   62.87   29.46
   0  15 -10   30.33   20.05
   0  15 -10   50.37   18.72
   0  15  10   65.70   29.58
   0  15 -10   59.32   18.44
   0  15  11   -3.81   29.54
   0  15 -11   22.92   16.82
   0  15  11   18.54   28.07
   0  15  11    8.23   27.27
   0  15 -11    7.09   15.16
   0  15 -12   19.27   16.01
   0  15  12   14.46   26.04
   0  15  12   12.03   30.77
   0  15 -12   33.00   16.11
   0  15 -13   -9.64   14.85
   0  15  13    3.40   26.95
   0  15  13   18.80   26.26
   0  15 -13   -2.94   13.25
   0  15 -14   30.21   14.32
   0  15 -14  -18.24   12.53
   0  15  14   30.26   26.36
   0  15  14   24.50   23.74
   0  15  15   15.79   19.95
   0  15 -16   14.55   13.69
   0  15  16   21.41   17.41
   0  16   0  335.96   45.31
   0  16   0  321.00   38.10
   0  16   1  201.20   27.90
   0  16  -1  239.49   29.71
   0  16  -1  167.05   28.87
   0  16   1  176.27   36.24
   0  16  -1  245.21   37.29
   0  16   1  142.16   35.91
   0  16  -1  198.04   35.61
   0  16   2   26.72   17.44
   0  16  -2   31.94   18.69
   0  16   2  -15.18   19.87
   0  16  -2   24.67   17.28
   0  16  -2   27.18   24.55
   0  16   2   20.03   26.23
   0  16  -2   64.19   27.57
   0  16  -3  -15.22   22.82
   0  16   3   58.93   21.08
   0  16  -3   70.71   20.13
   0  16   3   22.92   17.51
   0  16   3   41.49   21.86
   0  16  -3   25.33   23.11
   0  16   3   74.35   29.70
   0  16   4   22.15   23.17
   0  16  -4  -15.59   22.85
   0  16   4   -6.53   17.46
   0  16  -4   21.64   17.43
   0  16  -4   12.32   16.56
   0  16   4    1.92   14.32
   0  16   4   -9.61   19.24
   0  16   4  -10.30   27.98
   0  16  -4  -27.89   27.20
   0  16   5  130.85   30.83
   0  16  -5   64.83   27.72
   0  16  -5   99.16   23.10
   0  16   5  115.48   22.48
   0  16   5  132.39   33.95
   0  16  -5   83.07   22.30
   0  16  -5   90.39   26.78
   0  16   5   90.60   25.74
   0  16   5   87.94   23.60
   0  16  -5   85.00   21.36
   0  16  -5   89.38   26.32
   0  16   6  110.90   32.61
   0  16   6   92.20   21.77
   0  16  -6   94.67   22.25
   0  16   6  103.75   23.08
   0  16  -6   74.80   24.64
   0  16  -6  159.97   22.68
   0  16   6  114.52   30.79
   0  16   6   88.79   27.39
   0  16  -6  113.83   23.92
   0  16  -6   43.85   24.89
   0  16   7  107.03   32.98
   0  16  -7  178.63   25.62
   0  16   7  141.34   24.21
   0  16  -7  132.54   21.67
   0  16  -7  101.41   25.80
   0  16   7  133.88   34.19
   0  16  -7  120.96   27.58
   0  16   8   62.82   30.04
   0  16  -8   59.53   19.22
   0  16  -8   29.76   18.54
   0  16   8   73.29   27.48
   0  16  -8   93.69   23.36
   0  16   9    7.17   26.82
   0  16   9   51.79   27.48
   0  16  -9   30.10   19.02
   0  16  -9   53.49   19.98
   0  16  -9   44.13   18.40
   0  16  10   18.05   28.74
   0  16  10   18.50   26.70
   0  16 -10   16.38   17.01
   0  16 -10   31.77   17.68
   0  16 -10   54.91   16.91
   0  16  11   42.93   30.10
   0  16 -11   43.96   17.80
   0  16  11   76.20   28.96
   0  16 -11   56.55   17.19
   0  16 -12    2.01   14.48
   0  16 -12   28.02   15.01
   0  16  12   -3.46   24.88
   0  16 -13   -8.08   13.93
   0  16  13   -3.18   22.52
   0  16 -14   11.79   11.03
   0  16  14    2.79   21.51
   0  16  15   23.25   21.32
   0  16 -16   26.62   12.46
   0  17   1   72.93   19.58
   0  17  -1   62.11   20.73
   0  17  -1  105.53   22.62
   0  17  -1   54.04   23.86
   0  17   1   42.09   27.20
   0  17  -1   10.35   25.80
   0  17  -2   22.03   23.24
   0  17   2    2.29   17.97
   0  17  -2    4.33   18.04
   0  17   2   64.56   18.69
   0  17  -2   -2.10   17.25
   0  17   2    6.64   20.55
   0  17  -2   16.96   25.37
   0  17   2  -10.61   27.77
   0  17  -3  380.03   48.11
   0  17  -3  385.74   42.49
   0  17   3  358.57   42.70
   0  17   3  322.75   41.21
   0  17   3  288.71   46.34
   0  17   3  418.63   51.93
   0  17  -3  355.80   47.88
   0  17  -4   15.88   24.47
   0  17  -4   -8.24   17.66
   0  17   4   -2.28   18.89
   0  17   4   20.19   17.07
   0  17   4    6.64   21.44
   0  17   4   -7.22   25.56
   0  17  -4   12.94   24.64
   0  17   5    2.89   22.13
   0  17  -5   -3.24   21.64
   0  17   5   -4.46   18.74
   0  17  -5   21.34   18.39
   0  17   5   -6.04   16.59
   0  17   5   -3.33   20.01
   0  17  -5   12.52   23.53
   0  17   5   -7.28   27.87
   0  17  -6    3.33   25.33
   0  17   6   32.02   18.34
   0  17  -6   50.52   20.21
   0  17   6   30.65   24.87
   0  17  -6   41.99   23.14
   0  17   6   33.53   23.07
   0  17  -7  201.32   34.55
   0  17  -7  207.28   27.39
   0  17  -7   85.68   26.83
   0  17   7  112.39   33.33
   0  17  -7  139.40   29.00
   0  17   8  254.99   41.48
   0  17  -8  186.13   33.63
   0  17  -8  233.10   30.75
   0  17   9   36.93   27.08
   0  17   9   18.47   28.31
   0  17  -9   11.91   17.59
   0  17  -9   -2.43   18.63
   0  17  -9    1.88   16.34
   0  17  10   50.07   27.15
   0  17 -10   53.98   19.44
   0  17 -10   51.08   17.29
   0  17  10   57.98   29.26
   0  17 -10   57.99   17.06
   0  17  11   41.76   27.34
   0  17 -11   14.48   14.41
   0  17  12   77.73   29.22
   0  17 -12   89.71   17.26
   0  17  13   28.96   25.69
   0  17 -13   34.59   12.84
   0  17 -14  123.61   15.82
   0  17 -14   85.99   20.28
   0  17 -15    8.16   13.29
   0  18   0   78.06   19.90
   0  18   0   29.92   20.59
   0  18   0    6.73   22.90
   0  18  -1   42.56   25.69
   0  18  -1   74.72   22.07
   0  18  -1   64.02   19.84
   0  18   1   62.76   19.94
   0  18   1   26.92   23.49
   0  18   1   62.03   29.50
   0  18  -1   67.89   29.83
   0  18  -2  132.07   29.57
   0  18  -2   82.22   21.87
   0  18   2   96.73   24.01
   0  18   2   58.25   19.15
   0  18  -2   66.90   20.43
   0  18   2   97.41   25.99
   0  18  -2   87.78   28.96
   0  18   2   58.79   30.85
   0  18  -3   12.76   24.14
   0  18   3   47.21   20.22
   0  18  -3   54.26   20.58
   0  18   3   20.75   17.47
   0  18   3    3.35   21.79
   0  18  -3   30.75   24.18
   0  18   3   77.48   30.98
   0  18  -4  577.61   63.99
   0  18   4  572.82   59.56
   0  18  -4  613.33   58.10
   0  18   4  533.48   57.69
   0  18   4  456.89   62.38
   0  18  -4  523.22   63.71
   0  18   4  562.81   67.34
   0  18  -5   -2.15   16.96
   0  18   5    6.14   17.66
   0  18   5   11.28   18.59
   0  18   5    3.33   21.12
   0  18  -5   28.22   23.29
   0  18  -5    6.40   23.48
   0  18  -6   38.79   23.53
   0  18   6  -14.07   25.92
   0  18   6    6.63   21.41
   0  18  -6   -5.93   22.30
   0  18  -6   -8.39   17.89
   0  18  -7  407.55   52.24
   0  18   7  356.44   52.50
   0  18  -7  442.69   50.60
   0  18  -7  455.23   47.10
   0  18  -8   63.88   26.94
   0  18   8   87.26   31.77
   0  18  -8   71.22   23.19
   0  18  -8  143.19   23.00
   0  18  -9  -15.39   24.43
   0  18   9    3.01   25.21
   0  18  -9    4.53   17.69
   0  18  -9  -16.04   15.87
   0  18 -10   45.79   15.69
   0  18 -10   23.09   21.67
   0  18 -11  182.63   23.99
   0  18 -11  154.02   29.37
   0  18 -12   18.85   12.35
   0  18 -12   -4.54   17.09
   0  18 -13   43.28   12.05
   0  18 -13   30.41   16.69
   0  18 -14   -3.01   11.96
   0  19  -1  184.26   35.74
   0  19  -1  222.17   30.90
   0  19   1  167.97   27.47
   0  19  -1  168.98   27.38
   0  19   1  128.59   31.47
   0  19   1  169.65   38.66
   0  19  -1  161.81   36.85
   0  19  -2  240.87   38.05
   0  19  -2  210.76   31.61
   0  19   2  255.15   33.39
   0  19  -2  258.81   32.41
   0  19   2  218.70   30.84
   0  19   2  134.66   32.87
   0  19   2  140.69   38.76
   0  19  -2  210.65   38.21
   0  19  -3  138.97   30.87
   0  19   3  124.74   26.05
   0  19  -3  144.60   25.69
   0  19   3  148.93   24.50
   0  19   3   65.20   25.75
   0  19   3  107.32   35.07
   0  19  -3  135.57   32.26
   0  19  -4  222.10   38.14
   0  19   4  276.78   35.28
   0  19  -4  307.87   34.42
   0  19   4  181.05   36.62
   0  19  -4  210.13   38.10
   0  19   4  245.58   33.14
   0  19  -5   -8.38   18.06
   0  19  -5   12.21   21.48
   0  19   5  -15.98   22.48
   0  19  -5   24.89   23.25
   0  19  -6   70.68   20.28
   0  19  -6   25.60   22.03
   0  19  -6   12.30   23.35
   0  19  -7  503.57   48.52
   0  19  -7  378.06   49.94
   0  19  -7  421.85   52.59
   0  19  -8  149.96   22.57
   0  19  -8   72.58   23.10
   0  19  -8  113.35   27.83
   0  19  -9   47.43   16.88
   0  19  -9   64.68   18.90
   0  19  -9   60.02   21.91
   0  19 -10   58.70   15.80
   0  19 -10   59.86   19.51
   0  19 -11   35.77   13.36
   0  19 -11    6.59   17.16
   0  19 -12   10.59   10.54
   0  19 -12   -9.30   14.68
   0  19 -13   95.89   13.43
   0  19 -13   90.76   20.76
   0  19 -13   79.79   16.07
   0  19 -14   36.32   14.21
   0  20   0  190.61   38.04
   0  20   0  303.00   37.32
   0  20   0  269.40   34.14
   0  20  -1  171.53   27.77
   0  20   1  152.70   26.01
   0  20  -1  124.51   25.80
   0  20   1  171.13   30.14
   0  20  -1  178.48   34.88
   0  20  -2   93.77   28.00
   0  20   2   75.59   22.81
   0  20  -2   60.05   21.31
   0  20  -2   89.59   21.27
   0  20   2   62.38   20.53
   0  20   2   64.82   23.88
   0  20  -2   84.83   28.77
   0  20   2   72.11   29.57
   0  20  -3    9.17   22.56
   0  20  -3   12.46   17.31
   0  20   3  -15.25   20.85
   0  20  -3    9.74   22.84
   0  20   3   14.34   26.29
   0  20   3   31.76   17.84
   0  20  -4  150.00   30.26
   0  20   4  114.18   27.77
   0  20  -4  101.30   27.46
   0  20   4  110.84   22.26
   0  20  -5  181.81   31.23
   0  20  -5   99.79   27.27
   0  20  -5  100.61   24.11
   0  20  -6   57.00   23.98
   0  20  -6    5.23   20.67
   0  20  -6   65.69   19.32
   0  20  -7   73.90   22.90
   0  20  -7   40.04   19.42
   0  20  -7   40.31   17.53
   0  20  -8    5.16   19.53
   0  20  -8   18.53   16.62
   0  20  -8    4.82   14.38
   0  20  -9   49.56   19.60
   0  20  -9   67.86   15.85
   0  20 -10  194.79   30.08
   0  20 -10  216.27   25.54
   0  20 -11   66.39   17.80
   0  20 -11   76.84   15.03
   0  20 -12   32.26   12.41
   0  20 -12   46.00   11.11
   0  21   1   19.68   20.87
   0  21  -1   45.43   20.23
   0  21  -1   62.19   28.45
   0  21  -1  100.84   21.21
   0  21   1   56.96   18.52
   0  21  -2  167.04   29.35
   0  21   2  144.31   29.64
   0  21  -2  145.08   32.44
   0  21   2  165.63   34.71
   0  21  -2  199.74   27.11
   0  21   2  153.02   25.97
   0  21  -3  218.80   36.78
   0  21   3  160.93   33.19
   0  21   3  280.59   32.04
   0  21  -3  262.97   32.17
   0  21  -4   -2.78   19.69
   0  21  -4    8.48   17.11
   0  21   4   31.94   18.87
   0  21  -4   -8.38   21.28
   0  21  -5  169.04   28.85
   0  21  -5  112.84   27.36
   0  21  -6  133.29   26.68
   0  21  -6   94.64   23.63
   0  21  -6  131.00   22.04
   0  21  -7   72.31   23.05
   0  21  -7   58.86   18.95
   0  21  -7   67.96   17.03
   0  21  -8   57.66   20.74
   0  21  -8   46.07   16.49
   0  21  -8   80.64   16.10
   0  21  -9  237.04   30.70
   0  21  -9  210.23   26.27
   0  21 -10    1.70   14.39
   0  21 -10   -6.55   14.90
   0  21 -10   21.82   11.01
   0  21 -11  -16.99   15.10
   0  21 -11  -12.49    9.87
   0  21 -12   27.63   12.87
   0  22   0   43.92   19.58
   0  22   0   65.49   18.11
   0  22  -1  117.51   27.11
   0  22   1   72.45   26.29
   0  22  -1  185.19   32.13
   0  22   1  232.16   26.75
   0  22  -1  191.17   26.52
   0  22  -2   43.81   18.44
   0  22   2   26.09   18.96
   0  22  -2   67.48   24.01
   0  22   2   74.23   18.04
   0  22  -2   45.09   17.51
   0  22  -3   74.33   21.90
   0  22  -3   60.69   24.23
   0  22   3   43.89   20.17
   0  22  -3  126.19   20.82
   0  22  -4   24.33   20.97
   0  22  -4  -23.30   17.65
   0  22  -5  100.44   20.99
   0  22  -5   28.54   18.49
   0  22  -6  140.05   25.33
   0  22  -6  124.25   22.92
   0  22  -6  139.70   20.76
   0  22  -7   19.86   15.95
   0  22  -7    8.17   15.91
   0  22  -7   11.46   13.52
   0  22  -7   35.15   12.96
   0  22  -8   38.67   16.86
   0  22  -8   63.78   17.52
   0  22  -8   58.49   13.60
   0  22  -9  166.13   22.36
   0  22  -9  141.39   20.91
   0  22  -9  113.50   17.99
   0  22 -10   81.17   15.95
   0  22 -10   67.23   12.57
   0  23  -1   20.81   13.24
   0  23   1   12.90   13.49
   0  23   1   -3.88   14.41
   0  23  -1   -3.94   14.90
   0  23  -2  227.91   27.95
   0  23   2  219.13   28.35
   0  23  -2  177.26   28.91
   0  23  -3   27.47   12.32
   0  23  -3   -2.21   19.19
   0  23  -3    3.79   13.38
   0  23  -4  -12.04   17.69
   0  23  -4    9.06   13.28
   0  23  -5   -3.54   15.39
   0  23  -5   10.14   13.63
   0  23  -6   -9.39   11.83
   0  23  -7   21.79   10.98
   0  23  -8   60.15   12.98
   0  24   0    9.41   11.72
   0  24  -1  104.10   17.76
   0  24  -2    5.95   11.68
   0  24  -3    8.08   10.61
   0  24  -4   -8.73   12.05
   0  24  -6    5.32    9.49
   0  24  -7   12.02    8.41
   0  25  -2    6.05    8.73
   0  25  -3   14.97    8.57
  -1   0  -1  399.47   36.68
   1   0  -1  415.11   35.17
  -1   0   2 1193.95   98.70
  -1   0  -2 1119.32   98.35
  -1   0   3 1894.54  158.31
  -1   0  -3 1848.22  157.89
  -1   0   4   32.35    9.44
  -1   0  -4   38.65    7.88
  -1   0  -4   10.47   21.08
  -1   0  -5  425.49   46.81
  -1   0  -6   23.84   19.96
  -1   0  -7   54.87   22.42
  -1   0  -8 3755.29  324.98
  -1   0  -9 2982.87  240.74
   1   0   9 3153.30  235.96
  -1   0   9 2558.74  233.61
   1   0   9 2436.00  232.90
   1   0  10  783.69   75.38
  -1   0  10  809.06   76.55
   1   0  11  316.34   49.86
  -1   0  11  517.23   54.68
  -1   0  11  417.53   47.73
   1   0  11  443.73   46.97
  -1   0  12  111.07   28.82
   1   0  12  150.68   27.64
  -1   0  12   85.74   34.39
  -1   0  13  875.40   94.69
  -1   0  13  927.22   91.28
   1   0  13  919.63   90.03
   1   0  14   27.82   25.70
  -1   0  14   25.95   36.23
  -1   0  14   24.89   27.50
   1   0  14   14.19   27.27
  -1   0  15  284.50   50.52
   1   0  15  197.02   48.44
   1   0  15  321.66   45.33
  -1   0  15  373.77   48.60
   1   0  16   32.61   28.27
  -1   0  16   10.69   31.02
  -1   0  16   11.09   27.48
  -1   0  17   39.19   33.36
   1   0  17   88.59   32.27
  -1   0  17   85.45   30.10
   1   0  18   40.42   29.86
  -1   0  18   76.43   33.08
  -1   0  18   32.31   27.74
   1   0  18   55.12   26.75
  -1   0  19  181.07   36.90
   1   0  19  194.30   34.63
  -1   0  19  118.04   30.20
   1   0  19  182.13   33.93
   1   0  20   43.64   25.10
  -1   0  20   64.59   21.30
   1   0  20   64.80   21.74
  -1   1  20   78.85   23.59
   1  -1  20   60.22   22.20
   1  -1  20   74.13   20.69
   1  -1  20  139.28   27.06
   1  -1  19   16.46   24.88
   1  -1  19   13.28   22.58
  -1   1  19   16.77   21.45
  -1   1  18   13.12   29.61
   1  -1  18    3.11   28.78
   1  -1  18   18.80   25.86
   1  -1  17  140.84   34.65
  -1   1  17   88.07   36.05
  -1   1  17   61.63   31.94
  -1   1  16  295.04   47.88
   1  -1  16  309.60   45.32
  -1   1  16  247.96   44.69
  -1   1  15   20.40   28.44
   1  -1  15  -34.19   31.36
   1  -1  15   12.13   24.46
  -1   1  15    5.42   24.10
   1  -1  15   21.00   32.59
  -1   1  14  189.20   40.09
   1  -1  14  166.21   40.06
  -1   1  14  138.68   43.31
   1  -1  14  195.96   40.26
   1  -1  14  239.14   37.85
  -1   1  14  208.87   39.36
  -1   1  13  110.31   38.62
   1  -1  13   68.79   25.77
  -1   1  13   88.76   28.96
   1  -1  13   65.62   33.07
   1  -1  12  578.31   65.05
  -1   1  12  679.41   67.68
   1  -1  12  655.13   67.09
  -1   1  12  592.21   72.57
  -1   1  11  752.30   72.75
   1  -1  11  705.15   73.15
  -1   1  11  724.73   78.28
  -1   1  10 1006.16   92.57
   1  -1  10  976.34   92.68
  -1   1   9  233.13   31.16
  -1  -1  -9  217.23   35.65
   1  -1   9  239.13   32.43
  -1  -1  -8  135.57   28.49
  -1  -1  -7  261.38   35.85
  -1  -1  -6  871.20   82.79
  -1  -1  -5 7936.80  552.48
  -1   1   5 6355.21  545.37
  -1  -1  -5 6449.64  545.02
  -1   1   4  715.47   62.61
  -1   1   3 1016.75   87.62
  -1   1   2  684.29   60.00
   1   1  -1 3008.14  252.88
  -1   1   0  778.03   67.44
  -1   1  -1 2495.56  210.74
  -1   1  -2  635.07   55.50
  -1   1  -3 1213.45  100.27
  -1   1  -3 1094.92   96.23
  -1   1  -4 1129.56   92.59
   1  -1  -4  998.77   88.31
  -1   1  -4  979.60   86.08
   1  -1  -5 7229.89  551.97
  -1   1  -5 7584.22  555.30
  -1  -1   5 6533.45  548.54
  -1   1  -5 6277.49  547.91
  -1   1  -6 1289.16  117.44
  -1   1  -7  310.44   40.90
  -1   1  -8  128.29   28.51
  -1   1  -9  282.27   37.20
   1   1   9  248.84   31.12
   1   1   9  192.31   28.26
  -1  -1   9  189.12   33.30
   1   1  10 1067.06   95.55
  -1   1 -10  975.24  102.11
  -1  -1  10  968.69   96.83
   1   1  10 1106.77   97.01
   1   1  11  623.30   63.13
  -1  -1  11  576.75   68.40
  -1  -1  11  656.03   66.19
   1   1  12  658.26   65.90
  -1  -1  12  596.41   70.54
  -1  -1  12  674.95   69.26
   1   1  12  580.04   72.35
   1   1  13   85.52   28.49
  -1  -1  13   84.36   37.04
   1   1  13  137.70   31.57
  -1  -1  14  257.91   40.08
   1   1  14  233.85   38.32
  -1  -1  14  171.05   43.39
   1   1  14  190.17   39.69
   1   1  15   49.31   29.59
  -1  -1  15   16.94   30.31
   1   1  15   41.13   25.85
  -1  -1  16  260.72   45.83
   1   1  16  266.31   43.52
  -1  -1  16  162.09   40.43
   1   1  17  113.55   35.31
  -1  -1  17  135.11   38.05
  -1  -1  17  138.07   33.44
   1   1  18   36.73   27.97
  -1  -1  18   -6.68   30.38
  -1  -1  18    3.12   24.65
   1   1  18   13.19   26.02
  -1  -1  19   28.99   27.57
   1   1  19   -8.06   26.81
  -1  -1  19   -2.04   19.63
   1   1  19  -22.43   23.33
  -1  -1  19    2.64   20.61
  -1  -1  20   69.99   20.64
  -1  -1  20  104.73   20.28
   1   1  20   54.84   22.17
   1  -2  20   25.27   18.51
  -1   2  20   35.23   16.26
   1  -2  20   52.71   17.30
   1  -2  20   22.03   22.12
   1  -2  19   55.08   22.41
  -1   2  19    2.05   19.80
   1  -2  19   -8.18   27.06
   1  -2  18   47.45   24.70
   1  -2  18   71.07   30.49
  -1   2  18   63.83   33.13
  -1   2  18   89.36   25.10
   1  -2  17  104.40   33.16
  -1   2  17   93.59   34.74
  -1   2  16   31.74   31.35
  -1   2  15   78.05   32.83
   1  -2  15  123.42   37.68
  -1   2  15  124.52   32.44
   1  -2  15  173.28   39.55
  -1   2  14  145.63   35.67
  -1   2  14  224.98   40.58
   1  -2  14  250.53   41.85
  -1   2  14  193.95   46.98
  -1   2  13  200.05   42.64
  -1   2  13  325.05   51.36
  -1   2  13  362.08   44.06
   1  -2  13  309.77   44.19
  -1   2  12  796.85   77.43
   1  -2  12  748.89   76.72
  -1   2  12  710.51   81.88
  -1   2  11   98.73   35.78
  -1   2  11   77.27   24.97
   1  -2  11   80.33   26.77
  -1   2  11   79.59   28.78
  -1   2  10   23.18   20.35
   1  -2  10   13.12   22.99
  -1   2  10   66.91   24.47
  -1   2   9  813.61   74.73
   1  -2   9  827.87   75.41
  -1   2   9  741.16   75.32
  -1  -2  -9  774.03   79.10
  -1  -2  -8  705.99   76.70
   1  -2   8  844.26   73.39
  -1  -2  -7  400.23   46.40
  -1  -2  -6   71.86   22.46
  -1  -2  -6   61.93    9.13
  -1   2   5 1753.19  149.46
  -1   2   4 2194.50  186.81
  -1   2   3  548.74   50.15
  -1   2   2 2243.29  190.92
  -1   2   1  367.27   32.93
   1   2  -1  454.52   35.18
  -1   2   0 3257.46  275.25
  -1   2   0 3305.41  276.79
  -1   2  -1  342.01   33.89
  -1   2  -1  371.28   33.80
  -1   2  -2 2828.56  239.46
   1  -2  -3  801.84   69.32
   1   2   3  763.22   71.18
  -1   2  -3  845.84   70.95
  -1   2  -4 2493.62  202.42
   1  -2  -4 2378.80  198.06
  -1   2  -4 2232.92  197.74
  -1   2  -5 2199.28  177.18
   1  -2  -5 1962.54  172.48
  -1   2  -5 1992.73  170.86
  -1   2  -6  120.13   24.37
   1  -2  -6   94.17   17.65
  -1  -2   6   83.50   12.29
  -1   2  -7  661.13   67.98
  -1   2  -8  690.49   71.08
  -1  -2   8  692.71   65.52
   1   2   9  811.60   78.75
  -1  -2   9  870.87   80.38
   1   2   9  919.42   81.57
  -1  -2   9  816.23   81.24
   1   2   9  795.23   79.60
  -1   2  -9 1027.96   88.55
  -1  -2  10   38.02   22.81
   1   2  10   46.94   19.17
   1   2  10   65.29   23.96
  -1  -2  10   34.37   25.02
   1   2  10   63.08   21.12
   1   2  11   56.15   21.73
  -1  -2  11   60.47   30.00
   1   2  11   39.82   21.76
   1   2  11   49.13   22.45
  -1  -2  11   52.07   28.15
   1   2  11   41.22   26.36
   1   2  12  765.71   73.37
   1   2  12  644.92   78.51
  -1  -2  12  674.75   76.96
   1   2  12  791.04   75.64
  -1  -2  13  287.44   48.00
   1   2  13  300.80   42.31
   1   2  13  336.97   46.32
   1   2  13  351.18   49.19
  -1  -2  14  226.17   43.36
   1   2  14  266.46   38.95
   1   2  14  169.40   40.33
   1   2  14  192.29   40.90
   1   2  15  168.42   35.47
   1   2  15  141.47   40.19
   1   2  15  203.44   40.17
   1   2  16   19.30   31.08
  -1  -2  16    6.95   27.44
   1   2  17   67.07   32.05
  -1  -2  17   19.86   26.01
   1   2  18   84.06   31.98
  -1  -2  18   62.23   26.09
   1   2  19   46.49   26.88
  -1  -2  19   37.43   27.75
  -1  -2  19   47.18   21.96
  -1  -2  19   74.59   21.54
  -1  -2  20   30.65   19.28
   1   2  20   14.43   15.67
  -1  -2  20   44.60   16.64
  -1   3  20  -21.26   19.17
   1  -3  20   12.40   15.76
  -1   3  20    6.12   14.94
   1  -3  20    1.45   13.75
  -1   3  19    7.96   17.79
   1  -3  19   -2.31   19.81
  -1   3  18   -9.45   20.75
   1  -3  18  -16.57   22.65
  -1   3  17   23.66   30.21
   1  -3  17   -3.08   23.46
  -1   3  16  -24.28   31.42
  -1   3  16   15.14   29.16
  -1   3  15  239.23   42.32
  -1   3  15  151.07   36.30
  -1   3  14  121.88   33.65
  -1   3  14   98.41   28.63
   1  -3  14  129.64   35.65
  -1   3  13   59.59   23.38
   1  -3  13   53.93   26.50
  -1   3  13   53.16   28.89
   1  -3  13   59.10   29.35
  -1   3  13   44.34   39.80
  -1   3  12   83.86   23.87
  -1   3  12  120.70   40.59
  -1   3  12   66.02   27.45
   1  -3  12  104.59   27.40
   1  -3  12   94.25   28.82
   1  -3  11 1292.58  118.54
  -1   3  11 1355.68  119.62
  -1   3  11 1314.24  124.69
  -1   3  11 1241.96  119.41
   1  -3  11 1268.07  118.47
  -1  -3 -10   24.63   20.06
   1  -3  10   34.45   19.68
  -1   3  10   34.11   19.82
  -1   3  10   31.05   24.15
   1  -3  10   11.50   23.27
  -1   3  10   34.03   31.68
  -1  -3  -9  213.97   32.96
  -1   3   9  276.48   35.31
   1  -3   9  254.15   31.88
  -1   3   9  259.66   31.30
   1  -3   9  211.63   32.73
  -1   3   9  217.24   33.46
  -1  -3  -8  680.53   69.84
  -1   3   8  748.37   69.30
   1  -3   8  676.31   65.76
  -1  -3  -7  153.49   27.75
  -1  -3  -6  169.03   27.18
  -1   3   5 1633.89  140.90
  -1   3   4 2806.50  239.06
  -1   3   3 2253.66  193.14
  -1   3   2  846.23   69.06
  -1   3   2  695.84   71.83
   1   3  -1 3313.62  256.59
  -1   3   1 2911.77  254.73
  -1   3   0  333.12   34.13
   1   3   1 3125.99  265.57
  -1   3  -1 3149.09  264.42
  -1   3  -1 3086.87  265.09
   1   3   2 1001.76   84.18
  -1   3  -2  899.20   83.71
   1  -3  -3 2199.10  195.66
   1   3   3 2613.20  199.45
  -1   3  -3 2584.97  199.13
   1   3   4 3029.02  255.73
   1  -3  -4 2880.76  252.75
  -1   3  -4 3193.43  254.73
   1   3   5 2106.97  182.19
  -1   3  -5 2177.53  184.81
   1  -3  -5 1903.98  179.28
  -1   3  -5 2333.01  180.23
   1   3   6  204.94   26.71
   1  -3  -6  198.83   25.09
  -1   3  -6  255.34   31.94
   1   3   7  260.75   32.36
  -1   3  -7  278.46   38.05
  -1  -3   8  682.53   64.73
   1   3   8  629.04   66.23
  -1   3  -8  733.81   72.24
   1   3   8  729.82   68.94
  -1   3  -9  217.14   37.62
   1   3   9  224.67   32.72
   1   3   9  225.04   32.62
   1   3   9  277.05   30.43
  -1  -3   9  240.82   31.52
  -1  -3   9  242.88   33.95
   1   3   9  243.36   32.72
   1   3  10   12.81   16.75
   1   3  10   19.05   21.70
  -1  -3  10   47.93   22.15
   1   3  10   40.33   18.93
  -1  -3  10   32.92   26.51
   1   3  10   25.37   22.91
  -1  -3  11 1370.09  120.93
   1   3  11 1357.42  119.13
   1   3  11 1151.63  124.63
   1   3  11 1367.21  121.96
   1   3  11 1275.55  119.86
  -1  -3  11 1271.82  120.67
   1   3  12   55.01   21.88
  -1  -3  12   69.04   33.89
  -1  -3  12  108.28   30.50
   1   3  12  102.86   25.65
   1   3  12   98.79   29.29
   1   3  13    9.58   20.47
  -1  -3  13   77.55   31.85
  -1  -3  13   44.76   26.24
   1   3  13   34.97   25.20
   1   3  13  104.19   30.49
   1   3  14   79.95   31.87
  -1  -3  14  124.87   37.21
   1   3  14  103.59   29.93
  -1  -3  14  115.25   35.37
   1   3  14  172.79   37.25
   1   3  15  187.82   36.04
  -1  -3  15  144.89   38.76
  -1  -3  15  150.81   34.79
   1   3  15  139.83   36.36
  -1  -3  16   29.80   25.88
   1   3  16   12.64   27.41
  -1  -3  17    3.11   23.54
   1   3  17   12.48   27.89
  -1  -3  18   22.03   24.87
  -1  -3  18   10.96   21.62
   1   3  18   20.13   27.17
  -1  -3  19   29.68   19.43
  -1  -3  19    3.69   18.54
   1   3  19   12.10   24.45
  -1  -3  20    1.43   14.38
   1   3  20   23.08   14.33
  -1  -3  20   15.62   15.07
   1   3  21   40.23   17.16
  -1   4  20    6.08   16.12
   1  -4  20   42.37   14.40
  -1   4  20   19.90   15.30
  -1   4  19   15.92   21.20
  -1   4  19   15.14   17.83
   1  -4  19   12.48   18.29
   1  -4  18   63.03   22.90
  -1   4  18    3.18   24.32
  -1   4  18   61.39   22.40
   1  -4  18   26.56   30.08
   1  -4  17   97.53   32.49
  -1   4  17   80.48   31.63
   1  -4  17   51.32   25.25
  -1   4  17   64.08   27.40
   1  -4  16  -31.72   31.21
  -1   4  16    3.38   30.50
  -1   4  16   18.72   28.51
  -1   4  15  103.37   36.60
   1  -4  15  193.31   35.72
  -1   4  15  134.42   34.91
   1  -4  14  250.72   37.51
  -1   4  14  159.30   38.16
  -1   4  14  110.77   30.26
   1  -4  14  222.93   39.62
  -1   4  13   12.58   17.73
  -1   4  13   78.88   28.97
   1  -4  13   15.50   24.55
   1  -4  13   14.53   28.06
  -1   4  13    7.06   42.25
  -1   4  12  168.12   30.64
  -1   4  12  143.22   31.68
   1  -4  12  192.44   32.00
   1  -4  12  226.54   34.86
  -1   4  12  156.90   42.50
  -1   4  11  281.92   39.19
  -1   4  11  193.94   44.90
   1  -4  11  312.02   39.22
  -1   4  11  324.59   39.85
   1  -4  11  325.79   40.11
   1  -4  10  981.07   88.42
  -1   4  10  892.05   88.30
  -1   4  10 1052.47   92.59
  -1   4  10  892.86   92.69
  -1   4  10  921.23   89.29
   1  -4  10 1099.08   89.25
  -1   4  10  991.04   92.14
  -1  -4 -10  714.20   89.29
  -1   4   9  274.06   35.20
  -1  -4  -9  199.32   35.68
  -1   4   9  347.37   39.30
   1  -4   9  330.46   35.31
  -1   4   9  280.25   34.37
  -1   4   9  272.79   36.84
   1  -4   9  268.16   34.69
  -1   4   8   89.58   18.32
  -1  -4  -8   60.79   22.20
   1  -4   8   69.19   19.88
   1  -4   8   65.06   21.38
  -1   4   8   91.51   23.68
  -1   4   8   72.86   23.37
  -1  -4  -7  178.96   29.53
  -1   4   6  739.67   68.37
  -1   4   5  820.50   72.41
  -1   4   5  785.29   73.47
  -1   4   4 1681.37  143.64
  -1   4   4 1664.15  146.14
  -1   4   3 1535.39  122.24
  -1   4   3 1225.11  124.65
  -1   4   2  404.52   36.62
  -1   4   2  364.90   40.55
  -1   4   1 4840.80  406.72
  -1   4   0  159.16   23.11
   1   4   1 4560.43  407.66
  -1   4  -1 5073.69  407.81
  -1   4  -2  488.68   48.23
   1   4   2  480.37   47.99
  -1   4  -2  483.67   48.12
   1   4   3 1659.73  138.85
  -1   4  -3 1521.95  138.27
   1  -4  -4 1312.61  122.68
   1   4   4 1648.63  127.80
  -1   4  -4 1755.75  127.24
   1  -4  -5  692.11   67.29
   1   4   5  800.54   71.29
  -1   4  -5  906.00   70.79
  -1   4  -6  814.05   72.19
   1   4   6  715.52   66.98
   1  -4  -6  659.99   63.27
   1   4   7  177.63   26.61
  -1   4  -7  228.37   33.15
   1   4   8  101.74   20.62
   1   4   8   93.61   23.62
  -1  -4   8   75.92   21.00
  -1  -4   8   90.94   25.10
   1   4   8   74.56   22.43
   1   4   9  206.06   32.94
   1   4   9  258.51   34.81
   1   4   9  261.72   30.13
  -1  -4   9  273.99   32.77
   1   4   9  206.60   32.25
  -1  -4   9  222.42   34.43
   1   4  10  982.76   97.56
  -1  -4  10 1099.12   99.85
   1   4  10 1329.46  103.68
   1   4  10 1154.52   99.81
  -1  -4  10  991.64   99.91
   1   4  10  928.94  102.81
   1   4  11  248.21   42.72
   1   4  11  365.42   41.39
  -1  -4  11  351.37   42.69
  -1  -4  11  294.53   44.77
   1   4  11  324.40   43.00
   1   4  12  142.02   31.23
   1   4  12  194.37   33.48
  -1  -4  12  209.29   32.60
   1   4  12  133.60   28.40
   1   4  12  162.58   34.59
  -1  -4  13  -25.33   29.64
   1   4  13   -2.50   24.10
   1   4  13   14.59   19.61
   1   4  13    7.86   28.96
   1   4  14  227.29   37.42
  -1  -4  14  167.97   38.34
   1   4  14  200.00   40.79
   1   4  14  172.51   39.60
   1   4  15  173.43   35.03
  -1  -4  15  150.18   36.88
  -1  -4  15  102.38   31.29
   1   4  15  153.49   37.03
   1   4  16   36.81   29.13
  -1  -4  16   -6.88   31.49
  -1  -4  16   37.38   24.37
  -1  -4  17   88.12   32.86
   1   4  17   50.65   28.21
  -1  -4  17   49.02   24.37
  -1  -4  18   34.55   29.63
   1   4  18   59.20   27.73
  -1  -4  18   20.40   20.80
   1   4  18   28.79   24.03
  -1  -4  18   20.12   21.81
  -1  -4  19   16.39   17.63
   1   4  19   -2.67   19.37
  -1  -4  19   44.12   17.24
  -1  -4  19   -5.40   27.28
   1   4  20  -22.46   18.56
  -1  -4  20   21.97   13.96
   1   4  20   -1.44   15.47
   1   4  21   32.47   17.58
   1  -5  20    9.70   20.58
   1  -5  19   34.44   17.11
   1  -5  19   61.35   25.83
   1  -5  19   32.42   17.12
  -1   5  19   33.34   18.03
  -1   5  19   65.32   22.52
   1  -5  18   47.85   28.61
  -1   5  18   40.83   20.84
   1  -5  18   22.52   20.11
  -1   5  18   18.31   23.09
  -1   5  17   41.44   26.47
   1  -5  17    5.19   21.62
   1  -5  17   -3.03   30.82
  -1   5  16   33.05   27.97
   1  -5  16   74.09   30.92
  -1   5  16   58.13   32.21
  -1   5  15   77.67   31.57
  -1   5  15   38.81   31.68
   1  -5  15   45.21   30.53
   1  -5  14   50.83   28.53
  -1   5  14    3.07   27.63
   1  -5  14    5.07   28.15
  -1   5  13   93.15   27.80
   1  -5  13  139.69   31.53
   1  -5  13   82.56   27.47
  -1   5  13  112.47   31.57
   1   5 -13   78.08   21.03
  -1   5  12  225.07   45.69
   1  -5  12  293.48   38.15
  -1   5  12  240.60   39.83
   1  -5  12  305.69   40.47
  -1   5  12  268.48   39.36
  -1   5  11   76.68   36.14
   1  -5  11   69.24   23.52
  -1   5  11   88.14   26.12
   1  -5  11  105.26   28.10
  -1   5  11   92.63   23.06
  -1   5  10  137.53   35.53
  -1   5  10   75.01   27.88
  -1   5  10  122.79   25.72
   1  -5  10  137.39   25.60
   1  -5  10  145.51   27.37
  -1   5  10  157.24   30.34
  -1   5  10  116.93   23.52
  -1   5   9   73.92   25.11
   1  -5   9   12.43   18.63
  -1   5   9   35.54   18.71
   1  -5   9   10.10   20.94
  -1   5   9    1.61   22.29
  -1  -5  -9   13.66   17.88
  -1   5   9   33.97   14.57
   1  -5   8   72.49   19.51
   1  -5   8   55.29   21.25
  -1   5   8   62.82   22.50
  -1   5   8   36.53   15.33
  -1  -5  -8   74.11   21.00
  -1  -5  -7  867.48   89.67
  -1   5   7 1051.15   88.99
  -1   5   6  507.78   49.27
  -1   5   5  475.90   51.06
  -1   5   5  533.75   48.44
  -1   5   4 1770.08  171.48
  -1   5   4 2106.93  169.39
  -1   5   3  709.27   78.40
  -1   5   3  952.60   76.43
  -1   5   2 1025.55   98.49
   1   5  -2 1137.42   97.02
  -1   5   1  376.69   35.13
  -1   5   0 1053.83   89.35
   1   5   0  929.78   85.60
  -1   5  -1  477.33   48.85
  -1   5  -2 1061.83   95.87
   1   5   2 1057.71   96.61
  -1   5  -3  837.89   76.76
   1   5   3  826.35   77.50
  -1   5  -4 2061.08  126.90
   1   5   4 2046.35  128.23
  -1   5  -5  661.79   47.51
   1   5   5  531.19   47.16
   1  -5  -6  338.90   34.52
   1   5   6  418.26   41.13
   1   5   7 1105.72  104.11
   1   5   7 1152.74  104.81
   1   5   8   73.25   25.29
  -1  -5   8   62.99   19.94
  -1  -5   8   96.34   25.07
   1   5   8   82.39   20.99
   1   5   8   70.33   18.76
   1   5   9   29.38   22.24
   1   5   9   37.75   16.88
  -1  -5   9   30.09   19.91
  -1  -5   9   49.65   24.09
   1   5   9   20.81   21.16
   1   5   9   29.36   15.84
   1   5  10  162.90   30.08
   1   5  10   89.89   21.88
  -1  -5  10  110.67   26.21
   1   5  10  133.30   27.57
  -1  -5  10  104.55   29.69
   1   5  10  115.97   25.53
   1   5  11  105.12   26.41
   1   5  11   32.09   21.62
  -1  -5  11  115.81   26.12
   1   5  11   57.27   27.13
   1   5  11   35.56   19.77
   1   5  12  333.83   44.32
  -1  -5  12  322.00   42.87
   1   5  12  233.94   38.50
   1   5  12  307.11   42.90
   1   5  12  294.06   44.07
   1   5  13  119.04   29.21
  -1  -5  13   96.54   32.09
   1   5  13   97.22   32.71
   1   5  13  122.27   31.64
  -1  -5  14   42.33   24.63
  -1  -5  14   40.43   28.97
   1   5  14   60.16   26.74
   1   5  14   77.26   33.34
   1   5  14   16.87   21.42
   1   5  15   97.46   32.41
   1   5  15   55.41   28.65
  -1  -5  15   85.86   32.80
  -1  -5  15   33.32   25.24
  -1  -5  16  151.40   36.68
   1   5  16   76.36   31.84
   1   5  17   -2.78   26.76
  -1  -5  17   52.13   31.35
  -1  -5  17    2.63   21.43
   1   5  17  -27.75   26.88
   1   5  18   89.20   27.03
  -1  -5  18   -2.99   28.09
   1   5  18    7.23   25.67
  -1  -5  18    3.73   18.45
  -1  -5  18    9.00   21.36
   1   5  19   32.95   20.60
  -1  -5  19   17.84   16.49
   1   5  19   12.32   17.31
  -1  -5  19   41.12   17.23
   1   5  20   13.70   23.49
   1   5  20   -1.90   17.57
  -1   6  20   -2.39   20.49
   1  -6  19   -6.81   22.41
  -1   6  19   34.78   19.60
   1  -6  19   12.11   13.47
  -1   6  19   12.53   15.59
   1  -6  19  -13.51   15.82
   1  -6  18   37.16   17.29
  -1   6  18    2.87   21.49
  -1   6  18   21.82   19.27
   1  -6  17   20.83   18.76
  -1   6  17   36.32   26.03
  -1   6  17   36.73   20.79
   1  -6  17   49.02   29.42
   1  -6  16   92.22   32.07
  -1   6  16   81.85   30.93
  -1   6  15  -27.78   32.20
   1  -6  15   -8.79   30.29
  -1   6  15   50.82   27.81
   1   6 -14  112.68   24.72
   1   6 -14   46.81   18.76
   1  -6  14  100.45   31.08
  -1   6  14   86.83   32.00
   1   6 -13   42.27   19.20
  -1   6  13   41.46   27.85
   1  -6  13   12.88   25.53
   1  -6  13   41.61   27.71
  -1   6  12  155.34   29.59
   1   6 -12  128.20   24.64
  -1   6  12  157.26   31.60
   1  -6  12  141.52   28.63
   1  -6  12  193.83   32.93
  -1   6  11   24.42   17.20
  -1   6  11    6.14   25.36
  -1   6  11    9.15   32.80
   1  -6  11   43.37   21.84
  -1   6  11   14.97   21.88
   1  -6  11   24.94   25.11
  -1   6  10  189.91   28.05
   1  -6  10  145.61   26.99
  -1   6  10  108.00   25.33
   1  -6  10  143.90   28.03
   1  -6   9  218.25   28.75
  -1   6   9  147.01   28.97
  -1   6   9  209.67   29.89
   1  -6   9  222.35   30.35
   1  -6   8   87.24   19.68
  -1  -6  -8   20.58   19.41
  -1   6   8   34.46   13.96
   1  -6   8   51.81   20.15
  -1   6   7  243.51   28.58
  -1  -6  -7  189.50   29.55
  -1   6   7  240.89   32.54
  -1   6   6   67.60   15.60
  -1   6   5  529.21   49.10
  -1   6   5  451.73   51.39
  -1   6   4 1962.44  156.44
  -1   6   4 1578.89  157.85
  -1   6   3  320.15   38.25
  -1   6   2  322.15   37.65
  -1   6   1  976.36   85.51
   1   6   0    4.38   11.12
  -1   6   0   30.98   11.12
  -1   6   0   27.43   18.74
  -1   6  -1 1404.25  125.67
   1   6   2  363.51   41.82
  -1   6  -2  373.93   40.65
   1   6   3  309.54   37.01
  -1   6  -3  311.85   36.05
   1   6   4 2035.45  174.37
  -1   6  -4 1918.06  172.31
   1   6   5  480.76   50.71
  -1   6  -5  474.56   49.05
   1   6   6   68.77   18.42
   1   6   7  177.33   28.57
   1   6   7  213.03   32.00
   1   6   8   73.03   20.21
   1   6   8   87.23   25.46
  -1  -6   8   53.77   20.47
  -1  -6   8  100.48   24.14
   1   6   8   30.51   20.07
   1   6   9  224.05   34.13
   1   6   9  184.12   33.95
   1   6   9  190.73   27.96
  -1  -6   9  283.06   32.42
   1   6   9  219.57   32.00
   1   6  10  224.65   35.06
   1   6  10  251.98   36.14
  -1  -6  10  197.96   30.90
   1   6  10  170.12   28.45
   1   6  10  169.37   31.34
   1   6  11   34.25   20.87
   1   6  11   53.59   28.02
  -1  -6  11   20.57   22.92
   1   6  11   31.84   19.75
   1   6  11   39.35   24.85
   1   6  12  160.58   33.37
   1   6  12  195.64   36.75
   1   6  12  162.31   29.64
  -1  -6  12  203.07   33.22
   1   6  12  120.23   32.58
   1   6  13   10.88   25.51
   1   6  13   52.80   28.59
  -1  -6  13   11.36   22.84
   1   6  13   19.51   24.41
  -1  -6  13   11.40   27.67
   1   6  13   31.50   31.18
  -1  -6  14   92.44   32.87
   1   6  14   77.52   28.71
  -1  -6  14   72.53   26.14
   1   6  14   89.54   29.20
  -1  -6  15   38.71   29.35
   1   6  15  -13.91   28.37
   1   6  16   52.07   28.25
  -1  -6  16   80.97   33.33
   1   6  17   79.77   27.61
  -1  -6  17   49.53   20.62
  -1  -6  17   71.32   30.95
  -1  -6  17   37.03   20.76
   1   6  18   40.61   25.01
  -1  -6  18   21.54   17.21
  -1  -6  18   13.33   16.84
  -1  -6  19  -18.55   14.88
   1   6  19    4.75   16.03
   1   6  19  -14.08   19.95
  -1   7  20   25.45   17.42
  -1   7  19   40.78   22.34
   1  -7  19    8.23   22.38
  -1   7  19    2.07   17.16
   1  -7  19   12.49   12.35
   1  -7  18   46.38   27.55
  -1   7  18    2.64   20.37
   1  -7  18    4.36   15.47
  -1   7  18   10.60   16.76
  -1   7  17  -15.49   24.46
   1  -7  17   22.15   18.18
   1  -7  17   37.82   26.19
  -1   7  16   -6.79   25.70
  -1   7  16   16.32   20.09
   1  -7  16   -2.83   26.88
   1  -7  15  160.97   34.01
  -1   7  15  140.78   34.14
  -1   7  14   93.71   31.31
   1   7 -14  163.40   28.42
   1   7 -14  121.66   23.11
  -1   7  14   47.81   29.85
   1  -7  14  111.72   29.91
   1   7 -13  239.54   34.44
  -1   7  13  318.85   44.06
   1  -7  13  285.50   39.05
   1  -7  12  129.05   29.13
  -1   7  12   66.98   27.21
   1  -7  12   51.05   24.59
   1   7 -12   84.39   21.03
  -1   7  11  183.08   32.81
   1  -7  11  154.70   31.28
   1  -7  11  231.62   31.52
  -1   7  11  196.99   31.33
   1   7 -11  157.56   27.97
  -1   7  10  178.17   32.30
   1  -7  10  244.14   34.30
  -1   7  10  233.44   31.96
   1  -7  10  246.60   32.25
   1   7 -10  201.91   29.63
  -1   7   9   24.56   28.30
  -1   7   9   20.06   16.05
   1  -7   9   41.03   22.20
   1  -7   9   42.49   18.95
   1   7  -9   43.20   17.39
  -1   7   8  159.34   29.14
  -1   7   8  144.52   24.53
   1  -7   8  125.11   25.46
   1  -7   8  140.13   24.01
   1   7  -8  126.00   22.24
  -1   7   7  234.47   33.21
   1  -7   7  209.47   28.04
  -1   7   7  219.11   28.76
   1   7  -7  185.22   27.68
  -1   7   6  751.45   66.51
  -1   7   6  631.44   67.26
   1   7  -6  652.62   64.54
  -1   7   5 1336.02  121.03
  -1   7   5 1371.66  124.58
  -1   7   4 1500.39  126.44
  -1   7   4 1313.19  128.84
  -1   7   3   58.70   22.03
  -1   7   2  243.51   33.29
  -1   7   1  432.66   40.89
   1   7  -1  416.32   42.68
   1   7   0  181.99   22.45
  -1   7   0  175.35   21.59
  -1   7   0  159.82   27.67
  -1   7  -1  424.02   47.29
  -1   7  -2  258.85   34.27
   1   7   3   72.78   21.93
  -1   7  -3  114.89   22.46
   1   7   4 1451.33  140.54
  -1   7  -4 1644.98  139.53
   1   7   5 1566.43  142.50
   1   7   6  783.25   71.60
   1   7   6  696.49   74.30
   1   7   7  115.99   25.31
  -1  -7   8  109.53   24.12
   1   7   8  149.87   27.84
   1   7   8  120.47   24.32
   1   7   9    3.68   18.18
   1   7   9   35.38   21.67
   1   7   9   -2.68   23.37
   1   7  10  218.59   37.79
   1   7  10  234.98   34.13
  -1  -7  10  182.48   31.77
   1   7  10  249.93   39.07
   1   7  11  171.22   36.76
   1   7  11  221.01   34.75
  -1  -7  11  195.25   34.29
   1   7  11  212.14   38.15
   1   7  12   90.94   33.14
   1   7  12   40.06   29.83
   1   7  12   72.01   24.11
  -1  -7  12   68.04   27.34
   1   7  12   62.58   31.49
  -1  -7  12   42.72   24.20
  -1  -7  13  372.27   47.23
   1   7  13  288.38   42.19
  -1  -7  13  307.23   42.03
   1   7  13  368.33   53.90
   1   7  13  263.60   51.33
  -1  -7  14  163.23   30.51
  -1  -7  14  152.34   35.78
  -1   7 -14  131.69   27.81
  -1  -7  15   75.13   33.05
  -1  -7  16   30.78   27.87
   1   7  17   37.45   24.52
  -1  -7  17   31.78   26.65
  -1  -7  17   31.45   17.88
  -1  -7  17   -6.19   18.27
   1   7  18   18.68   21.87
  -1  -7  18   10.16   15.26
   1   7  18    5.31   17.99
  -1  -7  18  -10.15   26.47
   1   7  19  -18.89   19.88
  -1  -7  19    7.73   12.21
   1   7  20   11.21   15.65
  -1   8  20  -16.19   14.91
   1  -8  19   56.06   21.85
  -1   8  19  120.86   25.64
  -1   8  18  134.98   32.18
   1  -8  18   90.26   26.88
  -1   8  18   65.60   24.99
  -1   8  18  163.92   23.45
   1  -8  18  103.72   18.44
  -1   8  17   33.94   22.74
  -1   8  17   57.89   19.39
   1  -8  17   34.79   24.65
  -1   8  16   91.98   28.99
  -1   8  16   53.17   23.00
   1  -8  16   84.76   28.72
  -1   8  15   77.10   28.94
   1  -8  15   67.34   28.78
  -1   8  15  122.04   25.59
   1  -8  14  136.54   27.90
  -1   8  14  124.25   32.04
   1  -8  14  179.82   34.18
   1   8 -14  112.52   23.95
   1   8 -14  143.05   29.44
  -1   8  13   83.67   27.35
   1   8 -13  114.65   25.47
   1   8 -13   81.27   21.59
   1  -8  13   95.44   27.24
   1   8 -12   52.59   21.61
   1  -8  12   95.04   27.40
   1   8 -12  108.43   22.54
   1  -8  11   27.38   21.91
   1   8 -11   54.44   18.55
   1  -8  11   84.26   26.57
  -1   8  10  383.83   49.16
   1  -8  10  336.42   43.16
   1  -8  10  317.17   40.44
   1   8 -10  351.64   40.67
  -1   8   9  215.54   35.47
   1  -8   9  217.20   31.63
   1  -8   9  207.79   29.67
   1   8  -9  211.16   29.63
  -1   8   9  215.07   32.54
  -1   8   8  130.03   28.11
  -1   8   8   80.13   22.41
   1  -8   8   88.71   21.36
   1   8  -8  101.82   21.90
   1  -8   7 1005.14   91.76
  -1   8   7 1181.72   98.07
   1   8  -7  935.77   93.02
  -1   8   7 1006.92   96.50
  -1   8   6  344.24   43.27
  -1   8   6  423.00   43.01
   1   8  -6  371.79   39.91
  -1   8   6  342.10   39.26
  -1   8   5   34.38   15.44
   1   8  -5   32.65   16.79
   1   8  -4 1369.18  127.00
  -1   8   4 1444.54  130.48
  -1   8   3   56.24   22.72
  -1   8   2   39.82   20.66
   1   8  -1 3920.33  346.37
  -1   8   1 4168.43  344.92
  -1   8   0   29.14   12.33
   1   8   0   57.31   14.58
  -1   8   0   42.46   21.81
  -1   8  -1 4521.19  401.28
  -1   8  -1 5039.14  405.65
  -1   8  -2   32.58   19.36
  -1   8  -3  137.14   26.03
   1   8   4 1246.74  124.69
  -1   8  -4 1430.24  123.67
   1   8   5   81.26   24.51
   1   8   5   51.00   22.10
   1   8   5   64.58   17.86
   1   8   6  424.78   47.04
   1   8   6  352.60   40.11
   1   8   6  319.83   43.29
   1   8   7 1012.38   98.86
  -1  -8   7  967.27   90.59
   1   8   7 1070.73   94.29
   1   8   7  940.15   95.72
   1   8   8  140.56   24.60
  -1   8  -8  111.54   19.71
   1   8   8   77.97   26.93
  -1  -8   8   95.65   23.76
   1   8   9  201.03   30.52
  -1  -8   9  229.39   31.56
   1   8   9  154.02   33.79
   1   8  10  323.78   42.62
   1   8  10  308.48   46.17
  -1  -8  10  358.74   42.52
   1   8  10  368.62   50.40
   1   8  11   60.08   26.26
  -1  -8  11   60.35   27.98
   1   8  11   79.17   30.82
  -1  -8  11   91.69   25.65
   1   8  11   73.00   26.28
  -1  -8  12  113.82   30.90
  -1  -8  12  115.89   27.83
   1   8  12  125.48   37.12
   1   8  12   74.81   29.96
  -1  -8  13  111.08   31.89
  -1   8 -13   71.16   23.83
  -1  -8  13  152.98   29.60
   1   8  13  105.38   36.56
  -1  -8  14  113.20   33.96
  -1   8 -14   86.91   24.98
  -1  -8  14   78.43   26.43
  -1  -8  15   65.97   30.12
  -1  -8  16   98.29   21.39
  -1  -8  16   43.26   28.92
  -1   8 -16   67.90   19.58
   1   8  16   35.12   25.79
   1   8  17    5.70   21.58
  -1  -8  17   -1.53   17.30
  -1  -8  17  -15.85   27.65
   1   8  18  146.95   27.45
   1   8  18   77.95   20.48
  -1  -8  18  108.04   18.72
  -1  -8  18  135.97   27.79
   1   8  19   83.41   24.00
   1   8  20   11.56   15.05
  -1   9  19    2.31   19.35
   1  -9  18   71.40   23.36
  -1   9  18   69.07   26.16
  -1   9  18   82.94   19.97
   1  -9  17  152.26   30.63
  -1   9  17  157.66   36.75
  -1   9  17  169.34   29.53
  -1   9  16  106.40   27.59
  -1   9  16  167.23   25.68
   1  -9  16  127.13   30.68
  -1   9  15  276.82   39.38
   1  -9  15  206.74   36.94
  -1   9  15  211.83   32.98
  -1   9  14   34.93   24.51
  -1   9  14   25.09   20.24
   1   9 -14    3.79   16.63
  -1   9  13   67.93   26.02
   1  -9  13   41.86   25.60
   1   9 -13   57.36   19.62
   1   9 -13   34.92   19.18
  -1   9  12  153.19   31.48
   1   9 -12  138.70   30.00
   1  -9  12  171.56   30.60
   1   9 -12  168.37   26.19
   1  -9  11  627.60   57.73
  -1   9  11  560.29   59.08
  -1   9  11  631.07   66.43
   1   9 -11  424.67   53.79
   1   9 -11  484.53   53.28
   1   9 -11  500.40   59.69
  -1   9  10  364.54   47.03
   1  -9  10  261.15   36.58
   1   9 -10  275.65   35.86
   1   9 -10  310.17   35.88
   1   9 -10  309.62   41.05
  -1   9   9   59.43   25.74
   1  -9   9    8.66   19.55
   1   9  -9   39.14   17.78
   1   9  -9   33.57   19.73
  -1   9   8  296.24   40.22
   1   9  -8  251.56   36.16
   1  -9   8  265.25   32.66
   1   9  -8  256.84   33.57
   1  -9   7 1529.53  139.24
  -1   9   7 1664.94  145.03
   1   9  -7 1582.40  141.32
   1   9  -7 1616.45  146.05
  -1   9   6   64.41   23.36
   1   9  -6   66.46   19.43
   1   9  -6   56.87   16.83
  -1   9   6   77.25   18.84
   1   9  -6   59.92   18.97
  -1   9   6   37.47   17.09
  -1   9   5  400.56   45.55
   1   9  -5  441.09   46.61
   1   9  -5  431.50   43.03
  -1   9   5  421.36   44.99
   1   9  -5  401.22   42.59
  -1   9   5  338.58   42.07
   1   9  -4 1885.99  161.67
   1   9  -4 1870.19  161.19
  -1   9   4 1764.99  162.43
  -1   9   3 1205.86  115.23
  -1   9   2   97.73   26.51
   1   9  -2   77.21   18.66
   1   9  -1  416.72   43.50
  -1   9   1  402.07   41.39
  -1   9   0 1279.21  108.34
  -1   9   0 1042.99  100.53
  -1   9  -1  478.21   51.25
  -1   9  -1  389.76   43.61
  -1   9  -2  104.73   25.77
  -1   9  -2   52.68   17.13
  -1   9  -3 1394.67  129.11
   1   9   4 2135.48  174.00
   1   9   4 2041.50  170.79
  -1   9  -4 1733.08  169.16
   1   9   5  488.73   55.65
   1   9   5  494.40   49.79
   1   9   5  458.37   48.74
   1   9   5  429.95   51.99
   1   9   6   71.91   24.81
   1   9   6  125.75   28.51
   1   9   6  107.81   21.98
   1   9   6   98.56   22.25
  -1   9  -6  117.75   20.24
   1   9   7 1459.18  142.04
   1   9   7 1524.84  138.12
  -1  -9   7 1564.06  132.96
   1   9   7 1553.48  136.38
  -1   9  -7 1397.70  131.97
   1   9   8  171.09   36.97
   1   9   8  201.54   36.35
  -1   9  -8  232.70   26.77
  -1  -9   8  312.16   33.88
  -1   9  -8  219.82   28.03
  -1   9  -9   18.20   12.47
   1   9   9    4.52   20.19
  -1  -9   9   41.73   22.72
  -1   9 -10  325.08   33.56
   1   9  10  313.18   48.53
  -1  -9  10  266.61   40.35
  -1   9 -11  533.80   49.50
  -1  -9  11  462.72   56.06
   1   9  11  439.49   64.87
  -1   9 -12  228.33   27.97
  -1  -9  12  255.09   40.46
  -1   9 -12  213.45   34.68
   1   9  12  247.14   44.80
  -1  -9  13   19.87   28.80
  -1   9 -13   47.16   22.60
   1   9  15  240.98   38.54
  -1  -9  16  148.38   22.39
   1   9  16  101.47   28.93
  -1  -9  16   85.39   31.75
  -1   9 -16  137.00   23.17
   1   9  17  113.24   32.94
   1   9  17  110.45   25.66
  -1  -9  17  151.21   29.95
  -1   9 -17   99.72   19.42
   1   9  18   35.95   19.51
   1   9  18   66.21   24.75
   1   9  18   93.27   29.01
   1   9  19   64.42   19.99
   1   9  19   -7.65   22.51
  -1  10  19   74.87   21.42
   1 -10  18  138.89   25.51
  -1  10  18  142.15   29.83
   1 -10  17   53.35   21.48
  -1  10  17   41.34   18.62
  -1  10  17   26.41   22.63
   1 -10  16  -15.58   22.38
  -1  10  16    3.81   26.43
  -1  10  16   19.98   21.52
   1  10 -15   46.55   15.59
  -1  10  15  104.52   33.78
  -1  10  15  100.13   27.50
  -1  10  14  313.73   43.98
  -1  10  13  129.48   27.61
   1 -10  13  118.29   27.82
   1  10 -13   90.19   21.63
   1  10 -13   97.91   24.90
  -1  10  12  138.92   31.55
   1 -10  12  199.22   31.29
   1  10 -12  143.39   27.26
   1  10 -12  172.87   31.47
  -1  10  11  104.55   32.47
  -1  10  11   69.69   22.71
   1 -10  11   65.09   24.26
   1  10 -11   47.80   19.15
   1  10 -11   59.50   18.57
   1  10 -11   77.00   23.97
  -1  10  10  194.57   31.00
  -1  10  10  269.13   41.84
   1 -10  10  219.17   33.00
   1  10 -10  214.08   30.61
   1  10 -10  216.99   30.47
   1  10 -10  218.46   36.16
  -1  10   9   88.08   28.86
   1  10  -9   95.13   23.89
   1 -10   9   70.22   23.03
   1  10  -9   70.59   19.78
   1  10  -9   51.84   19.16
   1 -10   8  594.90   58.80
   1  10  -8  602.12   64.97
  -1  10   8  622.83   65.93
   1  10  -8  560.84   58.96
   1  10  -8  580.22   59.44
  -1  10   7 1938.27  170.67
  -1  10   7 2001.83  169.98
   1  10  -7 1845.93  165.41
   1  10  -7 1831.41  165.53
   1  10  -7 1779.99  170.22
  -1  10   6   44.01   23.45
  -1  10   6   21.97   16.99
   1  10  -6   60.63   18.36
   1  10  -6   41.52   17.27
   1  10  -6   50.41   11.88
   1  10  -6   58.44   19.10
  -1  10   5  107.85   25.23
   1  10  -5  126.39   21.62
  -1  10   5   86.65   24.99
   1  10  -5  103.93   21.34
  -1  10   5  142.31   22.63
  -1  10   4  192.15   29.57
   1  10  -4  209.53   27.73
   1  10  -4  236.72   29.43
  -1  10   4  227.06   31.71
  -1  10   4  179.26   27.55
   1  10  -3 2457.65  219.25
  -1  10   3 2582.67  220.64
   1  10  -3 2563.60  222.45
   1  10  -2  153.66   24.53
  -1  10   2  143.99   26.42
   1  10  -2  150.69   25.22
   1  10  -2  171.50   22.45
  -1  10   2  157.41   23.98
  -1  10   2  168.28   33.70
  -1  10   1    6.44   16.64
   1  10  -1   20.70   13.08
   1  10  -1   18.96   13.44
  -1  10   0  881.39   81.30
   1  10   0  938.49   82.06
  -1  10   0  844.43   81.25
  -1  10   0 1077.82   90.82
  -1  10   0  760.03   80.46
   1  10   0  839.50   81.06
   1  10   1   36.72   16.80
  -1  10  -1   45.06   18.94
   1  10   1   49.66   20.09
  -1  10  -1   42.20   14.23
   1  10   1   72.55   27.26
  -1  10  -1   40.27   23.31
  -1  10  -2  178.66   24.54
   1  10   2  129.31   22.59
   1  10   2   86.32   29.74
  -1  10  -2  112.50   22.86
  -1  10  -2  118.42   20.53
   1  10   2  122.81   24.14
  -1  10  -3 2528.33  209.73
   1  10   3 2481.46  207.04
  -1  10  -3 2266.29  205.68
  -1  10  -3 2284.73  205.29
   1  10   4  134.48   29.10
   1  10   4  208.66   28.49
  -1  10  -4  172.51   25.39
  -1  10  -4  183.45   26.29
   1  10   4  182.54   26.33
   1  10   5   60.90   25.04
   1  10   5   74.12   20.84
   1  10   5  112.44   23.50
  -1  10  -5  107.04   20.02
   1  10   6   50.62   22.35
   1  10   6  100.00   26.32
   1  10   6   57.64   22.53
   1  10   6   46.52   19.00
  -1  10  -6   72.72   18.09
   1  10   6   65.64   21.68
   1  10   7 1616.03  163.13
   1  10   7 1747.58  159.48
  -1  10  -7 1884.57  152.15
   1  10   7 1901.21  160.34
   1  10   7 1833.21  157.70
  -1  10  -7 1614.13  153.15
  -1  10  -7 1571.25  155.21
  -1 -10   8  592.32   55.34
  -1  10  -8  553.16   51.01
   1  10   8  423.42   59.34
  -1  10  -8  482.94   55.45
  -1  10  -8  535.61   52.54
   1  10   8  437.37   61.58
   1  10   9  108.50   27.71
  -1  10  -9   94.50   17.82
   1  10   9   85.69   30.96
  -1 -10   9   97.71   26.66
  -1  10  -9  144.34   26.41
  -1 -10  10  196.08   34.66
  -1  10 -10  203.22   25.68
  -1  10 -10  168.18   31.35
  -1 -10  11   58.62   29.48
  -1  10 -11   77.95   16.33
  -1  10 -11   54.95   23.16
  -1 -10  12  274.83   38.40
  -1  10 -12  207.35   27.12
  -1  10 -12  220.91   34.71
   1  10  13   57.65   34.92
  -1 -10  13   64.37   29.37
  -1  10 -13   48.90   21.58
   1  10  14  311.51   50.22
   1  10  14  217.87   38.27
  -1  10 -14  287.27   36.48
   1  10  15  164.88   41.09
   1  10  15  143.31   30.74
   1  10  16    3.99   28.07
   1  10  16    5.03   21.57
  -1 -10  16   -2.41   25.67
  -1  10 -16    5.38   13.57
   1  10  17   20.36   22.69
   1  10  17    3.50   27.16
   1  10  17    4.17   18.22
  -1 -10  17  -12.34   22.76
  -1  10 -17   12.34   12.53
   1  10  18  262.06   38.19
   1  10  18  203.68   35.04
   1  10  19   42.46   21.70
   1  10  19   69.90   20.49
  -1  11  19    9.44   13.06
  -1  11  18    7.01   18.43
   1 -11  17  228.34   32.56
  -1  11  17  309.81   41.82
   1 -11  16   59.33   22.82
  -1  11  16   99.01   31.06
   1 -11  15   70.03   24.98
  -1  11  15   95.39   32.23
   1  11 -15   79.06   16.86
   1  11 -15   82.59   17.95
  -1  11  14   59.51   31.60
  -1  11  14    2.54   19.85
  -1  11  13  -17.36   26.81
  -1  11  13    7.71   19.81
   1  11 -13   -3.91   15.42
  -1  11  12   42.54   29.07
   1  11 -12   -6.83   17.16
   1 -11  12    9.26   22.63
   1  11 -12   19.91   16.08
   1 -11  11  523.71   54.08
  -1  11  11  536.13   63.08
   1  11 -11  478.34   48.43
  -1  11  11  512.25   63.55
   1  11 -11  490.75   51.77
   1  11 -11  386.57   49.40
   1  11 -11  442.60   56.95
   1  11 -10  138.58   28.69
  -1  11  10  182.66   37.47
  -1  11  10  201.49   37.58
   1 -11  10  160.79   28.94
   1  11 -10  113.29   24.99
   1  11 -10  147.06   25.08
   1  11  -9  243.37   37.98
  -1  11   9  231.96   42.36
  -1  11   9  231.72   40.77
   1 -11   9  303.92   36.65
   1  11  -9  320.58   36.39
   1  11  -9  286.36   35.30
   1  11  -8   77.26   23.34
  -1  11   8   66.43   28.17
  -1  11   8  130.49   29.73
  -1  11   8   91.29   24.85
   1  11  -8   96.67   22.41
   1  11  -8  116.74   21.82
   1  11  -7  223.31   34.55
  -1  11   7  232.59   37.15
  -1  11   7  256.15   36.78
   1  11  -7  189.16   29.52
   1  11  -7  198.06   30.09
  -1  11   7  220.82   34.45
  -1  11   6 2198.66  184.42
   1  11  -6 2003.83  185.73
   1  11  -6 2031.68  178.18
  -1  11   6 2183.40  185.55
  -1  11   6 2035.54  178.38
  -1  11   6 1984.37  183.13
  -1  11   6 1781.91  180.89
   1  11  -6 2108.82  181.39
   1  11  -6 2224.24  181.50
  -1  11   5  752.32   71.94
  -1  11   5  687.42   71.72
  -1  11   5  681.15   70.31
   1  11  -5  640.50   69.48
   1  11  -5  757.20   69.37
  -1  11   5  683.93   71.77
   1  11  -5  779.35   67.32
  -1  11   4  143.33   27.82
   1  11  -4  210.26   28.61
  -1  11   4  184.88   29.60
  -1  11   4  169.42   26.67
   1  11  -3  260.25   34.87
   1  11  -3  273.93   34.02
  -1  11   3  259.61   36.15
   1  11  -3  261.31   37.82
   1  11  -2   -2.50   14.40
   1  11  -2   16.45   23.90
   1  11  -2    1.52   12.74
  -1  11   2    8.16   19.63
   1  11  -1   71.99   19.74
   1  11  -1   82.25   23.88
   1  11  -1  145.93   29.78
   1  11  -1  116.25   19.50
  -1  11   0 1969.91  170.81
   1  11   0 1809.45  169.87
  -1  11   0 2008.05  171.30
   1  11   0 1930.43  172.21
  -1  11   0 1638.40  169.45
  -1  11   0 2050.18  167.84
   1  11   0 2087.29  171.11
  -1  11  -1  154.86   24.12
   1  11   1  137.20   25.43
   1  11   1  167.68   32.09
  -1  11  -1  105.17   23.16
  -1  11  -1  132.06   20.64
   1  11   1  156.78   26.00
  -1  11  -2   45.75   14.92
   1  11   2    5.48   18.25
   1  11   2   11.81   27.47
  -1  11  -2   49.09   19.12
   1  11   2   23.96   20.48
  -1  11  -2   18.63   14.18
  -1  11  -3  281.22   34.77
  -1  11  -3  235.66   30.83
  -1  11  -3  222.62   32.61
   1  11   3  285.94   36.05
  -1  11  -4  112.91   23.43
   1  11   4   72.27   25.98
   1  11   4  140.47   24.84
  -1  11  -4  108.05   21.59
  -1  11  -4  137.69   24.11
   1  11   4  142.24   25.54
   1  11   5  773.70   71.14
  -1  11  -5  645.87   72.57
   1  11   5  700.69   72.94
  -1  11  -5  772.46   66.77
   1  11   5  645.19   72.15
   1  11   5  627.98   70.31
  -1  11  -5  741.78   69.45
   1  11   5  758.23   70.97
  -1  11  -5  663.04   68.98
   1  11   6 2210.43  186.70
   1  11   6 1949.36  187.47
  -1  11  -6 2242.22  181.48
   1  11   6 2012.41  187.47
   1  11   6 1974.81  185.23
   1  11   6 2180.19  185.51
  -1  11  -6 1956.39  183.17
   1  11   7  272.33   38.46
  -1  11  -7  234.43   28.73
   1  11   7  284.19   41.06
   1  11   7  185.14   32.67
  -1  11  -7  209.08   32.55
   1  11   7  218.63   34.50
  -1  11  -7  255.04   31.63
   1  11   8   61.47   25.86
  -1  11  -8   80.07   17.35
   1  11   8   65.08   28.99
   1  11   8  122.39   25.75
  -1  11  -8   62.31   21.78
  -1  11  -8   67.34   18.53
   1  11   9  303.77   46.68
  -1  11  -9  267.93   37.53
  -1  11  -9  270.78   34.10
   1  11   9  280.31   44.21
  -1  11  -9  319.15   33.52
   1  11  10   78.13   36.09
   1  11  10  112.46   33.42
  -1  11 -10  158.09   21.87
  -1  11 -10  142.31   27.96
  -1 -11  10  133.15   31.20
  -1  11 -11  512.12   52.87
   1  11  11  652.82   70.40
  -1 -11  11  526.60   60.55
  -1  11 -11  526.83   57.99
   1  11  12   -4.41   29.66
  -1  11 -12   15.58   19.90
  -1 -11  12   -8.23   27.29
  -1  11 -12    8.58   18.75
   1  11  13  -13.51   32.13
   1  11  13   -2.64   19.61
  -1  11 -13   21.09   18.08
  -1  11 -13   -2.50   16.68
   1  11  14   35.38   30.21
   1  11  14  -20.73   21.57
  -1  11 -14   18.44   18.18
  -1  11 -15   60.84   18.72
  -1 -11  15   75.58   27.83
   1  11  15   73.65   30.43
   1  11  15   62.40   32.15
  -1  11 -16   56.83   17.90
  -1 -11  16  105.88   26.28
   1  11  16  119.54   32.50
  -1  11 -17  196.85   27.28
   1  11  17  335.11   39.87
   1  11  17  291.46   41.84
   1  11  18    4.31   18.04
   1  11  18   23.32   20.92
   1  11  19   15.96   13.62
   1  11  19  -13.27   18.11
  -1  12  18   46.94   18.73
  -1  12  17  105.07   27.21
  -1  12  16   16.09   22.67
   1  12 -15   30.73   13.02
  -1  12  15   18.54   26.67
   1  12 -15    5.05   13.78
   1 -12  15    1.98   21.78
  -1  12  14   77.07   32.81
   1  12 -14   62.44   17.23
  -1  12  13   88.80   33.04
   1  12 -12  -12.01   16.83
   1  12 -12   20.39   16.93
  -1  12  12   -8.45   31.37
  -1  12  11   12.22   27.41
   1  12 -11    1.75   14.75
  -1  12  11   54.80   32.59
   1  12 -11    4.02   16.55
   1  12 -11   16.24   17.13
   1  12 -11   -2.24   19.45
  -1  12  10   22.98   26.78
   1  12 -10   17.29   15.64
  -1  12  10  -18.48   31.10
   1  12 -10   19.81   17.35
   1  12 -10   16.01   17.88
   1  12 -10   20.79   17.31
  -1  12   9  678.21   77.66
   1  12  -9  686.31   67.51
  -1  12   9  738.93   78.18
   1  12  -9  693.68   70.53
   1  12  -9  797.18   71.55
   1  12  -9  653.68   75.46
   1  12  -8  407.23   50.29
  -1  12   8  458.35   53.06
  -1  12   8  344.94   50.44
   1  12  -8  429.74   43.67
  -1  12   8  451.66   50.66
   1  12  -8  368.87   44.83
   1  12  -8  410.78   45.73
   1  12  -7  106.00   25.39
  -1  12   7   77.41   18.28
  -1  12   7   95.24   29.12
  -1  12   7  107.05   28.25
   1  12  -7   83.24   18.70
   1  12  -7   88.82   21.29
  -1  12   7   76.10   25.92
  -1  12   6  483.00   56.91
  -1  12   6  478.52   50.61
   1  12  -6  558.33   49.98
  -1  12   6  473.77   57.23
  -1  12   6  502.96   50.95
   1  12  -6  548.30   51.07
  -1  12   6  459.85   57.16
  -1  12   6  437.45   54.30
   1  12  -6  487.55   54.16
   1  12  -6  564.35   53.71
  -1  12   5   10.19   20.70
   1  12  -5   27.49   13.89
  -1  12   5    6.12   12.93
  -1  12   5   -9.60   23.05
   1  12  -5   13.55   12.98
  -1  12   5    5.46   21.45
  -1  12   5   21.79   13.05
   1  12  -5   37.58   23.39
  -1  12   5   29.43   16.76
  -1  12   5   56.54   23.51
   1  12  -5   -2.22   18.35
   1  12  -5   17.27   15.02
  -1  12   4  423.02   52.78
   1  12  -4  486.46   48.00
  -1  12   4  482.89   48.29
   1  12  -4  482.91   54.07
  -1  12   4  468.71   52.68
  -1  12   4  388.55   53.54
  -1  12   4  506.65   48.32
   1  12  -4  517.16   54.88
  -1  12   4  487.80   51.90
  -1  12   4  558.90   55.28
   1  12  -4  467.63   51.74
  -1  12   3  846.50   89.97
   1  12  -3  979.14   85.94
   1  12  -3  945.94   92.05
  -1  12   3  949.77   86.26
  -1  12   3  846.39   88.08
  -1  12   3  934.51   85.39
  -1  12   3  924.64   89.28
   1  12  -3  999.93   91.74
  -1  12   3  946.04   91.22
   1  12  -3  965.85   87.64
   1  12  -3 1010.63   90.24
  -1  12   2  688.73   69.26
   1  12  -2  772.72   66.33
   1  12  -2  686.87   64.15
   1  12  -2  693.29   70.25
  -1  12   2  693.23   64.56
  -1  12   2  615.20   63.25
   1  12  -2  686.73   63.85
   1  12  -2  643.52   71.44
  -1  12   2  619.67   67.12
   1  12  -1  267.27   38.06
   1  12  -1  170.49   30.72
  -1  12   1  219.62   27.92
   1  12   0   19.26   20.30
   1  12   0   48.83   29.43
  -1  12   0   26.33   20.64
   1  12   0   46.11   21.46
  -1  12   0   51.62   14.87
   1  12   1  223.10   31.92
  -1  12  -1  262.25   31.60
  -1  12  -1  204.26   34.34
   1  12   1  182.14   37.29
  -1  12  -1  258.60   28.55
   1  12   1  211.28   32.60
  -1  12  -1  181.90   31.60
  -1  12  -2  819.10   77.22
  -1  12  -2  812.71   80.29
   1  12   2  821.30   80.63
   1  12   2  859.31   79.83
  -1  12  -2  882.25   76.38
   1  12   2  909.88   80.93
   1  12   2  710.90   83.01
  -1  12  -2  787.43   79.97
   1  12   2  759.52   76.11
  -1  12  -2  883.91   76.71
  -1  12  -2  755.53   80.50
  -1  12  -3  852.88   86.27
  -1  12  -3  926.53   80.96
   1  12   3  830.38   80.85
   1  12   3  945.11   86.07
  -1  12  -3  853.95   84.75
  -1  12  -3  940.87   82.86
  -1  12  -3  864.92   80.63
   1  12   3  943.43   89.94
  -1  12  -3  813.96   83.37
   1  12   3  838.34   84.40
   1  12   4  467.21   49.26
   1  12   4  429.61   44.02
  -1  12  -4  422.08   49.10
  -1  12  -4  483.28   43.64
   1  12   4  395.13   49.64
   1  12   4  334.52   49.25
  -1  12  -4  425.98   43.50
   1  12   4  413.50   48.31
  -1  12  -4  408.10   47.34
   1  12   4  485.34   50.87
  -1  12  -4  352.20   44.37
   1  12   5   26.62   18.46
   1  12   5   23.49   14.47
  -1  12  -5    5.31   12.63
  -1  12  -5    3.24   15.91
   1  12   5   30.14   23.52
  -1  12  -5   24.16   13.72
   1  12   5   13.96   11.60
   1  12   5    2.85   21.19
   1  12   5    9.99   16.57
  -1  12  -5    8.26   16.33
  -1  12  -5   12.73   16.87
   1  12   5   14.45   20.98
   1  12   6  453.87   51.69
  -1  12  -6  435.74   44.36
  -1  12  -6  462.26   53.30
   1  12   6  494.43   46.14
   1  12   6  381.09   52.26
   1  12   6  437.85   54.09
   1  12   6  395.05   44.24
  -1  12  -6  465.07   45.96
   1  12   6  415.33   50.33
   1  12   6  513.50   52.86
  -1  12  -6  461.72   49.20
  -1  12  -7   77.87   21.30
   1  12   7   66.41   16.11
   1  12   7   67.21   28.04
   1  12   7   59.81   22.04
  -1  12  -7   52.91   20.54
   1  12   7   39.24   20.91
   1  12   7   22.37   23.67
  -1  12  -7   83.81   17.32
   1  12   8  493.23   59.77
   1  12   8  531.30   56.80
  -1  12  -8  482.08   52.61
  -1  12  -8  443.56   50.29
  -1  12  -8  456.50   47.85
   1  12   8  468.78   57.56
   1  12   9  778.89   78.73
  -1  12  -9  721.29   65.78
   1  12   9  622.75   76.44
   1  12   9  629.59   73.72
  -1  12  -9  648.33   67.14
  -1  12  -9  690.24   70.35
  -1  12 -10   63.28   21.15
   1  12  10   61.90   31.81
   1  12  10   76.35   31.26
  -1  12 -10   -5.00   14.98
   1  12  10   61.71   26.71
  -1  12 -10   31.04   20.11
  -1  12 -11   17.11   16.91
   1  12  11   20.13   31.04
  -1  12 -11    3.32   14.00
   1  12  11   25.63   26.90
   1  12  11   18.21   27.06
  -1  12 -11   18.18   18.94
  -1  12 -12   17.01   17.18
   1  12  12    4.43   27.37
   1  12  12    4.11   30.56
  -1  12 -12   17.73   19.55
   1  12  12   15.07   25.16
  -1  12 -13  109.58   24.83
   1  12  13  116.55   32.47
   1  12  13  133.04   35.92
  -1  12 -14   76.18   20.71
  -1 -12  14  118.65   28.89
   1  12  14   68.18   31.93
   1  12  14  111.51   30.43
   1  12  15    3.92   27.39
  -1  12 -15   26.46   15.59
   1  12  15  -16.48   26.30
   1  12  16   17.23   25.62
  -1  12 -16   15.38   13.57
   1  12  16   17.31   21.87
   1  12  17   66.18   25.76
  -1  12 -17   52.52   12.45
   1  12  17   45.87   21.07
   1  12  18   67.45   20.77
   1  12  18   34.26   18.56
  -1  13  18   -8.14   15.67
  -1  13  17   17.93   19.91
  -1  13  16  185.88   33.29
   1  13 -15   12.72   12.67
  -1  13  15   30.56   25.72
   1  13 -15   13.83   12.39
   1  13 -14   52.25   16.43
  -1  13  14   45.67   29.02
   1  13 -14   96.67   17.40
   1  13 -13   53.96   17.89
  -1  13  13   28.37   28.78
   1  13 -12   66.98   20.70
   1  13 -12   93.54   20.20
  -1  13  12  119.88   35.49
   1  13 -11  158.57   24.48
  -1  13  11  154.43   37.43
  -1  13  11  200.51   39.23
   1  13 -11  138.12   28.78
   1  13 -11  114.96   24.42
   1  13 -11  159.40   27.00
  -1  13  10  291.92   47.33
   1  13 -10  345.11   37.87
  -1  13  10  349.06   49.73
   1  13 -10  312.93   43.96
   1  13 -10  391.51   41.06
   1  13 -10  256.33   38.95
  -1  13   9  103.00   33.02
   1  13  -9  155.83   23.32
  -1  13   9  155.29   36.12
   1  13  -9  135.99   28.50
   1  13  -9  148.94   26.02
   1  13  -9  119.31   25.72
  -1  13   8  128.18   30.73
   1  13  -8  146.61   23.44
  -1  13   8  111.53   32.76
   1  13  -8  101.13   26.80
   1  13  -8  148.42   24.91
   1  13  -8  166.24   27.10
   1  13  -7   19.10   15.54
  -1  13   7    3.27   22.37
  -1  13   7   63.92   26.36
   1  13  -7   37.77   18.79
   1  13  -7   -2.45   21.02
   1  13  -7   15.10   13.92
  -1  13   7  -13.10   14.66
  -1  13   6  524.27   58.49
  -1  13   6  555.10   51.39
   1  13  -6  475.82   49.50
  -1  13   6  482.40   56.80
  -1  13   6  437.69   50.54
   1  13  -6  552.10   51.52
  -1  13   6  518.36   59.85
  -1  13   6  393.90   53.47
   1  13  -6  560.42   55.96
   1  13  -6  539.23   53.34
  -1  13   5  592.12   72.10
   1  13  -5  770.77   67.33
  -1  13   5  752.47   68.42
   1  13  -5  599.52   72.47
  -1  13   5  626.14   71.13
  -1  13   5  728.22   75.99
   1  13  -5  719.79   67.69
  -1  13   5  711.11   67.24
  -1  13   5  729.58   72.18
   1  13  -5  672.88   71.84
   1  13  -5  694.37   71.19
  -1  13   5  765.90   74.95
  -1  13   4  177.96   36.24
   1  13  -4  277.51   30.93
   1  13  -4  188.56   33.84
  -1  13   4  239.46   30.85
  -1  13   4  249.79   35.68
  -1  13   4  300.61   31.18
   1  13  -4  267.36   38.11
  -1  13   4  261.54   34.68
  -1  13   4  231.93   37.51
   1  13  -4  262.68   35.98
  -1  13   3   55.83   20.86
   1  13  -3   59.06   16.82
  -1  13   3   70.58   21.19
   1  13  -3   51.15   19.29
  -1  13   3   77.86   17.75
  -1  13   3   61.10   16.47
  -1  13   3   39.98   19.62
   1  13  -3   70.72   28.71
   1  13  -3   84.84   18.74
   1  13  -3   54.11   22.93
  -1  13   3   26.36   23.36
  -1  13   2  143.69   29.70
   1  13  -2  201.17   31.02
  -1  13   2  131.35   22.00
   1  13  -2  134.31   21.64
  -1  13   2  134.68   21.62
   1  13  -2  136.49   31.62
   1  13  -2  135.06   22.74
  -1  13   1  262.92   29.21
   1  13  -1  219.14   28.22
   1  13  -1  232.37   34.41
   1  13  -1  216.84   38.79
   1  13  -1  227.40   29.22
   1  13   0  -21.42   20.99
  -1  13   0   -1.52   12.73
   1  13   0   20.49   13.26
   1  13   0    2.70   29.11
  -1  13   0  -14.80   21.05
   1  13   0  -22.26   22.40
   1  13   1  274.24   36.41
  -1  13  -1  253.01   29.92
  -1  13  -1  234.25   34.30
   1  13   1  311.41   35.91
  -1  13  -1  235.93   32.67
  -1  13  -1  231.31   29.62
   1  13   1  194.94   28.12
   1  13   1  207.39   40.17
   1  13   1  210.03   29.39
   1  13   2  171.86   30.82
  -1  13  -2  103.79   26.37
  -1  13  -2  148.32   22.77
   1  13   2  227.51   30.24
   1  13   2  169.73   22.12
  -1  13  -2  153.59   23.32
   1  13   2  133.72   23.47
   1  13   2  157.21   36.69
  -1  13  -2  112.43   29.84
  -1  13  -2  150.16   25.59
  -1  13  -2  153.38   23.50
   1  13   3   55.88   21.55
   1  13   3   63.53   18.65
  -1  13  -3   60.72   19.57
  -1  13  -3   83.67   18.23
   1  13   3   58.08   23.54
   1  13   3   76.28   17.00
  -1  13  -3   54.42   17.55
  -1  13  -3   87.41   26.40
  -1  13  -3   66.46   17.28
  -1  13  -3   64.51   22.07
   1  13   3   61.61   25.87
   1  13   4  277.24   33.84
   1  13   4  259.86   38.92
  -1  13  -4  307.92   33.58
  -1  13  -4  260.52   37.46
   1  13   4  217.46   38.86
   1  13   4  292.25   31.90
  -1  13  -4  366.02   35.00
   1  13   4  279.97   38.85
  -1  13  -4  299.17   38.04
  -1  13  -4  300.26   35.40
   1  13   4  227.33   38.44
   1  13   5  720.28   74.12
  -1  13  -5  754.19   68.07
   1  13   5  882.63   70.20
  -1  13  -5  746.03   75.94
   1  13   5  644.79   74.67
   1  13   5  588.95   74.40
  -1  13  -5  828.33   69.82
   1  13   5  696.86   67.14
   1  13   5  581.07   71.69
   1  13   5  714.99   74.63
  -1  13  -5  598.36   70.57
  -1  13  -5  746.92   70.85
   1  13   6  389.69   49.71
   1  13   6  430.76   44.57
  -1  13  -6  388.43   41.98
  -1  13  -6  507.72   52.49
   1  13   6  370.34   52.37
   1  13   6  409.24   42.72
   1  13   6  343.45   50.21
  -1  13  -6  491.48   45.44
   1  13   6  354.07   48.40
   1  13   6  427.89   50.66
  -1  13  -6  426.08   47.85
  -1  13  -7    6.74   12.25
  -1  13  -7   19.29   17.50
   1  13   7   34.76   15.15
   1  13   7    6.74   25.37
  -1  13  -7   -3.43   15.58
   1  13   7   27.53   25.74
   1  13   7   26.39   21.51
  -1  13  -7   -2.31   20.92
   1  13   7   15.05   19.63
  -1  13  -8  161.77   31.23
   1  13   8  153.64   37.33
   1  13   8  177.58   33.15
  -1  13  -8  161.63   27.23
  -1  13  -8  166.65   28.44
  -1  13  -8  135.43   23.94
   1  13   8  135.41   33.78
   1  13   9  108.98   37.93
  -1  13  -9  155.49   24.95
   1  13   9  187.12   36.14
   1  13   9  222.10   35.15
  -1  13  -9  169.19   27.81
  -1  13  -9  206.44   30.44
  -1  13 -10  276.79   41.12
   1  13  10  366.91   50.01
   1  13  10  260.26   46.38
  -1  13 -10  256.23   32.58
   1  13  10  270.13   42.78
  -1  13 -10  236.58   36.80
  -1  13 -11  166.56   30.88
   1  13  11  149.83   38.43
   1  13  11  168.35   34.62
  -1  13 -11  139.11   27.55
   1  13  11  155.30   36.93
   1  13  12   81.54   34.72
   1  13  12  122.63   31.82
  -1  13 -12   94.69   22.98
   1  13  12   87.74   34.17
   1  13  13   20.13   30.16
   1  13  13    8.62   29.92
  -1  13 -13   58.07   16.19
  -1  13 -13   61.08   20.35
   1  13  13   51.02   29.19
   1  13  14   40.52   28.92
  -1  13 -14   59.00   18.91
   1  13  14   75.27   27.58
   1  13  15   -3.64   25.62
  -1  13 -15   12.14   13.91
   1  13  15   -6.15   24.93
   1  13  16   90.43   28.39
  -1  13 -16  100.52   18.08
   1  13  16  110.93   27.85
   1  13  17   12.64   20.53
   1  13  17   17.27   18.38
   1  13  18    9.81   14.70
  -1  14  16   24.68   19.90
   1  14 -15   12.62   11.86
  -1  14  15   33.43   23.32
   1  14 -14   28.18   14.53
   1  14 -14   25.72   13.99
  -1  14  14   27.99   26.89
   1  14 -13   75.73   19.45
   1  14 -13   79.70   18.46
  -1  14  13   72.66   31.17
   1  14 -12   13.02   15.37
   1  14 -12   -1.75   14.83
  -1  14  12  -23.92   29.61
   1  14 -11   37.01   18.21
   1  14 -11   27.48   17.08
  -1  14  11   52.07   27.54
   1  14 -11   43.90   17.00
   1  14 -10  128.72   22.15
  -1  14  10  113.60   33.41
  -1  14  10   82.62   31.97
   1  14 -10   99.05   25.31
   1  14 -10  103.83   22.71
   1  14 -10   86.20   22.54
  -1  14   9  283.09   45.30
   1  14  -9  276.33   34.76
  -1  14   9  318.25   47.16
   1  14  -9  313.14   42.68
   1  14  -9  278.14   36.50
   1  14  -9  261.15   37.66
   1  14  -8   43.22   17.36
  -1  14   8   25.34   27.51
  -1  14   8   43.71   29.36
   1  14  -8   41.70   21.74
   1  14  -8    9.45   17.85
   1  14  -7  132.53   22.31
  -1  14   7   66.19   29.17
  -1  14   7  118.78   32.55
   1  14  -7   92.38   18.43
   1  14  -7  116.32   26.30
   1  14  -7  113.98   22.95
   1  14  -6   95.94   19.66
  -1  14   6   84.38   27.71
  -1  14   6   43.17   17.78
  -1  14   6   77.85   26.99
   1  14  -6   52.15   22.04
   1  14  -6   32.04   20.69
  -1  14   6   72.95   23.39
   1  14  -6   53.64   21.94
   1  14  -6  108.43   18.06
  -1  14   6   84.18   19.14
  -1  14   5   65.27   24.79
   1  14  -5   56.86   17.68
   1  14  -5   62.95   22.12
  -1  14   5   61.35   19.39
  -1  14   5   84.61   26.29
  -1  14   5   59.62   18.21
   1  14  -5  112.42   19.14
   1  14  -5   52.67   28.27
  -1  14   5   62.01   20.60
   1  14  -5  110.60   25.31
  -1  14   5   37.26   26.23
   1  14  -4  139.58   21.52
  -1  14   4   73.14   26.05
  -1  14   4  113.42   26.04
  -1  14   4   95.37   21.83
   1  14  -4  125.71   24.70
  -1  14   4  104.62   20.44
  -1  14   4   78.78   24.25
   1  14  -4  123.43   30.69
   1  14  -4  119.46   26.96
  -1  14   4  105.14   29.31
   1  14  -4  105.58   22.09
  -1  14   3   78.67   26.75
   1  14  -3   95.40   21.00
   1  14  -3   65.30   24.55
   1  14  -3   39.32   23.22
   1  14  -3   87.69   23.09
  -1  14   3   98.95   20.48
  -1  14   3   72.54   18.09
   1  14  -3   55.36   27.29
  -1  14   3   33.63   19.45
   1  14  -3   96.37   19.34
   1  14  -2  888.34   88.34
   1  14  -2  928.57   83.77
  -1  14   2  909.86   83.76
  -1  14   2  842.86   82.31
   1  14  -2  875.70   82.48
   1  14  -2  854.56   89.62
  -1  14   2  918.37   89.70
   1  14  -1  205.72   28.36
  -1  14   1  243.83   29.07
   1  14  -1  241.64   35.13
   1  14  -1  202.70   40.08
   1  14  -1  239.65   30.96
   1  14   0  218.81   33.54
  -1  14   0  230.20   29.44
   1  14   0  237.60   28.52
   1  14   0  240.01   41.46
  -1  14   0  172.58   33.67
   1  14   0  251.01   36.72
   1  14   1  313.44   39.35
  -1  14  -1  243.52   32.41
   1  14   1  255.24   31.33
   1  14   1  267.39   44.23
  -1  14  -1  240.85   37.28
   1  14   1  319.37   40.95
   1  14   2  584.24   82.25
   1  14   2  977.80   87.65
   1  14   2  850.14   79.73
  -1  14  -2  856.73   81.48
   1  14   2  948.73   87.45
  -1  14  -2  846.40   85.17
   1  14   2 1018.16   91.70
  -1  14  -2  951.33   81.83
   1  14   2  833.59   81.15
  -1  14  -2  863.19   86.01
   1  14   3   75.56   19.26
  -1  14  -3   90.50   19.00
  -1  14  -3   62.12   20.33
   1  14   3   18.85   24.48
  -1  14  -3   82.77   19.37
   1  14   3   64.18   16.57
   1  14   3   72.71   23.44
  -1  14  -3   60.97   22.96
   1  14   3   65.25   25.82
  -1  14  -3   93.43   18.95
   1  14   4  117.87   21.42
   1  14   4  129.93   27.78
  -1  14  -4   89.15   23.32
  -1  14  -4  101.27   20.01
   1  14   4  101.23   27.39
  -1  14  -4  105.72   21.04
   1  14   4   91.91   18.80
   1  14   4   99.77   24.37
  -1  14  -4   76.61   20.63
   1  14   4  100.90   29.68
  -1  14  -4  109.98   26.28
   1  14   5   60.57   18.62
   1  14   5   53.11   25.32
  -1  14  -5   90.47   23.59
  -1  14  -5   87.36   18.53
   1  14   5   80.14   27.87
   1  14   5   91.83   18.05
  -1  14  -5   76.34   18.86
   1  14   5   68.80   22.91
  -1  14  -5   60.34   19.95
   1  14   5   61.82   24.65
  -1  14  -5   67.09   22.34
   1  14   6   39.48   23.43
   1  14   6   78.01   18.52
  -1  14  -6   73.68   17.25
  -1  14  -6   34.39   17.01
   1  14   6   95.61   30.07
   1  14   6   89.04   17.23
  -1  14  -6   36.68   17.43
   1  14   6   21.32   24.88
   1  14   6   43.19   22.18
  -1  14  -6   49.30   19.87
   1  14   6   53.94   26.34
  -1  14  -6   35.61   20.13
   1  14   7  111.36   34.04
  -1  14  -7  189.58   24.81
   1  14   7   81.16   32.52
   1  14   7  128.77   22.89
  -1  14  -7  133.52   20.39
  -1  14  -7   95.99   27.35
   1  14   7   91.53   29.59
   1  14   7  163.76   29.17
  -1  14  -7  114.62   25.84
   1  14   8   44.15   28.81
   1  14   8    7.72   25.69
  -1  14  -8   27.60   16.16
  -1  14  -8   29.03   18.97
   1  14   8   42.85   23.18
  -1  14  -8   48.32   20.89
   1  14   9  279.23   47.73
   1  14   9  376.49   47.20
  -1  14  -9  285.50   37.55
  -1  14  -9  313.31   39.45
  -1  14  -9  306.80   35.94
   1  14   9  246.58   47.57
   1  14  10   63.36   30.82
   1  14  10   82.55   27.73
  -1  14 -10  114.03   24.38
   1  14  10   29.45   28.36
   1  14  11    8.00   32.67
   1  14  11   40.39   25.72
  -1  14 -11   34.38   18.10
   1  14  11  -17.23   35.54
   1  14  12   19.89   31.02
   1  14  12  -12.87   31.45
  -1  14 -12    9.28   17.24
   1  14  12    7.31   24.19
  -1  14 -13   54.75   15.44
   1  14  13   24.72   31.05
  -1  14 -13   93.53   20.76
   1  14  13   73.58   28.45
   1  14  14   45.42   27.68
  -1  14 -14   28.07   15.64
   1  14  14   29.03   23.94
   1  14  15  -13.29   23.94
   1  14  15   28.38   23.33
  -1  14 -15   34.71   14.10
   1  14  16    8.29   21.20
  -1  14 -16   56.81   16.19
   1  14  16   11.91   20.00
  -1  14 -16   32.39   11.92
   1  14  17    9.41   15.85
   1  15 -15   13.10   10.33
   1  15 -14    5.26   12.38
  -1  15  14   28.34   23.98
   1  15 -13  107.92   19.23
  -1  15  13   46.00   26.79
   1  15 -12   39.14   15.66
  -1  15  12   52.97   30.84
   1  15 -12   31.39   16.90
   1  15 -11   52.59   17.20
  -1  15  11   15.57   29.42
   1  15 -11   71.89   19.85
   1  15 -11   50.01   19.42
   1  15 -10   11.34   16.25
  -1  15  10   31.17   25.62
  -1  15  10   40.46   29.37
   1  15 -10    4.70   16.24
   1  15 -10   19.85   18.48
   1  15  -9   34.82   16.88
  -1  15   9   34.50   26.32
   1  15  -9   20.96   18.84
   1  15  -9   57.68   20.85
   1  15  -9   36.13   18.64
  -1  15   9   -7.11   27.18
  -1  15   8   -7.50   25.60
   1  15  -8   21.59   17.48
  -1  15   8  -13.52   25.75
   1  15  -8   14.58   18.05
   1  15  -8    5.45   19.58
   1  15  -7   75.11   20.28
   1  15  -7   92.53   18.42
   1  15  -7   82.69   24.00
  -1  15   7   63.55   28.79
   1  15  -7   72.69   21.53
   1  15  -7   78.44   24.13
  -1  15   6   86.83   20.24
   1  15  -6   94.57   21.41
   1  15  -6   48.57   21.67
  -1  15   6   76.77   20.20
   1  15  -6  102.98   19.83
  -1  15   6   88.61   28.92
  -1  15   6   53.53   23.13
   1  15  -6   51.51   24.07
  -1  15   5  176.95   32.99
  -1  15   5  167.00   27.56
   1  15  -5  202.32   26.78
   1  15  -5  225.66   33.90
  -1  15   5  176.65   27.19
   1  15  -5  179.41   33.05
  -1  15   5  147.31   29.25
  -1  15   5  184.74   36.32
   1  15  -5  142.42   30.78
  -1  15   4  212.26   34.92
   1  15  -4  242.80   38.19
   1  15  -4  296.66   32.91
  -1  15   4  288.56   33.76
  -1  15   4  283.88   33.41
   1  15  -4  151.27   37.37
  -1  15   4  195.46   35.24
   1  15  -4  288.99   39.66
  -1  15   4  271.27   41.38
  -1  15   3  216.55   36.87
   1  15  -3  205.46   33.24
   1  15  -3  178.49   32.42
  -1  15   3  174.96   27.05
  -1  15   3  171.34   26.68
   1  15  -3  168.90   26.73
  -1  15   3  173.91   30.67
   1  15  -3  154.18   36.52
   1  15  -3  216.46   27.96
  -1  15   2  268.06   40.46
   1  15  -2  279.15   37.48
  -1  15   2  222.67   31.62
   1  15  -2  182.52   40.07
   1  15  -2  257.75   31.54
   1  15  -2  231.03   30.36
  -1  15   2  208.36   29.95
   1  15  -1   -5.72   21.81
   1  15  -1   -1.79   14.65
  -1  15   1   34.70   15.84
   1  15  -1   33.85   31.38
   1  15  -1    9.72   16.38
   1  15   0   63.26   25.56
  -1  15   0   75.55   20.20
   1  15   0   95.24   19.43
  -1  15   0   51.41   17.45
   1  15   0   60.84   31.95
  -1  15   0   45.28   22.89
   1  15   0   36.32   25.49
   1  15   1  -14.63   24.25
   1  15   1    2.91   22.86
   1  15   1   26.09   14.48
   1  15   1    6.10   23.07
  -1  15  -1    8.93   23.48
   1  15   1  -23.30   34.73
  -1  15  -1   -1.96   16.19
   1  15   2  215.55   32.09
   1  15   2  286.22   39.99
  -1  15  -2  252.38   40.22
   1  15   2  245.54   41.69
  -1  15  -2  325.98   36.19
  -1  15  -2  375.51   36.65
   1  15   2  280.12   34.83
   1  15   3  158.15   25.39
  -1  15  -3  157.21   25.56
  -1  15  -3  143.84   28.64
   1  15   3  107.05   30.54
   1  15   3  130.16   22.75
  -1  15  -3  191.37   26.11
   1  15   3  142.66   30.66
   1  15   3  139.73   31.36
  -1  15  -3  171.23   25.69
  -1  15  -3  153.62   30.70
  -1  15  -4  277.24   33.39
  -1  15  -4  233.09   36.11
   1  15   4  269.89   34.18
   1  15   4  177.72   37.83
   1  15   4  248.90   31.93
  -1  15  -4  329.33   34.43
   1  15   4  289.91   39.67
  -1  15  -4  241.63   33.63
  -1  15  -4  253.48   39.11
   1  15   4  258.33   40.94
   1  15   5  151.15   33.81
  -1  15  -5  159.81   31.13
  -1  15  -5  200.05   26.72
   1  15   5  191.99   27.54
   1  15   5  189.49   36.07
  -1  15  -5  203.10   28.26
   1  15   5  162.99   25.53
   1  15   5  183.85   33.89
  -1  15  -5  191.97   32.03
  -1  15  -5  139.27   27.75
   1  15   5  194.80   37.37
   1  15   6   81.14   31.75
   1  15   6   57.37   17.91
  -1  15  -6  144.62   22.67
   1  15   6   81.50   21.00
  -1  15  -6   47.72   21.72
  -1  15  -6   76.15   18.32
   1  15   6  137.74   29.85
  -1  15  -6   74.69   21.39
   1  15   6   62.62   25.42
  -1  15  -6   92.30   25.11
   1  15   6  106.64   29.18
   1  15   7   57.01   30.76
  -1  15  -7   91.24   20.16
   1  15   7   66.55   29.22
   1  15   7   77.76   19.53
  -1  15  -7   49.46   21.80
   1  15   7   67.30   26.36
  -1  15  -7   44.68   21.68
   1  15   7   64.39   25.29
   1  15   8    3.72   30.68
  -1  15  -8    5.75   15.87
   1  15   8    4.03   27.33
  -1  15  -8   -8.46   17.43
   1  15   8   10.50   14.79
   1  15   8    3.47   23.70
  -1  15  -8   20.08   20.68
   1  15   9   19.11   28.62
   1  15   9   37.36   28.42
  -1  15  -9   69.32   17.36
  -1  15  -9    4.27   19.09
   1  15   9   24.98   24.45
  -1  15  -9    2.51   18.77
  -1  15  -9   18.79   18.84
   1  15  10   -3.89   31.59
   1  15  10   25.51   26.38
  -1  15 -10   17.23   18.20
   1  15  10    8.47   29.17
   1  15  11  127.61   35.39
   1  15  11   65.73   27.78
  -1  15 -11   68.41   19.47
   1  15  11   50.95   30.47
   1  15  12   15.07   30.32
  -1  15 -12   26.58   15.42
   1  15  12   45.47   29.80
  -1  15 -12   28.48   16.86
   1  15  12   39.11   27.51
   1  15  13   96.89   33.66
  -1  15 -13  116.46   18.68
  -1  15 -13   84.46   19.41
   1  15  13  103.37   31.48
   1  15  14   -6.94   25.61
  -1  15 -14    3.42   12.44
   1  15  14  -12.00   22.69
  -1  15 -15   15.57   12.27
   1  15  15   61.76   22.79
   1  15  16   -2.09   16.60
  -1  15 -16    7.68   13.28
   1  16 -16   23.44   12.67
   1  16 -15   26.82   10.02
   1  16 -14   11.64   11.33
   1  16 -13   34.02   15.06
   1  16 -12   30.60   15.59
   1  16 -11   15.13   16.82
   1  16 -11   21.08   16.18
   1  16 -10    2.44   17.02
   1  16 -10    9.26   16.40
   1  16 -10   -1.87   14.63
  -1  16   9   54.88   29.62
   1  16  -9   21.73   17.93
   1  16  -9   -5.27   21.58
   1  16  -9   52.63   17.46
  -1  16   8   32.98   26.93
   1  16  -8   36.13   22.45
   1  16  -8   51.98   21.74
   1  16  -8   70.34   19.58
   1  16  -7   89.75   24.74
  -1  16   7  103.16   31.14
   1  16  -7   52.22   23.06
   1  16  -7   83.98   20.44
   1  16  -6  122.85   31.99
   1  16  -6  176.05   26.90
   1  16  -6  250.22   29.27
  -1  16   6  198.97   36.33
  -1  16   6  139.20   31.75
   1  16  -6  216.06   34.06
  -1  16   5   13.43   24.11
   1  16  -5   16.05   23.93
  -1  16   5   42.81   19.42
   1  16  -5   34.52   18.44
  -1  16   5   10.13   17.67
  -1  16   5   39.47   21.16
   1  16  -5   21.65   25.84
   1  16  -4   52.75   25.70
  -1  16   4  106.52   23.57
   1  16  -4  125.10   23.11
  -1  16   4   70.12   20.78
  -1  16   4   68.93   23.58
   1  16  -4  128.63   31.24
  -1  16   4   66.54   30.36
   1  16  -4   98.12   27.49
   1  16  -3   45.68   24.62
  -1  16   3   32.77   19.51
   1  16  -3   38.51   18.69
  -1  16   3   55.53   18.45
   1  16  -3   28.08   15.94
  -1  16   3   41.75   20.75
   1  16  -3   29.21   28.81
  -1  16   3   20.62   26.50
   1  16  -3   32.15   24.52
  -1  16   2  128.03   33.89
   1  16  -2  106.15   28.77
  -1  16   2   87.07   23.22
  -1  16   2   68.58   22.93
   1  16  -2   89.75   31.32
   1  16  -2  125.52   22.99
  -1  16   2  108.38   22.82
   1  16  -2  115.84   22.15
   1  16  -1   82.28   26.75
   1  16  -1   86.62   19.96
  -1  16   1   66.95   20.35
   1  16  -1   97.68   34.63
   1  16  -1  110.44   22.51
   1  16   0   64.96   26.58
  -1  16   0   74.76   20.80
   1  16   0   13.25   15.18
  -1  16   0   43.53   17.34
   1  16   0   10.22   32.44
   1  16   0   26.20   27.44
  -1  16   0   48.96   25.20
   1  16   1   97.19   20.80
  -1  16  -1   71.67   22.22
   1  16   1  107.61   28.79
   1  16   1  138.09   31.82
  -1  16  -1   58.06   27.76
  -1  16  -2  155.53   24.43
   1  16   2   56.20   25.48
   1  16   2   94.58   21.53
  -1  16  -2   82.33   27.78
   1  16   2  106.07   33.32
   1  16   2  130.69   24.09
  -1  16  -3   40.55   18.68
   1  16   3   35.22   19.19
   1  16   3   28.72   26.12
  -1  16  -3   26.62   17.81
   1  16   3   62.70   19.18
   1  16   3   44.00   24.89
   1  16   3   63.38   27.41
  -1  16  -3   40.38   26.08
   1  16   4  105.35   22.15
  -1  16  -4   46.09   19.71
  -1  16  -4   90.26   21.02
   1  16   4   91.94   29.45
  -1  16  -4  121.53   22.83
   1  16   4   99.02   20.43
   1  16   4   44.13   24.79
  -1  16  -4   96.96   27.18
  -1  16  -4   44.71   19.22
   1  16   4   84.34   31.52
  -1  16  -5   19.84   19.09
   1  16   5   34.58   18.40
  -1  16  -5   52.42   19.37
   1  16   5    9.75   27.19
  -1  16  -5   37.07   17.98
   1  16   5   30.94   16.94
   1  16   5   27.32   22.61
   1  16   5   57.87   27.60
  -1  16  -5   41.01   19.56
  -1  16  -5   35.36   22.35
   1  16   6   84.75   32.85
  -1  16  -6  187.79   27.89
   1  16   6  159.40   25.38
   1  16   6  171.20   27.39
  -1  16  -6  205.17   32.89
   1  16   6  198.75   35.25
  -1  16  -6  155.66   27.56
  -1  16  -6  153.11   30.73
   1  16   6  114.17   30.64
   1  16   7   99.03   31.99
  -1  16  -7   88.26   20.07
   1  16   7   47.18   18.93
  -1  16  -7   88.39   24.93
   1  16   7   60.16   26.23
   1  16   7   56.26   26.24
  -1  16  -7   65.08   20.78
  -1  16  -7   64.98   22.69
   1  16   8   47.51   30.97
  -1  16  -8   70.23   18.16
  -1  16  -8   51.14   21.25
   1  16   8    7.19   25.24
  -1  16  -8   38.23   21.03
   1  16   9   14.90   28.58
   1  16   9   -3.64   27.41
  -1  16  -9   32.62   18.24
  -1  16  -9   22.52   16.17
   1  16  10   33.37   30.06
   1  16  10  -10.93   24.69
  -1  16 -10  -14.26   18.20
  -1  16 -10   14.23   15.03
   1  16  11  -25.46   28.68
  -1  16 -11    1.65   14.45
  -1  16 -11   15.59   16.32
   1  16  11    3.57   25.84
  -1  16 -12   14.69   12.81
  -1  16 -12   26.43   15.74
   1  16  12   10.20   25.29
  -1  16 -13   40.74   13.07
  -1  16 -13   57.57   16.07
   1  16  13   24.91   24.13
  -1  16 -14    1.54   11.97
   1  16  14    8.18   20.38
   1  16  15   18.15   18.63
  -1  16 -15   13.91   15.76
  -1  16 -16    6.47   11.93
   1  17 -14    3.66   16.00
   1  17 -14   39.47   11.26
   1  17 -13    8.81   12.36
   1  17 -12   64.94   16.33
   1  17 -11   46.26   15.82
   1  17 -10   83.28   21.15
   1  17 -10   86.15   19.79
   1  17  -9    2.57   19.35
   1  17  -9   21.01   16.01
   1  17  -8   50.67   27.15
  -1  17   8   37.32   24.87
   1  17  -8   19.36   22.13
   1  17  -8    6.01   17.19
   1  17  -7  -26.78   25.95
  -1  17   7    8.91   23.55
   1  17  -7   38.18   23.81
   1  17  -7    2.07   16.91
   1  17  -6  118.02   32.09
  -1  17   6  147.94   32.10
   1  17  -6  113.99   29.26
  -1  17   6  194.56   33.02
   1  17  -6  205.34   28.37
  -1  17   5   35.94   19.39
   1  17  -5   89.88   27.94
  -1  17   5   59.10   21.61
   1  17  -5   22.40   23.33
   1  17  -4   12.63   23.86
  -1  17   4   11.40   18.91
   1  17  -4   31.06   18.40
  -1  17   4   48.43   18.28
   1  17  -4   24.70   27.39
  -1  17   4   37.11   21.56
  -1  17   4   -3.68   29.93
   1  17  -4   42.99   24.97
   1  17  -3  160.00   32.73
  -1  17   3  202.29   30.72
   1  17  -3  197.25   28.81
  -1  17   3  152.73   27.76
   1  17  -3  228.85   29.09
   1  17  -3  207.85   38.57
  -1  17   3  133.00   31.20
   1  17  -3  199.83   35.96
  -1  17   3  116.19   36.24
   1  17  -2   12.62   23.05
  -1  17   2   22.95   17.99
   1  17  -2   34.54   18.60
  -1  17   2   27.09   18.13
   1  17  -2   24.76   17.70
  -1  17   2   15.49   18.70
  -1  17   2   17.91   26.66
   1  17  -2   10.30   24.57
   1  17  -1  291.50   39.23
  -1  17   1  316.92   38.89
   1  17  -1  285.57   37.49
   1  17   0   25.90   16.97
  -1  17   0    4.19   16.67
   1  17   0   11.13   19.59
  -1  17   0   38.28   20.61
   1  17   0    6.55   24.21
   1  17   0   20.86   26.34
  -1  17   0   10.43   24.66
   1  17   1  316.99   38.81
   1  17   1  300.16   48.24
  -1  17  -1  313.96   46.92
  -1  17  -1  395.16   42.89
   1  17   2   17.58   16.25
   1  17   2   10.50   26.53
  -1  17  -2   16.74   25.84
   1  17   2   31.71   22.81
  -1  17  -2    8.72   18.02
   1  17   2   27.51   19.90
  -1  17  -3  238.33   30.86
   1  17   3  235.44   32.24
   1  17   3  106.81   31.60
  -1  17  -3  184.45   29.87
   1  17   3  172.84   27.61
   1  17   3  190.29   35.66
  -1  17  -3  185.89   35.60
   1  17   3  197.43   38.17
  -1  17  -4   22.61   18.08
   1  17   4   34.35   19.37
   1  17   4   29.93   25.99
   1  17   4   11.58   15.78
  -1  17  -4   40.77   19.95
   1  17   4   38.76   23.60
   1  17   4   38.91   29.66
  -1  17  -4    3.15   23.05
  -1  17  -5   61.36   22.15
   1  17   5   82.79   21.03
   1  17   5    9.47   25.53
  -1  17  -5   42.51   19.29
   1  17   5   59.05   17.89
   1  17   5   63.51   26.36
  -1  17  -5   62.16   20.59
  -1  17  -5   42.46   22.18
   1  17   5   -3.55   26.02
  -1  17  -6  243.74   30.66
  -1  17  -6  192.37   32.83
   1  17   6  185.94   28.65
   1  17   6  158.34   37.32
   1  17   6  170.06   34.55
  -1  17  -6  203.23   30.85
  -1  17  -6  182.00   33.61
  -1  17  -7   30.31   17.68
   1  17   7    5.95   16.12
  -1  17  -7   21.15   17.81
   1  17   7   -6.82   27.52
  -1  17  -7    2.51   15.95
  -1  17  -7    5.43   18.85
   1  17   8   -3.48   27.78
  -1  17  -8   10.00   16.96
  -1  17  -8    9.68   16.37
   1  17   9    6.99   27.46
   1  17   9    3.63   25.96
  -1  17  -9    4.47   17.52
  -1  17  -9   47.58   16.87
   1  17  10   75.29   32.61
   1  17  10  117.58   31.26
  -1  17 -10  112.79   23.16
  -1  17 -10   79.90   19.13
   1  17  11   -3.30   26.17
  -1  17 -11    4.16   14.23
   1  17  11    3.42   24.90
  -1  17 -11   20.01   14.19
  -1  17 -12   83.99   20.55
   1  17  12  161.94   33.08
  -1  17 -12  124.36   19.11
  -1  17 -13    7.56   11.02
  -1  17 -15   -7.95   12.86
   1  18 -14   12.44    9.14
   1  18 -13   78.17   14.27
   1  18 -13   29.22   17.67
   1  18 -12   74.42   15.27
   1  18 -12   52.78   19.21
   1  18 -11   27.01   14.22
   1  18 -11   -2.53   17.48
   1  18 -10   16.70   15.21
   1  18 -10   14.70   16.54
   1  18 -10   28.09   18.96
   1  18  -9  214.10   27.19
   1  18  -9  149.56   28.94
   1  18  -9  183.47   33.74
   1  18  -8   87.19   21.07
   1  18  -8   62.41   26.33
   1  18  -7  109.91   21.95
   1  18  -7   86.49   25.51
   1  18  -7   63.51   27.49
   1  18  -6  263.28   35.41
   1  18  -6  315.23   42.15
   1  18  -6  266.62   40.44
  -1  18   5  347.54   43.23
   1  18  -5  351.37   48.18
  -1  18   5  376.61   47.34
   1  18  -5  413.70   50.28
   1  18  -4   15.77   25.17
   1  18  -4  -21.07   19.66
  -1  18   4  -10.77   17.76
  -1  18   4    9.29   20.18
   1  18  -4  -16.80   24.31
   1  18  -3  174.92   32.71
  -1  18   3  122.94   27.91
   1  18  -3  149.53   27.47
   1  18  -3  214.37   28.07
  -1  18   3  189.40   28.62
  -1  18   3  121.28   30.36
  -1  18   3  168.63   39.50
   1  18  -3  193.98   36.31
   1  18  -2  394.65   50.88
  -1  18   2  390.40   46.43
   1  18  -2  486.94   47.43
  -1  18   2  322.84   44.08
   1  18  -2  363.64   44.09
  -1  18   2  409.69   51.36
   1  18  -2  431.25   53.14
   1  18  -1   56.16   19.92
  -1  18   1   60.37   20.28
   1  18  -1   78.86   21.56
  -1  18   1   53.48   22.35
   1  18  -1   36.11   25.16
   1  18   0   65.58   20.00
  -1  18   0   43.34   20.89
   1  18   0  103.18   24.18
  -1  18   0   95.08   24.05
  -1  18   0   65.10   30.22
   1  18   0   57.66   28.87
   1  18   1   46.56   18.52
  -1  18  -1   39.25   19.63
  -1  18  -1   73.05   22.07
  -1  18  -1   45.98   27.05
   1  18   1   25.31   27.64
   1  18   2  385.40   43.05
  -1  18  -2  436.33   45.60
   1  18   2  355.90   44.03
   1  18   2  309.83   48.84
   1  18   2  372.95   51.79
  -1  18  -2  396.55   51.33
   1  18   3  191.20   28.80
  -1  18  -3  220.16   30.62
   1  18   3  215.02   30.63
   1  18   3  167.15   34.86
   1  18   3  119.77   36.73
  -1  18  -3  143.31   33.46
   1  18   4  -28.17   25.64
   1  18   4    1.97   16.44
  -1  18  -4   17.41   18.04
  -1  18  -4   18.90   18.70
   1  18   4   23.30   19.81
   1  18   4   17.71   23.47
   1  18   4   25.35   25.85
  -1  18  -4   16.01   22.54
   1  18   5  396.59   44.99
   1  18   5  255.23   47.49
   1  18   5  479.69   55.96
  -1  18  -5  315.46   46.50
   1  18   5  335.29   49.50
   1  18   5  432.71   43.89
  -1  18  -5  437.71   45.01
   1  18   6  305.77   35.37
   1  18   6  188.27   39.66
  -1  18  -6  281.98   38.39
   1  18   6  168.49   36.35
  -1  18  -6  291.77   34.40
   1  18   7   63.27   27.74
  -1  18  -7   89.48   23.81
  -1  18  -7   89.01   21.00
   1  18   8   47.82   29.26
  -1  18  -8   59.42   20.91
  -1  18  -8   80.19   20.28
   1  18   9  179.46   38.14
  -1  18  -9  233.67   29.12
   1  18  10   -3.04   23.41
  -1  18 -10   -4.72   14.14
  -1  18 -11    2.78   12.97
  -1  18 -12   60.81   14.64
  -1  18 -13   70.78   12.82
  -1  18 -14   11.98   14.72
   1  19 -14   39.21   14.05
   1  19 -13   32.46   10.10
   1  19 -13    5.77   12.69
   1  19 -12  112.64   17.50
   1  19 -12   95.33   20.29
   1  19 -11    9.21   12.76
   1  19 -11   -2.13   16.89
   1  19 -10   66.01   16.88
   1  19 -10   29.08   16.43
   1  19 -10   94.54   22.18
   1  19  -9  177.94   31.07
   1  19  -9  189.24   33.83
   1  19  -8  132.27   21.78
   1  19  -8   81.25   24.16
   1  19  -8  105.26   26.35
   1  19  -7    5.80   16.57
   1  19  -7   23.65   20.84
   1  19  -7   27.10   20.43
   1  19  -6  284.06   34.63
   1  19  -6  297.94   33.65
   1  19  -6  290.37   40.20
   1  19  -6  167.41   36.32
   1  19  -5  168.04   32.22
   1  19  -5  206.87   34.28
  -1  19   5   94.43   27.39
  -1  19   4    8.53   18.32
   1  19  -4   43.67   19.11
   1  19  -4   15.49   21.96
  -1  19   4   68.70   23.18
   1  19  -4   39.72   25.65
   1  19  -3  144.37   29.85
   1  19  -3  114.05   23.62
   1  19  -3  120.94   24.21
  -1  19   3  131.06   24.07
  -1  19   3   60.35   24.19
  -1  19   3   90.24   32.75
   1  19  -3  106.90   29.98
   1  19  -2  224.12   36.22
   1  19  -2  191.97   29.84
  -1  19   2  194.26   30.47
   1  19  -2  182.97   28.12
  -1  19   2  192.11   33.08
   1  19  -2  141.84   35.62
   1  19  -1  155.75   24.35
  -1  19   1  108.38   24.37
   1  19  -1  162.36   26.16
  -1  19   1   73.79   25.89
   1  19  -1   95.37   29.95
   1  19   0   26.62   16.48
  -1  19   0   43.59   18.64
  -1  19   0   30.24   20.81
   1  19   0   18.39   21.11
  -1  19   0   -6.19   21.73
   1  19   0   54.39   29.16
  -1  19   0   32.85   27.36
  -1  19  -1   81.00   22.40
   1  19   1  135.42   22.49
  -1  19  -1  102.83   25.78
   1  19   1  104.49   28.01
  -1  19  -1   96.18   31.14
   1  19   1  138.35   34.73
   1  19   2  161.98   26.95
   1  19   2  207.38   31.00
  -1  19  -2  194.36   29.57
   1  19   2  163.45   33.35
   1  19   2  145.51   37.46
  -1  19  -2  168.95   35.10
   1  19   3  102.77   21.62
   1  19   3   96.28   23.50
   1  19   3   72.70   25.59
   1  19   3   79.62   30.09
  -1  19  -3   72.64   27.47
   1  19   4   29.15   17.65
  -1  19  -4   14.99   18.50
   1  19   4   29.86   18.97
   1  19   4   10.30   20.87
  -1  19  -4    3.14   22.10
   1  19   4   -7.19   26.02
   1  19   5  115.58   31.19
  -1  19  -5  170.60   31.04
   1  19   5  199.77   29.02
   1  19   5  161.94   26.53
  -1  19  -5  203.69   29.51
   1  19   6  184.37   37.20
  -1  19  -6  201.17   34.74
  -1  19  -6  300.16   33.32
   1  19   7   13.80   23.20
  -1  19  -7   12.32   19.32
  -1  19  -7   -3.74   16.37
   1  19   8   68.79   26.53
  -1  19  -8   43.38   20.02
  -1  19  -8   98.95   19.66
   1  19   9  123.43   31.98
  -1  19  -9  210.25   25.66
  -1  19 -10  104.12   18.10
  -1  19 -11   37.47   13.35
  -1  19 -12   98.49   15.70
  -1  19 -13   51.92   17.74
  -1  19 -14   19.19   13.32
   1  20 -12   51.83   11.19
   1  20 -11   27.48   11.47
   1  20 -11   39.97   16.54
   1  20 -10   51.75   15.11
   1  20 -10   52.98   18.49
   1  20  -9  183.79   24.14
   1  20  -9  137.10   25.14
   1  20  -9  188.83   28.37
   1  20  -8  171.21   23.45
   1  20  -8   89.31   24.06
   1  20  -8  158.90   28.41
   1  20  -7   83.22   19.77
   1  20  -7   81.12   23.07
   1  20  -7  104.57   25.07
   1  20  -6   65.14   22.84
   1  20  -6   58.77   23.75
   1  20  -5   59.77   18.93
   1  20  -5   86.59   26.04
   1  20  -5   58.83   24.73
  -1  20   4   87.30   21.90
   1  20  -4  102.71   21.62
   1  20  -4   97.09   21.45
   1  20  -4   94.43   28.36
   1  20  -4  144.22   30.68
  -1  20   4   79.96   22.75
   1  20  -3   84.73   27.08
   1  20  -3  119.70   23.41
  -1  20   3   81.50   24.76
   1  20  -3   92.37   29.33
   1  20  -3  105.62   21.91
  -1  20   3   72.31   21.55
   1  20  -2  285.34   35.14
  -1  20   2  245.22   37.44
   1  20  -2  201.75   39.63
   1  20  -2  344.18   35.88
  -1  20   2  229.80   34.56
  -1  20   1  132.89   26.83
   1  20  -1  117.97   24.85
  -1  20   1   75.84   22.55
   1  20  -1  150.31   24.38
  -1  20   0  180.64   32.02
   1  20   0  121.55   31.66
   1  20   0  216.11   38.95
  -1  20   0  145.93   36.62
   1  20   0  166.09   27.40
  -1  20   0  186.62   28.88
   1  20   1   85.35   26.81
  -1  20  -1  123.06   27.26
  -1  20  -1  107.25   31.61
   1  20   1  148.90   33.27
  -1  20  -1   99.96   23.88
   1  20   1  140.42   24.37
   1  20   2  280.14   34.88
   1  20   2  226.56   31.54
   1  20   2  218.99   37.61
  -1  20  -2  226.29   40.01
   1  20   2  232.95   41.43
  -1  20  -3  101.78   25.89
   1  20   3   60.88   21.70
   1  20   3   80.94   26.08
   1  20   3  101.31   31.64
  -1  20  -3   85.49   26.23
   1  20   3   65.99   20.56
  -1  20  -4  105.99   24.06
   1  20   4  150.36   23.39
  -1  20  -4  127.42   29.59
   1  20   4   89.46   27.85
   1  20   4  150.82   25.80
   1  20   5   62.69   22.09
  -1  20  -5   68.48   22.01
  -1  20  -5   44.98   18.85
  -1  20  -6   64.69   21.35
  -1  20  -6   86.76   20.75
  -1  20  -7   86.18   21.31
  -1  20  -7   83.84   19.21
  -1  20  -8  148.50   25.92
  -1  20  -8  205.77   25.44
  -1  20  -9  169.87   24.14
  -1  20 -10   60.42   14.89
  -1  20 -11   47.04   12.63
  -1  20 -11   41.56   18.99
  -1  20 -12   30.80    9.61
  -1  20 -13   56.61   15.41
   1  21 -11  102.50   15.04
   1  21 -11   99.34   19.53
   1  21 -10  176.31   20.41
   1  21 -10  110.34   21.91
   1  21  -9  -21.11   12.10
   1  21  -9   23.06   15.84
   1  21  -8   67.58   15.86
   1  21  -8   12.79   17.05
   1  21  -8   58.16   19.71
   1  21  -7   76.27   18.66
   1  21  -7   89.33   21.00
   1  21  -7  117.79   24.30
   1  21  -6  112.82   23.96
   1  21  -6  102.91   24.27
   1  21  -5   55.57   23.59
   1  21  -5   78.99   23.58
   1  21  -4  127.01   23.31
   1  21  -4  122.97   26.68
   1  21  -4   62.93   26.19
   1  21  -3    3.82   16.54
   1  21  -3   15.23   21.44
  -1  21   3  -12.43   18.00
   1  21  -3   28.09   14.79
  -1  21   3    9.52   15.94
   1  21  -2   25.76   17.61
  -1  21   2   17.80   17.64
   1  21  -2   34.94   23.69
   1  21  -2   31.91   15.62
  -1  21   2   25.26   17.20
   1  21  -1   80.49   26.16
  -1  21   1   72.37   22.57
   1  21  -1  171.35   25.72
   1  21  -1  128.59   22.83
  -1  21   1  135.95   23.91
   1  21   0  344.38   37.99
   1  21   0  277.36   40.21
  -1  21   0  188.36   35.64
  -1  21   0  320.45   43.83
  -1  21   0  284.11   35.54
   1  21   0  281.31   34.29
  -1  21  -1  110.45   24.81
   1  21   1   89.14   25.17
   1  21   1  103.15   31.25
  -1  21  -1  103.52   28.42
  -1  21  -1   79.61   20.70
   1  21   1   66.82   19.63
   1  21   2   23.33   17.73
  -1  21  -2   21.02   18.16
   1  21   2    2.94   18.25
  -1  21  -2   33.98   24.55
   1  21   2   36.28   26.06
   1  21   2   17.68   15.89
  -1  21  -3   14.63   16.97
   1  21   3   23.21   19.06
  -1  21  -3   -2.90   20.73
   1  21   3    1.72   15.49
  -1  21  -4  153.01   27.02
  -1  21  -4   67.23   25.61
   1  21   4   99.35   24.77
  -1  21  -4  108.34   23.06
  -1  21  -5   59.77   22.35
  -1  21  -5   53.83   21.72
  -1  21  -5   85.05   19.84
  -1  21  -6   76.33   25.01
  -1  21  -6  130.65   24.64
  -1  21  -6  123.64   21.41
  -1  21  -7   86.07   23.32
  -1  21  -7   60.03   19.93
  -1  21  -8   37.60   19.63
  -1  21  -8   14.80   13.18
  -1  21  -9   -1.83   16.19
  -1  21  -9    3.52   11.26
  -1  21 -10  148.04   24.36
  -1  21 -10  139.91   18.96
  -1  21 -11  116.93   20.24
  -1  21 -11   89.07   13.64
   1  22 -10   16.26   13.81
   1  22 -10   46.11   10.76
   1  22  -9    4.56   11.94
   1  22  -9    9.43   14.12
   1  22  -9   14.88   10.35
   1  22  -8  114.96   21.55
   1  22  -8  118.52   21.53
   1  22  -8  155.14   19.79
   1  22  -7   60.77   18.93
   1  22  -7  101.35   20.36
   1  22  -7   67.93   18.05
   1  22  -7   78.47   16.54
   1  22  -6   44.67   17.78
   1  22  -6   26.27   17.07
   1  22  -5   14.81   15.31
   1  22  -5   27.30   17.61
   1  22  -4   64.96   22.88
   1  22  -4   79.05   17.72
   1  22  -3  161.14   29.01
   1  22  -3  177.07   23.91
   1  22  -2   84.82   23.40
   1  22  -2  102.03   25.16
  -1  22   2   72.41   18.86
  -1  22   2   93.20   19.62
   1  22  -2   73.45   18.53
   1  22  -1   72.45   22.80
  -1  22   1   67.56   19.59
   1  22  -1   91.30   19.36
  -1  22   1  114.68   21.77
   1  22   0    7.76   16.31
  -1  22   0    2.21   16.12
  -1  22   0   12.50   15.13
   1  22   0   32.70   16.13
   1  22   1   69.27   22.25
  -1  22  -1   79.91   21.16
   1  22   1  110.66   27.79
  -1  22  -1  125.17   21.61
   1  22   1   81.52   19.00
  -1  22  -2   41.95   18.32
   1  22   2   48.06   18.86
  -1  22  -2   38.33   21.37
   1  22   2   43.29   15.92
  -1  22  -2   33.59   17.67
  -1  22  -3   73.77   21.48
  -1  22  -3   99.35   24.91
   1  22   3  128.57   25.55
  -1  22  -4   52.50   18.06
  -1  22  -4   46.50   20.74
  -1  22  -5   43.31   20.06
  -1  22  -5   33.21   18.58
  -1  22  -5   52.35   16.82
  -1  22  -6   51.45   18.28
  -1  22  -6   53.92   17.57
  -1  22  -6   25.42   14.46
  -1  22  -7  101.77   21.33
  -1  22  -7   84.87   17.32
  -1  22  -8  135.49   23.28
  -1  22  -8  126.23   19.43
  -1  22  -9    5.68   13.30
  -1  22  -9    5.61    8.94
  -1  22 -10   42.13   14.33
  -1  22 -10   54.65   11.03
   1  23  -9   18.74    7.99
   1  23  -8   26.65    9.90
   1  23  -5   -7.39   14.91
   1  23  -5    7.37   15.58
   1  23  -5   13.97   11.76
   1  23  -4   78.69   20.33
   1  23  -4   70.32   21.04
   1  23  -4   98.35   17.90
   1  23  -3    2.05   14.35
   1  23  -3   13.55   17.22
   1  23  -3   20.92   12.99
   1  23  -2   12.60   15.57
   1  23  -2    7.23   18.63
   1  23  -2   28.29   13.64
   1  23  -1   16.96   14.74
  -1  23   1   15.01   14.65
   1  23  -1    8.45   12.79
   1  23   0  228.91   32.28
   1  23   0  255.60   29.23
  -1  23   0  227.73   29.54
  -1  23  -1   10.73   13.68
   1  23   1   10.69   12.60
   1  23   1   14.67   14.67
  -1  23  -2   -3.02   13.93
   1  23   2  -30.76   18.62
  -1  23  -5    8.93   13.50
  -1  23  -6   37.94   12.96
  -1  23  -7   29.18   13.27
  -1  23  -7   28.19   11.70
  -1  23  -8    5.09    9.07
   1  24  -5    5.85   10.12
   1  24  -4   -1.05   10.48
   1  24  -3   60.69   13.66
   1  24  -2   -4.50   10.49
   1  24  -1   27.95   12.48
   1  24   0    1.09   10.61
  -1  24  -1   43.37   14.06
  -1  24  -2   -7.31   11.69
  -1  24  -5  -13.85   11.34
  -1  24  -6    4.33    9.70
  -1  25  -3   12.68    8.94
  -2   0   0 6776.27  600.10
   2   0   0 7422.00  599.36
  -2   0  -1   94.42   16.00
   2   0   1  102.62   12.97
  -2   0   2   92.23   16.35
  -2   0  -2   63.07   14.95
   2   0   2   93.82   12.72
   2   0  -2   78.84    9.11
  -2   0   3 1882.66  160.59
  -2   0  -3 1850.61  160.05
  -2   0   4   60.81   16.92
  -2   0  -4   79.96   16.45
  -2   0   5  131.27   19.26
  -2   0  -5  158.15   18.26
  -2   0  -5  170.04   29.34
  -2   0   6  296.86   28.96
  -2   0  -6  275.03   27.18
  -2   0  -6  369.16   40.21
  -2   0  -7  627.98   66.56
  -2   0  -8  222.09   35.77
   2   0   9   78.29   20.02
  -2   0   9   80.48   22.49
  -2   0  -9   51.97   25.65
  -2   0 -10  619.36   66.92
   2   0  10  598.72   59.25
  -2   0  10  585.41   60.52
   2   0  10  554.74   58.72
  -2   0  11  625.82   70.95
   2   0  11  633.50   63.69
  -2   0  11  611.28   65.82
  -2   0 -12  246.85   40.58
   2   0  12  199.59   39.72
  -2   0  12  287.22   48.20
  -2   0  12  209.06   37.72
   2   0  12  255.81   35.69
   2   0  13   31.13   24.80
  -2   0  13   57.62   37.67
   2   0  13    9.94   24.41
  -2   0  13   41.72   29.32
   2   0  14    5.72   22.58
  -2   0  14   30.55   38.51
  -2   0  14   35.03   28.42
   2   0  14   16.57   25.88
  -2   0  14   -6.61   29.44
   2   0  15  141.72   39.08
  -2   0  15  114.42   36.28
   2   0  15  167.53   34.29
  -2   0  15  124.75   34.34
   2   0  16  224.35   39.71
  -2   0  16  300.40   47.32
  -2   0  16  199.09   40.51
  -2   0  17   32.93   31.12
   2   0  17   -3.11   26.98
  -2   0  17   35.23   26.38
  -2   0  18   10.08   28.61
   2   0  18   44.28   28.20
  -2   0  18   76.16   28.21
   2   0  19   85.58   27.89
   2   0  19  108.10   28.23
  -2   0  19  125.84   27.81
   2   0  20  -18.60   20.05
   2   0  20   18.91   17.22
  -2   0  20   10.43   16.18
   2  -1  20   43.93   21.23
   2  -1  20   30.35   19.01
  -2   1  20   31.87   20.50
   2  -1  19  109.16   28.64
   2  -1  19   33.91   22.87
  -2   1  19   79.12   25.15
   2  -1  18   79.64   28.07
  -2   1  18   -3.23   24.29
  -2   1  17   47.00   31.71
   2  -1  17   37.48   28.41
  -2   1  17   17.90   26.89
   2  -1  16   93.94   31.54
  -2   1  16   44.38   34.48
   2  -1  16   66.69   35.03
  -2   1  16   86.03   32.51
  -2   1  15   77.77   27.65
   2  -1  15  111.30   33.80
  -2   1  15  132.39   36.20
   2  -1  15   90.00   30.24
   2  -1  15   94.62   36.54
  -2   1  15   78.02   30.50
   2  -1  14  295.21   55.65
  -2   1  14  430.65   60.65
  -2   1  14  343.36   51.81
   2  -1  14  424.43   49.62
  -2   1  14  424.33   54.86
   2  -1  14  394.60   53.29
   2  -1  13  446.24   65.86
   2  -1  13  557.30   58.96
  -2   1  13  499.76   61.28
   2  -1  13  566.32   61.23
  -2   1  13  514.49   68.04
  -2   1  12  226.14   44.16
   2  -1  12  238.82   36.77
  -2   1  12  228.29   35.85
   2  -1  12  167.04   32.41
  -2   1  11   77.48   35.28
   2  -1  11   17.59   20.59
  -2   1  11   31.94   23.09
   2  -1  11   60.76   25.99
  -2   1  10  535.92   57.04
   2  -1  10  546.28   56.78
  -2   1   9  433.39   45.37
  -2  -1  -9  348.19   48.32
   2  -1   9  411.82   44.66
  -2  -1  -8 2012.64  189.83
   2  -1   8 2177.86  183.87
  -2  -1  -7  175.06   28.77
  -2   1   7   83.95    9.76
  -2  -1  -6  518.24   51.89
  -2   1   6  445.24   42.07
  -2  -1  -6  440.93   41.02
  -2   1   5 3275.34  275.50
  -2  -1  -5 3219.05  274.84
  -2  -1  -4  424.47   41.61
  -2   1   4  420.47   41.51
  -2   1   3 3845.77  325.96
   2   1  -2 2195.68  180.22
  -2   1   2 1998.91  182.37
   2  -1   1  760.36   65.97
   2   1   0  360.34   33.03
   2  -1   0  325.36   29.61
  -2   1   0  278.15   32.54
  -2   1  -1  895.37   79.69
  -2   1  -2 2234.87  190.88
  -2   1  -3 3557.28  301.21
  -2   1  -4  500.98   57.03
  -2   1  -4  557.92   51.29
  -2  -1   4  581.12   52.88
  -2   1  -5 3640.97  282.90
  -2   1  -5 3123.23  276.12
  -2  -1   5 3303.60  277.37
  -2   1  -6  581.44   55.58
  -2   1  -6  437.00   43.51
  -2  -1   6  545.81   45.84
  -2   1  -7  104.00   25.44
  -2  -1   7   69.63    9.29
  -2  -1   8 2225.42  199.71
  -2   1  -8 2449.70  206.04
   2   1   9  397.75   39.32
  -2   1  -9  325.54   45.58
   2   1   9  296.33   37.91
   2   1  10  536.11   58.20
   2   1  10  707.80   60.78
  -2   1 -10  643.21   68.18
   2   1  10  471.95   63.69
  -2   1 -11   50.87   25.08
   2   1  11   19.92   18.37
  -2  -1  11   23.62   30.69
   2   1  11   54.32   20.59
   2   1  11   57.26   20.47
   2   1  12  268.01   43.88
   2   1  12  296.24   38.42
  -2  -1  12  272.41   46.64
   2   1  13  591.79   61.29
  -2  -1  13  556.43   68.47
   2   1  13  485.62   68.39
   2   1  14  428.01   51.18
  -2  -1  14  369.58   57.70
  -2  -1  14  383.55   53.41
   2   1  14  408.11   59.15
   2   1  15   56.30   27.74
  -2  -1  15   46.59   32.64
  -2  -1  15   28.83   30.05
   2   1  15   36.94   28.10
  -2  -1  16   10.81   27.48
   2   1  16   58.85   29.33
  -2  -1  16   70.63   33.85
  -2  -1  17   75.23   28.88
   2   1  17   49.41   29.43
  -2  -1  17   47.52   33.18
  -2  -1  18   33.78   24.34
  -2  -1  18   33.77   30.81
   2   1  18   31.97   27.43
  -2  -1  18   21.16   21.05
   2   1  19   65.82   23.86
   2   1  19   45.85   25.76
  -2  -1  19   59.84   21.84
  -2  -1  19   49.00   23.21
   2   1  20   27.71   19.17
   2   1  20   25.93   22.11
  -2  -1  20   38.81   17.09
  -2  -1  20   61.88   18.90
   2  -2  20    8.35   21.07
   2  -2  20   57.28   16.92
  -2   2  20   32.41   16.31
   2  -2  20   49.55   19.09
   2  -2  19   12.92   23.40
  -2   2  19   34.15   19.45
   2  -2  19   27.14   20.23
   2  -2  18   61.63   29.07
  -2   2  18   40.46   20.92
   2  -2  18   -8.77   22.51
  -2   2  17   23.67   22.72
  -2   2  17   53.24   32.94
   2  -2  17   34.25   28.81
  -2   2  16  135.56   38.92
   2  -2  16  165.41   39.46
   2  -2  15  204.88   42.16
  -2   2  15  190.32   35.67
  -2   2  15  139.20   39.92
   2  -2  15  283.46   43.10
  -2   2  15  200.58   50.27
  -2   2  14  217.78   37.33
   2  -2  14  117.73   37.55
  -2   2  14  172.24   47.24
   2  -2  14  197.79   38.48
  -2   2  14  159.42   39.08
  -2   2  13  113.51   42.67
   2  -2  13  100.64   32.03
  -2   2  13  173.41   35.83
  -2   2  12   69.25   36.40
   2  -2  12   62.79   28.44
  -2   2  12  100.38   28.68
  -2   2  11  315.01   50.90
   2  -2  11  323.58   42.08
  -2   2  11  330.71   42.79
  -2   2  10  295.76   44.90
  -2   2  10  300.51   37.10
   2  -2  10  238.59   36.13
  -2  -2  -9  983.41   93.80
   2  -2   9  884.16   86.82
  -2   2   9  991.34   88.45
  -2  -2  -8  236.36   35.82
   2  -2   8  234.03   31.18
  -2  -2  -7  432.75   49.16
  -2   2   7  409.19   38.23
  -2  -2  -6 3421.48  281.55
  -2   2   6 3211.49  281.67
  -2   2   5   16.21   13.60
  -2   2   4 1067.21   94.97
  -2   2   3 4101.38  347.79
   2   2  -2 1244.21  104.58
  -2   2   2 1162.29  106.54
   2   2  -1  321.64   30.41
   2  -2   0  260.55   23.59
  -2   2   0  280.22   29.50
  -2   2  -1  243.86   27.63
  -2   2  -2 1098.10   96.70
  -2   2  -3 4219.50  357.01
  -2   2  -4 1318.77  114.95
   2   2   5   39.82   14.22
  -2   2  -5   29.05   22.83
  -2   2  -5   26.38   11.84
   2   2   6 3575.34  288.89
  -2   2  -6 3847.55  292.01
  -2  -2   6 3480.68  285.33
  -2   2  -6 3070.92  283.44
   2   2   7  497.19   53.12
  -2   2  -7  648.51   59.39
  -2  -2   7  483.41   46.80
   2   2   8  228.99   31.65
  -2  -2   8  251.36   32.56
  -2   2  -8  299.01   39.29
   2   2   8  274.31   34.94
  -2  -2   9  940.24   93.31
   2   2   9 1064.99   92.30
   2   2   9 1059.68   93.98
   2   2   9 1002.83   92.62
   2   2   9  928.74   96.76
  -2   2  -9 1046.56  100.31
  -2   2 -10  283.96   41.99
   2   2  10  215.08   36.30
   2   2  10  284.07   34.95
  -2  -2  10  261.86   36.61
   2   2  10  281.06   32.98
   2   2  10  217.57   34.81
   2   2  11  394.37   43.97
  -2  -2  11  454.20   48.41
   2   2  11  327.06   48.94
  -2   2 -11  335.53   51.51
   2   2  11  341.61   43.93
  -2  -2  11  393.27   51.92
   2   2  11  388.47   46.15
   2   2  12   90.02   27.79
  -2  -2  12   97.34   36.86
   2   2  12  136.97   26.63
   2   2  12  118.69   26.53
   2   2  12   96.73   29.34
   2   2  13  152.47   33.36
  -2  -2  13   65.70   36.59
   2   2  13  114.88   28.95
   2   2  13  115.17   33.24
   2   2  14  164.23   41.50
  -2  -2  14  244.76   40.75
  -2  -2  14  170.12   45.38
   2   2  14  302.03   38.83
   2   2  14  232.31   40.89
   2   2  15  185.01   40.56
   2   2  15  167.22   33.49
   2   2  15  154.58   37.59
  -2  -2  15  119.52   33.96
  -2  -2  16  107.98   32.80
   2   2  16  152.92   35.49
  -2  -2  17  121.54   32.52
  -2  -2  17   63.05   25.98
   2   2  17  109.34   33.59
  -2  -2  18    5.84   21.96
  -2  -2  18    2.27   21.55
   2   2  18   25.53   26.57
  -2  -2  19    7.27   19.78
  -2  -2  19   11.51   18.55
   2   2  19   14.71   24.67
   2   2  20   18.63   16.57
  -2  -2  20   72.65   16.91
   2   2  21   13.05   16.55
  -2   3  20   39.15   19.19
   2  -3  20  116.73   24.04
   2  -3  20   85.23   18.05
  -2   3  20   67.79   17.35
   2  -3  20   20.87   18.23
  -2   3  19   10.71   21.50
  -2   3  19   42.66   19.58
   2  -3  19   31.95   20.00
  -2   3  18   53.39   23.22
   2  -3  18    5.46   22.70
  -2   3  18   60.82   27.75
  -2   3  17   14.28   26.57
  -2   3  17   20.69   22.36
  -2   3  17   41.19   32.83
  -2   3  16  283.96   47.57
  -2   3  16  266.77   45.32
   2  -3  15   12.45   25.11
  -2   3  15   42.46   33.93
   2  -3  15   33.63   34.47
  -2   3  15  -33.76   29.08
  -2   3  14   30.73   18.64
  -2   3  14   43.13   30.29
   2  -3  14   34.45   30.66
  -2   3  14   28.69   26.07
  -2   3  14   15.17   39.39
  -2   3  13   12.11   15.95
   2  -3  13  -10.16   26.70
  -2   3  13   33.18   28.25
   2  -3  13   12.06   28.11
  -2   3  13   31.93   37.86
  -2   3  12  161.13   28.70
  -2   3  12  116.69   40.63
   2  -3  12  147.96   30.98
  -2   3  12  116.99   31.07
   2  -3  12  172.28   29.80
  -2   3  11   75.54   36.56
   2  -3  11   69.98   23.52
  -2   3  11   53.25   25.75
   2  -3  11   69.16   26.40
  -2   3  10  337.77   47.88
   2  -3  10  357.26   39.94
   2  -3  10  302.36   39.74
  -2   3  10  304.63   40.12
   2  -3   9  223.11   32.12
   2  -3   9  239.43   31.85
  -2   3   9  270.18   33.29
  -2  -3  -9  195.45   35.58
  -2  -3  -8  389.15   46.78
   2  -3   8  360.30   40.20
   2  -3   8  366.56   40.30
  -2   3   7 1263.53  117.87
  -2  -3  -7 1412.98  118.11
  -2  -3  -7 1463.81  126.23
  -2   3   6  768.57   70.51
  -2   3   5 2527.38  217.36
  -2   3   4  873.16   80.09
  -2   3   3 2230.51  213.27
   2   3  -3 2706.01  212.54
  -2   3   2  631.99   65.46
   2   3  -2  748.51   63.27
   2   3  -1 2033.85  159.12
  -2   3   1 1784.12  156.93
  -2   3   0    7.13   15.06
  -2   3   0   -2.61   10.93
  -2   3  -1 2020.36  170.79
  -2   3  -1 1939.19  169.52
  -2   3  -2  673.94   63.67
  -2   3  -2  693.53   64.43
  -2   3  -3 2421.36  204.62
   2   3   3 2338.75  204.93
  -2   3  -4 1131.62  102.77
   2   3   4 1200.56  103.89
  -2   3  -5 2904.85  247.08
   2   3   5 2884.71  249.11
  -2   3  -6  832.01   79.40
  -2   3  -6  937.44   87.29
   2   3   6 1000.97   84.30
  -2  -3   7 1584.54  132.58
  -2   3  -7 1386.54  130.05
  -2   3  -7 1754.43  140.74
   2   3   7 1624.28  137.26
  -2   3  -8  330.44   43.51
   2   3   8  332.40   40.26
   2   3   8  297.39   38.65
  -2  -3   8  323.20   38.62
   2   3   8  378.15   38.38
   2   3   9  285.69   32.94
  -2  -3   9  362.95   37.31
   2   3   9  218.22   36.59
  -2   3  -9  331.50   43.54
   2   3   9  266.84   35.84
   2   3   9  265.49   36.28
  -2   3 -10  342.61   43.95
   2   3  10  220.04   36.78
   2   3  10  279.27   36.46
   2   3  10  258.02   32.93
  -2  -3  10  275.22   37.18
   2   3  10  279.10   35.79
   2   3  11   67.42   23.45
   2   3  11   70.87   26.64
   2   3  11   74.67   21.24
  -2  -3  11   60.47   25.51
   2   3  11   39.66   23.30
   2   3  12  118.31   30.34
   2   3  12  143.18   31.84
   2   3  12  137.18   27.46
  -2  -3  12  185.85   33.78
  -2  -3  12  175.56   38.53
   2   3  12  168.13   30.73
   2   3  13   10.28   23.85
   2   3  13   25.71   28.59
   2   3  13   38.75   24.54
  -2  -3  13   69.01   31.25
  -2  -3  13   62.85   29.46
  -2  -3  13   26.03   33.47
   2   3  14  -17.12   26.72
   2   3  14   -2.84   32.06
  -2  -3  14   -9.91   30.67
   2   3  14   26.90   25.29
  -2  -3  14   21.27   32.51
  -2  -3  14   23.31   27.72
   2   3  15  -12.52   25.78
   2   3  15   17.42   26.17
  -2  -3  15  -14.16   34.20
  -2  -3  15    3.41   26.56
   2   3  15   -3.02   31.12
  -2  -3  16  239.83   44.82
   2   3  16  320.47   46.31
  -2  -3  16  364.22   52.42
  -2  -3  17   37.15   24.95
   2   3  17  121.54   32.06
  -2  -3  17  104.24   25.72
   2   3  18   60.05   27.39
  -2  -3  18   60.55   22.94
  -2  -3  18   54.29   23.88
  -2  -3  19   25.20   18.45
  -2  -3  19    6.68   19.05
  -2  -3  20   46.68   17.20
   2   3  20   86.40   18.69
   2  -4  20   16.91   14.20
   2  -4  19   26.69   19.39
  -2   4  19   71.57   19.92
  -2   4  19   59.34   22.53
  -2   4  18   24.55   21.09
  -2   4  18   49.81   24.44
   2  -4  18   32.44   22.97
  -2   4  17   77.08   29.27
  -2   4  17    7.54   21.17
   2  -4  17   30.12   29.75
  -2   4  16   -3.71   26.30
   2  -4  16    6.11   30.09
  -2   4  16   45.30   33.42
   2  -4  15  134.36   35.79
  -2   4  15  111.92   34.78
   2  -4  15  148.31   33.87
  -2   4  15  146.45   37.75
   2  -4  14   -2.56   29.23
   2  -4  14   16.66   26.70
  -2   4  14   52.91   31.03
  -2   4  14   21.55   26.05
  -2   4  14   54.71   41.74
   2  -4  13  362.92   46.40
  -2   4  13  269.07   44.59
   2  -4  13  388.78   44.90
  -2   4  13  277.09   47.05
  -2   4  13  357.69   56.65
   2  -4  12   25.27   26.08
  -2   4  12   10.51   18.01
  -2   4  12   24.12   26.05
   2  -4  12   52.36   24.20
  -2   4  12    3.33   34.76
   2  -4  11  177.98   29.49
  -2   4  11  111.39   25.14
  -2   4  11  142.58   30.06
   2  -4  11  149.53   27.63
  -2   4  11   98.29   37.55
  -2   4  10  239.71   41.04
  -2   4  10  272.30   32.79
   2  -4  10  250.82   32.98
   2  -4  10  221.36   31.96
  -2   4  10  259.46   34.50
   2   4 -10  159.51   26.65
   2  -4   9  524.05   48.82
  -2   4   9  430.61   48.96
   2  -4   9  479.62   49.17
  -2  -4  -9  379.51   52.63
   2  -4   8   79.59   20.14
  -2  -4  -8   77.46   26.41
   2  -4   8   74.61   21.17
  -2   4   7 1011.96   91.45
  -2   4   6  181.36   24.99
  -2   4   5  347.89   38.29
  -2   4   4 1120.00   94.76
  -2   4   4 1038.62   99.50
   2   4  -3  124.58   17.95
  -2   4   3  110.93   12.25
  -2   4   3   93.15   21.89
   2   4  -2 7921.50  634.16
  -2   4   2 7006.79  635.80
   2   4  -1 5581.07  470.62
  -2   4   0 2067.22  177.39
  -2   4   0 2112.30  181.25
  -2   4  -1 5948.10  490.00
   2   4   1 5635.05  492.52
  -2   4  -1 5767.31  491.67
   2   4   2 8602.76  683.26
  -2   4  -2 7967.02  680.90
  -2   4  -2 7808.10  681.42
   2   4   3   96.29   19.95
  -2   4  -3  115.82   22.64
  -2   4  -3  107.43   20.88
   2   4   4 1101.10  100.49
  -2   4  -4 1116.93   99.42
   2   4   5  401.91   44.96
  -2   4  -5  456.75   43.72
   2   4   6  270.28   33.97
  -2   4  -6  303.11   31.70
  -2   4  -7 1304.52  108.56
   2   4   7 1048.95  103.34
  -2   4  -7 1092.05   98.79
   2   4   8   91.98   22.50
  -2   4  -8  114.02   29.58
   2   4   8   98.71   25.92
  -2  -4   8  138.53   25.43
   2   4   8  144.95   23.75
  -2  -4   9  378.98   44.40
   2   4   9  392.38   41.19
   2   4   9  339.68   46.21
   2   4   9  379.96   45.39
   2   4   9  372.66   43.19
   2   4  10  206.22   38.47
   2   4  10  271.00   36.95
  -2  -4  10  294.84   38.26
   2   4  10  296.54   34.63
   2   4  10  316.87   38.85
   2   4  11  118.68   29.61
   2   4  11  113.62   29.72
  -2  -4  11  165.77   31.48
   2   4  11  144.36   26.18
   2   4  11  143.14   29.88
   2   4  12   51.44   24.72
   2   4  12   29.85   28.00
   2   4  12   63.62   22.59
  -2  -4  12   64.54   28.66
   2   4  12   89.84   27.45
  -2  -4  12   84.11   32.17
  -2  -4  12   31.62   26.81
   2   4  13  345.79   54.92
   2   4  13  401.17   52.04
  -2  -4  13  446.99   53.12
   2   4  13  420.35   48.12
   2   4  13  471.98   52.87
  -2  -4  13  354.95   53.02
  -2  -4  13  297.19   48.33
   2   4  14    5.90   22.82
   2   4  14   36.94   31.39
  -2  -4  14   26.53   31.22
   2   4  14   60.88   27.32
  -2  -4  14   -3.23   26.98
   2   4  15  161.24   36.49
  -2  -4  15  164.82   40.26
   2   4  15  127.65   32.37
  -2  -4  15  120.51   32.38
   2   4  15  108.06   37.42
  -2  -4  16   37.68   25.55
   2   4  16   72.78   30.29
  -2  -4  16   50.03   35.43
  -2  -4  17   40.25   24.35
   2   4  17  107.33   29.14
  -2  -4  17   31.26   33.38
  -2  -4  17   22.92   22.22
   2   4  18   31.43   23.80
  -2  -4  18   12.62   29.91
   2   4  18   17.87   24.40
  -2  -4  18   18.12   19.10
  -2  -4  18   -9.91   20.01
   2   4  19   44.46   22.40
   2   4  19   32.91   21.17
  -2  -4  19   29.72   17.59
  -2  -4  19   37.91   20.14
  -2  -4  20   22.23   13.21
   2   4  20   27.74   17.19
   2  -5  20   39.19   20.42
   2  -5  19    3.58   16.24
   2  -5  19   61.00   23.70
  -2   5  19   72.81   19.39
  -2   5  19   -2.44   20.62
   2  -5  18   28.96   20.66
   2  -5  18   24.20   26.41
  -2   5  18    2.11   19.62
  -2   5  18   23.85   23.56
   2  -5  17   30.70   21.25
  -2   5  17   67.87   27.31
  -2   5  17   52.96   23.53
   2  -5  17   95.75   30.53
  -2   5  16   21.78   27.93
   2  -5  16   29.72   28.06
  -2   5  16   41.24   23.30
   2  -5  15  107.31   34.14
  -2   5  15  121.57   34.12
  -2   5  15  155.12   36.70
   2  -5  15  119.31   33.65
   2  -5  14   86.34   32.92
  -2   5  14  185.28   38.77
   2  -5  14  165.32   33.33
  -2   5  14  121.55   33.50
   2  -5  13   66.56   27.66
   2   5 -13   34.60   18.78
   2  -5  13   60.71   26.34
  -2   5  13   83.77   30.48
  -2   5  13   97.33   43.66
  -2   5  13   70.28   28.28
   2  -5  12   74.75   25.82
  -2   5  12   45.14   18.56
   2  -5  12   41.13   23.34
  -2   5  12   66.93   28.83
  -2   5  12   64.81   38.31
  -2   5  11    9.16   34.06
  -2   5  11   18.26   16.78
   2  -5  11  -12.85   24.15
  -2   5  11  -28.09   25.20
   2  -5  11    6.10   20.22
   2   5 -11    8.46   14.30
   2   5 -10  295.37   38.25
  -2   5  10  346.35   42.39
   2  -5  10  373.39   42.13
  -2   5  10  387.11   43.56
   2  -5  10  407.69   42.29
  -2  -5  -9  154.93   33.70
  -2   5   9  213.02   29.62
   2  -5   9  232.84   31.06
   2  -5   9  260.66   31.13
  -2   5   9  255.87   32.01
   2   5  -9  177.57   26.51
  -2   5   8  328.80   37.06
  -2  -5  -8  260.63   41.09
   2  -5   8  343.37   36.94
   2  -5   8  408.12   37.98
   2   5  -8  291.48   35.06
  -2   5   7  335.48   39.91
  -2   5   7  290.65   36.19
  -2   5   7  353.36   35.07
  -2   5   6  426.45   45.04
  -2   5   6  406.43   40.71
  -2   5   5  504.98   56.99
  -2   5   5  602.66   52.37
  -2   5   4  228.09   30.97
   2   5  -4  216.25   27.75
  -2   5   4  247.92   23.95
  -2   5   3 1652.35  153.16
   2   5  -3 1791.27  151.17
  -2   5   2  552.14   58.18
   2   5  -2  600.50   55.22
  -2   5   1  834.65   75.83
   2   5  -1  938.03   78.42
  -2   5   0  709.16   69.33
  -2   5  -1  859.20   81.52
   2   5   1  801.17   82.15
  -2   5  -1  929.81   79.38
  -2   5  -2  555.16   56.51
   2   5   2  568.80   58.36
  -2   5  -2  572.24   55.41
  -2   5  -3 1735.16  147.04
  -2   5  -3 1640.37  147.05
   2   5   3 1606.78  148.26
  -2   5  -4  214.36   28.43
   2   5   4  197.44   30.20
  -2   5  -4  246.12   31.86
  -2   5  -5  733.78   66.78
   2   5   5  656.93   68.25
  -2   5  -6  435.20   42.05
   2   5   6  351.37   43.92
   2   5   7  313.48   37.86
   2   5   7  260.43   35.47
  -2   5  -7  287.72   31.96
  -2  -5   8  440.08   43.06
   2   5   8  400.19   45.48
  -2   5  -8  467.18   51.02
   2   5   8  340.07   40.43
   2   5   8  290.40   43.58
   2   5   9  227.69   36.38
   2   5   9  260.22   37.78
   2   5   9  258.94   31.26
  -2  -5   9  267.67   35.18
   2   5   9  289.33   35.19
  -2  -5  10  368.37   43.96
   2   5  10  385.32   40.60
   2   5  10  311.84   46.58
   2   5  10  347.45   46.50
   2   5  10  370.81   43.11
   2   5  11   -4.35   18.70
  -2  -5  11   31.31   21.75
   2   5  11    5.57   23.09
  -2  -5  11   33.87   24.60
   2   5  11   23.80   18.63
   2   5  11   -8.08   24.09
   2   5  12   49.65   25.60
   2   5  12  112.39   30.04
  -2  -5  12   57.06   24.91
   2   5  12   71.37   24.20
  -2  -5  12   49.35   27.97
   2   5  12   50.97   27.44
   2   5  13   50.22   28.07
  -2  -5  13   72.77   26.95
   2   5  13   19.71   28.75
   2   5  13   63.96   24.84
  -2  -5  13   51.65   31.05
   2   5  13   33.75   32.06
   2   5  14  142.51   35.04
  -2  -5  14   93.72   29.68
   2   5  14  142.69   31.62
  -2  -5  14  135.37   35.86
   2   5  14  141.29   38.48
  -2  -5  15  100.60   35.90
   2   5  15  112.74   31.99
   2   5  15  106.42   35.65
   2   5  15   86.98   33.41
  -2  -5  16   52.37   33.78
   2   5  16   41.67   25.62
  -2  -5  16   39.53   22.58
  -2  -5  17   29.99   31.60
   2   5  17   -2.63   24.64
  -2  -5  17   23.66   21.01
  -2  -5  17   19.15   20.14
  -2  -5  18   28.80   19.55
   2   5  18    9.07   21.14
  -2  -5  18  -14.69   18.09
   2   5  18    9.13   21.12
  -2  -5  18   29.96   28.51
  -2  -5  19   38.23   16.44
   2   5  19   -2.48   21.35
   2   5  20   31.36   22.88
  -2   6  20    6.40   18.40
  -2   6  20    7.48   15.17
   2  -6  19    6.55   20.53
  -2   6  19   -1.51   15.08
   2  -6  19   13.35   14.87
  -2   6  19   26.94   19.08
   2  -6  18   42.42   19.22
   2  -6  18   71.06   27.06
  -2   6  18  125.84   23.10
  -2   6  18   58.80   25.40
  -2   6  17   25.91   24.49
   2  -6  17   22.76   20.14
  -2   6  17   38.47   21.84
   2  -6  17   38.68   28.27
  -2   6  16   45.66   25.19
  -2   6  16   14.79   22.10
   2  -6  16   42.84   28.94
  -2   6  15   32.45   27.21
   2  -6  15   19.78   28.70
   2  -6  14  118.00   33.40
  -2   6  14  159.21   37.56
   2  -6  14  186.04   34.50
  -2   6  14  222.79   37.30
   2  -6  13   17.81   25.58
   2   6 -13    3.30   16.95
  -2   6  13    8.75   28.22
   2  -6  13   50.14   25.00
  -2   6  13   40.07   25.01
  -2   6  12  185.04   45.28
  -2   6  12  174.31   33.60
   2   6 -12  164.12   28.16
   2  -6  12  157.06   31.07
  -2   6  12   68.40   31.16
   2   6 -12  153.48   23.16
   2  -6  12  189.88   31.81
  -2   6  11   30.05   24.56
   2  -6  11   26.56   20.77
   2   6 -11   37.61   15.85
   2  -6  11   18.29   23.51
  -2   6  10   -8.05   13.74
   2  -6  10   -4.82   21.54
  -2   6  10   -2.01   20.93
   2  -6  10  -12.67   19.79
   2   6 -10   -1.71   14.32
  -2   6   9  428.83   46.30
  -2   6   9  344.41   41.06
  -2  -6  -9  297.70   43.30
   2  -6   9  376.48   40.42
  -2   6   9  313.42   40.39
   2   6  -9  340.23   38.27
   2  -6   9  395.91   40.59
  -2   6   8  121.89   26.56
   2  -6   8  116.71   22.40
  -2   6   8  112.53   19.45
  -2  -6  -8   85.47   24.96
   2  -6   8  134.27   22.60
   2   6  -8   88.52   19.08
  -2   6   7  133.99   20.27
   2  -6   7  145.59   23.15
  -2   6   7  130.16   23.29
  -2   6   7  157.12   27.91
  -2   6   6  167.80   20.02
  -2   6   6  103.49   25.26
   2   6  -5  381.90   41.38
  -2   6   5  382.15   37.54
  -2   6   5  365.83   42.82
  -2   6   4  409.96   37.65
   2   6  -4  376.61   41.03
  -2   6   4  357.28   43.85
   2   6  -3  870.24   78.84
  -2   6   3  825.43   81.72
   2   6  -2 1537.83  128.11
  -2   6   2 1335.51  130.37
  -2   6   1 3678.22  311.02
  -2   6   0 8102.46  685.73
  -2   6  -1 3957.52  339.33
   2   6   2 1399.83  133.61
  -2   6  -2 1537.29  132.39
   2   6   3  797.08   78.33
  -2   6  -3  776.45   76.23
  -2   6  -3  827.82   76.74
   2   6   4  464.37   52.43
  -2   6  -4  431.59   51.06
  -2   6  -4  552.38   51.30
  -2   6  -5  288.57   38.77
   2   6   5  327.95   39.11
  -2   6  -5  300.26   35.56
   2   6   6  194.35   31.48
  -2   6  -6  239.13   28.99
   2   6   7  112.12   24.70
   2   6   7   98.95   26.43
   2   6   8  132.41   27.32
  -2  -6   8  143.23   24.25
   2   6   8  144.24   29.93
  -2  -6   8  111.34   25.93
   2   6   8  141.79   23.99
  -2  -6   9  465.17   50.31
   2   6   9  437.73   46.42
   2   6   9  383.82   53.87
  -2  -6   9  431.59   49.98
   2   6   9  555.67   55.56
   2   6   9  501.36   49.88
   2   6  10   10.60   21.83
  -2  -6  10    2.19   23.38
   2   6  10   -3.09   17.25
  -2  -6  10   11.69   21.45
   2   6  10   24.97   24.25
   2   6  10   -4.18   19.24
   2   6  11   53.27   26.02
  -2  -6  11   59.73   27.38
   2   6  11   39.63   20.10
  -2  -6  11   28.71   22.59
   2   6  11   27.23   27.10
   2   6  11   23.95   21.53
   2   6  12  200.48   34.18
   2   6  12  107.58   27.21
  -2  -6  12  158.66   33.59
  -2  -6  12  138.57   31.45
   2   6  12  216.24   38.55
   2   6  12  222.27   39.39
   2   6  13    7.78   28.92
   2   6  13   -4.63   23.19
  -2  -6  13   12.27   28.96
   2   6  13   17.52   29.60
  -2  -6  13   20.77   24.19
   2   6  13  -18.08   29.54
   2   6  14  228.59   39.65
   2   6  14  117.64   36.47
   2   6  14  140.98   32.29
  -2  -6  14  203.00   39.81
  -2  -6  14  150.06   32.97
  -2  -6  15   77.95   34.24
   2   6  15   39.18   25.80
  -2  -6  16  -13.42   31.05
   2   6  16   67.11   25.57
  -2   6 -17   22.51   14.88
  -2  -6  17   28.48   31.33
  -2  -6  17   54.17   20.79
  -2  -6  17    9.72   18.63
  -2  -6  18   88.71   21.19
   2   6  18   51.37   25.97
  -2  -6  18   97.33   29.81
  -2  -6  18   86.73   21.12
   2   6  19  -27.53   21.14
  -2  -6  19    7.64   13.90
   2   6  19   36.96   17.57
   2   6  19   29.23   28.26
   2   6  20   13.51   17.29
   2   6  20   19.54   20.98
  -2   7  20   26.75   14.96
  -2   7  20   22.19   17.44
   2  -7  19   45.83   22.00
  -2   7  19   48.08   22.46
   2  -7  18  -11.75   24.53
  -2   7  18    1.71   16.88
  -2   7  18   25.66   21.36
   2  -7  17   65.01   19.26
   2  -7  17   12.90   26.15
  -2   7  17   53.81   21.37
  -2   7  17    6.07   24.82
  -2   7  16  123.78   32.00
  -2   7  16  122.37   27.87
   2  -7  16   94.94   30.21
  -2   7  15  209.19   38.15
   2  -7  15  198.27   36.17
  -2   7  15  224.51   34.02
   2  -7  14  -15.71   26.14
   2  -7  14   15.73   25.03
  -2   7  14   -3.46   24.51
  -2   7  13  102.20   29.75
   2  -7  13  123.06   29.71
   2   7 -13  109.98   25.26
   2  -7  13  128.03   28.63
   2   7 -13   88.39   20.46
  -2   7  12   91.36   27.91
   2   7 -12   80.92   21.58
   2  -7  12   96.66   26.93
   2  -7  12   51.90   23.84
  -2   7  12   60.69   27.23
   2   7 -12   49.69   17.48
  -2   7  11  553.89   55.44
   2   7 -11  472.07   53.74
  -2   7  11  401.32   52.64
   2  -7  11  504.13   51.63
   2   7 -11  393.89   48.03
   2  -7  11  516.54   52.23
  -2   7  10   78.25   29.49
  -2   7  10  111.41   35.46
   2  -7  10   84.56   24.83
   2   7 -10   70.13   21.24
   2  -7  10  105.68   23.13
  -2   7  10   72.28   23.48
   2   7 -10  138.89   20.99
  -2   7   9   -2.51   30.04
  -2   7   9   69.58   26.50
   2  -7   9   19.98   20.37
   2   7  -9   37.00   17.84
   2  -7   9   51.67   20.26
  -2   7   9   30.30   19.99
   2   7  -9   39.34   15.78
  -2   7   8  211.03   32.90
   2  -7   8  211.46   26.39
   2  -7   8  158.11   25.09
   2   7  -8  128.25   23.17
  -2   7   8  132.76   22.83
   2   7  -8  187.65   27.36
  -2  -7  -8  146.95   29.19
  -2   7   7   83.77   23.07
   2   7  -7   65.98   18.24
  -2   7   7   54.65   14.82
   2  -7   7   64.98   18.43
   2   7  -7   86.26   17.24
  -2   7   6  283.22   36.08
   2   7  -6  265.41   32.38
  -2   7   6  265.18   29.09
  -2   7   6  215.16   32.86
   2   7  -6  217.97   28.67
  -2   7   5  639.97   62.33
   2   7  -5  708.56   66.56
  -2   7   5  719.80   70.13
   2   7  -4 2369.40  206.65
  -2   7   4 2369.65  209.64
   2   7  -3  123.34   22.79
  -2   7   3  216.90   29.56
   2   7  -2 1551.73  139.59
  -2   7   2 1633.05  143.99
  -2   7   1  571.13   52.53
  -2   7   0 4176.02  361.94
  -2   7   0 4427.42  366.77
  -2   7  -1  658.54   66.54
  -2   7  -2 1643.62  147.77
   2   7   3  145.33   28.91
  -2   7  -3  205.66   30.04
   2   7   4 2265.80  204.62
  -2   7  -4 2312.22  201.40
   2   7   5  566.97   63.92
  -2   7  -5  636.56   62.08
   2   7   6  262.49   38.48
  -2   7  -6  325.00   37.07
  -2  -7   7  119.51   23.44
   2   7   7  122.82   26.65
   2   7   7  104.22   28.48
   2   7   8  107.04   28.25
  -2  -7   8  162.67   27.16
   2   7   8  157.03   25.29
   2   7   8   81.10   28.69
  -2  -7   8  141.19   24.28
   2   7   9   49.80   24.08
  -2  -7   9   53.72   23.96
   2   7   9   41.39   21.83
  -2  -7   9   68.48   20.17
   2   7   9   47.19   26.68
   2   7  10   93.95   26.47
  -2  -7  10  109.57   25.47
   2   7  10   51.45   28.79
  -2  -7  10   29.61   24.56
   2   7  10  119.98   26.26
  -2  -7  11  562.05   61.45
   2   7  11  459.41   66.97
  -2  -7  11  566.99   60.33
   2   7  11  578.84   64.87
   2   7  11  552.55   59.62
   2   7  12   76.99   28.81
  -2  -7  12   93.76   31.13
  -2  -7  12   47.57   25.45
   2   7  12   52.40   31.21
   2   7  12   88.25   32.95
   2   7  13  140.82   36.17
   2   7  13   64.19   32.99
  -2  -7  13  136.00   29.54
   2   7  13  195.93   38.84
  -2  -7  13  163.81   35.89
   2   7  14   20.40   29.15
  -2  -7  14   32.45   31.11
   2   7  14  -19.26   33.66
  -2  -7  14    2.87   22.87
  -2  -7  15  283.22   46.09
  -2  -7  16   92.48   33.95
  -2  -7  17   29.61   18.02
  -2  -7  17   35.03   18.29
   2   7  17   36.92   23.86
  -2  -7  17   73.41   29.85
  -2   7 -17   19.84   15.77
   2   7  18   39.37   22.39
  -2  -7  18   26.89   15.25
   2   7  18    3.68   27.61
   2   7  19   26.66   18.56
   2   7  19   30.39   25.91
   2   7  20   29.33   16.07
   2   7  20   29.00   20.69
  -2   8  19   16.63   19.98
   2  -8  19  -10.62   17.68
  -2   8  19    2.15   17.16
  -2   8  18   33.73   24.64
   2  -8  18   10.64   21.75
  -2   8  18   17.25   14.41
  -2   8  18   11.36   19.52
   2  -8  17   -2.39   24.53
  -2   8  17   12.73   18.38
  -2   8  17   19.34   21.18
  -2   8  16  143.38   32.22
  -2   8  16  199.56   30.11
   2  -8  16  187.89   35.04
  -2   8  15   92.57   28.43
  -2   8  15   76.33   24.86
   2  -8  15  113.60   29.48
  -2   8  14   49.95   28.12
   2  -8  14   96.08   27.60
  -2   8  14  126.83   25.33
  -2   8  13   47.91   21.14
  -2   8  13  109.21   28.68
   2  -8  13   58.51   27.35
   2   8 -13   74.76   22.17
   2  -8  13   98.72   26.35
   2   8 -13   62.23   18.28
  -2   8  12  322.85   43.92
   2  -8  12  348.09   42.14
   2   8 -12  298.92   41.07
   2  -8  12  292.35   39.83
   2   8 -12  280.50   36.17
  -2   8  11   43.29   23.36
   2   8 -11   44.18   20.03
   2  -8  11   36.77   23.46
   2  -8  11   50.98   21.69
   2   8 -11   68.78   18.87
  -2   8  10  785.47   77.19
  -2   8  10  669.64   70.83
  -2   8  10  580.85   75.44
   2   8 -10  780.16   74.40
   2  -8  10  732.62   69.29
   2   8 -10  653.82   67.44
   2  -8  10  714.26   69.39
  -2   8   9  190.47   41.50
  -2   8   9  344.37   43.74
  -2   8   9  240.67   35.07
   2   8  -9  272.88   37.14
   2  -8   9  324.26   36.18
   2  -8   9  305.06   35.14
   2   8  -9  307.02   34.19
   2  -8   8  274.75   32.25
  -2   8   8  166.94   37.82
  -2   8   8  194.30   30.61
  -2   8   8  264.02   37.53
   2   8  -8  219.77   30.62
   2   8  -8  292.71   26.58
   2   8  -8  317.45   36.20
  -2   8   7  102.61   26.15
  -2   8   7  124.83   21.57
   2   8  -7  147.73   24.60
   2  -8   7  103.97   21.30
   2   8  -7  124.73   21.35
   2   8  -7  123.87   16.05
  -2   8   6  718.13   75.94
   2   8  -6  697.94   72.02
  -2   8   6  799.26   72.62
   2   8  -6  710.16   68.36
   2   8  -5  269.48   32.60
   2   8  -5  228.48   29.16
  -2   8   5  249.79   37.88
   2   8  -4   98.33   19.44
  -2   8   4   64.38   23.18
   2   8  -3  421.97   45.80
  -2   8   3  449.52   51.11
  -2   8   2 1147.21  108.89
  -2   8   1 1877.05  162.15
  -2   8   0  195.33   24.46
  -2   8   0  204.72   32.55
  -2   8  -1 2306.07  204.69
  -2   8  -2 1370.31  126.20
   2   8   3  420.06   53.10
  -2   8  -3  484.87   51.11
   2   8   4   91.99   27.39
  -2   8  -4  166.56   27.29
  -2   8  -5  364.62   42.09
   2   8   5  291.85   45.13
   2   8   5  367.72   45.45
   2   8   6  644.03   76.69
  -2   8  -6  825.63   75.08
   2   8   7  163.40   32.27
  -2  -8   7  131.71   25.69
   2   8   8  269.95   33.71
  -2  -8   8  259.41   36.16
   2   8   8  303.92   42.94
   2   8   9  370.83   52.08
   2   8   9  307.02   40.70
  -2   8  -9  361.59   35.94
  -2  -8   9  380.91   44.39
   2   8   9  365.44   48.17
   2   8  10  732.82   91.48
  -2  -8  10  834.86   83.35
   2   8  10  947.63   89.62
   2   8  10  835.39   81.19
   2   8  11   86.63   28.32
  -2  -8  11  105.06   26.01
   2   8  11   59.35   32.14
  -2  -8  11  105.85   32.16
   2   8  11   98.13   33.45
   2   8  12  349.81   47.69
  -2  -8  12  367.65   47.03
   2   8  12  419.96   54.42
  -2  -8  12  332.09   49.08
   2   8  12  304.20   58.14
   2   8  13   74.78   31.71
  -2  -8  13   33.93   32.82
  -2  -8  13   75.57   26.96
   2   8  13  124.34   37.00
   2   8  13   53.78   32.51
  -2  -8  14   82.43   33.34
   2   8  14  107.40   38.91
  -2  -8  15   12.60   31.68
  -2   8 -16   83.10   23.44
  -2  -8  16  122.08   34.37
  -2  -8  16  164.34   24.61
  -2  -8  17   13.63   14.57
   2   8  17   15.90   30.62
   2   8  17    2.81   23.02
  -2  -8  17  -24.00   28.54
  -2   8 -17   -3.41   14.70
   2   8  18    9.30   18.91
  -2  -8  18   25.92   13.11
   2   8  18   10.19   15.69
   2   8  18   27.61   28.17
   2   8  19   -2.20   18.73
   2   8  19   -2.79   23.57
   2   8  20    7.95   18.76
  -2   9  19   73.02   19.69
  -2   9  19   44.97   20.51
  -2   9  18  119.00   26.45
   2  -9  18   74.90   23.09
  -2   9  18   58.15   22.08
   2  -9  17  105.58   26.24
  -2   9  17  107.80   30.15
  -2   9  17   99.34   25.20
   2   9 -16   49.58   14.78
   2  -9  16   28.06   25.32
  -2   9  16   65.39   19.86
  -2   9  16   59.15   24.31
  -2   9  15  125.38   30.21
  -2   9  15   70.35   22.76
   2  -9  15   65.46   26.04
  -2   9  14   -3.13   22.71
   2  -9  14   -9.71   22.85
  -2   9  14   54.00   20.11
  -2   9  13  395.23   46.08
   2   9 -13  230.14   39.09
   2  -9  13  402.78   43.04
  -2   9  13  261.61   37.96
   2   9 -13  292.02   37.20
   2   9 -13  319.89   37.25
  -2   9  12  371.05   46.12
   2   9 -12  280.99   42.86
   2  -9  12  338.86   44.06
   2  -9  12  419.49   44.31
   2   9 -12  370.03   40.39
   2   9 -12  328.63   41.05
  -2   9  12  354.81   40.98
  -2   9  11  178.69   26.17
   2   9 -11  238.51   32.62
  -2   9  11  141.50   29.53
   2  -9  11  205.03   32.58
   2  -9  11  159.32   29.26
   2   9 -11  168.90   26.99
  -2   9  10  106.26   20.23
  -2   9  10   79.18   22.72
  -2   9  10  122.14   32.52
   2   9 -10   84.99   22.47
   2  -9  10   78.04   23.60
   2   9 -10  111.11   21.62
   2  -9   9 1079.57   95.85
   2   9  -9  966.92  100.63
  -2   9   9  936.18   95.90
  -2   9   9 1279.87  104.75
   2   9  -9 1000.53   95.54
   2  -9   8  439.00   48.52
  -2   9   8  513.58   50.18
   2   9  -8  539.21   50.30
   2   9  -8  417.57   44.88
   2   9  -8  485.47   54.22
  -2   9   7  210.72   34.45
   2   9  -7  196.21   30.77
   2  -9   7  207.16   28.65
   2   9  -7  255.79   29.13
   2   9  -7  218.91   24.15
   2   9  -6  391.53   45.52
   2  -9   6  419.08   41.41
  -2   9   6  369.56   45.80
   2   9  -6  388.67   38.58
   2   9  -6  429.36   42.87
  -2   9   5  214.40   36.27
   2   9  -5  205.98   29.92
  -2   9   5  166.90   30.07
   2   9  -5  210.58   26.42
  -2   9   4  294.88   40.29
   2   9  -4  257.52   33.41
   2   9  -4  264.50   30.25
  -2   9   4  224.87   33.49
  -2   9   3  108.48   29.00
   2   9  -3  144.80   20.97
  -2   9   3  138.79   24.35
  -2   9   2 3089.28  272.09
  -2   9   1  763.32   67.99
   2   9  -1  687.11   70.66
  -2   9   0  349.88   47.15
  -2   9   0  387.72   39.70
  -2   9  -1  706.47   73.18
  -2   9  -1  699.46   67.57
  -2   9  -2 3237.32  283.32
   2   9   3   94.97   30.59
  -2   9  -3  150.91   29.29
   2   9   4  319.13   45.52
  -2   9  -4  398.21   44.10
   2   9   4  297.78   45.02
  -2   9  -5  226.70   31.84
   2   9   5  231.42   37.34
   2   9   5  179.89   27.08
   2   9   5  132.69   32.17
   2   9   6  352.54   47.28
   2   9   6  385.58   43.10
   2   9   6  480.90   53.47
   2   9   7  164.66   33.55
  -2  -9   7  150.21   26.44
  -2   9  -8  581.87   54.80
  -2  -9   8  612.95   60.12
   2   9   8  491.10   67.90
  -2   9  -9 1026.34   92.19
  -2  -9   9 1031.91   98.29
   2   9   9 1016.34  109.66
   2   9  10  129.38   34.94
   2   9  10  147.37   29.02
  -2   9 -10  112.57   18.84
  -2  -9  10  106.14   29.98
   2   9  10  131.16   35.08
   2   9  11  193.27   33.95
  -2  -9  11  187.27   36.81
   2   9  11  187.84   41.74
   2   9  11  197.23   40.32
   2   9  12  422.78   57.24
  -2  -9  12  381.25   51.24
  -2  -9  12  370.41   45.47
   2   9  12  382.52   58.57
  -2  -9  13  364.57   42.14
  -2  -9  13  314.76   48.81
  -2   9 -13  270.36   42.65
   2   9  13  396.62   54.61
  -2   9 -14    5.34   19.81
   2   9  14   93.07   35.42
  -2  -9  16   34.84   17.18
  -2  -9  16   62.98   28.61
  -2   9 -16   43.38   18.52
   2   9  16   -2.86   25.23
  -2   9 -17   49.69   16.90
   2   9  17   86.26   24.35
   2   9  18   50.64   22.23
   2   9  18   11.69   17.47
   2   9  19   56.85   20.41
  -2  10  19   13.52   13.46
  -2  10  18   22.85   19.74
   2 -10  18   49.31   18.79
  -2  10  17  110.54   29.24
   2 -10  17   72.29   24.71
  -2  10  17  124.78   28.11
   2  10 -16   55.68   14.88
  -2  10  16   36.01   26.55
  -2  10  16   36.54   21.50
   2 -10  16   59.49   23.67
  -2  10  16   56.42   26.36
  -2  10  15  125.39   27.66
   2  10 -15   74.47   17.60
  -2  10  15  127.57   33.09
  -2  10  14   -2.86   22.93
   2  10 -13  104.31   24.81
   2  10 -13  118.05   22.09
  -2  10  13  107.73   27.81
   2  10 -12  180.20   32.82
   2 -10  12  235.77   34.24
   2  10 -12  236.71   32.01
   2  10 -12  200.77   30.60
  -2  10  12  242.61   35.13
   2  10 -11  229.07   34.31
   2 -10  11  163.56   29.04
   2  10 -11  216.45   29.45
   2  10 -11  174.30   26.79
  -2  10  11  143.25   30.21
   2  10 -10  135.78   27.63
   2 -10  10  162.38   27.26
   2  10 -10  125.91   23.46
   2  10 -10  151.01   25.36
  -2  10  10  141.27   25.58
  -2  10  10  141.07   34.81
   2  10  -9  181.07   30.15
   2 -10   9  172.12   27.51
   2  10  -9  175.27   25.63
  -2  10   9  224.44   36.30
  -2  10   9  119.70   25.23
   2  10  -8  106.98   23.78
   2  10  -8   75.02   14.93
   2 -10   8   86.95   21.66
   2  10  -8   97.23   20.04
   2  10  -7   36.74   17.27
   2  10  -7   26.41   11.81
  -2  10   7   17.61   22.03
  -2  10   7   54.05   22.12
   2 -10   7   20.79   18.23
   2  10  -7   38.16   16.01
  -2  10   6  845.79   77.75
  -2  10   6  737.95   76.30
   2  10  -6  839.02   78.90
  -2  10   6  735.21   74.23
   2  10  -6  814.94   73.97
   2  10  -6  819.06   75.52
   2  10  -6  730.52   69.95
  -2  10   5  813.08   77.51
  -2  10   5  836.59   85.73
  -2  10   5  719.58   74.68
   2  10  -5  841.39   75.17
   2  10  -5  767.09   71.45
   2  10  -5  861.98   76.84
   2  10  -5  785.63   78.72
  -2  10   4  113.19   30.69
  -2  10   4  140.57   22.93
   2  10  -4  164.45   25.48
   2  10  -4  211.04   24.97
  -2  10   4  159.55   28.42
   2  10  -4  143.76   20.27
   2  10  -3  517.36   51.88
  -2  10   3  498.96   56.49
   2  10  -3  649.22   55.49
  -2  10   3  617.85   65.37
  -2  10   2  636.57   63.73
  -2  10   2  722.87   74.27
  -2  10   1  252.60   29.79
  -2  10   1  232.95   31.00
   2  10  -1  317.41   33.64
  -2  10   1  251.41   32.64
  -2  10   0   16.68   15.89
   2  10   0   36.59   16.63
  -2  10   0    6.51   25.13
  -2  10   0   14.34   11.99
   2  10   0   31.12   26.79
  -2  10   0   29.34   17.85
   2  10   0   13.69   18.11
   2  10   1  284.15   36.48
  -2  10  -1  400.76   46.75
  -2  10  -1  446.74   40.46
   2  10   1  316.02   43.93
   2  10   1  352.51   39.99
  -2  10  -1  302.70   37.92
  -2  10  -2  750.29   68.93
   2  10   2  723.23   66.05
  -2  10  -2  645.39   64.41
  -2  10  -2  614.14   65.28
   2  10   2  649.08   66.68
  -2  10  -2  783.45   74.82
  -2  10  -3  512.65   57.36
  -2  10  -3  552.59   58.03
   2  10   3  678.47   60.77
  -2  10  -3  723.67   67.62
  -2  10  -4  185.60   31.27
   2  10   4  150.66   33.65
   2  10   4  151.36   25.77
  -2  10  -4  143.01   23.61
  -2  10  -4   95.16   22.52
   2  10   5  968.98   95.21
   2  10   5  932.52   88.51
  -2  10  -5  943.44   87.03
   2  10   6  670.73   78.64
   2  10   6  626.14   73.12
   2  10   6  804.16   71.82
  -2  10  -6  660.69   67.80
   2  10   6  793.09   71.06
  -2  10  -7   52.37   14.77
   2  10   7   44.13   25.73
   2  10   7   17.91   19.34
  -2  10  -7   28.09   15.95
   2  10   7   40.81   19.37
   2  10   7    4.51   24.45
   2  10   8   88.57   31.31
  -2  10  -8  135.55   19.83
  -2  10  -9  200.22   24.67
   2  10   9  118.51   35.90
  -2 -10   9  212.57   35.06
  -2  10 -10  143.48   21.22
  -2 -10  10  134.82   31.94
   2  10  10  134.93   36.79
  -2  10 -11  291.95   33.59
  -2 -10  11  334.50   47.41
   2  10  11  292.95   49.02
   2  10  11  316.07   52.50
  -2 -10  12  224.05   43.27
  -2  10 -12  238.06   37.38
  -2  10 -13  136.70   28.92
   2  10  13  106.29   40.89
  -2  10 -14   64.18   22.29
   2  10  14   73.18   33.95
  -2  10 -15   61.95   21.06
   2  10  15   91.56   25.76
   2  10  16   93.48   28.50
  -2 -10  16   17.13   26.67
  -2  10 -16   55.79   17.86
   2  10  16  123.70   24.60
   2  10  17   95.62   22.34
  -2  10 -17   85.66   18.14
   2  10  17   83.63   26.40
   2  10  18   11.43   19.53
   2  10  19  -10.36   18.20
  -2  11  18   38.84   18.44
  -2  11  18   32.98   18.90
   2 -11  17   40.45   18.40
  -2  11  17   56.99   22.48
  -2  11  17   54.63   23.33
   2 -11  16   47.10   22.05
  -2  11  16   36.97   23.94
  -2  11  16   36.33   25.03
   2  11 -16   33.84   12.28
   2  11 -15   29.08   14.02
   2  11 -15   50.38   15.73
  -2  11  15   30.02   27.29
  -2  11  15   17.41   23.78
   2 -11  15   35.12   20.39
  -2  11  14  286.74   45.83
  -2  11  14  235.61   41.10
  -2  11  13  115.86   35.09
  -2  11  12  121.98   34.14
   2  11 -12   95.68   21.67
   2  11 -12   84.13   21.74
   2 -11  12  127.18   26.23
   2  11 -12   84.66   23.42
  -2  11  11   50.20   28.36
   2  11 -11   51.20   19.03
   2  11 -11   47.47   18.16
   2 -11  11   45.25   22.85
   2  11 -11   30.62   19.66
   2  11 -10   52.39   20.69
  -2  11  10   10.69   28.15
  -2  11  10   32.23   25.23
   2 -11  10   -5.79   21.14
   2  11 -10   14.99   17.34
   2  11 -10   16.26   17.96
   2 -11   9  454.94   49.62
  -2  11   9  518.22   58.43
  -2  11   9  459.39   57.89
   2  11  -9  452.77   49.72
   2  11  -9  466.15   50.60
   2  11  -9  439.28   54.21
   2  11  -8 1231.21  117.36
  -2  11   8 1327.45  117.84
  -2  11   8 1167.23  116.62
  -2  11   8 1091.35  114.62
   2  11  -8 1212.81  111.34
   2  11  -8 1265.12  112.60
   2  11  -7  283.20   37.36
  -2  11   7  269.41   38.69
  -2  11   7  298.22   38.52
  -2  11   7  227.75   36.11
   2  11  -7  278.84   33.15
   2  11  -7  282.58   34.86
   2  11  -7  236.28   27.78
   2  11  -6  187.77   31.74
  -2  11   6  272.87   34.88
  -2  11   6  197.47   33.53
  -2  11   6  198.04   26.77
   2  11  -6  238.09   28.91
   2  11  -6  218.24   24.31
   2  11  -6  235.53   30.87
  -2  11   6  123.27   26.97
  -2  11   6  253.05   33.00
  -2  11   5  108.05   22.44
  -2  11   5   95.48   23.29
   2  11  -5   89.23   22.28
   2  11  -5   81.40   16.57
  -2  11   5  103.31   18.72
  -2  11   5   87.32   20.25
   2  11  -5   79.54   21.41
   2  11  -5   96.85   19.97
  -2  11   4  182.12   28.98
  -2  11   4  214.35   37.94
   2  11  -4  150.59   22.02
  -2  11   4  146.71   25.49
   2  11  -4  200.35   28.28
   2  11  -4  215.05   26.25
  -2  11   4  183.68   31.70
  -2  11   4  209.36   28.85
  -2  11   3  762.67   80.49
  -2  11   3  803.95   77.82
  -2  11   3 1015.52   91.40
   2  11  -2  696.51   76.98
  -2  11   2  966.77   87.01
  -2  11   2  792.08   75.49
   2  11  -1  115.45   24.90
  -2  11   1   86.08   21.68
   2  11  -1  134.12   30.69
  -2  11   1   96.94   23.95
   2  11  -1  134.46   25.07
  -2  11   0  268.85   30.25
  -2  11   0  280.26   35.86
   2  11   0  257.97   35.26
  -2  11   0  294.69   33.20
  -2  11   0  257.20   33.87
   2  11   0  254.75   34.33
   2  11   0  279.06   40.82
  -2  11   0  280.81   42.14
  -2  11  -1  126.83   23.62
   2  11   1  132.00   25.49
  -2  11  -1  113.85   20.27
  -2  11  -1  126.05   21.02
  -2  11  -1  119.61   23.64
   2  11   1  121.39   23.35
   2  11   1  110.36   30.87
  -2  11  -1  152.82   32.28
   2  11   2  889.32   77.81
  -2  11  -2 1017.10   88.05
  -2  11  -2  819.22   75.73
   2  11   2  781.25   77.69
  -2  11  -2  682.88   76.31
  -2  11  -2  781.32   78.58
  -2  11  -3  874.62   81.61
  -2  11  -3  660.06   70.80
  -2  11  -3  679.21   70.08
   2  11   3  863.05   74.10
  -2  11  -3  721.96   73.44
   2  11   4  166.46   27.47
  -2  11  -4  118.42   24.30
  -2  11  -4  100.99   24.03
   2  11   4  165.59   26.38
   2  11   4  122.68   23.90
   2  11   4  156.76   36.86
   2  11   4  156.64   27.76
   2  11   5   83.43   21.63
   2  11   5   68.68   25.05
  -2  11  -5  101.32   17.91
   2  11   5   70.40   28.32
   2  11   5   64.33   21.44
  -2  11  -5   83.97   20.73
   2  11   5  120.18   23.92
  -2  11  -5   75.98   21.07
   2  11   6  259.81   33.69
   2  11   6  218.57   35.31
  -2  11  -6  244.85   28.07
   2  11   6  181.30   36.48
   2  11   6  265.89   34.94
  -2  11  -6  195.79   31.36
  -2  11  -6  228.73   30.87
   2  11   6  219.54   31.92
   2  11   7  226.75   41.49
  -2  11  -7  300.63   31.53
   2  11   7  295.52   41.42
   2  11   7  215.27   35.45
   2  11   7  245.36   36.04
  -2  11  -7  274.02   33.79
   2  11   7  281.55   36.92
   2  11   8 1103.71  113.07
   2  11   8 1030.37  105.95
   2  11   8 1100.72  107.04
  -2  11  -8 1091.01   96.44
   2  11   8 1123.54  103.36
  -2  11  -8  951.66  100.80
   2  11   9  552.61   61.14
  -2  11  -9  500.99   47.81
   2  11   9  593.80   61.98
  -2  11  -9  409.47   52.96
  -2 -11  10  -31.41   29.44
  -2  11 -10   10.76   14.10
  -2  11 -10   -2.75   19.36
  -2  11 -11   53.54   16.19
  -2  11 -11   44.52   22.12
  -2 -11  12   94.46   30.23
  -2  11 -12   63.23   23.73
  -2  11 -13   74.00   24.14
   2  11  13  144.34   39.22
   2  11  14  260.48   41.69
  -2  11 -14  194.84   30.27
   2  11  14  197.68   43.76
   2  11  14  115.64   28.70
  -2  11 -15   10.70   16.52
  -2 -11  15   40.15   25.25
   2  11  15   -6.73   24.03
  -2  11 -16   52.17   18.27
  -2  11 -16    8.85   13.97
   2  11  16   32.92   24.23
  -2  11 -17   14.70   11.90
   2  11  17   40.74   22.31
   2  11  18   32.75   18.42
  -2  12  18   19.71   16.03
  -2  12  17   79.66   22.18
  -2  12  17   82.53   23.26
   2 -12  16   88.45   21.49
  -2  12  16   76.79   24.48
  -2  12  16   50.41   23.80
   2  12 -16   99.12   15.65
   2 -12  15   77.68   23.22
  -2  12  15   71.82   27.32
  -2  12  15  131.61   30.99
   2  12 -15   85.46   18.21
   2  12 -14   29.33   14.92
   2  12 -14   19.55   14.72
  -2  12  14   53.35   29.65
  -2  12  14   17.84   24.87
   2 -12  14   54.58   21.38
  -2  12  13   81.84   30.12
  -2  12  13  111.78   30.97
   2  12 -13   71.73   18.70
   2  12 -12   21.62   16.93
  -2  12  12   47.95   30.45
   2  12 -12    4.60   16.59
  -2  12  12    3.72   26.23
   2  12 -12   23.41   17.11
  -2  12  11  579.36   66.17
   2 -12  11  483.16   55.57
   2  12 -11  556.44   53.50
   2  12 -11  535.19   54.65
   2  12 -11  534.66   55.80
  -2  12  11  555.23   64.10
   2  12 -11  389.41   57.56
   2  12 -10  198.65   32.07
  -2  12  10  168.14   37.85
  -2  12  10  156.62   35.30
   2  12 -10  160.36   25.81
  -2  12  10  215.29   35.09
   2  12 -10  179.64   29.21
   2  12 -10  185.82   27.57
   2  12  -9    3.79   17.53
  -2  12   9   20.22   28.09
  -2  12   9   20.36   24.25
  -2  12   9   16.04   21.79
   2  12  -9    9.67   18.68
   2  12  -9   34.87   17.05
   2  12  -8   29.41   17.85
  -2  12   8   67.77   28.00
  -2  12   8   50.48   25.83
  -2  12   8   30.07   21.89
   2  12  -8   40.39   17.60
   2  12  -8   55.09   19.85
   2  12  -7  356.88   46.05
  -2  12   7  394.49   47.17
  -2  12   7  297.66   44.01
   2  12  -7  355.82   37.58
   2  12  -7  321.74   39.05
   2  12  -7  312.45   40.42
  -2  12   7  295.79   43.68
  -2  12   6  528.10   56.67
   2  12  -6  531.75   56.99
   2  12  -6  457.63   48.15
  -2  12   6  525.30   55.74
   2  12  -6  550.63   50.19
  -2  12   6  449.03   49.72
  -2  12   6  497.48   56.38
  -2  12   6  424.42   51.94
   2  12  -6  557.79   52.80
   2  12  -6  450.63   52.40
  -2  12   5  529.84   67.12
  -2  12   5  616.22   62.35
   2  12  -5  718.05   62.40
  -2  12   5  691.83   66.86
  -2  12   5  630.29   62.57
  -2  12   5  698.44   68.62
  -2  12   5  565.22   64.23
   2  12  -5  728.58   67.09
   2  12  -5  679.07   64.45
  -2  12   4  267.20   38.37
  -2  12   4  259.54   33.37
   2  12  -4  330.97   33.76
  -2  12   4  309.52   37.75
  -2  12   4  278.31   33.78
  -2  12   4  267.41   35.77
   2  12  -4  351.91   36.70
  -2  12   4  281.38   40.54
   2  12  -4  347.66   39.20
  -2  12   3  300.60   40.88
  -2  12   3  286.76   34.21
   2  12  -3  315.12   34.17
   2  12  -3  311.15   39.79
  -2  12   3  284.02   33.45
   2  12  -3  332.57   33.55
   2  12  -3  323.29   42.65
  -2  12   3  259.49   36.21
  -2  12   3  294.08   37.96
   2  12  -2  379.48   45.80
  -2  12   2  391.99   43.22
   2  12  -2  389.53   39.73
  -2  12   2  388.97   40.14
  -2  12   2  357.70   39.06
   2  12  -2  338.12   38.48
   2  12  -2  361.15   47.83
  -2  12   2  397.13   54.13
  -2  12   1  184.64   28.27
   2  12  -1  177.73   28.98
   2  12  -1  243.44   31.03
  -2  12   1  193.17   30.68
  -2  12   1  164.16   23.97
   2  12  -1  171.80   36.03
   2  12  -1  143.17   23.40
   2  12   0  716.52   72.84
  -2  12   0  656.54   72.23
  -2  12   0  758.26   68.77
   2  12   0  657.21   71.04
  -2  12   0  712.05   71.64
  -2  12   0  782.05   72.14
   2  12   0  747.03   76.87
  -2  12   0  930.68   85.92
  -2  12  -1  196.28   37.72
  -2  12  -1  173.84   24.57
  -2  12  -1  134.48   27.61
   2  12   1  185.29   29.66
  -2  12  -1  141.50   27.44
   2  12   1  177.80   28.56
  -2  12  -1  184.68   26.72
  -2  12  -1  204.52   25.03
  -2  12  -1  179.46   23.99
   2  12   1  152.25   36.77
   2  12   1  193.02   24.78
   2  12   2  325.82   42.00
  -2  12  -2  321.93   37.22
  -2  12  -2  323.33   40.61
   2  12   2  396.22   41.45
  -2  12  -2  361.91   36.84
  -2  12  -2  319.98   47.81
   2  12   2  367.12   48.16
  -2  12  -2  325.37   40.17
  -2  12  -2  345.82   36.96
   2  12   2  297.45   36.58
  -2  12  -3  377.52   37.66
  -2  12  -3  341.48   38.28
   2  12   3  416.88   43.23
  -2  12  -3  316.65   40.81
   2  12   3  344.35   41.33
  -2  12  -3  366.14   37.61
  -2  12  -3  336.22   41.94
   2  12   3  278.04   36.60
  -2  12  -4  350.70   35.37
   2  12   4  340.72   36.32
  -2  12  -4  285.37   39.47
  -2  12  -4  285.64   38.41
   2  12   4  365.57   41.31
  -2  12  -4  289.71   37.53
  -2  12  -4  333.26   35.79
   2  12   4  270.33   40.64
   2  12   4  332.89   40.31
   2  12   4  285.19   39.17
   2  12   5  619.59   65.09
  -2  12  -5  637.11   67.38
  -2  12  -5  684.48   59.90
   2  12   5  673.14   60.87
   2  12   5  557.91   66.84
  -2  12  -5  652.60   60.46
   2  12   5  541.88   66.01
   2  12   5  564.52   64.20
  -2  12  -5  601.45   62.92
   2  12   5  724.93   66.14
  -2  12  -5  531.93   62.08
   2  12   6  520.08   58.06
  -2  12  -6  503.11   51.00
  -2  12  -6  588.72   61.85
   2  12   6  574.87   53.25
   2  12   6  514.18   60.46
  -2  12  -6  544.93   52.72
   2  12   6  422.07   59.39
   2  12   6  538.29   58.98
   2  12   6  571.52   57.82
  -2  12  -6  558.03   56.40
  -2  12  -6  485.30   54.88
   2  12   7  331.51   47.50
   2  12   7  325.56   43.85
  -2  12  -7  332.19   35.98
   2  12   7  308.44   35.29
   2  12   7  279.03   41.68
   2  12   7  318.60   42.31
   2  12   7  296.62   40.28
  -2  12  -7  305.20   37.49
   2  12   8   10.76   28.49
   2  12   8   54.40   22.31
  -2  12  -8   37.86   17.48
   2  12   8   70.03   29.48
  -2  12  -8   35.40   15.72
   2  12   9   18.94   28.93
   2  12   9   27.89   23.72
  -2  12  -9   40.60   22.08
   2  12   9   22.64   27.95
  -2  12  -9   29.30   15.31
   2  12  10  174.00   40.36
   2  12  10  190.29   40.60
  -2  12 -10  196.98   26.10
   2  12  10  203.36   37.48
  -2  12 -10  187.47   31.44
   2  12  11  497.10   65.49
  -2  12 -11  501.38   49.32
  -2  12 -11  479.46   60.17
   2  12  11  536.62   61.75
  -2  12 -11  417.48   53.73
   2  12  12    4.42   30.46
  -2  12 -12   26.34   20.24
   2  12  12   14.56   27.55
  -2  12 -12    2.67   19.60
   2  12  13   79.62   29.53
  -2  12 -13   87.65   23.82
   2  12  13  114.98   36.27
   2  12  14    3.95   31.15
   2  12  14   44.90   25.36
  -2  12 -14   13.67   18.64
   2  12  14   12.73   29.89
   2  12  15  104.18   29.24
  -2  12 -15   96.58   21.00
   2  12  15  117.09   34.54
  -2  12 -16   93.97   21.08
   2  12  16   65.27   28.67
  -2  12 -16   40.03   15.07
   2  12  16  105.00   26.64
   2  12  17  106.43   26.05
  -2  12 -17   37.04   13.30
   2  12  17   92.17   23.19
   2  12  18   51.92   19.30
   2  12  18   23.37   16.68
  -2  13  18   40.76   15.19
  -2  13  17  -11.62   18.72
  -2  13  17   -2.08   15.96
   2  13 -16   50.79   12.15
  -2  13  16   20.68   21.53
  -2  13  16   57.10   21.51
   2  13 -15   84.24   16.90
  -2  13  15  115.65   26.78
  -2  13  14   81.31   30.31
   2  13 -14  114.80   20.24
  -2  13  14   84.76   29.16
  -2  13  13   11.35   27.47
   2  13 -13   55.11   16.99
  -2  13  13   -7.20   23.95
  -2  13  12   11.60   27.13
   2  13 -12   48.82   17.42
  -2  13  12   40.39   23.87
   2  13 -12   75.05   19.27
   2  13 -12   50.57   19.66
  -2  13  11   57.22   27.85
   2  13 -11   20.28   15.48
   2  13 -11    9.80   19.96
   2  13 -11   33.45   18.95
  -2  13  11    7.25   23.29
   2  13 -11   31.97   19.41
  -2  13  10   66.11   27.01
   2  13 -10   79.43   19.02
   2  13 -10   65.59   22.59
   2  13 -10   79.43   20.30
  -2  13  10   59.49   26.94
   2  13 -10   56.21   21.86
   2  13  -9   31.73   17.36
  -2  13   9   -3.45   27.11
  -2  13   9    6.97   23.10
   2  13  -9   14.65   16.68
  -2  13   9   16.71   21.61
   2  13  -9    5.10   19.19
   2  13  -9    6.79   17.69
   2  13  -8  139.84   28.62
  -2  13   8  191.49   34.97
   2  13  -8  147.81   24.37
  -2  13   8  135.25   32.04
   2  13  -8  143.25   27.88
   2  13  -8  183.30   26.35
  -2  13   8  111.67   30.46
  -2  13   7  290.68   44.68
   2  13  -7  301.80   44.56
   2  13  -7  360.38   37.22
   2  13  -7  363.56   38.86
  -2  13   7  322.94   45.57
  -2  13   7  351.83   46.25
   2  13  -7  290.73   43.33
   2  13  -7  383.52   41.53
   2  13  -7  373.12   43.26
  -2  13   6  115.47   27.47
   2  13  -6  141.65   21.70
  -2  13   6  187.68   30.68
   2  13  -6  127.20   22.75
  -2  13   6  117.51   23.34
  -2  13   6  117.16   29.48
   2  13  -6  104.10   30.20
   2  13  -6  119.64   26.68
   2  13  -6  145.07   24.28
  -2  13   6  118.57   24.84
  -2  13   5  348.23   46.96
  -2  13   5  402.64   41.73
   2  13  -5  391.70   40.68
  -2  13   5  379.41   45.58
  -2  13   5  376.54   41.91
  -2  13   5  404.71   50.87
  -2  13   5  334.77   43.21
   2  13  -5  370.54   48.88
   2  13  -5  409.53   44.28
   2  13  -5  380.50   45.90
  -2  13   4  357.87   43.51
   2  13  -4  305.06   42.80
  -2  13   4  306.57   37.41
   2  13  -4  377.64   37.77
  -2  13   4  331.10   39.97
  -2  13   4  345.14   37.52
   2  13  -4  351.43   37.38
  -2  13   4  276.87   38.75
   2  13  -4  350.57   46.37
   2  13  -4  325.19   41.65
  -2  13   4  291.03   43.46
  -2  13   3  276.35   40.47
  -2  13   3  246.01   32.30
   2  13  -3  269.81   32.37
  -2  13   3  226.59   31.51
   2  13  -3  277.28   31.56
   2  13  -3  270.00   42.18
  -2  13   3  281.63   35.37
  -2  13   3  348.88   39.52
  -2  13   2  127.59   23.53
   2  13  -2   73.32   24.77
  -2  13   2   65.14   19.57
   2  13  -2   93.73   17.38
  -2  13   2   58.33   17.42
   2  13  -2   81.45   30.82
   2  13  -2   97.39   18.82
  -2  13   1  336.74   39.87
   2  13  -1  323.57   41.15
   2  13  -1  324.92   36.04
   2  13  -1  270.67   44.93
   2  13  -1  332.50   41.48
  -2  13   1  293.71   41.00
   2  13  -1  313.80   34.94
   2  13   0    2.38   20.47
  -2  13   0   18.65   18.71
   2  13   0    8.68   12.30
   2  13   0   -5.73   30.49
   2  13   0   -9.93   20.56
  -2  13   0   16.51   13.97
  -2  13   0    2.47   18.62
   2  13   1  388.98   42.50
  -2  13  -1  289.88   39.76
  -2  13  -1  342.71   37.42
   2  13   1  311.40   36.57
  -2  13  -1  317.01   39.69
   2  13   1  330.59   35.81
  -2  13  -1  348.96   37.21
   2  13   1  291.92   45.92
  -2  13  -1  364.43   37.69
  -2  13  -1  267.13   40.47
   2  13   1  381.03   44.29
  -2  13  -2   77.69   17.68
   2  13   2   73.67   25.16
  -2  13  -2   26.40   22.32
   2  13   2   73.09   23.34
  -2  13  -2   24.76   20.08
  -2  13  -2   65.27   17.52
   2  13   2   63.00   15.57
   2  13   2   41.29   16.52
   2  13   2   70.01   34.93
  -2  13  -2   76.03   19.65
  -2  13  -2   39.41   17.11
  -2  13  -3  313.70   35.60
   2  13   3  290.46   33.71
  -2  13  -3  331.81   40.76
   2  13   3  349.09   42.24
  -2  13  -3  325.62   36.73
   2  13   3  341.99   41.05
  -2  13  -3  270.48   38.43
  -2  13  -3  333.00   35.82
   2  13   3  296.29   35.84
   2  13   4  330.91   42.17
  -2  13  -4  311.23   36.38
  -2  13  -4  368.35   43.42
   2  13   4  296.09   37.39
   2  13   4  307.04   44.50
  -2  13  -4  330.75   37.55
   2  13   4  355.03   35.62
   2  13   4  318.55   42.20
  -2  13  -4  371.61   39.77
  -2  13  -4  328.36   40.95
   2  13   4  344.99   43.13
   2  13   5  311.53   44.43
   2  13   5  363.46   40.07
  -2  13  -5  395.99   39.04
  -2  13  -5  369.37   46.44
   2  13   5  315.86   47.38
   2  13   5  253.94   44.38
   2  13   5  349.92   37.12
  -2  13  -5  388.25   40.40
   2  13   5  338.17   45.12
   2  13   5  433.59   46.98
  -2  13  -5  350.46   42.29
  -2  13  -5  423.39   44.56
   2  13   6  180.77   24.37
   2  13   6  130.61   28.84
  -2  13  -6  202.47   31.80
   2  13   6  106.54   31.67
  -2  13  -6  130.63   23.26
   2  13   6  126.67   31.94
   2  13   6  130.97   29.07
   2  13   6  196.87   31.57
  -2  13  -6  146.67   26.07
  -2  13  -6  148.40   26.28
   2  13   7  285.77   45.01
   2  13   7  273.31   44.99
  -2  13  -7  328.96   35.46
   2  13   7  297.61   34.95
  -2  13  -7  267.30   40.49
   2  13   7  257.84   40.59
  -2  13  -7  312.73   38.15
   2  13   7  318.84   43.56
  -2  13  -7  324.26   39.28
   2  13   8  123.53   37.92
   2  13   8  156.05   35.13
  -2  13  -8  181.08   24.59
  -2  13  -8  171.85   31.02
   2  13   8  124.55   31.76
  -2  13  -8  167.52   26.37
  -2  13  -9   34.46   15.87
   2  13   9   63.20   31.47
  -2  13  -9   21.66   17.71
   2  13   9   38.74   24.00
   2  13   9   42.98   29.53
   2  13  10   96.78   34.33
   2  13  10   78.53   29.13
  -2  13 -10   62.39   22.56
   2  13  10   87.58   32.95
  -2  13 -10   76.46   18.35
   2  13  11   -4.10   30.79
   2  13  11    3.55   24.59
  -2  13 -11   63.80   23.72
   2  13  11   69.40   30.86
   2  13  12   45.00   33.29
   2  13  12   32.32   28.03
  -2  13 -12   68.53   21.27
   2  13  12   52.73   32.51
   2  13  13  -10.51   26.72
  -2  13 -13   23.53   19.03
   2  13  13   51.60   32.36
   2  13  14  105.09   29.27
  -2  13 -14   56.56   18.70
   2  13  14   64.66   33.09
   2  13  15   73.59   26.23
  -2  13 -15   44.68   16.33
   2  13  15   65.39   30.27
  -2  13 -16   37.32   17.54
   2  13  16   21.83   24.77
  -2  13 -16   41.68   13.17
   2  13  16   22.70   21.30
   2  13  17   22.86   22.40
   2  13  17   -2.05   16.81
   2  13  18   27.39   16.39
  -2  14  17   10.75   16.11
   2  14 -16    7.91    9.14
  -2  14  16    9.31   17.73
   2  14 -15   20.78   12.31
  -2  14  15   41.16   22.00
  -2  14  15   30.83   22.71
   2  14 -14  114.28   20.46
  -2  14  14  128.09   30.43
  -2  14  14  124.45   31.27
   2  14 -13   10.01   14.34
  -2  14  13   21.12   26.32
  -2  14  13    6.92   23.83
  -2  14  12  -29.52   30.74
   2  14 -12   17.90   15.84
   2  14 -12   45.01   19.34
   2  14 -12   14.80   15.14
  -2  14  12   21.63   26.27
  -2  14  11   48.40   27.49
   2  14 -11   81.86   18.74
  -2  14  11   61.72   28.51
   2  14 -11   41.90   20.08
   2  14 -11   40.27   18.03
  -2  14  10  139.04   32.85
   2  14 -10  128.90   21.95
   2  14 -10  106.17   24.64
   2  14 -10   92.39   22.20
  -2  14  10  110.80   30.57
   2  14 -10   98.13   26.46
   2  14  -9  246.05   39.16
  -2  14   9  253.89   42.20
  -2  14   9  251.82   40.14
   2  14  -9  292.15   33.21
  -2  14   9  229.44   41.26
   2  14  -9  278.44   35.62
   2  14  -9  226.07   36.25
   2  14  -8  231.82   36.98
  -2  14   8  278.36   42.45
  -2  14   8  202.06   38.75
   2  14  -8  280.14   33.08
  -2  14   8  249.88   39.30
   2  14  -8  252.76   34.06
   2  14  -8  237.52   36.23
   2  14  -7  299.72   46.40
   2  14  -7  335.44   37.72
   2  14  -7  405.77   40.90
  -2  14   7  318.20   47.22
  -2  14   7  371.60   48.11
   2  14  -7  395.79   45.80
   2  14  -7  376.08   42.24
  -2  14   7  277.44   45.69
   2  14  -6  213.68   26.66
  -2  14   6  125.66   32.54
  -2  14   6  171.87   34.50
   2  14  -6  189.68   36.04
  -2  14   6  198.21   31.61
   2  14  -6  217.44   30.18
   2  14  -6  206.73   33.76
   2  14  -5   77.60   17.95
  -2  14   5   50.66   23.48
  -2  14   5   28.23   17.03
  -2  14   5   66.35   22.40
  -2  14   5   68.96   18.34
   2  14  -5   15.89   27.45
  -2  14   5   58.20   19.19
   2  14  -5   41.44   22.83
   2  14  -5   54.13   19.93
  -2  14   4  334.43   45.71
   2  14  -4  323.88   41.99
   2  14  -4  357.47   37.28
  -2  14   4  289.29   36.87
   2  14  -4  330.04   36.55
  -2  14   4  295.15   36.61
   2  14  -4  289.69   43.85
  -2  14   4  252.70   38.91
  -2  14   4  354.23   45.14
  -2  14   3  235.82   38.42
   2  14  -3  144.99   32.01
  -2  14   3  209.93   29.51
  -2  14   3  236.81   29.19
   2  14  -3  217.48   27.84
  -2  14   3  185.77   31.16
   2  14  -3  208.87   39.50
   2  14  -3  223.54   28.57
   2  14  -2   37.77   20.03
  -2  14   2   26.41   16.64
  -2  14   2   29.55   15.15
   2  14  -2   19.96   14.91
   2  14  -2   56.19   28.87
   2  14  -2   19.63   16.25
   2  14  -1  217.64   32.80
  -2  14   1  154.91   33.21
  -2  14   1  183.63   30.64
   2  14  -1  219.66   32.04
  -2  14   1  177.51   25.92
   2  14  -1  167.24   24.66
   2  14  -1  182.64   37.22
   2  14  -1  195.87   26.76
  -2  14   0   25.64   19.06
   2  14   0   55.12   21.53
  -2  14   0    5.59   16.75
   2  14   0    6.38   13.37
   2  14   0   -6.26   30.94
  -2  14   0   -8.26   21.73
   2  14   0    2.76   21.42
   2  14   1  270.76   34.36
  -2  14  -1  154.83   29.31
  -2  14  -1  174.75   26.45
  -2  14  -1  230.17   30.01
   2  14   1  172.78   24.53
  -2  14  -1  216.68   27.01
   2  14   1  151.51   39.10
   2  14   1  133.70   30.14
  -2  14  -1  162.24   26.42
  -2  14  -1  156.72   31.42
  -2  14  -2   53.90   17.15
  -2  14  -2   37.17   20.91
   2  14   2   36.46   22.68
  -2  14  -2   66.09   22.76
  -2  14  -2   39.46   16.37
  -2  14  -2   68.70   18.43
  -2  14  -2   49.10   17.28
   2  14   2   41.73   14.43
   2  14   2   13.30   30.48
   2  14   2   30.32   16.13
  -2  14  -3  282.76   35.16
   2  14   3  217.90   36.16
  -2  14  -3  233.51   29.99
  -2  14  -3  212.77   35.07
   2  14   3  212.44   27.56
  -2  14  -3  181.32   28.83
   2  14   3  214.05   30.08
   2  14   3  243.88   45.64
   2  14   3  213.82   35.35
  -2  14  -3  262.46   30.63
  -2  14  -3  188.97   31.96
   2  14   4  277.83   36.60
   2  14   4  295.92   42.52
  -2  14  -4  363.68   42.61
  -2  14  -4  418.47   38.23
   2  14   4  202.20   42.40
   2  14   4  267.57   34.18
  -2  14  -4  352.61   37.65
   2  14   4  307.54   42.97
   2  14   4  326.63   43.50
  -2  14  -4  339.42   37.91
  -2  14  -4  340.13   41.47
   2  14   5   89.19   26.22
   2  14   5  106.69   21.43
  -2  14  -5   89.57   19.39
  -2  14  -5  123.47   25.05
   2  14   5   49.46   27.51
   2  14   5   80.25   17.52
  -2  14  -5   81.81   19.89
   2  14   5   46.90   23.10
  -2  14  -5   88.51   24.98
   2  14   5   89.60   27.43
  -2  14  -5   80.38   22.05
   2  14   6  154.02   33.33
   2  14   6  184.47   28.05
  -2  14  -6  205.43   34.04
   2  14   6  234.24   40.58
   2  14   6  188.09   36.66
  -2  14  -6  274.38   30.54
   2  14   6  205.56   35.10
  -2  14  -6  227.59   32.36
  -2  14  -6  187.56   31.01
   2  14   6  212.64   35.22
   2  14   7  363.44   54.21
   2  14   7  273.98   51.12
  -2  14  -7  459.29   43.94
   2  14   7  419.38   43.79
  -2  14  -7  393.32   50.73
   2  14   7  402.97   50.94
   2  14   7  393.01   51.48
  -2  14  -7  419.67   47.21
  -2  14  -7  361.52   45.64
   2  14   8  181.08   40.34
   2  14   8  129.39   34.18
  -2  14  -8  202.01   26.55
  -2  14  -8  209.07   32.24
   2  14   8  144.75   32.56
  -2  14  -8  129.74   25.74
   2  14   9  270.37   47.39
  -2  14  -9  364.08   36.97
  -2  14  -9  266.18   44.13
   2  14   9  282.22   44.82
   2  14   9  309.76   50.52
   2  14  10   44.48   33.24
   2  14  10   72.31   32.20
  -2  14 -10  126.85   30.28
   2  14  10  101.16   29.99
  -2  14 -10  115.66   25.42
   2  14  11   32.41   33.75
   2  14  11   24.90   25.11
  -2  14 -11   66.34   21.77
   2  14  11   39.05   31.18
   2  14  12    3.99   34.09
   2  14  12   17.62   25.84
  -2  14 -12    9.59   16.76
   2  14  12   -4.31   27.34
  -2  14 -12    9.00   13.42
   2  14  13   11.46   30.30
   2  14  13   -3.37   22.65
  -2  14 -13   -6.56   17.63
   2  14  13   20.61   28.99
   2  14  14  135.95   29.53
  -2  14 -14  111.11   21.24
   2  14  14  109.77   34.20
  -2  14 -15   39.87   17.42
   2  14  15    8.13   20.67
  -2  14 -15    6.43   12.24
   2  14  15   13.30   23.91
  -2  14 -16   22.29   15.28
   2  14  16    2.77   20.86
  -2  14 -16   -5.07   10.39
   2  14  16   11.32   17.96
   2  14  17    8.86   16.53
   2  15 -16   19.91    8.94
  -2  15  16   26.33   17.29
   2  15 -15    7.55   10.61
  -2  15  15   50.58   20.33
   2  15 -14   10.91   13.02
  -2  15  14   23.67   21.28
   2  15 -13   22.08   14.47
  -2  15  13    9.63   23.41
  -2  15  13    9.86   23.32
  -2  15  12   17.29   26.45
   2  15 -12   32.89   16.28
   2  15 -12   19.24   18.60
  -2  15  12   66.49   26.77
   2  15 -11  152.79   24.51
  -2  15  11  178.86   35.45
   2  15 -11  152.35   26.45
  -2  15  11  129.50   32.96
   2  15 -10   28.74   16.99
  -2  15  10   54.00   25.61
  -2  15  10   10.86   25.01
   2  15 -10   41.58   21.76
   2  15 -10   18.60   16.86
   2  15  -9  168.96   25.58
  -2  15   9   67.76   30.69
   2  15  -9  174.74   26.77
   2  15  -9  169.52   28.78
  -2  15   9  164.98   33.92
   2  15  -9  100.68   26.72
   2  15  -8  126.54   28.95
  -2  15   8  145.29   31.35
   2  15  -8  117.43   22.75
  -2  15   8   99.14   29.98
   2  15  -8  107.08   25.39
   2  15  -8   80.20   22.94
   2  15  -7  213.00   28.64
  -2  15   7  173.99   37.49
   2  15  -7  257.39   31.80
   2  15  -7  213.76   34.97
  -2  15   7  262.27   39.17
  -2  15   6  253.01   43.33
   2  15  -6  312.39   35.21
  -2  15   6  288.13   41.76
   2  15  -6  244.61   41.27
   2  15  -6  320.51   41.85
   2  15  -5  167.22   33.17
  -2  15   5  167.08   29.61
  -2  15   5  122.43   26.19
   2  15  -5  179.62   36.36
  -2  15   5  185.85   33.59
   2  15  -5  205.83   26.77
  -2  15   4  120.85   32.14
   2  15  -4  105.45   27.14
   2  15  -4   80.95   25.19
  -2  15   4   92.32   22.30
  -2  15   4  107.89   21.97
   2  15  -4   93.48   21.03
  -2  15   4   89.50   23.43
   2  15  -4   69.83   30.80
   2  15  -4  129.21   22.31
  -2  15   3  113.87   33.48
   2  15  -3  104.85   28.29
  -2  15   3  152.18   26.57
   2  15  -3  155.85   24.21
  -2  15   3  167.33   26.07
  -2  15   3  109.38   26.22
   2  15  -3  149.01   36.03
   2  15  -3  163.35   25.19
   2  15  -2  160.54   29.91
  -2  15   2  104.69   23.28
   2  15  -2  113.85   22.06
  -2  15   2  136.52   23.39
   2  15  -2  110.65   34.41
  -2  15   2  122.12   25.20
   2  15  -2  139.62   23.59
   2  15  -1   90.74   29.20
  -2  15   1  157.51   30.30
   2  15  -1  128.41   28.47
  -2  15   1  110.67   26.57
   2  15  -1  102.43   20.97
  -2  15   1  137.44   22.33
   2  15  -1  117.80   36.76
   2  15  -1  131.11   23.95
   2  15   0   77.42   25.14
  -2  15   0   42.05   21.07
  -2  15   0   30.37   19.23
   2  15   0   51.99   16.53
   2  15   0   33.78   31.75
   2  15   0   30.30   24.50
  -2  15   0   84.53   27.51
   2  15   1  145.10   28.65
  -2  15  -1   58.70   22.51
  -2  15  -1   90.03   21.80
   2  15   1   97.37   19.19
   2  15   1  121.88   38.35
   2  15   1  109.97   28.47
  -2  15  -1   94.63   27.63
  -2  15  -2  164.97   23.12
   2  15   2  119.44   30.13
  -2  15  -2   81.42   26.39
  -2  15  -2  112.60   27.05
  -2  15  -2  137.62   24.53
  -2  15  -2   91.25   23.28
  -2  15  -2  152.69   24.20
   2  15   2  117.87   20.58
   2  15   2  150.69   39.54
   2  15   2   82.30   22.02
   2  15   3  192.40   27.33
   2  15   3   85.93   31.17
  -2  15  -3  167.86   29.50
  -2  15  -3  172.34   25.71
  -2  15  -3  108.57   25.73
  -2  15  -3  160.01   25.58
   2  15   3  195.53   24.78
   2  15   3  103.29   29.53
  -2  15  -3  216.86   32.17
   2  15   3  138.98   32.60
  -2  15  -3  138.61   24.82
   2  15   4   71.28   21.17
   2  15   4   48.74   29.01
  -2  15  -4   87.67   24.88
  -2  15  -4  106.81   21.84
   2  15   4   74.80   18.19
  -2  15  -4   91.70   20.88
  -2  15  -4   75.29   24.38
   2  15   4   80.89   27.48
   2  15   4   83.54   25.65
  -2  15  -4  103.62   22.99
  -2  15  -4   97.91   21.23
   2  15   5  193.37   28.20
   2  15   5  118.75   31.57
  -2  15  -5  181.53   31.34
   2  15   5  126.99   35.68
  -2  15  -5  218.06   28.75
   2  15   5  168.70   24.57
   2  15   5  195.66   35.40
   2  15   5  156.62   35.36
  -2  15  -5  204.43   28.72
  -2  15  -5  197.92   30.67
   2  15   6  274.24   44.32
   2  15   6  386.36   40.86
  -2  15  -6  311.29   45.32
   2  15   6  297.98   48.29
  -2  15  -6  376.31   40.31
   2  15   6  278.13   45.57
   2  15   6  424.22   50.10
  -2  15  -6  334.87   40.88
  -2  15  -6  328.06   43.06
   2  15   7  168.97   38.48
  -2  15  -7  230.28   29.02
  -2  15  -7  191.75   34.91
   2  15   7  247.56   29.99
   2  15   7  183.41   36.07
  -2  15  -7  189.13   31.19
   2  15   7  179.26   35.66
  -2  15  -7  183.06   31.35
   2  15   8   92.68   34.99
   2  15   8   61.48   32.61
  -2  15  -8  126.20   21.81
  -2  15  -8   55.64   23.10
   2  15   8   86.42   19.60
   2  15   8  104.65   28.91
  -2  15  -8  105.66   22.59
  -2  15  -8   62.40   23.17
   2  15   9  126.36   35.61
  -2  15  -9  112.40   26.17
   2  15   9  114.47   31.01
   2  15   9   59.39   34.42
   2  15  10   38.86   27.68
   2  15  10   67.51   32.49
   2  15  10    4.29   27.61
   2  15  11  121.29   37.85
  -2  15 -11  166.19   28.68
   2  15  11   72.87   35.64
   2  15  12   52.79   30.49
   2  15  12    3.42   25.49
  -2  15 -12   49.00   18.19
   2  15  12   24.96   29.14
  -2  15 -12   15.85   14.40
   2  15  13  -28.45   29.91
   2  15  13   -7.78   25.13
  -2  15 -13   23.96   15.22
   2  15  13   31.95   24.19
   2  15  14    3.48   25.04
  -2  15 -14   10.33   13.78
   2  15  14   25.76   21.55
  -2  15 -15    9.95   16.58
  -2  15 -15   35.59   12.86
   2  15  15   29.33   18.74
   2  15  16    5.92   17.88
  -2  15 -16    8.54   13.20
   2  16 -15   58.72   12.43
  -2  16  14   10.72   19.80
   2  16 -14   37.47   11.87
  -2  16  13   64.24   25.09
   2  16 -13  114.46   18.52
  -2  16  12   53.39   25.39
   2  16 -12   24.50   15.59
  -2  16  11   24.57   23.82
   2  16 -11    9.23   17.60
   2  16 -11    8.89   15.71
  -2  16  10   10.80   23.90
   2  16 -10   28.02   18.98
   2  16 -10   16.99   16.72
  -2  16   9   36.39   25.09
   2  16  -9   24.65   20.88
   2  16  -9   57.17   18.63
  -2  16   8   43.81   26.98
   2  16  -8   91.95   25.20
   2  16  -8   83.22   20.88
  -2  16   7   23.37   23.44
   2  16  -7   35.06   18.46
   2  16  -7   41.87   22.08
  -2  16   7   21.93   24.14
   2  16  -6   63.38   19.62
   2  16  -6   65.06   26.26
   2  16  -6   43.16   25.60
   2  16  -5   85.44   28.32
  -2  16   5  106.84   25.83
  -2  16   5  121.30   24.73
   2  16  -5  100.57   28.15
   2  16  -5   58.99   31.19
   2  16  -5  139.11   23.33
   2  16  -4   99.46   27.39
   2  16  -4   42.96   22.84
   2  16  -4   42.51   17.51
  -2  16   4   71.23   21.23
  -2  16   4   63.71   21.74
   2  16  -4   50.92   29.96
   2  16  -4   50.37   18.78
  -2  16   3   55.92   29.43
   2  16  -3   30.20   23.38
  -2  16   3   48.49   21.41
   2  16  -3   41.57   17.32
  -2  16   3   37.13   17.59
  -2  16   3   27.53   18.69
   2  16  -3   94.93   34.24
   2  16  -3   38.86   18.20
   2  16  -2  202.28   33.86
  -2  16   2  176.16   28.62
   2  16  -2  181.51   26.55
  -2  16   2  199.98   28.20
  -2  16   2  118.48   29.17
   2  16  -2  192.41   40.44
   2  16  -2  165.67   27.80
   2  16  -1   42.46   27.22
  -2  16   1   66.75   27.66
   2  16  -1   60.76   24.18
  -2  16   1   46.10   25.26
  -2  16   1   36.49   17.37
   2  16  -1   49.08   18.08
   2  16  -1   31.12   33.27
   2  16  -1   62.84   19.81
  -2  16   0   61.62   21.55
   2  16   0   86.66   28.75
  -2  16   0  141.49   27.54
  -2  16   0   65.11   22.22
   2  16   0   81.59   18.83
   2  16   0   46.56   36.94
   2  16   0   88.48   28.42
  -2  16   0   45.68   26.09
   2  16   1  123.13   27.15
  -2  16  -1   53.65   23.88
  -2  16  -1   45.01   20.10
   2  16   1   51.13   17.06
   2  16   1   51.79   34.61
   2  16   1   26.22   24.07
  -2  16  -1   15.99   25.15
   2  16   2  139.80   34.65
  -2  16  -2  217.13   34.47
  -2  16  -2  212.53   31.49
  -2  16  -2  251.68   32.04
   2  16   2  228.94   29.58
   2  16   2  283.29   41.13
  -2  16  -2  215.32   36.10
   2  16   2  182.69   30.64
   2  16   3   22.24   18.04
   2  16   3   25.18   27.58
  -2  16  -3   33.25   22.53
  -2  16  -3    3.57   16.58
  -2  16  -3   12.30   16.65
  -2  16  -3   45.25   18.49
   2  16   3   26.67   15.66
   2  16   3    3.56   21.66
  -2  16  -3   49.32   17.79
  -2  16  -3   48.69   24.62
   2  16   3   -3.31   24.35
   2  16   4   48.93   20.56
   2  16   4   72.98   31.32
  -2  16  -4   34.12   24.40
  -2  16  -4   44.66   18.89
  -2  16  -4   63.84   20.49
   2  16   4   59.37   17.63
   2  16   4   42.74   25.17
   2  16   4  122.86   29.95
  -2  16  -4   71.71   19.39
  -2  16  -4   56.26   25.62
   2  16   5   76.56   32.57
  -2  16  -5  103.18   29.39
   2  16   5  124.73   24.82
  -2  16  -5   77.97   24.28
  -2  16  -5  147.46   24.20
   2  16   5  100.45   20.81
   2  16   5  117.96   31.72
  -2  16  -5  127.08   24.34
  -2  16  -5   91.22   27.19
   2  16   5  130.14   31.34
  -2  16  -6   90.89   26.54
  -2  16  -6  104.99   21.19
  -2  16  -6   93.56   23.04
   2  16   6   73.74   21.08
   2  16   6   39.63   30.64
   2  16   6  106.36   30.62
  -2  16  -6   52.06   20.33
   2  16   6  100.99   28.98
  -2  16  -6   35.44   21.81
   2  16   7   37.25   28.42
  -2  16  -7   49.29   19.31
  -2  16  -7   67.30   21.81
   2  16   7   41.49   17.72
   2  16   7   41.17   25.89
  -2  16  -7   61.59   21.23
  -2  16  -7   38.07   18.71
   2  16   7    3.65   23.25
   2  16   8   64.80   32.99
  -2  16  -8   57.21   19.02
   2  16   8   76.70   28.50
  -2  16  -8   75.48   21.42
  -2  16  -8   43.29   20.60
   2  16   8   82.19   19.14
  -2  16  -8   64.06   23.64
   2  16   9  102.17   29.06
   2  16   9   19.10   31.43
   2  16  10   24.62   25.62
   2  16  10   -7.55   31.09
   2  16  11   29.38   29.29
   2  16  11  -10.31   23.47
  -2  16 -11   13.54   15.53
  -2  16 -11   -4.65   14.22
   2  16  12   31.28   28.63
  -2  16 -12   41.59   14.44
   2  16  12   26.06   23.90
  -2  16 -12   32.82   16.17
   2  16  13    8.91   25.12
  -2  16 -13   59.46   16.25
  -2  16 -14   45.62   18.99
   2  16  14   44.00   21.94
  -2  16 -14    3.07   12.62
  -2  16 -15   37.03   16.05
   2  17 -14   27.71   11.88
   2  17 -14    8.36   14.36
   2  17 -13    7.71   11.63
   2  17 -13   -2.07   16.09
   2  17 -12   67.26   16.16
   2  17 -12   -4.90   20.29
   2  17 -11   33.38   15.35
  -2  17  11   23.43   25.00
   2  17 -11   36.08   19.32
   2  17 -10  133.99   21.51
   2  17 -10   96.87   23.78
  -2  17  10   80.65   30.60
   2  17  -9   22.17   22.46
   2  17  -9   15.95   18.99
   2  17  -9    1.93   16.32
   2  17  -8   67.83   26.28
   2  17  -8   42.87   24.45
   2  17  -8  129.29   22.34
   2  17  -7  245.27   40.00
   2  17  -7  278.22   39.10
   2  17  -7  302.04   36.28
   2  17  -6   60.43   26.68
   2  17  -6  104.34   27.45
   2  17  -5  131.87   30.86
  -2  17   5  238.44   30.38
   2  17  -5  219.16   37.62
   2  17  -5  137.32   32.59
  -2  17   5  119.88   27.18
   2  17  -4   71.46   25.15
   2  17  -4  108.79   22.46
   2  17  -4  117.75   22.91
  -2  17   4   70.15   22.31
  -2  17   4   93.68   24.49
   2  17  -4   66.09   30.96
   2  17  -4   60.49   27.34
   2  17  -3  102.41   27.03
   2  17  -3   57.77   19.63
  -2  17   3   82.51   21.74
  -2  17   3   36.87   21.90
   2  17  -3   44.99   36.04
   2  17  -3  108.85   22.93
   2  17  -2   18.80   23.71
  -2  17   2  -11.59   20.45
   2  17  -2   24.23   17.32
  -2  17   2   -2.15   17.37
   2  17  -2  -10.20   37.39
  -2  17   2   -8.55   17.77
   2  17  -2   21.64   18.29
   2  17  -1  448.47   51.57
   2  17  -1  479.32   47.65
  -2  17   1  439.87   46.21
   2  17  -1  350.11   43.70
   2  17  -1  417.58   58.76
  -2  17   1  344.68   48.22
  -2  17   1  357.39   52.09
   2  17  -1  406.27   53.79
   2  17   0   81.57   29.50
  -2  17   0  127.13   29.55
  -2  17   0  125.67   26.67
   2  17   0  120.37   22.42
   2  17   0   96.68   37.74
   2  17   0  128.08   32.83
  -2  17   0  128.38   32.25
  -2  17  -1  316.04   45.44
  -2  17  -1  338.04   41.70
   2  17   1  376.80   40.07
   2  17   1  251.46   42.88
   2  17   1  345.98   48.89
  -2  17  -1  405.74   48.90
   2  17   2   18.48   19.96
   2  17   2   26.51   24.68
  -2  17  -2   46.51   22.48
  -2  17  -2   17.67   18.64
  -2  17  -2   10.76   17.98
   2  17   2    5.67   16.03
   2  17   2   14.81   21.85
   2  17   2   17.35   26.78
  -2  17  -2   29.62   24.49
   2  17   3   65.07   22.38
   2  17   3   75.08   27.99
  -2  17  -3  118.13   26.95
  -2  17  -3  103.23   23.67
   2  17   3   67.13   19.10
   2  17   3   66.62   27.69
   2  17   3  100.56   30.56
  -2  17  -3  111.45   27.43
   2  17   4   69.02   32.72
  -2  17  -4  126.05   28.05
   2  17   4   78.45   23.18
  -2  17  -4  126.06   24.05
   2  17   4  102.45   21.81
   2  17   4   55.46   27.64
  -2  17  -4  121.64   23.25
  -2  17  -4  156.51   29.16
   2  17   4  114.70   31.36
   2  17   5  170.08   37.75
  -2  17  -5  276.91   36.95
  -2  17  -5  123.03   28.87
   2  17   5  227.15   30.58
  -2  17  -5  244.05   32.23
   2  17   5  179.24   27.81
   2  17   5  195.77   37.12
   2  17   5  249.55   39.62
  -2  17  -5  226.92   31.67
  -2  17  -5  210.33   34.80
  -2  17  -6   52.74   24.17
   2  17   6  113.44   22.40
  -2  17  -6   69.58   22.11
  -2  17  -6   75.88   20.98
   2  17   6   56.19   31.45
  -2  17  -6   94.46   21.20
   2  17   6   51.75   26.56
  -2  17  -6   57.87   23.88
  -2  17  -7  258.12   41.14
  -2  17  -7  258.80   40.05
   2  17   7  308.62   35.11
  -2  17  -7  316.35   35.72
   2  17   7  244.05   45.01
  -2  17  -7  245.60   38.18
  -2  17  -7  264.85   36.79
  -2  17  -8  104.12   28.77
   2  17   8   91.27   19.82
  -2  17  -8   99.74   20.80
   2  17   8  115.98   32.77
  -2  17  -8  101.49   23.02
  -2  17  -8   71.33   22.02
  -2  17  -9   47.65   17.49
  -2  17  -9   -3.29   20.74
   2  17   9   32.21   26.44
  -2  17  -9   -2.39   16.54
   2  17  10  126.74   33.01
  -2  17 -10  135.96   21.66
   2  17  11    9.82   24.37
   2  17  11    3.32   25.17
  -2  17 -11   33.03   14.35
   2  17  12   18.52   26.47
  -2  17 -12   42.70   15.49
  -2  17 -12   50.68   13.83
  -2  17 -13    1.61   12.25
  -2  17 -13   12.47   18.75
  -2  17 -13   13.18   16.11
  -2  17 -14   25.23   14.13
  -2  17 -14   67.55   18.55
  -2  17 -15  -15.24   14.46
   2  18 -14   10.60    8.72
   2  18 -13   43.67   12.30
   2  18 -13   21.80   13.82
   2  18 -12  -23.72   13.69
   2  18 -12   20.40   16.82
   2  18 -11  160.38   22.07
   2  18 -11  109.47   23.17
   2  18 -11   97.29   24.29
   2  18 -10   -3.36   14.67
   2  18 -10   53.39   17.88
   2  18 -10    5.30   19.95
   2  18  -9   27.41   16.35
   2  18  -9   30.04   18.00
   2  18  -9   22.79   20.59
   2  18  -8   48.72   17.83
   2  18  -8   47.73   23.34
   2  18  -7  201.40   34.88
   2  18  -7  200.62   34.27
   2  18  -6  144.79   30.82
   2  18  -6  150.35   31.92
   2  18  -5   73.99   25.31
   2  18  -5   69.22   26.54
   2  18  -4  521.68   58.00
   2  18  -4  509.23   51.95
  -2  18   4  511.67   53.18
   2  18  -4  475.41   51.15
   2  18  -4  393.29   57.76
  -2  18   4  402.85   53.87
   2  18  -4  511.41   58.96
   2  18  -3   14.69   15.82
  -2  18   3   24.52   17.82
   2  18  -3   26.01   17.99
  -2  18   3    8.49   17.37
   2  18  -3   -3.16   27.90
   2  18  -3    3.13   22.23
   2  18  -2   39.14   19.01
  -2  18   2   55.50   20.23
   2  18  -2   70.80   21.08
  -2  18   2   42.88   20.37
   2  18  -2   54.18   31.54
   2  18  -2   98.80   27.21
   2  18  -1   22.81   24.66
   2  18  -1    6.77   18.87
  -2  18   1   14.44   18.49
  -2  18   1  -14.69   28.47
   2  18  -1    3.57   25.85
   2  18  -1   -2.02   16.89
  -2  18   1   11.08   18.46
   2  18   0  406.62   44.72
  -2  18   0  309.28   44.84
  -2  18   0  362.49   49.99
   2  18   0  401.21   51.98
   2  18   0  362.91   41.94
   2  18   1  -11.72   17.76
  -2  18  -1   -9.66   24.06
  -2  18  -1    7.51   20.30
  -2  18  -1    3.50   24.60
   2  18   1    7.13   26.30
  -2  18  -2   15.87   23.14
  -2  18  -2   56.59   24.99
   2  18   2   33.10   20.48
  -2  18  -2   28.75   20.24
   2  18   2   46.25   17.69
   2  18   2   26.13   23.03
   2  18   2   21.39   25.42
  -2  18  -2   47.37   25.61
   2  18   3   -2.96   23.90
  -2  18  -3   59.96   24.75
   2  18   3  -40.23   21.89
  -2  18  -3   -2.20   19.37
   2  18   3   32.30   15.98
   2  18   3   11.19   23.47
   2  18   3   28.42   27.54
  -2  18  -3  -12.98   22.67
   2  18   4  323.09   50.81
  -2  18  -4  556.53   55.03
   2  18   4  431.17   48.07
  -2  18  -4  525.23   48.44
   2  18   4  363.97   45.17
   2  18   4  311.93   52.04
  -2  18  -4  411.57   52.29
   2  18   4  428.02   54.87
   2  18   5   35.42   28.04
  -2  18  -5   57.26   25.99
   2  18   5  134.77   24.26
  -2  18  -5  115.73   23.04
   2  18   5   94.65   19.92
   2  18   5   92.35   28.64
   2  18   5  150.61   33.42
  -2  18  -5  113.38   27.69
  -2  18  -6  121.05   30.50
   2  18   6  116.00   24.16
  -2  18  -6   99.20   22.95
   2  18   6   85.73   31.23
  -2  18  -6  116.52   26.77
   2  18   6  120.94   32.29
  -2  18  -7  186.65   32.30
   2  18   7  172.37   27.29
   2  18   7  116.69   35.18
  -2  18  -7  141.30   27.29
  -2  18  -7  194.31   29.71
  -2  18  -7  226.89   28.07
  -2  18  -8   34.02   22.56
   2  18   8   16.60   25.61
  -2  18  -8   37.89   18.38
  -2  18  -8   43.21   17.64
  -2  18  -9    8.87   20.22
   2  18   9    6.46   25.49
  -2  18  -9   18.01   16.65
  -2  18  -9   18.22   15.99
   2  18  10  -12.36   25.23
  -2  18 -10  -30.15   22.28
  -2  18 -10  -13.38   14.34
  -2  18 -11  167.19   20.05
  -2  18 -11  113.28   24.72
  -2  18 -12    4.16   10.17
  -2  18 -12  -10.70   15.68
  -2  18 -12    6.47   20.18
  -2  18 -13   10.72   13.95
  -2  18 -13   38.26   19.08
  -2  18 -14  -15.94   16.44
   2  19 -13   30.52   10.47
   2  19 -12   97.94   15.77
   2  19 -12   67.92   17.27
   2  19 -11   15.85   13.08
   2  19 -11    5.94   15.38
   2  19 -10   28.59   14.27
   2  19 -10   -5.80   18.65
   2  19 -10   34.21   19.98
   2  19  -9   61.75   16.78
   2  19  -9   51.93   19.89
   2  19  -9   15.09   19.40
   2  19  -8  277.35   30.28
   2  19  -8  246.01   33.75
   2  19  -7   99.06   19.79
   2  19  -7   41.86   22.44
   2  19  -7  104.63   25.96
   2  19  -6   49.45   18.20
   2  19  -6   60.24   25.56
   2  19  -6   46.61   24.13
   2  19  -5   68.11   19.95
   2  19  -5   95.20   25.93
   2  19  -4  230.79   27.81
  -2  19   4  158.80   27.44
   2  19  -4  145.22   25.95
   2  19  -4  138.94   30.27
   2  19  -4  177.85   33.28
  -2  19   4   96.68   26.53
   2  19  -3  203.12   35.69
   2  19  -3  282.82   33.15
  -2  19   3  210.76   31.71
   2  19  -3  210.72   30.63
  -2  19   3  171.61   32.09
   2  19  -3  197.82   38.73
   2  19  -2   28.51   16.95
  -2  19   2   31.14   18.29
   2  19  -2  -10.99   18.99
  -2  19   2   77.28   21.28
   2  19  -2   37.93   24.62
   2  19  -1  323.21   37.35
  -2  19   1  215.51   38.25
   2  19  -1  225.11   43.17
  -2  19   1  332.78   46.26
   2  19  -1  292.14   35.33
  -2  19   1  300.63   37.37
   2  19   0  217.55   31.10
   2  19   0  210.37   27.74
   2  19   0  146.98   36.03
  -2  19   0  162.54   36.76
  -2  19   0  138.78   30.30
   2  19   1  352.15   38.26
   2  19   1  357.66   47.87
  -2  19  -1  315.40   46.06
  -2  19  -2   69.77   24.95
  -2  19  -2   25.80   23.65
   2  19   2    9.40   19.06
   2  19   2   11.43   14.11
   2  19   2    3.63   22.74
   2  19   2   53.37   27.81
  -2  19  -2   47.14   24.93
  -2  19  -3  225.70   35.23
  -2  19  -3  209.78   35.83
   2  19   3  205.80   30.13
   2  19   3  175.65   27.43
  -2  19  -3  235.04   31.65
   2  19   3  170.20   35.10
  -2  19  -3  156.93   34.02
   2  19   3  158.64   36.11
   2  19   4  108.23   30.54
  -2  19  -4  231.76   34.65
   2  19   4  207.75   29.63
   2  19   4  137.82   25.52
  -2  19  -4  165.48   27.69
   2  19   4  129.40   33.09
   2  19   4  167.14   35.39
  -2  19  -4  168.99   30.88
  -2  19  -5  104.21   27.09
   2  19   5   89.07   21.99
  -2  19  -5   98.01   21.90
   2  19   5   31.57   25.70
  -2  19  -5   92.55   26.02
   2  19   5   49.76   25.50
  -2  19  -6   51.22   24.04
   2  19   6  112.30   21.93
   2  19   6   11.70   25.71
   2  19   6   55.95   23.89
  -2  19  -6   51.22   23.55
  -2  19  -6   65.86   19.67
  -2  19  -7   52.72   24.85
   2  19   7   87.92   28.40
  -2  19  -7  107.04   21.58
  -2  19  -7   77.88   19.95
   2  19   8  161.32   35.36
  -2  19  -8  248.91   35.00
  -2  19  -8  226.66   28.82
   2  19   9   33.22   24.07
  -2  19  -9   23.48   18.11
  -2  19  -9   51.16   15.57
   2  19  10   -2.59   21.84
  -2  19 -10   40.89   14.01
  -2  19 -10   42.45   19.20
  -2  19 -11    8.84   11.28
  -2  19 -11    4.13   14.45
  -2  19 -12   49.00   12.13
  -2  19 -12   96.38   22.34
  -2  19 -12   66.23   16.96
  -2  19 -13   16.90   15.24
   2  20 -12   26.46   10.43
   2  20 -11   21.97   11.88
   2  20 -11   19.22   14.36
   2  20 -10   74.94   15.73
   2  20 -10   64.76   16.57
   2  20 -10   77.80   18.00
   2  20  -9  -10.27   13.85
   2  20  -9    5.83   15.43
   2  20  -9   25.93   17.62
   2  20  -8   16.25   14.99
   2  20  -8   20.29   17.19
   2  20  -8   40.52   17.01
   2  20  -7   68.20   21.70
   2  20  -7   40.81   20.39
   2  20  -6   52.47   17.54
   2  20  -6   40.20   21.67
   2  20  -6   58.29   21.68
   2  20  -5  262.39   31.85
   2  20  -5  268.57   32.06
   2  20  -5  239.22   35.80
   2  20  -5  182.55   35.68
   2  20  -4   86.31   20.68
   2  20  -4   78.62   20.78
   2  20  -4   94.72   25.71
   2  20  -4   79.53   25.78
   2  20  -3  109.95   20.72
  -2  20   3   76.65   21.16
   2  20  -3  104.42   21.98
   2  20  -3   73.74   27.30
  -2  20   3   57.42   20.40
   2  20  -3   89.42   28.47
  -2  20   2   66.27   20.86
   2  20  -2   69.72   21.52
   2  20  -2   83.64   19.60
  -2  20   2   45.16   20.65
   2  20  -1  119.19   24.43
   2  20  -1  121.15   32.05
   2  20  -1  164.75   23.59
  -2  20   1  114.62   23.91
   2  20   0  117.37   27.30
   2  20   0  133.68   23.37
  -2  20   0  158.08   26.55
  -2  20   0  168.43   32.92
   2  20   0  159.57   34.74
  -2  20   0   99.91   25.55
   2  20   0  180.15   33.02
   2  20   1   97.94   20.24
  -2  20  -1   58.39   21.12
   2  20   1   95.40   29.04
   2  20   1  134.98   33.13
  -2  20  -1   50.82   27.15
  -2  20  -2   21.30   21.79
   2  20   2   72.29   21.36
   2  20   2   95.96   18.58
  -2  20  -2   29.33   20.00
   2  20   2   68.03   25.39
   2  20   2   75.42   30.88
  -2  20  -2   42.01   24.47
  -2  20  -3   79.99   24.73
  -2  20  -3   96.34   24.78
   2  20   3   95.95   22.09
   2  20   3   63.44   18.75
  -2  20  -3   93.81   22.12
   2  20   3   20.25   21.55
  -2  20  -3   45.71   25.84
   2  20   3  121.61   30.28
   2  20   4   38.80   17.35
  -2  20  -4   72.43   21.54
   2  20   4   81.85   20.76
  -2  20  -4   99.04   25.70
   2  20   4   56.67   24.24
   2  20   4   76.14   28.36
  -2  20  -4  115.11   26.85
  -2  20  -4   97.54   25.36
  -2  20  -5  223.77   30.44
   2  20   5  216.16   30.21
  -2  20  -5  183.85   32.43
   2  20   5  163.59   34.18
  -2  20  -5  221.97   35.74
  -2  20  -5  227.09   35.44
  -2  20  -6   51.08   21.02
  -2  20  -6   76.29   24.81
  -2  20  -6   61.32   22.90
  -2  20  -6   75.19   18.82
  -2  20  -7   44.89   20.95
  -2  20  -7   76.26   22.42
   2  20   7    7.22   20.00
  -2  20  -7   48.18   18.43
  -2  20  -7   57.67   17.18
   2  20   8   23.36   21.33
  -2  20  -8   23.40   20.64
  -2  20  -8  -22.18   20.82
  -2  20  -8   -1.49   14.27
   2  20   9   30.89   20.67
  -2  20  -9   23.67   13.14
  -2  20  -9   15.71   15.91
  -2  20  -9   30.62   19.13
  -2  20 -10   78.48   15.26
  -2  20 -10   89.98   20.68
  -2  20 -10   53.34   18.01
  -2  20 -11   35.89   10.83
  -2  20 -11    8.37   13.82
  -2  20 -13   50.50   14.90
   2  21 -11   25.64   10.11
   2  21 -10   27.34   11.75
   2  21 -10   16.67   13.32
   2  21  -9  119.39   17.93
   2  21  -9   84.54   19.04
   2  21  -9  114.42   20.81
   2  21  -8   55.73   15.37
   2  21  -8   37.90   16.95
   2  21  -8   60.87   19.69
   2  21  -7   41.51   20.42
   2  21  -7  109.09   22.63
   2  21  -6   44.12   19.38
   2  21  -6   47.77   19.33
   2  21  -5   24.24   15.32
   2  21  -5   37.81   20.58
   2  21  -5   29.56   20.60
   2  21  -4   44.49   17.27
   2  21  -4   69.76   18.55
   2  21  -4   50.03   21.78
   2  21  -4   37.50   23.28
   2  21  -3   82.76   20.23
   2  21  -3   51.78   24.78
   2  21  -3   75.47   19.00
   2  21  -2  146.63   25.62
  -2  21   2  153.78   25.61
   2  21  -2  132.32   23.11
   2  21  -1   68.50   19.90
   2  21  -1   73.53   23.92
   2  21  -1   38.64   27.83
  -2  21   1   80.79   21.35
   2  21  -1   75.87   18.45
   2  21   0   30.95   19.25
   2  21   0   39.98   19.70
  -2  21   0    2.30   13.70
   2  21   0   16.18   25.24
   2  21   0    1.73   14.72
  -2  21   0   -8.11   16.18
  -2  21  -1   72.01   20.27
   2  21   1   49.18   22.22
   2  21   1   83.78   27.56
   2  21   1   72.79   17.57
   2  21   2  146.34   24.78
   2  21   2   98.65   20.31
   2  21   2  106.79   27.33
  -2  21  -2  113.85   23.11
   2  21   2  155.81   32.23
  -2  21  -2  104.14   28.32
  -2  21  -3   54.33   21.43
   2  21   3   92.12   20.91
   2  21   3   82.03   16.78
  -2  21  -3   88.48   20.45
   2  21   3    3.02   21.12
  -2  21  -3   71.34   20.35
   2  21   3   31.13   24.98
  -2  21  -3   77.67   24.48
  -2  21  -4  101.05   20.74
   2  21   4  132.76   22.17
  -2  21  -4   60.54   22.77
  -2  21  -4   57.15   22.23
  -2  21  -4   30.53   21.44
   2  21   4   62.05   23.73
  -2  21  -5   13.09   18.30
  -2  21  -5   20.23   19.38
  -2  21  -5  -27.44   19.72
  -2  21  -5   39.70   16.63
  -2  21  -6    9.93   18.92
  -2  21  -6   -2.20   19.43
  -2  21  -6   -9.99   17.23
  -2  21  -6   44.55   17.31
  -2  21  -7   64.54   20.56
  -2  21  -7   54.63   20.66
  -2  21  -7   48.97   16.17
  -2  21  -8   48.27   18.76
  -2  21  -8   67.26   20.71
  -2  21  -8   63.84   15.51
  -2  21  -9  121.76   23.12
  -2  21  -9  105.58   20.22
  -2  21  -9  106.53   17.33
  -2  21 -10    1.63   16.36
  -2  21 -10   39.54   13.91
  -2  21 -10   15.29   10.02
  -2  21 -11   16.98   13.69
   2  22 -10   90.31   13.59
   2  22  -9   35.35   13.92
   2  22  -9   19.45   10.62
   2  22  -8  -22.98   15.79
   2  22  -7    8.96   14.86
   2  22  -6   49.45   19.52
   2  22  -6   99.29   17.33
   2  22  -5   82.95   22.88
   2  22  -5  125.03   19.77
   2  22  -4   10.05   18.90
   2  22  -4    6.19   14.02
   2  22  -3   41.43   19.53
   2  22  -3   13.43   20.49
   2  22  -3   34.63   14.55
   2  22  -2  -15.81   18.40
   2  22  -2   27.81   15.94
  -2  22   2  -12.41   16.86
   2  22  -2    6.30   13.56
   2  22  -1  122.30   28.22
   2  22  -1  201.69   27.12
  -2  22   1  189.57   27.13
   2  22  -1  163.29   25.18
   2  22   0   64.62   19.24
   2  22   0   47.96   18.84
   2  22   0   -2.90   22.78
  -2  22   0   50.89   18.45
   2  22   0   45.64   15.21
   2  22   1  158.99   30.42
   2  22   1  201.87   33.58
   2  22   1  169.62   24.48
   2  22   2    9.28   15.61
   2  22   2   -7.86   18.95
   2  22   2   -8.49   23.08
   2  22   2    1.41   12.16
   2  22   3   41.10   20.64
  -2  22  -3   22.15   16.52
  -2  22  -4    9.10   14.44
  -2  22  -4    1.61   15.44
  -2  22  -5  138.30   25.11
  -2  22  -5  119.41   22.13
  -2  22  -6   73.70   21.22
  -2  22  -6  103.05   18.49
  -2  22  -7   -1.93   16.16
  -2  22  -7   18.78   15.61
  -2  22  -7   12.04   11.39
  -2  22  -8   12.62   14.83
  -2  22  -8  -17.04   14.89
  -2  22  -8    6.24   10.78
  -2  22  -9   34.10   15.58
  -2  22  -9   31.80   10.42
  -2  22 -10   83.38   16.32
   2  23  -6   31.32   11.72
   2  23  -6   43.86   14.90
   2  23  -6   24.43   14.34
   2  23  -5   38.80   12.75
   2  23  -5   17.17   13.57
   2  23  -4    1.28   11.76
   2  23  -4   29.07   16.38
   2  23  -4   -6.09   14.17
   2  23  -3   24.89   13.31
   2  23  -3   54.03   20.01
   2  23  -3   21.13   16.47
   2  23  -2  121.05   18.63
   2  23  -2   88.79   22.81
   2  23  -1    1.30   11.35
   2  23  -1   -4.38   15.19
  -2  23   0   40.39   16.87
   2  23   0   87.08   15.58
   2  23   0   66.99   21.94
   2  23   0   56.98   19.19
   2  23   1   16.86   12.15
  -2  23  -1  -12.35   14.10
   2  23   1   -6.52   15.40
   2  23   2   72.51   20.48
  -2  23  -4    2.69   12.65
  -2  23  -5   35.64   13.60
  -2  23  -6    9.85   11.42
  -2  23  -7    0.95    9.69
  -2  23  -8   28.15    9.84
   2  24  -6   19.57    8.55
   2  24  -5    2.73    9.50
   2  24  -4   -3.91   10.74
   2  24  -3   41.57   12.38
   2  24  -3   93.83   17.95
   2  24  -2   -9.20   10.99
   2  24  -1    7.02   10.78
   2  24   0   32.50   10.97
  -2  24  -1    6.21   11.97
  -2  24  -4   29.52   11.38
  -2  24  -5   29.23   10.56
  -2  24  -6    7.31    9.08
  -3   0  -1   64.16   21.30
   3   0   1  124.31   17.41
  -3   0  -2  607.91   58.46
  -3   0   2  552.90   58.36
   3   0   2  617.78   55.33
  -3   0  -3 6679.65  577.29
  -3   0   3 6601.48  577.77
   3   0   3 7166.10  576.58
  -3   0   4   26.03   16.79
  -3   0  -4   -5.00   14.68
   3   0  -4   21.02    6.85
   3   0   4   28.47   12.44
  -3   0  -5 1709.21  156.32
  -3   0   5 1683.64  157.56
   3   0   5 2118.31  159.48
   3   0  -5 1800.94  153.66
  -3   0  -6 1006.54   91.50
  -3   0   6 1051.53   93.36
  -3   0  -6 1071.00   99.85
  -3   0   7   -1.20   12.23
  -3   0  -7   -3.30    9.36
  -3   0  -7   -5.69   23.80
  -3   0  -8 2152.01  175.83
   3   0   8 1814.32  165.68
  -3   0  -9 1209.30  105.68
   3   0   9 1005.01   93.84
   3   0   9  997.45   94.86
  -3   0 -10  554.49   62.62
   3   0  10  578.68   52.45
  -3   0  10  409.43   54.63
   3   0  10  477.90   52.56
  -3   0 -11    8.18   24.90
  -3   0  11   35.42   24.13
   3   0  11   33.19   20.41
   3   0  11   35.71   22.44
  -3   0  11   20.21   26.71
  -3   0 -12   -4.44   29.23
   3   0  12   14.41   20.69
  -3   0  12   54.74   25.52
  -3   0  12   38.49   33.52
   3   0  12   13.43   22.19
  -3   0  12   51.68   27.59
   3   0  13   32.39   23.17
  -3   0 -13   23.57   29.15
  -3   0  13   23.97   39.06
  -3   0  13   16.66   26.46
   3   0  13   19.92   24.80
  -3   0  13  -28.92   31.64
   3   0  14  118.92   33.90
  -3   0  14   93.11   43.34
  -3   0  14  121.06   32.29
   3   0  14   84.26   28.29
  -3   0  14  102.49   36.20
   3   0  15   64.15   29.85
   3   0  15   43.53   26.05
  -3   0  15   71.13   35.17
  -3   0  15   33.18   29.55
  -3   0  16   83.94   36.35
   3   0  16   14.96   27.25
  -3   0  16   58.57   29.61
   3   0  17   97.44   29.59
  -3   0  17   40.45   34.46
  -3   0  17   55.35   29.47
   3   0  18   49.89   27.71
  -3   0  18   21.58   23.78
   3   0  19   60.36   25.95
   3   0  19   18.21   20.53
  -3   0  19   18.03   21.36
   3   0  20   93.64   23.96
   3   0  20   61.96   20.93
   3  -1  20    1.94   21.44
   3  -1  20   19.34   17.54
   3  -1  19   17.03   24.26
   3  -1  19   47.89   23.64
  -3   1  19   52.48   22.85
   3  -1  18   13.85   28.32
  -3   1  18   62.70   28.08
   3  -1  17  145.33   33.73
  -3   1  17  140.41   35.09
   3  -1  16   51.16   29.96
  -3   1  16  113.91   36.19
   3  -1  16   92.06   37.32
  -3   1  16   81.53   32.35
  -3   1  16   85.03   41.79
   3  -1  15   50.98   28.90
  -3   1  15   48.62   32.87
   3  -1  15   -2.92   27.30
   3  -1  15   -2.91   31.86
  -3   1  15   14.90   29.41
  -3   1  15   15.12   40.97
   3  -1  14  196.46   42.56
  -3   1  14  215.86   42.54
   3  -1  14  266.06   38.88
   3  -1  14  264.31   42.81
  -3   1  14  204.57   40.40
  -3   1  14  196.83   48.84
  -3  -1 -13    9.09   26.23
   3  -1  13   27.63   24.29
  -3   1  13    3.22   28.05
   3  -1  13   39.63   28.95
  -3   1  13   -3.35   26.47
  -3   1  13    3.53   40.42
  -3  -1 -12  219.38   41.30
  -3   1  12  186.44   37.08
  -3   1  12  302.59   48.77
   3  -1  12  248.81   35.53
  -3   1  12  236.37   39.43
   3  -1  12  268.06   39.04
   3  -1  11  732.79   77.24
  -3   1  11  743.71   80.49
  -3   1  11  948.86   87.99
   3  -1  11  834.76   79.01
   3  -1  10  319.16   38.81
  -3  -1 -10  258.99   45.02
   3  -1  10  309.01   37.02
  -3   1  10  280.65   40.83
   3  -1   9  299.65   35.11
  -3  -1  -9  249.86   41.29
  -3   1   9  247.54   35.73
   3  -1   8  301.22   36.41
  -3  -1  -8  379.37   45.12
  -3   1   8  254.96   36.87
  -3  -1  -7    2.82   24.09
  -3  -1  -7    3.58   10.30
  -3   1   7    8.65   13.31
  -3   1   6 1118.59  103.41
  -3  -1  -6 1186.40  102.55
   3   1  -5 1399.92  117.80
  -3  -1  -5 1321.91  120.23
  -3   1   5 1338.23  120.91
   3   1  -4 3231.03  277.78
  -3  -1  -4 3251.85  281.20
  -3   1   4 3466.32  282.13
   3  -1   3  352.59   31.56
   3   1  -3  263.61   27.33
  -3   1   3  313.31   35.35
  -3  -1  -3  264.56   34.49
   3  -1   2 1283.07  109.62
  -3   1   2 1216.90  113.05
   3  -1   1 1131.66   98.48
   3   1   0   47.27   17.53
   3  -1   0   46.22   13.17
  -3   1   0   28.13   17.73
   3   1   1 1026.64   89.61
  -3   1  -1  956.23   90.67
   3   1   2 1423.46  117.74
  -3   1  -2 1238.51  118.63
  -3   1  -3  276.50   33.57
   3  -1  -4 3247.82   99.30
  -3  -1   4 3546.13  116.36
  -3   1  -4 3228.39  111.22
   3   1   5 1752.29  127.33
   3  -1  -5 1319.36  119.85
  -3  -1   5 1492.78  125.72
  -3   1  -5 1444.01  123.84
  -3   1  -6 1297.03  105.66
  -3  -1   6 1114.93   97.69
  -3   1  -6  991.45   95.35
  -3   1  -7   14.20   24.26
  -3   1  -7    2.65   10.36
  -3  -1   7   25.65   13.96
   3   1   8  267.39   33.61
  -3   1  -8  319.08   42.41
   3   1   9  326.62   37.61
   3   1   9  323.29   36.77
  -3   1  -9  324.79   44.94
   3   1  10  273.39   40.45
  -3   1 -10  278.34   43.31
   3   1  10  259.37   34.11
   3   1  10  274.58   34.21
   3   1  11  776.70   74.14
   3   1  11  863.37   75.00
  -3  -1  11  690.86   77.38
   3   1  11  658.91   81.38
  -3   1 -11  748.52   83.49
   3   1  12  242.53   36.43
  -3  -1  12  218.18   38.75
  -3  -1  12  305.62   48.36
  -3   1 -12  315.68   46.57
   3   1  12  282.29   44.94
   3   1  13  -17.20   23.47
  -3  -1  13    3.31   36.97
  -3  -1  13    3.31   26.82
   3   1  13  -10.81   22.26
   3   1  14  285.52   39.16
  -3  -1  14  269.16   49.02
  -3  -1  14  172.61   39.25
   3   1  14  209.32   43.20
   3   1  15    2.88   24.35
  -3  -1  15   -7.25   26.59
   3   1  15   38.88   23.77
  -3  -1  16  146.80   35.51
  -3  -1  16  148.10   32.22
   3   1  16  106.88   32.62
  -3  -1  16   95.64   38.29
  -3  -1  17  121.15   33.84
  -3  -1  17  103.29   37.02
   3   1  17  114.18   33.20
  -3  -1  17  176.34   31.95
   3   1  18   54.84   28.04
  -3  -1  18   73.25   24.65
  -3  -1  18   53.74   25.37
   3   1  19   21.09   21.94
   3   1  19   35.57   23.10
  -3  -1  19   40.04   18.89
  -3  -1  19    4.96   20.76
  -3  -1  20   54.17   16.80
   3   1  20   48.59   19.37
   3  -2  20   38.72   20.00
  -3   2  20   10.19   14.00
   3  -2  20   47.50   17.20
   3  -2  19   99.28   26.37
  -3   2  19   63.29   19.68
  -3   2  18   55.50   22.80
   3  -2  18   41.36   26.35
  -3   2  17   82.65   27.17
   3  -2  17  103.52   29.80
  -3   2  16  -10.88   22.64
  -3   2  16   67.41   35.06
   3  -2  16   12.04   27.61
   3  -2  16  -23.14   34.82
   3  -2  15  126.31   37.52
  -3   2  15  107.88   35.84
   3  -2  15  119.77   35.91
  -3   2  15  176.27   50.29
  -3   2  14   43.95   19.27
  -3   2  14  -24.76   33.15
   3  -2  14    2.68   31.52
  -3   2  14   23.03   40.98
  -3  -2 -13  456.83   61.43
  -3   2  13  481.66   59.90
   3  -2  13  448.34   56.27
  -3   2  13  545.28   68.21
  -3  -2 -12   20.81   23.11
  -3   2  12   72.37   28.41
   3  -2  12   15.16   27.34
  -3   2  12   30.27   35.43
  -3   2  11  331.56   47.35
   3  -2  11  387.51   44.96
  -3   2  11  407.76   54.66
  -3   2  10   19.99   24.70
   3  -2  10   24.78   23.27
  -3   2  10   19.30   30.98
   3  -2   9  160.33   28.39
  -3   2   9  181.32   30.42
  -3  -2  -9  192.18   34.12
  -3  -2  -8  595.88   67.45
  -3   2   8  588.42   60.84
   3  -2   8  624.16   59.13
  -3  -2  -7  198.37   24.79
  -3   2   7  223.19   26.97
   3   2  -6   61.03   13.08
  -3   2   6   83.89   18.85
  -3  -2  -6   78.59   17.86
   3   2  -5 1043.21   88.78
  -3   2   5  939.79   91.30
   3   2  -4 1946.75  164.20
  -3   2   4 1860.24  167.52
   3   2  -3 2540.27  215.57
  -3   2   3 2531.24  219.39
   3  -2   2  696.68   62.07
  -3   2   2  674.93   66.24
   3  -2   1  411.27   37.93
   3  -2   0 1176.03   98.30
   3   2   0 1132.46  102.96
  -3   2   0 1047.84  102.64
  -3   2  -1  378.92   42.66
  -3   2  -2  696.19   66.27
  -3   2  -3 2702.95  232.40
  -3   2  -4 1839.00  160.06
  -3   2  -5  996.26   89.55
   3  -2  -6   59.84    8.44
  -3   2  -6   60.91   23.92
  -3   2  -6   97.66   16.30
  -3  -2   6   72.60   18.73
  -3   2  -7  200.52   25.21
  -3  -2   7  249.19   28.87
  -3  -2   8  593.02   60.76
   3   2   8  628.12   58.03
   3   2   8  575.66   58.39
  -3   2  -8  627.02   67.32
   3   2   8  566.91   62.95
   3   2   9  268.56   37.79
  -3   2  -9  305.10   43.11
   3   2   9  281.62   33.40
  -3  -2   9  285.96   37.88
   3   2   9  268.50   35.38
   3   2   9  301.07   34.91
  -3  -2   9  251.96   36.61
  -3   2 -10   35.12   26.38
   3   2  10   33.04   18.96
   3   2  10   42.22   19.54
  -3  -2  10   39.97   24.48
   3   2  10   -1.71   22.90
  -3  -2  10   21.69   22.45
   3   2  10   48.64   20.54
  -3   2 -11  388.87   51.97
   3   2  11  257.62   45.00
   3   2  11  342.60   41.57
  -3  -2  11  373.94   47.71
   3   2  11  327.80   42.78
   3   2  11  395.57   43.27
  -3  -2  11  359.28   45.91
  -3   2 -12   37.58   28.57
   3   2  12    4.84   21.64
  -3  -2  12   12.08   25.74
  -3  -2  12   15.16   34.08
   3   2  12   23.85   21.34
  -3  -2  12   25.94   28.46
   3   2  12   47.85   22.21
   3   2  12   54.15   28.29
   3   2  13  533.76   54.34
   3   2  13  370.81   60.47
  -3  -2  13  416.96   57.20
  -3  -2  13  462.15   63.55
   3   2  13  528.87   57.98
   3   2  14  -12.09   31.34
  -3  -2  14   -6.94   26.42
  -3  -2  14    9.99   35.53
   3   2  14    2.66   23.44
   3   2  14    8.41   29.98
   3   2  15  145.50   39.58
   3   2  15  142.06   33.55
   3   2  15  146.16   38.11
  -3  -2  15  141.99   35.71
   3   2  16   15.13   31.89
  -3  -2  16   10.43   24.80
   3   2  16    5.85   26.50
  -3  -2  16   -2.64   24.91
   3   2  17  120.71   31.84
  -3  -2  17   49.74   25.10
  -3  -2  17   87.41   30.43
   3   2  18   50.82   28.24
  -3  -2  18   73.05   22.96
  -3  -2  18   96.64   26.26
   3   2  19   18.34   24.18
  -3  -2  19   45.80   18.53
  -3  -2  19   35.03   20.80
  -3  -2  20    2.79   14.23
   3  -3  20  -17.14   18.74
  -3   3  20    5.53   14.52
   3  -3  19   82.22   21.84
   3  -3  19   26.08   25.42
  -3   3  19   81.34   20.59
  -3   3  19   59.09   24.77
  -3   3  18   89.91   24.57
  -3   3  18   46.47   28.92
  -3   3  17   20.28   23.11
  -3   3  17   17.44   25.45
   3  -3  16   30.61   32.59
  -3   3  16   42.98   24.46
  -3   3  16   74.07   29.66
   3  -3  15  104.69   34.83
  -3   3  15  106.52   36.27
  -3   3  15  113.46   28.61
  -3   3  15   78.48   32.45
  -3   3  15  129.43   47.92
  -3   3  14  264.59   56.47
  -3   3  14  256.96   46.54
  -3   3  14  316.58   51.41
   3  -3  14  393.61   47.69
  -3   3  13   47.43   28.10
  -3   3  13   -7.45   39.54
  -3   3  13   38.78   32.19
   3  -3  13   23.82   27.80
  -3  -3 -13   16.58   24.20
  -3   3  13   19.06   18.76
   3  -3  13    5.58   23.99
  -3   3  12  219.89   37.67
  -3   3  12  202.64   47.72
   3  -3  12  230.16   35.01
  -3   3  12  209.03   38.45
   3  -3  12  262.37   36.40
  -3  -3 -12  176.22   37.42
  -3   3  11  107.48   30.24
   3  -3  11  161.96   27.68
   3  -3  11  155.77   29.47
  -3   3  11  168.04   41.03
  -3   3  11  116.65   28.70
   3  -3  10  327.33   41.14
  -3   3  10  320.39   43.99
   3  -3  10  389.29   42.57
  -3   3  10  409.06   51.37
  -3   3   9  125.79   26.40
   3  -3   9  128.80   24.36
   3  -3   9  112.04   24.67
   3  -3   8 1462.39  126.57
  -3   3   8 1414.51  127.75
  -3  -3  -8 1398.72  134.16
   3  -3   8 1402.54  125.84
  -3  -3  -7 1405.39  124.25
  -3   3   7 1393.49  124.54
  -3   3   6  419.91   46.78
   3   3  -6  476.90   44.85
  -3   3   5  102.46   21.24
   3   3  -5  107.97   17.44
  -3   3   4 1054.47   99.44
   3   3  -4 1112.48   96.30
  -3   3   3  225.33   31.80
   3   3  -3  253.68   26.24
  -3   3   2 1032.84  100.74
   3   3  -2 1145.89   97.05
   3  -3   1 1505.12  128.63
  -3   3   0   73.51   23.13
   3  -3   0   76.43   10.67
  -3   3  -1 1772.90  155.91
  -3   3  -2 1000.94   91.75
  -3   3  -3  343.81   39.03
  -3   3  -3  366.50   41.40
  -3   3  -4  887.40   81.88
  -3   3  -5  107.98   19.37
  -3   3  -6  491.76   45.83
   3   3   6  411.79   48.51
  -3  -3   7 1504.53  135.62
  -3   3  -7 1449.97  132.92
  -3   3  -7 1791.00  143.77
   3   3   7 1530.63  138.49
   3   3   8 1458.97  125.95
  -3  -3   8 1514.92  128.75
  -3  -3   8 1309.85  128.05
   3   3   8 1379.78  128.11
   3   3   8 1384.93  126.32
   3   3   8 1345.81  131.90
  -3   3  -8 1772.39  137.46
  -3   3  -9  164.75   34.59
   3   3   9  117.20   27.64
  -3  -3   9  158.28   28.15
   3   3   9  152.36   27.27
   3   3   9  196.25   25.70
  -3  -3   9  164.08   29.73
   3   3   9  142.22   26.90
   3   3  10  278.47   42.65
  -3   3 -10  389.03   49.78
   3   3  10  326.06   41.12
  -3  -3  10  339.05   41.93
   3   3  10  341.12   38.06
  -3  -3  10  299.59   41.70
   3   3  10  320.25   40.29
  -3   3 -11   97.49   32.30
   3   3  11  155.95   32.05
   3   3  11  104.21   25.82
  -3  -3  11   68.22   26.72
   3   3  11   94.95   23.69
  -3  -3  11  121.05   30.19
   3   3  11   91.70   27.16
   3   3  12  271.86   46.20
  -3  -3  12  292.31   43.85
   3   3  12  372.43   43.33
   3   3  12  321.78   40.01
  -3  -3  12  349.09   48.13
   3   3  12  270.87   42.56
   3   3  13   44.69   24.34
   3   3  13   48.41   24.92
  -3  -3  13   37.47   37.38
  -3  -3  13   61.80   29.14
   3   3  13   50.15   23.47
  -3  -3  13   58.19   32.34
   3   3  13   66.59   30.76
   3   3  14  312.27   54.04
  -3  -3  14  293.46   47.45
  -3  -3  14  280.83   51.89
  -3  -3  14  310.26   52.24
   3   3  14  358.39   45.46
   3   3  14  423.52   49.88
   3   3  15  101.64   33.30
   3   3  15  103.06   31.41
  -3  -3  15  104.22   38.10
   3   3  15   98.14   36.52
  -3  -3  15   96.59   31.43
   3   3  16   63.17   32.85
  -3  -3  16   43.36   27.62
   3   3  16   45.67   30.46
  -3  -3  16   44.95   36.65
  -3  -3  16   82.08   24.97
  -3  -3  17  -35.98   38.68
   3   3  17   61.53   28.00
  -3  -3  17   16.74   21.00
  -3  -3  17   45.91   26.95
   3   3  18  122.74   30.85
  -3  -3  18  147.10   26.91
  -3  -3  18   97.88   28.00
   3   3  19   27.76   23.80
  -3  -3  19  124.07   21.88
  -3  -3  20   24.48   13.94
   3  -4  19  -24.07   20.31
  -3   4  19   12.22   16.48
  -3   4  19   -7.41   19.39
   3  -4  18    2.45   21.44
  -3   4  18   45.18   21.86
  -3   4  18   57.12   25.40
  -3   4  17   17.21   20.96
  -3   4  17   27.34   25.28
   3  -4  16   34.41   31.88
  -3   4  16    3.65   25.64
   3  -4  16   26.51   29.41
  -3   4  16   52.57   24.24
   3  -4  15  174.27   36.64
  -3   4  15  132.73   49.29
  -3   4  15   55.69   29.07
   3  -4  15   78.16   29.79
  -3   4  15   45.31   26.15
   3  -4  15   80.75   35.30
   3  -4  14   -6.00   25.28
  -3   4  14   -6.93   33.27
   3  -4  14   35.71   27.85
   3  -4  14   47.87   29.69
  -3   4  14   39.72   28.68
  -3   4  14  -12.12   45.99
  -3   4  13  122.40   35.08
   3  -4  13   86.37   27.53
   3  -4  13  143.66   31.72
  -3   4  13   79.98   43.82
  -3   4  13   61.19   27.70
  -3   4  12  326.67   40.71
  -3  -4 -12  275.53   44.51
  -3   4  12  293.76   51.66
  -3   4  12  270.97   42.52
   3  -4  12  299.74   39.78
  -3   4  12  287.65   44.14
   3  -4  12  279.49   40.53
   3  -4  11  930.00   84.06
  -3   4  11  816.31   86.59
  -3   4  11  910.47   92.26
  -3   4  11  840.50   86.73
  -3   4  11  848.35   86.62
   3  -4  11  845.26   82.94
   3  -4  10  545.13   54.57
  -3   4  10  476.67   56.15
   3  -4  10  528.08   53.63
  -3   4  10  474.14   55.74
   3  -4   9  143.20   25.97
  -3   4   9  122.42   26.91
   3  -4   9  152.43   26.69
  -3   4   9  130.32   26.99
   3   4  -8  147.39   22.54
  -3   4   8  189.40   26.95
  -3   4   8  120.67   26.32
   3  -4   8  138.24   25.26
  -3   4   8  160.79   22.40
   3  -4   8  167.23   25.71
   3   4  -7  446.00   47.79
  -3   4   7  432.41   49.00
   3  -4   7  551.99   49.11
   3   4  -6 1091.72   92.49
  -3   4   6  919.92   93.32
   3   4  -5  240.57   27.01
  -3   4   5  193.57   30.26
   3   4  -4 1419.87  119.08
  -3   4   4 1250.01  121.93
   3   4  -3  881.55   77.86
  -3   4   3  825.89   81.85
   3   4  -2  742.62   55.40
  -3   4   2  798.94   61.96
  -3   4   1 3990.05  336.48
   3  -4   0 1661.49  138.94
  -3   4   0 1526.61  142.06
  -3   4   0 1788.27  147.24
  -3   4  -1 3930.44  339.70
  -3   4  -1 4087.65  342.04
  -3   4  -2  845.39   78.79
  -3   4  -2  842.88   79.80
  -3   4  -3  809.09   75.99
  -3   4  -3  777.65   74.74
  -3   4  -4 1284.49  117.56
   3   4   4 1315.58  117.81
  -3   4  -4 1269.38  115.54
   3   4   5  203.62   30.30
  -3   4  -5  226.49   28.20
   3   4   6 1009.77   96.49
  -3   4  -6 1027.95   93.01
   3   4   7  455.68   46.97
  -3   4  -7  365.36   40.03
   3   4   7  371.40   44.48
   3   4   8   98.78   26.88
  -3   4  -8  203.39   35.04
  -3  -4   8  189.27   28.68
   3   4   8  155.42   26.34
  -3  -4   8  154.30   25.11
  -3  -4   8  196.30   28.06
   3   4   8  148.01   28.63
   3   4   9   75.72   23.84
  -3   4  -9  144.00   33.59
  -3  -4   9   99.83   25.09
   3   4   9  153.11   28.27
   3   4   9  147.41   23.23
  -3  -4   9  118.29   28.80
   3   4   9  187.49   27.15
   3   4  10  652.25   63.65
  -3  -4  10  707.54   69.49
  -3  -4  10  714.40   68.38
   3   4  10  650.34   67.76
  -3   4 -10  833.75   78.24
   3   4  10  506.45   69.63
   3   4  10  598.32   65.35
   3   4  11  925.61   86.41
  -3  -4  11  921.60   91.31
   3   4  11  861.30   96.95
  -3   4 -11  945.16   99.80
  -3  -4  11  806.09   89.37
   3   4  11  974.88   91.43
   3   4  11  974.39   88.86
   3   4  12  280.89   48.24
   3   4  12  371.32   45.60
  -3  -4  12  358.05   45.72
   3   4  12  292.66   39.57
  -3  -4  12  344.46   47.25
   3   4  12  254.75   42.11
   3   4  13   52.71   29.51
  -3  -4  13   77.10   26.78
   3   4  13   98.35   30.78
  -3  -4  13   76.02   34.68
  -3  -4  13   62.09   34.33
   3   4  13  105.63   26.54
   3   4  13   87.27   30.81
   3   4  14   45.28   31.43
  -3  -4  14   43.23   28.02
  -3  -4  14   46.99   33.79
  -3  -4  14   24.64   32.99
   3   4  14   51.30   26.97
   3   4  14   28.06   31.57
   3   4  15   76.75   35.12
  -3  -4  15   59.57   27.76
   3   4  15   63.32   30.99
   3   4  15  157.55   31.29
  -3  -4  15   62.61   36.15
  -3  -4  15   89.22   28.02
  -3  -4  16   37.00   22.53
  -3  -4  16   51.62   33.37
   3   4  16   22.07   26.31
   3   4  16   20.74   32.42
  -3  -4  16   47.27   27.18
  -3  -4  17   13.97   33.00
   3   4  17   23.89   27.66
  -3  -4  17   11.33   21.11
  -3  -4  17   34.12   22.37
   3   4  18   64.32   26.11
  -3  -4  18   58.00   22.25
  -3  -4  18   33.27   18.32
   3   4  19   15.06   19.29
  -3  -4  19   22.02   15.56
   3   4  20   27.05   21.20
  -3   5  20   22.26   18.42
   3  -5  19   28.70   23.98
  -3   5  19   30.46   17.09
   3  -5  19   10.45   16.34
  -3   5  18   51.75   23.91
   3  -5  18   38.14   26.39
  -3   5  18   20.20   19.21
   3  -5  18   56.77   21.82
   3  -5  17   88.53   31.52
  -3   5  17  165.13   32.92
  -3   5  17  150.45   28.14
  -3   5  16   32.10   27.42
   3  -5  16   11.44   26.88
  -3   5  16   38.17   23.55
  -3   5  15  182.81   38.99
   3  -5  15  185.38   37.28
   3  -5  15  202.45   42.81
   3  -5  15  226.55   37.68
  -3   5  15  179.88   33.87
  -3   5  14  254.65   44.20
  -3   5  14  263.16   59.57
   3  -5  14  292.56   43.80
   3  -5  14  306.29   53.40
   3  -5  14  378.90   44.68
  -3   5  14  272.80   40.18
   3  -5  13  253.69   37.42
   3  -5  13  227.24   36.01
  -3   5  13  177.18   40.37
  -3   5  13  178.02   51.09
  -3   5  13  166.26   37.18
   3  -5  12  307.39   40.23
   3   5 -12  250.86   34.89
  -3   5  12  315.60   41.92
  -3   5  12  251.91   51.53
   3  -5  12  253.43   37.80
  -3   5  12  287.31   44.77
   3  -5  11   57.85   25.04
   3  -5  11   43.43   22.70
  -3   5  11  104.42   29.92
  -3   5  11   67.67   26.51
  -3   5  10  282.63   37.06
  -3   5  10  335.51   41.19
  -3   5  10  259.09   41.34
   3  -5  10  313.05   38.48
   3  -5  10  337.99   38.78
   3  -5   9  317.82   37.65
  -3   5   9  326.73   40.07
  -3   5   9  318.04   37.18
   3  -5   9  364.76   38.90
  -3   5   9  303.51   40.51
   3   5  -9  290.18   33.56
  -3   5   8  126.92   24.88
  -3   5   8  121.83   22.41
   3  -5   8  122.15   23.38
  -3   5   8  140.00   20.34
   3   5  -8  135.60   21.83
   3  -5   8  131.87   23.45
  -3   5   8  120.77   25.68
   3   5  -8  128.49   19.46
  -3   5   7  210.64   25.26
   3   5  -7  214.03   28.12
   3  -5   7  270.32   29.73
  -3   5   7  242.62   31.29
  -3   5   7  190.14   28.82
  -3   5   6  975.28   86.57
   3   5  -6 1071.51   90.82
  -3   5   6  886.15   92.12
  -3   5   5  515.09   48.38
   3   5  -5  583.81   53.47
  -3   5   5  569.82   57.07
   3   5  -4  545.82   49.28
  -3   5   4  484.85   43.10
  -3   5   4  490.61   53.33
   3   5  -3  842.84   73.83
  -3   5   3  737.03   77.50
  -3   5   2 2118.95  183.97
   3   5  -2 2478.39  189.16
  -3   5   2 2211.50  192.38
  -3   5   1 2953.86  249.84
   3  -5   0  868.49   75.40
  -3   5   0  912.96   79.40
  -3   5   0 1017.84   86.05
  -3   5  -1 3012.08  254.78
  -3   5  -1 2922.51  257.75
   3   5   2 2627.13  227.68
  -3   5  -2 2538.98  223.86
  -3   5  -2 2636.89  225.90
  -3   5  -3  633.15   63.51
   3   5   3  655.40   65.68
  -3   5  -3  637.32   63.27
   3   5   4  544.77   56.25
  -3   5  -4  532.05   55.22
  -3   5  -4  494.84   53.40
  -3   5  -5  512.11   59.22
   3   5   5  589.83   60.23
  -3   5  -5  586.60   57.40
   3   5   6 1116.39  107.63
  -3   5  -6 1151.12  103.84
   3   5   7  222.17   34.19
  -3  -5   7  304.57   33.47
  -3   5  -7  241.90   30.03
   3   5   7  239.36   34.63
   3   5   8  189.16   30.75
   3   5   8  199.85   32.45
  -3  -5   8  139.80   26.94
  -3  -5   8  151.03   29.25
   3   5   8  192.29   27.39
   3   5   9  330.19   45.75
  -3   5  -9  458.83   52.08
   3   5   9  290.36   42.45
  -3  -5   9  280.93   39.90
   3   5   9  328.68   36.70
  -3  -5   9  362.09   43.06
   3   5   9  333.04   39.99
  -3   5 -10  429.68   54.44
   3   5  10  278.38   48.52
   3   5  10  401.00   49.25
  -3  -5  10  356.75   46.55
   3   5  10  423.63   42.20
  -3  -5  10  371.39   48.11
   3   5  10  367.70   44.48
   3   5  11   93.24   27.48
   3   5  11  125.98   27.99
   3   5  11   87.48   23.17
  -3  -5  11  139.60   30.74
   3   5  11   91.37   28.69
  -3  -5  11   95.88   28.39
   3   5  12  198.75   44.24
   3   5  12  230.94   39.08
   3   5  12  280.40   35.92
  -3  -5  12  266.98   43.80
   3   5  12  247.41   41.15
  -3  -5  12  277.59   39.86
   3   5  13  123.48   38.67
   3   5  13  228.72   37.72
   3   5  13  206.50   33.79
  -3  -5  13  190.53   40.08
  -3  -5  13  154.38   43.02
   3   5  13  217.51   37.93
  -3  -5  13  201.83   36.88
   3   5  14  272.39   53.28
  -3  -5  14  346.75   51.70
   3   5  14  391.03   45.27
  -3  -5  14  225.00   45.13
   3   5  14  451.80   51.89
   3   5  15  139.42   36.85
   3   5  15  114.92   30.17
  -3  -5  15  177.43   41.24
  -3  -5  15  174.30   30.82
   3   5  16   70.57   27.40
  -3  -5  16   -3.58   34.14
  -3  -5  16   23.32   21.73
  -3  -5  17   90.88   25.64
  -3   5 -17   84.37   21.80
   3   5  17  127.69   30.60
  -3  -5  17  106.96   37.01
  -3  -5  17   98.83   24.32
  -3  -5  18   37.27   18.54
   3   5  19    4.77   19.56
  -3  -5  19   37.71   15.96
   3   5  19   38.31   26.66
   3   5  20   42.40   21.44
  -3   6  20   27.33   13.84
   3  -6  19   16.62   20.29
  -3   6  19   19.85   13.99
   3  -6  18   11.30   16.67
   3  -6  18   53.03   26.19
  -3   6  18   40.71   19.29
  -3   6  18   10.77   21.46
   3  -6  17   23.76   25.19
  -3   6  17    2.19   19.71
  -3   6  17   62.86   25.29
   3  -6  16   85.22   29.15
  -3   6  16  138.24   28.42
  -3   6  16  130.81   31.91
  -3   6  15   46.38   28.51
   3  -6  15   82.31   29.48
  -3   6  15   90.61   25.01
  -3   6  14  162.55   35.32
   3  -6  14  195.56   34.30
  -3   6  14  144.37   30.90
   3  -6  14  230.16   36.60
  -3   6  13  320.90   58.18
  -3   6  13  276.04   44.68
   3  -6  13  347.72   43.86
   3  -6  13  344.19   43.85
  -3   6  13  316.90   41.93
   3  -6  12  224.32   34.26
   3   6 -12  146.16   28.22
   3  -6  12  259.81   34.40
  -3   6  12  208.82   36.43
  -3   6  11   16.93   21.86
   3   6 -11   16.81   13.91
   3   6 -11   40.07   13.77
  -3   6  11   54.63   25.15
   3  -6  11   35.00   20.53
   3  -6  11   -5.33   24.73
  -3   6  10  700.74   71.98
  -3   6  10  691.01   77.05
   3  -6  10  734.15   69.26
   3   6 -10  706.29   66.54
   3  -6  10  786.73   70.15
  -3   6  10  609.23   71.13
  -3   6   9  459.29   57.31
  -3   6   9  475.68   51.91
  -3   6   9  363.41   50.73
   3  -6   9  572.91   51.20
   3  -6   9  501.69   49.28
   3   6  -9  458.34   46.99
  -3   6   8  961.22   90.84
   3   6  -8  909.83   91.02
  -3   6   8  918.59   91.76
   3  -6   8 1033.36   89.41
   3   6  -8  964.98   87.50
   3  -6   8  999.81   88.15
  -3   6   7   79.29   19.70
  -3   6   7   71.47   23.53
  -3   6   7   86.17   22.90
  -3   6   7   64.16   13.26
   3   6  -7   52.93   17.35
   3  -6   7  113.35   20.48
   3   6  -7   76.19   15.80
  -3   6   6  256.65   28.74
  -3   6   6  273.12   37.89
   3   6  -5 1270.65  102.81
  -3   6   5 1039.72   96.02
  -3   6   5 1304.88  107.18
   3   6  -4  420.89   44.60
  -3   6   4  463.05   49.84
   3   6  -3   75.45   16.42
  -3   6   3   76.31   23.12
  -3   6   2  466.65   41.85
   3   6  -2  476.13   46.99
  -3   6   2  492.78   52.45
  -3   6   0 1096.41  102.58
  -3   6  -1 2194.03  187.90
  -3   6  -1 2129.37  191.46
  -3   6  -2  512.09   54.15
   3   6   2  567.70   59.31
  -3   6  -2  547.83   56.72
  -3   6  -3   67.30   20.43
   3   6   3   41.04   21.74
  -3   6  -3   82.57   22.36
   3   6   4  435.27   53.14
  -3   6  -4  424.15   50.80
  -3   6  -4  566.34   52.19
  -3   6  -5 1520.40  132.65
   3   6   5 1234.20  131.77
  -3   6  -5 1533.70  130.30
   3   6   6  312.69   37.01
   3   6   6  264.90   39.50
  -3   6  -6  311.67   42.26
  -3   6  -6  306.91   36.91
   3   6   7   97.36   25.48
   3   6   7   75.99   26.81
  -3  -6   7   73.90   23.26
  -3   6  -7   93.67   20.70
  -3  -6   8 1082.00   98.78
  -3  -6   8 1027.12   97.57
   3   6   8 1024.43  100.93
   3   6   8  971.71  104.73
   3   6   8 1112.34   96.17
   3   6   9  501.83   48.75
  -3  -6   9  522.46   55.02
  -3  -6   9  479.71   52.74
   3   6   9  535.33   57.92
   3   6   9  366.07   56.76
   3   6   9  485.70   51.93
   3   6  10  740.47   74.15
  -3  -6  10  841.60   80.80
   3   6  10  773.94   86.47
  -3  -6  10  788.82   78.60
   3   6  10  771.73   81.41
   3   6  10  830.13   77.03
   3   6  11   26.84   24.67
   3   6  11   75.73   27.05
  -3  -6  11   60.39   28.95
   3   6  11   63.95   20.86
  -3  -6  11   32.72   23.53
   3   6  11   46.54   27.31
   3   6  12  179.33   43.80
   3   6  12  222.38   37.96
   3   6  12  249.11   34.05
  -3  -6  12  197.76   40.19
   3   6  12  263.19   42.19
  -3  -6  12  218.58   37.59
   3   6  13  330.10   56.28
   3   6  13  356.74   47.18
  -3  -6  13  336.23   50.68
   3   6  13  328.12   42.62
  -3  -6  13  277.60   44.36
   3   6  13  382.50   52.09
   3   6  14  230.59   41.91
  -3  -6  14  182.71   35.14
   3   6  14  189.47   39.28
   3   6  14  169.16   32.41
  -3  -6  14  160.38   42.37
  -3  -6  14  193.95   32.59
   3   6  14  148.70   42.32
   3   6  15   61.42   25.77
  -3  -6  15   39.03   33.19
   3   6  15   33.89   31.84
  -3  -6  16   65.46   35.73
   3   6  16  139.81   29.97
  -3  -6  17   15.32   19.59
  -3  -6  17   -9.32   19.29
  -3   6 -17    6.13   16.92
   3   6  18    8.29   23.02
  -3  -6  18    9.46   16.31
   3   6  19   24.23   17.49
  -3  -6  19   -1.20   12.94
   3   6  19    6.09   24.94
   3   6  20    4.96   16.05
   3   6  20   41.95   19.97
  -3   7  19   37.27   20.31
   3  -7  19   51.50   21.29
  -3   7  19    8.58   17.18
   3  -7  18   11.21   22.23
  -3   7  18   -1.63   15.14
   3  -7  17   -3.83   16.44
   3  -7  17   47.11   25.28
  -3   7  17   25.94   19.93
  -3   7  17  -26.39   24.16
   3  -7  16   15.59   25.80
  -3   7  16   27.11   21.04
  -3   7  16    9.81   25.23
  -3   7  15  120.30   31.83
   3  -7  15  128.95   31.43
  -3   7  15  164.96   29.52
  -3   7  14  123.77   33.41
   3  -7  14  161.13   30.92
   3  -7  14  117.69   30.34
  -3   7  14  157.86   30.12
   3  -7  13  718.65   70.95
  -3   7  13  658.56   74.28
   3  -7  13  630.77   69.46
  -3   7  13  713.42   70.05
  -3   7  12   93.57   23.09
  -3   7  12   49.31   26.01
   3   7 -12   59.17   19.19
   3  -7  12   33.00   25.60
   3  -7  12   49.26   25.76
   3   7 -12   36.63   15.87
  -3   7  11  494.46   65.28
  -3   7  11  501.46   59.05
   3   7 -11  544.99   58.60
   3  -7  11  586.56   56.76
   3   7 -11  521.67   52.93
   3  -7  11  512.77   55.54
  -3   7  11  544.09   55.38
  -3   7  10    2.50   20.72
  -3   7  10   61.89   32.34
   3   7 -10   11.44   16.73
   3  -7  10   56.26   21.40
   3  -7  10   16.51   18.88
   3   7 -10    7.98   12.67
   3   7  -9  376.49   41.40
   3  -7   9  327.98   38.17
   3  -7   9  334.32   38.48
  -3   7   9  250.64   45.81
  -3   7   9  317.65   40.79
   3   7  -9  349.60   36.47
  -3   7   8   45.03   15.73
  -3   7   8   20.65   27.99
  -3   7   8   69.75   24.61
  -3   7   8   32.21   18.39
   3  -7   8   38.43   19.13
  -3   7   8   25.84   18.41
   3   7  -8   37.70   16.64
   3  -7   8   67.33   19.10
   3   7  -8   51.88   14.44
  -3   7   7   87.55   25.39
  -3   7   7   33.84   17.85
   3   7  -7   51.40   16.83
   3  -7   7   63.33   18.65
  -3   7   7   85.47   23.90
   3  -7   7   62.39   18.89
   3   7  -7   82.05   15.76
   3   7  -6  843.42   82.30
  -3   7   6  887.92   86.72
   3  -7   6  811.36   78.54
  -3   7   6 1074.36   84.67
   3   7  -6  819.15   78.40
  -3   7   5  321.41   43.16
   3   7  -5  351.08   39.01
  -3   7   4 2906.94  266.60
   3   7  -4 3137.20  263.08
  -3   7   3  490.29   54.57
   3   7  -3  466.58   48.73
  -3   7   2 1093.51  105.31
   3   7  -2 1109.26  100.42
  -3   7   1  243.60   25.69
  -3   7   0 1745.11  157.73
  -3   7  -1  316.55   40.89
  -3   7  -2 1002.11   92.08
   3   7   2  902.53   93.73
  -3   7  -3  517.03   55.60
  -3   7  -3  493.61   53.47
   3   7   3  513.03   58.58
  -3   7  -4 3238.92  274.09
  -3   7  -4 3278.66  274.42
   3   7   4 2871.71  276.76
   3   7   5  401.83   40.73
  -3   7  -5  314.18   40.54
  -3   7  -5  332.17   42.99
   3   7   5  295.38   43.96
   3   7   6 1053.80  104.96
   3   7   6 1258.59  105.29
  -3   7  -6 1120.84  105.05
  -3   7  -6 1161.34  108.87
   3   7   6 1010.09  108.91
  -3   7  -7   54.29   18.86
   3   7   7   51.22   25.59
  -3  -7   7   76.85   22.69
  -3  -7   7   27.35   14.63
   3   7   7   26.65   20.38
  -3   7  -7   87.28   23.61
   3   7   8   29.41   23.57
  -3  -7   8   38.35   22.99
   3   7   8   45.60   19.89
   3   7   8   16.01   24.81
  -3  -7   8   20.65   17.96
   3   7   9  388.23   53.34
  -3  -7   9  334.62   45.44
   3   7   9  360.72   41.88
   3   7   9  372.96   48.58
  -3  -7   9  363.77   42.75
   3   7  10   73.52   28.38
   3   7  10   65.64   29.69
  -3  -7  10   64.96   22.09
  -3  -7  10   75.57   29.70
   3   7  10   34.30   23.42
  -3  -7  11  514.12   65.18
   3   7  11  688.54   69.74
  -3  -7  11  570.03   63.64
   3   7  11  570.13   62.05
   3   7  11  597.40   74.68
   3   7  12   23.14   28.94
  -3  -7  12   40.76   27.06
   3   7  12   14.15   31.21
   3   7  12  -32.21   33.83
  -3  -7  12   34.09   31.50
  -3  -7  12   24.43   22.04
   3   7  13  725.70   96.96
  -3  -7  13  729.21   84.24
   3   7  13  885.79   88.23
  -3  -7  13  781.68   82.03
   3   7  13  776.51   81.83
  -3  -7  13  801.31   78.45
   3   7  14  182.70   39.46
  -3  -7  14  139.08   31.66
  -3  -7  14  110.74   26.29
   3   7  14  110.09   44.17
  -3  -7  14  124.13   37.76
   3   7  14  152.31   35.83
  -3  -7  15  113.10   38.20
  -3  -7  16   87.82   38.47
  -3  -7  16   17.14   20.45
  -3  -7  17   11.92   17.30
  -3   7 -17   -3.90   16.78
   3   7  18    5.07   20.35
  -3  -7  18   -5.43   14.48
   3   7  18   28.23   29.22
   3   7  19    7.83   17.37
   3   7  19   17.52   18.98
   3   7  19    8.56   23.27
   3   7  20   36.40   18.72
  -3   8  19   30.13   18.14
  -3   8  19    1.93   17.87
   3  -8  19    6.78   19.62
  -3   8  18   19.24   23.21
   3  -8  18   38.70   22.75
  -3   8  18   28.26   20.63
  -3   8  18   50.14   14.72
   3   8 -17    5.64   10.42
   3  -8  17   11.43   21.93
  -3   8  17   13.31   21.48
  -3   8  17   12.21   17.12
   3  -8  16  168.26   32.27
  -3   8  16  184.89   34.74
  -3   8  16  173.09   29.39
   3  -8  15   19.93   23.78
  -3   8  15   51.94   26.11
  -3   8  15   11.04   18.75
  -3   8  14  273.61   42.51
   3  -8  14  238.09   38.98
  -3   8  14  353.39   40.21
  -3   8  13  -12.81   23.78
   3   8 -13   23.17   15.99
   3  -8  13   16.02   24.17
   3  -8  13   -2.35   23.18
  -3   8  13  -28.37   20.60
  -3   8  12  567.64   61.60
   3   8 -12  475.21   58.27
   3  -8  12  471.34   55.95
   3  -8  12  551.94   57.66
   3   8 -12  578.90   54.56
  -3   8  12  542.11   56.27
  -3   8  11  351.74   40.20
   3   8 -11  285.28   41.35
  -3   8  11  197.82   51.03
  -3   8  11  449.71   46.96
   3  -8  11  361.56   41.90
   3  -8  11  343.46   41.62
   3   8 -11  371.76   39.23
  -3   8  10  230.47   29.91
   3   8 -10  229.84   33.85
  -3   8  10  277.52   43.81
  -3   8  10  210.67   33.37
   3  -8  10  223.94   32.93
   3  -8  10  212.94   31.39
   3   8 -10  317.55   32.22
   3   8 -10  209.12   25.67
  -3   8   9   96.63   18.34
   3   8  -9   72.55   20.47
  -3   8   9   77.51   21.78
  -3   8   9   80.50   33.49
   3  -8   9   76.91   21.24
   3  -8   9  102.08   21.30
   3   8  -9   32.45   13.43
   3   8  -9   67.34   17.46
  -3   8   8   84.86   17.72
   3   8  -8   81.98   20.41
  -3   8   8  121.18   21.91
  -3   8   8  104.08   30.00
  -3   8   8  129.86   28.14
   3  -8   8   73.70   20.60
   3  -8   8   72.19   19.57
   3   8  -8   93.67   17.78
  -3   8   7   49.12   13.68
  -3   8   7   46.09   17.49
  -3   8   7    4.58   21.73
   3   8  -7   35.87   16.56
  -3   8   7   28.53   22.20
   3  -8   7   57.81   17.98
   3   8  -7   29.45   12.24
   3   8  -7   35.45   14.71
   3   8  -6  502.43   53.00
  -3   8   6  528.71   58.18
   3  -8   6  470.91   48.41
  -3   8   6  532.38   54.22
   3   8  -6  555.56   49.42
   3   8  -6  440.96   46.02
   3   8  -5  560.76   56.77
   3   8  -5  564.07   53.15
   3   8  -5  527.16   50.67
  -3   8   5  579.16   62.54
   3   8  -4  137.65   24.28
   3   8  -4  170.36   21.69
  -3   8   4  126.01   29.08
  -3   8   3 2040.58  183.68
   3   8  -3 2023.45  179.19
  -3   8   2  104.86   26.33
   3   8  -2  103.69   20.36
  -3   8   1 2680.33  229.11
  -3   8   0  701.99   70.11
  -3   8   0  630.72   61.66
  -3   8  -1 2998.97  263.07
  -3   8  -2  113.08   27.67
  -3   8  -3 2361.29  196.12
   3   8   3 1996.48  197.54
   3   8   4  179.30   34.11
  -3   8  -4  210.41   31.85
   3   8   4  225.87   28.58
   3   8   4  150.35   35.19
   3   8   5  480.25   64.39
  -3   8  -5  526.82   60.59
   3   8   5  566.16   62.60
   3   8   5  691.38   60.05
   3   8   6  453.78   58.54
   3   8   6  516.68   53.34
   3   8   6  404.94   55.75
  -3   8  -6  568.41   55.82
   3   8   7   60.65   19.64
  -3   8  -7   44.19   20.17
   3   8   7   58.33   27.21
   3   8   7   51.37   23.47
  -3  -8   7   42.63   21.06
   3   8   7   67.16   22.81
   3   8   8   68.63   21.41
   3   8   8   93.94   26.94
   3   8   8   92.35   28.99
  -3  -8   8   65.77   25.31
  -3  -8   8   71.63   18.09
   3   8   9   53.24   22.63
   3   8   9   90.10   31.25
   3   8   9   41.52   24.49
  -3  -8   9   64.48   27.69
  -3  -8   9   76.00   19.93
   3   8  10  274.80   37.48
  -3  -8  10  297.96   38.31
   3   8  10  314.13   45.86
  -3  -8  10  251.76   42.12
  -3  -8  10  289.73   35.76
   3   8  10  275.30   47.06
   3   8  11  365.08   43.93
  -3  -8  11  372.26   45.45
   3   8  11  316.96   49.32
   3   8  11  259.34   51.57
  -3  -8  11  322.55   48.07
  -3  -8  11  321.36   41.02
   3   8  12  496.81   77.91
  -3  -8  12  623.04   70.35
   3   8  12  701.59   73.79
  -3  -8  12  640.17   66.90
  -3  -8  12  605.62   63.46
   3   8  12  564.09   65.60
   3   8  13   19.28   30.76
  -3  -8  13  -11.60   24.40
   3   8  13   27.02   28.02
  -3  -8  13   11.26   21.84
  -3  -8  13  -16.52   32.76
   3   8  13   14.66   28.91
   3   8  14  262.60   44.72
  -3  -8  14  242.05   45.94
   3   8  14  339.56   51.29
  -3  -8  15    9.82   31.28
  -3   8 -15   21.45   19.32
   3   8  16  169.70   40.93
  -3   8 -16   76.70   24.68
  -3  -8  16  168.77   35.49
  -3  -8  16  186.16   26.02
   3   8  17   30.85   29.20
   3   8  17   24.55   20.68
  -3  -8  17   10.32   15.07
  -3   8 -17    9.19   15.19
   3   8  18   26.48   27.43
   3   8  18   62.75   21.18
  -3   8 -18   -5.13   12.81
   3   8  18   12.81   20.69
   3   8  19  -13.77   16.21
   3   8  19   31.56   21.78
  -3   9  19    6.84   14.82
  -3   9  18   24.27   20.86
  -3   9  18    2.34   17.29
   3  -9  18   28.87   19.18
   3   9 -17   47.40   13.33
  -3   9  17   64.43   24.24
   3  -9  17   18.56   21.66
  -3   9  17   60.97   22.97
   3   9 -16    1.39   11.72
   3  -9  16   22.38   22.13
  -3   9  16    5.25   16.63
   3  -9  15  113.99   26.84
  -3   9  15  127.27   25.27
  -3   9  15  125.37   29.86
   3   9 -14   27.91   16.80
  -3   9  14   61.72   25.98
   3  -9  14   11.65   23.28
  -3   9  14   47.01   19.96
  -3   9  13   54.44   19.46
   3   9 -13   75.85   19.51
  -3   9  13   69.82   25.73
   3  -9  13    7.66   23.41
   3  -9  13   24.94   21.98
   3   9 -13   18.02   15.13
  -3   9  12  188.76   27.45
  -3   9  12  183.78   32.21
   3   9 -12  138.48   27.72
   3  -9  12  167.46   30.52
   3  -9  12  188.90   30.98
   3   9 -12  117.61   24.22
   3   9 -11  427.94   54.05
  -3   9  11  471.98   53.70
   3  -9  11  473.83   51.43
   3   9 -11  512.68   49.85
   3  -9  11  437.08   50.98
  -3   9  11  487.95   49.96
  -3   9  10  148.00   23.24
  -3   9  10  120.56   26.05
   3  -9  10  148.40   25.37
   3   9 -10  134.91   18.65
   3   9 -10  127.89   22.34
   3   9 -10  157.31   26.51
  -3   9   9  120.53   20.65
  -3   9   9   72.01   33.02
  -3   9   9  129.14   24.21
   3  -9   9  121.31   24.06
   3   9  -9  138.06   21.78
   3   9  -9  146.82   18.31
   3   9  -9  147.05   25.55
  -3   9   8   46.14   25.06
  -3   9   8   41.65   30.01
  -3   9   8   41.54   18.28
   3   9  -8   41.55   19.52
   3  -9   8   29.89   18.58
   3   9  -8   61.04   16.55
   3   9  -8   43.72   12.68
   3   9  -7  308.25   40.14
  -3   9   7  302.52   45.70
   3  -9   7  275.47   35.17
  -3   9   7  312.04   40.61
  -3   9   7  283.24   41.42
  -3   9   7  333.85   35.53
   3   9  -7  312.15   35.17
   3   9  -7  323.33   32.03
  -3   9   6    6.35   19.92
  -3   9   6   -3.62   21.75
   3   9  -6   -2.65   14.11
   3  -9   6   26.41   16.91
   3   9  -6   12.21   13.48
   3   9  -6   14.41   10.63
  -3   9   5   84.74   27.61
   3   9  -5  102.84   20.98
  -3   9   5  101.65   22.24
   3   9  -5   89.37   15.27
   3   9  -5   79.79   18.12
   3   9  -4  512.93   54.54
   3   9  -4  537.93   51.03
   3   9  -4  494.45   48.28
  -3   9   4  519.55   60.49
   3   9  -3  740.43   73.24
   3   9  -3  753.68   70.02
   3   9  -3  729.77   67.68
  -3   9   3  812.84   80.10
   3   9  -2  342.87   35.89
   3   9  -2  377.39   40.37
  -3   9   2  338.70   40.13
  -3   9   2  415.04   47.72
  -3   9   1  397.79   39.90
   3   9  -1  407.83   43.10
  -3   9   0  378.56   40.42
  -3   9   0  403.42   49.69
  -3   9  -1  366.17   47.12
   3   9   2  462.24   49.70
  -3   9  -2  334.45   48.23
   3   9   3  833.70   88.16
  -3   9  -3 1009.24   91.72
   3   9   4  538.53   64.45
   3   9   4  613.91   60.30
   3   9   4  509.49   66.33
  -3   9  -4  667.29   65.15
   3   9   5   45.51   25.47
  -3   9  -5   68.72   22.90
   3   9   5   35.78   29.33
   3   9   5   59.76   19.82
   3   9   5   48.22   17.45
   3   9   6   29.16   19.66
   3   9   6   30.57   22.78
   3   9   6   13.94   18.50
   3   9   6   47.31   17.33
  -3  -9   7  319.70   41.96
   3   9   7  433.90   45.89
   3   9   7  345.21   50.07
   3   9   7  347.80   44.95
   3   9   8   56.42   25.75
  -3   9  -8   37.94   13.64
  -3  -9   8   35.08   23.98
   3   9   8   55.97   29.55
   3   9   9  179.88   38.66
   3   9   9  179.64   38.70
  -3  -9   9  157.53   33.78
   3   9   9  166.13   28.41
   3   9  10  136.34   36.25
   3   9  10  113.57   35.61
  -3  -9  10  107.81   31.99
   3   9  10  155.68   28.89
   3   9  11  483.39   64.09
   3   9  11  458.72   70.48
  -3  -9  11  544.38   61.88
   3   9  11  483.36   55.49
  -3  -9  11  547.63   54.96
   3   9  12  198.22   35.91
   3   9  12  199.23   43.50
   3   9  12  215.31   46.56
  -3  -9  12  225.63   41.77
  -3  -9  12  177.92   31.71
   3   9  13   44.30   28.05
   3   9  13   67.08   36.35
  -3  -9  13  117.83   36.86
   3   9  13   23.94   33.26
  -3  -9  13   65.07   23.90
   3   9  14   19.79   33.61
  -3   9 -14    2.82   19.68
   3   9  15  126.47   36.74
  -3   9 -15   56.41   23.89
  -3   9 -15  121.74   27.24
   3   9  16  -24.44   29.46
  -3   9 -16    8.73   17.60
   3   9  17   50.84   30.19
   3   9  17   57.17   21.09
   3   9  17   62.15   24.38
  -3   9 -17    8.49   14.33
   3   9  18   15.30   22.73
   3   9  18   11.16   17.07
  -3   9 -18    9.35   10.33
   3   9  18    4.65   19.67
   3   9  19  -12.22   16.01
   3   9  19   16.64   19.79
   3 -10  18   35.21   18.05
  -3  10  18   46.29   18.21
  -3  10  18   28.85   18.35
   3 -10  17    5.45   18.84
  -3  10  17    2.66   20.27
   3  10 -17    1.01   10.97
  -3  10  17   13.70   22.34
   3 -10  16   12.14   20.43
  -3  10  16    6.31   23.28
  -3  10  16    6.60   22.87
   3  10 -16    6.70   12.56
  -3  10  15   22.23   28.22
   3 -10  15   10.75   22.00
  -3  10  15   84.69   24.48
  -3  10  14  108.89   26.97
   3  10 -13  159.59   30.29
  -3  10  13  220.68   33.30
   3  10 -13  158.99   28.74
   3  10 -12   25.27   17.77
   3 -10  12   29.32   20.75
   3  10 -12   -1.94   14.33
   3  10 -12    9.79   19.04
   3  10 -11  118.07   25.31
  -3  10  11   98.88   24.63
   3 -10  11  114.44   24.72
   3  10 -11  100.14   20.77
   3  10 -10   76.51   22.09
  -3  10  10   53.49   20.22
   3 -10  10   45.89   21.27
   3  10 -10   69.95   18.97
   3  10  -9   -6.70   14.63
  -3  10   9   -3.94   16.58
   3 -10   9    3.37   18.65
   3  10  -9   -1.16   10.26
   3  10  -9    3.78   14.56
   3  10  -8  233.86   36.56
   3 -10   8  255.14   31.92
   3  10  -8  236.52   28.31
   3  10  -8  299.24   32.73
  -3  10   7  340.43   41.73
   3  10  -7  284.29   40.04
  -3  10   7  359.13   41.81
   3 -10   7  288.73   35.24
  -3  10   7  423.58   43.19
   3  10  -7  279.82   32.89
   3  10  -7  331.57   36.52
  -3  10   6  140.79   26.50
   3  10  -6   90.27   24.06
   3  10  -6  110.75   17.69
   3  10  -6  142.68   21.68
  -3  10   6  108.31   24.29
  -3  10   5  774.04   73.50
   3  10  -5  649.32   65.24
  -3  10   5  637.08   63.06
  -3  10   5  557.00   58.60
  -3  10   5  573.58   59.37
   3  10  -5  729.72   61.16
   3  10  -5  572.64   57.24
   3  10  -4 1302.65  119.48
  -3  10   4 1446.20  127.03
   3  10  -4 1310.14  115.06
   3  10  -4 1206.97  112.22
   3  10  -3  408.55   46.28
  -3  10   3  520.80   55.88
   3  10  -3  348.67   39.51
   3  10  -3  434.59   42.40
  -3  10   2  230.33   29.19
   3  10  -2  213.61   25.75
   3  10  -2  274.70   31.86
  -3  10   2  191.65   30.31
  -3  10   2  211.53   38.03
   3  10  -1  355.86   39.47
   3  10  -1  310.30   34.77
  -3  10   1  301.56   38.99
  -3  10   1  356.51   35.69
   3  10  -1  353.83   39.65
  -3  10   1  341.30   37.36
  -3  10   0  824.29   75.10
   3  10   0  809.52   75.15
  -3  10   0  713.27   74.41
   3  10   0  843.04   76.45
  -3  10   0  755.73   75.68
  -3  10   0  914.87   85.55
  -3  10  -1  379.23   41.32
   3  10   1  402.42   42.31
  -3  10  -1  335.60   41.40
  -3  10  -1  493.82   51.27
   3  10   1  419.30   41.12
  -3  10  -1  278.15   39.91
  -3  10  -2  275.55   34.41
   3  10   2  306.02   36.76
  -3  10  -2  260.44   35.00
  -3  10  -2  310.31   42.38
   3  10   2  376.47   36.33
  -3  10  -3  456.23   50.40
  -3  10  -3  306.87   39.85
   3  10   3  400.88   41.51
  -3  10  -3  373.09   40.48
   3  10   3  347.68   49.63
  -3  10  -4 1233.56  117.80
  -3  10  -4 1119.88  109.96
   3  10   4 1186.23  111.31
   3  10   4 1355.54  114.85
   3  10   4 1332.16  117.34
   3  10   5  657.76   69.82
   3  10   5  738.55   73.53
   3  10   5  684.54   67.33
   3  10   5  709.74   65.99
  -3  10  -5  588.82   63.47
   3  10   6  121.62   22.75
   3  10   6  146.00   31.34
   3  10   6   71.84   27.39
   3  10   6   84.71   23.74
   3  10   6  119.14   25.96
   3  10   6   85.25   22.74
   3  10   7  280.99   42.80
  -3  10  -7  356.17   34.92
   3  10   7  296.21   39.81
   3  10   7  292.93   49.22
   3  10   8  325.85   45.92
  -3  10  -8  314.59   34.25
   3  10   8  312.42   50.89
  -3 -10   9   34.13   25.54
  -3  10  -9   31.72   13.32
   3  10   9   13.75   24.79
   3  10   9   23.86   24.16
   3  10  10  124.09   33.32
   3  10  10   32.50   29.44
  -3 -10  10   66.08   31.21
   3  10  10   52.50   34.26
   3  10  11   97.62   36.75
   3  10  11  167.17   39.53
  -3 -10  11  165.18   37.13
   3  10  11  105.79   35.83
  -3 -10  12   -6.33   31.03
   3  10  12    4.31   30.32
   3  10  12    8.07   31.99
   3  10  13  266.37   44.25
   3  10  13  234.25   42.76
   3  10  14  106.03   35.22
   3  10  14   55.52   32.94
  -3  10 -14   72.97   24.45
   3  10  15   75.97   35.10
  -3  10 -15    9.65   19.40
  -3  10 -15   61.51   21.86
   3  10  16   46.38   29.97
   3  10  16  -21.54   20.44
   3  10  16    3.02   22.70
  -3  10 -16  -18.17   17.32
   3  10  17    3.37   26.77
   3  10  17   -7.79   16.05
  -3  10 -17  -13.83   16.16
   3  10  17   -2.59   20.07
   3  10  18   62.88   19.83
   3  10  18   69.74   26.16
   3  10  19   -4.53   15.53
   3  10  19   48.29   21.21
  -3  11  18   14.90   15.31
   3 -11  17   35.38   18.86
  -3  11  17   38.78   20.29
  -3  11  17   47.50   22.78
   3  11 -17   45.44   11.49
   3 -11  16  114.21   25.35
  -3  11  16  163.51   30.37
   3  11 -16  135.79   20.09
  -3  11  16  136.58   30.92
   3 -11  15   11.71   20.26
  -3  11  15   54.90   25.99
   3  11 -15   12.29   12.97
  -3  11  15   -3.32   26.65
  -3  11  14   -3.73   28.57
   3  11 -14   10.30   14.44
  -3  11  14  -17.90   24.46
  -3  11  13   65.39   28.82
   3  11 -13   32.33   18.72
  -3  11  13   58.86   26.35
   3  11 -12   33.47   18.05
   3  11 -12   44.24   19.39
   3  11 -12   58.26   16.93
  -3  11  12   41.77   27.70
   3 -11  12   32.61   20.23
  -3  11  12   43.52   24.47
   3  11 -11   22.41   17.31
   3  11 -11   34.91   17.38
   3  11 -11   17.57   18.74
  -3  11  11   18.08   24.78
   3 -11  11   27.36   20.08
  -3  11  11   10.40   24.12
   3  11 -10  279.25   40.35
   3  11 -10  337.52   36.54
   3  11 -10  247.90   36.55
  -3  11  10  293.31   43.71
   3 -11  10  276.88   36.30
  -3  11  10  276.56   41.40
   3  11  -9   -3.57   15.98
   3  11  -9   25.40   11.74
   3  11  -9   18.15   15.24
   3  11  -9   27.10   18.93
  -3  11   9   58.94   23.38
   3 -11   9   12.03   18.00
  -3  11   9   18.18   22.69
  -3  11   8  203.30   32.38
   3  11  -8  175.99   30.40
   3  11  -8  150.77   21.59
  -3  11   8  136.01   33.98
  -3  11   8  173.93   31.74
   3 -11   8  164.59   26.41
   3  11  -8  224.40   30.48
   3  11  -8  187.93   25.98
  -3  11   7  682.36   65.14
  -3  11   7  563.73   62.05
   3  11  -7  530.86   62.75
  -3  11   7  558.47   62.61
   3  11  -7  607.77   61.76
   3  11  -7  577.30   58.10
   3  11  -7  563.80   54.68
  -3  11   6  164.28   28.49
   3  11  -6  187.73   29.29
   3  11  -6  148.37   20.62
  -3  11   6  144.51   26.87
   3  11  -6  165.14   24.09
   3  11  -6  142.18   26.94
   3  11  -6  111.32   20.47
  -3  11   6  152.71   28.84
  -3  11   5  774.09   76.53
  -3  11   5  805.87   75.93
   3  11  -5  746.71   71.33
   3  11  -5  712.65   77.97
  -3  11   5  804.56   85.75
  -3  11   5  788.99   72.51
  -3  11   5  681.65   72.86
   3  11  -5  726.76   70.62
   3  11  -5  919.46   75.04
   3  11  -5  843.91   76.75
  -3  11   4  219.88   32.11
   3  11  -4  225.81   27.02
  -3  11   4  234.17   42.32
   3  11  -4  236.02   33.21
   3  11  -4  193.80   25.34
  -3  11   4  204.71   29.26
  -3  11   4  222.29   27.03
  -3  11   4  174.99   27.09
   3  11  -4  242.69   29.28
   3  11  -3  190.68   23.32
  -3  11   3  151.42   23.52
  -3  11   3  168.10   24.30
  -3  11   2  657.58   61.86
   3  11  -2  665.28   62.93
  -3  11   2  491.12   61.75
  -3  11   2  670.71   72.31
  -3  11   1  828.73   77.17
  -3  11   1  824.23   78.49
   3  11  -1  862.93   79.81
  -3  11   1  676.78   78.90
   3  11  -1  975.26   81.10
  -3  11   0  139.07   21.31
   3  11   0  215.11   28.73
  -3  11   0  192.79   27.86
  -3  11   0  150.49   22.99
   3  11   0  158.32   26.40
  -3  11   0  109.64   24.08
   3  11   0  173.88   35.01
  -3  11   0  224.74   37.91
  -3  11  -1 1098.84   88.97
  -3  11  -1  807.87   86.30
   3  11   1  974.90   86.64
  -3  11  -1  890.10   84.58
   3  11   1  881.64   87.70
  -3  11  -1  862.58   86.75
  -3  11  -1 1062.66   97.42
  -3  11  -2  527.38   57.16
   3  11   2  626.15   57.35
  -3  11  -2  469.25   54.00
  -3  11  -2  545.94   56.71
   3  11   2  590.38   57.83
  -3  11  -2  650.04   65.74
  -3  11  -3  232.22   36.82
   3  11   3  201.23   38.39
  -3  11  -3  181.18   27.53
  -3  11  -3  138.72   26.03
   3  11   3  218.13   30.44
  -3  11  -4  222.63   28.16
  -3  11  -4  159.36   26.51
   3  11   4  145.09   27.23
  -3  11  -4  210.82   34.99
  -3  11  -4  189.14   24.29
   3  11   4  234.49   40.61
   3  11   4  147.60   24.24
   3  11   4  185.91   28.48
   3  11   5  802.02   79.26
  -3  11  -5 1010.19   80.28
  -3  11  -5  832.97   83.10
  -3  11  -5  752.13   80.93
   3  11   5  919.47   83.66
   3  11   5  928.91   90.42
   3  11   5  842.27   82.94
   3  11   6  111.70   31.14
  -3  11  -6  123.13   19.65
   3  11   6   89.62   23.36
   3  11   6  110.27   20.03
   3  11   6  136.02   23.84
  -3  11  -6  113.49   21.68
   3  11   7  410.50   64.35
   3  11   7  499.10   60.54
  -3  11  -7  563.07   51.06
   3  11   7  494.91   54.74
   3  11   7  497.53   56.21
  -3  11  -8  160.96   22.31
   3  11   8  171.45   30.18
   3  11   8  164.37   38.21
  -3  11  -9   37.34   13.34
   3  11   9   43.25   24.19
   3  11   9   24.44   26.87
  -3  11 -10  267.26   29.28
   3  11  10  241.38   38.95
   3  11  11   16.77   23.43
   3  11  11   -4.03   32.33
  -3 -11  11  -21.06   32.49
  -3  11 -11   23.55   23.74
   3  11  12   41.97   25.17
   3  11  12   -4.37   34.07
   3  11  12    4.10   33.27
  -3 -11  12   56.07   32.54
  -3  11 -12    2.90   21.59
   3  11  13   89.50   36.22
   3  11  13  102.17   31.65
  -3  11 -13   69.40   23.99
   3  11  13   30.92   33.14
   3  11  14  -11.79   32.03
   3  11  14   17.24   30.11
  -3  11 -14    5.10   17.69
   3  11  14   10.22   24.31
   3  11  15   44.40   30.10
  -3  11 -15   56.48   19.87
  -3  11 -15   13.40   16.61
   3  11  15   41.00   23.44
  -3  11 -16   93.16   21.12
   3  11  16  114.51   27.43
   3  11  16  166.42   37.65
  -3  11 -17   29.00   13.64
   3  11  17   44.80   21.29
   3  11  17   52.65   24.76
   3  11  18   26.03   16.57
   3  11  18   49.90   22.77
  -3  12  18  -22.39   14.97
  -3  12  17   76.19   20.03
   3  12 -17   26.92   10.59
   3 -12  16  102.81   21.46
  -3  12  16   96.69   25.58
  -3  12  16   83.13   24.92
   3  12 -16   94.40   16.95
   3 -12  15   -1.73   18.29
  -3  12  15  -12.43   22.78
  -3  12  15   21.75   22.32
   3  12 -15   -5.85   13.08
   3 -12  14   35.66   20.48
  -3  12  14   69.33   25.24
   3  12 -14   26.64   15.03
  -3  12  14   23.86   24.49
  -3  12  13  197.33   36.72
   3  12 -13  177.20   25.21
   3  12 -13  113.19   25.22
  -3  12  13  167.41   35.91
  -3  12  12  102.92   30.44
   3  12 -12  125.44   25.82
  -3  12  12  114.47   29.69
   3  12 -12   83.39   23.75
   3  12 -11   30.83   17.59
   3  12 -11   33.20   21.59
   3  12 -11   23.36   16.42
  -3  12  11   14.29   26.10
   3 -12  11   40.87   21.07
  -3  12  11   10.45   22.97
   3  12 -10   65.34   21.47
   3  12 -10   51.67   21.12
   3  12 -10   38.64   18.20
  -3  12  10   54.19   25.86
   3 -12  10   20.59   19.77
  -3  12  10   23.27   23.47
  -3  12   9  238.31   37.61
   3  12  -9  181.54   33.11
  -3  12   9  220.57   38.21
   3  12  -9  267.65   34.65
   3  12  -9  230.35   31.29
  -3  12   8  109.95   28.28
   3  12  -8  143.87   25.72
   3  12  -8  123.80   18.58
  -3  12   8  101.57   27.16
   3  12  -8  155.58   27.26
   3  12  -8  130.16   23.43
  -3  12   7   77.09   28.80
  -3  12   7  148.07   28.60
   3  12  -7  130.31   18.37
   3  12  -7   93.02   24.68
  -3  12   7  142.42   27.49
   3  12  -7   89.19   18.88
   3  12  -7   93.07   25.19
   3  12  -7  110.83   21.44
  -3  12   6  248.69   38.50
  -3  12   6  216.05   36.89
   3  12  -6  273.60   39.24
   3  12  -6  268.16   32.02
  -3  12   6  262.14   38.32
   3  12  -6  321.19   38.41
   3  12  -6  317.95   31.82
   3  12  -6  328.96   35.96
  -3  12   5   74.06   22.65
  -3  12   5   90.75   19.71
   3  12  -5   77.52   21.84
  -3  12   5   83.76   18.88
   3  12  -5   49.05   17.40
   3  12  -5   67.16   22.08
   3  12  -5   68.63   16.31
   3  12  -5   48.04   15.76
  -3  12   5   89.40   23.16
  -3  12   4   90.86   24.49
   3  12  -4  107.41   20.93
   3  12  -4  153.79   20.79
  -3  12   4  136.38   21.90
  -3  12   4  102.08   20.75
  -3  12   4  173.04   36.46
  -3  12   3  377.97   51.31
  -3  12   3  479.62   48.81
   3  12  -3  583.18   49.34
   3  12  -3  519.89   47.58
  -3  12   3  458.15   48.21
  -3  12   3  367.61   48.29
  -3  12   3  608.70   65.62
   3  12  -2  570.80   59.88
  -3  12   2  561.44   58.24
  -3  12   2  538.63   55.35
   3  12  -2  515.68   54.63
   3  12  -2  583.66   54.07
  -3  12   2  537.20   59.82
   3  12  -2  635.47   60.11
  -3  12   2  594.09   69.06
  -3  12   1  188.74   29.31
   3  12  -1  204.17   29.65
  -3  12   1  121.64   24.42
   3  12  -1  128.34   26.12
   3  12  -1  155.60   21.14
   3  12  -1  186.37   35.77
   3  12  -1  133.74   21.92
  -3  12   0   10.21   12.33
   3  12   0    6.74   19.73
  -3  12   0    9.00   18.74
   3  12   0  -14.59   19.28
  -3  12   0    8.30   17.10
  -3  12   0    6.47   12.17
  -3  12   0   -4.36   14.61
   3  12   0   41.22   28.95
  -3  12   0   -4.35   25.84
  -3  12  -1  320.29   43.30
  -3  12  -1  153.77   30.24
   3  12   1  278.26   34.53
  -3  12  -1  221.40   27.70
   3  12   1  224.76   32.05
  -3  12  -1  210.16   30.54
  -3  12  -1  224.70   28.18
  -3  12  -1  175.33   27.79
  -3  12  -1  253.70   27.78
   3  12   1  180.53   38.33
   3  12   1  209.01   27.13
  -3  12  -2  495.72   59.76
   3  12   2  641.49   61.02
  -3  12  -2  614.77   57.19
  -3  12  -2  693.94   70.91
  -3  12  -2  598.60   57.96
  -3  12  -2  537.42   59.99
   3  12   2  684.79   62.89
  -3  12  -2  587.70   57.47
   3  12   2  533.13   56.68
  -3  12  -2  561.57   60.47
  -3  12  -3  455.14   46.99
   3  12   3  444.41   47.21
  -3  12  -3  475.07   51.84
  -3  12  -3  527.13   60.46
  -3  12  -3  484.93   46.95
  -3  12  -3  475.57   48.75
   3  12   3  518.66   52.41
  -3  12  -3  388.03   49.23
   3  12   3  423.13   50.01
  -3  12  -4  127.22   24.19
  -3  12  -4   83.12   22.96
   3  12   4  179.34   29.34
  -3  12  -4  189.40   27.41
  -3  12  -4  117.14   21.13
   3  12   4  138.33   21.90
   3  12   4  124.43   25.48
   3  12   4  130.69   37.47
  -3  12  -4  183.32   34.35
  -3  12  -5   90.25   17.66
  -3  12  -5   73.80   19.42
  -3  12  -5   48.60   20.37
   3  12   5   79.47   22.87
   3  12   5  109.79   36.97
   3  12   5   58.62   17.03
   3  12   5   46.69   19.47
   3  12   6  212.95   41.91
   3  12   6  293.32   38.24
   3  12   6  263.03   33.40
   3  12   6  329.57   39.00
  -3  12  -6  312.76   38.23
  -3  12  -6  230.02   34.57
  -3  12  -6  347.21   34.26
   3  12   7  113.28   34.96
   3  12   7  105.55   20.34
   3  12   7  145.59   28.10
   3  12   7   93.79   25.35
  -3  12  -7  138.76   27.12
  -3  12  -7  148.54   22.00
   3  12   8  122.79   28.66
   3  12   8  142.10   36.63
  -3  12  -8  166.06   23.03
   3  12   9  191.90   37.07
  -3  12  -9  277.96   30.97
   3  12  10    9.61   21.59
  -3  12 -10    8.73   22.07
  -3  12 -10   23.53   14.81
  -3  12 -11    2.88   21.28
   3  12  11  -10.11   24.55
  -3  12 -12   69.71   24.24
   3  12  12  162.33   33.04
   3  12  13  129.50   39.46
  -3  12 -13  107.34   26.16
   3  12  13  129.80   32.48
   3  12  14   -3.84   31.51
  -3  12 -14   16.49   18.32
   3  12  14   32.47   24.46
  -3  12 -15   21.78   18.93
  -3  12 -15    6.07   14.16
   3  12  15    5.91   21.96
  -3  12 -16  116.83   21.75
  -3  12 -16   65.71   17.33
   3  12  16   92.54   25.13
  -3  12 -17   41.50   12.28
   3  12  17   40.29   19.10
   3  12  18    9.62   14.47
   3  13 -17   16.98    8.78
  -3  13  17   64.91   17.93
   3  13 -16   49.94   12.76
  -3  13  16   24.38   19.88
   3  13 -15   -6.85   12.94
  -3  13  15   13.66   21.80
  -3  13  15  -20.20   21.57
  -3  13  14   34.63   23.77
   3  13 -14   42.99   16.37
  -3  13  14   42.01   24.23
   3  13 -13  178.15   25.31
  -3  13  13  132.89   33.01
   3  13 -13  111.40   24.75
   3  13 -12   99.23   20.69
  -3  13  12  112.85   29.26
   3  13 -12  143.78   25.22
   3  13 -11   88.52   20.36
  -3  13  11   55.81   27.67
   3  13 -11   54.23   21.95
  -3  13  11   87.51   26.81
   3  13 -11  106.29   24.76
  -3  13  10    3.38   24.49
   3  13 -10   26.51   17.30
   3  13 -10   29.21   19.53
   3  13 -10   22.28   17.75
  -3  13  10   23.83   23.49
   3  13 -10    7.96   18.71
  -3  13   9  113.03   29.70
   3  13  -9  101.59   21.60
   3  13  -9  163.64   27.38
   3  13  -9  116.66   23.28
  -3  13   9  127.93   29.87
   3  13  -9   91.18   24.59
   3  13  -8  331.56   36.98
  -3  13   8  249.38   43.07
   3  13  -8  290.80   39.72
   3  13  -8  375.31   39.56
  -3  13   8  284.60   42.51
   3  13  -8  309.35   42.84
   3  13  -7  103.63   26.86
  -3  13   7   99.53   27.83
  -3  13   7  111.81   27.41
  -3  13   7   52.13   24.98
   3  13  -7  106.40   19.26
   3  13  -7   85.95   24.52
   3  13  -7  112.81   23.15
   3  13  -6  925.33   82.04
   3  13  -6  765.76   89.36
  -3  13   6  751.86   86.25
  -3  13   6  938.94   88.06
  -3  13   6  835.44   88.15
   3  13  -6  961.69   85.59
   3  13  -6  911.45   87.24
  -3  13   5   42.17   17.70
   3  13  -5   42.21   15.93
  -3  13   5   72.35   20.81
   3  13  -5   52.79   21.61
  -3  13   5   47.80   18.01
  -3  13   5   52.37   21.09
   3  13  -5   23.08   15.64
   3  13  -4  204.09   25.75
  -3  13   4  190.19   27.15
  -3  13   4  155.94   26.59
  -3  13   4  163.79   31.79
   3  13  -4  233.91   27.55
   3  13  -3  602.97   68.43
   3  13  -3  675.20   64.18
  -3  13   3  666.83   64.63
   3  13  -3  644.06   63.33
  -3  13   3  589.34   65.63
   3  13  -3  855.87   75.49
  -3  13   3  761.20   82.10
  -3  13   2  227.22   45.14
  -3  13   2  247.66   37.91
   3  13  -2  303.78   38.35
   3  13  -2  245.70   36.59
  -3  13   2  271.08   32.07
   3  13  -2  251.15   29.66
   3  13  -2  303.04   42.73
  -3  13   2  202.71   30.57
   3  13  -2  239.35   31.28
   3  13  -1   60.40   24.29
  -3  13   1   -2.59   23.66
   3  13  -1   35.92   19.40
  -3  13   1   27.75   18.54
   3  13  -1    5.86   13.85
   3  13  -1   44.46   30.07
   3  13  -1   25.13   15.67
   3  13   0  248.56   38.20
  -3  13   0  332.94   33.29
  -3  13   0  233.57   37.02
  -3  13   0  231.21   35.87
   3  13   0  233.04   36.25
  -3  13   0  228.45   33.16
  -3  13   0  311.47   34.78
  -3  13   0  251.44   33.05
   3  13   0  303.73   31.64
   3  13   0  366.40   47.41
  -3  13   0  317.82   49.07
  -3  13  -1   28.36   27.35
  -3  13  -1   91.41   17.53
   3  13   1   60.73   23.57
  -3  13  -1   29.32   22.23
  -3  13  -1   49.30   19.89
   3  13   1   87.93   22.58
  -3  13  -1   70.82   18.84
  -3  13  -1   51.20   15.47
   3  13   1   67.84   15.73
  -3  13  -1   33.79   15.23
   3  13   1   34.15   32.51
   3  13   1   43.33   16.50
  -3  13  -2  307.94   34.29
   3  13   2  309.64   39.77
  -3  13  -2  241.99   36.85
  -3  13  -2  321.85   38.62
  -3  13  -2  298.29   36.54
  -3  13  -2  233.80   32.99
  -3  13  -2  294.63   33.47
   3  13   2  298.01   32.07
  -3  13  -2  386.75   50.99
   3  13   2  237.34   32.80
  -3  13  -3  558.15   68.12
  -3  13  -3  737.81   65.62
   3  13   3  641.76   63.10
  -3  13  -3  873.26   82.48
  -3  13  -3  690.02   66.40
  -3  13  -3  593.51   68.06
   3  13   3  767.98   71.72
  -3  13  -3  725.74   65.73
   3  13   3  692.04   65.88
  -3  13  -3  596.42   68.88
  -3  13  -4  252.29   35.91
   3  13   4  291.39   33.23
  -3  13  -4  224.20   35.91
   3  13   4  278.20   38.08
  -3  13  -4  246.56   33.14
  -3  13  -4  258.39   32.07
   3  13   4  377.15   50.91
   3  13   4  218.91   35.84
   3  13   5   46.53   26.70
  -3  13  -5   53.62   17.26
  -3  13  -5   25.06   17.59
   3  13   5   28.36   21.03
   3  13   5   31.21   16.07
  -3  13  -5   35.25   18.50
  -3  13  -5   47.45   19.17
   3  13   5   46.79   23.04
   3  13   6  808.56   94.24
  -3  13  -6 1015.20   85.78
  -3  13  -6  947.35   94.55
   3  13   6  871.93   85.40
   3  13   6  766.48   88.81
   3  13   6  963.62   90.54
  -3  13  -6  982.41   90.04
  -3  13  -6  935.82   87.97
   3  13   7   85.65   32.52
  -3  13  -7   90.26   20.11
  -3  13  -7   66.46   23.92
   3  13   7   67.20   25.20
   3  13   7  108.84   19.85
   3  13   7   64.33   23.92
  -3  13  -7   77.99   24.28
   3  13   8  350.86   50.00
  -3  13  -8  280.87   34.35
  -3  13  -8  283.82   42.43
   3  13   8  277.77   41.14
  -3  13  -8  290.81   40.40
  -3  13  -9  126.15   21.59
   3  13   9  112.61   27.48
   3  13   9  100.95   34.20
  -3  13  -9  121.60   29.29
   3  13  10   -9.85   22.58
   3  13  10    4.13   31.60
  -3  13 -10    9.11   17.13
  -3  13 -11   75.26   25.45
   3  13  11   61.01   25.49
  -3  13 -12  116.45   25.12
   3  13  12   64.72   28.28
  -3  13 -13  165.78   26.67
   3  13  13  122.21   33.48
   3  13  14   55.20   32.04
   3  13  14   43.10   24.72
  -3  13 -14   62.47   19.04
  -3  13 -15   14.87   17.65
   3  13  15   24.70   21.43
  -3  13 -15    9.12   15.23
  -3  13 -16   56.35   17.86
   3  13  16   18.68   19.76
  -3  13 -16   15.96   12.22
   3  13  17   52.24   18.27
  -3  14  17   27.23   16.15
   3  14 -16   92.05   14.48
  -3  14  16   56.24   21.69
   3  14 -15   79.66   15.65
  -3  14  15   42.30   22.51
  -3  14  14   16.71   20.56
   3  14 -14    7.48   14.89
  -3  14  14   -3.03   22.08
  -3  14  13   12.45   23.56
   3  14 -13   20.12   15.24
  -3  14  13   42.90   24.97
   3  14 -13   55.59   17.27
  -3  14  12   92.16   29.32
   3  14 -12  115.31   21.29
  -3  14  12  134.61   29.09
   3  14 -12   56.99   21.49
  -3  14  11    3.35   23.81
   3  14 -11   41.42   17.94
   3  14 -11   23.19   19.83
  -3  14  11   10.49   24.14
   3  14 -10   82.88   19.73
  -3  14  10   93.03   27.39
   3  14 -10   72.68   23.72
   3  14 -10   73.34   23.09
  -3  14  10   55.50   25.38
   3  14  -9  103.04   20.95
  -3  14   9   94.29   28.21
   3  14  -9   83.22   23.49
   3  14  -9   65.89   23.59
  -3  14   9   30.65   24.29
   3  14  -8   13.59   16.35
  -3  14   8    6.33   23.51
   3  14  -8    5.63   20.38
  -3  14   8   30.05   23.33
   3  14  -8    8.23   22.45
   3  14  -7  110.88   27.49
   3  14  -7   91.51   30.53
  -3  14   7   65.59   27.50
   3  14  -7  148.46   22.04
  -3  14   6  436.84   58.00
   3  14  -6  537.55   51.90
  -3  14   6  563.91   57.72
   3  14  -6  444.69   59.15
   3  14  -6  509.45   57.72
   3  14  -5  419.44   50.17
   3  14  -5  489.72   44.77
  -3  14   5  392.53   45.89
   3  14  -5  397.71   43.76
   3  14  -5  388.00   52.36
  -3  14   5  354.76   45.57
  -3  14   5  386.16   51.06
  -3  14   4   40.28   18.48
   3  14  -4   51.20   17.17
   3  14  -4   88.44   24.43
   3  14  -4   96.18   30.05
  -3  14   4   24.78   16.73
   3  14  -4   81.34   18.07
  -3  14   3    1.86   15.27
   3  14  -3   10.21   13.88
   3  14  -3   10.95   21.36
  -3  14   3    6.63   14.87
   3  14  -3    3.08   28.97
   3  14  -3    5.43   15.32
  -3  14   2  216.24   37.30
   3  14  -2  254.48   36.87
   3  14  -2  198.12   27.68
   3  14  -2  228.93   34.89
  -3  14   2  202.28   29.97
   3  14  -2  290.04   42.17
   3  14  -2  205.43   29.27
   3  14  -1   22.25   24.56
  -3  14   1   22.90   21.00
   3  14  -1   44.44   22.90
  -3  14   1   41.10   20.68
   3  14  -1   51.50   15.53
   3  14  -1   58.09   34.29
   3  14  -1   47.59   16.08
  -3  14   0  742.12   74.35
   3  14   0  842.19   76.47
  -3  14   0  701.26   73.41
  -3  14   0  747.03   72.20
  -3  14   0  773.72   71.55
   3  14   0  655.71   68.96
   3  14   0  739.23   80.86
  -3  14   0  713.79   75.90
   3  14   0  808.00   76.85
   3  14   1   31.13   20.87
  -3  14  -1   20.44   20.22
  -3  14  -1    8.28   13.42
  -3  14  -1   58.77   18.45
   3  14   1   10.86   13.22
  -3  14  -1    3.54   15.49
   3  14   1   57.41   33.03
  -3  14  -1   25.31   13.86
   3  14   1    5.60   22.39
  -3  14  -1   21.69   20.95
  -3  14  -2  236.63   29.08
   3  14   2  200.88   34.30
  -3  14  -2  185.00   33.03
  -3  14  -2  185.70   31.73
  -3  14  -2  223.03   30.86
  -3  14  -2  223.11   29.38
  -3  14  -2  193.81   28.00
   3  14   2  168.47   25.23
   3  14   2  200.92   42.96
   3  14   2  192.02   27.38
  -3  14  -3   16.37   20.77
  -3  14  -3   -3.14   16.30
  -3  14  -3   -5.37   16.91
   3  14   3   16.15   13.47
   3  14   3   13.83   16.27
  -3  14  -3  -12.94   21.53
   3  14   3  -25.62   22.70
  -3  14  -3    8.15   15.80
  -3  14  -4   55.07   22.15
  -3  14  -4   50.54   17.18
  -3  14  -4   30.55   16.68
   3  14   4   31.86   17.19
   3  14   4   37.11   24.90
  -3  14  -4   17.69   19.13
  -3  14  -4   41.79   17.62
   3  14   5  420.91   58.27
  -3  14  -5  510.03   50.52
   3  14   5  440.06   49.87
  -3  14  -5  500.70   56.61
   3  14   5  437.34   54.84
   3  14   5  530.96   57.10
  -3  14  -5  511.38   52.80
  -3  14  -5  472.61   53.11
   3  14   6  350.10   54.69
  -3  14  -6  539.49   46.75
   3  14   6  357.30   45.03
  -3  14  -6  411.52   52.46
   3  14   6  391.01   50.76
  -3  14  -6  460.73   49.34
   3  14   6  436.61   51.54
  -3  14  -6  386.67   47.74
   3  14   7  149.81   36.70
  -3  14  -7  180.90   24.85
  -3  14  -7  168.05   31.50
   3  14   7  167.89   32.04
   3  14   7  153.08   24.44
   3  14   7   97.83   30.51
  -3  14  -7  179.03   29.33
  -3  14  -7  138.84   25.72
   3  14   8  -16.01   32.64
  -3  14  -8   10.71   15.83
   3  14   8   18.73   22.74
  -3  14  -8    8.26   18.39
  -3  14  -8    8.76   18.80
   3  14   9   64.86   26.94
   3  14   9   40.94   30.96
  -3  14  -9   93.96   25.63
   3  14  10  123.75   28.78
   3  14  10   90.77   33.89
  -3  14 -10   26.81   20.95
   3  14  11   16.93   26.05
  -3  14 -11   39.47   20.78
   3  14  11   24.55   32.18
   3  14  12   83.32   28.36
  -3  14 -12   85.96   23.34
   3  14  13   18.98   24.12
  -3  14 -13   13.34   16.45
  -3  14 -14    8.44   18.29
  -3  14 -14   13.55   15.56
  -3  14 -15   89.60   19.69
   3  14  15   60.29   23.37
  -3  14 -15   51.68   14.91
  -3  14 -16  112.92   18.74
  -3  14 -16   89.93   16.34
   3  14  16   49.80   21.13
   3  14  17   28.34   14.99
   3  15 -16    9.00    8.66
  -3  15  15    2.36   18.44
   3  15 -15   10.94   11.59
  -3  15  14   89.37   25.42
   3  15 -14   83.32   17.62
  -3  15  13   43.66   23.84
   3  15 -13   18.91   14.12
   3  15 -12  153.39   25.37
   3  15 -12  121.49   21.19
   3  15 -11   30.28   18.54
  -3  15  11  -13.80   23.60
   3  15 -11   25.94   16.17
   3  15 -10  201.98   32.14
  -3  15  10  167.78   35.92
   3  15 -10  216.28   28.73
   3  15  -9   45.22   20.86
  -3  15   9   17.48   25.90
   3  15  -9   23.80   18.13
   3  15  -8   84.48   25.23
  -3  15   8   52.23   26.98
   3  15  -8   88.47   20.90
   3  15  -7   23.87   22.01
  -3  15   7   13.88   24.36
   3  15  -7   34.41   15.91
   3  15  -7   45.96   26.72
   3  15  -6    6.08   21.26
   3  15  -6   23.01   26.17
  -3  15   6   -3.46   22.38
   3  15  -6   16.58   15.52
   3  15  -5   91.91   26.95
  -3  15   5  125.57   24.66
   3  15  -5  139.51   29.05
  -3  15   5   84.79   23.18
   3  15  -5  109.30   22.27
   3  15  -5  111.88   33.42
   3  15  -5  133.92   22.84
   3  15  -4  276.86   35.71
  -3  15   4  254.06   36.44
   3  15  -4  354.04   37.13
   3  15  -4  315.63   47.98
  -3  15   4  268.78   37.81
   3  15  -4  354.66   43.25
  -3  15   3  382.87   44.27
   3  15  -3  382.34   42.93
   3  15  -3  443.97   45.04
  -3  15   3  378.81   45.98
   3  15  -3  438.49   54.80
   3  15  -3  369.03   47.89
  -3  15   2   16.13   23.01
   3  15  -2   18.34   25.07
   3  15  -2   21.42   15.33
   3  15  -2   36.82   22.26
   3  15  -2   47.23   31.19
  -3  15   2   40.21   18.54
   3  15  -2   55.12   19.00
  -3  15   1  106.26   30.82
   3  15  -1  173.05   32.69
   3  15  -1  155.04   23.30
  -3  15   1  168.78   30.76
   3  15  -1  180.58   30.84
   3  15  -1  131.53   37.86
   3  15  -1  148.86   25.56
  -3  15   0   47.18   21.58
   3  15   0   42.49   23.62
  -3  15   0   76.63   23.22
   3  15   0   -3.54   33.29
  -3  15   0   97.14   25.75
   3  15   0   79.25   25.98
   3  15   0   51.25   16.99
  -3  15   0   71.52   20.06
  -3  15  -1  143.30   29.55
   3  15   1  220.52   33.62
   3  15   1  162.97   24.21
  -3  15  -1  165.88   26.79
   3  15   1  126.98   40.60
   3  15   1  186.33   34.06
  -3  15  -1  201.57   26.13
  -3  15  -1  121.37   30.25
   3  15   2   76.86   27.61
  -3  15  -2   66.13   17.56
  -3  15  -2   28.87   22.85
  -3  15  -2   66.95   21.36
  -3  15  -2   80.71   19.36
   3  15   2   50.97   16.14
  -3  15  -2   75.32   20.37
   3  15   2   70.65   35.34
   3  15   2   56.60   19.92
  -3  15  -3  418.25   42.87
   3  15   3  377.02   41.15
   3  15   3  391.72   42.76
  -3  15  -3  345.53   45.05
  -3  15  -3  370.72   41.94
   3  15   3  400.28   49.51
  -3  15  -3  328.77   45.27
  -3  15  -3  309.66   44.42
  -3  15  -4  343.26   45.65
   3  15   4  385.61   42.69
  -3  15  -4  344.69   44.85
   3  15   4  327.25   38.52
  -3  15  -4  432.54   41.83
   3  15   4  221.84   46.45
  -3  15  -4  389.96   42.49
   3  15   4  396.01   49.72
  -3  15  -4  329.71   44.23
   3  15   5   94.36   34.42
  -3  15  -5  129.14   29.33
  -3  15  -5  164.51   24.98
   3  15   5  123.32   30.93
  -3  15  -5  105.25   27.30
  -3  15  -5  122.12   25.19
   3  15   5  157.10   24.92
  -3  15  -5  139.22   28.18
   3  15   6   34.94   17.65
   3  15   6    6.20   21.91
  -3  15  -6   16.02   18.55
   3  15   6   15.17   29.46
  -3  15  -6   59.49   17.93
   3  15   6    7.09   21.60
   3  15   6   27.46   25.08
  -3  15  -6   35.44   19.02
  -3  15  -6   -2.51   18.73
   3  15   7   74.38   33.13
  -3  15  -7   32.10   17.57
   3  15   7    9.53   23.36
  -3  15  -7   32.72   18.32
  -3  15  -7   18.39   18.71
   3  15   7   21.71   21.38
   3  15   7   25.33   16.82
  -3  15  -7    4.21   17.81
   3  15   8   67.96   33.09
  -3  15  -8   34.79   18.88
   3  15   8   65.83   18.19
   3  15   8   61.95   26.85
  -3  15  -8   64.59   23.00
   3  15   9  -12.19   34.88
   3  15   9    4.23   32.01
  -3  15  -9   26.33   19.23
   3  15   9   23.32   23.82
  -3  15  -9   29.50   21.44
   3  15  10  225.84   37.08
   3  15  10  189.71   41.59
   3  15  10  162.56   40.79
   3  15  11   33.39   24.19
   3  15  11    7.88   30.01
   3  15  11   25.49   29.27
  -3  15 -11   11.91   13.73
   3  15  12   93.86   34.15
   3  15  12  141.57   32.63
  -3  15 -12  192.35   27.07
   3  15  12  122.99   35.59
   3  15  13   52.38   28.22
   3  15  13   -3.82   30.50
   3  15  13   29.85   23.62
  -3  15 -13   22.06   15.67
  -3  15 -14   90.87   23.54
   3  15  14   82.30   24.40
  -3  15 -14   94.96   18.49
  -3  15 -15  -11.02   16.32
   3  15  15   11.23   18.40
  -3  15 -15   -5.66   11.84
  -3  15 -16   -6.78   13.01
   3  16 -15   69.68   13.51
   3  16 -14   48.28   13.25
  -3  16  14   25.05   20.27
   3  16 -13    7.20   13.22
  -3  16  13   14.42   21.15
   3  16 -12   73.24   17.03
  -3  16  12   88.54   27.21
   3  16 -12   55.91   18.67
   3  16 -11  177.79   24.95
  -3  16  11  160.65   32.86
   3  16 -11  127.02   26.55
   3  16 -10   18.94   15.92
  -3  16  10   17.29   22.94
   3  16 -10   18.40   18.94
   3  16  -9   33.71   17.01
  -3  16   9   45.79   27.93
   3  16  -9   31.03   21.28
   3  16  -8  140.93   24.43
   3  16  -8  133.18   28.76
  -3  16   8  153.26   32.21
   3  16  -7  347.65   47.62
   3  16  -7  353.95   45.38
   3  16  -7  334.73   46.35
   3  16  -6   94.96   26.39
   3  16  -6   62.35   25.89
   3  16  -6  112.35   32.46
   3  16  -6   69.08   21.60
   3  16  -5  103.51   29.23
   3  16  -5   91.30   27.11
  -3  16   5   73.57   22.70
   3  16  -5   92.17   20.58
   3  16  -5   43.08   31.59
   3  16  -5   58.17   19.91
   3  16  -4  392.04   48.00
   3  16  -4  401.46   42.66
  -3  16   4  317.62   42.14
   3  16  -4  414.56   42.40
   3  16  -4  337.94   51.90
  -3  16   4  317.34   43.02
   3  16  -3  327.76   36.33
  -3  16   3  266.61   37.77
   3  16  -3  316.99   37.64
  -3  16   3  319.95   39.38
   3  16  -3  289.00   48.19
   3  16  -3  305.94   42.53
   3  16  -2   45.91   28.05
  -3  16   2   -6.92   27.03
   3  16  -2   60.70   18.29
  -3  16   2   44.44   19.90
   3  16  -2   56.61   24.81
  -3  16   2   69.71   20.23
   3  16  -2   56.49   33.74
   3  16  -2   75.38   20.62
  -3  16   1   16.81   26.22
   3  16  -1   29.50   26.00
   3  16  -1   -9.26   15.73
   3  16  -1    9.01   20.04
  -3  16   1   10.07   16.40
   3  16  -1   10.93   32.57
   3  16  -1   -2.12   17.85
  -3  16   0  305.15   38.91
   3  16   0  274.17   35.49
   3  16   0  305.33   43.96
  -3  16   0  319.06   41.37
  -3  16   0  297.56   42.36
   3  16   0  321.94   52.51
   3  16   0  347.16   45.25
  -3  16   0  360.08   46.23
  -3  16  -1   24.83   17.85
   3  16   1   12.49   15.32
  -3  16  -1   20.71   20.78
  -3  16  -1    5.90   20.32
   3  16   1   -7.67   35.79
  -3  16  -1   -3.18   24.52
   3  16   1    3.28   23.06
  -3  16  -2   40.16   24.14
   3  16   2   29.45   25.99
  -3  16  -2   33.70   16.80
  -3  16  -2   32.41   21.25
  -3  16  -2   26.85   17.64
   3  16   2   57.74   16.93
   3  16   2   39.25   37.89
   3  16   2   31.33   18.88
   3  16   3  250.43   43.14
  -3  16  -3  224.59   36.80
   3  16   3  305.24   35.54
  -3  16  -3  215.24   34.33
  -3  16  -3  311.10   35.14
   3  16   3  224.87   31.63
   3  16   3  206.74   41.51
  -3  16  -3  320.14   35.38
  -3  16  -3  244.98   37.93
   3  16   3  259.30   41.26
  -3  16  -4  407.86   48.61
   3  16   4  428.97   45.12
  -3  16  -4  364.75   48.33
  -3  16  -4  458.79   45.25
   3  16   4  319.91   40.40
   3  16   4  409.65   52.08
  -3  16  -4  383.33   48.03
  -3  16  -4  444.57   45.46
   3  16   4  462.45   53.40
   3  16   5   55.29   19.77
   3  16   5   91.76   33.75
  -3  16  -5  110.93   26.23
  -3  16  -5   49.74   21.18
  -3  16  -5  115.35   22.57
   3  16   5   29.57   25.17
   3  16   5   78.29   28.97
  -3  16  -5   72.03   20.44
  -3  16  -5   57.64   24.04
   3  16   6   75.92   33.69
  -3  16  -6  137.92   29.13
  -3  16  -6  150.77   25.13
  -3  16  -6  128.97   26.50
   3  16   6  146.52   25.47
  -3  16  -6  140.22   25.64
   3  16   6   77.15   30.45
  -3  16  -6  142.12   26.93
   3  16   6  118.98   32.78
  -3  16  -7  439.18   43.98
   3  16   7  344.30   53.08
   3  16   7  371.05   51.64
  -3  16  -7  410.43   45.85
  -3  16  -7  316.24   43.89
  -3  16  -7  364.03   49.04
   3  16   7  404.80   43.54
   3  16   8  102.12   36.83
   3  16   8  150.52   31.84
  -3  16  -8  165.76   28.59
  -3  16  -8  200.57   32.49
   3  16   8  146.25   24.80
   3  16   9   46.79   31.53
   3  16   9   26.90   25.03
  -3  16  -9   99.19   22.72
   3  16  10   40.02   24.28
   3  16  10   22.89   31.22
  -3  16 -10   33.57   14.81
   3  16  11  171.47   31.97
   3  16  11   95.76   33.45
  -3  16 -11  121.22   20.21
   3  16  12   76.07   27.06
  -3  16 -12   40.93   16.80
   3  16  12   58.58   29.15
  -3  16 -13  -26.33   20.59
   3  16  13   30.28   22.11
  -3  16 -13   28.67   14.20
   3  16  13   34.59   24.26
  -3  16 -14   19.65   12.86
   3  16  14    2.38   19.12
  -3  16 -14   32.64   18.67
  -3  16 -15   82.63   15.16
  -3  16 -15   46.26   16.82
   3  17 -14   23.44   11.22
   3  17 -14    7.23   12.82
   3  17 -13  -16.51   14.01
   3  17 -13   40.29   16.37
   3  17 -12   78.45   16.91
   3  17 -12   67.51   17.53
   3  17 -12   52.64   19.81
   3  17 -11   13.26   14.46
   3  17 -11    8.82   16.82
   3  17 -11   20.08   19.49
   3  17 -10   70.36   18.65
   3  17 -10   57.24   21.94
   3  17 -10   88.20   23.92
   3  17  -9   82.83   20.07
   3  17  -9   35.38   21.19
   3  17  -9   35.10   23.76
   3  17  -8   64.29   23.88
   3  17  -8   60.27   24.72
   3  17  -7  129.76   29.94
   3  17  -7  125.06   30.59
   3  17  -6  174.43   27.58
   3  17  -6  206.29   34.73
   3  17  -6  183.80   36.71
   3  17  -6  206.84   34.16
   3  17  -5  167.73   26.94
   3  17  -5  149.45   31.90
   3  17  -5  133.37   36.22
   3  17  -5  172.95   31.86
  -3  17   4   52.36   21.66
   3  17  -4   28.95   17.38
   3  17  -4   69.72   20.38
   3  17  -4   45.49   30.66
   3  17  -4   39.35   22.94
   3  17  -3  284.93   35.76
  -3  17   3  297.11   38.69
   3  17  -3  316.14   37.64
  -3  17   3  240.15   37.23
   3  17  -3  313.18   48.65
   3  17  -3  365.01   44.52
   3  17  -2   55.47   25.58
   3  17  -2   72.30   29.46
   3  17  -2   61.08   18.74
  -3  17   2   44.49   21.20
   3  17  -2   90.21   36.69
  -3  17   2   78.98   21.15
   3  17  -2   74.26   22.03
   3  17  -1   75.23   26.07
  -3  17   1   39.05   29.37
   3  17  -1   96.58   29.86
   3  17  -1   82.80   19.56
  -3  17   1   49.04   21.62
   3  17  -1   71.26   37.63
   3  17  -1   73.12   21.14
   3  17   0   15.10   16.10
  -3  17   0   -6.91   24.64
   3  17   0   13.78   26.55
   3  17   0   34.82   36.22
  -3  17   0  -15.75   19.24
  -3  17   0    6.27   21.42
  -3  17   0  -27.47   23.75
   3  17   1   46.33   17.78
  -3  17  -1   82.80   22.19
   3  17   1   54.91   28.22
  -3  17  -1   36.87   26.11
   3  17   1   31.77   36.73
  -3  17  -1   66.30   25.47
  -3  17  -1   68.00   25.77
   3  17   2   51.38   21.31
  -3  17  -2   42.94   23.71
  -3  17  -2   78.52   27.53
   3  17   2   83.76   27.76
  -3  17  -2   73.66   21.86
   3  17   2   96.35   19.14
   3  17   2    7.67   23.44
   3  17   2   85.55   28.86
  -3  17  -2   71.27   26.41
   3  17   3  307.40   38.89
   3  17   3  225.55   44.79
  -3  17  -3  313.49   42.96
   3  17   3  274.67   36.97
  -3  17  -3  375.90   39.70
   3  17   3  302.71   46.72
  -3  17  -3  264.59   42.20
   3  17   3  352.16   46.53
   3  17   4   20.92   19.56
   3  17   4   27.97   29.68
  -3  17  -4   34.18   21.74
  -3  17  -4   25.68   16.86
  -3  17  -4   40.20   18.63
   3  17   4   52.81   16.77
   3  17   4   19.12   22.91
  -3  17  -4   27.75   17.73
   3  17   4   40.90   25.95
  -3  17  -4   53.37   22.62
   3  17   5  187.51   37.69
  -3  17  -5  148.49   31.94
  -3  17  -5  211.28   32.57
   3  17   5  146.57   27.35
  -3  17  -5  217.23   28.60
   3  17   5  163.94   34.08
  -3  17  -5  203.31   29.24
  -3  17  -5  170.80   31.58
   3  17   5  124.75   33.65
  -3  17  -6  147.58   30.64
  -3  17  -6  107.84   28.66
   3  17   6  162.31   26.68
  -3  17  -6  188.16   27.19
   3  17   6  136.65   35.09
  -3  17  -6  198.99   29.24
  -3  17  -6  181.79   29.68
   3  17   6  201.62   37.37
  -3  17  -7  203.30   33.72
   3  17   7  218.03   27.48
  -3  17  -7  183.90   27.13
   3  17   7   92.77   35.09
  -3  17  -7  184.27   28.23
  -3  17  -7  133.60   27.30
  -3  17  -8   89.53   26.83
   3  17   8   57.06   17.62
   3  17   8   59.39   31.58
  -3  17  -8   81.33   22.39
  -3  17  -9   58.79   24.01
   3  17   9   43.56   30.02
  -3  17  -9   61.92   20.49
  -3  17  -9   95.32   19.05
  -3  17 -10   23.29   21.59
   3  17  10   77.35   30.14
  -3  17 -10   67.30   18.74
  -3  17 -10  102.28   17.96
   3  17  11   39.68   27.42
  -3  17 -11   -5.31   17.79
  -3  17 -11   24.57   12.10
  -3  17 -12   86.76   21.30
  -3  17 -12   95.67   25.11
   3  17  12   51.68   28.00
  -3  17 -13   11.00   13.13
  -3  17 -13   23.95   15.21
  -3  17 -13   39.83   19.75
  -3  17 -14   32.16   15.81
  -3  17 -14    4.86   12.55
  -3  17 -15    3.55   13.37
   3  18 -14    4.84    8.90
   3  18 -13  140.29   17.63
   3  18 -13   89.44   19.29
   3  18 -12    5.18   12.30
   3  18 -12   16.34   15.95
   3  18 -11   41.81   14.42
   3  18 -11   29.07   16.32
   3  18 -11   12.80   17.00
   3  18 -10   69.90   17.14
   3  18 -10   27.25   18.44
   3  18 -10   40.92   20.02
   3  18  -9  163.00   23.99
   3  18  -9  127.63   26.78
   3  18  -9   76.07   24.51
   3  18  -8   42.01   23.08
   3  18  -8   38.89   21.29
   3  18  -7   36.20   17.20
   3  18  -7   43.11   22.93
   3  18  -7   51.25   24.16
   3  18  -6   70.36   23.97
   3  18  -6   76.64   25.61
   3  18  -6   37.29   18.20
   3  18  -5  145.14   29.68
   3  18  -5  114.82   23.04
   3  18  -5   74.98   30.74
   3  18  -5   89.97   28.47
   3  18  -4  337.69   38.60
  -3  18   4  241.98   39.00
   3  18  -4  343.84   39.55
   3  18  -4  336.64   48.51
   3  18  -4  333.83   43.48
   3  18  -3    8.15   16.18
  -3  18   3    9.19   18.34
   3  18  -3   15.23   17.18
   3  18  -3    3.38   31.38
   3  18  -3    9.16   21.80
   3  18  -2  177.73   32.77
   3  18  -2   81.40   33.18
   3  18  -2  169.54   26.26
  -3  18   2  159.80   28.60
   3  18  -2  179.06   40.94
   3  18  -2  186.22   28.87
   3  18  -1   12.79   23.02
   3  18  -1   -3.54   26.30
  -3  18   1   14.64   25.80
   3  18  -1   18.76   33.87
  -3  18   1   28.15   17.16
   3  18  -1   36.17   20.71
   3  18  -1   17.54   15.46
   3  18   0  156.46   24.39
   3  18   0  175.18   41.47
  -3  18   0  112.02   25.74
  -3  18   0  159.96   34.62
   3  18   0  144.46   33.32
  -3  18  -1   13.21   22.01
  -3  18  -1   31.69   23.25
   3  18   1    8.75   23.56
   3  18   1    3.75   17.21
  -3  18  -1   17.92   19.41
   3  18   1  -15.34   26.01
  -3  18  -1   48.12   25.38
   3  18   1   21.04   26.40
   3  18   2  173.10   28.19
  -3  18  -2  169.01   32.56
  -3  18  -2  245.55   36.52
   3  18   2   86.15   30.40
   3  18   2  143.13   26.08
  -3  18  -2  261.67   30.52
   3  18   2   92.40   33.73
  -3  18  -2  184.80   35.34
   3  18   2  184.68   37.37
   3  18   3   28.42   18.40
   3  18   3   -3.23   26.74
  -3  18  -3   52.85   24.41
  -3  18  -3   58.14   25.20
   3  18   3   26.78   13.74
  -3  18  -3   -8.73   19.37
   3  18   3  -30.79   24.25
   3  18   3   24.29   26.29
  -3  18  -3    3.15   24.73
   3  18   4  266.94   44.93
  -3  18  -4  263.98   42.02
  -3  18  -4  379.66   47.32
   3  18   4  355.67   41.35
   3  18   4  339.92   37.58
  -3  18  -4  423.87   41.21
   3  18   4  310.14   46.65
   3  18   4  306.04   47.16
  -3  18  -4  252.28   42.58
   3  18   5   78.64   32.09
  -3  18  -5  139.82   29.58
   3  18   5  140.56   25.90
  -3  18  -5  162.62   25.71
   3  18   5   79.87   29.34
  -3  18  -5  107.80   26.32
  -3  18  -6   83.30   25.23
   3  18   6   85.37   21.16
  -3  18  -6   43.23   18.86
   3  18   6   41.21   29.12
  -3  18  -6   73.24   22.26
  -3  18  -6   50.14   19.84
   3  18   6  127.95   31.66
  -3  18  -7   87.96   23.95
   3  18   7   22.54   16.77
  -3  18  -7   62.94   17.74
   3  18   7   30.90   27.34
  -3  18  -7   35.65   18.59
  -3  18  -8   17.59   21.98
   3  18   8   17.76   15.84
   3  18   8   40.63   27.33
  -3  18  -8   67.13   19.80
  -3  18  -8   46.34   15.85
  -3  18  -9   80.28   23.60
   3  18   9  127.05   31.55
  -3  18  -9  118.76   21.84
  -3  18  -9  109.03   19.64
  -3  18 -10   25.40   18.59
   3  18  10   12.38   31.92
  -3  18 -10    2.04   15.04
  -3  18 -10   43.80   14.27
  -3  18 -11   13.57   17.41
  -3  18 -11   11.82   21.20
   3  18  11   28.52   24.48
  -3  18 -11   27.48   15.08
  -3  18 -11   50.21   12.88
  -3  18 -12   22.89   19.82
  -3  18 -12    3.89   14.93
  -3  18 -13   91.66   18.78
  -3  18 -13  120.81   23.58
  -3  18 -14   -1.37   15.07
   3  19 -13   27.99    9.53
   3  19 -12   28.19   12.08
   3  19 -12   37.63   14.89
   3  19 -11  -16.79   12.95
   3  19 -11    4.80   13.53
   3  19 -11   -5.30   13.64
   3  19 -10  158.04   21.53
   3  19 -10  144.92   24.31
   3  19 -10   92.47   22.86
   3  19  -9    1.64   14.19
   3  19  -9    2.31   18.96
   3  19  -9   46.02   18.89
   3  19  -8   23.28   20.11
   3  19  -8   42.51   21.30
   3  19  -7   40.18   15.77
   3  19  -7    5.29   18.88
   3  19  -7   39.55   22.66
   3  19  -6  143.84   23.08
   3  19  -6  114.66   22.23
   3  19  -6   88.05   26.33
   3  19  -6  106.47   27.82
   3  19  -5  198.78   29.71
   3  19  -5  222.10   30.49
   3  19  -5  238.27   35.81
   3  19  -5  194.01   36.34
   3  19  -4   92.54   21.46
   3  19  -4  169.04   24.67
   3  19  -4   70.19   31.80
   3  19  -4   84.19   26.00
  -3  19   3   11.37   18.05
   3  19  -3   15.91   16.32
   3  19  -3    8.52   17.39
   3  19  -3   -3.19   28.81
   3  19  -3    5.96   22.27
   3  19  -2   25.38   17.69
  -3  19   2   31.86   19.85
   3  19  -2   52.52   19.45
   3  19  -2   24.53   24.17
   3  19  -2   -3.50   26.26
   3  19  -1  217.79   29.29
   3  19  -1  239.23   39.18
   3  19  -1  172.30   30.49
   3  19   0    7.00   25.33
   3  19   0  -14.97   18.17
  -3  19  -1  182.77   33.28
  -3  19  -1  178.98   31.17
   3  19   1  177.75   26.99
   3  19   1  178.45   36.27
  -3  19  -1  205.13   37.32
   3  19   1  291.99   40.97
  -3  19  -2   31.12   23.17
  -3  19  -2    8.08   23.39
   3  19   2   35.10   20.14
   3  19   2   23.26   14.45
  -3  19  -2   13.23   19.34
   3  19   2   -3.73   22.89
  -3  19  -2   13.04   23.64
   3  19   2   51.64   27.81
   3  19   3   20.43   24.42
  -3  19  -3  -12.27   21.74
  -3  19  -3   -2.80   23.03
   3  19   3   13.92   18.30
   3  19   3   -3.46   16.40
  -3  19  -3   21.52   18.37
   3  19   3    3.72   24.03
  -3  19  -3   -3.08   20.88
   3  19   3   17.06   25.49
   3  19   4   57.25   27.78
  -3  19  -4  150.90   27.82
  -3  19  -4  136.94   29.40
   3  19   4   60.85   22.08
   3  19   4   98.24   18.77
  -3  19  -4  108.09   22.68
   3  19   4   84.91   28.36
   3  19   4  117.45   30.34
  -3  19  -4   11.47   23.14
  -3  19  -5  280.23   38.00
  -3  19  -5  246.86   36.48
   3  19   5  202.57   30.37
  -3  19  -5  224.22   30.30
   3  19   5  156.42   35.45
  -3  19  -5  165.75   31.47
   3  19   5  218.77   38.35
  -3  19  -6  149.67   31.93
  -3  19  -6  127.50   28.18
   3  19   6   97.84   22.75
  -3  19  -6  175.48   25.03
   3  19   6   70.76   29.68
   3  19   6  136.05   32.33
  -3  19  -6  134.20   26.67
  -3  19  -7   15.58   15.13
   3  19   7   27.62   16.43
   3  19   7   30.40   25.69
  -3  19  -7   74.25   24.05
  -3  19  -7   33.45   20.99
   3  19   8    2.93   27.53
  -3  19  -8   50.12   22.73
  -3  19  -8   31.59   19.55
  -3  19  -8   23.64   14.38
   3  19   9   36.28   24.19
  -3  19  -9   41.28   18.12
  -3  19  -9   44.80   21.51
  -3  19  -9   21.01   13.75
   3  19  10   64.52   26.16
  -3  19 -10   86.90   22.22
  -3  19 -10  135.48   18.82
   3  19  11    2.33   19.23
  -3  19 -11   35.47   10.12
  -3  19 -11   15.09   15.19
  -3  19 -12    7.87   13.04
  -3  19 -12   34.03   17.87
  -3  19 -13    9.27   11.33
  -3  19 -13    2.95   14.30
   3  20 -12   33.06   10.26
   3  20 -11    6.38   11.50
   3  20 -11   12.58   11.54
   3  20 -10   13.81   12.42
   3  20 -10   -9.77   14.76
   3  20 -10   20.33   14.18
   3  20  -9   41.47   14.64
   3  20  -9   29.35   17.00
   3  20  -9   45.43   18.18
   3  20  -8   89.53   21.33
   3  20  -8   38.74   19.94
   3  20  -7   54.33   20.97
   3  20  -7   45.86   21.19
   3  20  -6   54.16   17.68
   3  20  -6   28.18   16.28
   3  20  -6   32.60   20.16
   3  20  -6   44.68   22.63
   3  20  -5  165.61   25.91
   3  20  -5  200.35   26.96
   3  20  -5  157.62   29.57
   3  20  -5  144.39   31.94
   3  20  -4   84.61   20.43
   3  20  -4  102.61   21.52
   3  20  -4   84.68   25.88
   3  20  -4   66.51   27.08
   3  20  -3   38.38   18.17
   3  20  -3   20.58   16.32
  -3  20   3   15.20   18.72
   3  20  -2   22.96   19.04
   3  20  -2   30.17   24.62
   3  20  -2   27.66   16.11
  -3  20   2   -2.19   17.91
   3  20  -1   66.47   20.46
   3  20  -1   40.47   25.54
   3  20  -1   18.08   15.20
   3  20   0   14.15   15.39
   3  20   0   30.31   24.78
   3  20   0   55.25   24.73
   3  20   1   12.08   15.15
  -3  20  -1   -2.16   19.10
   3  20   1   62.46   24.97
   3  20   1   16.71   24.53
  -3  20  -2    2.46   21.39
   3  20   2   42.34   17.96
   3  20   2   20.08   15.75
  -3  20  -2   46.58   19.35
   3  20   2   27.77   22.18
   3  20   2   62.63   28.65
  -3  20  -3   76.26   23.58
  -3  20  -3   12.92   21.09
   3  20   3   43.88   19.39
   3  20   3   76.73   17.18
  -3  20  -3   12.30   18.65
   3  20   3   65.53   25.57
   3  20   3   45.26   27.32
  -3  20  -3   46.33   23.42
  -3  20  -4   72.55   21.21
   3  20   4   80.02   20.58
   3  20   4  104.06   28.77
  -3  20  -4  101.21   25.08
   3  20   4   74.99   25.60
  -3  20  -4   68.64   25.70
  -3  20  -4   86.47   26.14
  -3  20  -5  232.04   34.19
  -3  20  -5  141.07   29.91
   3  20   5  190.31   26.98
  -3  20  -5  199.42   28.09
   3  20   5  116.09   30.07
   3  20   5  160.50   34.01
  -3  20  -6   46.21   17.07
   3  20   6   52.89   16.81
   3  20   6   33.46   22.77
  -3  20  -6   -5.29   19.71
  -3  20  -6   38.29   22.37
   3  20   7   85.59   25.46
  -3  20  -7   54.78   21.84
  -3  20  -7   41.60   22.36
  -3  20  -7   78.02   18.01
   3  20   8   21.52   21.13
  -3  20  -8   65.02   23.49
  -3  20  -8   55.13   19.30
  -3  20  -8   73.91   16.70
   3  20   9   13.38   20.29
  -3  20  -9   22.98   12.40
  -3  20  -9   39.11   17.42
  -3  20  -9   15.10   19.12
  -3  20 -10   15.00   10.59
  -3  20 -10   25.54   18.35
  -3  20 -10   41.23   14.52
  -3  20 -11   26.77    9.53
  -3  20 -11  -12.07   14.85
   3  21 -11   46.23   10.91
   3  21 -10   23.17   10.65
   3  21  -9   19.07   13.34
   3  21  -9   53.89   15.00
   3  21  -8   17.18   16.39
   3  21  -8  -29.21   17.19
   3  21  -7   14.78   13.21
   3  21  -7    8.80   17.34
   3  21  -7   46.81   18.19
   3  21  -6  106.00   19.83
   3  21  -6  119.17   23.88
   3  21  -6   76.02   23.30
   3  21  -5   39.64   17.13
   3  21  -5   62.99   17.53
   3  21  -5   65.90   20.75
   3  21  -5   72.26   22.68
   3  21  -4  148.21   24.11
   3  21  -4  123.22   28.19
   3  21  -4  145.02   22.73
   3  21  -3   27.61   16.99
   3  21  -3   18.60   14.48
   3  21  -2   80.56   20.27
   3  21  -2   21.29   21.23
   3  21  -2   37.03   25.66
  -3  21   2   62.74   20.06
   3  21  -2   83.68   17.69
   3  21  -1  116.79   24.00
   3  21  -1   92.40   25.21
   3  21  -1  112.29   30.97
  -3  21   1  114.22   23.65
   3  21  -1  114.96   20.25
   3  21   0  254.51   38.97
   3  21   0  304.96   41.50
   3  21   0  249.89   31.71
   3  21   1   93.32   25.50
   3  21   1   40.07   26.20
   3  21   1   97.78   18.43
   3  21   2   77.75   20.27
   3  21   2   86.19   17.36
  -3  21  -2   76.34   21.79
   3  21   2   86.67   24.82
   3  21   2   81.65   26.94
  -3  21  -3   40.41   19.72
   3  21   3   19.93   16.61
   3  21   3   -5.56   12.81
  -3  21  -3   11.28   16.75
   3  21   3   -3.06   19.12
   3  21   3   14.72   22.97
  -3  21  -4  145.79   23.55
   3  21   4  156.65   24.36
  -3  21  -4  126.12   27.44
   3  21   4   66.12   25.42
  -3  21  -5   56.95   20.69
  -3  21  -5   29.85   18.97
   3  21   5   17.25   16.39
  -3  21  -5   54.54   17.91
  -3  21  -6   98.13   20.15
  -3  21  -6  135.60   24.11
  -3  21  -6   88.19   25.15
  -3  21  -7    8.11   12.95
  -3  21  -7   56.64   20.69
  -3  21  -7   38.65   17.27
  -3  21  -8   25.98   13.09
  -3  21  -8   -9.66   16.46
  -3  21  -8   35.21   17.84
  -3  21  -9    8.92   11.05
  -3  21  -9   31.98   14.36
  -3  21  -9   12.56   16.44
  -3  21 -10   15.41    8.97
  -3  21 -10   20.79   15.33
  -3  21 -11   55.93   15.46
   3  22 -10   37.68    9.46
   3  22  -7   12.51   15.00
   3  22  -7   16.96   11.82
   3  22  -6  -14.37   16.21
   3  22  -6   -5.28   11.72
   3  22  -5    9.14   17.34
   3  22  -5   18.19   13.62
   3  22  -4   13.50   15.21
   3  22  -4    7.43   19.03
   3  22  -4   27.44   13.17
   3  22  -3  131.09   26.77
   3  22  -3  178.30   24.59
   3  22  -3  164.86   22.99
   3  22  -2  -28.71   16.33
   3  22  -2   -2.63   18.22
   3  22  -2   16.29   20.93
   3  22  -2   -4.35   12.44
   3  22  -1   43.85   18.83
   3  22  -1   34.58   20.98
   3  22  -1   63.68   25.01
  -3  22   1   88.85   20.11
   3  22  -1  108.04   17.58
   3  22   0   42.79   20.69
   3  22   0   49.77   24.76
   3  22   0   42.70   13.51
   3  22   1   45.35   19.99
   3  22   1   43.68   23.56
   3  22   1   39.53   14.48
   3  22   2  -12.58   14.73
   3  22   2   -5.29   16.34
   3  22   2  -10.65   21.00
   3  22   2   25.86   12.38
  -3  22  -2    1.73   15.57
  -3  22  -3  180.09   26.19
   3  22   3  168.02   26.08
   3  22   3  174.04   29.65
  -3  22  -4   -5.55   18.03
   3  22   4   22.74   17.81
  -3  22  -4   23.17   14.67
  -3  22  -5   -5.58   19.14
  -3  22  -5    9.92   13.21
  -3  22  -6   -1.80   17.69
  -3  22  -6   28.00   12.79
  -3  22  -7   13.57   15.39
  -3  22  -7   11.15   11.75
  -3  22  -8   76.18   20.34
  -3  22  -8   83.98   14.43
  -3  22  -9    2.76   12.94
  -3  22  -9    8.21    8.32
   3  23  -7   11.07    9.79
   3  23  -6   21.70   10.59
   3  23  -6  -10.27   13.44
   3  23  -5   15.61   11.12
   3  23  -5    5.51   13.66
   3  23  -5    3.75   14.57
   3  23  -4   45.50   13.65
   3  23  -4   38.60   17.58
   3  23  -4   20.04   14.69
   3  23  -3   19.02   12.05
   3  23  -3   27.23   14.96
   3  23  -2   89.90   15.34
   3  23  -2   32.31   17.95
   3  23  -1   40.40   12.43
   3  23  -1   49.12   20.88
   3  23  -1    6.56   15.03
   3  23   0   58.51   13.65
   3  23   0   58.56   21.34
   3  23   0   46.06   17.12
   3  23   1   12.31    9.92
   3  23   1  -16.14   18.89
   3  23   1   -4.36   17.01
  -3  23  -2  102.41   19.06
   3  23   2   70.80   19.70
  -3  23  -3   30.40   14.12
  -3  23  -4   52.34   15.31
  -3  23  -5   -3.45   11.54
  -3  23  -6   10.11   10.20
  -3  23  -7    9.40   10.07
   3  24  -5   68.22   11.87
   3  24  -4   48.01   11.26
   3  24  -3   12.34    8.83
   3  24  -2   29.77   10.29
   3  24  -1   51.24   10.96
  -3  24  -3    8.65   10.82
  -3  24  -4   40.25   12.48
  -3  24  -5   29.30   10.68
   4   0   0 1103.24  101.27
  -4   0   0 1131.96  103.72
   4   0   1  146.05   22.10
  -4   0  -1  103.52   25.67
   4   0   2  236.12   27.64
  -4   0  -2  261.63   33.06
   4   0   3   46.84   15.88
  -4   0   3   69.56   22.20
  -4   0  -3   83.67   22.04
   4   0   4  972.42   88.63
  -4   0   4  965.31   91.07
  -4   0  -4  952.66   90.20
   4   0   5  390.11   43.76
  -4   0  -5  424.72   44.99
  -4   0   5  438.22   46.64
   4   0   6    8.61   12.95
   4   0  -6    8.74    6.44
  -4   0   6   11.81   17.37
  -4   0  -6    4.81   15.34
  -4   0  -7  106.78   31.20
   4   0   7  150.51   26.10
   4   0  -7  146.98   15.53
  -4   0   7  130.91   23.90
   4   0   7  107.01   23.28
  -4   0   7  108.19   22.47
  -4   0  -7   87.66   19.57
   4   0   8 1003.97   88.44
  -4   0   8  962.60   90.20
   4   0   8 1071.67   94.61
  -4   0  -8 1063.60   99.28
  -4   0   8  819.06   87.35
   4   0   9  709.38   70.23
  -4   0   9  668.39   71.93
   4   0   9  746.00   68.52
   4   0   9  718.34   76.04
  -4   0  -9  798.00   81.40
   4   0  10   11.73   19.71
  -4   0 -10   91.88   29.14
   4   0  10   27.92   20.54
  -4   0  10   50.95   24.45
   4   0  10   43.74   17.00
   4   0  11  656.12   64.11
  -4   0  11  595.84   66.94
  -4   0 -11  574.20   72.60
   4   0  12   91.76   24.63
  -4   0  12   22.09   30.73
  -4   0  12   27.99   38.77
  -4   0  12   82.28   28.80
  -4   0 -12   33.54   27.44
   4   0  13  -10.06   23.17
  -4   0  13   24.30   31.57
  -4   0  13  -36.87   43.73
  -4   0  13    3.43   26.57
  -4   0 -13   30.33   30.06
  -4   0  14   15.17   39.99
  -4   0  14   10.86   27.09
   4   0  14    2.70   24.74
  -4   0  14   18.64   32.76
  -4   0  14   29.27   24.56
   4   0  14   31.38   23.06
   4   0  15   54.11   27.30
  -4   0  15   -7.76   35.74
   4   0  15   19.84   26.67
  -4   0  15    7.57   40.17
  -4   0  15   -3.69   28.80
   4   0  16  149.37   32.63
  -4   0  16  105.36   42.78
  -4   0  16   75.83   31.87
   4   0  17  -11.19   27.77
  -4   0  17   50.43   26.55
   4   0  18  123.44   30.52
  -4   0  18   82.88   27.66
   4   0  19   55.42   24.17
   4   0  20    7.42   16.51
   4  -1  19   55.92   21.86
   4  -1  18    2.58   24.80
  -4   1  18   21.04   24.91
   4  -1  17  -27.99   26.77
   4  -1  17  -13.82   32.06
  -4   1  17  -13.64   24.54
  -4   1  16   86.93   44.21
   4  -1  16  106.87   34.65
  -4   1  16  105.93   32.86
  -4   1  15    3.93   43.71
  -4   1  15  -18.59   29.99
   4  -1  15    8.57   25.08
  -4   1  15   42.37   35.62
   4  -1  15    2.86   32.52
  -4  -1 -14  357.47   57.04
  -4   1  14  382.09   53.88
  -4   1  14  399.70   64.29
   4  -1  14  401.42   49.84
  -4   1  14  379.71   56.09
   4  -1  14  400.99   52.46
  -4   1  13   65.40   29.61
  -4   1  13  -11.36   45.43
   4  -1  13   35.65   24.24
  -4   1  13   20.84   30.58
   4  -1  13   42.29   30.11
  -4  -1 -13    4.93   26.96
  -4   1  12  165.12   34.91
  -4   1  12  128.65   44.61
   4  -1  12   99.99   26.90
  -4   1  12  139.09   34.46
   4  -1  12   85.00   30.22
   4  -1  12   86.46   30.44
  -4  -1 -12  103.31   35.20
  -4   1  11  180.79   35.91
   4  -1  11  119.79   28.50
   4  -1  11  238.16   34.16
   4  -1  11  161.43   33.19
  -4  -1 -11  199.30   39.21
   4  -1  10  303.72   38.10
  -4   1  10  297.94   42.60
   4  -1  10  301.08   39.26
   4  -1  10  348.74   45.72
  -4  -1 -10  257.56   45.83
   4  -1   9   67.76   22.96
  -4   1   9   72.12   26.33
   4  -1   9  104.94   25.88
  -4  -1  -9   78.44   31.71
   4  -1   9   95.28   24.60
  -4   1   8  257.21   35.66
  -4   1   8  225.35   29.79
   4  -1   8  247.45   32.88
   4  -1   8  316.04   37.51
  -4  -1  -8  239.65   42.09
   4   1  -8  230.29   26.15
   4  -1   7  237.87   28.97
  -4   1   7  140.56   28.53
   4  -1   7  182.83   28.43
   4   1  -7  190.14   21.43
  -4   1   7  196.12   27.48
  -4  -1  -7  177.80   25.56
   4   1  -6    8.76    7.69
   4  -1   6    6.41   13.69
  -4   1   6   -1.98   17.40
  -4  -1  -6   27.63   16.70
   4  -1   5 1207.10   98.76
   4   1  -5 1001.07   92.47
  -4  -1  -5 1142.92   98.83
  -4   1   5 1037.97   99.18
   4  -1   4  295.63   31.60
  -4   1   4  254.31   35.54
  -4  -1  -4  246.58   34.29
   4  -1   3  806.42   71.46
  -4   1   3  739.02   75.21
  -4  -1  -3  745.11   74.69
   4  -1   2 4060.78  345.18
  -4  -1  -2 4065.50  348.41
  -4   1   2 4064.22  349.03
   4  -1   1  691.89   63.37
  -4  -1  -1  658.38   68.23
   4  -1   0  438.70   42.49
   4   1   0  402.62   44.75
  -4   1   0  382.34   46.90
   4   1   1  800.71   76.10
  -4   1  -1  807.62   78.40
   4   1   2 4131.81  335.66
  -4   1  -2 3764.99  336.03
  -4  -1   2 3843.79  336.98
   4   1   3  858.50   77.07
  -4   1  -3  778.97   78.08
  -4  -1   3  805.68   79.64
   4   1   4  319.60   36.55
  -4  -1   4  328.60   39.99
  -4   1  -4  297.51   37.63
   4   1   5 1121.14   99.09
  -4  -1   5 1011.65   99.59
  -4   1  -5 1075.63   97.80
  -4   1  -6   11.59   24.51
   4   1   6   22.22   15.10
  -4  -1   6   -8.08   16.84
  -4   1  -6   20.33   13.90
  -4   1  -7  250.28   37.68
   4   1   7  199.24   27.89
  -4  -1   7  212.62   30.94
  -4   1  -7  128.07   22.06
  -4  -1   7  138.84   25.38
  -4  -1   7  156.93   25.69
  -4   1  -8  336.15   43.83
   4   1   8  183.18   34.98
   4   1   8  297.93   33.75
  -4  -1   8  246.90   37.23
  -4  -1   8  283.45   33.02
  -4  -1   8  252.99   34.83
  -4   1  -9  143.08   33.81
   4   1   9  128.01   23.43
  -4  -1   9  155.63   27.52
   4   1   9   89.98   23.62
  -4   1 -10  318.92   48.85
   4   1  10  331.69   38.99
  -4  -1  10  315.32   42.74
   4   1  10  332.35   39.19
  -4   1 -11  231.79   40.51
   4   1  11  156.89   28.22
  -4  -1  11  182.83   34.39
   4   1  11  179.52   29.97
  -4   1 -12  142.07   36.02
   4   1  12  108.14   34.28
  -4  -1  12  164.16   34.24
   4   1  12  144.44   28.00
   4   1  12  154.15   29.13
  -4   1 -13   15.54   28.74
   4   1  13   40.43   25.89
   4   1  13   62.15   25.19
  -4  -1  13   34.11   27.98
  -4  -1  13   17.89   40.70
   4   1  14  449.34   51.56
  -4  -1  14  512.56   65.68
  -4  -1  14  368.98   55.55
  -4  -1  14  416.28   51.43
   4   1  14  390.73   62.39
  -4  -1  15    7.28   26.37
   4   1  15   48.66   26.81
   4   1  15   -5.61   24.99
  -4  -1  15   10.86   23.63
   4   1  16   96.77   30.42
  -4  -1  16  111.92   29.06
  -4  -1  16   81.52   32.03
   4   1  17   16.63   26.92
  -4  -1  17   19.88   22.56
  -4  -1  17   26.24   26.07
   4   1  18   27.97   24.97
  -4  -1  18   13.10   19.48
  -4  -1  18   17.21   23.56
   4   1  19  -17.40   25.73
  -4  -1  19   50.16   19.01
  -4  -1  20  -17.52   14.15
   4   1  20   33.78   17.28
   4  -2  19   37.69   23.34
  -4   2  19   82.70   19.67
   4  -2  19   45.74   21.53
   4  -2  18   74.33   26.15
  -4   2  18   28.59   21.28
   4  -2  17   78.19   27.45
   4  -2  17   40.42   32.75
  -4   2  17   27.55   22.71
   4  -2  16   42.36   32.16
   4  -2  16   54.91   26.55
  -4   2  16   59.01   24.49
  -4   2  16   50.90   44.27
   4  -2  15   75.74   32.58
  -4   2  15   97.42   46.01
   4  -2  15   68.79   30.64
  -4   2  15   54.52   25.95
   4  -2  14   85.26   31.82
  -4  -2 -14   24.18   29.44
   4  -2  14   61.47   30.96
  -4   2  14   72.58   43.15
  -4   2  14   40.69   33.71
  -4   2  14   71.72   26.12
  -4   2  13  599.60   78.59
  -4   2  13  867.38   88.93
   4  -2  13  772.18   75.63
  -4   2  13  684.09   72.75
  -4  -2 -13  598.15   81.61
   4  -2  13  866.66   89.05
  -4  -2 -12   13.82   23.61
   4  -2  12   10.20   21.50
  -4   2  12   50.56   31.02
   4  -2  12   15.45   26.68
  -4   2  12   18.15   40.29
   4  -2  11   58.88   25.66
  -4  -2 -11   61.35   27.45
  -4   2  11   59.36   28.38
   4  -2  11   31.37   24.54
  -4   2  11   76.87   38.79
   4  -2  10   77.67   26.14
  -4   2  10   42.61   27.50
  -4  -2 -10   66.98   28.51
   4  -2  10   83.51   26.52
  -4   2   9 1374.51  128.46
   4  -2   9 1444.16  125.42
  -4  -2  -9 1302.07  134.80
   4   2  -9 1401.42  123.59
  -4   2   8  277.98   34.71
  -4   2   8  370.43   39.59
  -4   2   8  280.66   39.51
   4  -2   8  357.40   38.30
  -4  -2  -8  318.90   46.94
   4   2  -8  281.37   31.90
  -4   2   7   73.11   20.33
  -4  -2  -7   54.86   18.41
  -4   2   7  109.48   21.04
  -4   2   7   69.18   22.63
   4  -2   7   91.38   22.29
   4   2  -7   87.73   14.11
  -4   2   6 1000.12   94.19
  -4  -2  -6  968.51   93.09
   4   2  -6 1020.84   88.80
  -4  -2  -5  433.44   46.98
  -4   2   5  419.62   47.08
   4   2  -5  420.50   40.24
  -4   2   4  972.32   87.00
   4  -2   4  966.85   83.20
   4   2  -4  845.57   79.40
  -4   2   3  123.93   25.45
   4  -2   3  129.69   19.18
  -4   2   2 1041.70   98.73
   4  -2   2 1062.12   93.51
   4  -2   1 1311.89  114.60
  -4   2   0  764.00   79.40
   4  -2   0  826.72   74.18
   4   2   0  859.50   79.69
  -4   2  -1 1413.18  130.23
   4   2   1 1465.76  130.02
  -4   2  -2 1059.26   96.61
   4   2   2 1007.45   95.48
  -4   2  -3   77.95   22.68
   4   2   3  118.07   20.17
  -4   2  -4  902.85   87.58
   4   2   4  972.14   87.98
  -4  -2   5  474.01   51.99
  -4   2  -5  435.06   48.39
   4   2   5  498.98   49.77
  -4  -2   6  976.14   90.86
  -4   2  -6  939.45   87.85
  -4  -2   7  103.50   22.31
  -4   2  -7   91.35   18.39
  -4   2  -7  132.55   32.07
  -4  -2   7   81.88   21.41
  -4  -2   7   95.10   24.34
   4   2   7  112.22   23.05
  -4   2  -8  500.87   56.34
  -4  -2   8  421.47   47.08
   4   2   8  422.44   46.76
  -4  -2   8  430.59   49.78
   4   2   8  480.60   46.06
  -4  -2   8  342.30   45.07
   4   2   8  466.09   46.53
  -4  -2   9 1503.78  140.13
   4   2   9 1593.32  137.08
   4   2   9 1398.47  137.47
  -4  -2   9 1633.58  140.04
   4   2   9 1496.60  136.84
  -4   2  -9 1728.35  149.30
   4   2  10   56.60   23.40
  -4   2 -10   89.03   30.47
  -4  -2  10   95.73   30.08
   4   2  10   86.00   22.65
   4   2  10  107.59   26.21
   4   2  10   68.62   22.61
  -4  -2  10   38.14   24.33
  -4   2 -11   18.52   26.58
   4   2  11   55.54   23.55
  -4  -2  11   79.44   29.95
   4   2  11   26.08   20.75
   4   2  11   46.89   25.20
  -4  -2  11   20.02   24.71
   4   2  11   30.91   19.80
  -4   2 -12   25.07   27.39
   4   2  12   26.30   22.19
  -4  -2  12   22.04   24.76
   4   2  12   12.11   22.20
  -4  -2  12    9.51   31.37
   4   2  12   17.85   21.15
   4   2  12   55.11   27.51
   4   2  13  750.84   78.33
  -4  -2  13  869.53   87.97
   4   2  13  746.19   90.55
  -4   2 -13  748.32   89.64
  -4  -2  13  687.49   82.04
  -4  -2  13  908.59   89.86
  -4  -2  13  695.98   77.86
   4   2  13  906.07   81.69
   4   2  14   44.43   30.69
   4   2  14    6.59   28.42
  -4  -2  14   21.24   28.57
  -4  -2  14   91.89   39.43
   4   2  14   23.70   25.33
  -4  -2  14   65.91   24.88
   4   2  15   64.35   33.30
  -4  -2  15  110.64   30.49
   4   2  15   71.06   32.21
   4   2  15   96.69   29.11
  -4  -2  15   34.88   27.02
  -4  -2  16   34.00   24.43
   4   2  16   36.35   26.31
   4   2  16   29.42   31.01
  -4  -2  16   24.13   26.22
   4   2  17   67.28   32.56
  -4  -2  17   22.11   25.34
  -4  -2  17   64.20   37.17
   4   2  17   76.03   27.21
  -4  -2  17   58.11   24.94
   4   2  18   22.29   25.32
  -4  -2  18   23.22   20.56
   4   2  19   75.07   25.23
  -4  -2  19   37.83   19.22
   4   2  20   42.24   21.45
   4  -3  19   17.06   19.58
   4  -3  19   74.33   23.33
  -4   3  19   36.27   17.42
  -4   3  18   29.60   24.58
  -4   3  18   76.84   21.82
   4  -3  17  139.59   37.54
  -4   3  17  165.34   34.59
  -4   3  17  183.49   32.46
  -4   3  16  185.27   37.86
  -4   3  16  193.46   53.33
   4  -3  16  187.52   39.88
  -4   3  16  240.40   35.25
  -4   3  15   29.17   43.44
  -4   3  15   -3.72   28.82
   4  -3  15   84.04   31.49
  -4   3  15   51.28   25.26
   4  -3  15   38.38   29.13
  -4   3  14   -8.25   42.81
  -4   3  14   72.91   29.07
  -4   3  14   68.67   26.06
   4  -3  14   23.26   31.33
   4  -3  14   60.97   28.40
   4  -3  13  -16.71   28.17
  -4   3  13   19.69   39.73
  -4   3  13   34.64   27.32
  -4   3  13    3.44   30.45
  -4   3  13    2.50   22.85
  -4  -3 -13   -4.63   26.95
   4  -3  13   22.62   26.48
  -4  -3 -12  121.52   35.59
   4  -3  12  159.38   36.37
  -4   3  12  141.53   36.97
   4  -3  12  129.38   31.25
  -4   3  12  185.82   34.88
  -4   3  12  231.34   50.28
   4  -3  11  133.24   32.28
  -4  -3 -11   91.28   32.38
  -4   3  11   92.91   27.79
  -4   3  11  171.25   42.62
   4  -3  11   97.95   28.59
   4  -3  11  120.13   27.22
  -4   3  11  109.86   31.29
  -4   3  10  119.26   26.35
  -4   3  10   67.46   27.80
   4  -3  10   65.58   23.15
   4  -3  10  134.03   26.79
  -4   3   9  436.54   54.45
   4  -3   9  547.84   53.17
  -4   3   9  457.52   53.11
   4  -3   9  519.17   52.53
   4   3  -9  502.03   49.32
  -4  -3  -9  471.28   61.91
   4   3  -8  246.65   27.14
  -4   3   8  185.16   30.50
  -4   3   8  199.14   34.29
   4  -3   8  251.47   31.90
   4  -3   8  250.10   31.47
  -4   3   8  212.82   29.67
  -4   3   7  300.24   37.54
  -4  -3  -7  299.41   37.00
   4   3  -7  327.58   32.84
  -4   3   7  254.76   35.27
   4  -3   7  377.82   37.29
  -4   3   7  234.26   36.56
   4  -3   7  326.02   36.01
  -4   3   6 2579.47  249.02
  -4  -3  -6 3055.11  250.37
   4   3  -6 2942.46  245.55
  -4   3   5 1576.81  147.07
   4   3  -5 1670.51  142.37
  -4   3   4 1061.29   97.21
   4   3  -4 1011.82   90.97
  -4   3   3 1976.62  173.87
   4  -3   3 1941.00  169.05
  -4   3   2  369.27   45.87
   4  -3   2  402.46   38.43
   4  -3   1  795.12   70.76
  -4   3   0 1072.91   95.03
   4  -3   0  967.77   87.26
  -4   3  -1  983.70   91.04
   4   3   1  935.57   90.27
  -4   3  -2  408.88   48.30
   4   3   2  463.66   47.90
  -4   3  -3 1981.58  178.40
   4   3   3 2081.94  179.92
  -4   3  -4 1034.11   94.59
  -4   3  -4  988.88   97.01
  -4   3  -5 1678.93  148.87
  -4  -3   6 3058.38  258.93
  -4   3  -6 2883.23  254.94
  -4  -3   7  285.54   36.76
  -4   3  -7  239.81   32.39
  -4  -3   7  271.38   34.67
  -4  -3   7  290.51   37.03
   4   3   7  383.66   36.17
  -4   3  -8  304.04   43.42
   4   3   8  214.46   33.37
  -4  -3   8  240.07   33.78
   4   3   8  269.58   31.97
  -4  -3   8  224.66   35.45
   4   3   8  288.77   33.64
  -4  -3   8  206.93   31.61
   4   3   9  541.07   54.83
  -4  -3   9  611.57   61.17
   4   3   9  467.58   60.82
  -4   3  -9  625.44   66.85
   4   3   9  571.41   57.74
  -4  -3   9  566.09   58.09
   4   3   9  471.58   56.04
  -4   3 -10   60.24   30.89
   4   3  10   67.43   26.28
  -4  -3  10   79.04   25.11
   4   3  10   79.26   24.11
   4   3  10   87.78   22.16
  -4  -3  10   43.35   30.34
   4   3  10   77.75   25.50
  -4   3 -11  198.73   41.64
   4   3  11  183.93   38.99
   4   3  11  164.65   31.83
  -4  -3  11  237.65   35.96
  -4  -3  11  186.33   39.01
   4   3  11  198.43   30.63
   4   3  11  192.76   33.83
   4   3  12  109.44   31.73
  -4   3 -12  102.26   36.57
   4   3  12  106.46   29.47
  -4  -3  12  141.39   33.71
   4   3  12  168.28   28.81
  -4  -3  12  156.52   38.10
   4   3  12  122.32   31.00
   4   3  13   23.05   28.58
   4   3  13   61.90   26.64
  -4  -3  13   13.44   26.45
  -4  -3  13   16.84   38.37
[truncated: 837,688 more chars]
